# Supplementary material for: Discrete simulation analysis of COVID-19 and prediction of isolation bed numbers
Source: PeerJ. 2021 Jun 23;9:e11629. doi: 10.7717/peerj.11629 (PMC8234972; doi:10.7717/peerj.11629)
Supplement: Supplemental Information 3 [file peerj-09-11629-s003.zip]

Archive with 87 entries (86 files):
- raw_data/
- raw_data/codes.txt
- raw_data/Healing time_output_2020-02-29_200937.csv
- raw_data/Healing time_output_2020-02-29_201250.csv
- raw_data/Healing time_output_2020-02-29_201529.csv
- raw_data/Healing time_output_2020-02-29_201841.csv
- raw_data/Healing time_output_2020-02-29_202037.csv
- raw_data/Healing time_output_2020-02-29_202352.csv
- raw_data/Healing time_output_2020-02-29_202535.csv
- raw_data/Healing time_output_2020-02-29_202721.csv
- raw_data/Healing time_output_2020-02-29_202857.csv
- raw_data/Healing time_output_2020-02-29_203046.csv
- raw_data/Healing time_output_2020-02-29_203347.csv
- raw_data/Healing time_output_2020-02-29_203521.csv
- raw_data/Healing time_output_2020-02-29_203742.csv
- raw_data/Healing time_output_2020-02-29_203939.csv
- raw_data/Healing time_output_2020-02-29_204121.csv
- raw_data/Healing time_output_2020-02-29_204344.csv
- raw_data/Healing time_output_2020-02-29_204520.csv
- raw_data/Healing time_output_2020-02-29_204647.csv
- raw_data/Healing time_output_2020-02-29_204825.csv
- raw_data/Healing time_output_2020-02-29_204947.csv
- raw_data/Hospital isolation capacity_output_2020-02-29_212652.csv
- raw_data/Hospital isolation capacity_output_2020-02-29_212933.csv
- raw_data/Hospital isolation capacity_output_2020-02-29_213146.csv
- raw_data/Hospital isolation capacity_output_2020-02-29_213350.csv
- raw_data/Hospital isolation capacity_output_2020-02-29_213539.csv
- raw_data/Hospital isolation capacity_output_2020-02-29_213828.csv
- raw_data/Hospital isolation capacity_output_2020-02-29_214037.csv
- raw_data/Hospital isolation capacity_output_2020-02-29_214242.csv
- raw_data/Hospital isolation capacity_output_2020-02-29_214435.csv
- raw_data/Hospital isolation capacity_output_2020-02-29_214634.csv
- raw_data/Hospital isolation capacity_output_2020-02-29_214938.csv
- raw_data/Hospital isolation capacity_output_2020-02-29_215223.csv
- raw_data/Hospital isolation capacity_output_2020-02-29_215524.csv
- raw_data/Hospital isolation capacity_output_2020-02-29_215826.csv
- raw_data/Hospital isolation capacity_output_2020-02-29_220120.csv
- raw_data/Hospital response time_output_2020-02-29_144934.csv
- raw_data/Hospital response time_output_2020-02-29_145218.csv
- raw_data/Hospital response time_output_2020-02-29_145433.csv
- raw_data/Hospital response time_output_2020-02-29_145612.csv
- raw_data/Hospital response time_output_2020-02-29_145807.csv
- raw_data/Hospital response time_output_2020-02-29_150152.csv
- raw_data/Hospital response time_output_2020-02-29_150400.csv
- raw_data/Hospital response time_output_2020-02-29_150620.csv
- raw_data/Hospital response time_output_2020-02-29_150834.csv
- raw_data/Hospital response time_output_2020-02-29_151033.csv
- raw_data/Hospital response time_output_2020-02-29_151256.csv
- raw_data/Hospital response time_output_2020-02-29_151609.csv
- raw_data/Hospital response time_output_2020-02-29_151839.csv
- raw_data/Hospital response time_output_2020-02-29_152121.csv
- raw_data/Hospital response time_output_2020-02-29_152334.csv
- raw_data/Hospital response time_output_2020-02-29_152911.csv
- raw_data/Hospital response time_output_2020-02-29_153122.csv
- raw_data/Hospital response time_output_2020-02-29_153333.csv
- raw_data/Hospital response time_output_2020-02-29_153546.csv
- raw_data/Hospital response time_output_2020-02-29_153816.csv
- raw_data/Hospital response time_output_2020-02-29_154056.csv
- raw_data/Hospital response time_output_2020-02-29_154326.csv
- raw_data/Hospital response time_output_2020-02-29_154550.csv
- raw_data/Hospital response time_output_2020-02-29_154823.csv
- raw_data/Hospital response time_output_2020-02-29_155111.csv
- raw_data/Incubation period_output_2020-02-29_132454.csv
- raw_data/Incubation period_output_2020-02-29_132650.csv
- raw_data/Incubation period_output_2020-02-29_132812.csv
- raw_data/Incubation period_output_2020-02-29_132943.csv
- raw_data/Incubation period_output_2020-02-29_133115.csv
- raw_data/Incubation period_output_2020-02-29_133449.csv
- raw_data/Incubation period_output_2020-02-29_133826.csv
- raw_data/Incubation period_output_2020-02-29_134050.csv
- raw_data/Incubation period_output_2020-02-29_134350.csv
- raw_data/Incubation period_output_2020-02-29_134709.csv
- raw_data/Incubation period_output_2020-02-29_135005.csv
- raw_data/Incubation period_output_2020-02-29_135213.csv
- raw_data/Incubation period_output_2020-02-29_135545.csv
- raw_data/Incubation period_output_2020-02-29_135807.csv
- raw_data/Incubation period_output_2020-02-29_140050.csv
- raw_data/Incubation period_output_2020-02-29_140452.csv
- raw_data/Incubation period_output_2020-02-29_140657.csv
- raw_data/Incubation period_output_2020-02-29_140847.csv
- raw_data/Incubation period_output_2020-02-29_141052.csv
- raw_data/Incubation period_output_2020-02-29_141238.csv
- raw_data/Incubation period_output_2020-02-29_141556.csv
- raw_data/Incubation period_output_2020-02-29_141853.csv
- raw_data/Incubation period_output_2020-02-29_142055.csv
- raw_data/Incubation period_output_2020-02-29_142243.csv
- raw_data/Incubation period_output_2020-02-29_142542.csv
