# Supplementary material for: Discrete simulation analysis of COVID-19 and prediction of isolation bed numbers
Source: PeerJ. 2021 Jun 23;9:e11629. doi: 10.7717/peerj.11629 (PMC8234972; doi:10.7717/peerj.11629)
Supplement: Supplemental Information 3 [file peerj-09-11629-s003.zip › raw_data/Healing time_output_2020-02-29_200937.csv]

worldTime(Day)	CITY_PERSON_SIZE	NORMAL	SHADOW	SUPER	CONFIRMED	DIAGNOSIS	FREEZE	CURED	shadow_average	shadow_std	shadow_max	shadow_min	real_countTmp	max_count	count_shadow_average	count_shadow_std	count_shadow_max	count_shadow_min	sum_confirmed_mark	sum_diagnosis_mark	sum_freeze_mark	r0	G1num	G2num	G3Num	G4Num	G5Num	BED_CanUse	BED_Need	DEATH	recordTime
0	5000	4976	24	0	0	0	0	0	NaN	-0.0	9999.0	9999.0	0.0	0.0	NaN	-0.0	9999.0	9999.0	0	0	0	0.0	0	0	0	0	0	5000	0	0	2020-02-29_201028
0	5000	4973	21	0	6	0	0	0	NaN	-0.0	9999.0	9999.0	0.0	0.0	NaN	-0.0	9999.0	9999.0	6	0	0	0.0	0	0	0	0	0	5000	0	0	2020-02-29_201029
0	5000	4970	24	0	6	0	0	0	NaN	-0.0	9999.0	9999.0	0.0	0.0	NaN	-0.0	9999.0	9999.0	6	0	0	0.0	0	0	0	0	0	5000	0	0	2020-02-29_201034
1	5000	4967	26	0	2	0	5	0	0.0	0.0	0.0	0.0	5.0	5.0	0.0	0.0	0.0	0.0	7	5	5	0.6	3	2	0	0	0	4995	0	0	2020-02-29_201035
1	5000	4962	31	0	1	0	6	0	0.032477546	0.07955342612211985	0.19486529	0.0	6.0	6.0	0.032477546	0.079553425	0.19486529	0.0	7	6	6	0.5	4	2	0	0	0	4994	0	0	2020-02-29_201037
1	5000	4959	34	0	0	0	7	0	0.027837899	0.07365215323238167	0.19486529	0.0	7.0	7.0	0.027837899	0.073652156	0.19486529	0.0	7	7	7	0.42857143	4	3	0	0	0	4993	0	0	2020-02-29_201037
2	5000	4956	35	0	2	0	7	0	0.027837899	0.07365215323238167	0.19486529	0.0	7.0	7.0	0.027837899	0.073652156	0.19486529	0.0	9	7	7	0.42857143	4	3	0	0	0	4993	0	0	2020-02-29_201037
2	5000	4949	42	0	2	0	7	0	0.027837899	0.07365215323238167	0.19486529	0.0	7.0	7.0	0.027837899	0.073652156	0.19486529	0.0	9	7	7	0.42857143	4	3	0	0	0	4993	0	0	2020-02-29_201037
2	5000	4937	54	0	2	0	7	0	0.027837899	0.07365215323238167	0.19486529	0.0	7.0	7.0	0.027837899	0.073652156	0.19486529	0.0	9	7	7	0.42857143	4	3	0	0	0	4993	0	0	2020-02-29_201038
3	5000	4926	62	0	3	0	9	0	0.08592956	0.14494071128564487	0.4101087	0.0	9.0	9.0	0.08592956	0.1449407	0.4101087	0.0	12	9	9	0.33333334	4	3	1	1	0	4991	0	0	2020-02-29_201038
3	5000	4918	70	0	3	0	9	0	0.08592956	0.14494071128564487	0.4101087	0.0	9.0	9.0	0.08592956	0.1449407	0.4101087	0.0	12	9	9	0.33333334	4	3	1	1	0	4991	0	0	2020-02-29_201038
3	5000	4908	79	0	3	0	10	0	0.0773366	0.13932695932554146	0.4101087	0.0	10.0	10.0	0.0773366	0.13932696	0.4101087	0.0	13	10	10	0.3	4	3	2	1	0	4990	0	0	2020-02-29_201038
4	5000	4896	91	0	1	0	12	0	0.3830863	0.7598520342567234	2.444491	0.0	12.0	12.0	0.3830863	0.75985205	2.444491	0.0	13	12	12	0.41666666	4	4	2	2	0	4988	0	0	2020-02-29_201038
4	5000	4885	101	0	1	0	13	0	0.35361812	0.7352206048961918	2.444491	0.0	13.0	13.0	0.35361812	0.7352206	2.444491	0.0	14	13	13	0.3846154	4	5	2	2	0	4987	0	0	2020-02-29_201038
4	5000	4866	119	0	2	0	13	0	0.35361812	0.7352206048961918	2.444491	0.0	13.0	13.0	0.35361812	0.7352206	2.444491	0.0	15	13	13	0.3846154	4	5	2	2	0	4987	0	0	2020-02-29_201038
5	5000	4846	135	0	6	0	13	0	0.35361812	0.7352206048961918	2.444491	0.0	13.0	13.0	0.35361812	0.7352206	2.444491	0.0	19	13	13	0.3846154	4	5	2	2	0	4987	0	0	2020-02-29_201039
5	5000	4824	155	0	6	0	15	0	0.4012438	0.7424979915655954	2.444491	0.0	15.0	15.0	0.4012438	0.742498	2.444491	0.0	21	15	15	0.33333334	4	6	2	3	0	4985	0	0	2020-02-29_201039
5	5000	4801	171	0	11	0	17	0	0.35403866	0.7072110026622391	2.444491	0.0	17.0	17.0	0.35403866	0.707211	2.444491	0.0	28	17	17	0.29411766	4	6	4	3	0	4983	0	0	2020-02-29_201039
6	5000	4773	197	0	9	0	21	0	0.46704164	0.7979045276033863	2.444491	0.0	21.0	21.0	0.46704164	0.79790455	2.444491	0.0	30	21	21	0.33333334	4	8	5	4	0	4979	0	0	2020-02-29_201039
6	5000	4752	214	0	13	0	21	0	0.46704164	0.7979045276033863	2.444491	0.0	21.0	21.0	0.46704164	0.79790455	2.444491	0.0	34	21	21	0.33333334	4	8	5	4	0	4979	0	0	2020-02-29_201039
6	5000	4728	229	0	13	0	30	0	0.9209302	1.4720951701268803	5.661452	0.0	30.0	30.0	0.9209302	1.4720951	5.661452	0.0	43	30	30	0.73333335	5	12	6	5	1	4970	0	0	2020-02-29_201040
7	5000	4706	241	0	22	0	31	0	0.8912228	1.4567726048865768	5.661452	0.0	31.0	31.0	0.8912228	1.4567726	5.661452	0.0	53	31	31	0.7096774	5	12	7	5	1	4969	0	0	2020-02-29_201040
7	5000	4675	259	0	27	0	39	0	1.1283882	1.8507361519674324	6.0635886	0.0	39.0	39.0	1.1283882	1.8507361	6.0635886	0.0	66	39	39	0.74358976	7	12	10	6	2	4961	0	0	2020-02-29_201040
7	5000	4637	296	0	21	0	46	0	1.181944	1.9233330878792556	6.552585	0.0	46.0	46.0	1.181944	1.923333	6.552585	0.0	67	46	46	0.76086956	8	13	13	7	2	4954	0	0	2020-02-29_201040
8	5000	4602	327	0	14	0	57	0	1.369314	2.110888355058593	6.983757	0.0	57.0	57.0	1.369314	2.1108882	6.983757	0.0	71	57	57	0.9649123	8	18	14	8	4	4943	0	0	2020-02-29_201041
8	5000	4575	348	0	11	0	66	0	1.7745845	2.360925026336175	7.122907	0.0	66.0	66.0	1.7745845	2.360925	7.122907	0.0	77	66	66	1.1818181	10	19	18	9	5	4934	0	0	2020-02-29_201041
8	5000	4545	369	0	18	0	68	0	1.7940975	2.365959125742936	7.122907	0.0	68.0	68.0	1.7940975	2.3659592	7.122907	0.0	86	68	68	1.2058823	10	19	18	10	5	4932	0	0	2020-02-29_201041
9	5000	4497	404	0	26	0	73	0	1.7039702	2.309704714971446	7.122907	0.0	73.0	73.0	1.7039702	2.3097048	7.122907	0.0	99	73	73	1.1369863	10	20	18	11	5	4927	0	0	2020-02-29_201041
9	5000	4451	436	0	36	0	77	0	1.7504814	2.3104944553700832	7.122907	0.0	77.0	77.0	1.7504814	2.3104944	7.122907	0.0	113	77	77	1.1168832	10	20	19	12	6	4923	0	0	2020-02-29_201042
9	5000	4409	466	0	35	0	90	0	1.8609245	2.387203285993048	8.395135	0.0	90.0	90.0	1.8609245	2.3872032	8.395135	0.0	125	90	90	1.0666667	11	23	19	16	7	4910	0	0	2020-02-29_201042
10	5000	4357	503	0	36	0	103	0	1.92659	2.4107202398640406	8.871182	0.0	103.0	103.0	1.92659	2.4107203	8.871182	0.0	140	104	104	1.1262136	12	23	21	18	13	4897	0	1	2020-02-29_201042
10	5000	4307	532	0	44	0	115	0	1.9147009	2.3595314226655044	8.871182	0.0	115.0	115.0	1.9147009	2.3595314	8.871182	0.0	161	117	117	1.1478261	12	24	22	21	14	4885	0	2	2020-02-29_201043
10	5000	4279	540	0	54	0	125	0	1.9497284	2.385094922174118	9.115206	0.0	125.0	125.0	1.9497284	2.385095	9.115206	0.0	181	127	127	1.152	12	26	23	23	17	4875	0	2	2020-02-29_201043
11	5000	4233	569	0	56	0	140	0	2.150646	2.4618577962072337	9.115206	0.0	140.0	140.0	2.150646	2.4618578	9.115206	0.0	198	142	142	1.1785715	12	29	24	30	21	4860	0	2	2020-02-29_201043
11	5000	4191	592	0	54	0	161	0	2.3304288	2.580030996742642	10.325353	0.0	161.0	161.0	2.3304288	2.580031	10.325353	0.0	217	163	163	1.242236	13	32	27	34	27	4839	0	2	2020-02-29_201044
11	5000	4152	610	0	52	0	184	0	2.4329572	2.647335307012069	10.325353	0.0	184.0	184.0	2.4329572	2.6473353	10.325353	0.0	238	186	186	1.2282609	13	37	29	39	31	4816	0	2	2020-02-29_201044
12	5000	4117	626	0	57	0	198	0	2.5902443	2.7356497272840694	10.810039	0.0	198.0	198.0	2.5902443	2.7356498	10.810039	0.0	257	200	200	1.2525252	14	37	31	44	35	4802	0	2	2020-02-29_201044
12	5000	4074	646	0	60	0	218	0	2.6989605	2.8036585543478143	11.016526	0.0	218.0	218.0	2.6989605	2.8036585	11.016526	0.0	280	220	220	1.2293578	15	40	34	47	38	4782	0	2	2020-02-29_201045
12	5000	4037	653	0	69	0	239	0	2.7870116	2.8076876689522856	11.016526	0.0	239.0	239.0	2.7870116	2.8076878	11.016526	0.0	310	241	241	1.2050209	15	41	39	52	41	4761	0	2	2020-02-29_201045
13	5000	3995	673	0	71	0	259	0	2.8844	2.857984027334738	11.695672	0.0	259.0	259.0	2.8844	2.857984	11.695672	0.0	332	261	261	1.2316602	16	41	41	57	44	4741	0	2	2020-02-29_201046
13	5000	3959	683	0	73	0	282	0	2.9747972	2.9302426231883105	12.240602	0.0	282.0	282.0	2.9747972	2.9302425	12.240602	0.0	358	285	285	1.1985816	17	42	41	64	48	4718	0	3	2020-02-29_201046
13	5000	3907	717	0	63	0	310	0	3.046314	2.9443200662922155	12.240602	0.0	310.0	310.0	3.046314	2.94432	12.240602	0.0	376	313	313	1.2129033	17	42	44	67	56	4690	0	3	2020-02-29_201046
14	5000	3861	748	0	57	0	329	0	3.103823	2.938020051413837	12.240602	0.0	329.0	329.0	3.103823	2.93802	12.240602	0.0	391	334	334	1.1884499	17	42	47	72	62	4671	0	5	2020-02-29_201047
14	5000	3823	747	0	71	0	354	0	3.2457783	3.0246927972339868	13.025425	0.0	354.0	354.0	3.2457783	3.0246928	13.025425	0.0	430	359	359	1.2090396	18	42	53	81	64	4646	0	5	2020-02-29_201047
14	5000	3766	777	0	79	0	373	0	3.306682	3.0485137445015793	13.025425	0.0	373.0	373.0	3.306682	3.0485137	13.025425	0.0	457	378	378	1.2117963	18	44	54	83	72	4627	0	5	2020-02-29_201048
15	5000	3721	795	0	89	0	390	0	3.3862286	3.1231293229032517	13.025425	0.0	390.0	390.0	3.3862286	3.1231294	13.025425	0.0	484	395	395	1.2358974	18	44	58	86	79	4610	0	5	2020-02-29_201048
15	5000	3665	823	0	79	0	427	0	3.5945387	3.2259169110490413	14.280686	0.0	427.0	427.0	3.5945387	3.2259169	14.280686	0.0	512	433	433	1.2716627	19	44	67	91	86	4573	0	6	2020-02-29_201049
15	5000	3619	835	0	83	0	456	0	3.6735735	3.2472497600790575	14.280686	0.0	456.0	456.0	3.6735735	3.2472498	14.280686	0.0	546	463	463	1.2982457	19	45	70	96	90	4544	0	7	2020-02-29_201049
16	5000	3566	859	0	87	0	480	0	3.7571867	3.288363928468047	14.77179	0.0	480.0	480.0	3.7571867	3.288364	14.77179	0.0	575	488	488	1.2895833	20	45	73	101	93	4520	0	8	2020-02-29_201050
16	5000	3524	862	0	95	0	511	0	3.8302846	3.3159636616665695	14.77179	0.0	511.0	511.0	3.8302846	3.3159637	14.77179	0.0	614	519	519	1.3013699	20	45	79	104	99	4489	0	8	2020-02-29_201050
16	5000	3480	879	0	91	0	539	0	3.9765928	3.3711465099887135	14.77179	0.0	539.0	539.0	3.9765928	3.3711464	14.77179	0.0	641	550	550	1.3320965	20	47	85	107	111	4461	0	11	2020-02-29_201051
17	5000	3425	892	0	100	0	572	0	4.076238	3.450572870210017	14.77179	0.0	572.0	572.0	4.076238	3.450573	14.77179	0.0	683	583	583	1.3304195	20	49	92	109	118	4428	0	11	2020-02-29_201051
17	5000	3382	896	0	108	0	602	0	4.1449494	3.4497333976456126	14.77179	0.0	602.0	602.0	4.1449494	3.4497335	14.77179	0.0	722	614	614	1.3421926	20	51	94	115	124	4398	0	12	2020-02-29_201052
17	5000	3344	895	0	116	0	632	0	4.1389008	3.414068645410659	14.77179	0.0	632.0	632.0	4.1389008	3.4140687	14.77179	0.0	761	645	645	1.318038	20	51	94	118	131	4368	0	13	2020-02-29_201052
18	5000	3300	905	0	108	0	673	0	4.2088857	3.4280269139322757	14.77179	0.0	673.0	673.0	4.2088857	3.428027	14.77179	0.0	795	687	687	1.3283803	20	52	96	128	140	4327	0	14	2020-02-29_201053
18	5000	3263	909	0	99	0	713	1	4.2896533	3.452377169314161	14.77179	0.0	713.0	713.0	4.2896533	3.452377	14.77179	0.0	828	729	729	1.3211781	20	52	98	134	154	4287	0	15	2020-02-29_201053
18	5000	3239	901	0	94	0	749	1	4.337947	3.467586425276269	14.77179	0.0	749.0	749.0	4.337947	3.4675865	14.77179	0.0	860	766	766	1.3030708	20	54	101	139	161	4251	0	16	2020-02-29_201054
19	5000	3202	899	0	100	0	780	1	4.431778	3.5066461131964544	14.77179	0.0	780.0	780.0	4.431778	3.5066462	14.77179	0.0	899	799	799	1.3141025	20	54	108	144	166	4220	0	18	2020-02-29_201055
19	5000	3164	898	0	107	0	812	1	4.4244876	3.491885315111887	14.77179	0.0	812.0	812.0	4.4244876	3.4918854	14.77179	0.0	938	831	831	1.2955666	20	55	109	148	170	4188	0	18	2020-02-29_201055
19	5000	3133	887	0	119	0	839	1	4.506687	3.5167189866885082	15.646166	0.0	839.0	839.0	4.506687	3.516719	15.646166	0.0	980	861	861	1.2991657	20	55	112	155	176	4161	0	21	2020-02-29_201056
20	5000	3111	869	0	117	0	879	2	4.575107	3.5540467743293833	15.646166	0.0	879.0	879.0	4.575107	3.5540469	15.646166	0.0	1020	903	903	1.284414	20	56	116	164	186	4121	0	22	2020-02-29_201056
20	5000	3079	881	0	100	0	915	3	4.6356025	3.583624598767647	15.950068	0.0	915.0	915.0	4.6356025	3.5836246	15.950068	0.0	1040	940	940	1.2743169	20	56	118	170	191	4085	0	22	2020-02-29_201057
20	5000	3054	874	0	84	0	961	3	4.6678042	3.6099886021737944	15.950068	0.0	961.0	961.0	4.6678042	3.6099887	15.950068	0.0	1072	988	988	1.264308	20	57	121	174	201	4039	0	24	2020-02-29_201057
21	5000	3026	858	0	93	0	992	3	4.7198157	3.6249277831151745	15.950068	0.0	992.0	992.0	4.7198157	3.6249278	15.950068	0.0	1116	1023	1023	1.2620968	20	58	122	178	205	4008	0	28	2020-02-29_201058
21	5000	2997	860	0	100	0	1010	4	4.742095	3.6561287101777125	16.190205	0.0	1010.0	1010.0	4.742095	3.6561286	16.190205	0.0	1143	1043	1043	1.260396	20	60	122	178	211	3990	0	29	2020-02-29_201059
21	5000	2978	834	0	115	0	1038	5	4.8396583	3.70137169129983	16.190205	0.0	1038.0	1038.0	4.8396583	3.7013717	16.190205	0.0	1188	1073	1073	1.2649325	20	60	126	182	214	3962	0	30	2020-02-29_201059
22	5000	2950	826	0	107	0	1078	6	4.9474783	3.735440281830389	19.084387	0.0	1078.0	1078.0	4.9474783	3.7354403	19.084387	0.0	1224	1117	1117	1.2671614	20	63	129	186	217	3922	0	33	2020-02-29_201100
22	5000	2919	812	0	122	0	1106	6	4.999304	3.7481167196869647	19.084387	0.0	1106.0	1106.0	4.999304	3.7481167	19.084387	0.0	1269	1147	1147	1.2594937	20	63	130	192	221	3894	0	35	2020-02-29_201100
22	5000	2891	805	0	115	0	1144	8	5.1154637	3.7869790553019183	19.084387	0.0	1144.0	1144.0	5.1154637	3.786979	19.084387	0.0	1304	1189	1189	1.2482518	20	63	130	197	224	3856	0	37	2020-02-29_201101
23	5000	2877	779	0	119	0	1175	11	5.188163	3.8064449567303824	19.084387	0.0	1175.0	1175.0	5.188163	3.806445	19.084387	0.0	1344	1225	1225	1.2340425	20	64	133	200	231	3825	0	39	2020-02-29_201101
23	5000	2858	762	0	110	0	1216	13	5.2908006	3.826389339667769	19.084387	0.0	1216.0	1216.0	5.2908006	3.8263893	19.084387	0.0	1380	1270	1270	1.2319078	20	64	134	205	245	3784	0	41	2020-02-29_201102
23	5000	2834	740	0	121	0	1246	15	5.3613276	3.845317241940138	19.084387	0.0	1246.0	1246.0	5.3613276	3.8453171	19.084387	0.0	1426	1305	1305	1.2215089	20	64	135	209	253	3754	0	44	2020-02-29_201102
24	5000	2804	732	0	120	0	1281	16	5.446365	3.85131092294498	19.084387	0.0	1281.0	1281.0	5.446365	3.851311	19.084387	0.0	1464	1344	1344	1.2123342	20	65	137	214	258	3719	0	47	2020-02-29_201103
24	5000	2781	718	0	121	0	1316	16	5.5083723	3.8576013605394657	19.084387	0.0	1316.0	1316.0	5.5083723	3.8576014	19.084387	0.0	1501	1380	1380	1.206687	20	65	137	217	270	3684	0	48	2020-02-29_201103
24	5000	2755	711	0	104	0	1360	19	5.5521383	3.8457729319702305	19.084387	0.0	1360.0	1360.0	5.5521383	3.845773	19.084387	0.0	1534	1430	1430	1.1911764	20	65	140	221	277	3640	0	51	2020-02-29_201104
25	5000	2737	695	0	97	0	1397	20	5.6074104	3.8966807839361146	19.084387	0.0	1397.0	1397.0	5.6074104	3.8966808	19.084387	0.0	1568	1471	1471	1.1803865	20	65	143	223	281	3603	0	54	2020-02-29_201105
25	5000	2710	683	0	103	0	1427	20	5.67107	3.9453868292425827	19.084387	0.0	1427.0	1427.0	5.67107	3.945387	19.084387	0.0	1607	1504	1504	1.1702874	20	65	146	226	286	3573	0	57	2020-02-29_201105
25	5000	2690	659	0	117	0	1449	25	5.7236333	3.9446410561454908	19.084387	0.0	1449.0	1449.0	5.7236333	3.944641	19.084387	0.0	1651	1534	1534	1.1670117	20	66	149	228	289	3551	0	60	2020-02-29_201106
26	5000	2668	646	0	118	0	1477	28	5.8176527	3.968177694072048	19.084387	0.0	1477.0	1477.0	5.8176527	3.9681778	19.084387	0.0	1686	1568	1568	1.1706161	20	66	150	234	291	3523	0	63	2020-02-29_201107
26	5000	2644	632	0	114	0	1513	31	5.8911147	3.9927481240866496	19.084387	0.0	1513.0	1513.0	5.8911147	3.992748	19.084387	0.0	1724	1610	1610	1.1625909	20	66	151	242	299	3487	0	66	2020-02-29_201108
26	5000	2616	637	0	94	0	1549	36	5.953184	4.003889576946992	19.084387	0.0	1549.0	1549.0	5.953184	4.0038896	19.084387	0.0	1747	1653	1653	1.1504196	20	66	152	248	306	3451	0	68	2020-02-29_201109
27	5000	2597	625	0	92	0	1576	38	6.0291576	4.026807836327431	19.084387	0.0	1576.0	1576.0	6.0291576	4.026808	19.084387	0.0	1778	1686	1686	1.1453046	20	66	152	250	312	3424	0	72	2020-02-29_201110
27	5000	2579	612	0	83	0	1606	47	6.1443043	4.054621642649171	19.084387	0.0	1606.0	1606.0	6.1443043	4.0546217	19.084387	0.0	1809	1726	1726	1.1457036	20	66	154	254	318	3394	0	73	2020-02-29_201110
27	5000	2564	587	0	99	0	1618	52	6.1611495	4.0615850738816155	19.084387	0.0	1618.0	1618.0	6.1611495	4.061585	19.084387	0.0	1849	1750	1750	1.1402967	20	66	154	255	325	3382	0	80	2020-02-29_201111
28	5000	2555	563	0	104	0	1640	57	6.2047195	4.064166856809675	19.084387	0.0	1640.0	1640.0	6.2047195	4.064167	19.084387	0.0	1882	1778	1778	1.1432927	20	66	154	257	331	3360	0	81	2020-02-29_201112
28	5000	2543	545	0	102	0	1665	61	6.263021	4.083400077014845	19.084387	0.0	1665.0	1665.0	6.263021	4.0834002	19.084387	0.0	1912	1810	1810	1.1309309	20	66	154	261	334	3335	0	84	2020-02-29_201112
28	5000	2533	526	0	90	0	1699	66	6.336031	4.110672314455514	19.084387	0.0	1699.0	1699.0	6.336031	4.1106725	19.084387	0.0	1941	1851	1851	1.1271336	20	66	155	267	341	3301	0	86	2020-02-29_201113
29	5000	2516	514	0	88	0	1724	71	6.3837614	4.121824718570662	19.084387	0.0	1724.0	1724.0	6.3837614	4.1218247	19.084387	0.0	1970	1882	1882	1.1235499	20	66	156	270	348	3276	0	87	2020-02-29_201113
29	5000	2504	487	0	96	0	1742	82	6.45017	4.132763810042225	20.87514	0.0	1742.0	1742.0	6.45017	4.132764	20.87514	0.0	2009	1913	1913	1.1205511	20	66	157	271	351	3258	0	89	2020-02-29_201114
29	5000	2492	478	0	87	0	1758	92	6.4875174	4.1522020403705815	20.87514	0.0	1758.0	1758.0	6.4875174	4.152202	20.87514	0.0	2030	1943	1943	1.1154721	20	66	160	273	358	3242	0	93	2020-02-29_201114
30	5000	2481	465	0	82	0	1778	99	6.524089	4.161906816985633	20.87514	0.0	1778.0	1778.0	6.524089	4.1619067	20.87514	0.0	2054	1972	1972	1.1175478	20	66	162	273	364	3222	0	95	2020-02-29_201115
30	5000	2467	453	0	69	0	1798	115	6.560431	4.162131371657031	20.87514	0.0	1798.0	1798.0	6.560431	4.1621313	20.87514	0.0	2080	2011	2011	1.1078976	20	66	163	276	372	3202	0	98	2020-02-29_201115
30	5000	2454	443	0	73	0	1796	129	6.600885	4.160502388035561	20.87514	0.0	1796.0	1798.0	6.560431	4.1621313	20.87514	0.0	2103	2030	2030	1.1002227	20	66	164	277	374	3204	0	105	2020-02-29_201116
31	5000	2445	429	0	72	0	1798	147	6.644711	4.1665066243270905	20.87514	0.0	1798.0	1798.0	6.560431	4.1621313	20.87514	0.0	2126	2054	2054	1.0912125	20	66	164	277	375	3202	0	109	2020-02-29_201117
31	5000	2432	420	0	67	0	1803	164	6.7163305	4.21700199789136	20.912903	0.0	1803.0	1803.0	6.7163305	4.217002	20.912903	0.0	2148	2081	2081	1.0865225	20	67	164	278	377	3197	0	114	2020-02-29_201117
31	5000	2423	404	0	69	0	1805	182	6.770067	4.2418417324269635	21.724804	0.0	1805.0	1805.0	6.770067	4.241842	21.724804	0.0	2173	2104	2104	1.0853186	20	67	164	278	382	3195	0	117	2020-02-29_201118
32	5000	2415	384	0	74	0	1818	191	6.815141	4.258044987202121	21.724804	0.0	1818.0	1818.0	6.815141	4.258045	21.724804	0.0	2201	2127	2127	1.0847085	20	67	166	281	382	3182	0	118	2020-02-29_201118
32	5000	2408	373	0	70	0	1814	211	6.868204	4.2760307630925745	21.724804	0.0	1814.0	1818.0	6.815141	4.258045	21.724804	0.0	2219	2149	2149	1.0788313	20	67	167	282	385	3186	0	124	2020-02-29_201119
32	5000	2397	368	0	61	0	1821	225	6.9271526	4.301836180649664	21.724804	0.0	1821.0	1821.0	6.9271526	4.301836	21.724804	0.0	2235	2174	2174	1.0741351	20	67	167	286	390	3179	0	128	2020-02-29_201119
33	5000	2392	353	0	53	0	1826	245	6.997362	4.321003808558171	21.724804	0.0	1826.0	1826.0	6.997362	4.321004	21.724804	0.0	2255	2202	2202	1.0613363	20	67	167	287	393	3174	0	131	2020-02-29_201120
33	5000	2381	348	0	52	0	1815	271	7.045579	4.318430043802133	21.724804	0.0	1815.0	1826.0	6.997362	4.321004	21.724804	0.0	2271	2219	2219	1.0517906	20	67	167	289	396	3185	0	133	2020-02-29_201120
33	5000	2369	332	0	63	0	1812	289	7.096356	4.334646001703369	21.724804	0.0	1812.0	1826.0	6.997362	4.321004	21.724804	0.0	2299	2236	2236	1.0397351	20	67	167	290	398	3188	0	135	2020-02-29_201121
34	5000	2361	322	0	62	0	1812	306	7.168813	4.348080239953179	21.724804	0.0	1812.0	1826.0	6.997362	4.321004	21.724804	0.0	2317	2255	2255	1.0430464	20	67	168	292	401	3188	0	137	2020-02-29_201121
34	5000	2349	310	0	70	0	1807	325	7.2207117	4.3769112907974	24.506714	0.0	1807.0	1826.0	6.997362	4.321004	21.724804	0.0	2341	2271	2271	1.034311	20	67	169	292	402	3193	0	139	2020-02-29_201122
34	5000	2343	296	0	61	0	1808	352	7.2765203	4.368035358705039	24.506714	0.0	1808.0	1826.0	6.997362	4.321004	21.724804	0.0	2361	2300	2300	1.0259956	20	67	170	294	406	3192	0	140	2020-02-29_201122
35	5000	2335	288	0	60	0	1798	375	7.322876	4.375187897053278	24.506714	0.0	1798.0	1826.0	6.997362	4.321004	21.724804	0.0	2377	2317	2317	1.0177976	20	67	170	295	408	3202	0	144	2020-02-29_201123
35	5000	2329	280	0	50	0	1788	405	7.415998	4.391579303680804	24.506714	0.0	1788.0	1826.0	6.997362	4.321004	21.724804	0.0	2391	2341	2341	1.0106264	20	67	170	296	409	3212	0	148	2020-02-29_201123
35	5000	2322	266	0	51	0	1778	432	7.470501	4.410427629147568	24.506714	0.0	1778.0	1826.0	6.997362	4.321004	21.724804	0.0	2412	2361	2361	1.0084364	20	67	170	296	411	3222	0	151	2020-02-29_201124
36	5000	2312	261	0	50	0	1771	454	7.50014	4.417549309015464	24.506714	0.0	1771.0	1826.0	6.997362	4.321004	21.724804	0.0	2427	2377	2377	1.0028232	20	67	170	296	413	3229	0	152	2020-02-29_201124
36	5000	2308	247	0	53	0	1754	485	7.5357604	4.427764098240552	24.506714	0.0	1754.0	1826.0	6.997362	4.321004	21.724804	0.0	2445	2392	2392	0.9846066	20	67	170	296	416	3246	0	153	2020-02-29_201125
36	5000	2300	238	0	49	0	1736	521	7.591283	4.437657528082564	24.506714	0.0	1736.0	1826.0	6.997362	4.321004	21.724804	0.0	2462	2413	2413	0.96601385	20	67	170	297	418	3264	0	156	2020-02-29_201126
37	5000	2296	236	0	40	0	1722	545	7.6230702	4.440468668216026	24.506714	0.0	1722.0	1826.0	6.997362	4.321004	21.724804	0.0	2468	2428	2428	0.95528454	20	67	170	297	418	3278	0	161	2020-02-29_201126
37	5000	2293	227	0	34	0	1698	583	7.6858797	4.452302127234599	24.506714	0.0	1698.0	1826.0	6.997362	4.321004	21.724804	0.0	2480	2446	2446	0.9475854	20	67	170	298	420	3302	0	165	2020-02-29_201127
37	5000	2287	229	0	21	0	1670	623	7.7729588	4.472286718836729	24.506714	0.0	1670.0	1826.0	6.997362	4.321004	21.724804	0.0	2484	2463	2463	0.94191617	20	67	170	300	421	3330	0	170	2020-02-29_201127
38	5000	2286	223	0	23	0	1645	652	7.8236246	4.467502233059608	24.506714	0.0	1645.0	1826.0	6.997362	4.321004	21.724804	0.0	2491	2468	2468	0.9355623	20	67	170	300	422	3355	0	171	2020-02-29_201128
38	5000	2282	217	0	21	0	1622	681	7.895264	4.499323052245392	24.506714	0.0	1622.0	1826.0	6.997362	4.321004	21.724804	0.0	2501	2480	2480	0.9401973	20	67	170	300	424	3378	0	177	2020-02-29_201129
38	5000	2280	213	0	23	0	1586	717	7.9690266	4.500733845531796	24.506714	0.0	1586.0	1826.0	6.997362	4.321004	21.724804	0.0	2507	2484	2484	0.94640607	20	67	170	300	424	3414	0	181	2020-02-29_201129
39	5000	2274	207	0	28	0	1556	751	8.042289	4.488802860451227	24.506714	0.0	1556.0	1826.0	6.997362	4.321004	21.724804	0.0	2519	2491	2491	0.94537276	20	67	170	300	424	3444	0	184	2020-02-29_201130
39	5000	2271	201	0	27	0	1529	784	8.105596	4.51545773100666	24.506714	0.0	1529.0	1826.0	6.997362	4.321004	21.724804	0.0	2528	2501	2501	0.93394375	20	67	170	301	426	3471	0	188	2020-02-29_201130
39	5000	2267	200	0	26	0	1504	812	8.158992	4.503626739483829	24.506714	0.0	1504.0	1826.0	6.997362	4.321004	21.724804	0.0	2533	2507	2507	0.93085104	20	67	170	301	426	3496	0	191	2020-02-29_201131
40	5000	2267	188	0	26	0	1485	837	8.212476	4.509463214606226	24.506714	0.0	1485.0	1826.0	6.997362	4.321004	21.724804	0.0	2545	2519	2519	0.9225589	20	67	170	301	426	3515	0	197	2020-02-29_201131
40	5000	2264	183	0	25	0	1463	868	8.260883	4.50891649819232	24.506714	0.0	1463.0	1826.0	6.997362	4.321004	21.724804	0.0	2553	2528	2528	0.923445	20	67	170	302	426	3537	0	197	2020-02-29_201132
40	5000	2260	175	0	31	0	1429	904	8.311016	4.507020560106603	24.506714	0.0	1429.0	1826.0	6.997362	4.321004	21.724804	0.0	2565	2534	2534	0.9097271	20	67	170	302	427	3571	0	201	2020-02-29_201132
41	5000	2257	167	0	31	0	1405	937	8.351045	4.5011258306435	24.506714	0.0	1405.0	1826.0	6.997362	4.321004	21.724804	0.0	2576	2545	2545	0.89395016	20	67	170	304	427	3595	0	203	2020-02-29_201133
41	5000	2253	162	0	32	0	1378	970	8.424982	4.4963777586640115	24.506714	0.0	1378.0	1826.0	6.997362	4.321004	21.724804	0.0	2585	2553	2553	0.883164	20	67	170	304	428	3622	0	205	2020-02-29_201133
41	5000	2251	161	0	22	0	1349	1010	8.468546	4.484640186722912	24.506714	0.0	1349.0	1826.0	6.997362	4.321004	21.724804	0.0	2588	2566	2566	0.8739807	20	67	170	304	428	3651	0	207	2020-02-29_201134
42	5000	2249	154	0	21	0	1326	1038	8.526359	4.48889676514072	24.506714	0.0	1326.0	1826.0	6.997362	4.321004	21.724804	0.0	2597	2576	2576	0.8680241	20	67	170	306	429	3674	0	212	2020-02-29_201134
42	5000	2240	155	0	20	0	1302	1069	8.536268	4.490060000624056	24.506714	0.0	1302.0	1826.0	6.997362	4.321004	21.724804	0.0	2605	2585	2585	0.8371736	20	67	170	306	429	3698	0	214	2020-02-29_201135
42	5000	2240	146	0	26	0	1260	1109	8.594654	4.487988654178415	24.506714	0.0	1260.0	1826.0	6.997362	4.321004	21.724804	0.0	2614	2588	2588	0.8277778	20	67	170	306	429	3740	0	219	2020-02-29_201135
43	5000	2237	138	0	28	0	1235	1141	8.617985	4.468356455299991	24.506714	0.0	1235.0	1826.0	6.997362	4.321004	21.724804	0.0	2625	2597	2597	0.8259109	20	67	170	307	429	3765	0	221	2020-02-29_201136
43	5000	2233	131	0	31	0	1211	1172	8.650477	4.4738607991799935	24.506714	0.0	1211.0	1826.0	6.997362	4.321004	21.724804	0.0	2636	2605	2605	0.8265896	20	67	170	308	429	3789	0	222	2020-02-29_201136
43	5000	2228	127	0	31	0	1185	1203	8.702267	4.489425101740826	24.506714	0.0	1185.0	1826.0	6.997362	4.321004	21.724804	0.0	2645	2614	2614	0.8270042	20	67	170	308	429	3815	0	226	2020-02-29_201137
44	5000	2224	123	0	26	0	1170	1229	8.736418	4.491229517417809	24.506714	0.0	1170.0	1826.0	6.997362	4.321004	21.724804	0.0	2653	2627	2627	0.8316239	20	67	170	308	431	3830	0	228	2020-02-29_201137
44	5000	2221	121	0	22	0	1133	1273	8.75711	4.50635059260286	24.506714	0.0	1133.0	1826.0	6.997362	4.321004	21.724804	0.0	2658	2636	2636	0.82700795	20	67	170	308	433	3867	0	230	2020-02-29_201138
44	5000	2215	122	0	17	0	1105	1310	8.808212	4.528294513654404	24.506714	0.0	1105.0	1826.0	6.997362	4.321004	21.724804	0.0	2663	2646	2646	0.82171947	20	67	170	308	433	3895	0	231	2020-02-29_201138
45	5000	2212	122	0	13	0	1074	1347	8.9073925	4.556619277034218	24.506714	0.0	1074.0	1826.0	6.997362	4.321004	21.724804	0.0	2666	2653	2653	0.82029796	20	67	170	308	433	3926	0	232	2020-02-29_201139
45	5000	2207	119	0	16	0	1045	1380	8.9250145	4.557836997692456	24.506714	0.0	1045.0	1826.0	6.997362	4.321004	21.724804	0.0	2674	2658	2658	0.815311	20	67	170	308	433	3955	0	233	2020-02-29_201139
45	5000	2202	115	0	20	0	1015	1415	9.010654	4.568928827003186	24.506714	0.0	1015.0	1826.0	6.997362	4.321004	21.724804	0.0	2683	2663	2663	0.81083745	20	67	170	308	433	3985	0	233	2020-02-29_201140
46	5000	2199	109	0	26	0	988	1444	9.041587	4.56966433371235	24.506714	0.0	988.0	1826.0	6.997362	4.321004	21.724804	0.0	2692	2666	2666	0.80263156	20	67	170	308	433	4012	0	234	2020-02-29_201140
46	5000	2197	101	0	27	0	970	1471	9.019801	4.585971812651127	24.506714	0.0	970.0	1826.0	6.997362	4.321004	21.724804	0.0	2702	2675	2675	0.79690725	20	67	170	308	435	4030	0	234	2020-02-29_201141
46	5000	2196	94	0	26	0	943	1504	9.067584	4.618350842563272	24.506714	0.0	943.0	1826.0	6.997362	4.321004	21.724804	0.0	2710	2684	2684	0.79533404	20	67	170	308	436	4057	0	237	2020-02-29_201141
47	5000	2189	95	0	24	0	921	1533	9.071665	4.633421782237116	24.506714	0.0	921.0	1826.0	6.997362	4.321004	21.724804	0.0	2716	2692	2692	0.7795874	20	67	170	308	437	4079	0	238	2020-02-29_201142
47	5000	2186	92	0	19	0	906	1558	9.134988	4.631809068055366	24.506714	0.0	906.0	1826.0	6.997362	4.321004	21.724804	0.0	2722	2703	2703	0.7792494	20	67	170	308	437	4094	0	239	2020-02-29_201142
47	5000	2184	87	0	19	0	882	1588	9.181749	4.646860371241474	24.506714	0.0	882.0	1826.0	6.997362	4.321004	21.724804	0.0	2729	2710	2710	0.7755102	20	67	170	308	437	4118	0	240	2020-02-29_201143
48	5000	2183	85	0	14	0	867	1611	9.190138	4.6881784583876955	24.506714	0.0	867.0	1826.0	6.997362	4.321004	21.724804	0.0	2732	2718	2718	0.7693195	20	67	170	308	437	4133	0	240	2020-02-29_201143
48	5000	2180	85	0	13	0	840	1641	9.22637	4.687192779645878	24.506714	0.0	840.0	1826.0	6.997362	4.321004	21.724804	0.0	2735	2722	2722	0.75714284	20	67	170	308	437	4160	0	241	2020-02-29_201143
48	5000	2179	79	0	12	0	821	1667	9.311104	4.676952651930361	24.506714	0.0	821.0	1826.0	6.997362	4.321004	21.724804	0.0	2742	2730	2730	0.76004875	20	67	170	308	437	4179	0	242	2020-02-29_201144
49	5000	2177	77	0	13	0	799	1691	9.37642	4.674393501311431	24.506714	0.0	799.0	1826.0	6.997362	4.321004	21.724804	0.0	2746	2733	2733	0.75844806	20	67	170	308	437	4201	0	243	2020-02-29_201144
49	5000	2175	75	0	15	0	781	1710	9.350972	4.685685276978446	24.506714	0.0	781.0	1826.0	6.997362	4.321004	21.724804	0.0	2750	2735	2735	0.75288093	20	67	170	308	437	4219	0	244	2020-02-29_201145
49	5000	2170	78	0	10	0	766	1731	9.440008	4.65668930951136	24.506714	0.0	766.0	1826.0	6.997362	4.321004	21.724804	0.0	2752	2742	2742	0.7558747	20	67	170	308	437	4234	0	245	2020-02-29_201145
50	5000	2168	74	0	12	0	739	1762	9.474389	4.692908053817687	24.506714	0.0	739.0	1826.0	6.997362	4.321004	21.724804	0.0	2758	2746	2746	0.75372124	20	67	170	308	437	4261	0	245	2020-02-29_201146
50	5000	2166	70	0	14	0	715	1789	9.517653	4.717790923010186	24.506714	0.0	715.0	1826.0	6.997362	4.321004	21.724804	0.0	2764	2750	2750	0.76083916	20	67	170	308	437	4285	0	246	2020-02-29_201146
50	5000	2161	72	0	14	0	686	1821	9.498262	4.767544519289589	24.506714	0.0	686.0	1826.0	6.997362	4.321004	21.724804	0.0	2767	2753	2753	0.74927115	20	67	170	308	437	4314	0	246	2020-02-29_201147
51	5000	2159	69	0	14	0	668	1844	9.589844	4.776933504270667	24.506714	0.0	668.0	1826.0	6.997362	4.321004	21.724804	0.0	2772	2758	2758	0.74101794	20	67	170	308	437	4332	0	246	2020-02-29_201147
51	5000	2156	69	0	11	0	652	1864	9.6685915	4.798966240826332	24.506714	0.0	652.0	1826.0	6.997362	4.321004	21.724804	0.0	2775	2764	2764	0.73619634	20	67	170	308	437	4348	0	248	2020-02-29_201147
51	5000	2156	68	0	9	0	630	1888	9.707377	4.794472555640713	24.506714	0.0	630.0	1826.0	6.997362	4.321004	21.724804	0.0	2776	2767	2767	0.72698414	20	67	170	308	437	4370	0	249	2020-02-29_201148
52	5000	2154	67	0	7	0	610	1913	9.714929	4.862962778227063	24.506714	0.0	610.0	1826.0	6.997362	4.321004	21.724804	0.0	2779	2772	2772	0.7229508	20	67	170	308	437	4390	0	249	2020-02-29_201148
52	5000	2151	65	0	9	0	589	1937	9.759949	4.876912255473027	24.506714	0.0	589.0	1826.0	6.997362	4.321004	21.724804	0.0	2784	2775	2775	0.7300509	20	67	170	308	437	4411	0	249	2020-02-29_201149
52	5000	2151	59	0	14	0	567	1959	9.776975	4.877128136564964	24.506714	0.0	567.0	1826.0	6.997362	4.321004	21.724804	0.0	2790	2776	2776	0.71252203	20	67	170	308	437	4433	0	250	2020-02-29_201149
53	5000	2149	56	0	16	0	544	1985	9.754114	4.87686160807205	24.506714	0.0	544.0	1826.0	6.997362	4.321004	21.724804	0.0	2795	2779	2779	0.69669116	20	67	170	308	437	4456	0	250	2020-02-29_201150
53	5000	2147	54	0	15	0	526	2006	9.806397	4.867764115811552	24.506714	0.0	526.0	1826.0	6.997362	4.321004	21.724804	0.0	2799	2784	2784	0.6958175	20	67	170	308	437	4474	0	252	2020-02-29_201150
53	5000	2144	54	0	12	0	513	2025	9.817817	4.85848981148371	24.506714	0.0	513.0	1826.0	6.997362	4.321004	21.724804	0.0	2802	2790	2790	0.705653	20	67	170	308	437	4487	0	252	2020-02-29_201150
54	5000	2144	52	0	9	0	495	2046	9.754115	4.895345633815014	24.506714	0.0	495.0	1826.0	6.997362	4.321004	21.724804	0.0	2804	2795	2795	0.68080807	20	67	170	308	437	4505	0	254	2020-02-29_201151
54	5000	2143	48	0	10	0	483	2060	9.793553	4.898395252197696	24.506714	0.0	483.0	1826.0	6.997362	4.321004	21.724804	0.0	2809	2799	2799	0.68530023	20	67	170	308	437	4517	0	256	2020-02-29_201151
54	5000	2138	50	0	10	0	471	2075	9.745225	4.879667737311886	24.506714	0.0	471.0	1826.0	6.997362	4.321004	21.724804	0.0	2812	2802	2802	0.6772824	20	67	170	308	437	4529	0	256	2020-02-29_201152
55	5000	2136	51	0	9	0	455	2093	9.636478	4.908495929574498	24.506714	0.0	455.0	1826.0	6.997362	4.321004	21.724804	0.0	2813	2804	2804	0.6747253	20	67	170	308	437	4545	0	256	2020-02-29_201152
55	5000	2135	51	0	5	0	439	2114	9.668281	4.869327864430404	24.506714	0.0	439.0	1826.0	6.997362	4.321004	21.724804	0.0	2814	2809	2809	0.67198175	20	67	170	308	437	4561	0	256	2020-02-29_201153
55	5000	2135	48	0	5	0	428	2127	9.698684	4.921749827897412	24.506714	0.0	428.0	1826.0	6.997362	4.321004	21.724804	0.0	2817	2812	2812	0.66121495	20	67	170	308	437	4572	0	257	2020-02-29_201154
56	5000	2131	50	0	6	0	413	2142	9.704658	4.929082721544656	24.506714	0.0	413.0	1826.0	6.997362	4.321004	21.724804	0.0	2819	2813	2813	0.6513317	20	67	170	308	437	4587	0	258	2020-02-29_201154
56	5000	2127	54	0	5	0	399	2157	9.716174	4.872403358060843	23.746479	0.0	399.0	1826.0	6.997362	4.321004	21.724804	0.0	2819	2814	2814	0.6566416	20	67	170	308	437	4601	0	258	2020-02-29_201154
56	5000	2126	52	0	5	0	385	2174	9.716771	4.820529135313796	23.746479	0.0	385.0	1826.0	6.997362	4.321004	21.724804	0.0	2822	2817	2817	0.6571429	20	67	170	308	437	4615	0	258	2020-02-29_201155
57	5000	2124	50	0	7	0	368	2190	9.731103	4.859083945827911	23.746479	0.0	368.0	1826.0	6.997362	4.321004	21.724804	0.0	2826	2819	2819	0.66847825	20	67	170	308	437	4632	0	261	2020-02-29_201155
57	5000	2121	52	0	8	0	353	2203	9.676864	4.852053115289831	23.746479	0.0	353.0	1826.0	6.997362	4.321004	21.724804	0.0	2827	2819	2819	0.66288954	20	67	170	308	437	4647	0	263	2020-02-29_201155
57	5000	2121	52	0	5	0	346	2212	9.639649	4.880847651546545	23.746479	0.0	346.0	1826.0	6.997362	4.321004	21.724804	0.0	2827	2822	2822	0.67052025	20	67	170	308	437	4654	0	264	2020-02-29_201156
58	5000	2120	49	0	5	0	340	2222	9.626961	4.828191960435244	23.746479	0.0	340.0	1826.0	6.997362	4.321004	21.724804	0.0	2831	2826	2826	0.64705884	20	67	170	308	437	4660	0	264	2020-02-29_201156
58	5000	2120	45	0	8	0	332	2230	9.65084	4.842589208502986	23.746479	0.0	332.0	1826.0	6.997362	4.321004	21.724804	0.0	2835	2827	2827	0.63554215	20	67	170	308	437	4668	0	265	2020-02-29_201156
58	5000	2120	41	0	12	0	325	2237	9.60343	4.8771797588886034	23.746479	0.0	325.0	1826.0	6.997362	4.321004	21.724804	0.0	2839	2827	2827	0.6276923	20	67	170	308	437	4675	0	265	2020-02-29_201157
59	5000	2119	41	0	9	0	319	2246	9.541593	4.883762993425474	23.746479	0.0	319.0	1826.0	6.997362	4.321004	21.724804	0.0	2840	2831	2831	0.60188085	20	67	170	308	437	4681	0	266	2020-02-29_201157
59	5000	2118	41	0	6	0	310	2258	9.542537	4.947088468070192	23.746479	0.0	310.0	1826.0	6.997362	4.321004	21.724804	0.0	2841	2835	2835	0.60645163	20	67	170	308	437	4690	0	267	2020-02-29_201157
59	5000	2117	41	0	3	0	305	2266	9.591947	4.9413774934316415	23.746479	0.0	305.0	1826.0	6.997362	4.321004	21.724804	0.0	2842	2839	2839	0.61639345	20	67	170	308	437	4695	0	268	2020-02-29_201158
60	5000	2117	39	0	4	0	299	2269	9.617567	4.997017352263573	23.746479	0.0	299.0	1826.0	6.997362	4.321004	21.724804	0.0	2844	2840	2840	0.61204016	20	67	170	308	437	4701	0	272	2020-02-29_201158
60	5000	2117	38	0	4	0	296	2273	9.563026	5.012807274435143	23.746479	0.0	296.0	1826.0	6.997362	4.321004	21.724804	0.0	2845	2841	2841	0.6114865	20	67	170	308	437	4704	0	272	2020-02-29_201158
60	5000	2115	38	0	5	0	281	2289	9.42917	5.0535738394749306	23.746479	0.0	281.0	1826.0	6.997362	4.321004	21.724804	0.0	2847	2842	2842	0.61565834	20	67	170	308	437	4719	0	272	2020-02-29_201159
61	5000	2115	34	0	7	0	274	2298	9.386462	5.09190794044816	23.746479	0.0	274.0	1826.0	6.997362	4.321004	21.724804	0.0	2851	2844	2844	0.6240876	20	67	170	308	437	4726	0	272	2020-02-29_201159
61	5000	2114	33	0	8	0	264	2308	9.275623	5.085233531229286	23.746479	0.0	264.0	1826.0	6.997362	4.321004	21.724804	0.0	2853	2845	2845	0.6212121	20	67	170	308	437	4736	0	273	2020-02-29_201159
61	5000	2111	36	0	6	0	263	2311	9.277493	5.104580090446253	23.746479	0.0	263.0	1826.0	6.997362	4.321004	21.724804	0.0	2853	2847	2847	0.62737644	20	67	170	308	437	4737	0	273	2020-02-29_201159
62	5000	2110	35	0	4	0	257	2321	9.301172	5.01931351363843	23.746479	0.0	257.0	1826.0	6.997362	4.321004	21.724804	0.0	2855	2851	2851	0.6342412	20	67	170	308	437	4743	0	273	2020-02-29_201200
62	5000	2109	35	0	3	0	245	2334	9.188853	5.048616752405643	23.746479	0.0	245.0	1826.0	6.997362	4.321004	21.724804	0.0	2856	2853	2853	0.64489794	20	67	170	308	437	4755	0	274	2020-02-29_201200
62	5000	2109	33	0	5	0	241	2338	9.158654	5.066356932224305	23.746479	0.0	241.0	1826.0	6.997362	4.321004	21.724804	0.0	2858	2853	2853	0.64315355	20	67	170	308	437	4759	0	274	2020-02-29_201200
63	5000	2105	33	0	7	0	234	2347	9.153853	5.059051657906664	23.746479	0.0	234.0	1826.0	6.997362	4.321004	21.724804	0.0	2862	2855	2855	0.66239315	20	67	170	308	437	4766	0	274	2020-02-29_201201
63	5000	2104	34	0	6	0	224	2358	9.144951	5.035188259025973	23.746479	0.0	224.0	1826.0	6.997362	4.321004	21.724804	0.0	2862	2856	2856	0.66964287	20	67	170	308	437	4776	0	274	2020-02-29_201201
63	5000	2104	33	0	5	0	219	2365	9.186326	5.007445132963871	23.746479	0.0	219.0	1826.0	6.997362	4.321004	21.724804	0.0	2863	2858	2858	0.6849315	20	67	170	308	437	4781	0	274	2020-02-29_201201
64	5000	2104	32	0	2	0	216	2372	9.205527	4.980884058970971	23.746479	0.0	216.0	1826.0	6.997362	4.321004	21.724804	0.0	2864	2862	2862	0.6898148	20	67	170	308	437	4784	0	274	2020-02-29_201201
64	5000	2102	31	0	4	0	210	2379	9.100126	5.052298545841633	23.746479	0.0	210.0	1826.0	6.997362	4.321004	21.724804	0.0	2867	2863	2863	0.6761905	20	67	170	308	437	4790	0	274	2020-02-29_201202
64	5000	2102	30	0	5	0	205	2384	9.015543	5.057337259492391	23.746479	0.0	205.0	1826.0	6.997362	4.321004	21.724804	0.0	2868	2863	2863	0.67317075	20	67	170	308	437	4795	0	274	2020-02-29_201202
65	5000	2102	28	0	6	0	200	2390	8.914043	4.964910211125778	23.746479	0.0	200.0	1826.0	6.997362	4.321004	21.724804	0.0	2870	2864	2864	0.675	20	67	170	308	437	4800	0	274	2020-02-29_201202
65	5000	2099	28	0	6	0	195	2398	8.927993	5.015944236031686	23.746479	0.0	195.0	1826.0	6.997362	4.321004	21.724804	0.0	2873	2867	2867	0.6615385	20	67	170	308	437	4805	0	274	2020-02-29_201202
65	5000	2098	29	0	5	0	187	2407	9.0159645	5.031179486840894	23.746479	0.0	187.0	1826.0	6.997362	4.321004	21.724804	0.0	2873	2868	2868	0.6791444	20	67	170	308	437	4813	0	274	2020-02-29_201203
66	5000	2096	29	0	5	0	183	2413	9.060463	5.059373997198692	23.746479	0.0	183.0	1826.0	6.997362	4.321004	21.724804	0.0	2875	2870	2870	0.6721311	20	67	170	308	437	4817	0	274	2020-02-29_201203
66	5000	2096	28	0	3	0	182	2417	9.05892	5.026028784964332	23.746479	0.0	182.0	1826.0	6.997362	4.321004	21.724804	0.0	2876	2873	2873	0.67582417	20	67	170	308	437	4818	0	274	2020-02-29_201203
66	5000	2095	27	0	5	0	178	2421	8.981532	5.020651891867382	23.746479	0.0	178.0	1826.0	6.997362	4.321004	21.724804	0.0	2878	2873	2873	0.6797753	20	67	170	308	437	4822	0	274	2020-02-29_201204
67	5000	2095	25	0	5	0	173	2428	9.048446	5.03265247582056	23.746479	0.0	173.0	1826.0	6.997362	4.321004	21.724804	0.0	2880	2875	2875	0.6820809	20	67	170	308	437	4827	0	274	2020-02-29_201204
67	5000	2094	23	0	7	0	171	2431	9.047538	5.067089308294017	23.746479	0.0	171.0	1826.0	6.997362	4.321004	21.724804	0.0	2883	2876	2876	0.68421054	20	67	170	308	437	4829	0	274	2020-02-29_201204
67	5000	2094	21	0	7	0	166	2438	8.945674	4.928444779784765	23.746479	0.0	166.0	1826.0	6.997362	4.321004	21.724804	0.0	2885	2878	2878	0.6987952	20	67	170	308	437	4834	0	274	2020-02-29_201204
68	5000	2093	21	0	6	0	160	2446	9.045761	4.865299060564568	23.746479	0.0	160.0	1826.0	6.997362	4.321004	21.724804	0.0	2886	2880	2880	0.70625	20	67	170	308	437	4840	0	274	2020-02-29_201204
68	5000	2093	16	0	8	0	161	2448	9.005946	4.869542906692289	23.746479	0.0	161.0	1826.0	6.997362	4.321004	21.724804	0.0	2891	2883	2883	0.7080745	20	67	170	308	437	4839	0	274	2020-02-29_201205
68	5000	2093	14	0	8	0	157	2454	8.887073	4.86641661293346	23.746479	0.0	157.0	1826.0	6.997362	4.321004	21.724804	0.0	2893	2885	2885	0.6687898	20	67	170	308	437	4843	0	274	2020-02-29_201205
69	5000	2093	10	0	10	0	153	2460	8.766079	4.876525640180305	23.746479	0.0	153.0	1826.0	6.997362	4.321004	21.724804	0.0	2897	2887	2887	0.6797386	20	67	170	308	437	4847	0	274	2020-02-29_201205
69	5000	2092	11	0	6	0	148	2467	8.733277	4.756047063801588	23.746479	0.0	148.0	1826.0	6.997362	4.321004	21.724804	0.0	2897	2891	2891	0.6959459	20	67	170	308	437	4852	0	276	2020-02-29_201205
69	5000	2092	10	0	5	0	145	2472	8.684105	4.733393098337457	23.746479	0.0	145.0	1826.0	6.997362	4.321004	21.724804	0.0	2898	2893	2893	0.71034485	20	67	170	308	437	4855	0	276	2020-02-29_201206
70	5000	2092	10	0	1	0	144	2477	8.5380335	4.639202272308103	23.746479	0.0	144.0	1826.0	6.997362	4.321004	21.724804	0.0	2898	2897	2897	0.6944444	20	67	170	308	437	4856	0	276	2020-02-29_201206
70	5000	2092	10	0	1	0	138	2483	8.595662	4.598098461369571	23.746479	0.0	138.0	1826.0	6.997362	4.321004	21.724804	0.0	2898	2897	2897	0.68115944	20	67	170	308	437	4862	0	276	2020-02-29_201206
70	5000	2091	11	0	0	0	132	2490	8.32083	4.3228010905185625	22.820215	0.0	132.0	1826.0	6.997362	4.321004	21.724804	0.0	2898	2898	2898	0.6969697	20	67	170	308	437	4868	0	276	2020-02-29_201206
71	5000	2091	10	0	1	0	130	2491	8.335364	4.346807049042601	22.820215	0.0	130.0	1826.0	6.997362	4.321004	21.724804	0.0	2899	2898	2898	0.7076923	20	67	170	308	437	4870	0	277	2020-02-29_201207
71	5000	2090	10	0	2	0	128	2493	8.438647	4.297852782925582	22.820215	0.0	128.0	1826.0	6.997362	4.321004	21.724804	0.0	2900	2898	2898	0.71875	20	67	170	308	437	4872	0	277	2020-02-29_201207
71	5000	2090	10	0	2	0	122	2498	8.505834	4.247154854261745	22.820215	0.0	122.0	1826.0	6.997362	4.321004	21.724804	0.0	2900	2898	2898	0.72131145	20	67	170	308	437	4878	0	278	2020-02-29_201207
72	5000	2090	10	0	1	0	117	2504	8.491681	4.2433648767569965	22.820215	0.0	117.0	1826.0	6.997362	4.321004	21.724804	0.0	2900	2899	2899	0.71794873	20	67	170	308	437	4883	0	278	2020-02-29_201207
72	5000	2090	9	0	1	0	112	2509	8.449923	4.2690284202560775	22.820215	0.0	112.0	1826.0	6.997362	4.321004	21.724804	0.0	2901	2900	2900	0.7410714	20	67	170	308	437	4888	0	279	2020-02-29_201207
72	5000	2090	8	0	2	0	112	2509	8.449923	4.2690284202560775	22.820215	0.0	112.0	1826.0	6.997362	4.321004	21.724804	0.0	2902	2900	2900	0.7410714	20	67	170	308	437	4888	0	279	2020-02-29_201208
73	5000	2090	7	0	3	0	109	2511	8.437945	4.305539692401718	22.820215	0.0	109.0	1826.0	6.997362	4.321004	21.724804	0.0	2903	2900	2900	0.73394495	20	67	170	308	437	4891	0	280	2020-02-29_201208
73	5000	2090	7	0	2	0	107	2513	8.492084	4.32809084661897	22.820215	0.0	107.0	1826.0	6.997362	4.321004	21.724804	0.0	2903	2901	2901	0.74766356	20	67	170	308	437	4893	0	281	2020-02-29_201208
73	5000	2090	7	0	1	0	104	2517	8.380732	4.339288190137907	22.820215	0.0	104.0	1826.0	6.997362	4.321004	21.724804	0.0	2903	2902	2902	0.75	20	67	170	308	437	4896	0	281	2020-02-29_201208
74	5000	2090	7	0	0	0	103	2519	8.384032	4.344145393214608	22.820215	0.0	103.0	1826.0	6.997362	4.321004	21.724804	0.0	2903	2903	2903	0.74757284	20	67	170	308	437	4897	0	281	2020-02-29_201208
74	5000	2090	7	0	0	0	98	2524	8.369216	4.4471423199446605	22.820215	0.0	98.0	1826.0	6.997362	4.321004	21.724804	0.0	2903	2903	2903	0.7653061	20	67	170	308	437	4902	0	281	2020-02-29_201209
74	5000	2090	7	0	0	0	93	2529	8.477374	4.471449456803797	22.820215	0.0	93.0	1826.0	6.997362	4.321004	21.724804	0.0	2903	2903	2903	0.7741935	20	67	170	308	437	4907	0	281	2020-02-29_201209
75	5000	2090	7	0	0	0	91	2531	8.372715	4.228871502778456	19.797256	0.0	91.0	1826.0	6.997362	4.321004	21.724804	0.0	2903	2903	2903	0.7802198	20	67	170	308	437	4909	0	281	2020-02-29_201209
75	5000	2090	6	0	1	0	84	2538	8.447895	4.251067532372889	19.797256	0.0	84.0	1826.0	6.997362	4.321004	21.724804	0.0	2904	2903	2903	0.8214286	20	67	170	308	437	4916	0	281	2020-02-29_201209
75	5000	2089	7	0	1	0	83	2539	8.424045	4.271251949480665	19.797256	0.0	83.0	1826.0	6.997362	4.321004	21.724804	0.0	2904	2903	2903	0.8313253	20	67	170	308	437	4917	0	281	2020-02-29_201209
76	5000	2089	6	0	2	0	83	2539	8.424045	4.271251949480665	19.797256	0.0	83.0	1826.0	6.997362	4.321004	21.724804	0.0	2905	2903	2903	0.8313253	20	67	170	308	437	4917	0	281	2020-02-29_201210
76	5000	2089	6	0	1	0	82	2541	8.492594	4.278918668747384	19.797256	0.0	82.0	1826.0	6.997362	4.321004	21.724804	0.0	2905	2904	2904	0.85365856	20	67	170	308	437	4918	0	281	2020-02-29_201210
76	5000	2089	6	0	1	0	79	2544	8.383899	4.322129927899838	19.797256	0.0	79.0	1826.0	6.997362	4.321004	21.724804	0.0	2905	2904	2904	0.84810126	20	67	170	308	437	4921	0	281	2020-02-29_201210
77	5000	2089	4	0	2	0	78	2546	8.322046	4.435518278956147	19.797256	0.0	78.0	1826.0	6.997362	4.321004	21.724804	0.0	2907	2905	2905	0.84615386	20	67	170	308	437	4922	0	281	2020-02-29_201210
77	5000	2089	4	0	2	0	76	2548	8.337644	4.461866292115421	19.797256	0.0	76.0	1826.0	6.997362	4.321004	21.724804	0.0	2907	2905	2905	0.82894737	20	67	170	308	437	4924	0	281	2020-02-29_201210
77	5000	2089	4	0	2	0	73	2550	8.35189	4.551380560054433	19.797256	0.0	73.0	1826.0	6.997362	4.321004	21.724804	0.0	2907	2905	2905	0.8356164	20	67	170	308	437	4927	0	282	2020-02-29_201211
78	5000	2088	5	0	0	0	73	2552	8.594642	4.600359255818264	19.797256	0.0	73.0	1826.0	6.997362	4.321004	21.724804	0.0	2907	2907	2907	0.82191783	20	67	170	308	437	4927	0	282	2020-02-29_201211
78	5000	2088	5	0	0	0	72	2553	8.620792	4.627175309275999	19.797256	0.0	72.0	1826.0	6.997362	4.321004	21.724804	0.0	2907	2907	2907	0.7916667	20	67	170	308	437	4928	0	282	2020-02-29_201211
78	5000	2088	5	0	0	0	69	2556	8.61525	4.714716115518172	19.797256	0.0	69.0	1826.0	6.997362	4.321004	21.724804	0.0	2907	2907	2907	0.7826087	20	67	170	308	437	4931	0	282	2020-02-29_201211
79	5000	2088	4	0	1	0	67	2558	8.581689	4.780062259923006	19.797256	0.0	67.0	1826.0	6.997362	4.321004	21.724804	0.0	2908	2907	2907	0.7761194	20	67	170	308	437	4933	0	282	2020-02-29_201212
79	5000	2088	4	0	1	0	66	2559	8.651315	4.782334547516018	19.797256	0.0	66.0	1826.0	6.997362	4.321004	21.724804	0.0	2908	2907	2907	0.77272725	20	67	170	308	437	4934	0	282	2020-02-29_201212
79	5000	2088	4	0	1	0	64	2561	8.599424	4.789656883804433	19.797256	0.0	64.0	1826.0	6.997362	4.321004	21.724804	0.0	2908	2907	2907	0.78125	20	67	170	308	437	4936	0	282	2020-02-29_201212
80	5000	2088	4	0	0	0	64	2562	8.6146755	4.786601344294218	19.797256	0.0	64.0	1826.0	6.997362	4.321004	21.724804	0.0	2908	2908	2908	0.78125	20	67	170	308	437	4936	0	282	2020-02-29_201212
80	5000	2088	4	0	0	0	60	2566	8.363423	4.58690231545893	19.797256	0.0	60.0	1826.0	6.997362	4.321004	21.724804	0.0	2908	2908	2908	0.78333336	20	67	170	308	437	4940	0	282	2020-02-29_201212
80	5000	2088	4	0	0	0	57	2569	8.460514	4.629471344396557	19.797256	0.0	57.0	1826.0	6.997362	4.321004	21.724804	0.0	2908	2908	2908	0.75438595	20	67	170	308	437	4943	0	282	2020-02-29_201212
81	5000	2088	3	0	1	0	56	2570	8.413245	4.6574668574318565	19.797256	0.0	56.0	1826.0	6.997362	4.321004	21.724804	0.0	2909	2908	2908	0.75	20	67	170	308	437	4944	0	282	2020-02-29_201213
81	5000	2088	3	0	1	0	51	2574	8.288479	4.454315775893315	19.035393	0.0	51.0	1826.0	6.997362	4.321004	21.724804	0.0	2909	2908	2908	0.6666667	20	67	170	308	437	4949	0	283	2020-02-29_201213
81	5000	2088	3	0	1	0	51	2574	8.288479	4.454315775893315	19.035393	0.0	51.0	1826.0	6.997362	4.321004	21.724804	0.0	2909	2908	2908	0.6666667	20	67	170	308	437	4949	0	283	2020-02-29_201213
82	5000	2088	3	0	0	0	49	2577	8.219819	4.458559381096179	19.035393	0.0	49.0	1826.0	6.997362	4.321004	21.724804	0.0	2909	2909	2909	0.67346936	20	67	170	308	437	4951	0	283	2020-02-29_201213
82	5000	2088	3	0	0	0	48	2578	8.278413	4.486634220347951	19.035393	0.0	48.0	1826.0	6.997362	4.321004	21.724804	0.0	2909	2909	2909	0.6666667	20	67	170	308	437	4952	0	283	2020-02-29_201213
82	5000	2088	3	0	0	0	48	2578	8.278413	4.486634220347951	19.035393	0.0	48.0	1826.0	6.997362	4.321004	21.724804	0.0	2909	2909	2909	0.6666667	20	67	170	308	437	4952	0	283	2020-02-29_201214
83	5000	2088	3	0	0	0	48	2578	8.278413	4.486634220347951	19.035393	0.0	48.0	1826.0	6.997362	4.321004	21.724804	0.0	2909	2909	2909	0.6666667	20	67	170	308	437	4952	0	283	2020-02-29_201214
83	5000	2088	3	0	0	0	46	2580	8.092515	4.471455428662204	19.035393	0.0	46.0	1826.0	6.997362	4.321004	21.724804	0.0	2909	2909	2909	0.65217394	20	67	170	308	437	4954	0	283	2020-02-29_201214
83	5000	2088	3	0	0	0	44	2582	8.219436	4.500071207118908	19.035393	0.0	44.0	1826.0	6.997362	4.321004	21.724804	0.0	2909	2909	2909	0.65909094	20	67	170	308	437	4956	0	283	2020-02-29_201214
84	5000	2088	3	0	0	0	44	2582	8.219436	4.500071207118908	19.035393	0.0	44.0	1826.0	6.997362	4.321004	21.724804	0.0	2909	2909	2909	0.65909094	20	67	170	308	437	4956	0	283	2020-02-29_201214
84	5000	2088	3	0	0	0	43	2583	8.235294	4.5520839152855865	19.035393	0.0	43.0	1826.0	6.997362	4.321004	21.724804	0.0	2909	2909	2909	0.6511628	20	67	170	308	437	4957	0	283	2020-02-29_201215
84	5000	2088	3	0	0	0	40	2585	8.229022	4.692592651883262	19.035393	0.0	40.0	1826.0	6.997362	4.321004	21.724804	0.0	2909	2909	2909	0.675	20	67	170	308	437	4960	0	284	2020-02-29_201215
85	5000	2088	3	0	0	0	37	2588	8.289381	4.6801268509847676	19.035393	0.0	37.0	1826.0	6.997362	4.321004	21.724804	0.0	2909	2909	2909	0.5945946	20	67	170	308	437	4963	0	284	2020-02-29_201215
85	5000	2088	3	0	0	0	36	2589	8.299045	4.746140367569408	19.035393	0.0	36.0	1826.0	6.997362	4.321004	21.724804	0.0	2909	2909	2909	0.6111111	20	67	170	308	437	4964	0	284	2020-02-29_201215
85	5000	2088	2	0	1	0	32	2593	8.719095	4.728966169546452	19.035393	0.0	32.0	1826.0	6.997362	4.321004	21.724804	0.0	2910	2909	2909	0.625	20	67	170	308	437	4968	0	284	2020-02-29_201215
86	5000	2088	2	0	1	0	30	2595	8.492112	4.445017290285551	15.717117	0.0	30.0	1826.0	6.997362	4.321004	21.724804	0.0	2910	2909	2909	0.6333333	20	67	170	308	437	4970	0	284	2020-02-29_201215
86	5000	2088	2	0	1	0	30	2595	8.492112	4.445017290285551	15.717117	0.0	30.0	1826.0	6.997362	4.321004	21.724804	0.0	2910	2909	2909	0.6333333	20	67	170	308	437	4970	0	284	2020-02-29_201216
86	5000	2088	2	0	0	0	29	2597	8.707049	4.832962920804594	18.154434	0.0	29.0	1826.0	6.997362	4.321004	21.724804	0.0	2910	2910	2910	0.62068963	20	67	170	308	437	4971	0	284	2020-02-29_201216
87	5000	2088	2	0	0	0	28	2598	8.456689	4.726265688317509	18.154434	0.0	28.0	1826.0	6.997362	4.321004	21.724804	0.0	2910	2910	2910	0.64285713	20	67	170	308	437	4972	0	284	2020-02-29_201216
87	5000	2088	2	0	0	0	27	2599	8.358054	4.786840025827198	18.154434	0.0	27.0	1826.0	6.997362	4.321004	21.724804	0.0	2910	2910	2910	0.6296296	20	67	170	308	437	4973	0	284	2020-02-29_201216
87	5000	2088	2	0	0	0	25	2601	8.443003	4.8191595197889905	18.154434	0.0	25.0	1826.0	6.997362	4.321004	21.724804	0.0	2910	2910	2910	0.64	20	67	170	308	437	4975	0	284	2020-02-29_201216
88	5000	2088	1	0	1	0	24	2602	8.243003	4.815658919742845	18.154434	0.0	24.0	1826.0	6.997362	4.321004	21.724804	0.0	2911	2910	2910	0.5833333	20	67	170	308	437	4976	0	284	2020-02-29_201216
88	5000	2088	1	0	1	0	23	2603	8.601394	4.58496416150712	18.154434	0.12956238	23.0	1826.0	6.997362	4.321004	21.724804	0.0	2911	2910	2910	0.6086956	20	67	170	308	437	4977	0	284	2020-02-29_201217
88	5000	2088	1	0	1	0	21	2605	8.218894	4.615679861064238	18.154434	0.12956238	21.0	1826.0	6.997362	4.321004	21.724804	0.0	2911	2910	2910	0.52380955	20	67	170	308	437	4979	0	284	2020-02-29_201217
89	5000	2088	0	0	1	0	21	2606	8.741195	4.895723555396013	18.154434	0.12956238	21.0	1826.0	6.997362	4.321004	21.724804	0.0	2912	2911	2911	0.5714286	20	67	170	308	437	4979	0	284	2020-02-29_201217
89	5000	2088	0	0	1	0	18	2609	9.525275	4.741854861814897	18.154434	0.12956238	18.0	1826.0	6.997362	4.321004	21.724804	0.0	2912	2911	2911	0.5	20	67	170	308	437	4982	0	284	2020-02-29_201217
89	5000	2088	0	0	1	0	17	2610	9.719765	4.813219685432442	18.154434	0.12956238	17.0	1826.0	6.997362	4.321004	21.724804	0.0	2912	2911	2911	0.4117647	20	67	170	308	437	4983	0	284	2020-02-29_201217
90	5000	2088	0	0	0	0	18	2610	9.787796	4.678421588024945	18.154434	0.12956238	18.0	1826.0	6.997362	4.321004	21.724804	0.0	2912	2912	2912	0.3888889	20	67	170	308	437	4982	0	284	2020-02-29_201217
90	5000	2088	0	0	0	0	17	2611	9.891554	4.8010112809769945	18.154434	0.12956238	17.0	1826.0	6.997362	4.321004	21.724804	0.0	2912	2912	2912	0.4117647	20	67	170	308	437	4983	0	284	2020-02-29_201218
90	5000	2088	0	0	0	0	16	2612	10.061022	4.905667993320926	18.154434	0.12956238	16.0	1826.0	6.997362	4.321004	21.724804	0.0	2912	2912	2912	0.375	20	67	170	308	437	4984	0	284	2020-02-29_201218
91	5000	2088	0	0	0	0	16	2612	10.061022	4.905667993320926	18.154434	0.12956238	16.0	1826.0	6.997362	4.321004	21.724804	0.0	2912	2912	2912	0.375	20	67	170	308	437	4984	0	284	2020-02-29_201218
91	5000	2088	0	0	0	0	15	2613	10.270536	5.00320293835199	18.154434	0.12956238	15.0	1826.0	6.997362	4.321004	21.724804	0.0	2912	2912	2912	0.4	20	67	170	308	437	4985	0	284	2020-02-29_201218
91	5000	2088	0	0	0	0	12	2616	10.73394	5.289204943498236	18.154434	0.12956238	12.0	1826.0	6.997362	4.321004	21.724804	0.0	2912	2912	2912	0.33333334	20	67	170	308	437	4988	0	284	2020-02-29_201218
92	5000	2088	0	0	0	0	12	2616	10.73394	5.289204943498236	18.154434	0.12956238	12.0	1826.0	6.997362	4.321004	21.724804	0.0	2912	2912	2912	0.33333334	20	67	170	308	437	4988	0	284	2020-02-29_201218
92	5000	2088	0	0	0	0	11	2617	11.375866	5.0332842203400965	18.154434	0.12956238	11.0	1826.0	6.997362	4.321004	21.724804	0.0	2912	2912	2912	0.36363637	20	67	170	308	437	4989	0	284	2020-02-29_201219
92	5000	2088	0	0	0	0	10	2618	11.154023	5.248554212312194	18.154434	0.12956238	10.0	1826.0	6.997362	4.321004	21.724804	0.0	2912	2912	2912	0.3	20	67	170	308	437	4990	0	284	2020-02-29_201219
93	5000	2088	0	0	0	0	9	2619	11.04618	5.55516820616875	18.154434	0.12956238	9.0	1826.0	6.997362	4.321004	21.724804	0.0	2912	2912	2912	0.11111111	20	67	170	308	437	4991	0	284	2020-02-29_201219
93	5000	2088	0	0	0	0	9	2619	11.04618	5.55516820616875	18.154434	0.12956238	9.0	1826.0	6.997362	4.321004	21.724804	0.0	2912	2912	2912	0.11111111	20	67	170	308	437	4991	0	284	2020-02-29_201219
93	5000	2088	0	0	0	0	8	2620	11.612877	5.653779897296603	18.154434	0.12956238	8.0	1826.0	6.997362	4.321004	21.724804	0.0	2912	2912	2912	0.125	20	67	170	308	437	4992	0	284	2020-02-29_201219
94	5000	2088	0	0	0	0	8	2620	11.612877	5.653779897296603	18.154434	0.12956238	8.0	1826.0	6.997362	4.321004	21.724804	0.0	2912	2912	2912	0.125	20	67	170	308	437	4992	0	284	2020-02-29_201219
94	5000	2088	0	0	0	0	8	2620	11.612877	5.653779897296603	18.154434	0.12956238	8.0	1826.0	6.997362	4.321004	21.724804	0.0	2912	2912	2912	0.125	20	67	170	308	437	4992	0	284	2020-02-29_201220
94	5000	2088	0	0	0	0	8	2620	11.612877	5.653779897296603	18.154434	0.12956238	8.0	1826.0	6.997362	4.321004	21.724804	0.0	2912	2912	2912	0.125	20	67	170	308	437	4992	0	284	2020-02-29_201220
95	5000	2088	0	0	0	0	8	2620	11.612877	5.653779897296603	18.154434	0.12956238	8.0	1826.0	6.997362	4.321004	21.724804	0.0	2912	2912	2912	0.125	20	67	170	308	437	4992	0	284	2020-02-29_201220
95	5000	2088	0	0	0	0	8	2620	11.612877	5.653779897296603	18.154434	0.12956238	8.0	1826.0	6.997362	4.321004	21.724804	0.0	2912	2912	2912	0.125	20	67	170	308	437	4992	0	284	2020-02-29_201220
95	5000	2088	0	0	0	0	8	2620	11.612877	5.653779897296603	18.154434	0.12956238	8.0	1826.0	6.997362	4.321004	21.724804	0.0	2912	2912	2912	0.125	20	67	170	308	437	4992	0	284	2020-02-29_201220
96	5000	2088	0	0	0	0	8	2620	11.612877	5.653779897296603	18.154434	0.12956238	8.0	1826.0	6.997362	4.321004	21.724804	0.0	2912	2912	2912	0.125	20	67	170	308	437	4992	0	284	2020-02-29_201220
96	5000	2088	0	0	0	0	8	2620	11.612877	5.653779897296603	18.154434	0.12956238	8.0	1826.0	6.997362	4.321004	21.724804	0.0	2912	2912	2912	0.125	20	67	170	308	437	4992	0	284	2020-02-29_201221
96	5000	2088	0	0	0	0	8	2620	11.612877	5.653779897296603	18.154434	0.12956238	8.0	1826.0	6.997362	4.321004	21.724804	0.0	2912	2912	2912	0.125	20	67	170	308	437	4992	0	284	2020-02-29_201221
97	5000	2088	0	0	0	0	7	2621	11.486276	6.0945196203701055	18.154434	0.12956238	7.0	1826.0	6.997362	4.321004	21.724804	0.0	2912	2912	2912	0.14285715	20	67	170	308	437	4993	0	284	2020-02-29_201221
97	5000	2088	0	0	0	0	7	2621	11.486276	6.0945196203701055	18.154434	0.12956238	7.0	1826.0	6.997362	4.321004	21.724804	0.0	2912	2912	2912	0.14285715	20	67	170	308	437	4993	0	284	2020-02-29_201221
97	5000	2088	0	0	0	0	7	2621	11.486276	6.0945196203701055	18.154434	0.12956238	7.0	1826.0	6.997362	4.321004	21.724804	0.0	2912	2912	2912	0.14285715	20	67	170	308	437	4993	0	284	2020-02-29_201221
98	5000	2088	0	0	0	0	7	2621	11.486276	6.0945196203701055	18.154434	0.12956238	7.0	1826.0	6.997362	4.321004	21.724804	0.0	2912	2912	2912	0.14285715	20	67	170	308	437	4993	0	284	2020-02-29_201221
98	5000	2088	0	0	0	0	6	2622	13.379062	3.804950932150024	18.154434	8.150887	6.0	1826.0	6.997362	4.321004	21.724804	0.0	2912	2912	2912	0.16666667	20	67	170	308	437	4994	0	284	2020-02-29_201221
98	5000	2088	0	0	0	0	6	2622	13.379062	3.804950932150024	18.154434	8.150887	6.0	1826.0	6.997362	4.321004	21.724804	0.0	2912	2912	2912	0.16666667	20	67	170	308	437	4994	0	284	2020-02-29_201222
99	5000	2088	0	0	0	0	5	2623	13.011339	4.133147775935398	18.154434	8.150887	5.0	1826.0	6.997362	4.321004	21.724804	0.0	2912	2912	2912	0.2	20	67	170	308	437	4995	0	284	2020-02-29_201222
99	5000	2088	0	0	0	0	5	2623	13.011339	4.133147775935398	18.154434	8.150887	5.0	1826.0	6.997362	4.321004	21.724804	0.0	2912	2912	2912	0.2	20	67	170	308	437	4995	0	284	2020-02-29_201222
99	5000	2088	0	0	0	0	4	2624	13.410582	4.659890818810813	18.154434	8.150887	4.0	1826.0	6.997362	4.321004	21.724804	0.0	2912	2912	2912	0.25	20	67	170	308	437	4996	0	284	2020-02-29_201222
100	5000	2088	0	0	0	0	4	2624	13.410582	4.659890818810813	18.154434	8.150887	4.0	1826.0	6.997362	4.321004	21.724804	0.0	2912	2912	2912	0.25	20	67	170	308	437	4996	0	284	2020-02-29_201222
100	5000	2088	0	0	0	0	4	2624	13.410582	4.659890818810813	18.154434	8.150887	4.0	1826.0	6.997362	4.321004	21.724804	0.0	2912	2912	2912	0.25	20	67	170	308	437	4996	0	284	2020-02-29_201222
100	5000	2088	0	0	0	0	4	2624	13.410582	4.659890818810813	18.154434	8.150887	4.0	1826.0	6.997362	4.321004	21.724804	0.0	2912	2912	2912	0.25	20	67	170	308	437	4996	0	284	2020-02-29_201223
101	5000	2088	0	0	0	0	4	2624	13.410582	4.659890818810813	18.154434	8.150887	4.0	1826.0	6.997362	4.321004	21.724804	0.0	2912	2912	2912	0.25	20	67	170	308	437	4996	0	284	2020-02-29_201223
101	5000	2088	0	0	0	0	4	2624	13.410582	4.659890818810813	18.154434	8.150887	4.0	1826.0	6.997362	4.321004	21.724804	0.0	2912	2912	2912	0.25	20	67	170	308	437	4996	0	284	2020-02-29_201223
101	5000	2088	0	0	0	0	4	2624	13.410582	4.659890818810813	18.154434	8.150887	4.0	1826.0	6.997362	4.321004	21.724804	0.0	2912	2912	2912	0.25	20	67	170	308	437	4996	0	284	2020-02-29_201223
102	5000	2088	0	0	0	0	3	2625	15.163814	3.7588489395886837	18.154434	10.944336	3.0	1826.0	6.997362	4.321004	21.724804	0.0	2912	2912	2912	0.33333334	20	67	170	308	437	4997	0	284	2020-02-29_201223
102	5000	2088	0	0	0	0	3	2625	15.163814	3.7588489395886837	18.154434	10.944336	3.0	1826.0	6.997362	4.321004	21.724804	0.0	2912	2912	2912	0.33333334	20	67	170	308	437	4997	0	284	2020-02-29_201223
102	5000	2088	0	0	0	0	3	2625	15.163814	3.7588489395886837	18.154434	10.944336	3.0	1826.0	6.997362	4.321004	21.724804	0.0	2912	2912	2912	0.33333334	20	67	170	308	437	4997	0	284	2020-02-29_201224
103	5000	2088	0	0	0	0	3	2625	15.163814	3.7588489395886837	18.154434	10.944336	3.0	1826.0	6.997362	4.321004	21.724804	0.0	2912	2912	2912	0.33333334	20	67	170	308	437	4997	0	284	2020-02-29_201224
103	5000	2088	0	0	0	0	3	2625	15.163814	3.7588489395886837	18.154434	10.944336	3.0	1826.0	6.997362	4.321004	21.724804	0.0	2912	2912	2912	0.33333334	20	67	170	308	437	4997	0	284	2020-02-29_201224
103	5000	2088	0	0	0	0	3	2625	15.163814	3.7588489395886837	18.154434	10.944336	3.0	1826.0	6.997362	4.321004	21.724804	0.0	2912	2912	2912	0.33333334	20	67	170	308	437	4997	0	284	2020-02-29_201224
104	5000	2088	0	0	0	0	3	2625	15.163814	3.7588489395886837	18.154434	10.944336	3.0	1826.0	6.997362	4.321004	21.724804	0.0	2912	2912	2912	0.33333334	20	67	170	308	437	4997	0	284	2020-02-29_201224
104	5000	2088	0	0	0	0	3	2625	15.163814	3.7588489395886837	18.154434	10.944336	3.0	1826.0	6.997362	4.321004	21.724804	0.0	2912	2912	2912	0.33333334	20	67	170	308	437	4997	0	284	2020-02-29_201224
104	5000	2088	0	0	0	0	3	2625	15.163814	3.7588489395886837	18.154434	10.944336	3.0	1826.0	6.997362	4.321004	21.724804	0.0	2912	2912	2912	0.33333334	20	67	170	308	437	4997	0	284	2020-02-29_201224
105	5000	2088	0	0	0	0	3	2625	15.163814	3.7588489395886837	18.154434	10.944336	3.0	1826.0	6.997362	4.321004	21.724804	0.0	2912	2912	2912	0.33333334	20	67	170	308	437	4997	0	284	2020-02-29_201225
105	5000	2088	0	0	0	0	2	2626	13.668503	3.8525537913612617	16.39267	10.944336	2.0	1826.0	6.997362	4.321004	21.724804	0.0	2912	2912	2912	0.5	20	67	170	308	437	4998	0	284	2020-02-29_201225
105	5000	2088	0	0	0	0	2	2626	13.668503	3.8525537913612617	16.39267	10.944336	2.0	1826.0	6.997362	4.321004	21.724804	0.0	2912	2912	2912	0.5	20	67	170	308	437	4998	0	284	2020-02-29_201225
106	5000	2088	0	0	0	0	2	2626	13.668503	3.8525537913612617	16.39267	10.944336	2.0	1826.0	6.997362	4.321004	21.724804	0.0	2912	2912	2912	0.5	20	67	170	308	437	4998	0	284	2020-02-29_201225
106	5000	2088	0	0	0	0	1	2627	10.944336	NaN	10.944336	10.944336	1.0	1826.0	6.997362	4.321004	21.724804	0.0	2912	2912	2912	0.0	20	67	170	308	437	4999	0	284	2020-02-29_201225
106	5000	2088	0	0	0	0	1	2627	10.944336	NaN	10.944336	10.944336	1.0	1826.0	6.997362	4.321004	21.724804	0.0	2912	2912	2912	0.0	20	67	170	308	437	4999	0	284	2020-02-29_201225
107	5000	2088	0	0	0	0	0	2628	NaN	-0.0	9999.0	9999.0	0.0	1826.0	6.997362	4.321004	21.724804	0.0	2912	2912	2912	0.0	20	67	170	308	437	5000	0	284	2020-02-29_201226
107	5000	2088	0	0	0	0	0	2628	NaN	-0.0	9999.0	9999.0	0.0	1826.0	6.997362	4.321004	21.724804	0.0	2912	2912	2912	0.0	20	67	170	308	437	5000	0	284	2020-02-29_201226
107	5000	2088	0	0	0	0	0	2628	NaN	-0.0	9999.0	9999.0	0.0	1826.0	6.997362	4.321004	21.724804	0.0	2912	2912	2912	0.0	20	67	170	308	437	5000	0	284	2020-02-29_201226
108	5000	2088	0	0	0	0	0	2628	NaN	-0.0	9999.0	9999.0	0.0	1826.0	6.997362	4.321004	21.724804	0.0	2912	2912	2912	0.0	20	67	170	308	437	5000	0	284	2020-02-29_201226
108	5000	2088	0	0	0	0	0	2628	NaN	-0.0	9999.0	9999.0	0.0	1826.0	6.997362	4.321004	21.724804	0.0	2912	2912	2912	0.0	20	67	170	308	437	5000	0	284	2020-02-29_201226
108	5000	2088	0	0	0	0	0	2628	NaN	-0.0	9999.0	9999.0	0.0	1826.0	6.997362	4.321004	21.724804	0.0	2912	2912	2912	0.0	20	67	170	308	437	5000	0	284	2020-02-29_201226
109	5000	2088	0	0	0	0	0	2628	NaN	-0.0	9999.0	9999.0	0.0	1826.0	6.997362	4.321004	21.724804	0.0	2912	2912	2912	0.0	20	67	170	308	437	5000	0	284	2020-02-29_201227
109	5000	2088	0	0	0	0	0	2628	NaN	-0.0	9999.0	9999.0	0.0	1826.0	6.997362	4.321004	21.724804	0.0	2912	2912	2912	0.0	20	67	170	308	437	5000	0	284	2020-02-29_201227
109	5000	2088	0	0	0	0	0	2628	NaN	-0.0	9999.0	9999.0	0.0	1826.0	6.997362	4.321004	21.724804	0.0	2912	2912	2912	0.0	20	67	170	308	437	5000	0	284	2020-02-29_201227
110	5000	2088	0	0	0	0	0	2628	NaN	-0.0	9999.0	9999.0	0.0	1826.0	6.997362	4.321004	21.724804	0.0	2912	2912	2912	0.0	20	67	170	308	437	5000	0	284	2020-02-29_201227
110	5000	2088	0	0	0	0	0	2628	NaN	-0.0	9999.0	9999.0	0.0	1826.0	6.997362	4.321004	21.724804	0.0	2912	2912	2912	0.0	20	67	170	308	437	5000	0	284	2020-02-29_201227
110	5000	2088	0	0	0	0	0	2628	NaN	-0.0	9999.0	9999.0	0.0	1826.0	6.997362	4.321004	21.724804	0.0	2912	2912	2912	0.0	20	67	170	308	437	5000	0	284	2020-02-29_201227
111	5000	2088	0	0	0	0	0	2628	NaN	-0.0	9999.0	9999.0	0.0	1826.0	6.997362	4.321004	21.724804	0.0	2912	2912	2912	0.0	20	67	170	308	437	5000	0	284	2020-02-29_201227
111	5000	2088	0	0	0	0	0	2628	NaN	-0.0	9999.0	9999.0	0.0	1826.0	6.997362	4.321004	21.724804	0.0	2912	2912	2912	0.0	20	67	170	308	437	5000	0	284	2020-02-29_201228
111	5000	2088	0	0	0	0	0	2628	NaN	-0.0	9999.0	9999.0	0.0	1826.0	6.997362	4.321004	21.724804	0.0	2912	2912	2912	0.0	20	67	170	308	437	5000	0	284	2020-02-29_201228
112	5000	2088	0	0	0	0	0	2628	NaN	-0.0	9999.0	9999.0	0.0	1826.0	6.997362	4.321004	21.724804	0.0	2912	2912	2912	0.0	20	67	170	308	437	5000	0	284	2020-02-29_201228
112	5000	2088	0	0	0	0	0	2628	NaN	-0.0	9999.0	9999.0	0.0	1826.0	6.997362	4.321004	21.724804	0.0	2912	2912	2912	0.0	20	67	170	308	437	5000	0	284	2020-02-29_201228
112	5000	2088	0	0	0	0	0	2628	NaN	-0.0	9999.0	9999.0	0.0	1826.0	6.997362	4.321004	21.724804	0.0	2912	2912	2912	0.0	20	67	170	308	437	5000	0	284	2020-02-29_201228
113	5000	2088	0	0	0	0	0	2628	NaN	-0.0	9999.0	9999.0	0.0	1826.0	6.997362	4.321004	21.724804	0.0	2912	2912	2912	0.0	20	67	170	308	437	5000	0	284	2020-02-29_201228
113	5000	2088	0	0	0	0	0	2628	NaN	-0.0	9999.0	9999.0	0.0	1826.0	6.997362	4.321004	21.724804	0.0	2912	2912	2912	0.0	20	67	170	308	437	5000	0	284	2020-02-29_201229
113	5000	2088	0	0	0	0	0	2628	NaN	-0.0	9999.0	9999.0	0.0	1826.0	6.997362	4.321004	21.724804	0.0	2912	2912	2912	0.0	20	67	170	308	437	5000	0	284	2020-02-29_201229
114	5000	2088	0	0	0	0	0	2628	NaN	-0.0	9999.0	9999.0	0.0	1826.0	6.997362	4.321004	21.724804	0.0	2912	2912	2912	0.0	20	67	170	308	437	5000	0	284	2020-02-29_201229
114	5000	2088	0	0	0	0	0	2628	NaN	-0.0	9999.0	9999.0	0.0	1826.0	6.997362	4.321004	21.724804	0.0	2912	2912	2912	0.0	20	67	170	308	437	5000	0	284	2020-02-29_201229
114	5000	2088	0	0	0	0	0	2628	NaN	-0.0	9999.0	9999.0	0.0	1826.0	6.997362	4.321004	21.724804	0.0	2912	2912	2912	0.0	20	67	170	308	437	5000	0	284	2020-02-29_201229
115	5000	2088	0	0	0	0	0	2628	NaN	-0.0	9999.0	9999.0	0.0	1826.0	6.997362	4.321004	21.724804	0.0	2912	2912	2912	0.0	20	67	170	308	437	5000	0	284	2020-02-29_201229
115	5000	2088	0	0	0	0	0	2628	NaN	-0.0	9999.0	9999.0	0.0	1826.0	6.997362	4.321004	21.724804	0.0	2912	2912	2912	0.0	20	67	170	308	437	5000	0	284	2020-02-29_201229
115	5000	2088	0	0	0	0	0	2628	NaN	-0.0	9999.0	9999.0	0.0	1826.0	6.997362	4.321004	21.724804	0.0	2912	2912	2912	0.0	20	67	170	308	437	5000	0	284	2020-02-29_201230
116	5000	2088	0	0	0	0	0	2628	NaN	-0.0	9999.0	9999.0	0.0	1826.0	6.997362	4.321004	21.724804	0.0	2912	2912	2912	0.0	20	67	170	308	437	5000	0	284	2020-02-29_201230
116	5000	2088	0	0	0	0	0	2628	NaN	-0.0	9999.0	9999.0	0.0	1826.0	6.997362	4.321004	21.724804	0.0	2912	2912	2912	0.0	20	67	170	308	437	5000	0	284	2020-02-29_201230
116	5000	2088	0	0	0	0	0	2628	NaN	-0.0	9999.0	9999.0	0.0	1826.0	6.997362	4.321004	21.724804	0.0	2912	2912	2912	0.0	20	67	170	308	437	5000	0	284	2020-02-29_201230
117	5000	2088	0	0	0	0	0	2628	NaN	-0.0	9999.0	9999.0	0.0	1826.0	6.997362	4.321004	21.724804	0.0	2912	2912	2912	0.0	20	67	170	308	437	5000	0	284	2020-02-29_201230
117	5000	2088	0	0	0	0	0	2628	NaN	-0.0	9999.0	9999.0	0.0	1826.0	6.997362	4.321004	21.724804	0.0	2912	2912	2912	0.0	20	67	170	308	437	5000	0	284	2020-02-29_201230
117	5000	2088	0	0	0	0	0	2628	NaN	-0.0	9999.0	9999.0	0.0	1826.0	6.997362	4.321004	21.724804	0.0	2912	2912	2912	0.0	20	67	170	308	437	5000	0	284	2020-02-29_201231
118	5000	2088	0	0	0	0	0	2628	NaN	-0.0	9999.0	9999.0	0.0	1826.0	6.997362	4.321004	21.724804	0.0	2912	2912	2912	0.0	20	67	170	308	437	5000	0	284	2020-02-29_201231
118	5000	2088	0	0	0	0	0	2628	NaN	-0.0	9999.0	9999.0	0.0	1826.0	6.997362	4.321004	21.724804	0.0	2912	2912	2912	0.0	20	67	170	308	437	5000	0	284	2020-02-29_201231
