# Supplementary material for: Discrete simulation analysis of COVID-19 and prediction of isolation bed numbers
Source: PeerJ. 2021 Jun 23;9:e11629. doi: 10.7717/peerj.11629 (PMC8234972; doi:10.7717/peerj.11629)
Supplement: Supplemental Information 3 [file peerj-09-11629-s003.zip › raw_data/Healing time_output_2020-02-29_201250.csv]

worldTime(Day)	CITY_PERSON_SIZE	NORMAL	SHADOW	SUPER	CONFIRMED	DIAGNOSIS	FREEZE	CURED	shadow_average	shadow_std	shadow_max	shadow_min	real_countTmp	max_count	count_shadow_average	count_shadow_std	count_shadow_max	count_shadow_min	sum_confirmed_mark	sum_diagnosis_mark	sum_freeze_mark	r0	G1num	G2num	G3Num	G4Num	G5Num	BED_CanUse	BED_Need	DEATH	recordTime
0	5000	4973	27	0	0	0	0	0	NaN	-0.0	9999.0	9999.0	0.0	0.0	NaN	-0.0	9999.0	9999.0	0	0	0	0.0	0	0	0	0	0	5000	0	0	2020-02-29_201300
0	5000	4967	29	0	4	0	0	0	NaN	-0.0	9999.0	9999.0	0.0	0.0	NaN	-0.0	9999.0	9999.0	4	0	0	0.0	0	0	0	0	0	5000	0	0	2020-02-29_201300
0	5000	4954	42	0	4	0	0	0	NaN	-0.0	9999.0	9999.0	0.0	0.0	NaN	-0.0	9999.0	9999.0	4	0	0	0.0	0	0	0	0	0	5000	0	0	2020-02-29_201300
1	5000	4951	44	0	1	0	4	0	0.0	0.0	0.0	0.0	4.0	4.0	0.0	0.0	0.0	0.0	5	4	4	0.75	3	1	0	0	0	4996	0	0	2020-02-29_201301
1	5000	4945	48	0	3	0	4	0	0.0	0.0	0.0	0.0	4.0	4.0	0.0	0.0	0.0	0.0	7	4	4	0.75	3	1	0	0	0	4996	0	0	2020-02-29_201301
1	5000	4938	54	0	4	0	4	0	0.0	0.0	0.0	0.0	4.0	4.0	0.0	0.0	0.0	0.0	8	4	4	0.75	3	1	0	0	0	4996	0	0	2020-02-29_201301
2	5000	4929	61	0	5	0	5	0	0.18381745	0.4110283073204526	0.91908723	0.0	5.0	5.0	0.18381745	0.4110283	0.91908723	0.0	10	5	5	0.6	3	2	0	0	0	4995	0	0	2020-02-29_201301
2	5000	4917	72	0	4	0	7	0	0.3070663	0.3963078260797367	0.91908723	0.0	7.0	7.0	0.3070663	0.39630783	0.91908723	0.0	11	7	7	0.42857143	3	2	1	1	0	4993	0	0	2020-02-29_201301
2	5000	4907	81	0	4	0	8	0	0.41112894	0.47037749680954566	1.1395674	0.0	8.0	8.0	0.41112894	0.4703775	1.1395674	0.0	12	8	8	0.5	3	2	2	1	0	4992	0	0	2020-02-29_201301
3	5000	4903	83	0	4	0	10	0	0.4922685	0.4888264168515447	1.2281849	0.0	10.0	10.0	0.4922685	0.48882642	1.2281849	0.0	14	10	10	0.6	3	2	2	1	2	4990	0	0	2020-02-29_201301
3	5000	4892	93	0	4	0	11	0	0.6305387	0.6521972217575508	2.0132406	0.0	11.0	11.0	0.6305387	0.65219724	2.0132406	0.0	15	11	11	0.54545456	4	2	2	1	2	4989	0	0	2020-02-29_201302
3	5000	4879	103	0	5	0	13	0	0.58291465	0.6206070294424342	2.0132406	0.0	13.0	13.0	0.58291465	0.620607	2.0132406	0.0	18	13	13	0.53846157	4	3	3	1	2	4987	0	0	2020-02-29_201302
4	5000	4862	113	0	11	0	14	0	0.62245464	0.6143400686041094	2.0132406	0.0	14.0	14.0	0.62245464	0.61434007	2.0132406	0.0	25	14	14	0.5714286	4	3	4	1	2	4986	0	0	2020-02-29_201302
4	5000	4848	124	0	11	0	17	0	0.68180525	0.8178220090797929	2.8763247	0.0	17.0	17.0	0.68180525	0.817822	2.8763247	0.0	28	17	17	0.5294118	4	3	6	1	2	4983	0	0	2020-02-29_201302
4	5000	4828	140	0	14	0	18	0	0.83922535	1.0370868457710698	3.5153666	0.0	18.0	18.0	0.83922535	1.0370868	3.5153666	0.0	32	18	18	0.5	5	3	6	1	2	4982	0	0	2020-02-29_201302
5	5000	4814	147	0	12	0	27	0	0.93337065	1.1593764024916235	3.86757	0.0	27.0	27.0	0.93337065	1.1593764	3.86757	0.0	39	27	27	0.7037037	6	4	7	3	4	4973	0	0	2020-02-29_201302
5	5000	4794	160	0	18	0	28	0	0.9180889	1.1405739446213512	3.86757	0.0	28.0	28.0	0.9180889	1.140574	3.86757	0.0	46	28	28	0.6785714	6	4	8	3	4	4972	0	0	2020-02-29_201303
5	5000	4771	180	0	12	0	37	0	1.0618671	1.4041064137210368	4.6459074	0.0	37.0	37.0	1.0618671	1.4041064	4.6459074	0.0	49	37	37	0.7297297	8	7	9	3	5	4963	0	0	2020-02-29_201303
6	5000	4748	198	0	12	0	42	0	1.0682611	1.4003819421475066	4.6459074	0.0	42.0	42.0	1.0682611	1.4003819	4.6459074	0.0	54	42	42	0.7619048	8	8	9	5	5	4958	0	0	2020-02-29_201303
6	5000	4730	212	0	11	0	47	0	1.0923048	1.4145582815806939	4.6459074	0.0	47.0	47.0	1.0923048	1.4145583	4.6459074	0.0	58	47	47	0.78723407	8	8	11	6	6	4953	0	0	2020-02-29_201303
6	5000	4715	216	0	19	0	50	0	1.1572164	1.5013096178653718	5.262082	0.0	50.0	50.0	1.1572164	1.5013096	5.262082	0.0	69	50	50	0.78	8	9	12	7	6	4950	0	0	2020-02-29_201303
7	5000	4699	224	0	20	0	57	0	1.2820809	1.680086948892233	5.8677535	0.0	57.0	57.0	1.2820809	1.680087	5.8677535	0.0	77	57	57	0.7894737	9	11	13	9	6	4943	0	0	2020-02-29_201304
7	5000	4674	243	0	24	0	59	0	1.3212141	1.724663497058289	5.8677535	0.0	59.0	59.0	1.3212141	1.7246635	5.8677535	0.0	83	59	59	0.8135593	9	11	13	10	6	4941	0	0	2020-02-29_201304
7	5000	4650	258	0	22	0	69	0	1.6908959	1.9939717997524458	6.6423955	0.0	69.0	69.0	1.6908959	1.9939718	6.6423955	0.0	92	70	70	0.9130435	10	11	18	10	8	4931	0	1	2020-02-29_201304
8	5000	4619	283	0	20	0	77	0	1.7530086	1.9998327423729818	6.6423955	0.0	77.0	77.0	1.7530086	1.9998327	6.6423955	0.0	98	78	78	0.96103895	10	14	19	11	9	4923	0	1	2020-02-29_201305
8	5000	4592	304	0	18	0	85	0	1.8570454	2.093000249280336	7.025561	0.0	85.0	85.0	1.8570454	2.0930002	7.025561	0.0	104	86	86	1.0	11	16	21	12	9	4915	0	1	2020-02-29_201305
8	5000	4571	310	0	25	0	92	0	2.0539281	2.3008626978500715	7.5991344	0.0	92.0	92.0	2.0539281	2.3008628	7.5991344	0.0	119	94	94	1.1086956	13	18	22	12	9	4908	0	2	2020-02-29_201305
9	5000	4546	327	0	29	0	96	0	2.1345968	2.3427605129710707	7.984242	0.0	96.0	96.0	2.1345968	2.3427606	7.984242	0.0	127	98	98	1.125	13	19	23	13	9	4904	0	2	2020-02-29_201305
9	5000	4511	352	0	30	0	105	0	2.1813502	2.387261611461215	8.000569	0.0	105.0	105.0	2.1813502	2.3872616	8.000569	0.0	137	107	107	1.1714286	13	22	25	15	10	4895	0	2	2020-02-29_201305
9	5000	4484	367	0	27	0	120	0	2.3437288	2.5050672675140895	8.438756	0.0	120.0	120.0	2.3437288	2.5050673	8.438756	0.0	149	122	122	1.1333333	15	22	29	20	12	4880	0	2	2020-02-29_201306
10	5000	4451	390	0	30	0	127	0	2.3991015	2.5246578135765403	8.438756	0.0	127.0	127.0	2.3991015	2.5246577	8.438756	0.0	159	129	129	1.2204725	15	23	30	21	15	4873	0	2	2020-02-29_201306
10	5000	4422	402	0	37	0	137	0	2.4418383	2.4955517295286462	8.438756	0.0	137.0	137.0	2.4418383	2.4955518	8.438756	0.0	176	139	139	1.1678832	15	23	31	24	18	4863	0	2	2020-02-29_201306
10	5000	4389	423	0	38	0	148	0	2.50228	2.4923514667970506	8.725461	0.0	148.0	148.0	2.50228	2.4923515	8.725461	0.0	188	150	150	1.1418918	15	24	33	26	22	4852	0	2	2020-02-29_201306
11	5000	4361	435	0	42	0	159	0	2.5168495	2.5231943869623272	9.447757	0.0	159.0	159.0	2.5168495	2.5231943	9.447757	0.0	204	162	162	1.1949686	15	24	35	30	25	4841	0	3	2020-02-29_201307
11	5000	4333	441	0	49	0	174	0	2.6174157	2.5308023692742623	9.447757	0.0	174.0	174.0	2.6174157	2.5308025	9.447757	0.0	226	177	177	1.2471265	15	24	38	38	25	4826	0	3	2020-02-29_201307
11	5000	4306	455	0	47	0	189	0	2.6359193	2.5575213565475416	9.447757	0.0	189.0	189.0	2.6359193	2.5575213	9.447757	0.0	239	192	192	1.2328042	15	25	40	41	29	4811	0	3	2020-02-29_201307
12	5000	4283	466	0	44	0	204	0	2.7658868	2.6232304739589383	9.447757	0.0	204.0	204.0	2.7658868	2.6232305	9.447757	0.0	251	207	207	1.2598039	15	26	47	45	32	4796	0	3	2020-02-29_201308
12	5000	4249	479	0	45	0	223	0	2.9413126	2.694791439387181	9.447757	0.0	223.0	223.0	2.9413126	2.6947916	9.447757	0.0	272	227	227	1.2107624	15	28	49	51	37	4777	0	4	2020-02-29_201308
12	5000	4225	481	0	53	0	237	0	3.0453274	2.7760293374613836	10.870531	0.0	237.0	237.0	3.0453274	2.7760293	10.870531	0.0	294	241	241	1.2447257	15	30	53	51	41	4763	0	4	2020-02-29_201308
13	5000	4198	489	0	59	0	249	0	3.0728188	2.785303141397277	10.870531	0.0	249.0	249.0	3.0728188	2.785303	10.870531	0.0	313	254	254	1.2208835	15	32	55	54	44	4751	0	5	2020-02-29_201308
13	5000	4164	505	0	53	0	273	0	3.1011214	2.807916763908708	10.870531	0.0	273.0	273.0	3.1011214	2.8079169	10.870531	0.0	331	278	278	1.1868132	15	34	56	59	50	4727	0	5	2020-02-29_201309
13	5000	4128	520	0	58	0	289	0	3.1710198	2.8098083331626214	11.7165	0.0	289.0	289.0	3.1710198	2.8098083	11.7165	0.0	352	294	294	1.1626297	15	34	59	63	52	4711	0	5	2020-02-29_201309
14	5000	4099	526	0	59	0	311	0	3.3527086	2.951490000071154	12.4013815	0.0	311.0	311.0	3.3527086	2.95149	12.4013815	0.0	375	316	316	1.2218649	15	39	60	67	56	4689	0	5	2020-02-29_201309
14	5000	4064	543	0	59	0	329	0	3.3546069	2.9859258806211164	12.4013815	0.0	329.0	329.0	3.3546069	2.985926	12.4013815	0.0	393	334	334	1.206687	15	39	63	70	58	4671	0	5	2020-02-29_201310
14	5000	4036	552	0	60	0	345	0	3.5495234	3.1184981800616547	13.4855795	0.0	345.0	345.0	3.5495234	3.118498	13.4855795	0.0	412	352	352	1.2608696	16	42	65	73	61	4655	0	7	2020-02-29_201310
15	5000	4007	562	0	54	0	369	0	3.6796772	3.193467183291044	13.4855795	0.0	369.0	369.0	3.6796772	3.1934671	13.4855795	0.0	431	377	377	1.2682927	16	45	70	81	65	4631	0	8	2020-02-29_201311
15	5000	3979	565	0	57	0	391	0	3.6967888	3.2038309947479617	13.4855795	0.0	391.0	391.0	3.6967888	3.203831	13.4855795	0.0	456	399	399	1.2506394	16	46	72	85	70	4609	0	8	2020-02-29_201311
15	5000	3949	569	0	68	0	406	0	3.7181256	3.1987845437084177	13.4855795	0.0	406.0	406.0	3.7181256	3.1987846	13.4855795	0.0	482	414	414	1.2364532	16	46	73	87	72	4594	0	8	2020-02-29_201311
16	5000	3909	590	0	67	0	424	0	3.8162344	3.275914968558492	14.974693	0.0	424.0	424.0	3.8162344	3.275915	14.974693	0.0	501	434	434	1.231132	16	49	73	92	76	4576	0	10	2020-02-29_201312
16	5000	3884	597	0	61	0	447	0	3.8755133	3.334685544083202	14.974693	0.0	447.0	447.0	3.8755133	3.3346856	14.974693	0.0	519	458	458	1.2170023	16	52	76	97	81	4553	0	11	2020-02-29_201312
16	5000	3860	597	0	59	0	472	0	3.9973514	3.385357962857418	15.413922	0.0	472.0	472.0	3.9973514	3.3853579	15.413922	0.0	543	484	484	1.2245762	17	52	79	104	86	4528	0	12	2020-02-29_201312
17	5000	3825	602	0	71	0	489	0	4.126318	3.4640286593231737	15.413922	0.0	489.0	489.0	4.126318	3.4640286	15.413922	0.0	573	502	502	1.2331288	17	52	82	111	87	4511	0	13	2020-02-29_201313
17	5000	3796	607	0	78	0	505	1	4.1758757	3.483471535187621	15.413922	0.0	505.0	505.0	4.1758757	3.4834716	15.413922	0.0	597	519	519	1.2455446	17	52	83	114	90	4495	0	13	2020-02-29_201313
17	5000	3765	617	0	72	0	531	1	4.2189336	3.5093646789018558	16.402304	0.0	531.0	531.0	4.2189336	3.5093646	16.402304	0.0	618	546	546	1.2391714	18	54	85	117	99	4469	0	14	2020-02-29_201314
18	5000	3734	621	0	71	0	556	1	4.392714	3.608797629940242	16.694536	0.0	556.0	556.0	4.392714	3.6087976	16.694536	0.0	645	574	574	1.2697842	19	54	89	123	105	4444	0	17	2020-02-29_201314
18	5000	3702	630	0	70	0	580	1	4.462196	3.6114564648977234	16.694536	0.0	580.0	580.0	4.462196	3.6114564	16.694536	0.0	668	598	598	1.2568965	19	56	92	128	110	4420	0	17	2020-02-29_201315
18	5000	3678	635	0	65	0	603	2	4.5226245	3.6454026467385114	16.694536	0.0	603.0	603.0	4.5226245	3.6454027	16.694536	0.0	687	622	622	1.278607	19	59	97	131	114	4397	0	17	2020-02-29_201315
19	5000	3652	636	0	64	0	626	2	4.6129203	3.683266618104302	16.694536	0.0	626.0	626.0	4.6129203	3.6832666	16.694536	0.0	712	648	648	1.2923323	19	60	105	134	119	4374	0	20	2020-02-29_201315
19	5000	3626	633	0	71	0	645	2	4.6614733	3.693037369043979	16.694536	0.0	645.0	645.0	4.6614733	3.6930373	16.694536	0.0	741	670	670	1.275969	19	61	108	140	123	4355	0	23	2020-02-29_201316
19	5000	3603	631	0	77	0	663	2	4.6568713	3.709830735450522	16.694536	0.0	663.0	663.0	4.6568713	3.7098308	16.694536	0.0	766	689	689	1.2579186	19	62	109	144	126	4337	0	24	2020-02-29_201316
20	5000	3580	628	0	79	0	686	3	4.747489	3.743824897233446	17.563988	0.0	686.0	686.0	4.747489	3.743825	17.563988	0.0	792	713	713	1.2463557	19	62	112	152	129	4314	0	24	2020-02-29_201317
20	5000	3552	635	0	70	0	715	4	4.770791	3.750412727531605	17.563988	0.0	715.0	715.0	4.770791	3.7504127	17.563988	0.0	813	743	743	1.220979	19	65	114	161	131	4285	0	24	2020-02-29_201317
20	5000	3525	638	0	67	0	740	5	4.8070855	3.7726653199472926	17.563988	0.0	740.0	740.0	4.8070855	3.7726653	17.563988	0.0	837	770	770	1.2324325	19	66	118	164	135	4260	0	25	2020-02-29_201318
21	5000	3491	638	0	78	0	759	6	4.883053	3.803545958793812	17.563988	0.0	759.0	759.0	4.883053	3.803546	17.563988	0.0	871	793	793	1.2252965	19	66	122	170	142	4241	0	28	2020-02-29_201318
21	5000	3468	629	0	86	0	781	6	4.922382	3.8163110414653	17.563988	0.0	781.0	781.0	4.922382	3.8163111	17.563988	0.0	903	817	817	1.2138284	19	67	123	176	145	4219	0	30	2020-02-29_201319
21	5000	3451	618	0	88	0	805	6	4.9590225	3.8291349363344116	17.563988	0.0	805.0	805.0	4.9590225	3.829135	17.563988	0.0	931	843	843	1.2173913	19	68	125	179	149	4195	0	32	2020-02-29_201319
22	5000	3423	613	0	88	0	835	7	5.041584	3.9084366438387317	18.453247	0.0	835.0	835.0	5.041584	3.9084365	18.453247	0.0	964	876	876	1.1952096	19	68	127	183	157	4165	0	34	2020-02-29_201320
22	5000	3403	599	0	95	0	857	8	5.081512	3.912904609989546	18.453247	0.0	857.0	857.0	5.081512	3.9129045	18.453247	0.0	998	903	903	1.1726954	19	68	128	190	160	4143	0	38	2020-02-29_201320
22	5000	3365	615	0	87	0	881	11	5.1811924	3.9289575585189347	18.453247	0.0	881.0	881.0	5.1811924	3.9289575	18.453247	0.0	1020	933	933	1.1679909	19	68	131	195	164	4119	0	41	2020-02-29_201320
23	5000	3327	621	0	87	0	910	11	5.2735	3.9699482948529887	18.453247	0.0	910.0	910.0	5.2735	3.9699483	18.453247	0.0	1052	965	965	1.176923	19	69	131	202	173	4090	0	44	2020-02-29_201321
23	5000	3309	612	0	80	0	939	14	5.3709974	4.021321453186552	22.121109	0.0	939.0	939.0	5.3709974	4.0213213	22.121109	0.0	1079	999	999	1.1895634	20	69	134	208	181	4061	0	46	2020-02-29_201321
23	5000	3295	593	0	83	0	962	18	5.3980603	4.046547423548301	22.121109	0.0	962.0	962.0	5.3980603	4.0465474	22.121109	0.0	1112	1029	1029	1.1912682	20	69	134	213	189	4038	0	49	2020-02-29_201322
24	5000	3267	595	0	84	0	981	22	5.417907	4.047510045718284	22.121109	0.0	981.0	981.0	5.417907	4.04751	22.121109	0.0	1138	1054	1054	1.1834862	20	70	136	222	192	4019	0	51	2020-02-29_201322
24	5000	3242	587	0	87	0	1006	25	5.4550214	4.07584782305284	22.121109	0.0	1006.0	1006.0	5.4550214	4.0758476	22.121109	0.0	1171	1084	1084	1.1799204	20	70	138	224	195	3994	0	53	2020-02-29_201323
24	5000	3214	578	0	95	0	1029	30	5.524925	4.071117241029784	22.121109	0.0	1029.0	1029.0	5.524925	4.0711174	22.121109	0.0	1208	1113	1113	1.1788144	20	70	141	230	198	3971	0	54	2020-02-29_201323
25	5000	3195	570	0	92	0	1055	33	5.55093	4.084976462549688	22.121109	0.0	1055.0	1055.0	5.55093	4.0849767	22.121109	0.0	1235	1143	1143	1.1886256	20	71	143	231	201	3945	0	55	2020-02-29_201324
25	5000	3177	566	0	84	0	1082	35	5.664315	4.148117484125706	22.121109	0.0	1082.0	1082.0	5.664315	4.1481175	22.121109	0.0	1257	1173	1173	1.1885397	20	71	145	234	210	3918	0	56	2020-02-29_201324
25	5000	3166	558	0	68	0	1110	39	5.7427297	4.164583728224771	22.121109	0.0	1110.0	1110.0	5.7427297	4.1645837	22.121109	0.0	1276	1208	1208	1.1711712	20	72	146	239	213	3890	0	59	2020-02-29_201325
26	5000	3150	547	0	68	0	1129	44	5.807248	4.19192112073869	22.121109	0.0	1129.0	1129.0	5.807248	4.191921	22.121109	0.0	1303	1235	1235	1.1691762	20	73	147	246	215	3871	0	62	2020-02-29_201325
26	5000	3124	551	0	66	0	1148	47	5.868163	4.202119047473041	22.121109	0.0	1148.0	1148.0	5.868163	4.202119	22.121109	0.0	1325	1259	1259	1.1611499	20	73	149	249	219	3852	0	64	2020-02-29_201326
26	5000	3112	535	0	77	0	1153	58	5.94201	4.204376601594133	22.121109	0.0	1153.0	1153.0	5.94201	4.2043767	22.121109	0.0	1353	1276	1276	1.1578491	20	73	149	250	222	3847	0	65	2020-02-29_201326
27	5000	3090	538	0	68	0	1176	61	5.9685707	4.206476513231956	22.121109	0.0	1176.0	1176.0	5.9685707	4.2064767	22.121109	0.0	1372	1304	1304	1.1607143	20	73	151	255	229	3824	0	67	2020-02-29_201327
27	5000	3077	527	0	69	0	1190	69	5.9982133	4.206916545412847	22.121109	0.0	1190.0	1190.0	5.9982133	4.2069163	22.121109	0.0	1396	1327	1327	1.1596639	20	73	152	255	234	3810	0	68	2020-02-29_201327
27	5000	3057	519	0	69	0	1207	78	6.037303	4.204914378633722	22.121109	0.0	1207.0	1207.0	6.037303	4.2049146	22.121109	0.0	1424	1355	1355	1.1441591	20	74	152	261	237	3793	0	70	2020-02-29_201328
28	5000	3041	517	0	67	0	1220	83	6.0705867	4.244921398715695	22.121109	0.0	1220.0	1220.0	6.0705867	4.244921	22.121109	0.0	1442	1375	1375	1.1352459	20	75	152	264	240	3780	0	72	2020-02-29_201328
28	5000	3027	507	0	69	0	1231	89	6.1283693	4.240134288532621	22.121109	0.0	1231.0	1231.0	6.1283693	4.2401342	22.121109	0.0	1466	1397	1397	1.133225	20	75	153	265	246	3769	0	77	2020-02-29_201329
28	5000	3008	506	0	61	0	1245	99	6.208008	4.256291837108532	22.121109	0.0	1245.0	1245.0	6.208008	4.256292	22.121109	0.0	1486	1425	1425	1.124498	20	75	153	268	254	3755	0	81	2020-02-29_201329
29	5000	2997	488	0	70	0	1259	102	6.233289	4.264683881629387	22.121109	0.0	1259.0	1259.0	6.233289	4.2646837	22.121109	0.0	1515	1445	1445	1.1199365	20	75	153	271	260	3741	0	84	2020-02-29_201330
29	5000	2981	480	0	73	0	1270	111	6.3133893	4.311905087334105	22.121109	0.0	1270.0	1270.0	6.3133893	4.311905	22.121109	0.0	1539	1466	1466	1.111811	20	75	155	272	265	3730	0	85	2020-02-29_201331
29	5000	2972	459	0	79	0	1283	119	6.3002396	4.305683443091163	22.121109	0.0	1283.0	1283.0	6.3002396	4.3056836	22.121109	0.0	1569	1490	1490	1.0872954	20	75	156	276	270	3717	0	88	2020-02-29_201331
30	5000	2963	444	0	78	0	1299	126	6.3705397	4.324563664823687	22.121109	0.0	1299.0	1299.0	6.3705397	4.3245635	22.121109	0.0	1593	1515	1515	1.0892994	20	75	158	280	274	3701	0	90	2020-02-29_201332
30	5000	2949	435	0	77	0	1311	136	6.4300995	4.338468565521543	22.121109	0.0	1311.0	1311.0	6.4300995	4.3384686	22.121109	0.0	1616	1539	1539	1.0907704	20	75	161	282	278	3689	0	92	2020-02-29_201332
30	5000	2935	430	0	66	0	1327	145	6.5159135	4.363365179362892	22.121109	0.0	1327.0	1327.0	6.5159135	4.363365	22.121109	0.0	1635	1569	1569	1.0987189	20	75	163	283	282	3673	0	97	2020-02-29_201333
31	5000	2927	415	0	65	0	1345	149	6.558437	4.383070123890046	22.121109	0.0	1345.0	1345.0	6.558437	4.38307	22.121109	0.0	1658	1593	1593	1.0944238	20	75	164	284	286	3655	0	99	2020-02-29_201333
31	5000	2914	404	0	65	0	1352	162	6.638762	4.395950942552823	22.121109	0.0	1352.0	1352.0	6.638762	4.395951	22.121109	0.0	1682	1617	1617	1.0976331	20	75	166	288	288	3648	0	103	2020-02-29_201334
31	5000	2901	399	0	65	0	1358	170	6.699259	4.42798895455269	22.121109	0.0	1358.0	1358.0	6.699259	4.427989	22.121109	0.0	1700	1635	1635	1.0986745	20	75	168	288	292	3642	0	107	2020-02-29_201334
32	5000	2885	392	0	65	0	1362	186	6.750697	4.428009415048792	22.121109	0.0	1362.0	1362.0	6.750697	4.4280095	22.121109	0.0	1723	1658	1658	1.0873715	20	75	168	290	297	3638	0	110	2020-02-29_201335
32	5000	2877	385	0	55	0	1372	198	6.807343	4.4205389262162775	22.121109	0.0	1372.0	1372.0	6.807343	4.420539	22.121109	0.0	1738	1683	1683	1.0874635	20	75	168	292	300	3628	0	113	2020-02-29_201335
32	5000	2862	371	0	66	0	1371	215	6.887626	4.456465261431169	22.121109	0.0	1371.0	1372.0	6.807343	4.420539	22.121109	0.0	1767	1701	1701	1.0846097	20	75	168	293	305	3629	0	115	2020-02-29_201336
33	5000	2852	361	0	62	0	1378	228	6.9375806	4.468433502300055	22.121109	0.0	1378.0	1378.0	6.9375806	4.4684334	22.121109	0.0	1787	1725	1725	1.0812773	20	75	169	294	308	3622	0	119	2020-02-29_201336
33	5000	2844	351	0	67	0	1377	241	6.950946	4.463865585176643	22.121109	0.0	1377.0	1378.0	6.9375806	4.4684334	22.121109	0.0	1805	1738	1738	1.0755265	20	75	169	294	311	3623	0	120	2020-02-29_201337
33	5000	2829	348	0	55	0	1385	259	7.0182037	4.475330549424403	22.121109	0.0	1385.0	1385.0	7.0182037	4.4753304	22.121109	0.0	1823	1768	1768	1.0620939	20	75	169	295	313	3615	0	124	2020-02-29_201337
34	5000	2824	339	0	49	0	1383	280	7.0925617	4.4715317824346545	22.121109	0.0	1383.0	1385.0	7.0182037	4.4753304	22.121109	0.0	1837	1788	1788	1.0614606	20	75	170	297	317	3617	0	125	2020-02-29_201338
34	5000	2816	332	0	47	0	1382	295	7.1547074	4.486173581428829	22.121109	0.0	1382.0	1385.0	7.0182037	4.4753304	22.121109	0.0	1852	1805	1805	1.0636759	20	75	170	297	321	3618	0	128	2020-02-29_201338
34	5000	2807	326	0	44	0	1377	316	7.2062383	4.494532760760436	22.121109	0.0	1377.0	1385.0	7.0182037	4.4753304	22.121109	0.0	1867	1823	1823	1.0602759	20	75	170	298	327	3623	0	130	2020-02-29_201339
35	5000	2795	319	0	48	0	1371	334	7.236618	4.5059575804750995	22.121109	0.0	1371.0	1385.0	7.0182037	4.4753304	22.121109	0.0	1886	1838	1838	1.0525165	20	75	170	300	328	3629	0	133	2020-02-29_201339
35	5000	2786	312	0	49	0	1363	354	7.243369	4.511826128321772	22.121109	0.0	1363.0	1385.0	7.0182037	4.4753304	22.121109	0.0	1902	1853	1853	1.0322818	20	75	171	300	330	3637	0	136	2020-02-29_201340
35	5000	2773	308	0	51	0	1363	367	7.273523	4.511358337538996	22.121109	0.0	1363.0	1385.0	7.0182037	4.4753304	22.121109	0.0	1919	1868	1868	1.0161408	20	75	171	301	331	3637	0	138	2020-02-29_201340
36	5000	2765	298	0	50	0	1361	385	7.275756	4.513153984041204	22.121109	0.0	1361.0	1385.0	7.0182037	4.4753304	22.121109	0.0	1937	1887	1887	1.0007348	20	75	171	302	335	3639	0	141	2020-02-29_201341
36	5000	2756	290	0	51	0	1356	402	7.3346305	4.524966388387878	22.121109	0.0	1356.0	1385.0	7.0182037	4.4753304	22.121109	0.0	1954	1903	1903	1.0007374	20	75	171	304	336	3644	0	145	2020-02-29_201341
36	5000	2748	276	0	56	0	1352	421	7.374204	4.5574285461214785	22.121109	0.0	1352.0	1385.0	7.0182037	4.4753304	22.121109	0.0	1976	1920	1920	0.98964494	20	75	171	304	338	3648	0	147	2020-02-29_201342
37	5000	2742	271	0	49	0	1337	448	7.404508	4.5529825935793475	22.121109	0.0	1337.0	1385.0	7.0182037	4.4753304	22.121109	0.0	1987	1938	1938	0.9842932	20	75	172	305	339	3663	0	153	2020-02-29_201342
37	5000	2738	263	0	44	0	1334	465	7.4711494	4.545092465978222	22.121109	0.0	1334.0	1385.0	7.0182037	4.4753304	22.121109	0.0	1999	1955	1955	0.9782609	20	75	173	305	340	3666	0	156	2020-02-29_201343
37	5000	2735	253	0	36	0	1325	494	7.539469	4.562495401458513	22.121109	0.0	1325.0	1385.0	7.0182037	4.4753304	22.121109	0.0	2012	1976	1976	0.9630189	20	75	173	305	344	3675	0	157	2020-02-29_201343
38	5000	2729	244	0	40	0	1320	506	7.5632863	4.5596436220747725	22.121109	0.0	1320.0	1385.0	7.0182037	4.4753304	22.121109	0.0	2027	1987	1987	0.9613636	20	75	173	305	344	3680	0	161	2020-02-29_201344
38	5000	2718	241	0	42	0	1311	525	7.599391	4.56375940786336	22.121109	0.0	1311.0	1385.0	7.0182037	4.4753304	22.121109	0.0	2041	1999	1999	0.9580473	20	75	173	305	345	3689	0	163	2020-02-29_201344
38	5000	2715	231	0	42	0	1291	555	7.6558065	4.582949235022782	22.121109	0.0	1291.0	1385.0	7.0182037	4.4753304	22.121109	0.0	2054	2012	2012	0.9473277	20	75	173	305	347	3709	0	166	2020-02-29_201345
39	5000	2708	223	0	42	0	1271	587	7.7154517	4.577552733604569	22.121109	0.0	1271.0	1385.0	7.0182037	4.4753304	22.121109	0.0	2069	2027	2027	0.93705744	20	75	173	305	349	3729	0	169	2020-02-29_201345
39	5000	2705	210	0	43	0	1257	613	7.788636	4.628981448822196	22.164864	0.0	1257.0	1385.0	7.0182037	4.4753304	22.121109	0.0	2085	2042	2042	0.92521876	20	75	173	307	351	3743	0	172	2020-02-29_201346
39	5000	2697	210	0	39	0	1248	630	7.809255	4.618638896509193	22.164864	0.0	1248.0	1385.0	7.0182037	4.4753304	22.121109	0.0	2093	2054	2054	0.9254808	20	75	173	307	355	3752	0	176	2020-02-29_201346
40	5000	2692	204	0	34	0	1244	648	7.849162	4.632165255693571	22.164864	0.0	1244.0	1385.0	7.0182037	4.4753304	22.121109	0.0	2104	2070	2070	0.92282957	20	75	173	307	355	3756	0	178	2020-02-29_201347
40	5000	2686	204	0	25	0	1232	673	7.9312854	4.67516810477028	24.530685	0.0	1232.0	1385.0	7.0182037	4.4753304	22.121109	0.0	2110	2085	2085	0.90746754	20	75	173	307	357	3768	0	180	2020-02-29_201347
40	5000	2682	198	0	27	0	1224	688	7.947643	4.663828168186844	24.530685	0.0	1224.0	1385.0	7.0182037	4.4753304	22.121109	0.0	2120	2093	2093	0.9191176	20	75	173	308	357	3776	0	181	2020-02-29_201348
41	5000	2679	187	0	29	0	1210	712	8.005855	4.668445157436069	24.530685	0.0	1210.0	1385.0	7.0182037	4.4753304	22.121109	0.0	2134	2105	2105	0.91570246	20	75	173	308	358	3790	0	183	2020-02-29_201348
41	5000	2676	179	0	35	0	1189	737	8.041333	4.675793691569183	24.530685	0.0	1189.0	1385.0	7.0182037	4.4753304	22.121109	0.0	2145	2110	2110	0.9167368	20	75	173	308	358	3811	0	184	2020-02-29_201349
41	5000	2672	172	0	36	0	1167	767	8.04336	4.6771074165568125	24.530685	0.0	1167.0	1385.0	7.0182037	4.4753304	22.121109	0.0	2156	2120	2120	0.90059984	20	75	173	309	359	3833	0	186	2020-02-29_201349
42	5000	2665	168	0	32	0	1153	795	8.09216	4.663160687391712	24.530685	0.0	1153.0	1385.0	7.0182037	4.4753304	22.121109	0.0	2167	2135	2135	0.9045967	20	75	173	309	360	3847	0	187	2020-02-29_201350
42	5000	2663	156	0	35	0	1146	812	8.123337	4.691619080504897	24.530685	0.0	1146.0	1385.0	7.0182037	4.4753304	22.121109	0.0	2181	2146	2146	0.9118674	20	75	173	310	361	3854	0	188	2020-02-29_201350
42	5000	2662	147	0	35	0	1113	852	8.196008	4.69166827204639	24.530685	0.0	1113.0	1385.0	7.0182037	4.4753304	22.121109	0.0	2191	2156	2156	0.90386343	20	75	173	311	361	3887	0	191	2020-02-29_201351
43	5000	2658	142	0	31	0	1095	883	8.258343	4.691783524588657	24.530685	0.0	1095.0	1385.0	7.0182037	4.4753304	22.121109	0.0	2200	2169	2169	0.90958905	20	75	173	311	361	3905	0	191	2020-02-29_201351
43	5000	2655	136	0	28	0	1075	913	8.325937	4.683815283543061	24.530685	0.0	1075.0	1385.0	7.0182037	4.4753304	22.121109	0.0	2209	2181	2181	0.8995349	20	75	173	311	361	3925	0	193	2020-02-29_201352
43	5000	2649	131	0	29	0	1057	941	8.330069	4.68293560325762	24.530685	0.0	1057.0	1385.0	7.0182037	4.4753304	22.121109	0.0	2220	2191	2191	0.87228006	20	75	173	311	361	3943	0	193	2020-02-29_201352
44	5000	2645	134	0	21	0	1034	970	8.364919	4.678235065844685	24.530685	0.0	1034.0	1385.0	7.0182037	4.4753304	22.121109	0.0	2221	2200	2200	0.85880077	20	75	173	311	361	3966	0	196	2020-02-29_201353
44	5000	2642	129	0	20	0	1015	996	8.473522	4.6603535229096185	24.530685	0.0	1015.0	1385.0	7.0182037	4.4753304	22.121109	0.0	2229	2209	2209	0.8699507	20	75	173	312	361	3985	0	198	2020-02-29_201353
44	5000	2640	124	0	16	0	1005	1017	8.497807	4.6456887717343225	24.530685	0.0	1005.0	1385.0	7.0182037	4.4753304	22.121109	0.0	2236	2220	2220	0.8686567	20	75	173	312	361	3995	0	198	2020-02-29_201354
45	5000	2637	121	0	21	0	984	1039	8.534822	4.656303456658851	24.530685	0.0	984.0	1385.0	7.0182037	4.4753304	22.121109	0.0	2242	2221	2221	0.8607724	20	75	173	312	361	4016	0	198	2020-02-29_201354
45	5000	2635	113	0	23	0	976	1055	8.53879	4.627103172693683	24.530685	0.0	976.0	1385.0	7.0182037	4.4753304	22.121109	0.0	2252	2229	2229	0.84836066	20	75	173	312	361	4024	0	198	2020-02-29_201355
45	5000	2634	108	0	22	0	952	1086	8.575705	4.624447970051124	24.530685	0.0	952.0	1385.0	7.0182037	4.4753304	22.121109	0.0	2258	2236	2236	0.84033614	20	75	173	312	361	4048	0	198	2020-02-29_201355
46	5000	2632	102	0	23	0	937	1105	8.603922	4.618512320177975	24.530685	0.0	937.0	1385.0	7.0182037	4.4753304	22.121109	0.0	2266	2243	2243	0.85058695	20	75	173	312	361	4063	0	201	2020-02-29_201355
46	5000	2630	97	0	20	0	924	1124	8.654437	4.605669607711825	24.530685	0.0	924.0	1385.0	7.0182037	4.4753304	22.121109	0.0	2273	2253	2253	0.84632033	20	75	173	312	361	4076	0	205	2020-02-29_201356
46	5000	2628	95	0	19	0	906	1144	8.688177	4.622201433705588	24.530685	0.0	906.0	1385.0	7.0182037	4.4753304	22.121109	0.0	2277	2258	2258	0.8554084	20	75	173	312	361	4094	0	208	2020-02-29_201356
47	5000	2626	88	0	19	0	891	1166	8.716325	4.6275625604474	24.530685	0.0	891.0	1385.0	7.0182037	4.4753304	22.121109	0.0	2286	2267	2267	0.8372615	20	75	173	312	361	4109	0	210	2020-02-29_201357
47	5000	2624	84	0	19	0	869	1193	8.709165	4.65116040917269	24.530685	0.0	869.0	1385.0	7.0182037	4.4753304	22.121109	0.0	2292	2273	2273	0.8250863	20	75	173	312	361	4131	0	211	2020-02-29_201357
47	5000	2620	82	0	21	0	853	1213	8.716164	4.6762646112160215	24.530685	0.0	853.0	1385.0	7.0182037	4.4753304	22.121109	0.0	2298	2277	2277	0.8229777	20	75	173	312	361	4147	0	211	2020-02-29_201358
48	5000	2617	79	0	18	0	828	1246	8.777059	4.678157193182065	24.530685	0.0	828.0	1385.0	7.0182037	4.4753304	22.121109	0.0	2304	2286	2286	0.8055556	20	75	173	312	362	4172	0	212	2020-02-29_201358
48	5000	2614	74	0	20	0	811	1268	8.829732	4.680102194623962	24.530685	0.0	811.0	1385.0	7.0182037	4.4753304	22.121109	0.0	2312	2292	2292	0.8051788	20	75	173	312	363	4189	0	213	2020-02-29_201359
48	5000	2612	74	0	15	0	795	1290	8.927395	4.670869138491372	24.530685	0.0	795.0	1385.0	7.0182037	4.4753304	22.121109	0.0	2314	2299	2299	0.8050314	20	75	173	312	363	4205	0	214	2020-02-29_201359
49	5000	2607	76	0	12	0	771	1318	8.907743	4.653833363801001	24.530685	0.0	771.0	1385.0	7.0182037	4.4753304	22.121109	0.0	2317	2305	2305	0.7911803	20	75	173	312	363	4229	0	216	2020-02-29_201400
49	5000	2606	72	0	9	0	758	1339	8.912929	4.670272705480343	24.530685	0.0	758.0	1385.0	7.0182037	4.4753304	22.121109	0.0	2322	2313	2313	0.78759897	20	75	173	312	363	4242	0	216	2020-02-29_201400
49	5000	2605	68	0	13	0	739	1358	8.999829	4.671572468125821	24.530685	0.0	739.0	1385.0	7.0182037	4.4753304	22.121109	0.0	2327	2314	2314	0.7916103	20	75	173	312	363	4261	0	217	2020-02-29_201400
50	5000	2604	65	0	13	0	723	1377	8.975452	4.671852545540729	24.530685	0.0	723.0	1385.0	7.0182037	4.4753304	22.121109	0.0	2331	2318	2318	0.78838176	20	75	173	312	363	4277	0	218	2020-02-29_201401
50	5000	2601	60	0	17	0	713	1391	8.996071	4.666632016371197	24.530685	0.0	713.0	1385.0	7.0182037	4.4753304	22.121109	0.0	2339	2322	2322	0.7769986	20	75	173	312	363	4287	0	218	2020-02-29_201401
50	5000	2600	59	0	14	0	700	1409	9.026867	4.677728054862641	24.530685	0.0	700.0	1385.0	7.0182037	4.4753304	22.121109	0.0	2341	2327	2327	0.7657143	20	75	173	312	363	4300	0	218	2020-02-29_201402
51	5000	2599	55	0	15	0	684	1429	9.052233	4.695344388475845	24.530685	0.0	684.0	1385.0	7.0182037	4.4753304	22.121109	0.0	2346	2331	2331	0.76900584	20	75	173	312	363	4316	0	218	2020-02-29_201402
51	5000	2599	51	0	11	0	666	1454	9.09682	4.737708601976403	24.530685	0.0	666.0	1385.0	7.0182037	4.4753304	22.121109	0.0	2350	2339	2339	0.7717718	20	75	173	312	363	4334	0	219	2020-02-29_201403
51	5000	2598	51	0	10	0	646	1471	9.084614	4.7562497834495066	24.530685	0.0	646.0	1385.0	7.0182037	4.4753304	22.121109	0.0	2351	2341	2341	0.7739938	20	75	173	312	363	4354	0	224	2020-02-29_201403
52	5000	2598	46	0	10	0	634	1486	9.083337	4.769754990337206	24.530685	0.0	634.0	1385.0	7.0182037	4.4753304	22.121109	0.0	2356	2346	2346	0.78075707	20	75	173	312	363	4366	0	226	2020-02-29_201403
52	5000	2597	43	0	10	0	619	1505	9.102089	4.777820030045287	24.530685	0.0	619.0	1385.0	7.0182037	4.4753304	22.121109	0.0	2360	2350	2350	0.7641357	20	75	173	312	363	4381	0	226	2020-02-29_201404
52	5000	2596	43	0	9	0	604	1520	9.072221	4.791194571859406	24.530685	0.0	604.0	1385.0	7.0182037	4.4753304	22.121109	0.0	2361	2352	2352	0.76324505	20	75	173	312	363	4396	0	228	2020-02-29_201404
53	5000	2592	46	0	6	0	591	1536	9.119503	4.805077712177854	24.530685	0.0	591.0	1385.0	7.0182037	4.4753304	22.121109	0.0	2362	2356	2356	0.75634515	20	75	173	312	363	4409	0	229	2020-02-29_201405
53	5000	2591	46	0	3	0	570	1561	9.103146	4.848941113215709	24.530685	0.0	570.0	1385.0	7.0182037	4.4753304	22.121109	0.0	2363	2360	2360	0.74561405	20	75	173	312	363	4430	0	229	2020-02-29_201405
53	5000	2590	43	0	6	0	556	1576	9.100435	4.859227610618971	24.530685	0.0	556.0	1385.0	7.0182037	4.4753304	22.121109	0.0	2367	2361	2361	0.72482014	20	75	173	312	363	4444	0	229	2020-02-29_201405
54	5000	2588	44	0	5	0	545	1588	9.098433	4.868260738289066	24.530685	0.0	545.0	1385.0	7.0182037	4.4753304	22.121109	0.0	2368	2363	2363	0.7302752	20	75	173	312	363	4455	0	230	2020-02-29_201406
54	5000	2587	42	0	8	0	522	1610	9.17404	4.869837839924262	24.530685	0.0	522.0	1385.0	7.0182037	4.4753304	22.121109	0.0	2371	2363	2363	0.7375479	20	75	173	312	363	4478	0	231	2020-02-29_201406
54	5000	2587	41	0	5	0	508	1628	9.1520605	4.86831010390898	24.530685	0.0	508.0	1385.0	7.0182037	4.4753304	22.121109	0.0	2372	2367	2367	0.742126	20	75	173	312	363	4492	0	231	2020-02-29_201407
55	5000	2586	40	0	6	0	493	1644	9.172969	4.922837323768091	24.530685	0.0	493.0	1385.0	7.0182037	4.4753304	22.121109	0.0	2374	2368	2368	0.73427993	20	75	173	312	363	4507	0	231	2020-02-29_201407
55	5000	2584	37	0	8	0	482	1658	9.127785	4.929908421035316	24.530685	0.0	482.0	1385.0	7.0182037	4.4753304	22.121109	0.0	2379	2371	2371	0.7427386	20	75	173	312	363	4518	0	231	2020-02-29_201407
55	5000	2580	40	0	8	0	472	1669	9.109255	4.912897162847482	24.530685	0.0	472.0	1385.0	7.0182037	4.4753304	22.121109	0.0	2380	2372	2372	0.75	20	75	173	312	363	4528	0	231	2020-02-29_201408
56	5000	2580	37	0	9	0	455	1686	9.114345	4.950057466732098	24.530685	0.0	455.0	1385.0	7.0182037	4.4753304	22.121109	0.0	2383	2374	2374	0.7604396	20	75	173	312	363	4545	0	233	2020-02-29_201408
56	5000	2579	35	0	7	0	449	1697	9.0945	4.951722918361799	24.530685	0.0	449.0	1385.0	7.0182037	4.4753304	22.121109	0.0	2386	2379	2379	0.75055677	20	75	173	312	363	4551	0	233	2020-02-29_201408
56	5000	2577	34	0	7	0	432	1715	9.043193	5.028083894987165	24.530685	0.0	432.0	1385.0	7.0182037	4.4753304	22.121109	0.0	2389	2382	2382	0.7430556	20	75	173	312	363	4568	0	235	2020-02-29_201409
57	5000	2577	32	0	8	0	423	1724	9.10492	4.9865105816353905	24.530685	0.0	423.0	1385.0	7.0182037	4.4753304	22.121109	0.0	2391	2383	2383	0.7446808	20	75	173	312	363	4577	0	236	2020-02-29_201409
57	5000	2577	31	0	6	0	410	1738	9.239314	4.969330375892271	24.530685	0.0	410.0	1385.0	7.0182037	4.4753304	22.121109	0.0	2392	2386	2386	0.75609756	20	75	173	312	363	4590	0	238	2020-02-29_201409
57	5000	2575	30	0	6	0	404	1745	9.178025	4.900552150212579	24.530685	0.0	404.0	1385.0	7.0182037	4.4753304	22.121109	0.0	2395	2389	2389	0.75	20	75	173	312	363	4596	0	240	2020-02-29_201410
58	5000	2573	32	0	4	0	391	1759	9.176801	4.913341087186812	24.530685	0.0	391.0	1385.0	7.0182037	4.4753304	22.121109	0.0	2395	2391	2391	0.7084399	20	75	173	312	363	4609	0	241	2020-02-29_201410
58	5000	2572	31	0	5	0	366	1784	9.090686	4.747516384327494	23.820002	0.0	366.0	1385.0	7.0182037	4.4753304	22.121109	0.0	2397	2392	2392	0.71311474	20	75	173	312	363	4634	0	242	2020-02-29_201410
58	5000	2571	30	0	4	0	355	1798	9.1312475	4.776042221329996	23.820002	0.0	355.0	1385.0	7.0182037	4.4753304	22.121109	0.0	2399	2395	2395	0.71267605	20	75	173	312	363	4645	0	242	2020-02-29_201411
59	5000	2571	28	0	6	0	342	1810	9.099889	4.794400748157745	23.820002	0.0	342.0	1385.0	7.0182037	4.4753304	22.121109	0.0	2401	2395	2395	0.7017544	20	75	173	312	363	4658	0	243	2020-02-29_201411
59	5000	2571	26	0	6	0	334	1820	9.120851	4.8400622696456965	23.820002	0.0	334.0	1385.0	7.0182037	4.4753304	22.121109	0.0	2403	2397	2397	0.70359284	20	75	173	312	363	4666	0	243	2020-02-29_201411
59	5000	2571	26	0	4	0	320	1836	9.093194	4.861906612640166	23.820002	0.0	320.0	1385.0	7.0182037	4.4753304	22.121109	0.0	2403	2399	2399	0.728125	20	75	173	312	363	4680	0	243	2020-02-29_201412
60	5000	2570	25	0	4	0	308	1850	9.065601	4.9415745401184505	23.820002	0.0	308.0	1385.0	7.0182037	4.4753304	22.121109	0.0	2405	2401	2401	0.72077924	20	75	173	312	363	4692	0	243	2020-02-29_201412
60	5000	2568	26	0	3	0	303	1857	9.059278	4.999698439087254	23.820002	0.0	303.0	1385.0	7.0182037	4.4753304	22.121109	0.0	2406	2403	2403	0.7293729	20	75	173	312	363	4697	0	243	2020-02-29_201412
60	5000	2568	24	0	5	0	292	1868	9.031315	4.954462009328549	23.820002	0.0	292.0	1385.0	7.0182037	4.4753304	22.121109	0.0	2408	2403	2403	0.72602737	20	75	173	312	363	4708	0	243	2020-02-29_201413
61	5000	2568	24	0	3	0	285	1877	9.052389	4.98092541564475	23.820002	0.0	285.0	1385.0	7.0182037	4.4753304	22.121109	0.0	2408	2405	2405	0.7403509	20	75	173	312	363	4715	0	243	2020-02-29_201413
61	5000	2567	23	0	4	0	273	1890	9.038818	5.014886249077493	23.820002	0.0	273.0	1385.0	7.0182037	4.4753304	22.121109	0.0	2410	2406	2406	0.72161174	20	75	173	312	363	4727	0	243	2020-02-29_201413
61	5000	2566	24	0	2	0	263	1902	9.1394825	5.03637415418788	23.820002	0.0	263.0	1385.0	7.0182037	4.4753304	22.121109	0.0	2410	2408	2408	0.7148289	20	75	173	312	363	4737	0	243	2020-02-29_201414
62	5000	2565	23	0	4	0	254	1910	9.124539	5.029376705980492	23.820002	0.0	254.0	1385.0	7.0182037	4.4753304	22.121109	0.0	2412	2408	2408	0.71259844	20	75	173	312	363	4746	0	244	2020-02-29_201414
62	5000	2565	22	0	3	0	246	1920	9.08704	5.037306652665517	23.820002	0.0	246.0	1385.0	7.0182037	4.4753304	22.121109	0.0	2413	2410	2410	0.7154471	20	75	173	312	363	4754	0	244	2020-02-29_201414
62	5000	2565	20	0	5	0	240	1926	9.076159	4.966089652079906	23.820002	0.0	240.0	1385.0	7.0182037	4.4753304	22.121109	0.0	2415	2410	2410	0.7083333	20	75	173	312	363	4760	0	244	2020-02-29_201415
63	5000	2564	21	0	3	0	228	1939	9.041569	4.987850305019508	23.820002	0.0	228.0	1385.0	7.0182037	4.4753304	22.121109	0.0	2415	2412	2412	0.6754386	20	75	173	312	363	4772	0	245	2020-02-29_201415
63	5000	2563	20	0	4	0	218	1949	8.994371	4.969128096488019	23.820002	0.0	218.0	1385.0	7.0182037	4.4753304	22.121109	0.0	2417	2413	2413	0.6651376	20	75	173	312	363	4782	0	246	2020-02-29_201415
63	5000	2563	19	0	3	0	210	1958	8.929812	4.988127727730056	23.820002	0.0	210.0	1385.0	7.0182037	4.4753304	22.121109	0.0	2418	2415	2415	0.64285713	20	75	173	312	363	4790	0	247	2020-02-29_201415
64	5000	2563	19	0	3	0	196	1971	9.008058	4.88468147824614	23.820002	0.0	196.0	1385.0	7.0182037	4.4753304	22.121109	0.0	2418	2415	2415	0.6479592	20	75	173	312	363	4804	0	248	2020-02-29_201416
64	5000	2562	20	0	0	0	192	1978	8.935452	4.918780416663618	23.820002	0.0	192.0	1385.0	7.0182037	4.4753304	22.121109	0.0	2418	2418	2418	0.6510417	20	75	173	312	363	4808	0	248	2020-02-29_201416
64	5000	2562	20	0	0	0	187	1983	8.9553	4.93355122334205	23.820002	0.0	187.0	1385.0	7.0182037	4.4753304	22.121109	0.0	2418	2418	2418	0.6524064	20	75	173	312	363	4813	0	248	2020-02-29_201416
65	5000	2561	20	0	1	0	175	1995	9.041285	4.95112410603189	23.820002	0.0	175.0	1385.0	7.0182037	4.4753304	22.121109	0.0	2419	2418	2418	0.6742857	20	75	173	312	363	4825	0	248	2020-02-29_201417
65	5000	2560	20	0	2	0	172	1998	9.003636	4.9839263044392075	23.820002	0.0	172.0	1385.0	7.0182037	4.4753304	22.121109	0.0	2420	2418	2418	0.6686047	20	75	173	312	363	4828	0	248	2020-02-29_201417
65	5000	2560	20	0	2	0	159	2010	9.042342	5.106151438850937	23.820002	0.0	159.0	1385.0	7.0182037	4.4753304	22.121109	0.0	2420	2418	2418	0.6603774	20	75	173	312	363	4841	0	249	2020-02-29_201417
66	5000	2560	20	0	1	0	154	2016	9.042447	5.113586743046617	23.820002	0.0	154.0	1385.0	7.0182037	4.4753304	22.121109	0.0	2420	2419	2419	0.65584415	20	75	173	312	363	4846	0	249	2020-02-29_201417
66	5000	2560	19	0	1	0	153	2018	9.091463	5.125621850968998	23.820002	0.0	153.0	1385.0	7.0182037	4.4753304	22.121109	0.0	2421	2420	2420	0.6535948	20	75	173	312	363	4847	0	249	2020-02-29_201418
66	5000	2559	20	0	1	0	148	2022	9.117574	5.191231545981094	23.820002	0.0	148.0	1385.0	7.0182037	4.4753304	22.121109	0.0	2421	2420	2420	0.6486486	20	75	173	312	363	4852	0	250	2020-02-29_201418
67	5000	2559	17	0	4	0	140	2030	9.100765	5.318799043063955	23.820002	0.0	140.0	1385.0	7.0182037	4.4753304	22.121109	0.0	2424	2420	2420	0.62857145	20	75	173	312	363	4860	0	250	2020-02-29_201418
67	5000	2558	18	0	3	0	141	2030	9.123032	5.3063608038917875	23.820002	0.0	141.0	1385.0	7.0182037	4.4753304	22.121109	0.0	2424	2421	2421	0.6241135	20	75	173	312	363	4859	0	250	2020-02-29_201418
67	5000	2558	16	0	5	0	130	2040	9.280636	5.278112258127845	23.820002	0.0	130.0	1385.0	7.0182037	4.4753304	22.121109	0.0	2426	2421	2421	0.61538464	20	75	173	312	363	4870	0	251	2020-02-29_201419
68	5000	2558	15	0	3	0	130	2043	9.408321	5.271370761095043	23.820002	0.0	130.0	1385.0	7.0182037	4.4753304	22.121109	0.0	2427	2424	2424	0.64615387	20	75	173	312	363	4870	0	251	2020-02-29_201419
68	5000	2556	15	0	5	0	128	2045	9.34218	5.28068873566216	23.820002	0.0	128.0	1385.0	7.0182037	4.4753304	22.121109	0.0	2429	2424	2424	0.65625	20	75	173	312	363	4872	0	251	2020-02-29_201419
68	5000	2556	14	0	4	0	126	2049	9.258874	5.27292188596172	23.820002	0.0	126.0	1385.0	7.0182037	4.4753304	22.121109	0.0	2430	2426	2426	0.65873015	20	75	173	312	363	4874	0	251	2020-02-29_201419
69	5000	2554	14	0	5	0	124	2052	9.19087	5.249496980819757	23.820002	0.0	124.0	1385.0	7.0182037	4.4753304	22.121109	0.0	2432	2427	2427	0.6451613	20	75	173	312	363	4876	0	251	2020-02-29_201420
69	5000	2554	13	0	3	0	124	2055	9.188541	5.320747704988155	23.820002	0.0	124.0	1385.0	7.0182037	4.4753304	22.121109	0.0	2433	2430	2430	0.67741936	20	75	173	312	363	4876	0	251	2020-02-29_201420
69	5000	2553	12	0	5	0	114	2064	9.476051	5.311484026530336	23.820002	0.0	114.0	1385.0	7.0182037	4.4753304	22.121109	0.0	2435	2430	2430	0.71929824	20	75	173	312	363	4886	0	252	2020-02-29_201420
70	5000	2552	13	0	3	0	109	2070	9.630007	5.324940913056131	23.820002	0.0	109.0	1385.0	7.0182037	4.4753304	22.121109	0.0	2435	2432	2432	0.7614679	20	75	173	312	363	4891	0	253	2020-02-29_201420
70	5000	2551	13	0	3	0	103	2077	9.513814	5.396411742012562	23.820002	0.0	103.0	1385.0	7.0182037	4.4753304	22.121109	0.0	2436	2433	2433	0.7184466	20	75	173	312	363	4897	0	253	2020-02-29_201420
70	5000	2551	13	0	1	0	103	2079	9.575869	5.40630997641045	23.820002	0.0	103.0	1385.0	7.0182037	4.4753304	22.121109	0.0	2436	2435	2435	0.7378641	20	75	173	312	363	4897	0	253	2020-02-29_201421
71	5000	2551	13	0	1	0	102	2080	9.550273	5.426732594388724	23.820002	0.0	102.0	1385.0	7.0182037	4.4753304	22.121109	0.0	2436	2435	2435	0.74509805	20	75	173	312	363	4898	0	253	2020-02-29_201421
71	5000	2551	12	0	1	0	99	2084	9.184441	5.309351268443597	20.798748	0.0	99.0	1385.0	7.0182037	4.4753304	22.121109	0.0	2437	2436	2436	0.7373737	20	75	173	312	363	4901	0	253	2020-02-29_201421
71	5000	2551	11	0	2	0	96	2087	9.051126	5.299515417726391	20.798748	0.0	96.0	1385.0	7.0182037	4.4753304	22.121109	0.0	2438	2436	2436	0.75	20	75	173	312	363	4904	0	253	2020-02-29_201421
72	5000	2550	12	0	2	0	94	2089	9.186978	5.271477500342868	20.798748	0.0	94.0	1385.0	7.0182037	4.4753304	22.121109	0.0	2438	2436	2436	0.7553192	20	75	173	312	363	4906	0	253	2020-02-29_201422
72	5000	2550	11	0	2	0	89	2095	9.362421	5.208203469246876	20.798748	0.0	89.0	1385.0	7.0182037	4.4753304	22.121109	0.0	2439	2437	2437	0.76404494	20	75	173	312	363	4911	0	253	2020-02-29_201422
72	5000	2550	11	0	1	0	86	2099	9.466726	5.216225750279684	20.798748	0.0	86.0	1385.0	7.0182037	4.4753304	22.121109	0.0	2439	2438	2438	0.7906977	20	75	173	312	363	4914	0	253	2020-02-29_201422
73	5000	2550	10	0	2	0	81	2104	9.475051	5.329922817451509	20.798748	0.0	81.0	1385.0	7.0182037	4.4753304	22.121109	0.0	2440	2438	2438	0.80246913	20	75	173	312	363	4919	0	253	2020-02-29_201422
73	5000	2550	10	0	1	0	79	2107	9.595807	5.347200227942653	20.798748	0.0	79.0	1385.0	7.0182037	4.4753304	22.121109	0.0	2440	2439	2439	0.8101266	20	75	173	312	363	4921	0	253	2020-02-29_201422
73	5000	2548	12	0	1	0	76	2110	9.576694	5.419985219224433	20.798748	0.0	76.0	1385.0	7.0182037	4.4753304	22.121109	0.0	2440	2439	2439	0.7631579	20	75	173	312	363	4924	0	253	2020-02-29_201423
74	5000	2548	12	0	0	0	74	2112	9.498892	5.259485848539875	20.798748	0.0	74.0	1385.0	7.0182037	4.4753304	22.121109	0.0	2440	2440	2440	0.7702703	20	75	173	312	363	4926	0	254	2020-02-29_201423
74	5000	2548	10	0	2	0	72	2114	9.619118	5.24235504837731	20.798748	0.0	72.0	1385.0	7.0182037	4.4753304	22.121109	0.0	2442	2440	2440	0.7777778	20	75	173	312	363	4928	0	254	2020-02-29_201423
74	5000	2548	9	0	3	0	69	2117	9.397951	5.038523090678729	20.798748	0.0	69.0	1385.0	7.0182037	4.4753304	22.121109	0.0	2443	2440	2440	0.73913044	20	75	173	312	363	4931	0	254	2020-02-29_201423
75	5000	2547	9	0	4	0	67	2119	9.658057	4.875690509114973	20.798748	0.0	67.0	1385.0	7.0182037	4.4753304	22.121109	0.0	2444	2440	2440	0.76119405	20	75	173	312	363	4933	0	254	2020-02-29_201423
75	5000	2546	10	0	2	0	68	2120	9.630917	4.85320083549088	20.798748	0.0	68.0	1385.0	7.0182037	4.4753304	22.121109	0.0	2444	2442	2442	0.7941176	20	75	173	312	363	4932	0	254	2020-02-29_201424
75	5000	2546	10	0	1	0	64	2125	9.68372	4.855391166478412	20.798748	0.0	64.0	1385.0	7.0182037	4.4753304	22.121109	0.0	2444	2443	2443	0.828125	20	75	173	312	363	4936	0	254	2020-02-29_201424
76	5000	2546	10	0	0	0	62	2127	9.773961	5.0040480439512045	20.798748	0.0	62.0	1385.0	7.0182037	4.4753304	22.121109	0.0	2444	2444	2444	0.8548387	20	75	173	312	363	4938	0	255	2020-02-29_201424
76	5000	2546	10	0	0	0	60	2129	10.022819	4.8740470150388955	20.798748	0.0	60.0	1385.0	7.0182037	4.4753304	22.121109	0.0	2444	2444	2444	0.8833333	20	75	173	312	363	4940	0	255	2020-02-29_201424
76	5000	2546	10	0	0	0	58	2131	10.077332	4.941041473072559	20.798748	0.0	58.0	1385.0	7.0182037	4.4753304	22.121109	0.0	2444	2444	2444	0.87931037	20	75	173	312	363	4942	0	255	2020-02-29_201424
77	5000	2546	9	0	1	0	54	2135	9.8911295	5.0154993154399605	20.798748	0.0	54.0	1385.0	7.0182037	4.4753304	22.121109	0.0	2445	2444	2444	0.9074074	20	75	173	312	363	4946	0	255	2020-02-29_201425
77	5000	2546	9	0	1	0	53	2136	9.893422	5.0634672394743	20.798748	0.0	53.0	1385.0	7.0182037	4.4753304	22.121109	0.0	2445	2444	2444	0.9056604	20	75	173	312	363	4947	0	255	2020-02-29_201425
77	5000	2546	9	0	1	0	52	2137	9.856325	5.105590538667898	20.798748	0.0	52.0	1385.0	7.0182037	4.4753304	22.121109	0.0	2445	2444	2444	0.90384614	20	75	173	312	363	4948	0	255	2020-02-29_201425
78	5000	2546	8	0	1	0	53	2137	9.830412	5.059778494528816	20.798748	0.0	53.0	1385.0	7.0182037	4.4753304	22.121109	0.0	2446	2445	2445	0.8867925	20	75	173	312	363	4947	0	255	2020-02-29_201425
78	5000	2545	9	0	1	0	52	2138	9.912367	5.073499245322222	20.798748	0.0	52.0	1385.0	7.0182037	4.4753304	22.121109	0.0	2446	2445	2445	0.90384614	20	75	173	312	363	4948	0	255	2020-02-29_201426
78	5000	2545	9	0	1	0	47	2143	9.681618	4.96232141130162	20.798748	0.0	47.0	1385.0	7.0182037	4.4753304	22.121109	0.0	2446	2445	2445	0.82978725	20	75	173	312	363	4953	0	255	2020-02-29_201426
79	5000	2544	10	0	0	0	46	2144	9.520868	4.988597647745192	20.798748	0.0	46.0	1385.0	7.0182037	4.4753304	22.121109	0.0	2446	2446	2446	0.76086956	20	75	173	312	363	4954	0	256	2020-02-29_201426
79	5000	2544	10	0	0	0	45	2145	9.513647	5.0447237608699975	20.798748	0.0	45.0	1385.0	7.0182037	4.4753304	22.121109	0.0	2446	2446	2446	0.75555557	20	75	173	312	363	4955	0	256	2020-02-29_201426
79	5000	2544	10	0	0	0	42	2147	9.481005	5.008228588225476	20.798748	0.0	42.0	1385.0	7.0182037	4.4753304	22.121109	0.0	2446	2446	2446	0.7380952	20	75	173	312	363	4958	0	257	2020-02-29_201426
80	5000	2544	9	0	1	0	38	2150	9.63294	4.795195742242531	20.798748	0.0	38.0	1385.0	7.0182037	4.4753304	22.121109	0.0	2447	2446	2446	0.7105263	20	75	173	312	363	4962	0	258	2020-02-29_201427
80	5000	2542	11	0	1	0	38	2150	9.63294	4.795195742242531	20.798748	0.0	38.0	1385.0	7.0182037	4.4753304	22.121109	0.0	2447	2446	2446	0.7105263	20	75	173	312	363	4962	0	258	2020-02-29_201427
80	5000	2542	11	0	1	0	38	2150	9.63294	4.795195742242531	20.798748	0.0	38.0	1385.0	7.0182037	4.4753304	22.121109	0.0	2447	2446	2446	0.7105263	20	75	173	312	363	4962	0	258	2020-02-29_201427
81	5000	2542	9	0	2	0	36	2153	9.313306	4.604490219876303	20.798748	0.0	36.0	1385.0	7.0182037	4.4753304	22.121109	0.0	2449	2447	2447	0.6666667	20	75	173	312	363	4964	0	258	2020-02-29_201427
81	5000	2542	9	0	2	0	36	2153	9.313306	4.604490219876303	20.798748	0.0	36.0	1385.0	7.0182037	4.4753304	22.121109	0.0	2449	2447	2447	0.6666667	20	75	173	312	363	4964	0	258	2020-02-29_201427
81	5000	2542	9	0	2	0	36	2153	9.313306	4.604490219876303	20.798748	0.0	36.0	1385.0	7.0182037	4.4753304	22.121109	0.0	2449	2447	2447	0.6666667	20	75	173	312	363	4964	0	258	2020-02-29_201427
82	5000	2542	8	0	1	0	38	2153	9.48879	4.545215631621833	20.798748	0.0	38.0	1385.0	7.0182037	4.4753304	22.121109	0.0	2450	2449	2449	0.65789473	20	75	173	312	363	4962	0	258	2020-02-29_201428
82	5000	2542	8	0	1	0	38	2153	9.48879	4.545215631621833	20.798748	0.0	38.0	1385.0	7.0182037	4.4753304	22.121109	0.0	2450	2449	2449	0.65789473	20	75	173	312	363	4962	0	258	2020-02-29_201428
82	5000	2542	8	0	1	0	38	2153	9.48879	4.545215631621833	20.798748	0.0	38.0	1385.0	7.0182037	4.4753304	22.121109	0.0	2450	2449	2449	0.65789473	20	75	173	312	363	4962	0	258	2020-02-29_201428
83	5000	2542	8	0	0	0	39	2153	9.45828	4.48905695095974	20.798748	0.0	39.0	1385.0	7.0182037	4.4753304	22.121109	0.0	2450	2450	2450	0.6923077	20	75	173	312	363	4961	0	258	2020-02-29_201428
83	5000	2542	7	0	1	0	37	2155	9.080685	4.1665356933353985	18.550297	0.0	37.0	1385.0	7.0182037	4.4753304	22.121109	0.0	2451	2450	2450	0.6756757	20	75	173	312	363	4963	0	258	2020-02-29_201428
83	5000	2542	7	0	1	0	35	2157	9.370371	3.979523461341837	18.550297	1.2645111	35.0	1385.0	7.0182037	4.4753304	22.121109	0.0	2451	2450	2450	0.71428573	20	75	173	312	363	4965	0	258	2020-02-29_201429
84	5000	2542	6	0	2	0	33	2159	9.493712	4.062059583999827	18.550297	1.2645111	33.0	1385.0	7.0182037	4.4753304	22.121109	0.0	2452	2450	2450	0.75757575	20	75	173	312	363	4967	0	258	2020-02-29_201429
84	5000	2542	6	0	1	0	32	2161	9.588399	4.09299281448714	18.550297	1.2645111	32.0	1385.0	7.0182037	4.4753304	22.121109	0.0	2452	2451	2451	0.78125	20	75	173	312	363	4968	0	258	2020-02-29_201429
84	5000	2542	6	0	1	0	31	2161	9.739495	4.068918410418136	18.550297	1.2645111	31.0	1385.0	7.0182037	4.4753304	22.121109	0.0	2452	2451	2451	0.7741935	20	75	173	312	363	4969	0	259	2020-02-29_201429
85	5000	2542	6	0	0	0	32	2161	9.700036	4.008971643413721	18.550297	1.2645111	32.0	1385.0	7.0182037	4.4753304	22.121109	0.0	2452	2452	2452	0.75	20	75	173	312	363	4968	0	259	2020-02-29_201429
85	5000	2542	5	0	1	0	30	2163	9.721083	4.144013022796317	18.550297	1.2645111	30.0	1385.0	7.0182037	4.4753304	22.121109	0.0	2453	2452	2452	0.8	20	75	173	312	363	4970	0	259	2020-02-29_201430
85	5000	2542	4	0	2	0	30	2163	9.721083	4.144013022796317	18.550297	1.2645111	30.0	1385.0	7.0182037	4.4753304	22.121109	0.0	2454	2452	2452	0.8	20	75	173	312	363	4970	0	259	2020-02-29_201430
86	5000	2542	3	0	3	0	30	2163	9.721083	4.144013022796317	18.550297	1.2645111	30.0	1385.0	7.0182037	4.4753304	22.121109	0.0	2455	2452	2452	0.8	20	75	173	312	363	4970	0	259	2020-02-29_201430
86	5000	2542	2	0	3	0	30	2164	9.757467	4.107473883705442	18.550297	1.2645111	30.0	1385.0	7.0182037	4.4753304	22.121109	0.0	2456	2453	2453	0.8333333	20	75	173	312	363	4970	0	259	2020-02-29_201430
86	5000	2541	3	0	2	0	31	2164	9.926847	4.1470871503846825	18.550297	1.2645111	31.0	1385.0	7.0182037	4.4753304	22.121109	0.0	2456	2454	2454	0.83870965	20	75	173	312	363	4969	0	259	2020-02-29_201430
87	5000	2541	3	0	1	0	32	2164	9.786838	4.15581997819469	18.550297	1.2645111	32.0	1385.0	7.0182037	4.4753304	22.121109	0.0	2456	2455	2455	0.8125	20	75	173	312	363	4968	0	259	2020-02-29_201430
87	5000	2541	2	0	1	0	32	2165	9.782699	4.152932585542245	18.550297	1.2645111	32.0	1385.0	7.0182037	4.4753304	22.121109	0.0	2457	2456	2456	0.875	20	75	173	312	363	4968	0	259	2020-02-29_201431
87	5000	2541	2	0	1	0	31	2166	9.900525	4.166853150327187	18.550297	1.2645111	31.0	1385.0	7.0182037	4.4753304	22.121109	0.0	2457	2456	2456	0.9032258	20	75	173	312	363	4969	0	259	2020-02-29_201431
88	5000	2541	2	0	1	0	30	2167	9.960111	4.224632852165464	18.550297	1.2645111	30.0	1385.0	7.0182037	4.4753304	22.121109	0.0	2457	2456	2456	0.9	20	75	173	312	363	4970	0	259	2020-02-29_201431
88	5000	2541	2	0	0	0	29	2169	9.765012	4.31114263872589	18.550297	1.2645111	29.0	1385.0	7.0182037	4.4753304	22.121109	0.0	2457	2457	2457	0.79310346	20	75	173	312	363	4971	0	259	2020-02-29_201431
88	5000	2541	2	0	0	0	29	2169	9.765012	4.31114263872589	18.550297	1.2645111	29.0	1385.0	7.0182037	4.4753304	22.121109	0.0	2457	2457	2457	0.79310346	20	75	173	312	363	4971	0	259	2020-02-29_201431
89	5000	2541	2	0	0	0	27	2171	9.179816	3.8469257416465896	16.846657	1.2645111	27.0	1385.0	7.0182037	4.4753304	22.121109	0.0	2457	2457	2457	0.6296296	20	75	173	312	363	4973	0	259	2020-02-29_201432
89	5000	2541	1	0	1	0	27	2171	9.179816	3.8469257416465896	16.846657	1.2645111	27.0	1385.0	7.0182037	4.4753304	22.121109	0.0	2458	2457	2457	0.6296296	20	75	173	312	363	4973	0	259	2020-02-29_201432
89	5000	2541	0	0	2	0	25	2173	9.440958	3.810180333593085	16.846657	1.2645111	25.0	1385.0	7.0182037	4.4753304	22.121109	0.0	2459	2457	2457	0.68	20	75	173	312	363	4975	0	259	2020-02-29_201432
90	5000	2540	1	0	2	0	25	2173	9.440958	3.810180333593085	16.846657	1.2645111	25.0	1385.0	7.0182037	4.4753304	22.121109	0.0	2459	2457	2457	0.68	20	75	173	312	363	4975	0	259	2020-02-29_201432
90	5000	2540	0	0	2	0	26	2173	9.62386	3.847928636852758	16.846657	1.2645111	26.0	1385.0	7.0182037	4.4753304	22.121109	0.0	2460	2458	2458	0.7307692	20	75	173	312	363	4974	0	259	2020-02-29_201432
90	5000	2540	0	0	1	0	23	2176	9.815739	3.8680908381102634	16.846657	2.813034	23.0	1385.0	7.0182037	4.4753304	22.121109	0.0	2460	2459	2459	0.73913044	20	75	173	312	363	4977	0	260	2020-02-29_201433
91	5000	2540	0	0	0	0	24	2176	9.40675	4.280903154788567	16.846657	0.0	24.0	1385.0	7.0182037	4.4753304	22.121109	0.0	2460	2460	2460	0.7083333	20	75	173	312	363	4976	0	260	2020-02-29_201433
91	5000	2540	0	0	0	0	23	2177	9.385353	4.375802974582298	16.846657	0.0	23.0	1385.0	7.0182037	4.4753304	22.121109	0.0	2460	2460	2460	0.6956522	20	75	173	312	363	4977	0	260	2020-02-29_201433
91	5000	2540	0	0	0	0	23	2177	9.385353	4.375802974582298	16.846657	0.0	23.0	1385.0	7.0182037	4.4753304	22.121109	0.0	2460	2460	2460	0.6956522	20	75	173	312	363	4977	0	260	2020-02-29_201433
92	5000	2540	0	0	0	0	23	2177	9.385353	4.375802974582298	16.846657	0.0	23.0	1385.0	7.0182037	4.4753304	22.121109	0.0	2460	2460	2460	0.6956522	20	75	173	312	363	4977	0	260	2020-02-29_201433
92	5000	2540	0	0	0	0	23	2177	9.385353	4.375802974582298	16.846657	0.0	23.0	1385.0	7.0182037	4.4753304	22.121109	0.0	2460	2460	2460	0.6956522	20	75	173	312	363	4977	0	260	2020-02-29_201433
92	5000	2540	0	0	0	0	22	2177	9.45836	4.4644167504834344	16.846657	0.0	22.0	1385.0	7.0182037	4.4753304	22.121109	0.0	2460	2460	2460	0.72727275	20	75	173	312	363	4978	0	261	2020-02-29_201434
93	5000	2540	0	0	0	0	21	2178	9.214793	4.422347296304403	16.846657	0.0	21.0	1385.0	7.0182037	4.4753304	22.121109	0.0	2460	2460	2460	0.6666667	20	75	173	312	363	4979	0	261	2020-02-29_201434
93	5000	2540	0	0	0	0	20	2179	9.283173	4.525828097111026	16.846657	0.0	20.0	1385.0	7.0182037	4.4753304	22.121109	0.0	2460	2460	2460	0.7	20	75	173	312	363	4980	0	261	2020-02-29_201434
93	5000	2540	0	0	0	0	20	2179	9.283173	4.525828097111026	16.846657	0.0	20.0	1385.0	7.0182037	4.4753304	22.121109	0.0	2460	2460	2460	0.7	20	75	173	312	363	4980	0	261	2020-02-29_201434
94	5000	2540	0	0	0	0	19	2180	9.025627	4.4967514604322325	16.846657	0.0	19.0	1385.0	7.0182037	4.4753304	22.121109	0.0	2460	2460	2460	0.68421054	20	75	173	312	363	4981	0	261	2020-02-29_201434
94	5000	2540	0	0	0	0	19	2180	9.025627	4.4967514604322325	16.846657	0.0	19.0	1385.0	7.0182037	4.4753304	22.121109	0.0	2460	2460	2460	0.68421054	20	75	173	312	363	4981	0	261	2020-02-29_201434
94	5000	2540	0	0	0	0	17	2182	9.308342	4.6772998966412365	16.846657	0.0	17.0	1385.0	7.0182037	4.4753304	22.121109	0.0	2460	2460	2460	0.64705884	20	75	173	312	363	4983	0	261	2020-02-29_201435
95	5000	2540	0	0	0	0	17	2182	9.308342	4.6772998966412365	16.846657	0.0	17.0	1385.0	7.0182037	4.4753304	22.121109	0.0	2460	2460	2460	0.64705884	20	75	173	312	363	4983	0	261	2020-02-29_201435
95	5000	2540	0	0	0	0	17	2182	9.308342	4.6772998966412365	16.846657	0.0	17.0	1385.0	7.0182037	4.4753304	22.121109	0.0	2460	2460	2460	0.64705884	20	75	173	312	363	4983	0	261	2020-02-29_201435
95	5000	2540	0	0	0	0	16	2183	9.304733	4.8306702259783085	16.846657	0.0	16.0	1385.0	7.0182037	4.4753304	22.121109	0.0	2460	2460	2460	0.625	20	75	173	312	363	4984	0	261	2020-02-29_201435
96	5000	2540	0	0	0	0	16	2183	9.304733	4.8306702259783085	16.846657	0.0	16.0	1385.0	7.0182037	4.4753304	22.121109	0.0	2460	2460	2460	0.625	20	75	173	312	363	4984	0	261	2020-02-29_201435
96	5000	2540	0	0	0	0	16	2183	9.304733	4.8306702259783085	16.846657	0.0	16.0	1385.0	7.0182037	4.4753304	22.121109	0.0	2460	2460	2460	0.625	20	75	173	312	363	4984	0	261	2020-02-29_201435
96	5000	2540	0	0	0	0	16	2183	9.304733	4.8306702259783085	16.846657	0.0	16.0	1385.0	7.0182037	4.4753304	22.121109	0.0	2460	2460	2460	0.625	20	75	173	312	363	4984	0	261	2020-02-29_201436
97	5000	2540	0	0	0	0	14	2185	8.436767	4.483768435403887	15.0082245	0.0	14.0	1385.0	7.0182037	4.4753304	22.121109	0.0	2460	2460	2460	0.5	20	75	173	312	363	4986	0	261	2020-02-29_201436
97	5000	2540	0	0	0	0	14	2185	8.436767	4.483768435403887	15.0082245	0.0	14.0	1385.0	7.0182037	4.4753304	22.121109	0.0	2460	2460	2460	0.5	20	75	173	312	363	4986	0	261	2020-02-29_201436
97	5000	2540	0	0	0	0	13	2186	8.433221	4.666834124330814	15.0082245	0.0	13.0	1385.0	7.0182037	4.4753304	22.121109	0.0	2460	2460	2460	0.53846157	20	75	173	312	363	4987	0	261	2020-02-29_201436
98	5000	2540	0	0	0	0	13	2186	8.433221	4.666834124330814	15.0082245	0.0	13.0	1385.0	7.0182037	4.4753304	22.121109	0.0	2460	2460	2460	0.53846157	20	75	173	312	363	4987	0	261	2020-02-29_201436
98	5000	2540	0	0	0	0	13	2186	8.433221	4.666834124330814	15.0082245	0.0	13.0	1385.0	7.0182037	4.4753304	22.121109	0.0	2460	2460	2460	0.53846157	20	75	173	312	363	4987	0	261	2020-02-29_201437
98	5000	2540	0	0	0	0	13	2186	8.433221	4.666834124330814	15.0082245	0.0	13.0	1385.0	7.0182037	4.4753304	22.121109	0.0	2460	2460	2460	0.53846157	20	75	173	312	363	4987	0	261	2020-02-29_201437
99	5000	2540	0	0	0	0	13	2186	8.433221	4.666834124330814	15.0082245	0.0	13.0	1385.0	7.0182037	4.4753304	22.121109	0.0	2460	2460	2460	0.53846157	20	75	173	312	363	4987	0	261	2020-02-29_201437
99	5000	2540	0	0	0	0	13	2186	8.433221	4.666834124330814	15.0082245	0.0	13.0	1385.0	7.0182037	4.4753304	22.121109	0.0	2460	2460	2460	0.53846157	20	75	173	312	363	4987	0	261	2020-02-29_201437
99	5000	2540	0	0	0	0	13	2186	8.433221	4.666834124330814	15.0082245	0.0	13.0	1385.0	7.0182037	4.4753304	22.121109	0.0	2460	2460	2460	0.53846157	20	75	173	312	363	4987	0	261	2020-02-29_201437
100	5000	2540	0	0	0	0	13	2186	8.433221	4.666834124330814	15.0082245	0.0	13.0	1385.0	7.0182037	4.4753304	22.121109	0.0	2460	2460	2460	0.53846157	20	75	173	312	363	4987	0	261	2020-02-29_201437
100	5000	2540	0	0	0	0	12	2187	8.490909	4.869505696051392	15.0082245	0.0	12.0	1385.0	7.0182037	4.4753304	22.121109	0.0	2460	2460	2460	0.5833333	20	75	173	312	363	4988	0	261	2020-02-29_201438
100	5000	2540	0	0	0	0	12	2187	8.490909	4.869505696051392	15.0082245	0.0	12.0	1385.0	7.0182037	4.4753304	22.121109	0.0	2460	2460	2460	0.5833333	20	75	173	312	363	4988	0	261	2020-02-29_201438
101	5000	2540	0	0	0	0	12	2187	8.490909	4.869505696051392	15.0082245	0.0	12.0	1385.0	7.0182037	4.4753304	22.121109	0.0	2460	2460	2460	0.5833333	20	75	173	312	363	4988	0	261	2020-02-29_201438
101	5000	2540	0	0	0	0	12	2187	8.490909	4.869505696051392	15.0082245	0.0	12.0	1385.0	7.0182037	4.4753304	22.121109	0.0	2460	2460	2460	0.5833333	20	75	173	312	363	4988	0	261	2020-02-29_201438
101	5000	2540	0	0	0	0	12	2187	8.490909	4.869505696051392	15.0082245	0.0	12.0	1385.0	7.0182037	4.4753304	22.121109	0.0	2460	2460	2460	0.5833333	20	75	173	312	363	4988	0	261	2020-02-29_201438
102	5000	2540	0	0	0	0	12	2187	8.490909	4.869505696051392	15.0082245	0.0	12.0	1385.0	7.0182037	4.4753304	22.121109	0.0	2460	2460	2460	0.5833333	20	75	173	312	363	4988	0	261	2020-02-29_201438
102	5000	2540	0	0	0	0	11	2188	8.040526	4.837948973961818	15.0082245	0.0	11.0	1385.0	7.0182037	4.4753304	22.121109	0.0	2460	2460	2460	0.54545456	20	75	173	312	363	4989	0	261	2020-02-29_201439
102	5000	2540	0	0	0	0	11	2188	8.040526	4.837948973961818	15.0082245	0.0	11.0	1385.0	7.0182037	4.4753304	22.121109	0.0	2460	2460	2460	0.54545456	20	75	173	312	363	4989	0	261	2020-02-29_201439
103	5000	2540	0	0	0	0	11	2188	8.040526	4.837948973961818	15.0082245	0.0	11.0	1385.0	7.0182037	4.4753304	22.121109	0.0	2460	2460	2460	0.54545456	20	75	173	312	363	4989	0	261	2020-02-29_201439
103	5000	2540	0	0	0	0	11	2188	8.040526	4.837948973961818	15.0082245	0.0	11.0	1385.0	7.0182037	4.4753304	22.121109	0.0	2460	2460	2460	0.54545456	20	75	173	312	363	4989	0	261	2020-02-29_201439
103	5000	2540	0	0	0	0	10	2189	7.6595907	4.92268272917067	15.0082245	0.0	10.0	1385.0	7.0182037	4.4753304	22.121109	0.0	2460	2460	2460	0.6	20	75	173	312	363	4990	0	261	2020-02-29_201439
104	5000	2540	0	0	0	0	10	2189	7.6595907	4.92268272917067	15.0082245	0.0	10.0	1385.0	7.0182037	4.4753304	22.121109	0.0	2460	2460	2460	0.6	20	75	173	312	363	4990	0	261	2020-02-29_201439
104	5000	2540	0	0	0	0	10	2189	7.6595907	4.92268272917067	15.0082245	0.0	10.0	1385.0	7.0182037	4.4753304	22.121109	0.0	2460	2460	2460	0.6	20	75	173	312	363	4990	0	261	2020-02-29_201439
104	5000	2540	0	0	0	0	8	2191	7.9005327	5.469779653347725	15.0082245	0.0	8.0	1385.0	7.0182037	4.4753304	22.121109	0.0	2460	2460	2460	0.75	20	75	173	312	363	4992	0	261	2020-02-29_201440
105	5000	2540	0	0	0	0	8	2191	7.9005327	5.469779653347725	15.0082245	0.0	8.0	1385.0	7.0182037	4.4753304	22.121109	0.0	2460	2460	2460	0.75	20	75	173	312	363	4992	0	261	2020-02-29_201440
105	5000	2540	0	0	0	0	8	2191	7.9005327	5.469779653347725	15.0082245	0.0	8.0	1385.0	7.0182037	4.4753304	22.121109	0.0	2460	2460	2460	0.75	20	75	173	312	363	4992	0	261	2020-02-29_201440
105	5000	2540	0	0	0	0	7	2192	6.885148	5.028139088517883	14.1964035	0.0	7.0	1385.0	7.0182037	4.4753304	22.121109	0.0	2460	2460	2460	0.71428573	20	75	173	312	363	4993	0	261	2020-02-29_201440
106	5000	2540	0	0	0	0	7	2192	6.885148	5.028139088517883	14.1964035	0.0	7.0	1385.0	7.0182037	4.4753304	22.121109	0.0	2460	2460	2460	0.71428573	20	75	173	312	363	4993	0	261	2020-02-29_201440
106	5000	2540	0	0	0	0	7	2192	6.885148	5.028139088517883	14.1964035	0.0	7.0	1385.0	7.0182037	4.4753304	22.121109	0.0	2460	2460	2460	0.71428573	20	75	173	312	363	4993	0	261	2020-02-29_201440
106	5000	2540	0	0	0	0	6	2193	6.9859986	5.500289389192915	14.1964035	0.0	6.0	1385.0	7.0182037	4.4753304	22.121109	0.0	2460	2460	2460	0.6666667	20	75	173	312	363	4994	0	261	2020-02-29_201441
107	5000	2540	0	0	0	0	6	2193	6.9859986	5.500289389192915	14.1964035	0.0	6.0	1385.0	7.0182037	4.4753304	22.121109	0.0	2460	2460	2460	0.6666667	20	75	173	312	363	4994	0	261	2020-02-29_201441
107	5000	2540	0	0	0	0	6	2193	6.9859986	5.500289389192915	14.1964035	0.0	6.0	1385.0	7.0182037	4.4753304	22.121109	0.0	2460	2460	2460	0.6666667	20	75	173	312	363	4994	0	261	2020-02-29_201441
107	5000	2540	0	0	0	0	6	2193	6.9859986	5.500289389192915	14.1964035	0.0	6.0	1385.0	7.0182037	4.4753304	22.121109	0.0	2460	2460	2460	0.6666667	20	75	173	312	363	4994	0	261	2020-02-29_201441
108	5000	2540	0	0	0	0	6	2193	6.9859986	5.500289389192915	14.1964035	0.0	6.0	1385.0	7.0182037	4.4753304	22.121109	0.0	2460	2460	2460	0.6666667	20	75	173	312	363	4994	0	261	2020-02-29_201441
108	5000	2540	0	0	0	0	6	2193	6.9859986	5.500289389192915	14.1964035	0.0	6.0	1385.0	7.0182037	4.4753304	22.121109	0.0	2460	2460	2460	0.6666667	20	75	173	312	363	4994	0	261	2020-02-29_201441
108	5000	2540	0	0	0	0	5	2194	7.293895	6.091427091313584	14.1964035	0.0	5.0	1385.0	7.0182037	4.4753304	22.121109	0.0	2460	2460	2460	0.8	20	75	173	312	363	4995	0	261	2020-02-29_201442
109	5000	2540	0	0	0	0	4	2195	8.41411	6.411559644611911	14.1964035	0.0	4.0	1385.0	7.0182037	4.4753304	22.121109	0.0	2460	2460	2460	1.0	20	75	173	312	363	4996	0	261	2020-02-29_201442
109	5000	2540	0	0	0	0	4	2195	8.41411	6.411559644611911	14.1964035	0.0	4.0	1385.0	7.0182037	4.4753304	22.121109	0.0	2460	2460	2460	1.0	20	75	173	312	363	4996	0	261	2020-02-29_201442
109	5000	2540	0	0	0	0	2	2197	9.730019	3.953339340973053	12.525452	6.9345856	2.0	1385.0	7.0182037	4.4753304	22.121109	0.0	2460	2460	2460	1.0	20	75	173	312	363	4998	0	261	2020-02-29_201442
110	5000	2540	0	0	0	0	1	2198	12.525452	NaN	12.525452	12.525452	1.0	1385.0	7.0182037	4.4753304	22.121109	0.0	2460	2460	2460	2.0	20	75	173	312	363	4999	0	261	2020-02-29_201442
110	5000	2540	0	0	0	0	1	2198	12.525452	NaN	12.525452	12.525452	1.0	1385.0	7.0182037	4.4753304	22.121109	0.0	2460	2460	2460	2.0	20	75	173	312	363	4999	0	261	2020-02-29_201442
110	5000	2540	0	0	0	0	1	2198	12.525452	NaN	12.525452	12.525452	1.0	1385.0	7.0182037	4.4753304	22.121109	0.0	2460	2460	2460	2.0	20	75	173	312	363	4999	0	261	2020-02-29_201443
111	5000	2540	0	0	0	0	1	2198	12.525452	NaN	12.525452	12.525452	1.0	1385.0	7.0182037	4.4753304	22.121109	0.0	2460	2460	2460	2.0	20	75	173	312	363	4999	0	261	2020-02-29_201443
111	5000	2540	0	0	0	0	1	2198	12.525452	NaN	12.525452	12.525452	1.0	1385.0	7.0182037	4.4753304	22.121109	0.0	2460	2460	2460	2.0	20	75	173	312	363	4999	0	261	2020-02-29_201443
111	5000	2540	0	0	0	0	1	2198	12.525452	NaN	12.525452	12.525452	1.0	1385.0	7.0182037	4.4753304	22.121109	0.0	2460	2460	2460	2.0	20	75	173	312	363	4999	0	261	2020-02-29_201443
112	5000	2540	0	0	0	0	1	2198	12.525452	NaN	12.525452	12.525452	1.0	1385.0	7.0182037	4.4753304	22.121109	0.0	2460	2460	2460	2.0	20	75	173	312	363	4999	0	261	2020-02-29_201443
112	5000	2540	0	0	0	0	0	2199	NaN	-0.0	9999.0	9999.0	0.0	1385.0	7.0182037	4.4753304	22.121109	0.0	2460	2460	2460	0.0	20	75	173	312	363	5000	0	261	2020-02-29_201443
112	5000	2540	0	0	0	0	0	2199	NaN	-0.0	9999.0	9999.0	0.0	1385.0	7.0182037	4.4753304	22.121109	0.0	2460	2460	2460	0.0	20	75	173	312	363	5000	0	261	2020-02-29_201444
113	5000	2540	0	0	0	0	0	2199	NaN	-0.0	9999.0	9999.0	0.0	1385.0	7.0182037	4.4753304	22.121109	0.0	2460	2460	2460	0.0	20	75	173	312	363	5000	0	261	2020-02-29_201444
113	5000	2540	0	0	0	0	0	2199	NaN	-0.0	9999.0	9999.0	0.0	1385.0	7.0182037	4.4753304	22.121109	0.0	2460	2460	2460	0.0	20	75	173	312	363	5000	0	261	2020-02-29_201444
113	5000	2540	0	0	0	0	0	2199	NaN	-0.0	9999.0	9999.0	0.0	1385.0	7.0182037	4.4753304	22.121109	0.0	2460	2460	2460	0.0	20	75	173	312	363	5000	0	261	2020-02-29_201444
114	5000	2540	0	0	0	0	0	2199	NaN	-0.0	9999.0	9999.0	0.0	1385.0	7.0182037	4.4753304	22.121109	0.0	2460	2460	2460	0.0	20	75	173	312	363	5000	0	261	2020-02-29_201444
114	5000	2540	0	0	0	0	0	2199	NaN	-0.0	9999.0	9999.0	0.0	1385.0	7.0182037	4.4753304	22.121109	0.0	2460	2460	2460	0.0	20	75	173	312	363	5000	0	261	2020-02-29_201444
114	5000	2540	0	0	0	0	0	2199	NaN	-0.0	9999.0	9999.0	0.0	1385.0	7.0182037	4.4753304	22.121109	0.0	2460	2460	2460	0.0	20	75	173	312	363	5000	0	261	2020-02-29_201444
115	5000	2540	0	0	0	0	0	2199	NaN	-0.0	9999.0	9999.0	0.0	1385.0	7.0182037	4.4753304	22.121109	0.0	2460	2460	2460	0.0	20	75	173	312	363	5000	0	261	2020-02-29_201445
115	5000	2540	0	0	0	0	0	2199	NaN	-0.0	9999.0	9999.0	0.0	1385.0	7.0182037	4.4753304	22.121109	0.0	2460	2460	2460	0.0	20	75	173	312	363	5000	0	261	2020-02-29_201445
115	5000	2540	0	0	0	0	0	2199	NaN	-0.0	9999.0	9999.0	0.0	1385.0	7.0182037	4.4753304	22.121109	0.0	2460	2460	2460	0.0	20	75	173	312	363	5000	0	261	2020-02-29_201445
116	5000	2540	0	0	0	0	0	2199	NaN	-0.0	9999.0	9999.0	0.0	1385.0	7.0182037	4.4753304	22.121109	0.0	2460	2460	2460	0.0	20	75	173	312	363	5000	0	261	2020-02-29_201445
116	5000	2540	0	0	0	0	0	2199	NaN	-0.0	9999.0	9999.0	0.0	1385.0	7.0182037	4.4753304	22.121109	0.0	2460	2460	2460	0.0	20	75	173	312	363	5000	0	261	2020-02-29_201445
116	5000	2540	0	0	0	0	0	2199	NaN	-0.0	9999.0	9999.0	0.0	1385.0	7.0182037	4.4753304	22.121109	0.0	2460	2460	2460	0.0	20	75	173	312	363	5000	0	261	2020-02-29_201445
117	5000	2540	0	0	0	0	0	2199	NaN	-0.0	9999.0	9999.0	0.0	1385.0	7.0182037	4.4753304	22.121109	0.0	2460	2460	2460	0.0	20	75	173	312	363	5000	0	261	2020-02-29_201446
117	5000	2540	0	0	0	0	0	2199	NaN	-0.0	9999.0	9999.0	0.0	1385.0	7.0182037	4.4753304	22.121109	0.0	2460	2460	2460	0.0	20	75	173	312	363	5000	0	261	2020-02-29_201446
117	5000	2540	0	0	0	0	0	2199	NaN	-0.0	9999.0	9999.0	0.0	1385.0	7.0182037	4.4753304	22.121109	0.0	2460	2460	2460	0.0	20	75	173	312	363	5000	0	261	2020-02-29_201446
118	5000	2540	0	0	0	0	0	2199	NaN	-0.0	9999.0	9999.0	0.0	1385.0	7.0182037	4.4753304	22.121109	0.0	2460	2460	2460	0.0	20	75	173	312	363	5000	0	261	2020-02-29_201446
118	5000	2540	0	0	0	0	0	2199	NaN	-0.0	9999.0	9999.0	0.0	1385.0	7.0182037	4.4753304	22.121109	0.0	2460	2460	2460	0.0	20	75	173	312	363	5000	0	261	2020-02-29_201446
118	5000	2540	0	0	0	0	0	2199	NaN	-0.0	9999.0	9999.0	0.0	1385.0	7.0182037	4.4753304	22.121109	0.0	2460	2460	2460	0.0	20	75	173	312	363	5000	0	261	2020-02-29_201446
119	5000	2540	0	0	0	0	0	2199	NaN	-0.0	9999.0	9999.0	0.0	1385.0	7.0182037	4.4753304	22.121109	0.0	2460	2460	2460	0.0	20	75	173	312	363	5000	0	261	2020-02-29_201447
119	5000	2540	0	0	0	0	0	2199	NaN	-0.0	9999.0	9999.0	0.0	1385.0	7.0182037	4.4753304	22.121109	0.0	2460	2460	2460	0.0	20	75	173	312	363	5000	0	261	2020-02-29_201447
119	5000	2540	0	0	0	0	0	2199	NaN	-0.0	9999.0	9999.0	0.0	1385.0	7.0182037	4.4753304	22.121109	0.0	2460	2460	2460	0.0	20	75	173	312	363	5000	0	261	2020-02-29_201447
120	5000	2540	0	0	0	0	0	2199	NaN	-0.0	9999.0	9999.0	0.0	1385.0	7.0182037	4.4753304	22.121109	0.0	2460	2460	2460	0.0	20	75	173	312	363	5000	0	261	2020-02-29_201447
120	5000	2540	0	0	0	0	0	2199	NaN	-0.0	9999.0	9999.0	0.0	1385.0	7.0182037	4.4753304	22.121109	0.0	2460	2460	2460	0.0	20	75	173	312	363	5000	0	261	2020-02-29_201447
120	5000	2540	0	0	0	0	0	2199	NaN	-0.0	9999.0	9999.0	0.0	1385.0	7.0182037	4.4753304	22.121109	0.0	2460	2460	2460	0.0	20	75	173	312	363	5000	0	261	2020-02-29_201447
121	5000	2540	0	0	0	0	0	2199	NaN	-0.0	9999.0	9999.0	0.0	1385.0	7.0182037	4.4753304	22.121109	0.0	2460	2460	2460	0.0	20	75	173	312	363	5000	0	261	2020-02-29_201448
121	5000	2540	0	0	0	0	0	2199	NaN	-0.0	9999.0	9999.0	0.0	1385.0	7.0182037	4.4753304	22.121109	0.0	2460	2460	2460	0.0	20	75	173	312	363	5000	0	261	2020-02-29_201448
121	5000	2540	0	0	0	0	0	2199	NaN	-0.0	9999.0	9999.0	0.0	1385.0	7.0182037	4.4753304	22.121109	0.0	2460	2460	2460	0.0	20	75	173	312	363	5000	0	261	2020-02-29_201448
122	5000	2540	0	0	0	0	0	2199	NaN	-0.0	9999.0	9999.0	0.0	1385.0	7.0182037	4.4753304	22.121109	0.0	2460	2460	2460	0.0	20	75	173	312	363	5000	0	261	2020-02-29_201448
122	5000	2540	0	0	0	0	0	2199	NaN	-0.0	9999.0	9999.0	0.0	1385.0	7.0182037	4.4753304	22.121109	0.0	2460	2460	2460	0.0	20	75	173	312	363	5000	0	261	2020-02-29_201448
122	5000	2540	0	0	0	0	0	2199	NaN	-0.0	9999.0	9999.0	0.0	1385.0	7.0182037	4.4753304	22.121109	0.0	2460	2460	2460	0.0	20	75	173	312	363	5000	0	261	2020-02-29_201448
123	5000	2540	0	0	0	0	0	2199	NaN	-0.0	9999.0	9999.0	0.0	1385.0	7.0182037	4.4753304	22.121109	0.0	2460	2460	2460	0.0	20	75	173	312	363	5000	0	261	2020-02-29_201448
123	5000	2540	0	0	0	0	0	2199	NaN	-0.0	9999.0	9999.0	0.0	1385.0	7.0182037	4.4753304	22.121109	0.0	2460	2460	2460	0.0	20	75	173	312	363	5000	0	261	2020-02-29_201449
123	5000	2540	0	0	0	0	0	2199	NaN	-0.0	9999.0	9999.0	0.0	1385.0	7.0182037	4.4753304	22.121109	0.0	2460	2460	2460	0.0	20	75	173	312	363	5000	0	261	2020-02-29_201449
124	5000	2540	0	0	0	0	0	2199	NaN	-0.0	9999.0	9999.0	0.0	1385.0	7.0182037	4.4753304	22.121109	0.0	2460	2460	2460	0.0	20	75	173	312	363	5000	0	261	2020-02-29_201449
124	5000	2540	0	0	0	0	0	2199	NaN	-0.0	9999.0	9999.0	0.0	1385.0	7.0182037	4.4753304	22.121109	0.0	2460	2460	2460	0.0	20	75	173	312	363	5000	0	261	2020-02-29_201449
124	5000	2540	0	0	0	0	0	2199	NaN	-0.0	9999.0	9999.0	0.0	1385.0	7.0182037	4.4753304	22.121109	0.0	2460	2460	2460	0.0	20	75	173	312	363	5000	0	261	2020-02-29_201449
125	5000	2540	0	0	0	0	0	2199	NaN	-0.0	9999.0	9999.0	0.0	1385.0	7.0182037	4.4753304	22.121109	0.0	2460	2460	2460	0.0	20	75	173	312	363	5000	0	261	2020-02-29_201449
125	5000	2540	0	0	0	0	0	2199	NaN	-0.0	9999.0	9999.0	0.0	1385.0	7.0182037	4.4753304	22.121109	0.0	2460	2460	2460	0.0	20	75	173	312	363	5000	0	261	2020-02-29_201450
125	5000	2540	0	0	0	0	0	2199	NaN	-0.0	9999.0	9999.0	0.0	1385.0	7.0182037	4.4753304	22.121109	0.0	2460	2460	2460	0.0	20	75	173	312	363	5000	0	261	2020-02-29_201450
126	5000	2540	0	0	0	0	0	2199	NaN	-0.0	9999.0	9999.0	0.0	1385.0	7.0182037	4.4753304	22.121109	0.0	2460	2460	2460	0.0	20	75	173	312	363	5000	0	261	2020-02-29_201450
126	5000	2540	0	0	0	0	0	2199	NaN	-0.0	9999.0	9999.0	0.0	1385.0	7.0182037	4.4753304	22.121109	0.0	2460	2460	2460	0.0	20	75	173	312	363	5000	0	261	2020-02-29_201450
126	5000	2540	0	0	0	0	0	2199	NaN	-0.0	9999.0	9999.0	0.0	1385.0	7.0182037	4.4753304	22.121109	0.0	2460	2460	2460	0.0	20	75	173	312	363	5000	0	261	2020-02-29_201450
127	5000	2540	0	0	0	0	0	2199	NaN	-0.0	9999.0	9999.0	0.0	1385.0	7.0182037	4.4753304	22.121109	0.0	2460	2460	2460	0.0	20	75	173	312	363	5000	0	261	2020-02-29_201450
127	5000	2540	0	0	0	0	0	2199	NaN	-0.0	9999.0	9999.0	0.0	1385.0	7.0182037	4.4753304	22.121109	0.0	2460	2460	2460	0.0	20	75	173	312	363	5000	0	261	2020-02-29_201451
127	5000	2540	0	0	0	0	0	2199	NaN	-0.0	9999.0	9999.0	0.0	1385.0	7.0182037	4.4753304	22.121109	0.0	2460	2460	2460	0.0	20	75	173	312	363	5000	0	261	2020-02-29_201451
128	5000	2540	0	0	0	0	0	2199	NaN	-0.0	9999.0	9999.0	0.0	1385.0	7.0182037	4.4753304	22.121109	0.0	2460	2460	2460	0.0	20	75	173	312	363	5000	0	261	2020-02-29_201451
128	5000	2540	0	0	0	0	0	2199	NaN	-0.0	9999.0	9999.0	0.0	1385.0	7.0182037	4.4753304	22.121109	0.0	2460	2460	2460	0.0	20	75	173	312	363	5000	0	261	2020-02-29_201451
128	5000	2540	0	0	0	0	0	2199	NaN	-0.0	9999.0	9999.0	0.0	1385.0	7.0182037	4.4753304	22.121109	0.0	2460	2460	2460	0.0	20	75	173	312	363	5000	0	261	2020-02-29_201451
129	5000	2540	0	0	0	0	0	2199	NaN	-0.0	9999.0	9999.0	0.0	1385.0	7.0182037	4.4753304	22.121109	0.0	2460	2460	2460	0.0	20	75	173	312	363	5000	0	261	2020-02-29_201451
129	5000	2540	0	0	0	0	0	2199	NaN	-0.0	9999.0	9999.0	0.0	1385.0	7.0182037	4.4753304	22.121109	0.0	2460	2460	2460	0.0	20	75	173	312	363	5000	0	261	2020-02-29_201452
129	5000	2540	0	0	0	0	0	2199	NaN	-0.0	9999.0	9999.0	0.0	1385.0	7.0182037	4.4753304	22.121109	0.0	2460	2460	2460	0.0	20	75	173	312	363	5000	0	261	2020-02-29_201452
130	5000	2540	0	0	0	0	0	2199	NaN	-0.0	9999.0	9999.0	0.0	1385.0	7.0182037	4.4753304	22.121109	0.0	2460	2460	2460	0.0	20	75	173	312	363	5000	0	261	2020-02-29_201452
130	5000	2540	0	0	0	0	0	2199	NaN	-0.0	9999.0	9999.0	0.0	1385.0	7.0182037	4.4753304	22.121109	0.0	2460	2460	2460	0.0	20	75	173	312	363	5000	0	261	2020-02-29_201452
130	5000	2540	0	0	0	0	0	2199	NaN	-0.0	9999.0	9999.0	0.0	1385.0	7.0182037	4.4753304	22.121109	0.0	2460	2460	2460	0.0	20	75	173	312	363	5000	0	261	2020-02-29_201452
131	5000	2540	0	0	0	0	0	2199	NaN	-0.0	9999.0	9999.0	0.0	1385.0	7.0182037	4.4753304	22.121109	0.0	2460	2460	2460	0.0	20	75	173	312	363	5000	0	261	2020-02-29_201452
131	5000	2540	0	0	0	0	0	2199	NaN	-0.0	9999.0	9999.0	0.0	1385.0	7.0182037	4.4753304	22.121109	0.0	2460	2460	2460	0.0	20	75	173	312	363	5000	0	261	2020-02-29_201452
131	5000	2540	0	0	0	0	0	2199	NaN	-0.0	9999.0	9999.0	0.0	1385.0	7.0182037	4.4753304	22.121109	0.0	2460	2460	2460	0.0	20	75	173	312	363	5000	0	261	2020-02-29_201453
