# Supplementary material for: Discrete simulation analysis of COVID-19 and prediction of isolation bed numbers
Source: PeerJ. 2021 Jun 23;9:e11629. doi: 10.7717/peerj.11629 (PMC8234972; doi:10.7717/peerj.11629)
Supplement: Supplemental Information 3 [file peerj-09-11629-s003.zip › raw_data/Healing time_output_2020-02-29_201529.csv]

worldTime(Day)	CITY_PERSON_SIZE	NORMAL	SHADOW	SUPER	CONFIRMED	DIAGNOSIS	FREEZE	CURED	shadow_average	shadow_std	shadow_max	shadow_min	real_countTmp	max_count	count_shadow_average	count_shadow_std	count_shadow_max	count_shadow_min	sum_confirmed_mark	sum_diagnosis_mark	sum_freeze_mark	r0	G1num	G2num	G3Num	G4Num	G5Num	BED_CanUse	BED_Need	DEATH	recordTime
0	5000	4969	31	0	0	0	0	0	NaN	-0.0	9999.0	9999.0	0.0	0.0	NaN	-0.0	9999.0	9999.0	0	0	0	0.0	0	0	0	0	0	5000	0	0	2020-02-29_201550
0	5000	4962	36	0	2	0	0	0	NaN	-0.0	9999.0	9999.0	0.0	0.0	NaN	-0.0	9999.0	9999.0	2	0	0	0.0	0	0	0	0	0	5000	0	0	2020-02-29_201550
0	5000	4955	43	0	2	0	0	0	NaN	-0.0	9999.0	9999.0	0.0	0.0	NaN	-0.0	9999.0	9999.0	2	0	0	0.0	0	0	0	0	0	5000	0	0	2020-02-29_201551
1	5000	4950	48	0	2	0	0	0	NaN	-0.0	9999.0	9999.0	0.0	0.0	NaN	-0.0	9999.0	9999.0	2	0	0	0.0	0	0	0	0	0	5000	0	0	2020-02-29_201551
1	5000	4942	55	0	1	0	2	0	0.27294683	0.04277456360471167	0.303193	0.24270064	2.0	2.0	0.27294683	0.04277456	0.303193	0.24270064	3	2	2	0.0	1	1	0	0	0	4998	0	0	2020-02-29_201552
1	5000	4930	67	0	1	0	2	0	0.27294683	0.04277456360471167	0.303193	0.24270064	2.0	2.0	0.27294683	0.04277456	0.303193	0.24270064	3	2	2	0.0	1	1	0	0	0	4998	0	0	2020-02-29_201552
2	5000	4921	73	0	3	0	3	0	0.18196456	0.1604623195990404	0.303193	0.0	3.0	3.0	0.18196456	0.16046232	0.303193	0.0	6	3	3	0.6666667	1	1	1	0	0	4997	0	0	2020-02-29_201552
2	5000	4913	79	0	5	0	3	0	0.18196456	0.1604623195990404	0.303193	0.0	3.0	3.0	0.18196456	0.16046232	0.303193	0.0	8	3	3	0.6666667	1	1	1	0	0	4997	0	0	2020-02-29_201552
2	5000	4905	82	0	7	0	6	0	0.09098228	0.14224130875169416	0.303193	0.0	6.0	6.0	0.09098228	0.14224131	0.303193	0.0	13	6	6	0.8333333	1	2	1	1	1	4994	0	0	2020-02-29_201552
3	5000	4893	94	0	7	0	6	0	0.09098228	0.14224130875169416	0.303193	0.0	6.0	6.0	0.09098228	0.14224131	0.303193	0.0	13	6	6	0.8333333	1	2	1	1	1	4994	0	0	2020-02-29_201553
3	5000	4878	103	0	9	0	10	0	0.2818021	0.6536947867817754	2.1127584	0.0	10.0	10.0	0.2818021	0.6536948	2.1127584	0.0	19	10	10	0.5	2	2	2	3	1	4990	0	0	2020-02-29_201553
3	5000	4856	120	0	11	0	13	0	0.7601137	1.0708541056675274	2.3698156	0.0	13.0	13.0	0.7601137	1.0708541	2.3698156	0.0	24	13	13	0.7692308	3	4	2	3	1	4987	0	0	2020-02-29_201553
4	5000	4846	126	0	12	0	16	0	0.6175924	1.0056195908443053	2.3698156	0.0	16.0	16.0	0.6175924	1.0056196	2.3698156	0.0	28	16	16	0.6875	3	5	3	4	1	4984	0	0	2020-02-29_201553
4	5000	4831	134	0	13	0	22	0	0.816937	1.1653561668163104	2.9461572	0.0	22.0	22.0	0.816937	1.1653562	2.9461572	0.0	35	22	22	0.72727275	3	7	6	5	1	4978	0	0	2020-02-29_201553
4	5000	4804	160	0	12	0	24	0	0.9676361	1.2608947897937224	3.6382513	0.0	24.0	24.0	0.9676361	1.2608948	3.6382513	0.0	36	24	24	0.875	4	8	6	5	1	4976	0	0	2020-02-29_201553
5	5000	4792	166	0	14	0	28	0	1.0059574	1.210076154960562	3.6382513	0.0	28.0	28.0	1.0059574	1.2100762	3.6382513	0.0	42	28	28	0.78571427	4	8	10	5	1	4972	0	0	2020-02-29_201554
5	5000	4763	191	0	10	0	36	0	1.2345428	1.3448202173978079	4.2117567	0.0	36.0	36.0	1.2345428	1.3448203	4.2117567	0.0	46	36	36	0.6944444	6	10	12	5	1	4964	0	0	2020-02-29_201554
5	5000	4729	216	0	18	0	37	0	1.2011769	1.341452830710601	4.2117567	0.0	37.0	37.0	1.2011769	1.3414528	4.2117567	0.0	55	37	37	0.6756757	6	10	12	6	1	4963	0	0	2020-02-29_201554
6	5000	4702	237	0	19	0	42	0	1.3903768	1.5004275030655652	4.957513	0.0	42.0	42.0	1.3903768	1.5004275	4.957513	0.0	61	42	42	0.71428573	7	11	15	6	1	4958	0	0	2020-02-29_201554
6	5000	4677	255	0	18	0	50	0	1.3898278	1.5528077690004845	4.957513	0.0	50.0	50.0	1.3898278	1.5528078	4.957513	0.0	68	50	50	0.74	7	12	16	10	3	4950	0	0	2020-02-29_201554
6	5000	4653	272	0	20	0	55	0	1.4951614	1.6055040935700584	5.4327445	0.0	55.0	55.0	1.4951614	1.605504	5.4327445	0.0	75	55	55	0.8545455	7	13	18	10	5	4945	0	0	2020-02-29_201555
7	5000	4614	299	0	25	0	62	0	1.6248777	1.7839859145767387	5.8912606	0.0	62.0	62.0	1.6248777	1.783986	5.8912606	0.0	87	62	62	1.032258	8	14	20	11	7	4938	0	0	2020-02-29_201555
7	5000	4579	321	0	30	0	70	0	1.7156252	1.805861450431765	5.8912606	0.0	70.0	70.0	1.7156252	1.8058615	5.8912606	0.0	100	70	70	1.0428572	8	15	23	14	8	4930	0	0	2020-02-29_201555
7	5000	4556	330	0	35	0	79	0	1.7442639	1.8702657057948255	6.4423695	0.0	79.0	79.0	1.7442639	1.8702657	6.4423695	0.0	114	79	79	1.113924	9	15	26	16	11	4921	0	0	2020-02-29_201556
8	5000	4516	360	0	35	0	89	0	1.9763045	2.089486407094952	6.869305	0.0	89.0	89.0	1.9763045	2.0894864	6.869305	0.0	124	89	89	1.1235955	12	16	27	18	13	4911	0	0	2020-02-29_201556
8	5000	4476	389	0	28	0	107	0	1.917128	2.091048248281671	7.3093457	0.0	107.0	107.0	1.917128	2.0910482	7.3093457	0.0	135	107	107	1.0747664	12	18	30	25	15	4893	0	0	2020-02-29_201556
8	5000	4430	429	0	25	0	116	0	1.9816635	2.1604136198114916	7.5380287	0.0	116.0	116.0	1.9816635	2.1604135	7.5380287	0.0	141	116	116	1.0603448	13	19	31	27	19	4884	0	0	2020-02-29_201556
9	5000	4387	457	0	28	0	128	0	2.0391111	2.2136944407680574	7.5380287	0.0	128.0	128.0	2.0391111	2.2136943	7.5380287	0.0	156	128	128	1.125	13	19	34	31	22	4872	0	0	2020-02-29_201557
9	5000	4350	480	0	33	0	137	0	2.1279092	2.2920751958898036	8.085256	0.0	137.0	137.0	2.1279092	2.2920752	8.085256	0.0	170	137	137	1.1386862	14	21	36	33	22	4863	0	0	2020-02-29_201557
9	5000	4311	499	0	45	0	145	0	2.131448	2.34140456781591	8.341662	0.0	145.0	145.0	2.131448	2.3414047	8.341662	0.0	190	145	145	1.1862069	15	21	37	34	22	4855	0	0	2020-02-29_201557
10	5000	4274	520	0	47	0	159	0	2.1766677	2.3635558418083105	8.965857	0.0	159.0	159.0	2.1766677	2.363556	8.965857	0.0	206	159	159	1.245283	15	23	41	37	23	4841	0	0	2020-02-29_201558
10	5000	4230	549	0	49	0	172	0	2.25374	2.4493944509658134	9.1593	0.0	172.0	172.0	2.25374	2.4493945	9.1593	0.0	221	172	172	1.244186	16	24	43	41	25	4828	0	0	2020-02-29_201558
10	5000	4186	570	0	51	0	192	0	2.3405359	2.480469326710071	9.246815	0.0	192.0	192.0	2.3405359	2.4804692	9.246815	0.0	244	193	193	1.2395834	16	27	47	45	32	4808	0	1	2020-02-29_201558
11	5000	4138	592	0	62	0	207	0	2.4037104	2.5255346884058647	9.90838	0.0	207.0	207.0	2.4037104	2.5255346	9.90838	0.0	270	208	208	1.2463768	16	28	52	50	34	4793	0	1	2020-02-29_201559
11	5000	4085	633	0	56	0	224	0	2.4760222	2.532910873507701	9.90838	0.0	224.0	224.0	2.4760222	2.5329108	9.90838	0.0	282	226	226	1.2410715	16	29	54	59	37	4776	0	2	2020-02-29_201559
11	5000	4041	660	0	50	0	246	0	2.5724025	2.562278644956601	10.438811	0.0	246.0	246.0	2.5724025	2.5622787	10.438811	0.0	299	249	249	1.2560976	17	30	59	65	42	4754	0	3	2020-02-29_201600
12	5000	3998	675	0	56	0	268	0	2.7576804	2.623588727598987	10.438811	0.0	268.0	268.0	2.7576804	2.6235888	10.438811	0.0	327	271	271	1.3208956	17	31	65	71	49	4732	0	3	2020-02-29_201600
12	5000	3950	688	0	73	0	286	0	2.7217093	2.645490689255677	10.438811	0.0	286.0	286.0	2.7217093	2.6454906	10.438811	0.0	362	289	289	1.2867132	17	32	68	75	54	4714	0	3	2020-02-29_201600
12	5000	3908	708	0	83	0	298	0	2.7863255	2.6697102304442284	10.438811	0.0	298.0	298.0	2.7863255	2.6697102	10.438811	0.0	384	301	301	1.3120805	17	32	71	80	57	4702	0	3	2020-02-29_201601
13	5000	3867	726	0	79	0	324	0	2.976895	2.7878800137395263	11.502196	0.0	324.0	324.0	2.976895	2.78788	11.502196	0.0	407	328	328	1.3518518	17	36	74	85	66	4676	0	4	2020-02-29_201601
13	5000	3834	736	0	65	0	361	0	3.176651	2.896697064215714	11.632025	0.0	361.0	361.0	3.176651	2.896697	11.632025	0.0	430	365	365	1.3988919	17	38	82	96	77	4639	0	4	2020-02-29_201602
13	5000	3798	742	0	74	0	382	0	3.247847	2.9444433088320414	12.499873	0.0	382.0	382.0	3.247847	2.9444432	12.499873	0.0	460	386	386	1.3795811	18	40	83	103	85	4618	0	4	2020-02-29_201602
14	5000	3762	751	0	77	0	406	0	3.3106942	2.990787666704136	12.866554	0.0	406.0	406.0	3.3106942	2.9907877	12.866554	0.0	487	410	410	1.3596059	19	40	86	110	90	4594	0	4	2020-02-29_201602
14	5000	3719	766	0	82	0	428	0	3.329786	2.965218139652234	12.866554	0.0	428.0	428.0	3.329786	2.965218	12.866554	0.0	515	433	433	1.338785	19	41	87	120	96	4572	0	5	2020-02-29_201603
14	5000	3683	764	0	92	0	454	0	3.51059	3.065524728984203	13.25465	0.0	454.0	454.0	3.51059	3.0655248	13.25465	0.0	553	461	461	1.345815	19	44	90	127	100	4546	0	7	2020-02-29_201603
15	5000	3650	771	0	87	0	485	0	3.561094	3.082940222621867	13.25465	0.0	485.0	485.0	3.561094	3.0829403	13.25465	0.0	579	492	492	1.3525773	19	46	92	134	111	4515	0	7	2020-02-29_201604
15	5000	3617	776	0	90	0	509	0	3.655562	3.1198974149907426	13.409088	0.0	509.0	509.0	3.655562	3.1198974	13.409088	0.0	607	517	517	1.3693516	19	47	99	140	118	4491	0	8	2020-02-29_201604
15	5000	3591	767	0	88	0	545	0	3.7772658	3.177216940816864	14.422585	0.0	545.0	545.0	3.7772658	3.177217	14.422585	0.0	642	554	554	1.3669724	19	50	102	149	126	4455	0	9	2020-02-29_201605
16	5000	3551	779	0	91	0	569	0	3.8876061	3.227055768231224	14.75481	0.0	569.0	569.0	3.8876061	3.2270558	14.75481	0.0	670	579	579	1.3884007	20	50	103	155	135	4431	0	10	2020-02-29_201605
16	5000	3525	763	0	101	0	601	0	3.970336	3.2716604430232916	14.75481	0.0	601.0	601.0	3.970336	3.2716603	14.75481	0.0	712	611	611	1.3876872	20	50	107	163	145	4399	0	10	2020-02-29_201606
16	5000	3490	778	0	89	0	632	0	4.051431	3.2818463464785386	14.75481	0.0	632.0	632.0	4.051431	3.2818463	14.75481	0.0	732	643	643	1.3623418	20	50	112	167	152	4368	0	11	2020-02-29_201606
17	5000	3463	778	0	88	0	658	0	4.1321564	3.305342084116224	14.75481	0.0	658.0	658.0	4.1321564	3.3053422	14.75481	0.0	759	671	671	1.349544	20	51	116	172	159	4342	0	13	2020-02-29_201607
17	5000	3438	762	0	84	0	701	1	4.2085238	3.3582531852403203	14.75481	0.0	701.0	701.0	4.2085238	3.3582532	14.75481	0.0	800	716	716	1.3495007	20	53	123	185	170	4299	0	14	2020-02-29_201607
17	5000	3411	761	0	93	0	718	1	4.2143326	3.3652624305091408	14.75481	0.0	718.0	718.0	4.2143326	3.3652625	14.75481	0.0	828	735	735	1.3356546	20	54	125	188	175	4282	0	16	2020-02-29_201608
18	5000	3379	758	0	100	0	746	1	4.2863307	3.4014940569488004	14.75481	0.0	746.0	746.0	4.2863307	3.401494	14.75481	0.0	863	763	763	1.3217158	20	54	127	196	183	4254	0	16	2020-02-29_201608
18	5000	3342	761	0	95	0	785	1	4.359635	3.408845804824462	14.75481	0.0	785.0	785.0	4.359635	3.408846	14.75481	0.0	897	802	802	1.2968153	20	54	130	205	197	4215	0	16	2020-02-29_201609
18	5000	3321	742	0	105	0	814	1	4.435703	3.4491623455892113	14.75481	0.0	814.0	814.0	4.435703	3.4491622	14.75481	0.0	937	832	832	1.2985258	20	56	132	216	202	4186	0	17	2020-02-29_201609
19	5000	3297	733	0	106	0	843	1	4.551065	3.4911789771264363	14.75481	0.0	843.0	843.0	4.551065	3.491179	14.75481	0.0	970	864	864	1.2930012	20	56	137	220	210	4157	0	20	2020-02-29_201610
19	5000	3267	732	0	101	0	877	2	4.6060295	3.5192903527262414	14.75481	0.0	877.0	877.0	4.6060295	3.5192904	14.75481	0.0	1001	900	900	1.2782212	20	57	140	228	216	4123	0	21	2020-02-29_201610
19	5000	3248	717	0	96	0	915	3	4.705441	3.5468093933222002	16.63337	0.0	915.0	915.0	4.705441	3.5468094	16.63337	0.0	1035	939	939	1.263388	20	58	142	241	223	4085	0	21	2020-02-29_201611
20	5000	3224	711	0	93	0	947	3	4.792266	3.5746700481392635	16.63337	0.0	947.0	947.0	4.792266	3.57467	16.63337	0.0	1065	972	972	1.2608236	20	59	147	245	227	4053	0	22	2020-02-29_201611
20	5000	3203	706	0	88	0	976	5	4.8521924	3.5854224539486013	16.63337	0.0	976.0	976.0	4.8521924	3.5854225	16.63337	0.0	1091	1003	1003	1.2459016	20	59	149	247	237	4024	0	22	2020-02-29_201612
20	5000	3179	694	0	90	0	1006	6	4.926222	3.5996553414980834	16.63337	0.0	1006.0	1006.0	4.926222	3.5996554	16.63337	0.0	1127	1037	1037	1.2534791	20	59	151	248	248	3994	0	25	2020-02-29_201612
21	5000	3156	688	0	89	0	1035	6	4.973001	3.61188027105097	16.63337	0.0	1035.0	1035.0	4.973001	3.6118803	16.63337	0.0	1156	1067	1067	1.2425121	20	59	154	254	256	3965	0	26	2020-02-29_201613
21	5000	3124	683	0	96	0	1061	8	5.0212574	3.6654184268590018	16.63337	0.0	1061.0	1061.0	5.0212574	3.6654184	16.63337	0.0	1193	1097	1097	1.2525918	20	59	156	256	268	3939	0	28	2020-02-29_201613
21	5000	3102	669	0	97	0	1094	8	5.084111	3.6887864277358537	16.63337	0.0	1094.0	1094.0	5.084111	3.6887865	16.63337	0.0	1229	1132	1132	1.2413163	20	59	158	264	276	3906	0	30	2020-02-29_201614
22	5000	3091	646	0	101	0	1121	10	5.132394	3.7320968510366366	16.63337	0.0	1121.0	1121.0	5.132394	3.732097	16.63337	0.0	1263	1162	1162	1.2319357	20	59	158	270	283	3879	0	31	2020-02-29_201614
22	5000	3070	638	0	96	0	1153	11	5.204106	3.768766999720353	17.525345	0.0	1153.0	1153.0	5.204106	3.768767	17.525345	0.0	1292	1196	1196	1.226366	20	59	164	277	289	3847	0	32	2020-02-29_201615
22	5000	3046	619	0	105	0	1186	11	5.2822986	3.7856408469385046	17.525345	0.0	1186.0	1186.0	5.2822986	3.785641	17.525345	0.0	1335	1230	1230	1.2183812	20	60	168	281	295	3814	0	33	2020-02-29_201616
23	5000	3038	593	0	105	0	1218	13	5.3780675	3.8272681698146993	17.525345	0.0	1218.0	1218.0	5.3780675	3.8272681	17.525345	0.0	1369	1264	1264	1.2052546	20	62	171	289	300	3782	0	33	2020-02-29_201616
23	5000	3025	573	0	108	0	1240	19	5.4256625	3.8283236705064096	17.525345	0.0	1240.0	1240.0	5.4256625	3.8283236	17.525345	0.0	1402	1294	1294	1.1862903	20	62	172	289	307	3760	0	35	2020-02-29_201617
23	5000	3010	552	0	99	0	1280	22	5.5360403	3.8798917841813587	17.525345	0.0	1280.0	1280.0	5.5360403	3.8798919	17.525345	0.0	1438	1339	1339	1.1726563	20	63	175	296	321	3720	0	37	2020-02-29_201617
24	5000	2990	554	0	87	0	1299	29	5.58615	3.871064556485215	17.525345	0.0	1299.0	1299.0	5.58615	3.8710647	17.525345	0.0	1456	1369	1369	1.1670516	20	63	175	302	327	3701	0	41	2020-02-29_201618
24	5000	2974	542	0	81	0	1328	32	5.6517925	3.8887578321504948	17.525345	0.0	1328.0	1328.0	5.6517925	3.888758	17.525345	0.0	1484	1403	1403	1.1573795	20	63	176	307	333	3672	0	43	2020-02-29_201618
24	5000	2952	534	0	76	0	1357	35	5.7077217	3.9023325082733473	17.525345	0.0	1357.0	1357.0	5.7077217	3.9023325	17.525345	0.0	1514	1438	1438	1.1444362	20	64	177	311	341	3643	0	46	2020-02-29_201619
25	5000	2937	523	0	83	0	1367	42	5.7624536	3.9158601268612863	17.525345	0.0	1367.0	1367.0	5.7624536	3.9158602	17.525345	0.0	1540	1457	1457	1.1382589	20	64	178	314	344	3633	0	48	2020-02-29_201619
25	5000	2926	488	0	100	0	1390	47	5.835776	3.937071277348166	18.813843	0.0	1390.0	1390.0	5.835776	3.9370713	18.813843	0.0	1586	1486	1486	1.1381295	20	64	181	314	347	3610	0	49	2020-02-29_201620
25	5000	2908	490	0	85	0	1412	55	5.9028277	3.9687401478562507	18.813843	0.0	1412.0	1412.0	5.9028277	3.9687402	18.813843	0.0	1602	1517	1517	1.1310198	20	64	181	315	355	3588	0	50	2020-02-29_201620
26	5000	2894	484	0	81	0	1429	60	5.982657	3.9933289689521523	18.813843	0.0	1429.0	1429.0	5.982657	3.993329	18.813843	0.0	1622	1541	1541	1.1259623	20	64	181	316	358	3571	0	52	2020-02-29_201621
26	5000	2882	470	0	62	0	1471	61	6.071622	4.0295273996404495	18.813843	0.0	1471.0	1471.0	6.071622	4.029527	18.813843	0.0	1648	1586	1586	1.128484	20	64	182	327	366	3529	0	54	2020-02-29_201621
26	5000	2867	466	0	63	0	1476	67	6.1076417	4.022762382679345	18.813843	0.0	1476.0	1476.0	6.1076417	4.0227623	18.813843	0.0	1667	1604	1604	1.1246612	20	64	183	329	368	3524	0	61	2020-02-29_201622
27	5000	2849	457	0	70	0	1489	72	6.145738	4.0407883518888665	18.813843	0.0	1489.0	1489.0	6.145738	4.040788	18.813843	0.0	1694	1624	1624	1.1175286	20	64	184	331	371	3511	0	63	2020-02-29_201622
27	5000	2837	439	0	75	0	1500	83	6.2307596	4.065563983151493	18.83179	0.0	1500.0	1500.0	6.2307596	4.065564	18.83179	0.0	1724	1649	1649	1.1193334	20	64	185	332	376	3500	0	66	2020-02-29_201624
27	5000	2823	435	0	74	0	1508	89	6.2832246	4.0600038342387315	18.83179	0.0	1508.0	1508.0	6.2832246	4.0600038	18.83179	0.0	1742	1668	1668	1.1206896	20	64	185	333	381	3492	0	71	2020-02-29_201625
28	5000	2813	416	0	74	0	1522	101	6.348867	4.078100679405449	18.83179	0.0	1522.0	1522.0	6.348867	4.0781007	18.83179	0.0	1771	1697	1697	1.109724	20	65	185	335	386	3478	0	74	2020-02-29_201625
28	5000	2789	417	0	70	0	1537	112	6.4149985	4.089551796826369	18.83179	0.0	1537.0	1537.0	6.4149985	4.089552	18.83179	0.0	1794	1724	1724	1.0956409	20	65	185	337	395	3463	0	75	2020-02-29_201626
28	5000	2778	404	0	75	0	1545	121	6.475	4.123773797166885	20.37971	0.0	1545.0	1545.0	6.475	4.1237736	20.37971	0.0	1818	1743	1743	1.0860841	20	65	186	338	398	3455	0	77	2020-02-29_201626
29	5000	2763	396	0	70	0	1556	136	6.5639052	4.129476026128038	20.37971	0.0	1556.0	1556.0	6.5639052	4.129476	20.37971	0.0	1841	1771	1771	1.0816195	20	65	187	338	400	3444	0	79	2020-02-29_201627
29	5000	2753	388	0	61	0	1569	148	6.63837	4.151514553702011	20.37971	0.0	1569.0	1569.0	6.63837	4.1515145	20.37971	0.0	1859	1798	1798	1.0783939	20	65	187	342	405	3431	0	81	2020-02-29_201627
29	5000	2743	375	0	60	0	1575	163	6.686787	4.15085865927195	20.37971	0.0	1575.0	1575.0	6.686787	4.150859	20.37971	0.0	1882	1822	1822	1.0755556	20	65	187	345	408	3425	0	84	2020-02-29_201628
30	5000	2730	369	0	59	0	1576	177	6.7600145	4.159784406063809	20.37971	0.0	1576.0	1576.0	6.7600145	4.1597843	20.37971	0.0	1901	1842	1842	1.0691625	20	65	189	345	414	3424	0	89	2020-02-29_201629
30	5000	2715	370	0	54	0	1587	185	6.7681713	4.156335127109311	20.37971	0.0	1587.0	1587.0	6.7681713	4.1563354	20.37971	0.0	1915	1861	1861	1.057971	20	65	189	346	417	3413	0	89	2020-02-29_201629
30	5000	2704	359	0	55	0	1587	202	6.8214417	4.187541221301892	20.37971	0.0	1587.0	1587.0	6.7681713	4.1563354	20.37971	0.0	1937	1882	1882	1.0478891	20	65	191	347	420	3413	0	93	2020-02-29_201630
31	5000	2699	344	0	56	0	1584	221	6.8832817	4.184228786566298	20.37971	0.0	1584.0	1587.0	6.7681713	4.1563354	20.37971	0.0	1957	1901	1901	1.0359849	20	65	191	347	425	3416	0	96	2020-02-29_201630
31	5000	2694	339	0	49	0	1584	233	6.9140754	4.194381980065972	20.37971	0.0	1584.0	1587.0	6.7681713	4.1563354	20.37971	0.0	1967	1918	1918	1.0334595	20	65	191	349	426	3416	0	101	2020-02-29_201631
31	5000	2684	333	0	44	0	1589	244	6.947321	4.217658459773714	20.37971	0.0	1589.0	1589.0	6.947321	4.2176585	20.37971	0.0	1983	1939	1939	1.0245438	20	65	191	350	428	3411	0	106	2020-02-29_201631
32	5000	2677	319	0	47	0	1582	268	7.0098853	4.239322713703553	20.658592	0.0	1582.0	1589.0	6.947321	4.2176585	20.37971	0.0	2004	1957	1957	1.0139065	20	65	191	352	430	3418	0	107	2020-02-29_201632
32	5000	2670	309	0	54	0	1574	284	7.053734	4.244895337794915	20.658592	0.0	1574.0	1589.0	6.947321	4.2176585	20.37971	0.0	2021	1967	1967	1.0101652	20	65	192	354	432	3426	0	109	2020-02-29_201632
32	5000	2660	292	0	64	0	1576	297	7.0960345	4.279654992360681	20.658592	0.0	1576.0	1589.0	6.947321	4.2176585	20.37971	0.0	2048	1984	1984	1.001269	20	65	193	358	434	3424	0	111	2020-02-29_201633
33	5000	2657	284	0	54	0	1569	322	7.135238	4.270829264320978	20.658592	0.0	1569.0	1589.0	6.947321	4.2176585	20.37971	0.0	2059	2005	2005	0.9910771	20	65	193	358	436	3431	0	114	2020-02-29_201633
33	5000	2649	272	0	58	0	1557	349	7.19291	4.27295878795816	20.658592	0.0	1557.0	1589.0	6.947321	4.2176585	20.37971	0.0	2079	2021	2021	0.9820167	20	65	193	358	440	3443	0	115	2020-02-29_201634
33	5000	2641	269	0	41	0	1554	378	7.268331	4.286547870403838	20.658592	0.0	1554.0	1589.0	6.947321	4.2176585	20.37971	0.0	2090	2049	2049	0.9723295	20	65	193	358	443	3446	0	117	2020-02-29_201635
34	5000	2635	266	0	39	0	1544	399	7.3182225	4.31012693709445	20.658592	0.0	1544.0	1589.0	6.947321	4.2176585	20.37971	0.0	2099	2060	2060	0.97085494	20	65	193	358	446	3456	0	117	2020-02-29_201635
34	5000	2631	260	0	30	0	1533	427	7.40307	4.307383279929341	20.658592	0.0	1533.0	1589.0	6.947321	4.2176585	20.37971	0.0	2109	2079	2079	0.9654273	20	65	193	360	449	3467	0	119	2020-02-29_201636
34	5000	2625	253	0	31	0	1529	439	7.4309216	4.323694929669371	20.658592	0.0	1529.0	1589.0	6.947321	4.2176585	20.37971	0.0	2122	2091	2091	0.96141267	20	65	193	360	452	3471	0	123	2020-02-29_201636
35	5000	2622	244	0	35	0	1508	465	7.469412	4.32393931353503	20.658592	0.0	1508.0	1589.0	6.947321	4.2176585	20.37971	0.0	2134	2099	2099	0.96087533	20	65	193	361	453	3492	0	126	2020-02-29_201637
35	5000	2617	235	0	39	0	1494	487	7.506383	4.3252979506688956	20.658592	0.0	1494.0	1589.0	6.947321	4.2176585	20.37971	0.0	2148	2109	2109	0.9538153	20	65	193	362	455	3506	0	128	2020-02-29_201637
35	5000	2612	219	0	46	0	1477	517	7.523855	4.34152647781777	20.658592	0.0	1477.0	1589.0	6.947321	4.2176585	20.37971	0.0	2169	2123	2123	0.9282329	20	65	193	362	457	3523	0	129	2020-02-29_201638
36	5000	2608	211	0	47	0	1455	545	7.5883436	4.3627916298700375	21.88668	0.0	1455.0	1589.0	6.947321	4.2176585	20.37971	0.0	2181	2134	2134	0.9209622	20	65	193	363	460	3545	0	134	2020-02-29_201638
36	5000	2603	207	0	42	0	1438	576	7.670548	4.379763380652865	21.88668	0.0	1438.0	1589.0	6.947321	4.2176585	20.37971	0.0	2190	2148	2148	0.9214186	20	65	193	364	460	3562	0	134	2020-02-29_201639
36	5000	2601	197	0	32	0	1435	600	7.7282133	4.410868287362695	21.88668	0.0	1435.0	1589.0	6.947321	4.2176585	20.37971	0.0	2202	2170	2170	0.91498256	20	65	193	364	462	3565	0	135	2020-02-29_201639
37	5000	2598	192	0	29	0	1411	632	7.7685113	4.393553927782497	21.88668	0.0	1411.0	1589.0	6.947321	4.2176585	20.37971	0.0	2210	2181	2181	0.9014883	20	65	194	364	462	3589	0	138	2020-02-29_201640
37	5000	2591	183	0	35	0	1392	659	7.812433	4.417665884360736	21.88668	0.0	1392.0	1589.0	6.947321	4.2176585	20.37971	0.0	2226	2191	2191	0.8936782	20	65	194	364	463	3608	0	140	2020-02-29_201640
37	5000	2588	172	0	38	0	1378	684	7.8621635	4.4343351441649475	21.88668	0.0	1378.0	1589.0	6.947321	4.2176585	20.37971	0.0	2240	2202	2202	0.883164	20	65	194	365	464	3622	0	140	2020-02-29_201641
38	5000	2580	170	0	39	0	1347	720	7.8951793	4.448944592423039	21.88668	0.0	1347.0	1589.0	6.947321	4.2176585	20.37971	0.0	2250	2211	2211	0.8693393	20	65	194	365	464	3653	0	144	2020-02-29_201641
38	5000	2578	164	0	32	0	1334	745	7.949436	4.443499310983292	21.88668	0.0	1334.0	1589.0	6.947321	4.2176585	20.37971	0.0	2258	2226	2226	0.8695652	20	65	194	366	466	3666	0	147	2020-02-29_201642
38	5000	2575	155	0	30	0	1322	770	8.030193	4.439441739632893	21.88668	0.0	1322.0	1589.0	6.947321	4.2176585	20.37971	0.0	2270	2240	2240	0.8585476	20	65	194	366	466	3678	0	148	2020-02-29_201642
39	5000	2572	150	0	27	0	1300	799	8.085278	4.43383938953338	21.88668	0.0	1300.0	1589.0	6.947321	4.2176585	20.37971	0.0	2278	2251	2251	0.85615385	20	65	194	367	467	3700	0	152	2020-02-29_201643
39	5000	2569	144	0	28	0	1276	830	8.11597	4.446344292739832	21.88668	0.0	1276.0	1589.0	6.947321	4.2176585	20.37971	0.0	2287	2259	2259	0.84090906	20	65	194	367	469	3724	0	153	2020-02-29_201643
39	5000	2567	135	0	28	0	1259	856	8.122231	4.438870285582971	21.88668	0.0	1259.0	1589.0	6.947321	4.2176585	20.37971	0.0	2298	2270	2270	0.82843524	20	65	194	367	469	3741	0	155	2020-02-29_201644
40	5000	2563	134	0	25	0	1225	898	8.215095	4.463568611315928	21.88668	0.0	1225.0	1589.0	6.947321	4.2176585	20.37971	0.0	2303	2278	2278	0.8253061	20	65	194	368	470	3775	0	155	2020-02-29_201644
40	5000	2561	127	0	25	0	1194	938	8.290766	4.500889796130225	25.342377	0.0	1194.0	1589.0	6.947321	4.2176585	20.37971	0.0	2312	2287	2287	0.8241206	20	65	194	368	471	3806	0	155	2020-02-29_201645
40	5000	2556	124	0	22	0	1170	972	8.373822	4.512842291110292	25.342377	0.0	1170.0	1589.0	6.947321	4.2176585	20.37971	0.0	2320	2298	2298	0.82735044	20	65	194	368	472	3830	0	156	2020-02-29_201645
41	5000	2553	122	0	21	0	1144	1003	8.417223	4.517327116554003	25.342377	0.0	1144.0	1589.0	6.947321	4.2176585	20.37971	0.0	2325	2304	2304	0.81555945	20	65	194	368	472	3856	0	157	2020-02-29_201646
41	5000	2552	115	0	21	0	1110	1044	8.477852	4.505662110983202	25.342377	0.0	1110.0	1589.0	6.947321	4.2176585	20.37971	0.0	2333	2312	2312	0.8054054	20	65	194	368	472	3890	0	158	2020-02-29_201646
41	5000	2550	111	0	19	0	1095	1066	8.496613	4.53102753191758	25.342377	0.0	1095.0	1589.0	6.947321	4.2176585	20.37971	0.0	2339	2320	2320	0.7972603	20	65	194	368	472	3905	0	159	2020-02-29_201647
42	5000	2549	105	0	20	0	1062	1101	8.5485325	4.547435607957578	25.342377	0.0	1062.0	1589.0	6.947321	4.2176585	20.37971	0.0	2346	2326	2326	0.79378533	20	65	194	368	472	3938	0	163	2020-02-29_201647
42	5000	2546	99	0	21	0	1041	1129	8.604182	4.567140074831816	25.342377	0.0	1041.0	1589.0	6.947321	4.2176585	20.37971	0.0	2355	2334	2334	0.7973103	20	65	194	368	474	3959	0	164	2020-02-29_201648
42	5000	2541	96	0	24	0	1021	1154	8.65702	4.576983312741831	25.342377	0.0	1021.0	1589.0	6.947321	4.2176585	20.37971	0.0	2363	2339	2339	0.8041136	20	65	194	368	474	3979	0	164	2020-02-29_201648
43	5000	2540	90	0	23	0	1003	1179	8.701193	4.56295774071006	25.342377	0.0	1003.0	1589.0	6.947321	4.2176585	20.37971	0.0	2370	2347	2347	0.8015952	20	65	194	369	474	3997	0	165	2020-02-29_201649
43	5000	2536	93	0	15	0	981	1210	8.713609	4.5939663167872045	25.342377	0.0	981.0	1589.0	6.947321	4.2176585	20.37971	0.0	2371	2356	2356	0.8063201	20	65	194	369	474	4019	0	165	2020-02-29_201649
43	5000	2533	94	0	10	0	957	1238	8.75389	4.63668625265044	25.342377	0.0	957.0	1589.0	6.947321	4.2176585	20.37971	0.0	2373	2363	2363	0.79937303	20	65	194	369	475	4043	0	168	2020-02-29_201650
44	5000	2529	94	0	7	0	929	1272	8.817857	4.625621032259564	25.342377	0.0	929.0	1589.0	6.947321	4.2176585	20.37971	0.0	2377	2370	2370	0.7814855	20	65	194	369	475	4071	0	169	2020-02-29_201650
44	5000	2527	89	0	13	0	900	1301	8.829412	4.642617770721023	25.342377	0.0	900.0	1589.0	6.947321	4.2176585	20.37971	0.0	2384	2371	2371	0.7733333	20	65	194	369	475	4100	0	170	2020-02-29_201650
44	5000	2526	86	0	14	0	879	1321	8.866443	4.637191169922923	25.342377	0.0	879.0	1589.0	6.947321	4.2176585	20.37971	0.0	2388	2374	2374	0.77360636	20	65	194	369	475	4121	0	174	2020-02-29_201651
45	5000	2525	83	0	15	0	855	1345	8.970196	4.623280179672326	25.342377	0.0	855.0	1589.0	6.947321	4.2176585	20.37971	0.0	2392	2377	2377	0.78245616	20	65	194	369	475	4145	0	177	2020-02-29_201651
45	5000	2524	82	0	10	0	842	1365	8.970188	4.632291458961386	25.342377	0.0	842.0	1589.0	6.947321	4.2176585	20.37971	0.0	2394	2384	2384	0.77434677	20	65	194	369	475	4158	0	177	2020-02-29_201652
45	5000	2522	80	0	10	0	817	1393	8.9528265	4.615885439623002	25.342377	0.0	817.0	1589.0	6.947321	4.2176585	20.37971	0.0	2398	2388	2388	0.7662179	20	65	194	369	475	4183	0	178	2020-02-29_201652
46	5000	2521	80	0	7	0	787	1427	9.00316	4.652259089214477	25.342377	0.0	787.0	1589.0	6.947321	4.2176585	20.37971	0.0	2399	2392	2392	0.7611182	20	65	194	369	475	4213	0	178	2020-02-29_201653
46	5000	2520	76	0	10	0	757	1454	9.062567	4.6503930858876315	25.342377	0.0	757.0	1589.0	6.947321	4.2176585	20.37971	0.0	2404	2394	2394	0.7714663	20	65	194	369	475	4243	0	183	2020-02-29_201653
46	5000	2517	77	0	8	0	739	1475	9.112033	4.643978666731326	25.342377	0.0	739.0	1589.0	6.947321	4.2176585	20.37971	0.0	2406	2398	2398	0.77266574	20	65	194	369	475	4261	0	184	2020-02-29_201654
47	5000	2516	75	0	10	0	718	1496	9.153391	4.6234134324076805	25.342377	0.0	718.0	1589.0	6.947321	4.2176585	20.37971	0.0	2409	2399	2399	0.781337	20	65	194	369	475	4282	0	185	2020-02-29_201654
47	5000	2514	75	0	7	0	701	1518	9.129033	4.660795310265656	25.342377	0.0	701.0	1589.0	6.947321	4.2176585	20.37971	0.0	2411	2404	2404	0.7689016	20	65	194	370	475	4299	0	185	2020-02-29_201654
47	5000	2512	73	0	9	0	682	1538	9.17966	4.6459472140508735	25.342377	0.0	682.0	1589.0	6.947321	4.2176585	20.37971	0.0	2415	2406	2406	0.7741935	20	65	194	370	475	4318	0	186	2020-02-29_201655
48	5000	2508	72	0	11	0	664	1558	9.206203	4.671262158670748	25.342377	0.0	664.0	1589.0	6.947321	4.2176585	20.37971	0.0	2420	2409	2409	0.76506025	20	65	194	370	475	4336	0	187	2020-02-29_201655
48	5000	2508	67	0	14	0	644	1579	9.180183	4.691764011129802	25.342377	0.0	644.0	1589.0	6.947321	4.2176585	20.37971	0.0	2425	2411	2411	0.76552796	20	65	194	370	475	4356	0	188	2020-02-29_201656
48	5000	2506	63	0	16	0	626	1601	9.179846	4.704193906251866	25.342377	0.0	626.0	1589.0	6.947321	4.2176585	20.37971	0.0	2431	2415	2415	0.76996803	20	65	194	370	475	4374	0	188	2020-02-29_201656
49	5000	2505	62	0	13	0	614	1617	9.218584	4.6774155032234335	25.342377	0.0	614.0	1589.0	6.947321	4.2176585	20.37971	0.0	2433	2420	2420	0.767101	20	65	194	370	475	4386	0	189	2020-02-29_201656
49	5000	2504	56	0	15	0	601	1634	9.275459	4.713391223283981	25.342377	0.0	601.0	1589.0	6.947321	4.2176585	20.37971	0.0	2440	2425	2425	0.7587354	20	65	194	370	475	4399	0	190	2020-02-29_201657
49	5000	2501	58	0	10	0	588	1651	9.305998	4.721055029938025	25.342377	0.0	588.0	1589.0	6.947321	4.2176585	20.37971	0.0	2441	2431	2431	0.76870745	20	65	194	370	476	4412	0	192	2020-02-29_201657
50	5000	2498	59	0	9	0	559	1683	9.237681	4.721180069061848	25.342377	0.0	559.0	1589.0	6.947321	4.2176585	20.37971	0.0	2443	2434	2434	0.7531306	20	65	194	370	476	4441	0	192	2020-02-29_201658
50	5000	2498	56	0	6	0	541	1707	9.298382	4.7319240961637865	25.342377	0.0	541.0	1589.0	6.947321	4.2176585	20.37971	0.0	2446	2440	2440	0.754159	20	65	194	370	476	4459	0	192	2020-02-29_201658
50	5000	2495	58	0	6	0	527	1720	9.280274	4.677628766422667	25.342377	0.0	527.0	1589.0	6.947321	4.2176585	20.37971	0.0	2447	2441	2441	0.7381404	20	65	194	370	476	4473	0	194	2020-02-29_201658
51	5000	2495	50	0	12	0	509	1739	9.255708	4.66086794845756	25.342377	0.0	509.0	1589.0	6.947321	4.2176585	20.37971	0.0	2455	2443	2443	0.7387033	20	65	194	370	476	4491	0	195	2020-02-29_201659
51	5000	2493	50	0	11	0	495	1755	9.307073	4.647891536674918	25.342377	0.0	495.0	1589.0	6.947321	4.2176585	20.37971	0.0	2457	2446	2446	0.74343437	20	65	194	370	476	4505	0	196	2020-02-29_201659
51	5000	2491	49	0	12	0	478	1772	9.299507	4.67602416055277	25.342377	0.0	478.0	1589.0	6.947321	4.2176585	20.37971	0.0	2460	2448	2448	0.7573222	20	65	194	370	476	4522	0	198	2020-02-29_201659
52	5000	2490	49	0	6	0	464	1793	9.390607	4.657934511385225	25.342377	0.0	464.0	1589.0	6.947321	4.2176585	20.37971	0.0	2461	2455	2455	0.76293105	20	65	194	370	476	4536	0	198	2020-02-29_201700
52	5000	2487	49	0	7	0	442	1816	9.506858	4.67361672892177	25.342377	0.0	442.0	1589.0	6.947321	4.2176585	20.37971	0.0	2464	2457	2457	0.75791854	20	65	194	370	476	4558	0	199	2020-02-29_201700
52	5000	2484	51	0	5	0	420	1840	9.589529	4.686727027739502	25.342377	0.0	420.0	1589.0	6.947321	4.2176585	20.37971	0.0	2465	2460	2460	0.72380954	20	65	194	370	476	4580	0	200	2020-02-29_201701
53	5000	2483	47	0	9	0	408	1853	9.645969	4.66268230828387	25.342377	0.0	408.0	1589.0	6.947321	4.2176585	20.37971	0.0	2470	2461	2461	0.7230392	20	65	194	370	476	4592	0	200	2020-02-29_201701
53	5000	2481	46	0	9	0	390	1871	9.618967	4.669134758921898	25.342377	0.0	390.0	1589.0	6.947321	4.2176585	20.37971	0.0	2473	2464	2464	0.74615383	20	65	194	370	476	4610	0	203	2020-02-29_201701
53	5000	2478	48	0	9	0	381	1881	9.633196	4.7139510452907185	25.342377	0.0	381.0	1589.0	6.947321	4.2176585	20.37971	0.0	2474	2465	2465	0.7401575	20	65	194	370	476	4619	0	203	2020-02-29_201702
54	5000	2478	44	0	8	0	371	1896	9.683495	4.7058326809729945	25.342377	0.0	371.0	1589.0	6.947321	4.2176585	20.37971	0.0	2478	2470	2470	0.75202155	20	65	194	370	476	4629	0	203	2020-02-29_201702
54	5000	2475	42	0	10	0	364	1906	9.688579	4.690370824993707	25.342377	0.0	364.0	1589.0	6.947321	4.2176585	20.37971	0.0	2483	2473	2473	0.74725276	20	65	194	370	476	4636	0	203	2020-02-29_201702
54	5000	2475	39	0	12	0	346	1924	9.783199	4.712317927154537	25.342377	0.0	346.0	1589.0	6.947321	4.2176585	20.37971	0.0	2486	2474	2474	0.74277455	20	65	194	370	476	4654	0	204	2020-02-29_201703
55	5000	2474	37	0	11	0	334	1940	9.7632	4.697896389237292	25.342377	0.0	334.0	1589.0	6.947321	4.2176585	20.37971	0.0	2489	2478	2478	0.7335329	20	65	194	370	476	4666	0	204	2020-02-29_201703
55	5000	2473	36	0	8	0	329	1950	9.762787	4.696435575050051	25.342377	0.0	329.0	1589.0	6.947321	4.2176585	20.37971	0.0	2491	2483	2483	0.72644377	20	65	194	370	476	4671	0	204	2020-02-29_201703
55	5000	2472	35	0	7	0	318	1964	9.814053	4.661343035701661	25.342377	0.0	318.0	1589.0	6.947321	4.2176585	20.37971	0.0	2493	2486	2486	0.7232704	20	65	194	370	476	4682	0	204	2020-02-29_201704
56	5000	2471	32	0	8	0	310	1973	9.839205	4.671203360872126	25.342377	0.0	310.0	1589.0	6.947321	4.2176585	20.37971	0.0	2497	2489	2489	0.716129	20	65	194	370	476	4690	0	206	2020-02-29_201704
56	5000	2471	31	0	7	0	298	1987	10.0229845	4.640807690861535	25.342377	0.0	298.0	1589.0	6.947321	4.2176585	20.37971	0.0	2498	2491	2491	0.74161077	20	65	194	370	476	4702	0	206	2020-02-29_201704
56	5000	2470	32	0	5	0	291	1996	9.987922	4.644895906626804	25.342377	0.0	291.0	1589.0	6.947321	4.2176585	20.37971	0.0	2498	2493	2493	0.7697595	20	65	194	370	476	4709	0	206	2020-02-29_201705
57	5000	2469	33	0	1	0	286	2005	9.9081135	4.694581646140089	25.342377	0.0	286.0	1589.0	6.947321	4.2176585	20.37971	0.0	2498	2497	2497	0.7622378	20	65	194	370	476	4714	0	206	2020-02-29_201705
57	5000	2469	30	0	3	0	279	2013	9.814392	4.653192322643016	25.342377	0.0	279.0	1589.0	6.947321	4.2176585	20.37971	0.0	2501	2498	2498	0.7706093	20	65	194	370	476	4721	0	206	2020-02-29_201705
57	5000	2469	29	0	4	0	265	2026	9.776085	4.660987645543504	25.342377	0.0	265.0	1589.0	6.947321	4.2176585	20.37971	0.0	2502	2498	2498	0.754717	20	65	194	370	476	4735	0	207	2020-02-29_201706
58	5000	2468	29	0	5	0	254	2037	9.778774	4.737755100759788	25.342377	0.0	254.0	1589.0	6.947321	4.2176585	20.37971	0.0	2503	2498	2498	0.77165353	20	65	194	370	476	4746	0	207	2020-02-29_201706
58	5000	2466	29	0	4	0	251	2042	9.788976	4.7613614380910665	25.342377	0.0	251.0	1589.0	6.947321	4.2176585	20.37971	0.0	2505	2501	2501	0.7689243	20	65	194	370	476	4749	0	208	2020-02-29_201706
58	5000	2466	27	0	5	0	240	2054	9.802556	4.790826121150266	25.342377	0.0	240.0	1589.0	6.947321	4.2176585	20.37971	0.0	2507	2502	2502	0.78333336	20	65	194	370	476	4760	0	208	2020-02-29_201707
59	5000	2466	25	0	6	0	235	2060	9.840769	4.811078542863904	25.342377	0.0	235.0	1589.0	6.947321	4.2176585	20.37971	0.0	2509	2503	2503	0.79574466	20	65	194	370	476	4765	0	208	2020-02-29_201707
59	5000	2464	25	0	5	0	233	2065	9.79738	4.831079659167066	25.342377	0.0	233.0	1589.0	6.947321	4.2176585	20.37971	0.0	2511	2506	2506	0.78969955	20	65	194	370	476	4767	0	208	2020-02-29_201707
59	5000	2463	25	0	5	0	226	2073	9.818879	4.794405522095803	25.342377	0.0	226.0	1589.0	6.947321	4.2176585	20.37971	0.0	2512	2507	2507	0.79646015	20	65	194	370	476	4774	0	208	2020-02-29_201707
60	5000	2463	23	0	5	0	219	2082	9.814401	4.839717441539374	25.342377	0.0	219.0	1589.0	6.947321	4.2176585	20.37971	0.0	2514	2509	2509	0.8127854	20	65	194	370	476	4781	0	208	2020-02-29_201708
60	5000	2462	24	0	3	0	210	2093	9.720437	4.909006110014448	25.342377	0.0	210.0	1589.0	6.947321	4.2176585	20.37971	0.0	2514	2511	2511	0.82857144	20	65	194	370	476	4790	0	208	2020-02-29_201708
60	5000	2462	20	0	6	0	205	2099	9.836412	4.864034399826979	25.342377	0.0	205.0	1589.0	6.947321	4.2176585	20.37971	0.0	2518	2512	2512	0.8195122	20	65	194	370	476	4795	0	208	2020-02-29_201708
61	5000	2461	18	0	7	0	203	2103	9.821536	4.89535927066809	25.342377	0.0	203.0	1589.0	6.947321	4.2176585	20.37971	0.0	2521	2514	2514	0.8078818	20	65	194	370	476	4797	0	208	2020-02-29_201709
61	5000	2460	16	0	9	0	201	2106	9.775762	4.966385956753215	25.342377	0.0	201.0	1589.0	6.947321	4.2176585	20.37971	0.0	2524	2515	2515	0.80597013	20	65	194	370	476	4799	0	208	2020-02-29_201709
61	5000	2460	16	0	6	0	198	2112	9.735733	4.863679702552733	24.753363	0.0	198.0	1589.0	6.947321	4.2176585	20.37971	0.0	2524	2518	2518	0.7929293	20	65	194	370	476	4802	0	208	2020-02-29_201709
62	5000	2460	15	0	4	0	198	2115	9.656068	4.795656130135464	24.753363	0.0	198.0	1589.0	6.947321	4.2176585	20.37971	0.0	2525	2521	2521	0.7929293	20	65	194	370	476	4802	0	208	2020-02-29_201709
62	5000	2460	15	0	1	0	196	2120	9.44965	4.817014286120649	24.753363	0.0	196.0	1589.0	6.947321	4.2176585	20.37971	0.0	2525	2524	2524	0.77040815	20	65	194	370	476	4804	0	208	2020-02-29_201710
62	5000	2460	15	0	1	0	187	2129	9.460115	4.868953770106026	24.753363	0.0	187.0	1589.0	6.947321	4.2176585	20.37971	0.0	2525	2524	2524	0.7647059	20	65	194	370	476	4813	0	208	2020-02-29_201710
63	5000	2460	15	0	0	0	181	2136	9.529062	4.872571682742779	24.753363	0.0	181.0	1589.0	6.947321	4.2176585	20.37971	0.0	2525	2525	2525	0.7513812	20	65	194	370	476	4819	0	208	2020-02-29_201710
63	5000	2460	15	0	0	0	176	2141	9.540907	4.783035443607916	24.753363	0.0	176.0	1589.0	6.947321	4.2176585	20.37971	0.0	2525	2525	2525	0.7556818	20	65	194	370	476	4824	0	208	2020-02-29_201710
63	5000	2460	13	0	2	0	169	2148	9.552011	4.797087922480757	24.753363	0.0	169.0	1589.0	6.947321	4.2176585	20.37971	0.0	2527	2525	2525	0.7633136	20	65	194	370	476	4831	0	208	2020-02-29_201711
64	5000	2459	14	0	2	0	156	2160	9.438228	4.6971963920963375	24.753363	0.0	156.0	1589.0	6.947321	4.2176585	20.37971	0.0	2527	2525	2525	0.75	20	65	194	370	476	4844	0	209	2020-02-29_201711
64	5000	2459	13	0	3	0	152	2164	9.374168	4.729299310961006	24.753363	0.0	152.0	1589.0	6.947321	4.2176585	20.37971	0.0	2528	2525	2525	0.7368421	20	65	194	370	476	4848	0	209	2020-02-29_201711
64	5000	2459	12	0	2	0	150	2166	9.421805	4.7475633896808676	24.753363	0.0	150.0	1589.0	6.947321	4.2176585	20.37971	0.0	2529	2527	2527	0.74666667	20	65	194	370	476	4850	0	211	2020-02-29_201711
65	5000	2458	13	0	2	0	147	2169	9.393896	4.761165746382535	24.753363	0.0	147.0	1589.0	6.947321	4.2176585	20.37971	0.0	2529	2527	2527	0.7414966	20	65	194	370	476	4853	0	211	2020-02-29_201712
65	5000	2458	13	0	1	0	141	2175	9.289786	4.569848400581455	22.178102	0.0	141.0	1589.0	6.947321	4.2176585	20.37971	0.0	2529	2528	2528	0.71631205	20	65	194	370	476	4859	0	212	2020-02-29_201712
65	5000	2457	12	0	2	0	136	2181	9.278394	4.584331796724681	22.178102	0.0	136.0	1589.0	6.947321	4.2176585	20.37971	0.0	2531	2529	2529	0.7205882	20	65	194	370	476	4864	0	212	2020-02-29_201712
66	5000	2457	12	0	2	0	133	2183	9.33608	4.560102067775487	22.178102	0.0	133.0	1589.0	6.947321	4.2176585	20.37971	0.0	2531	2529	2529	0.71428573	20	65	194	370	476	4867	0	213	2020-02-29_201712
66	5000	2457	12	0	2	0	128	2188	9.353142	4.620980449200109	22.178102	0.0	128.0	1589.0	6.947321	4.2176585	20.37971	0.0	2531	2529	2529	0.734375	20	65	194	370	476	4872	0	213	2020-02-29_201713
66	5000	2457	12	0	0	0	128	2190	9.308185	4.58714390341897	22.178102	0.0	128.0	1589.0	6.947321	4.2176585	20.37971	0.0	2531	2531	2531	0.71875	20	65	194	370	476	4872	0	213	2020-02-29_201713
67	5000	2457	11	0	1	0	124	2192	9.113729	4.418754204258409	22.178102	0.0	124.0	1589.0	6.947321	4.2176585	20.37971	0.0	2532	2531	2531	0.7096774	20	65	194	370	476	4876	0	215	2020-02-29_201713
67	5000	2457	11	0	1	0	123	2193	9.084486	4.424762766885123	22.178102	0.0	123.0	1589.0	6.947321	4.2176585	20.37971	0.0	2532	2531	2531	0.699187	20	65	194	370	476	4877	0	215	2020-02-29_201713
67	5000	2457	11	0	1	0	119	2196	9.022463	4.452728360899307	22.178102	0.0	119.0	1589.0	6.947321	4.2176585	20.37971	0.0	2532	2531	2531	0.697479	20	65	194	370	476	4881	0	216	2020-02-29_201714
68	5000	2457	11	0	0	0	119	2197	8.993196	4.441638574755916	22.178102	0.0	119.0	1589.0	6.947321	4.2176585	20.37971	0.0	2532	2532	2532	0.7058824	20	65	194	370	476	4881	0	216	2020-02-29_201714
68	5000	2457	10	0	1	0	117	2199	9.029892	4.459591744387745	22.178102	0.0	117.0	1589.0	6.947321	4.2176585	20.37971	0.0	2533	2532	2532	0.71794873	20	65	194	370	476	4883	0	216	2020-02-29_201714
68	5000	2457	10	0	1	0	109	2206	8.906935	4.50933590010877	22.178102	0.0	109.0	1589.0	6.947321	4.2176585	20.37971	0.0	2533	2532	2532	0.6972477	20	65	194	370	476	4891	0	217	2020-02-29_201714
69	5000	2456	10	0	2	0	104	2211	9.023286	4.518390165276672	22.178102	0.0	104.0	1589.0	6.947321	4.2176585	20.37971	0.0	2534	2532	2532	0.71153843	20	65	194	370	476	4896	0	217	2020-02-29_201715
69	5000	2456	6	0	5	0	102	2214	9.009114	4.5531088970792375	22.178102	0.0	102.0	1589.0	6.947321	4.2176585	20.37971	0.0	2538	2533	2533	0.71568626	20	65	194	370	476	4898	0	217	2020-02-29_201715
69	5000	2456	6	0	5	0	99	2217	8.868091	4.488824530938547	22.178102	0.0	99.0	1589.0	6.947321	4.2176585	20.37971	0.0	2538	2533	2533	0.6969697	20	65	194	370	476	4901	0	217	2020-02-29_201715
70	5000	2456	6	0	3	0	93	2224	8.637879	4.35182767159408	18.609596	0.0	93.0	1589.0	6.947321	4.2176585	20.37971	0.0	2538	2535	2535	0.6989247	20	65	194	370	476	4907	0	218	2020-02-29_201715
70	5000	2456	6	0	0	0	89	2231	8.523057	4.345208012525884	18.609596	0.0	89.0	1589.0	6.947321	4.2176585	20.37971	0.0	2538	2538	2538	0.71910113	20	65	194	370	476	4911	0	218	2020-02-29_201715
70	5000	2456	6	0	0	0	85	2235	8.434107	4.4010472525235755	18.609596	0.0	85.0	1589.0	6.947321	4.2176585	20.37971	0.0	2538	2538	2538	0.7176471	20	65	194	370	476	4915	0	218	2020-02-29_201716
71	5000	2456	5	0	1	0	85	2235	8.434107	4.4010472525235755	18.609596	0.0	85.0	1589.0	6.947321	4.2176585	20.37971	0.0	2539	2538	2538	0.7176471	20	65	194	370	476	4915	0	218	2020-02-29_201716
71	5000	2455	5	0	2	0	85	2235	8.434107	4.4010472525235755	18.609596	0.0	85.0	1589.0	6.947321	4.2176585	20.37971	0.0	2540	2538	2538	0.7176471	20	65	194	370	476	4915	0	218	2020-02-29_201716
71	5000	2455	5	0	2	0	79	2241	8.249536	4.299119619688958	18.029041	0.0	79.0	1589.0	6.947321	4.2176585	20.37971	0.0	2540	2538	2538	0.65822786	20	65	194	370	476	4921	0	218	2020-02-29_201716
72	5000	2454	6	0	1	0	74	2246	8.413561	4.1694827418072515	18.029041	0.0	74.0	1589.0	6.947321	4.2176585	20.37971	0.0	2540	2539	2539	0.6621622	20	65	194	370	476	4926	0	219	2020-02-29_201717
72	5000	2454	5	0	1	0	75	2246	8.526533	4.255213737095266	18.029041	0.0	75.0	1589.0	6.947321	4.2176585	20.37971	0.0	2541	2540	2540	0.6933333	20	65	194	370	476	4925	0	219	2020-02-29_201717
72	5000	2454	4	0	2	0	70	2251	8.577422	4.333211505840178	18.029041	0.0	70.0	1589.0	6.947321	4.2176585	20.37971	0.0	2542	2540	2540	0.6857143	20	65	194	370	476	4930	0	219	2020-02-29_201717
73	5000	2454	4	0	2	0	68	2253	8.703251	4.308297805098551	18.029041	0.0	68.0	1589.0	6.947321	4.2176585	20.37971	0.0	2542	2540	2540	0.7058824	20	65	194	370	476	4932	0	219	2020-02-29_201717
73	5000	2454	4	0	1	0	67	2255	8.744043	4.4697987852956285	19.130707	0.0	67.0	1589.0	6.947321	4.2176585	20.37971	0.0	2542	2541	2541	0.7164179	20	65	194	370	476	4933	0	219	2020-02-29_201718
73	5000	2454	4	0	0	0	65	2258	9.020752	4.4887391231174565	19.130707	0.0	65.0	1589.0	6.947321	4.2176585	20.37971	0.0	2542	2542	2542	0.73846155	20	65	194	370	476	4935	0	219	2020-02-29_201718
74	5000	2454	4	0	0	0	64	2259	9.026401	4.523991526142957	19.130707	0.0	64.0	1589.0	6.947321	4.2176585	20.37971	0.0	2542	2542	2542	0.75	20	65	194	370	476	4936	0	219	2020-02-29_201718
74	5000	2454	3	0	1	0	62	2261	9.078924	4.585693352876022	19.130707	0.0	62.0	1589.0	6.947321	4.2176585	20.37971	0.0	2543	2542	2542	0.6935484	20	65	194	370	476	4938	0	219	2020-02-29_201718
74	5000	2454	3	0	1	0	61	2262	9.053262	4.619257893595987	19.130707	0.0	61.0	1589.0	6.947321	4.2176585	20.37971	0.0	2543	2542	2542	0.704918	20	65	194	370	476	4939	0	219	2020-02-29_201718
75	5000	2454	3	0	1	0	60	2263	9.1657505	4.573208717746678	19.130707	0.0	60.0	1589.0	6.947321	4.2176585	20.37971	0.0	2543	2542	2542	0.7	20	65	194	370	476	4940	0	219	2020-02-29_201719
75	5000	2454	3	0	0	0	55	2269	9.269852	4.452814673603209	19.130707	0.0	55.0	1589.0	6.947321	4.2176585	20.37971	0.0	2543	2543	2543	0.6727273	20	65	194	370	476	4945	0	219	2020-02-29_201719
75	5000	2454	2	0	1	0	55	2269	9.269852	4.452814673603209	19.130707	0.0	55.0	1589.0	6.947321	4.2176585	20.37971	0.0	2544	2543	2543	0.6727273	20	65	194	370	476	4945	0	219	2020-02-29_201719
76	5000	2453	3	0	1	0	51	2273	9.18852	4.424655215521896	19.130707	0.0	51.0	1589.0	6.947321	4.2176585	20.37971	0.0	2544	2543	2543	0.627451	20	65	194	370	476	4949	0	219	2020-02-29_201719
76	5000	2453	3	0	1	0	48	2276	9.265384	4.51223004238972	19.130707	0.0	48.0	1589.0	6.947321	4.2176585	20.37971	0.0	2544	2543	2543	0.6458333	20	65	194	370	476	4952	0	219	2020-02-29_201719
76	5000	2453	3	0	0	0	47	2278	9.579495	4.303964986935262	19.130707	0.0	47.0	1589.0	6.947321	4.2176585	20.37971	0.0	2544	2544	2544	0.63829786	20	65	194	370	476	4953	0	219	2020-02-29_201720
77	5000	2453	2	0	1	0	44	2281	9.61267	4.243287114333412	19.130707	0.0	44.0	1589.0	6.947321	4.2176585	20.37971	0.0	2545	2544	2544	0.59090906	20	65	194	370	476	4956	0	219	2020-02-29_201720
77	5000	2453	1	0	2	0	43	2282	9.694268	4.258433333465067	19.130707	0.0	43.0	1589.0	6.947321	4.2176585	20.37971	0.0	2546	2544	2544	0.55813956	20	65	194	370	476	4957	0	219	2020-02-29_201720
77	5000	2453	1	0	2	0	42	2283	9.751962	4.29300940288702	19.130707	0.0	42.0	1589.0	6.947321	4.2176585	20.37971	0.0	2546	2544	2544	0.5714286	20	65	194	370	476	4958	0	219	2020-02-29_201720
78	5000	2453	1	0	1	0	42	2284	9.450404	4.474130659000538	19.130707	0.0	42.0	1589.0	6.947321	4.2176585	20.37971	0.0	2546	2545	2545	0.54761904	20	65	194	370	476	4958	0	219	2020-02-29_201720
78	5000	2453	1	0	0	0	40	2286	9.327257	4.608209598436794	19.130707	0.0	40.0	1589.0	6.947321	4.2176585	20.37971	0.0	2546	2546	2546	0.5	20	65	194	370	476	4960	0	220	2020-02-29_201721
78	5000	2453	1	0	0	0	37	2289	9.099787	4.49613341472241	19.130707	0.0	37.0	1589.0	6.947321	4.2176585	20.37971	0.0	2546	2546	2546	0.5135135	20	65	194	370	476	4963	0	220	2020-02-29_201721
79	5000	2453	1	0	0	0	37	2289	9.099787	4.49613341472241	19.130707	0.0	37.0	1589.0	6.947321	4.2176585	20.37971	0.0	2546	2546	2546	0.5135135	20	65	194	370	476	4963	0	220	2020-02-29_201721
79	5000	2453	1	0	0	0	35	2291	9.038474	4.565607971953401	19.130707	0.0	35.0	1589.0	6.947321	4.2176585	20.37971	0.0	2546	2546	2546	0.51428574	20	65	194	370	476	4965	0	220	2020-02-29_201721
79	5000	2453	1	0	0	0	33	2293	9.178576	4.668197562383721	19.130707	0.0	33.0	1589.0	6.947321	4.2176585	20.37971	0.0	2546	2546	2546	0.5151515	20	65	194	370	476	4967	0	220	2020-02-29_201721
80	5000	2453	1	0	0	0	33	2293	9.178576	4.668197562383721	19.130707	0.0	33.0	1589.0	6.947321	4.2176585	20.37971	0.0	2546	2546	2546	0.5151515	20	65	194	370	476	4967	0	220	2020-02-29_201722
80	5000	2453	1	0	0	0	30	2296	9.24217	4.686482636992901	19.130707	0.0	30.0	1589.0	6.947321	4.2176585	20.37971	0.0	2546	2546	2546	0.53333336	20	65	194	370	476	4970	0	220	2020-02-29_201722
80	5000	2453	1	0	0	0	28	2298	9.712769	4.429826360877412	19.130707	0.0	28.0	1589.0	6.947321	4.2176585	20.37971	0.0	2546	2546	2546	0.5714286	20	65	194	370	476	4972	0	220	2020-02-29_201722
81	5000	2453	1	0	0	0	26	2300	9.75002	4.569796436876297	19.130707	0.0	26.0	1589.0	6.947321	4.2176585	20.37971	0.0	2546	2546	2546	0.61538464	20	65	194	370	476	4974	0	220	2020-02-29_201722
81	5000	2453	0	0	1	0	25	2301	9.811754	4.652949859827773	19.130707	0.0	25.0	1589.0	6.947321	4.2176585	20.37971	0.0	2547	2546	2546	0.64	20	65	194	370	476	4975	0	220	2020-02-29_201722
81	5000	2453	0	0	1	0	22	2303	9.752941	4.941121185885689	19.130707	0.0	22.0	1589.0	6.947321	4.2176585	20.37971	0.0	2547	2546	2546	0.72727275	20	65	194	370	476	4978	0	221	2020-02-29_201723
82	5000	2452	1	0	1	0	20	2305	9.560007	4.981087775562327	19.130707	0.0	20.0	1589.0	6.947321	4.2176585	20.37971	0.0	2547	2546	2546	0.75	20	65	194	370	476	4980	0	221	2020-02-29_201723
82	5000	2452	1	0	0	0	20	2306	9.478439	4.974467700487987	19.130707	0.0	20.0	1589.0	6.947321	4.2176585	20.37971	0.0	2547	2547	2547	0.8	20	65	194	370	476	4980	0	221	2020-02-29_201723
82	5000	2452	1	0	0	0	20	2306	9.478439	4.974467700487987	19.130707	0.0	20.0	1589.0	6.947321	4.2176585	20.37971	0.0	2547	2547	2547	0.8	20	65	194	370	476	4980	0	221	2020-02-29_201723
83	5000	2452	1	0	0	0	20	2306	9.478439	4.974467700487987	19.130707	0.0	20.0	1589.0	6.947321	4.2176585	20.37971	0.0	2547	2547	2547	0.8	20	65	194	370	476	4980	0	221	2020-02-29_201723
83	5000	2452	1	0	0	0	20	2306	9.478439	4.974467700487987	19.130707	0.0	20.0	1589.0	6.947321	4.2176585	20.37971	0.0	2547	2547	2547	0.8	20	65	194	370	476	4980	0	221	2020-02-29_201724
83	5000	2452	1	0	0	0	19	2307	9.438222	5.107438119895294	19.130707	0.0	19.0	1589.0	6.947321	4.2176585	20.37971	0.0	2547	2547	2547	0.7894737	20	65	194	370	476	4981	0	221	2020-02-29_201724
84	5000	2451	2	0	0	0	18	2308	9.643393	5.174315093046509	19.130707	0.0	18.0	1589.0	6.947321	4.2176585	20.37971	0.0	2547	2547	2547	0.8333333	20	65	194	370	476	4982	0	221	2020-02-29_201724
84	5000	2451	2	0	0	0	18	2308	9.643393	5.174315093046509	19.130707	0.0	18.0	1589.0	6.947321	4.2176585	20.37971	0.0	2547	2547	2547	0.8333333	20	65	194	370	476	4982	0	221	2020-02-29_201724
84	5000	2451	2	0	0	0	18	2308	9.643393	5.174315093046509	19.130707	0.0	18.0	1589.0	6.947321	4.2176585	20.37971	0.0	2547	2547	2547	0.8333333	20	65	194	370	476	4982	0	221	2020-02-29_201724
85	5000	2451	2	0	0	0	18	2308	9.643393	5.174315093046509	19.130707	0.0	18.0	1589.0	6.947321	4.2176585	20.37971	0.0	2547	2547	2547	0.8333333	20	65	194	370	476	4982	0	221	2020-02-29_201724
85	5000	2450	3	0	0	0	18	2308	9.643393	5.174315093046509	19.130707	0.0	18.0	1589.0	6.947321	4.2176585	20.37971	0.0	2547	2547	2547	0.8333333	20	65	194	370	476	4982	0	221	2020-02-29_201725
85	5000	2450	3	0	0	0	18	2308	9.643393	5.174315093046509	19.130707	0.0	18.0	1589.0	6.947321	4.2176585	20.37971	0.0	2547	2547	2547	0.8333333	20	65	194	370	476	4982	0	221	2020-02-29_201725
86	5000	2450	3	0	0	0	16	2309	9.106743	4.897084026342571	16.88641	0.0	16.0	1589.0	6.947321	4.2176585	20.37971	0.0	2547	2547	2547	0.875	20	65	194	370	476	4984	0	222	2020-02-29_201725
86	5000	2450	3	0	0	0	14	2311	9.22787	5.215206747958339	16.88641	0.0	14.0	1589.0	6.947321	4.2176585	20.37971	0.0	2547	2547	2547	0.9285714	20	65	194	370	476	4986	0	222	2020-02-29_201725
86	5000	2450	3	0	0	0	14	2311	9.22787	5.215206747958339	16.88641	0.0	14.0	1589.0	6.947321	4.2176585	20.37971	0.0	2547	2547	2547	0.9285714	20	65	194	370	476	4986	0	222	2020-02-29_201725
87	5000	2450	3	0	0	0	14	2311	9.22787	5.215206747958339	16.88641	0.0	14.0	1589.0	6.947321	4.2176585	20.37971	0.0	2547	2547	2547	0.9285714	20	65	194	370	476	4986	0	222	2020-02-29_201725
87	5000	2450	2	0	1	0	13	2312	9.250221	5.427461148495917	16.88641	0.0	13.0	1589.0	6.947321	4.2176585	20.37971	0.0	2548	2547	2547	0.9230769	20	65	194	370	476	4987	0	222	2020-02-29_201726
87	5000	2450	2	0	1	0	13	2312	9.250221	5.427461148495917	16.88641	0.0	13.0	1589.0	6.947321	4.2176585	20.37971	0.0	2548	2547	2547	0.9230769	20	65	194	370	476	4987	0	222	2020-02-29_201726
88	5000	2450	2	0	1	0	12	2313	9.002296	5.591383449395492	16.88641	0.0	12.0	1589.0	6.947321	4.2176585	20.37971	0.0	2548	2547	2547	0.8333333	20	65	194	370	476	4988	0	222	2020-02-29_201726
88	5000	2450	2	0	0	0	13	2313	8.552306	5.5938045562982	16.88641	0.0	13.0	1589.0	6.947321	4.2176585	20.37971	0.0	2548	2548	2548	0.84615386	20	65	194	370	476	4987	0	222	2020-02-29_201726
88	5000	2450	2	0	0	0	13	2313	8.552306	5.5938045562982	16.88641	0.0	13.0	1589.0	6.947321	4.2176585	20.37971	0.0	2548	2548	2548	0.84615386	20	65	194	370	476	4987	0	222	2020-02-29_201726
89	5000	2450	2	0	0	0	13	2313	8.552306	5.5938045562982	16.88641	0.0	13.0	1589.0	6.947321	4.2176585	20.37971	0.0	2548	2548	2548	0.84615386	20	65	194	370	476	4987	0	222	2020-02-29_201727
89	5000	2450	2	0	0	0	13	2313	8.552306	5.5938045562982	16.88641	0.0	13.0	1589.0	6.947321	4.2176585	20.37971	0.0	2548	2548	2548	0.84615386	20	65	194	370	476	4987	0	222	2020-02-29_201727
89	5000	2450	1	0	1	0	13	2313	8.552306	5.5938045562982	16.88641	0.0	13.0	1589.0	6.947321	4.2176585	20.37971	0.0	2549	2548	2548	0.84615386	20	65	194	370	476	4987	0	222	2020-02-29_201727
90	5000	2450	1	0	1	0	13	2313	8.552306	5.5938045562982	16.88641	0.0	13.0	1589.0	6.947321	4.2176585	20.37971	0.0	2549	2548	2548	0.84615386	20	65	194	370	476	4987	0	222	2020-02-29_201727
90	5000	2450	1	0	1	0	12	2314	9.264998	5.189593708401108	16.88641	0.69828796	12.0	1589.0	6.947321	4.2176585	20.37971	0.0	2549	2548	2548	0.9166667	20	65	194	370	476	4988	0	222	2020-02-29_201727
90	5000	2450	1	0	0	0	12	2315	8.482989	4.641744253901536	16.88641	0.69828796	12.0	1589.0	6.947321	4.2176585	20.37971	0.0	2549	2549	2549	0.9166667	20	65	194	370	476	4988	0	222	2020-02-29_201727
91	5000	2450	1	0	0	0	11	2316	8.378202	4.853393209283676	16.88641	0.69828796	11.0	1589.0	6.947321	4.2176585	20.37971	0.0	2549	2549	2549	1.0	20	65	194	370	476	4989	0	222	2020-02-29_201728
91	5000	2450	1	0	0	0	11	2316	8.378202	4.853393209283676	16.88641	0.69828796	11.0	1589.0	6.947321	4.2176585	20.37971	0.0	2549	2549	2549	1.0	20	65	194	370	476	4989	0	222	2020-02-29_201728
91	5000	2450	1	0	0	0	10	2316	7.6672945	4.471655694581025	16.88641	0.69828796	10.0	1589.0	6.947321	4.2176585	20.37971	0.0	2549	2549	2549	1.0	20	65	194	370	476	4990	0	223	2020-02-29_201728
92	5000	2450	1	0	0	0	9	2317	6.642948	3.2696655683375284	10.591507	0.69828796	9.0	1589.0	6.947321	4.2176585	20.37971	0.0	2549	2549	2549	0.7777778	20	65	194	370	476	4991	0	223	2020-02-29_201728
92	5000	2450	1	0	0	0	9	2317	6.642948	3.2696655683375284	10.591507	0.69828796	9.0	1589.0	6.947321	4.2176585	20.37971	0.0	2549	2549	2549	0.7777778	20	65	194	370	476	4991	0	223	2020-02-29_201728
92	5000	2450	1	0	0	0	9	2317	6.642948	3.2696655683375284	10.591507	0.69828796	9.0	1589.0	6.947321	4.2176585	20.37971	0.0	2549	2549	2549	0.7777778	20	65	194	370	476	4991	0	223	2020-02-29_201729
93	5000	2450	1	0	0	0	8	2318	6.505289	3.4674258067273325	10.591507	0.69828796	8.0	1589.0	6.947321	4.2176585	20.37971	0.0	2549	2549	2549	0.875	20	65	194	370	476	4992	0	223	2020-02-29_201729
93	5000	2450	1	0	0	0	8	2318	6.505289	3.4674258067273325	10.591507	0.69828796	8.0	1589.0	6.947321	4.2176585	20.37971	0.0	2549	2549	2549	0.875	20	65	194	370	476	4992	0	223	2020-02-29_201729
93	5000	2450	1	0	0	0	8	2318	6.505289	3.4674258067273325	10.591507	0.69828796	8.0	1589.0	6.947321	4.2176585	20.37971	0.0	2549	2549	2549	0.875	20	65	194	370	476	4992	0	223	2020-02-29_201729
94	5000	2450	0	0	1	0	7	2319	6.6875696	3.7036159527944386	10.591507	0.69828796	7.0	1589.0	6.947321	4.2176585	20.37971	0.0	2550	2549	2549	0.85714287	20	65	194	370	476	4993	0	223	2020-02-29_201729
94	5000	2450	0	0	1	0	7	2319	6.6875696	3.7036159527944386	10.591507	0.69828796	7.0	1589.0	6.947321	4.2176585	20.37971	0.0	2550	2549	2549	0.85714287	20	65	194	370	476	4993	0	223	2020-02-29_201729
94	5000	2450	0	0	1	0	7	2319	6.6875696	3.7036159527944386	10.591507	0.69828796	7.0	1589.0	6.947321	4.2176585	20.37971	0.0	2550	2549	2549	0.85714287	20	65	194	370	476	4993	0	223	2020-02-29_201730
95	5000	2450	0	0	0	0	7	2320	6.4703574	3.5083381242032234	10.591507	0.69828796	7.0	1589.0	6.947321	4.2176585	20.37971	0.0	2550	2550	2550	0.5714286	20	65	194	370	476	4993	0	223	2020-02-29_201730
95	5000	2450	0	0	0	0	7	2320	6.4703574	3.5083381242032234	10.591507	0.69828796	7.0	1589.0	6.947321	4.2176585	20.37971	0.0	2550	2550	2550	0.5714286	20	65	194	370	476	4993	0	223	2020-02-29_201730
95	5000	2450	0	0	0	0	7	2320	6.4703574	3.5083381242032234	10.591507	0.69828796	7.0	1589.0	6.947321	4.2176585	20.37971	0.0	2550	2550	2550	0.5714286	20	65	194	370	476	4993	0	223	2020-02-29_201730
96	5000	2450	0	0	0	0	7	2320	6.4703574	3.5083381242032234	10.591507	0.69828796	7.0	1589.0	6.947321	4.2176585	20.37971	0.0	2550	2550	2550	0.5714286	20	65	194	370	476	4993	0	223	2020-02-29_201730
96	5000	2450	0	0	0	0	7	2320	6.4703574	3.5083381242032234	10.591507	0.69828796	7.0	1589.0	6.947321	4.2176585	20.37971	0.0	2550	2550	2550	0.5714286	20	65	194	370	476	4993	0	223	2020-02-29_201730
96	5000	2450	0	0	0	0	6	2321	5.7834992	3.287433719329467	9.087334	0.69828796	6.0	1589.0	6.947321	4.2176585	20.37971	0.0	2550	2550	2550	0.6666667	20	65	194	370	476	4994	0	223	2020-02-29_201731
97	5000	2450	0	0	0	0	6	2321	5.7834992	3.287433719329467	9.087334	0.69828796	6.0	1589.0	6.947321	4.2176585	20.37971	0.0	2550	2550	2550	0.6666667	20	65	194	370	476	4994	0	223	2020-02-29_201731
97	5000	2450	0	0	0	0	6	2321	5.7834992	3.287433719329467	9.087334	0.69828796	6.0	1589.0	6.947321	4.2176585	20.37971	0.0	2550	2550	2550	0.6666667	20	65	194	370	476	4994	0	223	2020-02-29_201731
97	5000	2450	0	0	0	0	6	2321	5.7834992	3.287433719329467	9.087334	0.69828796	6.0	1589.0	6.947321	4.2176585	20.37971	0.0	2550	2550	2550	0.6666667	20	65	194	370	476	4994	0	223	2020-02-29_201731
98	5000	2450	0	0	0	0	5	2322	5.7748427	3.6753862191010764	9.087334	0.69828796	5.0	1589.0	6.947321	4.2176585	20.37971	0.0	2550	2550	2550	0.8	20	65	194	370	476	4995	0	223	2020-02-29_201731
98	5000	2450	0	0	0	0	5	2322	5.7748427	3.6753862191010764	9.087334	0.69828796	5.0	1589.0	6.947321	4.2176585	20.37971	0.0	2550	2550	2550	0.8	20	65	194	370	476	4995	0	223	2020-02-29_201732
98	5000	2450	0	0	0	0	4	2323	7.0439816	2.696886658891957	9.087334	3.1524277	4.0	1589.0	6.947321	4.2176585	20.37971	0.0	2550	2550	2550	1.0	20	65	194	370	476	4996	0	223	2020-02-29_201732
99	5000	2450	0	0	0	0	4	2323	7.0439816	2.696886658891957	9.087334	3.1524277	4.0	1589.0	6.947321	4.2176585	20.37971	0.0	2550	2550	2550	1.0	20	65	194	370	476	4996	0	223	2020-02-29_201732
99	5000	2450	0	0	0	0	4	2323	7.0439816	2.696886658891957	9.087334	3.1524277	4.0	1589.0	6.947321	4.2176585	20.37971	0.0	2550	2550	2550	1.0	20	65	194	370	476	4996	0	223	2020-02-29_201732
99	5000	2450	0	0	0	0	4	2323	7.0439816	2.696886658891957	9.087334	3.1524277	4.0	1589.0	6.947321	4.2176585	20.37971	0.0	2550	2550	2550	1.0	20	65	194	370	476	4996	0	223	2020-02-29_201732
100	5000	2450	0	0	0	0	4	2323	7.0439816	2.696886658891957	9.087334	3.1524277	4.0	1589.0	6.947321	4.2176585	20.37971	0.0	2550	2550	2550	1.0	20	65	194	370	476	4996	0	223	2020-02-29_201732
100	5000	2450	0	0	0	0	4	2323	7.0439816	2.696886658891957	9.087334	3.1524277	4.0	1589.0	6.947321	4.2176585	20.37971	0.0	2550	2550	2550	1.0	20	65	194	370	476	4996	0	223	2020-02-29_201733
100	5000	2450	0	0	0	0	4	2323	7.0439816	2.696886658891957	9.087334	3.1524277	4.0	1589.0	6.947321	4.2176585	20.37971	0.0	2550	2550	2550	1.0	20	65	194	370	476	4996	0	223	2020-02-29_201733
101	5000	2450	0	0	0	0	4	2323	7.0439816	2.696886658891957	9.087334	3.1524277	4.0	1589.0	6.947321	4.2176585	20.37971	0.0	2550	2550	2550	1.0	20	65	194	370	476	4996	0	223	2020-02-29_201733
101	5000	2450	0	0	0	0	4	2323	7.0439816	2.696886658891957	9.087334	3.1524277	4.0	1589.0	6.947321	4.2176585	20.37971	0.0	2550	2550	2550	1.0	20	65	194	370	476	4996	0	223	2020-02-29_201733
101	5000	2450	0	0	0	0	4	2323	7.0439816	2.696886658891957	9.087334	3.1524277	4.0	1589.0	6.947321	4.2176585	20.37971	0.0	2550	2550	2550	1.0	20	65	194	370	476	4996	0	223	2020-02-29_201733
102	5000	2450	0	0	0	0	4	2323	7.0439816	2.696886658891957	9.087334	3.1524277	4.0	1589.0	6.947321	4.2176585	20.37971	0.0	2550	2550	2550	1.0	20	65	194	370	476	4996	0	223	2020-02-29_201733
102	5000	2450	0	0	0	0	4	2323	7.0439816	2.696886658891957	9.087334	3.1524277	4.0	1589.0	6.947321	4.2176585	20.37971	0.0	2550	2550	2550	1.0	20	65	194	370	476	4996	0	223	2020-02-29_201734
102	5000	2450	0	0	0	0	4	2323	7.0439816	2.696886658891957	9.087334	3.1524277	4.0	1589.0	6.947321	4.2176585	20.37971	0.0	2550	2550	2550	1.0	20	65	194	370	476	4996	0	223	2020-02-29_201734
103	5000	2450	0	0	0	0	4	2323	7.0439816	2.696886658891957	9.087334	3.1524277	4.0	1589.0	6.947321	4.2176585	20.37971	0.0	2550	2550	2550	1.0	20	65	194	370	476	4996	0	223	2020-02-29_201734
103	5000	2450	0	0	0	0	3	2324	6.362864	2.850661545652828	8.597443	3.1524277	3.0	1589.0	6.947321	4.2176585	20.37971	0.0	2550	2550	2550	0.6666667	20	65	194	370	476	4997	0	223	2020-02-29_201734
103	5000	2450	0	0	0	0	3	2324	6.362864	2.850661545652828	8.597443	3.1524277	3.0	1589.0	6.947321	4.2176585	20.37971	0.0	2550	2550	2550	0.6666667	20	65	194	370	476	4997	0	223	2020-02-29_201734
104	5000	2450	0	0	0	0	3	2324	6.362864	2.850661545652828	8.597443	3.1524277	3.0	1589.0	6.947321	4.2176585	20.37971	0.0	2550	2550	2550	0.6666667	20	65	194	370	476	4997	0	223	2020-02-29_201734
104	5000	2450	0	0	0	0	3	2324	6.362864	2.850661545652828	8.597443	3.1524277	3.0	1589.0	6.947321	4.2176585	20.37971	0.0	2550	2550	2550	0.6666667	20	65	194	370	476	4997	0	223	2020-02-29_201734
104	5000	2450	0	0	0	0	3	2324	6.362864	2.850661545652828	8.597443	3.1524277	3.0	1589.0	6.947321	4.2176585	20.37971	0.0	2550	2550	2550	0.6666667	20	65	194	370	476	4997	0	223	2020-02-29_201735
105	5000	2450	0	0	0	0	3	2324	6.362864	2.850661545652828	8.597443	3.1524277	3.0	1589.0	6.947321	4.2176585	20.37971	0.0	2550	2550	2550	0.6666667	20	65	194	370	476	4997	0	223	2020-02-29_201735
105	5000	2450	0	0	0	0	3	2324	6.362864	2.850661545652828	8.597443	3.1524277	3.0	1589.0	6.947321	4.2176585	20.37971	0.0	2550	2550	2550	0.6666667	20	65	194	370	476	4997	0	223	2020-02-29_201735
105	5000	2450	0	0	0	0	3	2324	6.362864	2.850661545652828	8.597443	3.1524277	3.0	1589.0	6.947321	4.2176585	20.37971	0.0	2550	2550	2550	0.6666667	20	65	194	370	476	4997	0	223	2020-02-29_201735
106	5000	2450	0	0	0	0	3	2324	6.362864	2.850661545652828	8.597443	3.1524277	3.0	1589.0	6.947321	4.2176585	20.37971	0.0	2550	2550	2550	0.6666667	20	65	194	370	476	4997	0	223	2020-02-29_201735
106	5000	2450	0	0	0	0	3	2324	6.362864	2.850661545652828	8.597443	3.1524277	3.0	1589.0	6.947321	4.2176585	20.37971	0.0	2550	2550	2550	0.6666667	20	65	194	370	476	4997	0	223	2020-02-29_201735
106	5000	2450	0	0	0	0	3	2324	6.362864	2.850661545652828	8.597443	3.1524277	3.0	1589.0	6.947321	4.2176585	20.37971	0.0	2550	2550	2550	0.6666667	20	65	194	370	476	4997	0	223	2020-02-29_201736
107	5000	2450	0	0	0	0	3	2324	6.362864	2.850661545652828	8.597443	3.1524277	3.0	1589.0	6.947321	4.2176585	20.37971	0.0	2550	2550	2550	0.6666667	20	65	194	370	476	4997	0	223	2020-02-29_201736
107	5000	2450	0	0	0	0	3	2324	6.362864	2.850661545652828	8.597443	3.1524277	3.0	1589.0	6.947321	4.2176585	20.37971	0.0	2550	2550	2550	0.6666667	20	65	194	370	476	4997	0	223	2020-02-29_201736
107	5000	2450	0	0	0	0	3	2324	6.362864	2.850661545652828	8.597443	3.1524277	3.0	1589.0	6.947321	4.2176585	20.37971	0.0	2550	2550	2550	0.6666667	20	65	194	370	476	4997	0	223	2020-02-29_201736
108	5000	2450	0	0	0	0	3	2324	6.362864	2.850661545652828	8.597443	3.1524277	3.0	1589.0	6.947321	4.2176585	20.37971	0.0	2550	2550	2550	0.6666667	20	65	194	370	476	4997	0	223	2020-02-29_201736
108	5000	2450	0	0	0	0	3	2324	6.362864	2.850661545652828	8.597443	3.1524277	3.0	1589.0	6.947321	4.2176585	20.37971	0.0	2550	2550	2550	0.6666667	20	65	194	370	476	4997	0	223	2020-02-29_201736
108	5000	2450	0	0	0	0	3	2324	6.362864	2.850661545652828	8.597443	3.1524277	3.0	1589.0	6.947321	4.2176585	20.37971	0.0	2550	2550	2550	0.6666667	20	65	194	370	476	4997	0	223	2020-02-29_201737
109	5000	2450	0	0	0	0	3	2324	6.362864	2.850661545652828	8.597443	3.1524277	3.0	1589.0	6.947321	4.2176585	20.37971	0.0	2550	2550	2550	0.6666667	20	65	194	370	476	4997	0	223	2020-02-29_201737
109	5000	2450	0	0	0	0	3	2324	6.362864	2.850661545652828	8.597443	3.1524277	3.0	1589.0	6.947321	4.2176585	20.37971	0.0	2550	2550	2550	0.6666667	20	65	194	370	476	4997	0	223	2020-02-29_201737
109	5000	2450	0	0	0	0	3	2324	6.362864	2.850661545652828	8.597443	3.1524277	3.0	1589.0	6.947321	4.2176585	20.37971	0.0	2550	2550	2550	0.6666667	20	65	194	370	476	4997	0	223	2020-02-29_201737
110	5000	2450	0	0	0	0	3	2324	6.362864	2.850661545652828	8.597443	3.1524277	3.0	1589.0	6.947321	4.2176585	20.37971	0.0	2550	2550	2550	0.6666667	20	65	194	370	476	4997	0	223	2020-02-29_201737
110	5000	2450	0	0	0	0	2	2325	5.874935	3.8502069838730164	8.597443	3.1524277	2.0	1589.0	6.947321	4.2176585	20.37971	0.0	2550	2550	2550	0.5	20	65	194	370	476	4998	0	223	2020-02-29_201737
110	5000	2450	0	0	0	0	2	2325	5.874935	3.8502069838730164	8.597443	3.1524277	2.0	1589.0	6.947321	4.2176585	20.37971	0.0	2550	2550	2550	0.5	20	65	194	370	476	4998	0	223	2020-02-29_201738
111	5000	2450	0	0	0	0	2	2325	5.874935	3.8502069838730164	8.597443	3.1524277	2.0	1589.0	6.947321	4.2176585	20.37971	0.0	2550	2550	2550	0.5	20	65	194	370	476	4998	0	223	2020-02-29_201738
111	5000	2450	0	0	0	0	1	2326	8.597443	NaN	8.597443	8.597443	1.0	1589.0	6.947321	4.2176585	20.37971	0.0	2550	2550	2550	0.0	20	65	194	370	476	4999	0	223	2020-02-29_201738
111	5000	2450	0	0	0	0	1	2326	8.597443	NaN	8.597443	8.597443	1.0	1589.0	6.947321	4.2176585	20.37971	0.0	2550	2550	2550	0.0	20	65	194	370	476	4999	0	223	2020-02-29_201738
112	5000	2450	0	0	0	0	1	2326	8.597443	NaN	8.597443	8.597443	1.0	1589.0	6.947321	4.2176585	20.37971	0.0	2550	2550	2550	0.0	20	65	194	370	476	4999	0	223	2020-02-29_201738
112	5000	2450	0	0	0	0	1	2326	8.597443	NaN	8.597443	8.597443	1.0	1589.0	6.947321	4.2176585	20.37971	0.0	2550	2550	2550	0.0	20	65	194	370	476	4999	0	223	2020-02-29_201738
112	5000	2450	0	0	0	0	1	2326	8.597443	NaN	8.597443	8.597443	1.0	1589.0	6.947321	4.2176585	20.37971	0.0	2550	2550	2550	0.0	20	65	194	370	476	4999	0	223	2020-02-29_201739
113	5000	2450	0	0	0	0	1	2326	8.597443	NaN	8.597443	8.597443	1.0	1589.0	6.947321	4.2176585	20.37971	0.0	2550	2550	2550	0.0	20	65	194	370	476	4999	0	223	2020-02-29_201739
113	5000	2450	0	0	0	0	1	2326	8.597443	NaN	8.597443	8.597443	1.0	1589.0	6.947321	4.2176585	20.37971	0.0	2550	2550	2550	0.0	20	65	194	370	476	4999	0	223	2020-02-29_201739
113	5000	2450	0	0	0	0	1	2326	8.597443	NaN	8.597443	8.597443	1.0	1589.0	6.947321	4.2176585	20.37971	0.0	2550	2550	2550	0.0	20	65	194	370	476	4999	0	223	2020-02-29_201739
114	5000	2450	0	0	0	0	1	2326	8.597443	NaN	8.597443	8.597443	1.0	1589.0	6.947321	4.2176585	20.37971	0.0	2550	2550	2550	0.0	20	65	194	370	476	4999	0	223	2020-02-29_201739
114	5000	2450	0	0	0	0	1	2326	8.597443	NaN	8.597443	8.597443	1.0	1589.0	6.947321	4.2176585	20.37971	0.0	2550	2550	2550	0.0	20	65	194	370	476	4999	0	223	2020-02-29_201739
114	5000	2450	0	0	0	0	1	2326	8.597443	NaN	8.597443	8.597443	1.0	1589.0	6.947321	4.2176585	20.37971	0.0	2550	2550	2550	0.0	20	65	194	370	476	4999	0	223	2020-02-29_201740
115	5000	2450	0	0	0	0	1	2326	8.597443	NaN	8.597443	8.597443	1.0	1589.0	6.947321	4.2176585	20.37971	0.0	2550	2550	2550	0.0	20	65	194	370	476	4999	0	223	2020-02-29_201740
115	5000	2450	0	0	0	0	1	2326	8.597443	NaN	8.597443	8.597443	1.0	1589.0	6.947321	4.2176585	20.37971	0.0	2550	2550	2550	0.0	20	65	194	370	476	4999	0	223	2020-02-29_201740
115	5000	2450	0	0	0	0	1	2326	8.597443	NaN	8.597443	8.597443	1.0	1589.0	6.947321	4.2176585	20.37971	0.0	2550	2550	2550	0.0	20	65	194	370	476	4999	0	223	2020-02-29_201740
116	5000	2450	0	0	0	0	1	2326	8.597443	NaN	8.597443	8.597443	1.0	1589.0	6.947321	4.2176585	20.37971	0.0	2550	2550	2550	0.0	20	65	194	370	476	4999	0	223	2020-02-29_201740
116	5000	2450	0	0	0	0	0	2327	NaN	-0.0	9999.0	9999.0	0.0	1589.0	6.947321	4.2176585	20.37971	0.0	2550	2550	2550	0.0	20	65	194	370	476	5000	0	223	2020-02-29_201740
116	5000	2450	0	0	0	0	0	2327	NaN	-0.0	9999.0	9999.0	0.0	1589.0	6.947321	4.2176585	20.37971	0.0	2550	2550	2550	0.0	20	65	194	370	476	5000	0	223	2020-02-29_201741
117	5000	2450	0	0	0	0	0	2327	NaN	-0.0	9999.0	9999.0	0.0	1589.0	6.947321	4.2176585	20.37971	0.0	2550	2550	2550	0.0	20	65	194	370	476	5000	0	223	2020-02-29_201741
117	5000	2450	0	0	0	0	0	2327	NaN	-0.0	9999.0	9999.0	0.0	1589.0	6.947321	4.2176585	20.37971	0.0	2550	2550	2550	0.0	20	65	194	370	476	5000	0	223	2020-02-29_201741
117	5000	2450	0	0	0	0	0	2327	NaN	-0.0	9999.0	9999.0	0.0	1589.0	6.947321	4.2176585	20.37971	0.0	2550	2550	2550	0.0	20	65	194	370	476	5000	0	223	2020-02-29_201741
118	5000	2450	0	0	0	0	0	2327	NaN	-0.0	9999.0	9999.0	0.0	1589.0	6.947321	4.2176585	20.37971	0.0	2550	2550	2550	0.0	20	65	194	370	476	5000	0	223	2020-02-29_201741
118	5000	2450	0	0	0	0	0	2327	NaN	-0.0	9999.0	9999.0	0.0	1589.0	6.947321	4.2176585	20.37971	0.0	2550	2550	2550	0.0	20	65	194	370	476	5000	0	223	2020-02-29_201741
118	5000	2450	0	0	0	0	0	2327	NaN	-0.0	9999.0	9999.0	0.0	1589.0	6.947321	4.2176585	20.37971	0.0	2550	2550	2550	0.0	20	65	194	370	476	5000	0	223	2020-02-29_201742
119	5000	2450	0	0	0	0	0	2327	NaN	-0.0	9999.0	9999.0	0.0	1589.0	6.947321	4.2176585	20.37971	0.0	2550	2550	2550	0.0	20	65	194	370	476	5000	0	223	2020-02-29_201742
119	5000	2450	0	0	0	0	0	2327	NaN	-0.0	9999.0	9999.0	0.0	1589.0	6.947321	4.2176585	20.37971	0.0	2550	2550	2550	0.0	20	65	194	370	476	5000	0	223	2020-02-29_201742
119	5000	2450	0	0	0	0	0	2327	NaN	-0.0	9999.0	9999.0	0.0	1589.0	6.947321	4.2176585	20.37971	0.0	2550	2550	2550	0.0	20	65	194	370	476	5000	0	223	2020-02-29_201742
120	5000	2450	0	0	0	0	0	2327	NaN	-0.0	9999.0	9999.0	0.0	1589.0	6.947321	4.2176585	20.37971	0.0	2550	2550	2550	0.0	20	65	194	370	476	5000	0	223	2020-02-29_201742
120	5000	2450	0	0	0	0	0	2327	NaN	-0.0	9999.0	9999.0	0.0	1589.0	6.947321	4.2176585	20.37971	0.0	2550	2550	2550	0.0	20	65	194	370	476	5000	0	223	2020-02-29_201742
120	5000	2450	0	0	0	0	0	2327	NaN	-0.0	9999.0	9999.0	0.0	1589.0	6.947321	4.2176585	20.37971	0.0	2550	2550	2550	0.0	20	65	194	370	476	5000	0	223	2020-02-29_201742
121	5000	2450	0	0	0	0	0	2327	NaN	-0.0	9999.0	9999.0	0.0	1589.0	6.947321	4.2176585	20.37971	0.0	2550	2550	2550	0.0	20	65	194	370	476	5000	0	223	2020-02-29_201743
121	5000	2450	0	0	0	0	0	2327	NaN	-0.0	9999.0	9999.0	0.0	1589.0	6.947321	4.2176585	20.37971	0.0	2550	2550	2550	0.0	20	65	194	370	476	5000	0	223	2020-02-29_201743
121	5000	2450	0	0	0	0	0	2327	NaN	-0.0	9999.0	9999.0	0.0	1589.0	6.947321	4.2176585	20.37971	0.0	2550	2550	2550	0.0	20	65	194	370	476	5000	0	223	2020-02-29_201743
122	5000	2450	0	0	0	0	0	2327	NaN	-0.0	9999.0	9999.0	0.0	1589.0	6.947321	4.2176585	20.37971	0.0	2550	2550	2550	0.0	20	65	194	370	476	5000	0	223	2020-02-29_201743
122	5000	2450	0	0	0	0	0	2327	NaN	-0.0	9999.0	9999.0	0.0	1589.0	6.947321	4.2176585	20.37971	0.0	2550	2550	2550	0.0	20	65	194	370	476	5000	0	223	2020-02-29_201743
122	5000	2450	0	0	0	0	0	2327	NaN	-0.0	9999.0	9999.0	0.0	1589.0	6.947321	4.2176585	20.37971	0.0	2550	2550	2550	0.0	20	65	194	370	476	5000	0	223	2020-02-29_201743
123	5000	2450	0	0	0	0	0	2327	NaN	-0.0	9999.0	9999.0	0.0	1589.0	6.947321	4.2176585	20.37971	0.0	2550	2550	2550	0.0	20	65	194	370	476	5000	0	223	2020-02-29_201744
123	5000	2450	0	0	0	0	0	2327	NaN	-0.0	9999.0	9999.0	0.0	1589.0	6.947321	4.2176585	20.37971	0.0	2550	2550	2550	0.0	20	65	194	370	476	5000	0	223	2020-02-29_201744
123	5000	2450	0	0	0	0	0	2327	NaN	-0.0	9999.0	9999.0	0.0	1589.0	6.947321	4.2176585	20.37971	0.0	2550	2550	2550	0.0	20	65	194	370	476	5000	0	223	2020-02-29_201744
