# Supplementary material for: Discrete simulation analysis of COVID-19 and prediction of isolation bed numbers
Source: PeerJ. 2021 Jun 23;9:e11629. doi: 10.7717/peerj.11629 (PMC8234972; doi:10.7717/peerj.11629)
Supplement: Supplemental Information 3 [file peerj-09-11629-s003.zip › raw_data/Healing time_output_2020-02-29_201841.csv]

worldTime(Day)	CITY_PERSON_SIZE	NORMAL	SHADOW	SUPER	CONFIRMED	DIAGNOSIS	FREEZE	CURED	shadow_average	shadow_std	shadow_max	shadow_min	real_countTmp	max_count	count_shadow_average	count_shadow_std	count_shadow_max	count_shadow_min	sum_confirmed_mark	sum_diagnosis_mark	sum_freeze_mark	r0	G1num	G2num	G3Num	G4Num	G5Num	BED_CanUse	BED_Need	DEATH	recordTime
0	5000	4971	29	0	0	0	0	0	NaN	-0.0	9999.0	9999.0	0.0	0.0	NaN	-0.0	9999.0	9999.0	0	0	0	0.0	0	0	0	0	0	5000	0	0	2020-02-29_201842
0	5000	4968	28	0	4	0	0	0	NaN	-0.0	9999.0	9999.0	0.0	0.0	NaN	-0.0	9999.0	9999.0	4	0	0	0.0	0	0	0	0	0	5000	0	0	2020-02-29_201842
0	5000	4964	30	0	6	0	0	0	NaN	-0.0	9999.0	9999.0	0.0	0.0	NaN	-0.0	9999.0	9999.0	6	0	0	0.0	0	0	0	0	0	5000	0	0	2020-02-29_201843
1	5000	4961	33	0	3	0	3	0	0.0	0.0	0.0	0.0	3.0	3.0	0.0	0.0	0.0	0.0	6	3	3	0.6666667	2	1	0	0	0	4997	0	0	2020-02-29_201843
1	5000	4954	40	0	0	0	6	0	0.04329356	0.10604713054731298	0.25976136	0.0	6.0	6.0	0.04329356	0.10604713	0.25976136	0.0	6	6	6	0.5	3	3	0	0	0	4994	0	0	2020-02-29_201843
1	5000	4942	51	0	1	0	6	0	0.04329356	0.10604713054731298	0.25976136	0.0	6.0	6.0	0.04329356	0.10604713	0.25976136	0.0	7	6	6	0.5	3	3	0	0	0	4994	0	0	2020-02-29_201843
2	5000	4936	55	0	3	0	6	0	0.04329356	0.10604713054731298	0.25976136	0.0	6.0	6.0	0.04329356	0.10604713	0.25976136	0.0	9	6	6	0.5	3	3	0	0	0	4994	0	0	2020-02-29_201844
2	5000	4926	64	0	4	0	6	0	0.04329356	0.10604713054731298	0.25976136	0.0	6.0	6.0	0.04329356	0.10604713	0.25976136	0.0	10	6	6	0.5	3	3	0	0	0	4994	0	0	2020-02-29_201844
2	5000	4912	77	0	2	0	9	0	0.20396465	0.521606602435509	1.5759206	0.0	9.0	9.0	0.20396465	0.5216066	1.5759206	0.0	11	9	9	0.33333334	4	5	0	0	0	4991	0	0	2020-02-29_201844
3	5000	4900	84	0	7	0	9	0	0.20396465	0.521606602435509	1.5759206	0.0	9.0	9.0	0.20396465	0.5216066	1.5759206	0.0	16	9	9	0.33333334	4	5	0	0	0	4991	0	0	2020-02-29_201844
3	5000	4878	104	0	8	0	10	0	0.40743095	0.8098323384179614	2.2386277	0.0	10.0	10.0	0.40743095	0.80983233	2.2386277	0.0	18	10	10	0.4	5	5	0	0	0	4990	0	0	2020-02-29_201844
3	5000	4867	107	0	13	0	13	0	0.4210747	0.775486745569822	2.2386277	0.0	13.0	13.0	0.4210747	0.77548677	2.2386277	0.0	26	13	13	0.3846154	5	7	0	0	1	4987	0	0	2020-02-29_201845
4	5000	4853	120	0	10	0	17	0	0.5906586	0.9229639378505045	2.676792	0.0	17.0	17.0	0.5906586	0.9229639	2.676792	0.0	27	17	17	0.64705884	6	8	1	0	2	4983	0	0	2020-02-29_201845
4	5000	4839	130	0	8	0	23	0	0.55537087	0.9518479406126235	2.732334	0.0	23.0	23.0	0.55537087	0.9518479	2.732334	0.0	31	23	23	0.6086956	6	10	2	1	4	4977	0	0	2020-02-29_201845
4	5000	4825	140	0	9	0	26	0	0.8417229	1.223618393894499	3.5670776	0.0	26.0	26.0	0.8417229	1.2236184	3.5670776	0.0	35	26	26	0.6923077	7	11	3	1	4	4974	0	0	2020-02-29_201845
5	5000	4810	150	0	11	0	29	0	0.8243883	1.1987118224268973	3.5670776	0.0	29.0	29.0	0.8243883	1.1987119	3.5670776	0.0	40	29	29	0.6896552	7	12	3	2	5	4971	0	0	2020-02-29_201845
5	5000	4796	157	0	14	0	33	0	0.89463544	1.2418513772961064	3.5670776	0.0	33.0	33.0	0.89463544	1.2418513	3.5670776	0.0	47	33	33	0.6666667	7	13	4	4	5	4967	0	0	2020-02-29_201846
5	5000	4774	176	0	14	0	36	0	0.96329	1.2630242364057596	3.5670776	0.0	36.0	36.0	0.96329	1.2630242	3.5670776	0.0	50	36	36	0.6944444	7	13	5	5	6	4964	0	0	2020-02-29_201846
6	5000	4749	193	0	16	0	42	0	1.0124924	1.261341570052727	3.6052904	0.0	42.0	42.0	1.0124924	1.2613416	3.6052904	0.0	58	42	42	0.71428573	7	15	8	6	6	4958	0	0	2020-02-29_201846
6	5000	4730	201	0	22	0	47	0	1.2235605	1.441519797383362	5.329185	0.0	47.0	47.0	1.2235605	1.4415199	5.329185	0.0	69	47	47	0.9574468	8	16	11	6	6	4953	0	0	2020-02-29_201846
6	5000	4703	219	0	26	0	52	0	1.2325444	1.4428095409089485	5.329185	0.0	52.0	52.0	1.2325444	1.4428096	5.329185	0.0	78	52	52	0.9230769	8	16	11	10	6	4948	0	0	2020-02-29_201846
7	5000	4677	240	0	22	0	61	0	1.4706736	1.74750238388401	5.9551964	0.0	61.0	61.0	1.4706736	1.7475023	5.9551964	0.0	83	61	61	1.0	11	16	13	11	9	4939	0	0	2020-02-29_201847
7	5000	4654	253	0	21	0	72	0	1.7428696	1.9928773770083974	6.3155093	0.0	72.0	72.0	1.7428696	1.9928774	6.3155093	0.0	93	72	72	1.1805556	14	18	15	15	9	4928	0	0	2020-02-29_201847
7	5000	4623	277	0	21	0	79	0	1.8498944	2.018557640335588	6.3155093	0.0	79.0	79.0	1.8498944	2.0185575	6.3155093	0.0	100	79	79	1.164557	14	20	16	16	12	4921	0	0	2020-02-29_201847
8	5000	4587	305	0	22	0	86	0	1.8894863	2.0716112201950296	6.750444	0.0	86.0	86.0	1.8894863	2.0716112	6.750444	0.0	108	86	86	1.1511627	15	20	17	19	13	4914	0	0	2020-02-29_201847
8	5000	4559	326	0	22	0	93	0	2.0684774	2.161553646575237	6.750444	0.0	93.0	93.0	2.0684774	2.1615536	6.750444	0.0	115	93	93	1.2473118	15	22	21	20	13	4907	0	0	2020-02-29_201848
8	5000	4529	349	0	20	0	102	0	2.1559467	2.214850639319091	7.6432433	0.0	102.0	102.0	2.1559467	2.2148507	7.6432433	0.0	122	102	102	1.1862745	16	23	22	22	15	4898	0	0	2020-02-29_201848
9	5000	4498	366	0	27	0	109	0	2.2193134	2.2419117615118194	7.6860104	0.0	109.0	109.0	2.2193134	2.2419116	7.6860104	0.0	136	109	109	1.2477064	17	24	23	22	17	4891	0	0	2020-02-29_201848
9	5000	4454	403	0	27	0	116	0	2.1989975	2.197067590902228	7.6860104	0.0	116.0	116.0	2.1989975	2.1970675	7.6860104	0.0	143	116	116	1.2068965	17	24	24	23	18	4884	0	0	2020-02-29_201848
9	5000	4411	431	0	35	0	123	0	2.2381067	2.2067889325285988	7.6860104	0.0	123.0	123.0	2.2381067	2.206789	7.6860104	0.0	158	123	123	1.2113822	17	25	27	24	18	4877	0	0	2020-02-29_201849
10	5000	4370	462	0	30	0	138	0	2.3745031	2.274641943620949	8.8700695	0.0	138.0	138.0	2.3745031	2.274642	8.8700695	0.0	168	138	138	1.2608696	18	29	31	28	19	4862	0	0	2020-02-29_201849
10	5000	4329	486	0	39	0	146	0	2.3689528	2.2856867247861254	8.8700695	0.0	146.0	146.0	2.3689528	2.2856867	8.8700695	0.0	185	146	146	1.2397261	18	30	32	30	21	4854	0	0	2020-02-29_201849
10	5000	4308	486	0	45	0	161	0	2.44974	2.3998782524382105	9.510569	0.0	161.0	161.0	2.44974	2.3998783	9.510569	0.0	206	161	161	1.2484472	19	33	35	34	23	4839	0	0	2020-02-29_201849
11	5000	4279	502	0	47	0	172	0	2.4674146	2.412712139230615	9.510569	0.0	172.0	172.0	2.4674146	2.412712	9.510569	0.0	219	172	172	1.2267442	19	33	38	38	25	4828	0	0	2020-02-29_201850
11	5000	4241	526	0	44	0	187	0	2.5871437	2.5239512390045413	9.596542	0.0	187.0	187.0	2.5871437	2.5239513	9.596542	0.0	233	189	189	1.2513369	19	34	42	43	27	4813	0	2	2020-02-29_201850
11	5000	4201	552	0	39	0	206	0	2.6851985	2.5889118526006034	10.428742	0.0	206.0	206.0	2.6851985	2.5889118	10.428742	0.0	247	208	208	1.2475728	19	38	49	46	29	4794	0	2	2020-02-29_201850
12	5000	4168	570	0	41	0	219	0	2.7246249	2.5785894726905743	10.428742	0.0	219.0	219.0	2.7246249	2.5785894	10.428742	0.0	262	221	221	1.237443	19	38	51	50	31	4781	0	2	2020-02-29_201851
12	5000	4136	591	0	36	0	235	0	2.7439468	2.5864494254954518	10.428742	0.0	235.0	235.0	2.7439468	2.5864494	10.428742	0.0	273	237	237	1.2382978	19	39	55	53	35	4765	0	2	2020-02-29_201851
12	5000	4093	611	0	45	0	249	0	2.7681894	2.61200567798085	10.428742	0.0	249.0	249.0	2.7681894	2.6120057	10.428742	0.0	296	251	251	1.2088354	19	39	60	58	38	4751	0	2	2020-02-29_201851
13	5000	4055	625	0	57	0	259	0	2.8485045	2.6302082527588686	10.428742	0.0	259.0	259.0	2.8485045	2.6302083	10.428742	0.0	320	263	263	1.1891892	19	39	60	62	41	4741	0	4	2020-02-29_201852
13	5000	4017	640	0	67	0	272	0	2.92523	2.726308204138005	10.428742	0.0	272.0	272.0	2.92523	2.726308	10.428742	0.0	343	276	276	1.194853	19	42	62	65	45	4728	0	4	2020-02-29_201852
13	5000	3968	661	0	70	0	297	0	3.150947	2.9086723487105455	11.155291	0.0	297.0	297.0	3.150947	2.9086723	11.155291	0.0	371	301	301	1.2727273	19	43	66	74	50	4703	0	4	2020-02-29_201852
14	5000	3923	676	0	75	0	322	0	3.1792126	2.9213840663769717	11.155291	0.0	322.0	322.0	3.1792126	2.921384	11.155291	0.0	401	326	326	1.2546583	19	44	74	79	54	4678	0	4	2020-02-29_201853
14	5000	3871	703	0	79	0	342	0	3.276072	3.0255521727466883	13.19877	0.0	342.0	342.0	3.276072	3.0255523	13.19877	0.0	426	347	347	1.3304094	19	46	77	84	61	4658	0	5	2020-02-29_201853
14	5000	3820	729	0	74	0	371	0	3.3771274	3.0501783412635373	13.19877	0.0	371.0	371.0	3.3771274	3.0501783	13.19877	0.0	451	377	377	1.3261455	19	48	81	95	67	4629	0	6	2020-02-29_201854
15	5000	3771	758	0	63	0	400	0	3.390502	3.1056614462129724	13.843296	0.0	400.0	400.0	3.390502	3.1056614	13.843296	0.0	471	408	408	1.32	19	52	84	101	75	4600	0	8	2020-02-29_201854
15	5000	3734	773	0	65	0	418	0	3.4273472	3.139410894493636	13.843296	0.0	418.0	418.0	3.4273472	3.139411	13.843296	0.0	493	428	428	1.3133972	19	54	86	110	77	4582	0	10	2020-02-29_201854
15	5000	3696	784	0	65	0	445	0	3.528001	3.205062205980043	14.380553	0.0	445.0	445.0	3.528001	3.2050622	14.380553	0.0	520	455	455	1.3505619	20	55	89	119	82	4555	0	10	2020-02-29_201855
16	5000	3663	794	0	67	0	466	0	3.5333812	3.2020108401932887	14.380553	0.0	466.0	466.0	3.5333812	3.2020109	14.380553	0.0	543	476	476	1.3304721	20	55	90	127	87	4534	0	10	2020-02-29_201855
16	5000	3625	797	0	83	0	484	0	3.663304	3.2995635004062116	14.380553	0.0	484.0	484.0	3.663304	3.2995634	14.380553	0.0	578	495	495	1.3842975	20	56	93	129	94	4516	0	11	2020-02-29_201856
16	5000	3585	808	0	83	0	513	0	3.7552533	3.3432357249998153	15.361008	0.0	513.0	513.0	3.7552533	3.3432357	15.361008	0.0	607	524	524	1.3664718	20	58	97	135	100	4487	0	11	2020-02-29_201856
17	5000	3542	812	0	100	0	535	0	3.809761	3.3707430801914717	15.361008	0.0	535.0	535.0	3.809761	3.370743	15.361008	0.0	646	546	546	1.3383178	20	58	100	143	101	4465	0	11	2020-02-29_201857
17	5000	3488	827	0	104	0	568	0	3.9795806	3.4710373768509872	15.361008	0.0	568.0	568.0	3.9795806	3.4710374	15.361008	0.0	685	581	581	1.3362676	20	60	111	147	108	4432	0	13	2020-02-29_201857
17	5000	3450	830	0	109	0	596	0	4.0433917	3.4815017417411385	15.361008	0.0	596.0	596.0	4.0433917	3.4815018	15.361008	0.0	720	611	611	1.3338926	20	60	117	153	113	4404	0	15	2020-02-29_201857
18	5000	3408	834	0	108	0	635	0	4.1409225	3.5106354295311823	15.361008	0.0	635.0	635.0	4.1409225	3.5106354	15.361008	0.0	758	650	650	1.3259842	20	60	117	160	128	4365	0	15	2020-02-29_201858
18	5000	3370	840	0	101	0	673	1	4.272909	3.565183866662811	15.361008	0.0	673.0	673.0	4.272909	3.5651839	15.361008	0.0	790	689	689	1.3224368	20	62	123	167	134	4327	0	15	2020-02-29_201858
18	5000	3347	818	0	110	0	709	1	4.374013	3.6043026113872743	15.361008	0.0	709.0	709.0	4.374013	3.6043026	15.361008	0.0	835	725	725	1.2976023	20	62	126	177	141	4291	0	15	2020-02-29_201859
19	5000	3303	830	0	109	0	741	2	4.476367	3.647741083828242	16.17575	0.0	741.0	741.0	4.476367	3.647741	16.17575	0.0	867	758	758	1.2807018	20	64	131	183	147	4259	0	15	2020-02-29_201859
19	5000	3272	822	0	112	0	774	4	4.5667233	3.676001125655142	16.17575	0.0	774.0	774.0	4.5667233	3.676001	16.17575	0.0	906	794	794	1.2894057	20	65	136	186	158	4226	0	16	2020-02-29_201900
19	5000	3258	805	0	100	0	816	4	4.6492553	3.700337322426653	16.17575	0.0	816.0	816.0	4.6492553	3.7003374	16.17575	0.0	937	837	837	1.2928921	20	66	139	196	168	4184	0	17	2020-02-29_201900
20	5000	3223	809	0	94	0	851	4	4.72139	3.729733187871481	16.17575	0.0	851.0	851.0	4.72139	3.7297332	16.17575	0.0	968	874	874	1.2773207	20	66	147	199	179	4149	0	19	2020-02-29_201901
20	5000	3197	802	0	93	0	882	5	4.810091	3.7431136161973773	16.17575	0.0	882.0	882.0	4.810091	3.7431135	16.17575	0.0	1001	908	908	1.2845805	20	68	149	204	190	4118	0	21	2020-02-29_201901
20	5000	3170	799	0	92	0	911	6	4.8560853	3.7270730106785823	16.17575	0.0	911.0	911.0	4.8560853	3.727073	16.17575	0.0	1031	939	939	1.2667398	20	69	152	209	199	4089	0	22	2020-02-29_201902
21	5000	3140	799	0	91	0	940	7	4.922667	3.720469742311391	16.17575	0.0	940.0	940.0	4.922667	3.7204697	16.17575	0.0	1061	970	970	1.2606384	20	69	155	217	210	4060	0	23	2020-02-29_201902
21	5000	3116	799	0	82	0	968	9	4.983479	3.7316381409136765	16.17575	0.0	968.0	968.0	4.983479	3.7316382	16.17575	0.0	1085	1003	1003	1.2448347	20	69	157	223	215	4032	0	26	2020-02-29_201903
21	5000	3087	784	0	95	0	998	10	5.019744	3.7381760154907804	17.937628	0.0	998.0	998.0	5.019744	3.738176	17.937628	0.0	1129	1034	1034	1.233467	20	69	162	226	219	4002	0	26	2020-02-29_201903
22	5000	3066	755	0	117	0	1025	10	5.052174	3.7481776577951225	17.937628	0.0	1025.0	1025.0	5.052174	3.7481778	17.937628	0.0	1179	1062	1062	1.2185366	20	69	164	231	223	3975	0	27	2020-02-29_201904
22	5000	3041	741	0	129	0	1049	12	5.0985723	3.7735987405703306	17.937628	0.0	1049.0	1049.0	5.0985723	3.7735987	17.937628	0.0	1218	1089	1089	1.2221164	20	69	166	235	228	3951	0	28	2020-02-29_201904
22	5000	3018	730	0	122	0	1088	12	5.185849	3.804057294283744	17.937628	0.0	1088.0	1088.0	5.185849	3.8040574	17.937628	0.0	1252	1130	1130	1.226103	20	69	169	242	235	3912	0	30	2020-02-29_201905
23	5000	2999	721	0	98	0	1132	15	5.25942	3.792387520034288	17.937628	0.0	1132.0	1132.0	5.25942	3.7923875	17.937628	0.0	1280	1182	1182	1.1996466	20	69	170	248	242	3868	0	35	2020-02-29_201905
23	5000	2980	696	0	104	0	1164	18	5.314793	3.784870778628127	17.937628	0.0	1164.0	1164.0	5.314793	3.7848709	17.937628	0.0	1324	1220	1220	1.1941581	20	69	171	251	250	3836	0	38	2020-02-29_201906
23	5000	2954	696	0	95	0	1197	18	5.36415	3.838964569246273	20.38009	0.0	1197.0	1197.0	5.36415	3.8389645	20.38009	0.0	1350	1255	1255	1.1862991	20	70	173	257	258	3803	0	40	2020-02-29_201906
24	5000	2940	670	0	108	0	1221	19	5.4219875	3.8413991794982723	20.38009	0.0	1221.0	1221.0	5.4219875	3.8413992	20.38009	0.0	1390	1282	1282	1.1900082	20	70	174	261	264	3779	0	42	2020-02-29_201907
24	5000	2923	655	0	97	0	1258	22	5.5126343	3.857466005483324	20.38009	0.0	1258.0	1258.0	5.5126343	3.857466	20.38009	0.0	1422	1325	1325	1.1844198	20	70	175	266	275	3742	0	45	2020-02-29_201907
24	5000	2912	635	0	98	0	1278	27	5.5389605	3.870378507098241	20.38009	0.0	1278.0	1278.0	5.5389605	3.8703785	20.38009	0.0	1453	1355	1355	1.1682316	20	70	178	268	275	3722	0	50	2020-02-29_201908
25	5000	2890	627	0	91	0	1309	32	5.617255	3.907656241018858	20.38009	0.0	1309.0	1309.0	5.617255	3.9076562	20.38009	0.0	1483	1392	1392	1.1650114	20	70	180	271	282	3691	0	51	2020-02-29_201908
25	5000	2871	623	0	83	0	1333	38	5.6632667	3.9127959069426566	20.38009	0.0	1333.0	1333.0	5.6632667	3.912796	20.38009	0.0	1506	1423	1423	1.1627907	20	70	181	274	287	3667	0	52	2020-02-29_201909
25	5000	2856	607	0	82	0	1362	39	5.7335987	3.9343731287072345	20.38009	0.0	1362.0	1362.0	5.7335987	3.9343731	20.38009	0.0	1537	1455	1455	1.1578561	20	70	181	278	293	3638	0	54	2020-02-29_201910
26	5000	2844	594	0	76	0	1380	45	5.801402	3.9516578333989374	20.38009	0.0	1380.0	1380.0	5.801402	3.9516578	20.38009	0.0	1562	1486	1486	1.1521739	20	70	181	283	303	3620	0	61	2020-02-29_201910
26	5000	2831	562	0	100	0	1394	51	5.855753	3.9550006020565998	20.38009	0.0	1394.0	1394.0	5.855753	3.9550006	20.38009	0.0	1607	1507	1507	1.1527977	20	70	181	287	306	3606	0	62	2020-02-29_201911
26	5000	2813	552	0	98	0	1418	54	5.9376802	4.005948412132146	20.38009	0.0	1418.0	1418.0	5.9376802	4.0059485	20.38009	0.0	1635	1537	1537	1.1551481	20	71	182	292	309	3582	0	65	2020-02-29_201911
27	5000	2803	528	0	104	0	1442	57	5.9808807	4.014741674262439	20.38009	0.0	1442.0	1442.0	5.9808807	4.014742	20.38009	0.0	1669	1565	1565	1.1601942	20	71	185	294	314	3558	0	66	2020-02-29_201912
27	5000	2791	526	0	74	0	1473	68	6.087491	4.050250556636367	20.38009	0.0	1473.0	1473.0	6.087491	4.0502505	20.38009	0.0	1683	1609	1609	1.1459606	20	71	188	301	322	3527	0	68	2020-02-29_201912
27	5000	2770	516	0	78	0	1480	83	6.170628	4.101823373400208	20.38009	0.0	1480.0	1480.0	6.170628	4.1018233	20.38009	0.0	1714	1636	1636	1.1317568	20	71	190	303	328	3520	0	73	2020-02-29_201913
28	5000	2765	498	0	67	0	1508	88	6.25345	4.113279395180019	20.38009	0.0	1508.0	1508.0	6.25345	4.1132793	20.38009	0.0	1737	1670	1670	1.1326259	20	72	190	306	331	3492	0	74	2020-02-29_201913
28	5000	2751	485	0	80	0	1514	93	6.285081	4.12855469101112	20.38009	0.0	1514.0	1514.0	6.285081	4.128555	20.38009	0.0	1764	1684	1684	1.1301188	20	72	191	306	334	3486	0	77	2020-02-29_201914
28	5000	2743	474	0	67	0	1531	105	6.3517923	4.149350513053312	20.38009	0.0	1531.0	1531.0	6.3517923	4.1493506	20.38009	0.0	1783	1716	1716	1.1221424	20	72	193	307	344	3469	0	80	2020-02-29_201915
29	5000	2733	451	0	79	0	1540	115	6.4073515	4.153392296908815	20.38009	0.0	1540.0	1540.0	6.4073515	4.1533923	20.38009	0.0	1816	1737	1737	1.1181818	20	72	193	309	348	3460	0	82	2020-02-29_201915
29	5000	2721	437	0	77	0	1556	122	6.4765825	4.1751935811192435	20.38009	0.0	1556.0	1556.0	6.4765825	4.175194	20.38009	0.0	1842	1765	1765	1.116324	20	72	193	310	354	3444	0	87	2020-02-29_201916
29	5000	2713	422	0	81	0	1561	133	6.5072446	4.1808473492948135	20.38009	0.0	1561.0	1561.0	6.5072446	4.180847	20.38009	0.0	1865	1784	1784	1.1140295	20	72	193	311	356	3439	0	90	2020-02-29_201916
30	5000	2704	399	0	81	0	1581	141	6.5649443	4.181284148528691	20.38009	0.0	1581.0	1581.0	6.5649443	4.181284	20.38009	0.0	1897	1816	1816	1.1094245	20	72	193	315	358	3419	0	94	2020-02-29_201917
30	5000	2696	377	0	85	0	1593	151	6.6230145	4.188960034356212	20.38009	0.0	1593.0	1593.0	6.6230145	4.18896	20.38009	0.0	1927	1842	1842	1.1060891	20	72	194	316	361	3407	0	98	2020-02-29_201917
30	5000	2689	360	0	83	0	1601	165	6.658768	4.22958226659588	20.38009	0.0	1601.0	1601.0	6.658768	4.2295823	20.38009	0.0	1951	1868	1868	1.0918176	20	72	195	318	363	3399	0	102	2020-02-29_201918
31	5000	2681	341	0	80	0	1618	174	6.727043	4.251721874812231	20.38009	0.0	1618.0	1618.0	6.727043	4.251722	20.38009	0.0	1978	1898	1898	1.0784919	20	72	195	319	368	3382	0	106	2020-02-29_201918
31	5000	2675	325	0	72	0	1633	188	6.825609	4.272166396097228	20.38009	0.0	1633.0	1633.0	6.825609	4.2721663	20.38009	0.0	2000	1928	1928	1.0753214	20	72	195	320	372	3367	0	107	2020-02-29_201919
31	5000	2664	321	0	63	0	1636	207	6.877943	4.2928419016319745	20.38009	0.0	1636.0	1636.0	6.877943	4.292842	20.38009	0.0	2015	1952	1952	1.0733496	20	72	195	321	376	3364	0	109	2020-02-29_201919
32	5000	2660	304	0	55	0	1648	219	6.9235086	4.301655056058479	20.38009	0.0	1648.0	1648.0	6.9235086	4.3016553	20.38009	0.0	2036	1981	1981	1.0703883	20	72	195	322	380	3352	0	114	2020-02-29_201920
32	5000	2657	290	0	53	0	1646	238	6.973266	4.335697091800878	20.38009	0.0	1646.0	1648.0	6.9235086	4.3016553	20.38009	0.0	2053	2000	2000	1.0522479	20	72	195	323	381	3354	0	116	2020-02-29_201920
32	5000	2650	268	0	65	0	1647	252	7.0242734	4.348920859291516	20.38009	0.0	1647.0	1648.0	6.9235086	4.3016553	20.38009	0.0	2082	2017	2017	1.0455374	20	72	195	325	381	3353	0	118	2020-02-29_201921
33	5000	2641	257	0	66	0	1648	267	7.060397	4.34747900862888	20.38009	0.0	1648.0	1648.0	6.9235086	4.3016553	20.38009	0.0	2102	2036	2036	1.0297331	20	72	195	327	382	3352	0	121	2020-02-29_201921
33	5000	2633	254	0	59	0	1643	285	7.142464	4.358240342227036	20.38009	0.0	1643.0	1648.0	6.9235086	4.3016553	20.38009	0.0	2113	2054	2054	1.0286062	20	72	195	329	384	3357	0	126	2020-02-29_201922
33	5000	2627	253	0	36	0	1645	311	7.23075	4.3872020044229	20.38009	0.0	1645.0	1648.0	6.9235086	4.3016553	20.38009	0.0	2120	2084	2084	1.0158055	20	72	195	329	384	3355	0	128	2020-02-29_201922
34	5000	2621	242	0	34	0	1640	333	7.3215313	4.406435049513502	20.38009	0.0	1640.0	1648.0	6.9235086	4.3016553	20.38009	0.0	2137	2103	2103	1.0115854	20	72	195	330	386	3360	0	130	2020-02-29_201923
34	5000	2618	239	0	29	0	1634	349	7.356221	4.401067621579655	20.363983	0.0	1634.0	1648.0	6.9235086	4.3016553	20.38009	0.0	2143	2114	2114	1.003672	20	72	195	331	386	3366	0	131	2020-02-29_201923
34	5000	2617	220	0	41	0	1617	373	7.369472	4.402406138643993	20.363983	0.0	1617.0	1648.0	6.9235086	4.3016553	20.38009	0.0	2163	2122	2122	0.991342	20	72	195	331	387	3383	0	132	2020-02-29_201924
35	5000	2615	205	0	43	0	1608	395	7.4277263	4.413716584551518	20.363983	0.0	1608.0	1648.0	6.9235086	4.3016553	20.38009	0.0	2180	2137	2137	0.9844527	20	72	195	332	390	3392	0	134	2020-02-29_201924
35	5000	2610	192	0	55	0	1576	429	7.473376	4.413699947085256	20.363983	0.0	1576.0	1648.0	6.9235086	4.3016553	20.38009	0.0	2198	2143	2143	0.9733502	20	72	195	332	390	3424	0	138	2020-02-29_201925
35	5000	2607	181	0	49	0	1576	448	7.542038	4.424407126154729	20.363983	0.0	1576.0	1648.0	6.9235086	4.3016553	20.38009	0.0	2212	2163	2163	0.9708122	20	72	195	332	391	3424	0	139	2020-02-29_201925
36	5000	2603	177	0	39	0	1563	475	7.5895877	4.445498283271771	20.363983	0.0	1563.0	1648.0	6.9235086	4.3016553	20.38009	0.0	2220	2181	2181	0.95073575	20	72	196	332	392	3437	0	143	2020-02-29_201926
36	5000	2599	170	0	32	0	1549	501	7.63431	4.448359780793353	20.363983	0.0	1549.0	1648.0	6.9235086	4.3016553	20.38009	0.0	2231	2199	2199	0.93479663	20	72	196	332	394	3451	0	149	2020-02-29_201926
36	5000	2593	166	0	28	0	1542	521	7.682692	4.45401002889805	20.363983	0.0	1542.0	1648.0	6.9235086	4.3016553	20.38009	0.0	2241	2213	2213	0.920882	20	72	196	332	396	3458	0	150	2020-02-29_201927
37	5000	2592	161	0	26	0	1527	542	7.731232	4.44623726341862	20.363983	0.0	1527.0	1648.0	6.9235086	4.3016553	20.38009	0.0	2247	2221	2221	0.90635234	20	72	196	332	396	3473	0	152	2020-02-29_201927
37	5000	2585	156	0	28	0	1512	566	7.7935925	4.452593427017378	20.363983	0.0	1512.0	1648.0	6.9235086	4.3016553	20.38009	0.0	2259	2231	2231	0.90873015	20	72	196	333	396	3488	0	153	2020-02-29_201928
37	5000	2581	149	0	29	0	1492	594	7.8294725	4.471351559845022	20.363983	0.0	1492.0	1648.0	6.9235086	4.3016553	20.38009	0.0	2270	2241	2241	0.8981233	20	72	196	333	397	3508	0	155	2020-02-29_201928
38	5000	2575	149	0	29	0	1464	626	7.909375	4.455625240407791	20.363983	0.0	1464.0	1648.0	6.9235086	4.3016553	20.38009	0.0	2276	2247	2247	0.8989071	20	72	196	333	397	3536	0	157	2020-02-29_201929
38	5000	2572	139	0	30	0	1449	650	7.9858274	4.446826428961067	20.363983	0.0	1449.0	1648.0	6.9235086	4.3016553	20.38009	0.0	2289	2259	2259	0.8923395	20	72	196	334	397	3551	0	160	2020-02-29_201929
38	5000	2568	137	0	24	0	1429	681	8.0481825	4.440834189741974	20.363983	0.0	1429.0	1648.0	6.9235086	4.3016553	20.38009	0.0	2295	2271	2271	0.88593423	20	72	196	334	399	3571	0	161	2020-02-29_201930
39	5000	2563	134	0	27	0	1407	704	8.062274	4.451410331548793	20.363983	0.0	1407.0	1648.0	6.9235086	4.3016553	20.38009	0.0	2303	2276	2276	0.8820185	20	72	196	334	400	3593	0	165	2020-02-29_201930
39	5000	2560	130	0	20	0	1389	733	8.164517	4.456723335455539	20.363983	0.0	1389.0	1648.0	6.9235086	4.3016553	20.38009	0.0	2310	2290	2290	0.89560837	20	72	196	334	402	3611	0	168	2020-02-29_201931
39	5000	2557	129	0	19	0	1358	767	8.2341	4.450566142212253	20.363983	0.0	1358.0	1648.0	6.9235086	4.3016553	20.38009	0.0	2314	2295	2295	0.8902798	20	72	196	334	402	3642	0	170	2020-02-29_201931
40	5000	2555	126	0	16	0	1335	796	8.284112	4.46955512203302	20.363983	0.0	1335.0	1648.0	6.9235086	4.3016553	20.38009	0.0	2319	2303	2303	0.8876405	20	72	197	334	403	3665	0	172	2020-02-29_201932
40	5000	2551	123	0	16	0	1308	829	8.331946	4.4834447022022115	20.363983	0.0	1308.0	1648.0	6.9235086	4.3016553	20.38009	0.0	2326	2310	2310	0.882263	20	72	197	335	405	3692	0	173	2020-02-29_201932
40	5000	2550	120	0	16	0	1281	860	8.36643	4.505479866915039	20.363983	0.0	1281.0	1648.0	6.9235086	4.3016553	20.38009	0.0	2330	2314	2314	0.86885244	20	72	197	335	405	3719	0	173	2020-02-29_201933
41	5000	2546	113	0	22	0	1250	893	8.429272	4.523947257141753	20.363983	0.0	1250.0	1648.0	6.9235086	4.3016553	20.38009	0.0	2341	2319	2319	0.8672	20	72	197	335	405	3750	0	176	2020-02-29_201933
41	5000	2544	109	0	21	0	1226	921	8.518271	4.530156707411033	21.120903	0.0	1226.0	1648.0	6.9235086	4.3016553	20.38009	0.0	2347	2326	2326	0.8686786	20	72	197	335	406	3774	0	179	2020-02-29_201934
41	5000	2541	106	0	23	0	1193	954	8.549308	4.561598388212917	21.120903	0.0	1193.0	1648.0	6.9235086	4.3016553	20.38009	0.0	2353	2330	2330	0.8650461	20	72	197	335	406	3807	0	183	2020-02-29_201934
42	5000	2541	104	0	13	0	1179	978	8.594866	4.572021164972772	21.120903	0.0	1179.0	1648.0	6.9235086	4.3016553	20.38009	0.0	2355	2342	2342	0.8634436	20	72	197	335	407	3821	0	185	2020-02-29_201935
42	5000	2537	100	0	16	0	1147	1013	8.666682	4.581565007182487	23.735563	0.0	1147.0	1648.0	6.9235086	4.3016553	20.38009	0.0	2363	2347	2347	0.8544028	20	72	197	335	407	3853	0	187	2020-02-29_201935
42	5000	2535	98	0	13	0	1120	1045	8.749462	4.5933584448612885	23.735563	0.0	1120.0	1648.0	6.9235086	4.3016553	20.38009	0.0	2367	2354	2354	0.8544643	20	72	197	335	408	3880	0	189	2020-02-29_201936
43	5000	2533	98	0	14	0	1089	1073	8.774842	4.600412947322085	23.735563	0.0	1089.0	1648.0	6.9235086	4.3016553	20.38009	0.0	2369	2355	2355	0.8466483	20	72	197	335	408	3911	0	193	2020-02-29_201936
43	5000	2532	98	0	6	0	1061	1109	8.834918	4.62307761165585	23.735563	0.0	1061.0	1648.0	6.9235086	4.3016553	20.38009	0.0	2370	2364	2364	0.8407163	20	72	197	335	408	3939	0	194	2020-02-29_201937
43	5000	2531	92	0	10	0	1034	1138	8.854304	4.613870168075436	23.735563	0.0	1034.0	1648.0	6.9235086	4.3016553	20.38009	0.0	2377	2367	2367	0.83075434	20	72	197	335	408	3966	0	195	2020-02-29_201937
44	5000	2528	90	0	13	0	995	1179	8.923047	4.618222399815244	23.735563	0.0	995.0	1648.0	6.9235086	4.3016553	20.38009	0.0	2382	2369	2369	0.8241206	20	72	197	335	408	4005	0	195	2020-02-29_201938
44	5000	2525	86	0	19	0	967	1206	9.007572	4.612243380554071	23.735563	0.0	967.0	1648.0	6.9235086	4.3016553	20.38009	0.0	2389	2370	2370	0.8335057	20	72	197	335	408	4033	0	197	2020-02-29_201938
44	5000	2522	85	0	16	0	948	1232	9.035621	4.632290635460179	23.735563	0.0	948.0	1648.0	6.9235086	4.3016553	20.38009	0.0	2393	2377	2377	0.8227848	20	72	197	335	408	4052	0	197	2020-02-29_201939
45	5000	2521	82	0	14	0	925	1260	9.098466	4.658532933489601	23.735563	0.0	925.0	1648.0	6.9235086	4.3016553	20.38009	0.0	2397	2383	2383	0.8172973	20	72	197	335	408	4075	0	198	2020-02-29_201939
45	5000	2520	78	0	13	0	897	1291	9.159195	4.691498945274914	23.735563	0.0	897.0	1648.0	6.9235086	4.3016553	20.38009	0.0	2402	2389	2389	0.81270903	20	72	197	335	408	4103	0	201	2020-02-29_201939
45	5000	2518	69	0	20	0	872	1320	9.251139	4.682175320490629	23.735563	0.0	872.0	1648.0	6.9235086	4.3016553	20.38009	0.0	2413	2393	2393	0.79701835	20	72	197	335	408	4128	0	201	2020-02-29_201940
46	5000	2517	65	0	21	0	844	1350	9.286348	4.682912183584595	23.735563	0.0	844.0	1648.0	6.9235086	4.3016553	20.38009	0.0	2418	2397	2397	0.7890995	20	72	197	335	408	4156	0	203	2020-02-29_201940
46	5000	2516	61	0	20	0	820	1378	9.292627	4.718856102969472	23.735563	0.0	820.0	1648.0	6.9235086	4.3016553	20.38009	0.0	2423	2403	2403	0.78414637	20	72	197	335	409	4180	0	205	2020-02-29_201941
46	5000	2511	59	0	17	0	798	1409	9.344269	4.756572593145437	23.735563	0.0	798.0	1648.0	6.9235086	4.3016553	20.38009	0.0	2430	2413	2413	0.7631579	20	72	197	336	409	4202	0	206	2020-02-29_201941
47	5000	2511	53	0	18	0	780	1431	9.338198	4.772422270504039	23.735563	0.0	780.0	1648.0	6.9235086	4.3016553	20.38009	0.0	2436	2418	2418	0.75769234	20	72	197	336	409	4220	0	207	2020-02-29_201942
47	5000	2507	53	0	17	0	759	1455	9.437012	4.810828773332941	23.735563	0.0	759.0	1648.0	6.9235086	4.3016553	20.38009	0.0	2440	2423	2423	0.7641634	20	72	197	336	411	4241	0	209	2020-02-29_201942
47	5000	2505	52	0	13	0	739	1481	9.406993	4.827010238987487	23.735563	0.0	739.0	1648.0	6.9235086	4.3016553	20.38009	0.0	2443	2430	2430	0.7456022	20	72	197	336	411	4261	0	210	2020-02-29_201942
48	5000	2504	48	0	12	0	716	1508	9.456674	4.842853684711468	23.735563	0.0	716.0	1648.0	6.9235086	4.3016553	20.38009	0.0	2448	2436	2436	0.7248603	20	72	197	336	412	4284	0	212	2020-02-29_201943
48	5000	2502	48	0	10	0	685	1542	9.5892725	4.828983168891208	23.735563	0.0	685.0	1648.0	6.9235086	4.3016553	20.38009	0.0	2450	2440	2440	0.72262776	20	72	197	336	412	4315	0	213	2020-02-29_201943
48	5000	2499	49	0	8	0	663	1567	9.576563	4.838671575416758	23.735563	0.0	663.0	1648.0	6.9235086	4.3016553	20.38009	0.0	2452	2444	2444	0.71945703	20	72	197	337	412	4337	0	214	2020-02-29_201944
49	5000	2496	50	0	6	0	644	1589	9.562332	4.834940917039695	23.735563	0.0	644.0	1648.0	6.9235086	4.3016553	20.38009	0.0	2454	2448	2448	0.7003106	20	72	197	337	412	4356	0	215	2020-02-29_201944
49	5000	2496	46	0	8	0	628	1606	9.610075	4.863052595653856	23.735563	0.0	628.0	1648.0	6.9235086	4.3016553	20.38009	0.0	2458	2450	2450	0.69745225	20	72	197	337	412	4372	0	216	2020-02-29_201945
49	5000	2495	46	0	6	0	608	1628	9.627183	4.876356865269996	23.735563	0.0	608.0	1648.0	6.9235086	4.3016553	20.38009	0.0	2459	2453	2453	0.6792763	20	72	197	337	412	4392	0	217	2020-02-29_201945
50	5000	2493	45	0	8	0	584	1653	9.628247	4.929037253754669	23.735563	0.0	584.0	1648.0	6.9235086	4.3016553	20.38009	0.0	2462	2454	2454	0.67808217	20	72	197	337	412	4416	0	217	2020-02-29_201945
50	5000	2491	45	0	6	0	559	1681	9.643187	4.941504677255886	23.735563	0.0	559.0	1648.0	6.9235086	4.3016553	20.38009	0.0	2464	2458	2458	0.6905188	20	72	197	337	412	4441	0	218	2020-02-29_201946
50	5000	2490	45	0	6	0	541	1698	9.725635	4.952394642217111	23.735563	0.0	541.0	1648.0	6.9235086	4.3016553	20.38009	0.0	2465	2459	2459	0.69500923	20	72	197	337	412	4459	0	220	2020-02-29_201946
51	5000	2489	44	0	5	0	519	1722	9.722077	4.986180471766088	23.735563	0.0	519.0	1648.0	6.9235086	4.3016553	20.38009	0.0	2467	2462	2462	0.68786126	20	72	197	337	412	4481	0	221	2020-02-29_201946
51	5000	2487	46	0	2	0	501	1742	9.652665	4.994457988180812	23.735563	0.0	501.0	1648.0	6.9235086	4.3016553	20.38009	0.0	2467	2465	2465	0.6826347	20	72	197	337	412	4499	0	222	2020-02-29_201947
51	5000	2487	45	0	3	0	474	1769	9.80462	4.923012060187439	23.735563	0.0	474.0	1648.0	6.9235086	4.3016553	20.38009	0.0	2468	2465	2465	0.6940928	20	72	197	337	412	4526	0	222	2020-02-29_201947
52	5000	2485	41	0	7	0	455	1789	9.767336	4.930573058955446	23.735563	0.0	455.0	1648.0	6.9235086	4.3016553	20.38009	0.0	2474	2467	2467	0.6857143	20	72	197	337	412	4545	0	223	2020-02-29_201948
52	5000	2484	41	0	8	0	438	1806	9.736646	4.948678219730651	23.735563	0.0	438.0	1648.0	6.9235086	4.3016553	20.38009	0.0	2475	2467	2467	0.6689498	20	72	197	337	412	4562	0	223	2020-02-29_201948
52	5000	2482	41	0	9	0	423	1822	9.723587	4.998204862684726	23.735563	0.0	423.0	1648.0	6.9235086	4.3016553	20.38009	0.0	2477	2468	2468	0.65957445	20	72	197	337	412	4577	0	223	2020-02-29_201948
53	5000	2482	41	0	3	0	408	1843	9.762987	4.960597037099218	23.735563	0.0	408.0	1648.0	6.9235086	4.3016553	20.38009	0.0	2477	2474	2474	0.6519608	20	72	197	337	412	4592	0	223	2020-02-29_201949
53	5000	2480	42	0	3	0	392	1860	9.77493	4.993289258802289	23.735563	0.0	392.0	1648.0	6.9235086	4.3016553	20.38009	0.0	2478	2475	2475	0.66071427	20	72	197	337	412	4608	0	223	2020-02-29_201949
53	5000	2476	43	0	4	0	375	1879	9.831121	4.9951568035147025	23.735563	0.0	375.0	1648.0	6.9235086	4.3016553	20.38009	0.0	2481	2477	2477	0.664	20	72	197	337	412	4625	0	223	2020-02-29_201949
54	5000	2475	39	0	9	0	358	1895	9.874019	5.060667106469265	23.735563	0.0	358.0	1648.0	6.9235086	4.3016553	20.38009	0.0	2486	2477	2477	0.67597765	20	72	197	337	412	4642	0	224	2020-02-29_201950
54	5000	2475	38	0	9	0	342	1912	10.022652	5.028998208668212	23.735563	0.0	342.0	1648.0	6.9235086	4.3016553	20.38009	0.0	2487	2478	2478	0.6871345	20	72	197	337	412	4658	0	224	2020-02-29_201950
54	5000	2473	38	0	7	0	329	1927	9.957893	5.004746282436553	22.987295	0.0	329.0	1648.0	6.9235086	4.3016553	20.38009	0.0	2489	2482	2482	0.67781156	20	72	197	337	412	4671	0	226	2020-02-29_201950
55	5000	2472	36	0	6	0	321	1939	9.836892	4.987244739549392	22.987295	0.0	321.0	1648.0	6.9235086	4.3016553	20.38009	0.0	2492	2486	2486	0.66043615	20	72	197	337	412	4679	0	226	2020-02-29_201951
55	5000	2469	35	0	9	0	309	1952	9.81008	5.017043629083073	22.987295	0.0	309.0	1648.0	6.9235086	4.3016553	20.38009	0.0	2496	2487	2487	0.6828479	20	72	197	337	412	4691	0	226	2020-02-29_201951
55	5000	2467	34	0	10	0	297	1965	9.832749	4.9379256825499835	22.987295	0.0	297.0	1648.0	6.9235086	4.3016553	20.38009	0.0	2499	2489	2489	0.6936027	20	72	197	337	412	4703	0	227	2020-02-29_201951
56	5000	2467	33	0	8	0	288	1977	9.819742	4.9945811471605195	22.987295	0.0	288.0	1648.0	6.9235086	4.3016553	20.38009	0.0	2500	2492	2492	0.7013889	20	72	197	337	412	4712	0	227	2020-02-29_201952
56	5000	2467	28	0	9	0	284	1985	9.854003	5.011481263858801	22.987295	0.0	284.0	1648.0	6.9235086	4.3016553	20.38009	0.0	2505	2496	2496	0.7112676	20	72	197	337	412	4716	0	227	2020-02-29_201952
56	5000	2466	29	0	6	0	281	1991	9.83989	5.023310492112835	22.987295	0.0	281.0	1648.0	6.9235086	4.3016553	20.38009	0.0	2505	2499	2499	0.7259787	20	72	197	337	412	4719	0	227	2020-02-29_201952
57	5000	2466	27	0	7	0	270	2002	9.933183	4.984248718766685	22.987295	0.0	270.0	1648.0	6.9235086	4.3016553	20.38009	0.0	2507	2500	2500	0.72962964	20	72	197	337	412	4730	0	228	2020-02-29_201953
57	5000	2465	28	0	2	0	266	2011	9.926937	5.029433781510366	22.987295	0.0	266.0	1648.0	6.9235086	4.3016553	20.38009	0.0	2507	2505	2505	0.7330827	20	72	197	337	412	4734	0	228	2020-02-29_201953
57	5000	2463	28	0	4	0	256	2021	9.856307	5.022672366521234	22.987295	0.0	256.0	1648.0	6.9235086	4.3016553	20.38009	0.0	2509	2505	2505	0.734375	20	72	197	337	412	4744	0	228	2020-02-29_201953
58	5000	2463	26	0	4	0	248	2031	9.815992	5.0150979023559294	22.987295	0.0	248.0	1648.0	6.9235086	4.3016553	20.38009	0.0	2511	2507	2507	0.73790324	20	72	197	337	412	4752	0	228	2020-02-29_201954
58	5000	2463	25	0	5	0	238	2040	9.749206	4.994420562524856	22.987295	0.0	238.0	1648.0	6.9235086	4.3016553	20.38009	0.0	2512	2507	2507	0.7394958	20	72	197	337	412	4762	0	229	2020-02-29_201954
58	5000	2462	25	0	4	0	230	2050	9.761605	5.015053975051581	22.987295	0.0	230.0	1648.0	6.9235086	4.3016553	20.38009	0.0	2513	2509	2509	0.7521739	20	72	197	337	412	4770	0	229	2020-02-29_201954
59	5000	2462	23	0	4	0	226	2055	9.769081	4.9980495463308605	22.987295	0.0	226.0	1648.0	6.9235086	4.3016553	20.38009	0.0	2515	2511	2511	0.75663716	20	72	197	337	412	4774	0	230	2020-02-29_201954
59	5000	2459	25	0	4	0	222	2059	9.723531	4.98223658882253	22.987295	0.0	222.0	1648.0	6.9235086	4.3016553	20.38009	0.0	2516	2512	2512	0.7477477	20	72	197	337	412	4778	0	231	2020-02-29_201955
59	5000	2458	26	0	3	0	215	2067	9.662995	5.026245850943424	22.987295	0.0	215.0	1648.0	6.9235086	4.3016553	20.38009	0.0	2516	2513	2513	0.75348836	20	72	197	337	412	4785	0	231	2020-02-29_201955
60	5000	2458	25	0	2	0	209	2074	9.6230345	5.0395912543564805	22.987295	0.0	209.0	1648.0	6.9235086	4.3016553	20.38009	0.0	2517	2515	2515	0.7464115	20	72	197	337	412	4791	0	232	2020-02-29_201955
60	5000	2458	24	0	2	0	199	2085	9.58948	5.012228127429118	22.987295	0.0	199.0	1648.0	6.9235086	4.3016553	20.38009	0.0	2518	2516	2516	0.75376886	20	72	197	337	412	4801	0	232	2020-02-29_201956
60	5000	2458	23	0	3	0	189	2095	9.43506	5.050777473654814	22.987295	0.0	189.0	1648.0	6.9235086	4.3016553	20.38009	0.0	2519	2516	2516	0.73544973	20	72	197	337	412	4811	0	232	2020-02-29_201956
61	5000	2456	25	0	2	0	182	2102	9.44698	5.07976479684201	22.987295	0.0	182.0	1648.0	6.9235086	4.3016553	20.38009	0.0	2519	2517	2517	0.75274724	20	72	197	337	412	4818	0	233	2020-02-29_201956
61	5000	2456	22	0	4	0	176	2109	9.396367	5.132074822728521	22.987295	0.0	176.0	1648.0	6.9235086	4.3016553	20.38009	0.0	2522	2518	2518	0.7443182	20	72	197	337	412	4824	0	233	2020-02-29_201957
61	5000	2456	22	0	3	0	169	2116	9.275407	5.143896482289259	22.987295	0.0	169.0	1648.0	6.9235086	4.3016553	20.38009	0.0	2522	2519	2519	0.70414203	20	72	197	337	412	4831	0	234	2020-02-29_201957
62	5000	2456	18	0	6	0	164	2122	9.187617	5.161828370082871	22.987295	0.0	164.0	1648.0	6.9235086	4.3016553	20.38009	0.0	2526	2520	2520	0.69512194	20	72	197	337	412	4836	0	234	2020-02-29_201957
62	5000	2455	17	0	6	0	160	2128	9.163978	5.169711026171212	22.987295	0.0	160.0	1648.0	6.9235086	4.3016553	20.38009	0.0	2528	2522	2522	0.7125	20	72	197	337	412	4840	0	234	2020-02-29_201957
62	5000	2455	15	0	8	0	158	2130	9.115114	5.183949921825267	22.987295	0.0	158.0	1648.0	6.9235086	4.3016553	20.38009	0.0	2530	2522	2522	0.721519	20	72	197	337	412	4842	0	234	2020-02-29_201958
63	5000	2455	14	0	5	0	161	2131	9.059715	5.204353622771936	22.987295	0.0	161.0	1648.0	6.9235086	4.3016553	20.38009	0.0	2531	2526	2526	0.72670805	20	72	197	337	412	4839	0	234	2020-02-29_201958
63	5000	2455	12	0	5	0	158	2135	9.226225	5.186076876752025	22.987295	0.0	158.0	1648.0	6.9235086	4.3016553	20.38009	0.0	2533	2528	2528	0.74050635	20	72	197	337	412	4842	0	235	2020-02-29_201958
63	5000	2455	10	0	5	0	158	2137	9.152825	5.125398387776588	22.987295	0.0	158.0	1648.0	6.9235086	4.3016553	20.38009	0.0	2535	2530	2530	0.74050635	20	72	197	337	412	4842	0	235	2020-02-29_201958
64	5000	2453	11	0	5	0	151	2145	9.026992	5.164543187194533	22.987295	0.0	151.0	1648.0	6.9235086	4.3016553	20.38009	0.0	2536	2531	2531	0.74834436	20	72	197	337	412	4849	0	235	2020-02-29_201959
64	5000	2453	10	0	4	0	151	2147	8.894402	5.061688958651622	22.987295	0.0	151.0	1648.0	6.9235086	4.3016553	20.38009	0.0	2537	2533	2533	0.74834436	20	72	197	337	412	4849	0	235	2020-02-29_201959
64	5000	2453	9	0	3	0	147	2152	8.917379	4.9300772970767275	21.205837	0.0	147.0	1648.0	6.9235086	4.3016553	20.38009	0.0	2538	2535	2535	0.7619048	20	72	197	337	412	4853	0	236	2020-02-29_201959
65	5000	2453	9	0	2	0	140	2160	8.842623	4.8950715250122085	21.205837	0.0	140.0	1648.0	6.9235086	4.3016553	20.38009	0.0	2538	2536	2536	0.75714284	20	72	197	337	412	4860	0	236	2020-02-29_201959
65	5000	2452	10	0	1	0	140	2161	8.886829	4.898004686134499	21.205837	0.0	140.0	1648.0	6.9235086	4.3016553	20.38009	0.0	2538	2537	2537	0.75	20	72	197	337	412	4860	0	236	2020-02-29_202000
65	5000	2452	10	0	0	0	137	2164	8.79916	4.905427122660911	21.205837	0.0	137.0	1648.0	6.9235086	4.3016553	20.38009	0.0	2538	2538	2538	0.729927	20	72	197	337	412	4863	0	237	2020-02-29_202000
66	5000	2450	11	0	1	0	131	2170	8.968114	4.8830374948162385	21.205837	0.0	131.0	1648.0	6.9235086	4.3016553	20.38009	0.0	2539	2538	2538	0.7480916	20	72	197	337	412	4869	0	237	2020-02-29_202000
66	5000	2450	11	0	1	0	128	2173	8.928121	4.933013809441508	21.205837	0.0	128.0	1648.0	6.9235086	4.3016553	20.38009	0.0	2539	2538	2538	0.765625	20	72	197	337	412	4872	0	237	2020-02-29_202001
66	5000	2450	10	0	2	0	123	2178	8.826977	4.981852978595595	21.205837	0.0	123.0	1648.0	6.9235086	4.3016553	20.38009	0.0	2540	2538	2538	0.7723577	20	72	197	337	412	4877	0	237	2020-02-29_202001
67	5000	2450	10	0	1	0	120	2182	8.824126	5.008510023270218	21.205837	0.0	120.0	1648.0	6.9235086	4.3016553	20.38009	0.0	2540	2539	2539	0.7916667	20	72	197	337	412	4880	0	237	2020-02-29_202001
67	5000	2450	10	0	1	0	114	2188	8.965918	5.04173522566322	21.205837	0.0	114.0	1648.0	6.9235086	4.3016553	20.38009	0.0	2540	2539	2539	0.80701756	20	72	197	337	412	4886	0	237	2020-02-29_202001
67	5000	2450	10	0	0	0	109	2194	8.964717	5.097975587160091	21.205837	0.0	109.0	1648.0	6.9235086	4.3016553	20.38009	0.0	2540	2540	2540	0.8165138	20	72	197	337	412	4891	0	237	2020-02-29_202002
68	5000	2449	10	0	1	0	108	2195	8.902467	5.079954035092958	21.205837	0.0	108.0	1648.0	6.9235086	4.3016553	20.38009	0.0	2541	2540	2540	0.8240741	20	72	197	337	412	4892	0	237	2020-02-29_202002
68	5000	2449	10	0	1	0	103	2200	8.830478	5.166071744732986	21.205837	0.0	103.0	1648.0	6.9235086	4.3016553	20.38009	0.0	2541	2540	2540	0.83495146	20	72	197	337	412	4897	0	237	2020-02-29_202002
68	5000	2449	9	0	2	0	97	2206	8.856424	5.150003059164083	21.205837	0.0	97.0	1648.0	6.9235086	4.3016553	20.38009	0.0	2542	2540	2540	0.87628865	20	72	197	337	412	4903	0	237	2020-02-29_202002
69	5000	2448	10	0	1	0	92	2212	8.853101	5.081600185587901	21.205837	0.0	92.0	1648.0	6.9235086	4.3016553	20.38009	0.0	2542	2541	2541	0.8695652	20	72	197	337	412	4908	0	237	2020-02-29_202003
69	5000	2448	10	0	1	0	90	2214	8.738905	5.055144629819562	21.205837	0.0	90.0	1648.0	6.9235086	4.3016553	20.38009	0.0	2542	2541	2541	0.8666667	20	72	197	337	412	4910	0	237	2020-02-29_202003
69	5000	2447	11	0	0	0	85	2220	8.821936	4.843764963434548	21.205837	0.0	85.0	1648.0	6.9235086	4.3016553	20.38009	0.0	2542	2542	2542	0.87058824	20	72	197	337	412	4915	0	237	2020-02-29_202003
70	5000	2446	11	0	1	0	82	2223	8.525892	4.6091109895260205	18.097977	0.0	82.0	1648.0	6.9235086	4.3016553	20.38009	0.0	2543	2542	2542	0.86585367	20	72	197	337	412	4918	0	237	2020-02-29_202003
70	5000	2446	11	0	1	0	81	2223	8.423641	4.543280895002372	18.097977	0.0	81.0	1648.0	6.9235086	4.3016553	20.38009	0.0	2543	2542	2542	0.8271605	20	72	197	337	412	4919	0	238	2020-02-29_202003
70	5000	2446	10	0	2	0	77	2227	8.589284	4.546738665132809	18.097977	0.0	77.0	1648.0	6.9235086	4.3016553	20.38009	0.0	2544	2542	2542	0.8181818	20	72	197	337	412	4923	0	238	2020-02-29_202004
71	5000	2446	10	0	1	0	77	2228	8.547669	4.5182398844508445	18.097977	0.0	77.0	1648.0	6.9235086	4.3016553	20.38009	0.0	2544	2543	2543	0.8181818	20	72	197	337	412	4923	0	238	2020-02-29_202004
71	5000	2446	10	0	1	0	73	2232	8.48717	4.518600170136609	18.097977	0.0	73.0	1648.0	6.9235086	4.3016553	20.38009	0.0	2544	2543	2543	0.8082192	20	72	197	337	412	4927	0	238	2020-02-29_202004
71	5000	2445	10	0	1	0	71	2235	8.300238	4.514383429147476	18.097977	0.0	71.0	1648.0	6.9235086	4.3016553	20.38009	0.0	2545	2544	2544	0.8169014	20	72	197	337	412	4929	0	238	2020-02-29_202004
72	5000	2444	10	0	2	0	68	2237	8.313356	4.569873443119931	18.097977	0.0	68.0	1648.0	6.9235086	4.3016553	20.38009	0.0	2546	2544	2544	0.85294116	20	72	197	337	412	4932	0	239	2020-02-29_202005
72	5000	2444	10	0	2	0	67	2238	8.244831	4.5690281815906895	18.097977	0.0	67.0	1648.0	6.9235086	4.3016553	20.38009	0.0	2546	2544	2544	0.86567163	20	72	197	337	412	4933	0	239	2020-02-29_202005
72	5000	2444	9	0	2	0	67	2238	8.142351	4.551688356816952	18.097977	0.0	67.0	1648.0	6.9235086	4.3016553	20.38009	0.0	2547	2545	2545	0.86567163	20	72	197	337	412	4933	0	240	2020-02-29_202005
73	5000	2444	9	0	1	0	67	2239	8.231565	4.447055253794116	18.097977	0.0	67.0	1648.0	6.9235086	4.3016553	20.38009	0.0	2547	2546	2546	0.86567163	20	72	197	337	412	4933	0	240	2020-02-29_202005
73	5000	2443	9	0	2	0	64	2242	8.253542	4.458912297859746	18.097977	0.0	64.0	1648.0	6.9235086	4.3016553	20.38009	0.0	2548	2546	2546	0.859375	20	72	197	337	412	4936	0	240	2020-02-29_202005
73	5000	2443	9	0	1	0	63	2244	8.287368	4.466284865577685	18.097977	0.0	63.0	1648.0	6.9235086	4.3016553	20.38009	0.0	2548	2547	2547	0.84126985	20	72	197	337	412	4937	0	240	2020-02-29_202006
74	5000	2443	9	0	1	0	61	2246	8.154885	4.404186441935903	18.097977	0.0	61.0	1648.0	6.9235086	4.3016553	20.38009	0.0	2548	2547	2547	0.78688526	20	72	197	337	412	4939	0	240	2020-02-29_202006
74	5000	2443	9	0	0	0	62	2246	8.075376	4.412575800517482	18.097977	0.0	62.0	1648.0	6.9235086	4.3016553	20.38009	0.0	2548	2548	2548	0.7741935	20	72	197	337	412	4938	0	240	2020-02-29_202006
74	5000	2443	8	0	1	0	61	2247	8.109392	4.4409913848126825	18.097977	0.0	61.0	1648.0	6.9235086	4.3016553	20.38009	0.0	2549	2548	2548	0.7704918	20	72	197	337	412	4939	0	240	2020-02-29_202006
75	5000	2442	9	0	1	0	58	2249	8.244501	4.498470682311296	18.097977	0.0	58.0	1648.0	6.9235086	4.3016553	20.38009	0.0	2549	2548	2548	0.7758621	20	72	197	337	412	4942	0	241	2020-02-29_202006
75	5000	2442	9	0	1	0	55	2252	8.207301	4.409776507399762	18.097977	0.0	55.0	1648.0	6.9235086	4.3016553	20.38009	0.0	2549	2548	2548	0.6727273	20	72	197	337	412	4945	0	241	2020-02-29_202007
75	5000	2442	9	0	0	0	55	2253	8.099452	4.402303240233427	18.097977	0.0	55.0	1648.0	6.9235086	4.3016553	20.38009	0.0	2549	2549	2549	0.6727273	20	72	197	337	412	4945	0	241	2020-02-29_202007
76	5000	2442	8	0	1	0	53	2255	7.8712926	4.250386164455774	17.089664	0.0	53.0	1648.0	6.9235086	4.3016553	20.38009	0.0	2550	2549	2549	0.6415094	20	72	197	337	412	4947	0	241	2020-02-29_202007
76	5000	2442	7	0	2	0	53	2255	7.8712926	4.250386164455774	17.089664	0.0	53.0	1648.0	6.9235086	4.3016553	20.38009	0.0	2551	2549	2549	0.6415094	20	72	197	337	412	4947	0	241	2020-02-29_202007
76	5000	2442	7	0	2	0	50	2258	7.9167805	4.296373816651911	17.089664	0.0	50.0	1648.0	6.9235086	4.3016553	20.38009	0.0	2551	2549	2549	0.64	20	72	197	337	412	4950	0	241	2020-02-29_202007
77	5000	2442	6	0	2	0	49	2260	7.986271	4.250677840088534	17.089664	0.0	49.0	1648.0	6.9235086	4.3016553	20.38009	0.0	2552	2550	2550	0.6530612	20	72	197	337	412	4951	0	241	2020-02-29_202008
77	5000	2442	5	0	2	0	47	2263	8.044946	4.287056208739238	17.089664	0.0	47.0	1648.0	6.9235086	4.3016553	20.38009	0.0	2553	2551	2551	0.63829786	20	72	197	337	412	4953	0	241	2020-02-29_202008
77	5000	2442	4	0	3	0	45	2265	8.191354	4.323950341362101	17.089664	0.0	45.0	1648.0	6.9235086	4.3016553	20.38009	0.0	2554	2551	2551	0.64444447	20	72	197	337	412	4955	0	241	2020-02-29_202008
78	5000	2442	4	0	2	0	43	2268	8.291935	4.365532795308502	17.089664	0.0	43.0	1648.0	6.9235086	4.3016553	20.38009	0.0	2554	2552	2552	0.6744186	20	72	197	337	412	4957	0	241	2020-02-29_202008
78	5000	2442	4	0	1	0	44	2268	8.443015	4.4293309628340385	17.089664	0.0	44.0	1648.0	6.9235086	4.3016553	20.38009	0.0	2554	2553	2553	0.70454544	20	72	197	337	412	4956	0	241	2020-02-29_202009
78	5000	2442	4	0	0	0	44	2269	8.676407	4.423270177287308	17.089664	0.0	44.0	1648.0	6.9235086	4.3016553	20.38009	0.0	2554	2554	2554	0.72727275	20	72	197	337	412	4956	0	241	2020-02-29_202009
79	5000	2442	4	0	0	0	44	2269	8.676407	4.423270177287308	17.089664	0.0	44.0	1648.0	6.9235086	4.3016553	20.38009	0.0	2554	2554	2554	0.72727275	20	72	197	337	412	4956	0	241	2020-02-29_202009
79	5000	2442	4	0	0	0	43	2270	8.48075	4.278627803839575	15.245277	0.0	43.0	1648.0	6.9235086	4.3016553	20.38009	0.0	2554	2554	2554	0.7209302	20	72	197	337	412	4957	0	241	2020-02-29_202009
79	5000	2442	3	0	1	0	41	2272	8.720298	4.190894274270735	15.245277	0.0	41.0	1648.0	6.9235086	4.3016553	20.38009	0.0	2555	2554	2554	0.75609756	20	72	197	337	412	4959	0	241	2020-02-29_202009
80	5000	2442	3	0	1	0	40	2273	8.772367	4.23083145122525	15.245277	0.0	40.0	1648.0	6.9235086	4.3016553	20.38009	0.0	2555	2554	2554	0.75	20	72	197	337	412	4960	0	241	2020-02-29_202010
80	5000	2441	4	0	1	0	39	2274	8.77519	4.2861004382962244	15.245277	0.0	39.0	1648.0	6.9235086	4.3016553	20.38009	0.0	2555	2554	2554	0.71794873	20	72	197	337	412	4961	0	241	2020-02-29_202010
80	5000	2441	4	0	0	0	38	2276	9.120378	4.015254259621572	15.245277	0.0	38.0	1648.0	6.9235086	4.3016553	20.38009	0.0	2555	2555	2555	0.7368421	20	72	197	337	412	4962	0	241	2020-02-29_202010
81	5000	2441	4	0	0	0	38	2276	9.120378	4.015254259621572	15.245277	0.0	38.0	1648.0	6.9235086	4.3016553	20.38009	0.0	2555	2555	2555	0.7368421	20	72	197	337	412	4962	0	241	2020-02-29_202010
81	5000	2441	4	0	0	0	34	2280	9.020746	4.178486931474002	15.245277	0.0	34.0	1648.0	6.9235086	4.3016553	20.38009	0.0	2555	2555	2555	0.7647059	20	72	197	337	412	4966	0	241	2020-02-29_202011
81	5000	2441	3	0	1	0	33	2281	9.111239	4.209304747812985	15.245277	0.0	33.0	1648.0	6.9235086	4.3016553	20.38009	0.0	2556	2555	2555	0.7878788	20	72	197	337	412	4967	0	241	2020-02-29_202011
82	5000	2441	3	0	1	0	31	2283	9.150503	4.340819323853937	15.245277	0.0	31.0	1648.0	6.9235086	4.3016553	20.38009	0.0	2556	2555	2555	0.7741935	20	72	197	337	412	4969	0	241	2020-02-29_202011
82	5000	2441	3	0	1	0	30	2284	9.389614	4.202257939072639	15.245277	0.0	30.0	1648.0	6.9235086	4.3016553	20.38009	0.0	2556	2555	2555	0.8	20	72	197	337	412	4970	0	241	2020-02-29_202011
82	5000	2441	3	0	0	0	29	2286	9.747417	3.8702083618297674	15.245277	3.2253036	29.0	1648.0	6.9235086	4.3016553	20.38009	0.0	2556	2556	2556	0.7586207	20	72	197	337	412	4971	0	241	2020-02-29_202012
83	5000	2441	3	0	0	0	26	2289	9.582716	3.707968333136881	15.245277	3.2253036	26.0	1648.0	6.9235086	4.3016553	20.38009	0.0	2556	2556	2556	0.7307692	20	72	197	337	412	4974	0	241	2020-02-29_202012
83	5000	2441	2	0	1	0	26	2289	9.582716	3.707968333136881	15.245277	3.2253036	26.0	1648.0	6.9235086	4.3016553	20.38009	0.0	2557	2556	2556	0.7307692	20	72	197	337	412	4974	0	241	2020-02-29_202012
83	5000	2440	3	0	1	0	25	2290	9.368226	3.6160656237681787	15.245277	3.2253036	25.0	1648.0	6.9235086	4.3016553	20.38009	0.0	2557	2556	2556	0.68	20	72	197	337	412	4975	0	241	2020-02-29_202012
84	5000	2440	2	0	2	0	25	2290	9.368226	3.6160656237681787	15.245277	3.2253036	25.0	1648.0	6.9235086	4.3016553	20.38009	0.0	2558	2556	2556	0.68	20	72	197	337	412	4975	0	241	2020-02-29_202013
84	5000	2440	2	0	1	0	25	2291	9.071994	3.831139074714235	15.245277	2.9218903	25.0	1648.0	6.9235086	4.3016553	20.38009	0.0	2558	2557	2557	0.72	20	72	197	337	412	4975	0	241	2020-02-29_202013
84	5000	2440	2	0	0	0	23	2294	8.420638	4.312239487007945	15.245277	0.0	23.0	1648.0	6.9235086	4.3016553	20.38009	0.0	2558	2558	2558	0.73913044	20	72	197	337	412	4977	0	241	2020-02-29_202013
85	5000	2440	2	0	0	0	22	2294	8.803394	3.993857435712606	15.245277	2.9218903	22.0	1648.0	6.9235086	4.3016553	20.38009	0.0	2558	2558	2558	0.77272725	20	72	197	337	412	4978	0	242	2020-02-29_202013
85	5000	2440	1	0	1	0	21	2295	8.888589	4.071950396222537	15.245277	2.9218903	21.0	1648.0	6.9235086	4.3016553	20.38009	0.0	2559	2558	2558	0.8095238	20	72	197	337	412	4979	0	242	2020-02-29_202013
85	5000	2440	1	0	1	0	19	2297	9.113157	4.1697686410662556	15.245277	2.9218903	19.0	1648.0	6.9235086	4.3016553	20.38009	0.0	2559	2558	2558	0.84210527	20	72	197	337	412	4981	0	242	2020-02-29_202013
86	5000	2440	1	0	1	0	19	2297	9.113157	4.1697686410662556	15.245277	2.9218903	19.0	1648.0	6.9235086	4.3016553	20.38009	0.0	2559	2558	2558	0.84210527	20	72	197	337	412	4981	0	242	2020-02-29_202014
86	5000	2440	1	0	0	0	19	2298	9.000814	4.107350594141952	15.245277	2.9218903	19.0	1648.0	6.9235086	4.3016553	20.38009	0.0	2559	2559	2559	0.7368421	20	72	197	337	412	4981	0	242	2020-02-29_202014
86	5000	2440	1	0	0	0	19	2298	9.000814	4.107350594141952	15.245277	2.9218903	19.0	1648.0	6.9235086	4.3016553	20.38009	0.0	2559	2559	2559	0.7368421	20	72	197	337	412	4981	0	242	2020-02-29_202014
87	5000	2440	1	0	0	0	18	2299	8.760967	4.087224287247714	15.245277	2.9218903	18.0	1648.0	6.9235086	4.3016553	20.38009	0.0	2559	2559	2559	0.6666667	20	72	197	337	412	4982	0	242	2020-02-29_202014
87	5000	2440	1	0	0	0	18	2299	8.760967	4.087224287247714	15.245277	2.9218903	18.0	1648.0	6.9235086	4.3016553	20.38009	0.0	2559	2559	2559	0.6666667	20	72	197	337	412	4982	0	242	2020-02-29_202014
87	5000	2440	1	0	0	0	18	2299	8.760967	4.087224287247714	15.245277	2.9218903	18.0	1648.0	6.9235086	4.3016553	20.38009	0.0	2559	2559	2559	0.6666667	20	72	197	337	412	4982	0	242	2020-02-29_202014
88	5000	2440	1	0	0	0	18	2299	8.760967	4.087224287247714	15.245277	2.9218903	18.0	1648.0	6.9235086	4.3016553	20.38009	0.0	2559	2559	2559	0.6666667	20	72	197	337	412	4982	0	242	2020-02-29_202015
88	5000	2440	1	0	0	0	18	2299	8.760967	4.087224287247714	15.245277	2.9218903	18.0	1648.0	6.9235086	4.3016553	20.38009	0.0	2559	2559	2559	0.6666667	20	72	197	337	412	4982	0	242	2020-02-29_202015
88	5000	2440	1	0	0	0	18	2299	8.760967	4.087224287247714	15.245277	2.9218903	18.0	1648.0	6.9235086	4.3016553	20.38009	0.0	2559	2559	2559	0.6666667	20	72	197	337	412	4982	0	242	2020-02-29_202015
89	5000	2440	1	0	0	0	16	2301	8.30685	4.1038474847960416	15.245277	2.9218903	16.0	1648.0	6.9235086	4.3016553	20.38009	0.0	2559	2559	2559	0.6875	20	72	197	337	412	4984	0	242	2020-02-29_202015
89	5000	2440	1	0	0	0	16	2301	8.30685	4.1038474847960416	15.245277	2.9218903	16.0	1648.0	6.9235086	4.3016553	20.38009	0.0	2559	2559	2559	0.6875	20	72	197	337	412	4984	0	242	2020-02-29_202015
89	5000	2440	1	0	0	0	16	2301	8.30685	4.1038474847960416	15.245277	2.9218903	16.0	1648.0	6.9235086	4.3016553	20.38009	0.0	2559	2559	2559	0.6875	20	72	197	337	412	4984	0	242	2020-02-29_202015
90	5000	2440	1	0	0	0	16	2301	8.30685	4.1038474847960416	15.245277	2.9218903	16.0	1648.0	6.9235086	4.3016553	20.38009	0.0	2559	2559	2559	0.6875	20	72	197	337	412	4984	0	242	2020-02-29_202016
90	5000	2440	0	0	1	0	16	2301	8.30685	4.1038474847960416	15.245277	2.9218903	16.0	1648.0	6.9235086	4.3016553	20.38009	0.0	2560	2559	2559	0.6875	20	72	197	337	412	4984	0	242	2020-02-29_202016
90	5000	2440	0	0	1	0	16	2301	8.30685	4.1038474847960416	15.245277	2.9218903	16.0	1648.0	6.9235086	4.3016553	20.38009	0.0	2560	2559	2559	0.6875	20	72	197	337	412	4984	0	242	2020-02-29_202016
91	5000	2440	0	0	1	0	15	2302	8.191976	4.221174207644619	15.245277	2.9218903	15.0	1648.0	6.9235086	4.3016553	20.38009	0.0	2560	2559	2559	0.6666667	20	72	197	337	412	4985	0	242	2020-02-29_202016
91	5000	2440	0	0	0	0	16	2302	8.729982	4.6110327891447875	16.800064	2.9218903	16.0	1648.0	6.9235086	4.3016553	20.38009	0.0	2560	2560	2560	0.625	20	72	197	337	412	4984	0	242	2020-02-29_202016
91	5000	2440	0	0	0	0	16	2302	8.729982	4.6110327891447875	16.800064	2.9218903	16.0	1648.0	6.9235086	4.3016553	20.38009	0.0	2560	2560	2560	0.625	20	72	197	337	412	4984	0	242	2020-02-29_202016
92	5000	2440	0	0	0	0	16	2302	8.729982	4.6110327891447875	16.800064	2.9218903	16.0	1648.0	6.9235086	4.3016553	20.38009	0.0	2560	2560	2560	0.625	20	72	197	337	412	4984	0	242	2020-02-29_202017
92	5000	2440	0	0	0	0	16	2302	8.729982	4.6110327891447875	16.800064	2.9218903	16.0	1648.0	6.9235086	4.3016553	20.38009	0.0	2560	2560	2560	0.625	20	72	197	337	412	4984	0	242	2020-02-29_202017
92	5000	2440	0	0	0	0	15	2303	8.913497	4.712004026828982	16.800064	2.9218903	15.0	1648.0	6.9235086	4.3016553	20.38009	0.0	2560	2560	2560	0.6666667	20	72	197	337	412	4985	0	242	2020-02-29_202017
93	5000	2440	0	0	0	0	15	2303	8.913497	4.712004026828982	16.800064	2.9218903	15.0	1648.0	6.9235086	4.3016553	20.38009	0.0	2560	2560	2560	0.6666667	20	72	197	337	412	4985	0	242	2020-02-29_202017
93	5000	2440	0	0	0	0	13	2305	9.469372	4.8357811133714925	16.800064	2.9218903	13.0	1648.0	6.9235086	4.3016553	20.38009	0.0	2560	2560	2560	0.6923077	20	72	197	337	412	4987	0	242	2020-02-29_202017
93	5000	2440	0	0	0	0	11	2306	9.3341	4.843937039609534	16.800064	2.9218903	11.0	1648.0	6.9235086	4.3016553	20.38009	0.0	2560	2560	2560	0.6363636	20	72	197	337	412	4989	0	243	2020-02-29_202017
94	5000	2440	0	0	0	0	10	2307	9.816723	4.8191235032650575	16.800064	2.9218903	10.0	1648.0	6.9235086	4.3016553	20.38009	0.0	2560	2560	2560	0.7	20	72	197	337	412	4990	0	243	2020-02-29_202018
94	5000	2440	0	0	0	0	9	2308	10.227695	4.922076896280714	16.800064	2.9218903	9.0	1648.0	6.9235086	4.3016553	20.38009	0.0	2560	2560	2560	0.6666667	20	72	197	337	412	4991	0	243	2020-02-29_202018
94	5000	2440	0	0	0	0	8	2309	9.600497	4.862268304085356	16.800064	2.9218903	8.0	1648.0	6.9235086	4.3016553	20.38009	0.0	2560	2560	2560	0.625	20	72	197	337	412	4992	0	243	2020-02-29_202018
95	5000	2440	0	0	0	0	8	2309	9.600497	4.862268304085356	16.800064	2.9218903	8.0	1648.0	6.9235086	4.3016553	20.38009	0.0	2560	2560	2560	0.625	20	72	197	337	412	4992	0	243	2020-02-29_202018
95	5000	2440	0	0	0	0	7	2310	10.511239	4.454254756635695	16.800064	2.9218903	7.0	1648.0	6.9235086	4.3016553	20.38009	0.0	2560	2560	2560	0.71428573	20	72	197	337	412	4993	0	243	2020-02-29_202018
95	5000	2440	0	0	0	0	7	2310	10.511239	4.454254756635695	16.800064	2.9218903	7.0	1648.0	6.9235086	4.3016553	20.38009	0.0	2560	2560	2560	0.71428573	20	72	197	337	412	4993	0	243	2020-02-29_202019
96	5000	2440	0	0	0	0	7	2310	10.511239	4.454254756635695	16.800064	2.9218903	7.0	1648.0	6.9235086	4.3016553	20.38009	0.0	2560	2560	2560	0.71428573	20	72	197	337	412	4993	0	243	2020-02-29_202019
96	5000	2440	0	0	0	0	7	2310	10.511239	4.454254756635695	16.800064	2.9218903	7.0	1648.0	6.9235086	4.3016553	20.38009	0.0	2560	2560	2560	0.71428573	20	72	197	337	412	4993	0	243	2020-02-29_202019
96	5000	2440	0	0	0	0	7	2310	10.511239	4.454254756635695	16.800064	2.9218903	7.0	1648.0	6.9235086	4.3016553	20.38009	0.0	2560	2560	2560	0.71428573	20	72	197	337	412	4993	0	243	2020-02-29_202019
97	5000	2440	0	0	0	0	7	2310	10.511239	4.454254756635695	16.800064	2.9218903	7.0	1648.0	6.9235086	4.3016553	20.38009	0.0	2560	2560	2560	0.71428573	20	72	197	337	412	4993	0	243	2020-02-29_202019
97	5000	2440	0	0	0	0	7	2310	10.511239	4.454254756635695	16.800064	2.9218903	7.0	1648.0	6.9235086	4.3016553	20.38009	0.0	2560	2560	2560	0.71428573	20	72	197	337	412	4993	0	243	2020-02-29_202019
97	5000	2440	0	0	0	0	7	2310	10.511239	4.454254756635695	16.800064	2.9218903	7.0	1648.0	6.9235086	4.3016553	20.38009	0.0	2560	2560	2560	0.71428573	20	72	197	337	412	4993	0	243	2020-02-29_202019
98	5000	2440	0	0	0	0	6	2311	10.1486635	4.764891721249747	16.800064	2.9218903	6.0	1648.0	6.9235086	4.3016553	20.38009	0.0	2560	2560	2560	0.5	20	72	197	337	412	4994	0	243	2020-02-29_202020
98	5000	2440	0	0	0	0	6	2311	10.1486635	4.764891721249747	16.800064	2.9218903	6.0	1648.0	6.9235086	4.3016553	20.38009	0.0	2560	2560	2560	0.5	20	72	197	337	412	4994	0	243	2020-02-29_202020
98	5000	2440	0	0	0	0	6	2311	10.1486635	4.764891721249747	16.800064	2.9218903	6.0	1648.0	6.9235086	4.3016553	20.38009	0.0	2560	2560	2560	0.5	20	72	197	337	412	4994	0	243	2020-02-29_202020
99	5000	2440	0	0	0	0	6	2311	10.1486635	4.764891721249747	16.800064	2.9218903	6.0	1648.0	6.9235086	4.3016553	20.38009	0.0	2560	2560	2560	0.5	20	72	197	337	412	4994	0	243	2020-02-29_202020
99	5000	2440	0	0	0	0	6	2311	10.1486635	4.764891721249747	16.800064	2.9218903	6.0	1648.0	6.9235086	4.3016553	20.38009	0.0	2560	2560	2560	0.5	20	72	197	337	412	4994	0	243	2020-02-29_202020
99	5000	2440	0	0	0	0	6	2311	10.1486635	4.764891721249747	16.800064	2.9218903	6.0	1648.0	6.9235086	4.3016553	20.38009	0.0	2560	2560	2560	0.5	20	72	197	337	412	4994	0	243	2020-02-29_202020
100	5000	2440	0	0	0	0	6	2311	10.1486635	4.764891721249747	16.800064	2.9218903	6.0	1648.0	6.9235086	4.3016553	20.38009	0.0	2560	2560	2560	0.5	20	72	197	337	412	4994	0	243	2020-02-29_202021
100	5000	2440	0	0	0	0	5	2312	9.461996	4.984365624685051	16.800064	2.9218903	5.0	1648.0	6.9235086	4.3016553	20.38009	0.0	2560	2560	2560	0.4	20	72	197	337	412	4995	0	243	2020-02-29_202021
100	5000	2440	0	0	0	0	5	2312	9.461996	4.984365624685051	16.800064	2.9218903	5.0	1648.0	6.9235086	4.3016553	20.38009	0.0	2560	2560	2560	0.4	20	72	197	337	412	4995	0	243	2020-02-29_202021
101	5000	2440	0	0	0	0	4	2313	9.837557	5.673173235656353	16.800064	2.9218903	4.0	1648.0	6.9235086	4.3016553	20.38009	0.0	2560	2560	2560	0.5	20	72	197	337	412	4996	0	243	2020-02-29_202021
101	5000	2440	0	0	0	0	3	2314	12.142779	4.048833306949168	16.800064	9.460129	3.0	1648.0	6.9235086	4.3016553	20.38009	0.0	2560	2560	2560	0.33333334	20	72	197	337	412	4997	0	243	2020-02-29_202021
101	5000	2440	0	0	0	0	3	2314	12.142779	4.048833306949168	16.800064	9.460129	3.0	1648.0	6.9235086	4.3016553	20.38009	0.0	2560	2560	2560	0.33333334	20	72	197	337	412	4997	0	243	2020-02-29_202021
102	5000	2440	0	0	0	0	3	2314	12.142779	4.048833306949168	16.800064	9.460129	3.0	1648.0	6.9235086	4.3016553	20.38009	0.0	2560	2560	2560	0.33333334	20	72	197	337	412	4997	0	243	2020-02-29_202022
102	5000	2440	0	0	0	0	3	2314	12.142779	4.048833306949168	16.800064	9.460129	3.0	1648.0	6.9235086	4.3016553	20.38009	0.0	2560	2560	2560	0.33333334	20	72	197	337	412	4997	0	243	2020-02-29_202022
102	5000	2440	0	0	0	0	3	2314	12.142779	4.048833306949168	16.800064	9.460129	3.0	1648.0	6.9235086	4.3016553	20.38009	0.0	2560	2560	2560	0.33333334	20	72	197	337	412	4997	0	243	2020-02-29_202022
103	5000	2440	0	0	0	0	3	2314	12.142779	4.048833306949168	16.800064	9.460129	3.0	1648.0	6.9235086	4.3016553	20.38009	0.0	2560	2560	2560	0.33333334	20	72	197	337	412	4997	0	243	2020-02-29_202022
103	5000	2440	0	0	0	0	2	2315	13.484104	4.689475495183004	16.800064	10.168144	2.0	1648.0	6.9235086	4.3016553	20.38009	0.0	2560	2560	2560	0.5	20	72	197	337	412	4998	0	243	2020-02-29_202022
103	5000	2440	0	0	0	0	2	2315	13.484104	4.689475495183004	16.800064	10.168144	2.0	1648.0	6.9235086	4.3016553	20.38009	0.0	2560	2560	2560	0.5	20	72	197	337	412	4998	0	243	2020-02-29_202022
104	5000	2440	0	0	0	0	2	2315	13.484104	4.689475495183004	16.800064	10.168144	2.0	1648.0	6.9235086	4.3016553	20.38009	0.0	2560	2560	2560	0.5	20	72	197	337	412	4998	0	243	2020-02-29_202023
104	5000	2440	0	0	0	0	2	2315	13.484104	4.689475495183004	16.800064	10.168144	2.0	1648.0	6.9235086	4.3016553	20.38009	0.0	2560	2560	2560	0.5	20	72	197	337	412	4998	0	243	2020-02-29_202023
104	5000	2440	0	0	0	0	2	2315	13.484104	4.689475495183004	16.800064	10.168144	2.0	1648.0	6.9235086	4.3016553	20.38009	0.0	2560	2560	2560	0.5	20	72	197	337	412	4998	0	243	2020-02-29_202023
105	5000	2440	0	0	0	0	2	2315	13.484104	4.689475495183004	16.800064	10.168144	2.0	1648.0	6.9235086	4.3016553	20.38009	0.0	2560	2560	2560	0.5	20	72	197	337	412	4998	0	243	2020-02-29_202023
105	5000	2440	0	0	0	0	1	2316	16.800064	NaN	16.800064	16.800064	1.0	1648.0	6.9235086	4.3016553	20.38009	0.0	2560	2560	2560	0.0	20	72	197	337	412	4999	0	243	2020-02-29_202023
105	5000	2440	0	0	0	0	1	2316	16.800064	NaN	16.800064	16.800064	1.0	1648.0	6.9235086	4.3016553	20.38009	0.0	2560	2560	2560	0.0	20	72	197	337	412	4999	0	243	2020-02-29_202024
106	5000	2440	0	0	0	0	1	2316	16.800064	NaN	16.800064	16.800064	1.0	1648.0	6.9235086	4.3016553	20.38009	0.0	2560	2560	2560	0.0	20	72	197	337	412	4999	0	243	2020-02-29_202024
106	5000	2440	0	0	0	0	1	2316	16.800064	NaN	16.800064	16.800064	1.0	1648.0	6.9235086	4.3016553	20.38009	0.0	2560	2560	2560	0.0	20	72	197	337	412	4999	0	243	2020-02-29_202024
106	5000	2440	0	0	0	0	1	2316	16.800064	NaN	16.800064	16.800064	1.0	1648.0	6.9235086	4.3016553	20.38009	0.0	2560	2560	2560	0.0	20	72	197	337	412	4999	0	243	2020-02-29_202024
107	5000	2440	0	0	0	0	1	2316	16.800064	NaN	16.800064	16.800064	1.0	1648.0	6.9235086	4.3016553	20.38009	0.0	2560	2560	2560	0.0	20	72	197	337	412	4999	0	243	2020-02-29_202024
107	5000	2440	0	0	0	0	1	2316	16.800064	NaN	16.800064	16.800064	1.0	1648.0	6.9235086	4.3016553	20.38009	0.0	2560	2560	2560	0.0	20	72	197	337	412	4999	0	243	2020-02-29_202024
107	5000	2440	0	0	0	0	1	2316	16.800064	NaN	16.800064	16.800064	1.0	1648.0	6.9235086	4.3016553	20.38009	0.0	2560	2560	2560	0.0	20	72	197	337	412	4999	0	243	2020-02-29_202025
108	5000	2440	0	0	0	0	1	2316	16.800064	NaN	16.800064	16.800064	1.0	1648.0	6.9235086	4.3016553	20.38009	0.0	2560	2560	2560	0.0	20	72	197	337	412	4999	0	243	2020-02-29_202025
108	5000	2440	0	0	0	0	1	2316	16.800064	NaN	16.800064	16.800064	1.0	1648.0	6.9235086	4.3016553	20.38009	0.0	2560	2560	2560	0.0	20	72	197	337	412	4999	0	243	2020-02-29_202025
108	5000	2440	0	0	0	0	1	2316	16.800064	NaN	16.800064	16.800064	1.0	1648.0	6.9235086	4.3016553	20.38009	0.0	2560	2560	2560	0.0	20	72	197	337	412	4999	0	243	2020-02-29_202025
109	5000	2440	0	0	0	0	1	2316	16.800064	NaN	16.800064	16.800064	1.0	1648.0	6.9235086	4.3016553	20.38009	0.0	2560	2560	2560	0.0	20	72	197	337	412	4999	0	243	2020-02-29_202025
109	5000	2440	0	0	0	0	0	2317	NaN	-0.0	9999.0	9999.0	0.0	1648.0	6.9235086	4.3016553	20.38009	0.0	2560	2560	2560	0.0	20	72	197	337	412	5000	0	243	2020-02-29_202026
109	5000	2440	0	0	0	0	0	2317	NaN	-0.0	9999.0	9999.0	0.0	1648.0	6.9235086	4.3016553	20.38009	0.0	2560	2560	2560	0.0	20	72	197	337	412	5000	0	243	2020-02-29_202026
110	5000	2440	0	0	0	0	0	2317	NaN	-0.0	9999.0	9999.0	0.0	1648.0	6.9235086	4.3016553	20.38009	0.0	2560	2560	2560	0.0	20	72	197	337	412	5000	0	243	2020-02-29_202026
110	5000	2440	0	0	0	0	0	2317	NaN	-0.0	9999.0	9999.0	0.0	1648.0	6.9235086	4.3016553	20.38009	0.0	2560	2560	2560	0.0	20	72	197	337	412	5000	0	243	2020-02-29_202026
110	5000	2440	0	0	0	0	0	2317	NaN	-0.0	9999.0	9999.0	0.0	1648.0	6.9235086	4.3016553	20.38009	0.0	2560	2560	2560	0.0	20	72	197	337	412	5000	0	243	2020-02-29_202026
111	5000	2440	0	0	0	0	0	2317	NaN	-0.0	9999.0	9999.0	0.0	1648.0	6.9235086	4.3016553	20.38009	0.0	2560	2560	2560	0.0	20	72	197	337	412	5000	0	243	2020-02-29_202026
111	5000	2440	0	0	0	0	0	2317	NaN	-0.0	9999.0	9999.0	0.0	1648.0	6.9235086	4.3016553	20.38009	0.0	2560	2560	2560	0.0	20	72	197	337	412	5000	0	243	2020-02-29_202026
111	5000	2440	0	0	0	0	0	2317	NaN	-0.0	9999.0	9999.0	0.0	1648.0	6.9235086	4.3016553	20.38009	0.0	2560	2560	2560	0.0	20	72	197	337	412	5000	0	243	2020-02-29_202027
112	5000	2440	0	0	0	0	0	2317	NaN	-0.0	9999.0	9999.0	0.0	1648.0	6.9235086	4.3016553	20.38009	0.0	2560	2560	2560	0.0	20	72	197	337	412	5000	0	243	2020-02-29_202027
112	5000	2440	0	0	0	0	0	2317	NaN	-0.0	9999.0	9999.0	0.0	1648.0	6.9235086	4.3016553	20.38009	0.0	2560	2560	2560	0.0	20	72	197	337	412	5000	0	243	2020-02-29_202027
112	5000	2440	0	0	0	0	0	2317	NaN	-0.0	9999.0	9999.0	0.0	1648.0	6.9235086	4.3016553	20.38009	0.0	2560	2560	2560	0.0	20	72	197	337	412	5000	0	243	2020-02-29_202027
113	5000	2440	0	0	0	0	0	2317	NaN	-0.0	9999.0	9999.0	0.0	1648.0	6.9235086	4.3016553	20.38009	0.0	2560	2560	2560	0.0	20	72	197	337	412	5000	0	243	2020-02-29_202027
113	5000	2440	0	0	0	0	0	2317	NaN	-0.0	9999.0	9999.0	0.0	1648.0	6.9235086	4.3016553	20.38009	0.0	2560	2560	2560	0.0	20	72	197	337	412	5000	0	243	2020-02-29_202027
113	5000	2440	0	0	0	0	0	2317	NaN	-0.0	9999.0	9999.0	0.0	1648.0	6.9235086	4.3016553	20.38009	0.0	2560	2560	2560	0.0	20	72	197	337	412	5000	0	243	2020-02-29_202028
114	5000	2440	0	0	0	0	0	2317	NaN	-0.0	9999.0	9999.0	0.0	1648.0	6.9235086	4.3016553	20.38009	0.0	2560	2560	2560	0.0	20	72	197	337	412	5000	0	243	2020-02-29_202028
114	5000	2440	0	0	0	0	0	2317	NaN	-0.0	9999.0	9999.0	0.0	1648.0	6.9235086	4.3016553	20.38009	0.0	2560	2560	2560	0.0	20	72	197	337	412	5000	0	243	2020-02-29_202028
114	5000	2440	0	0	0	0	0	2317	NaN	-0.0	9999.0	9999.0	0.0	1648.0	6.9235086	4.3016553	20.38009	0.0	2560	2560	2560	0.0	20	72	197	337	412	5000	0	243	2020-02-29_202028
115	5000	2440	0	0	0	0	0	2317	NaN	-0.0	9999.0	9999.0	0.0	1648.0	6.9235086	4.3016553	20.38009	0.0	2560	2560	2560	0.0	20	72	197	337	412	5000	0	243	2020-02-29_202028
115	5000	2440	0	0	0	0	0	2317	NaN	-0.0	9999.0	9999.0	0.0	1648.0	6.9235086	4.3016553	20.38009	0.0	2560	2560	2560	0.0	20	72	197	337	412	5000	0	243	2020-02-29_202028
115	5000	2440	0	0	0	0	0	2317	NaN	-0.0	9999.0	9999.0	0.0	1648.0	6.9235086	4.3016553	20.38009	0.0	2560	2560	2560	0.0	20	72	197	337	412	5000	0	243	2020-02-29_202028
