# Supplementary material for: Discrete simulation analysis of COVID-19 and prediction of isolation bed numbers
Source: PeerJ. 2021 Jun 23;9:e11629. doi: 10.7717/peerj.11629 (PMC8234972; doi:10.7717/peerj.11629)
Supplement: Supplemental Information 3 [file peerj-09-11629-s003.zip › raw_data/Healing time_output_2020-02-29_202037.csv]

worldTime(Day)	CITY_PERSON_SIZE	NORMAL	SHADOW	SUPER	CONFIRMED	DIAGNOSIS	FREEZE	CURED	shadow_average	shadow_std	shadow_max	shadow_min	real_countTmp	max_count	count_shadow_average	count_shadow_std	count_shadow_max	count_shadow_min	sum_confirmed_mark	sum_diagnosis_mark	sum_freeze_mark	r0	G1num	G2num	G3Num	G4Num	G5Num	BED_CanUse	BED_Need	DEATH	recordTime
0	5000	4973	27	0	0	0	0	0	NaN	-0.0	9999.0	9999.0	0.0	0.0	NaN	-0.0	9999.0	9999.0	0	0	0	0.0	0	0	0	0	0	5000	0	0	2020-02-29_202039
0	5000	4968	28	0	4	0	0	0	NaN	-0.0	9999.0	9999.0	0.0	0.0	NaN	-0.0	9999.0	9999.0	4	0	0	0.0	0	0	0	0	0	5000	0	0	2020-02-29_202039
0	5000	4963	33	0	4	0	0	0	NaN	-0.0	9999.0	9999.0	0.0	0.0	NaN	-0.0	9999.0	9999.0	4	0	0	0.0	0	0	0	0	0	5000	0	0	2020-02-29_202040
1	5000	4955	40	0	1	0	4	0	0.0	0.0	0.0	0.0	4.0	4.0	0.0	0.0	0.0	0.0	5	4	4	0.75	3	1	0	0	0	4996	0	0	2020-02-29_202040
1	5000	4950	43	0	3	0	4	0	0.0	0.0	0.0	0.0	4.0	4.0	0.0	0.0	0.0	0.0	7	4	4	0.75	3	1	0	0	0	4996	0	0	2020-02-29_202040
1	5000	4940	51	0	4	0	5	0	0.0	0.0	0.0	0.0	5.0	5.0	0.0	0.0	0.0	0.0	9	5	5	0.6	3	1	1	0	0	4995	0	0	2020-02-29_202040
2	5000	4933	55	0	6	0	6	0	0.0	0.0	0.0	0.0	6.0	6.0	0.0	0.0	0.0	0.0	12	6	6	0.5	3	1	2	0	0	4994	0	0	2020-02-29_202041
2	5000	4926	61	0	5	0	8	0	0.013642132	0.038585778809928015	0.10913706	0.0	8.0	8.0	0.013642132	0.03858578	0.10913706	0.0	13	8	8	0.5	3	3	2	0	0	4992	0	0	2020-02-29_202041
2	5000	4912	72	0	4	0	12	0	0.14134018	0.45632738541443724	1.586945	0.0	12.0	12.0	0.14134018	0.45632738	1.586945	0.0	16	12	12	0.33333334	4	3	5	0	0	4988	0	0	2020-02-29_202041
3	5000	4896	85	0	6	0	13	0	0.13046786	0.43865526461723275	1.586945	0.0	13.0	13.0	0.13046786	0.43865526	1.586945	0.0	19	13	13	0.30769232	4	3	5	0	1	4987	0	0	2020-02-29_202041
3	5000	4883	98	0	4	0	15	0	0.11307214	0.40870221669473544	1.586945	0.0	15.0	15.0	0.11307214	0.40870222	1.586945	0.0	19	15	15	0.26666668	4	3	7	0	1	4985	0	0	2020-02-29_202041
3	5000	4867	110	0	4	0	19	0	0.15184616	0.44133168831398145	1.586945	0.0	19.0	19.0	0.15184616	0.44133168	1.586945	0.0	23	19	19	0.36842105	4	4	9	1	1	4981	0	0	2020-02-29_202041
4	5000	4846	126	0	9	0	19	0	0.15184616	0.44133168831398145	1.586945	0.0	19.0	19.0	0.15184616	0.44133168	1.586945	0.0	28	19	19	0.36842105	4	4	9	1	1	4981	0	0	2020-02-29_202041
4	5000	4818	153	0	9	0	20	0	0.14425385	0.4309005606948877	1.586945	0.0	20.0	20.0	0.14425385	0.43090057	1.586945	0.0	29	20	20	0.35	4	5	9	1	1	4980	0	0	2020-02-29_202042
4	5000	4788	180	0	8	0	24	0	0.44311535	1.0201473201688653	3.5010862	0.0	24.0	24.0	0.44311535	1.0201473	3.5010862	0.0	32	24	24	0.5416667	5	7	10	1	1	4976	0	0	2020-02-29_202042
5	5000	4761	196	0	14	0	29	0	0.6461826	1.217974244717676	3.9197147	0.0	29.0	29.0	0.6461826	1.2179742	3.9197147	0.0	43	29	29	0.62068963	5	9	11	1	2	4971	0	0	2020-02-29_202042
5	5000	4737	215	0	17	0	31	0	0.60449344	1.1876888125040541	3.9197147	0.0	31.0	31.0	0.60449344	1.1876888	3.9197147	0.0	48	31	31	0.6451613	5	10	11	1	3	4969	0	0	2020-02-29_202042
5	5000	4703	246	0	17	0	34	0	0.68540317	1.3315214372886715	4.5644116	0.0	34.0	34.0	0.68540317	1.3315214	4.5644116	0.0	51	34	34	0.7058824	6	10	11	2	3	4966	0	0	2020-02-29_202042
6	5000	4675	268	0	11	0	45	0	0.976634	1.4754110216221101	4.700785	0.0	45.0	45.0	0.976634	1.475411	4.700785	0.0	57	46	46	0.9777778	7	13	13	5	3	4955	0	1	2020-02-29_202043
6	5000	4653	283	0	15	0	48	0	0.94543964	1.4373999851097827	4.700785	0.0	48.0	48.0	0.94543964	1.4374	4.700785	0.0	64	49	49	1.0	7	14	13	6	4	4952	0	1	2020-02-29_202043
6	5000	4621	308	0	18	0	52	0	0.9759162	1.4345538590891893	4.700785	0.0	52.0	52.0	0.9759162	1.4345539	4.700785	0.0	71	53	53	1.0769231	7	15	15	6	5	4948	0	1	2020-02-29_202043
7	5000	4588	334	0	18	0	59	0	1.0196191	1.4226745202086983	4.700785	0.0	59.0	59.0	1.0196191	1.4226745	4.700785	0.0	78	60	60	1.1186441	7	16	16	7	7	4941	0	1	2020-02-29_202043
7	5000	4552	359	0	25	0	63	0	1.1623653	1.576509158363442	5.6894197	0.0	63.0	63.0	1.1623653	1.5765091	5.6894197	0.0	89	64	64	1.1904762	7	17	17	8	7	4937	0	1	2020-02-29_202044
7	5000	4517	379	0	29	0	74	0	1.2905761	1.7457868404464507	5.8861675	0.0	74.0	74.0	1.2905761	1.7457868	5.8861675	0.0	104	75	75	1.2027028	7	20	20	11	7	4926	0	1	2020-02-29_202044
8	5000	4479	407	0	34	0	79	0	1.3544477	1.817065900570139	6.736175	0.0	79.0	79.0	1.3544477	1.817066	6.736175	0.0	114	80	80	1.227848	8	20	20	13	7	4921	0	1	2020-02-29_202044
8	5000	4448	430	0	29	0	92	0	1.4664243	1.8862252863635771	6.9333267	0.0	92.0	92.0	1.4664243	1.8862253	6.9333267	0.0	122	93	93	1.2173913	8	21	22	15	12	4908	0	1	2020-02-29_202044
8	5000	4401	464	0	29	0	104	0	1.662131	2.0980316337695215	7.594703	0.0	104.0	104.0	1.662131	2.0980315	7.594703	0.0	135	106	106	1.1730769	8	26	22	17	16	4896	0	2	2020-02-29_202045
9	5000	4359	497	0	28	0	114	0	1.854882	2.24372136089781	7.804197	0.0	114.0	114.0	1.854882	2.2437212	7.804197	0.0	144	116	116	1.2105263	9	28	24	19	17	4886	0	2	2020-02-29_202045
9	5000	4314	531	0	32	0	121	0	2.0081694	2.3559249006066776	8.296046	0.0	121.0	121.0	2.0081694	2.3559248	8.296046	0.0	155	123	123	1.3636364	10	29	25	21	18	4879	0	2	2020-02-29_202045
9	5000	4258	570	0	36	0	134	0	2.0199473	2.34136261464986	8.441827	0.0	134.0	134.0	2.0199473	2.3413627	8.441827	0.0	172	136	136	1.3208956	11	29	28	24	21	4866	0	2	2020-02-29_202046
10	5000	4220	593	0	41	0	144	0	2.0731604	2.3415907004671856	8.441827	0.0	144.0	144.0	2.0731604	2.3415906	8.441827	0.0	187	146	146	1.3125	11	30	30	25	24	4856	0	2	2020-02-29_202046
10	5000	4183	609	0	51	0	154	0	2.2042942	2.4275734096942045	8.705769	0.0	154.0	154.0	2.2042942	2.4275734	8.705769	0.0	208	157	157	1.3376623	11	32	31	28	26	4846	0	3	2020-02-29_202046
10	5000	4141	629	0	52	0	175	0	2.2209675	2.441908932624125	8.705769	0.0	175.0	175.0	2.2209675	2.4419088	8.705769	0.0	230	178	178	1.2514286	11	34	36	32	30	4825	0	3	2020-02-29_202047
11	5000	4094	660	0	55	0	188	0	2.2339702	2.4366863555565015	8.705769	0.0	188.0	188.0	2.2339702	2.4366863	8.705769	0.0	246	191	191	1.2606384	11	35	38	35	34	4812	0	3	2020-02-29_202047
11	5000	4050	683	0	55	0	209	0	2.3522615	2.5388320583528206	10.206752	0.0	209.0	209.0	2.3522615	2.538832	10.206752	0.0	267	212	212	1.2918661	13	36	41	41	36	4791	0	3	2020-02-29_202047
11	5000	4012	699	0	55	0	231	0	2.4626203	2.5366389988991505	10.206752	0.0	231.0	231.0	2.4626203	2.536639	10.206752	0.0	289	234	234	1.2640693	13	38	44	45	43	4769	0	3	2020-02-29_202048
12	5000	3978	706	0	70	0	243	0	2.597297	2.611113009440857	10.495918	0.0	243.0	243.0	2.597297	2.611113	10.495918	0.0	316	246	246	1.2757201	13	39	48	48	47	4757	0	3	2020-02-29_202048
12	5000	3936	724	0	72	0	264	0	2.8157282	2.781734638636921	11.125823	0.0	264.0	264.0	2.8157282	2.7817347	11.125823	0.0	340	268	268	1.3522727	15	41	50	55	51	4736	0	4	2020-02-29_202048
12	5000	3886	750	0	72	0	287	0	2.9210362	2.832449120572139	11.403816	0.0	287.0	287.0	2.9210362	2.8324492	11.403816	0.0	364	292	292	1.3623693	16	42	57	56	59	4713	0	5	2020-02-29_202049
13	5000	3844	772	0	65	0	314	0	3.0275712	2.8522563769442844	11.403816	0.0	314.0	314.0	3.0275712	2.8522563	11.403816	0.0	384	319	319	1.3566879	16	46	59	60	66	4686	0	5	2020-02-29_202049
13	5000	3805	785	0	66	0	338	0	3.1036785	2.8634829170432865	11.403816	0.0	338.0	338.0	3.1036785	2.863483	11.403816	0.0	410	344	344	1.3343195	16	47	64	65	71	4662	0	6	2020-02-29_202049
13	5000	3768	794	0	72	0	360	0	3.2247357	2.903376645780844	11.403816	0.0	360.0	360.0	3.2247357	2.9033766	11.403816	0.0	438	366	366	1.3388889	16	47	67	72	77	4640	0	6	2020-02-29_202050
14	5000	3733	792	0	86	0	383	0	3.2646618	2.9421303150456217	11.403816	0.0	383.0	383.0	3.2646618	2.9421303	11.403816	0.0	475	389	389	1.3550913	16	48	70	75	83	4617	0	6	2020-02-29_202050
14	5000	3683	807	0	95	0	409	0	3.3435528	3.0268757513763296	13.173542	0.0	409.0	409.0	3.3435528	3.0268757	13.173542	0.0	510	415	415	1.3618582	17	51	72	81	86	4591	0	6	2020-02-29_202051
14	5000	3630	817	0	112	0	435	0	3.4584093	3.0694653456155145	13.173542	0.0	435.0	435.0	3.4584093	3.0694654	13.173542	0.0	553	441	441	1.3241379	17	52	77	87	93	4565	0	6	2020-02-29_202051
15	5000	3583	837	0	100	0	474	0	3.61276	3.1002966461991335	13.173542	0.0	474.0	474.0	3.61276	3.1002967	13.173542	0.0	580	480	480	1.3312236	17	56	82	94	103	4526	0	6	2020-02-29_202052
15	5000	3550	830	0	106	0	508	0	3.6779175	3.1016179999855678	13.173542	0.0	508.0	508.0	3.6779175	3.101618	13.173542	0.0	620	514	514	1.3208661	17	58	89	100	109	4492	0	6	2020-02-29_202052
15	5000	3511	836	0	95	0	551	0	3.815296	3.2084030209854184	13.7373295	0.0	551.0	551.0	3.815296	3.208403	13.7373295	0.0	653	558	558	1.337568	17	60	99	106	116	4449	0	7	2020-02-29_202052
16	5000	3484	839	0	94	0	574	0	3.9069428	3.2385140440016316	13.7373295	0.0	574.0	574.0	3.9069428	3.238514	13.7373295	0.0	677	583	583	1.3327526	17	61	102	111	122	4426	0	9	2020-02-29_202053
16	5000	3446	842	0	88	0	614	0	4.0506725	3.363736324558931	15.275066	0.0	614.0	614.0	4.0506725	3.3637364	15.275066	0.0	712	624	624	1.3029315	19	62	107	118	130	4386	0	10	2020-02-29_202053
16	5000	3402	847	0	96	0	645	0	4.1592083	3.413676993037415	15.511466	0.0	645.0	645.0	4.1592083	3.413677	15.511466	0.0	751	655	655	1.3054264	20	64	109	122	136	4355	0	10	2020-02-29_202054
17	5000	3373	836	0	110	0	669	0	4.207775	3.445057416196588	15.511466	0.0	669.0	669.0	4.207775	3.4450574	15.511466	0.0	791	681	681	1.2974589	20	64	110	129	140	4331	0	12	2020-02-29_202054
17	5000	3348	828	0	109	0	702	0	4.2738905	3.4569807663157106	15.511466	0.0	702.0	702.0	4.2738905	3.4569807	15.511466	0.0	824	715	715	1.2977208	20	65	114	139	149	4298	0	13	2020-02-29_202055
17	5000	3325	825	0	97	0	740	0	4.3813725	3.493995556877119	15.511466	0.0	740.0	740.0	4.3813725	3.4939957	15.511466	0.0	850	753	753	1.3148649	20	66	115	147	158	4260	0	13	2020-02-29_202055
18	5000	3304	815	0	90	0	778	0	4.506001	3.5296339540105572	15.511466	0.0	778.0	778.0	4.506001	3.529634	15.511466	0.0	881	791	791	1.3071979	20	66	120	158	165	4222	0	13	2020-02-29_202056
18	5000	3269	816	0	91	0	809	0	4.577007	3.5601324948289923	15.511466	0.0	809.0	809.0	4.577007	3.5601325	15.511466	0.0	915	824	824	1.2991347	20	66	125	163	175	4191	0	15	2020-02-29_202056
18	5000	3239	821	0	89	0	834	0	4.608107	3.545351751655786	15.511466	0.0	834.0	834.0	4.608107	3.5453517	15.511466	0.0	940	851	851	1.2781775	20	66	127	168	182	4166	0	17	2020-02-29_202057
19	5000	3215	810	0	90	0	866	0	4.666009	3.5505696014342414	15.511466	0.0	866.0	866.0	4.666009	3.5505695	15.511466	0.0	975	885	885	1.2586606	20	68	129	175	190	4134	0	19	2020-02-29_202057
19	5000	3183	805	0	96	0	896	0	4.735799	3.577415962431783	15.511466	0.0	896.0	896.0	4.735799	3.577416	15.511466	0.0	1012	916	916	1.2544643	20	68	131	180	197	4104	0	20	2020-02-29_202058
19	5000	3165	794	0	99	0	921	0	4.773096	3.5789119737900363	15.511466	0.0	921.0	921.0	4.773096	3.578912	15.511466	0.0	1041	942	942	1.2486428	20	68	135	183	200	4079	0	21	2020-02-29_202058
20	5000	3139	788	0	95	0	954	1	4.873976	3.621177104496734	15.511466	0.0	954.0	954.0	4.873976	3.6211772	15.511466	0.0	1073	978	978	1.2568134	20	69	140	192	210	4046	0	23	2020-02-29_202059
20	5000	3116	765	0	104	0	989	1	4.971532	3.6831195481572503	16.784681	0.0	989.0	989.0	4.971532	3.6831195	16.784681	0.0	1119	1015	1015	1.2497473	20	69	144	201	221	4011	0	25	2020-02-29_202059
20	5000	3095	748	0	115	0	1014	2	5.049656	3.733498953369942	16.784681	0.0	1014.0	1014.0	5.049656	3.733499	16.784681	0.0	1157	1042	1042	1.244576	20	69	147	206	225	3986	0	26	2020-02-29_202100
21	5000	3074	736	0	113	0	1042	4	5.0977273	3.778436165515114	16.784681	0.0	1042.0	1042.0	5.0977273	3.7784362	16.784681	0.0	1190	1077	1077	1.2226487	20	69	149	212	235	3958	0	31	2020-02-29_202100
21	5000	3042	745	0	94	0	1078	6	5.2651644	3.8577135965640625	18.037693	0.0	1078.0	1078.0	5.2651644	3.8577137	18.037693	0.0	1213	1119	1119	1.2309833	20	71	151	220	242	3922	0	35	2020-02-29_202101
21	5000	3024	727	0	89	0	1118	6	5.3307185	3.888218514624437	18.037693	0.0	1118.0	1118.0	5.3307185	3.8882184	18.037693	0.0	1249	1160	1160	1.2066189	20	71	152	225	247	3882	0	36	2020-02-29_202101
22	5000	2995	722	0	91	0	1147	8	5.3945303	3.903094672886208	18.037693	0.0	1147.0	1147.0	5.3945303	3.9030948	18.037693	0.0	1283	1192	1192	1.2040105	20	71	154	230	250	3853	0	37	2020-02-29_202102
22	5000	2970	711	0	102	0	1169	8	5.395144	3.9268627290292644	18.037693	0.0	1169.0	1169.0	5.395144	3.9268627	18.037693	0.0	1319	1217	1217	1.1924722	20	71	155	238	256	3831	0	40	2020-02-29_202102
22	5000	2946	692	0	113	0	1193	9	5.478844	3.948339770080893	18.037693	0.0	1193.0	1193.0	5.478844	3.9483397	18.037693	0.0	1362	1249	1249	1.1902766	20	71	157	242	267	3807	0	47	2020-02-29_202103
23	5000	2929	663	0	123	0	1226	10	5.547466	3.976794522754287	18.037693	0.0	1226.0	1226.0	5.547466	3.9767945	18.037693	0.0	1408	1285	1285	1.194943	20	71	160	246	272	3774	0	49	2020-02-29_202103
23	5000	2904	663	0	114	0	1253	13	5.6424093	3.9870574896968143	18.037693	0.0	1253.0	1253.0	5.6424093	3.9870574	18.037693	0.0	1433	1319	1319	1.1899441	20	72	165	251	277	3747	0	53	2020-02-29_202104
23	5000	2888	647	0	102	0	1294	15	5.7439494	4.0340762617990675	18.037693	0.0	1294.0	1294.0	5.7439494	4.034076	18.037693	0.0	1465	1363	1363	1.1808347	20	72	166	259	290	3706	0	54	2020-02-29_202104
24	5000	2870	640	0	81	0	1334	19	5.8266773	4.06103160436488	18.037693	0.0	1334.0	1334.0	5.8266773	4.061032	18.037693	0.0	1490	1409	1409	1.1754123	20	72	167	265	302	3666	0	56	2020-02-29_202105
24	5000	2856	619	0	89	0	1355	22	5.8717136	4.0870294515894035	18.932703	0.0	1355.0	1355.0	5.8717136	4.0870295	18.932703	0.0	1525	1436	1436	1.1660516	20	73	168	269	305	3645	0	59	2020-02-29_202105
24	5000	2850	590	0	95	0	1379	25	5.950868	4.1008204778945085	18.932703	0.0	1379.0	1379.0	5.950868	4.1008205	18.932703	0.0	1560	1465	1465	1.1653372	20	73	170	272	314	3621	0	61	2020-02-29_202106
25	5000	2839	572	0	97	0	1399	30	5.9991035	4.11086278171123	18.932703	0.0	1399.0	1399.0	5.9991035	4.1108627	18.932703	0.0	1589	1492	1492	1.1586847	20	73	173	275	325	3601	0	63	2020-02-29_202106
25	5000	2823	557	0	93	0	1426	37	6.078257	4.130892850411052	18.932703	0.0	1426.0	1426.0	6.078257	4.1308928	18.932703	0.0	1620	1527	1527	1.1591865	20	73	173	280	334	3574	0	64	2020-02-29_202107
25	5000	2806	550	0	84	0	1447	46	6.1592283	4.132985102433058	18.932703	0.0	1447.0	1447.0	6.1592283	4.132985	18.932703	0.0	1644	1560	1560	1.1437457	20	73	175	287	344	3553	0	67	2020-02-29_202107
26	5000	2789	543	0	78	0	1474	49	6.226039	4.152205026198712	18.932703	0.0	1474.0	1474.0	6.226039	4.152205	18.932703	0.0	1668	1590	1590	1.1424695	20	73	176	291	349	3526	0	67	2020-02-29_202108
26	5000	2775	526	0	79	0	1495	53	6.273219	4.154442874726434	18.932703	0.0	1495.0	1495.0	6.273219	4.154443	18.932703	0.0	1699	1620	1620	1.1331104	20	73	176	294	354	3505	0	72	2020-02-29_202108
26	5000	2762	518	0	73	0	1512	59	6.3354216	4.175171881695317	18.932703	0.0	1512.0	1512.0	6.3354216	4.175172	18.932703	0.0	1720	1647	1647	1.1256614	20	73	177	296	361	3488	0	76	2020-02-29_202109
27	5000	2757	500	0	74	0	1527	63	6.3567514	4.1858209688456025	18.932703	0.0	1527.0	1527.0	6.3567514	4.185821	18.932703	0.0	1743	1669	1669	1.1250819	20	74	179	296	365	3473	0	79	2020-02-29_202110
27	5000	2744	485	0	72	0	1548	70	6.447264	4.206455655334768	20.474442	0.0	1548.0	1548.0	6.447264	4.2064557	20.474442	0.0	1771	1699	1699	1.1195091	20	74	179	299	371	3452	0	81	2020-02-29_202110
27	5000	2737	464	0	78	0	1561	77	6.4711323	4.207788085866674	20.474442	0.0	1561.0	1561.0	6.4711323	4.207788	20.474442	0.0	1799	1721	1721	1.1178732	20	74	179	302	374	3439	0	83	2020-02-29_202111
28	5000	2725	456	0	75	0	1578	80	6.527634	4.225843329598659	20.474442	0.0	1578.0	1578.0	6.527634	4.2258434	20.474442	0.0	1819	1744	1744	1.1064639	20	74	180	303	377	3422	0	86	2020-02-29_202111
28	5000	2714	439	0	76	0	1590	90	6.619794	4.266440065644921	20.474442	0.0	1590.0	1590.0	6.619794	4.26644	20.474442	0.0	1847	1771	1771	1.0993711	20	75	181	306	387	3410	0	91	2020-02-29_202112
28	5000	2707	415	0	79	0	1603	101	6.6957164	4.286354307795043	20.474442	0.0	1603.0	1603.0	6.6957164	4.2863545	20.474442	0.0	1878	1799	1799	1.0867124	20	76	181	306	390	3397	0	95	2020-02-29_202112
29	5000	2695	412	0	73	0	1609	112	6.773704	4.320498360745561	23.910906	0.0	1609.0	1609.0	6.773704	4.3204985	23.910906	0.0	1893	1820	1820	1.0795525	20	76	181	307	393	3391	0	99	2020-02-29_202113
29	5000	2686	394	0	71	0	1622	125	6.8286867	4.329154763130416	23.910906	0.0	1622.0	1622.0	6.8286867	4.329155	23.910906	0.0	1920	1849	1849	1.068434	20	76	181	308	398	3378	0	102	2020-02-29_202113
29	5000	2671	384	0	67	0	1640	135	6.8983946	4.340458343140738	23.910906	0.0	1640.0	1640.0	6.8983946	4.3404584	23.910906	0.0	1945	1878	1878	1.0634147	20	76	182	308	406	3360	0	103	2020-02-29_202114
30	5000	2665	366	0	74	0	1642	148	6.928141	4.344046164096977	23.910906	0.0	1642.0	1642.0	6.928141	4.344046	23.910906	0.0	1969	1895	1895	1.0590743	20	76	182	308	411	3358	0	105	2020-02-29_202114
30	5000	2658	354	0	66	0	1659	155	6.9690757	4.380661706976104	23.910906	0.0	1659.0	1659.0	6.9690757	4.3806615	23.910906	0.0	1988	1922	1922	1.0494274	20	76	182	310	412	3341	0	108	2020-02-29_202115
30	5000	2654	341	0	60	0	1660	171	7.012803	4.373333422808142	23.910906	0.0	1660.0	1660.0	7.012803	4.3733335	23.910906	0.0	2005	1945	1945	1.0277108	20	76	182	310	415	3340	0	114	2020-02-29_202115
31	5000	2646	333	0	52	0	1670	183	7.059738	4.367379445342996	23.910906	0.0	1670.0	1670.0	7.059738	4.3673797	23.910906	0.0	2021	1969	1969	1.0269461	20	76	182	313	419	3330	0	116	2020-02-29_202116
31	5000	2634	330	0	48	0	1667	202	7.141867	4.378805630673814	23.910906	0.0	1667.0	1670.0	7.059738	4.3673797	23.910906	0.0	2036	1988	1988	1.0287943	20	76	182	313	423	3333	0	119	2020-02-29_202116
31	5000	2627	320	0	48	0	1668	215	7.188158	4.381952918854405	23.910906	0.0	1668.0	1670.0	7.059738	4.3673797	23.910906	0.0	2053	2005	2005	1.0173861	20	76	182	314	423	3332	0	122	2020-02-29_202117
32	5000	2623	305	0	51	0	1657	237	7.2755322	4.395021891013212	23.910906	0.0	1657.0	1670.0	7.059738	4.3673797	23.910906	0.0	2072	2021	2021	1.0120701	20	76	182	314	427	3343	0	127	2020-02-29_202117
32	5000	2620	294	0	49	0	1649	259	7.3190646	4.409410141575726	23.910906	0.0	1649.0	1670.0	7.059738	4.3673797	23.910906	0.0	2086	2037	2037	1.0	20	76	182	316	429	3351	0	129	2020-02-29_202118
32	5000	2611	286	0	50	0	1633	290	7.379628	4.383227867530536	23.910906	0.0	1633.0	1670.0	7.059738	4.3673797	23.910906	0.0	2103	2053	2053	0.9957134	20	76	182	316	430	3367	0	130	2020-02-29_202118
33	5000	2606	272	0	50	0	1623	315	7.46851	4.379960218275033	23.910906	0.0	1623.0	1670.0	7.059738	4.3673797	23.910906	0.0	2122	2072	2072	0.9808996	20	76	182	317	431	3377	0	134	2020-02-29_202119
33	5000	2593	266	0	55	0	1616	334	7.53139	4.381333698338474	23.910906	0.0	1616.0	1670.0	7.059738	4.3673797	23.910906	0.0	2141	2086	2086	0.9653465	20	76	182	317	433	3384	0	136	2020-02-29_202119
33	5000	2583	264	0	50	0	1611	355	7.6224823	4.397520684588842	23.910906	0.0	1611.0	1670.0	7.059738	4.3673797	23.910906	0.0	2153	2103	2103	0.95654875	20	76	183	318	435	3389	0	137	2020-02-29_202120
34	5000	2576	254	0	48	0	1606	376	7.678861	4.400055122030211	23.910906	0.0	1606.0	1670.0	7.059738	4.3673797	23.910906	0.0	2170	2122	2122	0.94956416	20	76	183	318	440	3394	0	140	2020-02-29_202120
34	5000	2575	244	0	38	0	1602	400	7.743447	4.421882979854217	23.910906	0.0	1602.0	1670.0	7.059738	4.3673797	23.910906	0.0	2181	2143	2143	0.9456929	20	76	183	319	442	3398	0	141	2020-02-29_202121
34	5000	2571	233	0	43	0	1579	432	7.7903605	4.431434892205618	23.910906	0.0	1579.0	1670.0	7.059738	4.3673797	23.910906	0.0	2196	2153	2153	0.9373021	20	76	183	319	443	3421	0	142	2020-02-29_202121
35	5000	2566	227	0	36	0	1562	462	7.862079	4.463379520540995	23.910906	0.0	1562.0	1670.0	7.059738	4.3673797	23.910906	0.0	2207	2171	2171	0.9366197	20	76	183	319	448	3438	0	147	2020-02-29_202122
35	5000	2559	219	0	41	0	1552	481	7.8915424	4.47642807151181	23.910906	0.0	1552.0	1670.0	7.059738	4.3673797	23.910906	0.0	2222	2181	2181	0.9284794	20	76	183	320	448	3448	0	148	2020-02-29_202122
35	5000	2549	217	0	38	0	1537	509	7.9461713	4.472598039673061	23.910906	0.0	1537.0	1670.0	7.059738	4.3673797	23.910906	0.0	2234	2196	2196	0.9193234	20	76	183	320	450	3463	0	150	2020-02-29_202123
36	5000	2544	207	0	42	0	1513	541	8.022398	4.449898819362467	23.910906	0.0	1513.0	1670.0	7.059738	4.3673797	23.910906	0.0	2249	2207	2207	0.9193655	20	76	183	320	452	3487	0	153	2020-02-29_202123
36	5000	2537	205	0	33	0	1498	573	8.1047325	4.485662295497516	26.297787	0.0	1498.0	1670.0	7.059738	4.3673797	23.910906	0.0	2258	2225	2225	0.91455275	20	76	183	321	453	3502	0	154	2020-02-29_202124
36	5000	2532	197	0	36	0	1480	597	8.148781	4.481918034047032	26.297787	0.0	1480.0	1670.0	7.059738	4.3673797	23.910906	0.0	2271	2235	2235	0.90743244	20	76	183	321	453	3520	0	158	2020-02-29_202125
37	5000	2529	190	0	31	0	1467	623	8.235322	4.524652558365756	26.297787	0.0	1467.0	1670.0	7.059738	4.3673797	23.910906	0.0	2281	2250	2250	0.8977505	20	76	183	322	457	3533	0	160	2020-02-29_202125
37	5000	2523	190	0	29	0	1439	658	8.288242	4.521735996305853	26.297787	0.0	1439.0	1670.0	7.059738	4.3673797	23.910906	0.0	2287	2258	2258	0.88881165	20	76	183	322	458	3561	0	161	2020-02-29_202126
37	5000	2520	186	0	23	0	1429	681	8.361927	4.523947046335949	26.297787	0.0	1429.0	1670.0	7.059738	4.3673797	23.910906	0.0	2294	2271	2271	0.8887334	20	76	183	323	459	3571	0	161	2020-02-29_202126
38	5000	2516	182	0	21	0	1406	707	8.439684	4.541752292397511	26.297787	0.0	1406.0	1670.0	7.059738	4.3673797	23.910906	0.0	2302	2281	2281	0.8854908	20	76	183	323	460	3594	0	168	2020-02-29_202127
38	5000	2508	184	0	21	0	1379	738	8.485039	4.539826583239033	26.297787	0.0	1379.0	1670.0	7.059738	4.3673797	23.910906	0.0	2308	2287	2287	0.88107324	20	76	183	323	460	3621	0	170	2020-02-29_202127
38	5000	2504	176	0	26	0	1354	769	8.54371	4.561717763235251	26.297787	0.0	1354.0	1670.0	7.059738	4.3673797	23.910906	0.0	2320	2294	2294	0.872969	20	76	183	323	460	3646	0	171	2020-02-29_202128
39	5000	2497	172	0	29	0	1321	808	8.615591	4.561914066681027	26.297787	0.0	1321.0	1670.0	7.059738	4.3673797	23.910906	0.0	2331	2302	2302	0.8667676	20	76	183	323	460	3679	0	173	2020-02-29_202128
39	5000	2491	170	0	30	0	1296	838	8.70066	4.5726256165683274	26.297787	0.0	1296.0	1670.0	7.059738	4.3673797	23.910906	0.0	2339	2309	2309	0.86882716	20	76	183	323	461	3704	0	175	2020-02-29_202129
39	5000	2486	168	0	26	0	1280	863	8.735356	4.589457679906668	26.297787	0.0	1280.0	1670.0	7.059738	4.3673797	23.910906	0.0	2346	2320	2320	0.85859376	20	76	183	323	463	3720	0	177	2020-02-29_202129
40	5000	2482	160	0	27	0	1252	899	8.802171	4.569443318458013	26.297787	0.0	1252.0	1670.0	7.059738	4.3673797	23.910906	0.0	2358	2331	2331	0.84584665	20	76	183	323	463	3748	0	180	2020-02-29_202130
40	5000	2480	154	0	27	0	1231	927	8.824059	4.564141383235418	26.297787	0.0	1231.0	1670.0	7.059738	4.3673797	23.910906	0.0	2366	2339	2339	0.8326564	20	76	183	323	463	3769	0	181	2020-02-29_202130
40	5000	2475	153	0	26	0	1202	958	8.86039	4.56957417580603	26.297787	0.0	1202.0	1670.0	7.059738	4.3673797	23.910906	0.0	2372	2346	2346	0.8327787	20	76	183	324	463	3798	0	186	2020-02-29_202131
41	5000	2471	150	0	19	0	1180	993	8.884716	4.576680551180485	26.297787	0.0	1180.0	1670.0	7.059738	4.3673797	23.910906	0.0	2379	2360	2360	0.8364407	20	76	183	325	466	3820	0	187	2020-02-29_202131
41	5000	2468	149	0	17	0	1156	1022	8.884258	4.586601248282021	26.297787	0.0	1156.0	1670.0	7.059738	4.3673797	23.910906	0.0	2383	2366	2366	0.8304498	20	76	183	325	466	3844	0	188	2020-02-29_202132
41	5000	2464	147	0	16	0	1136	1046	8.915088	4.632810853182675	26.297787	0.0	1136.0	1670.0	7.059738	4.3673797	23.910906	0.0	2389	2373	2373	0.82922536	20	76	183	325	466	3864	0	191	2020-02-29_202132
42	5000	2458	147	0	16	0	1102	1083	8.950122	4.659419677028951	26.297787	0.0	1102.0	1670.0	7.059738	4.3673797	23.910906	0.0	2395	2379	2379	0.8294011	20	76	183	325	467	3898	0	194	2020-02-29_202133
42	5000	2455	142	0	20	0	1070	1118	9.003747	4.662965987495203	26.297787	0.0	1070.0	1670.0	7.059738	4.3673797	23.910906	0.0	2403	2383	2383	0.83738315	20	76	183	325	467	3930	0	195	2020-02-29_202133
42	5000	2450	132	0	28	0	1036	1157	9.046427	4.683709608463268	26.297787	0.0	1036.0	1670.0	7.059738	4.3673797	23.910906	0.0	2418	2390	2390	0.8146718	20	76	183	326	467	3964	0	197	2020-02-29_202134
43	5000	2446	131	0	28	0	1003	1192	9.095008	4.697131218841104	26.297787	0.0	1003.0	1670.0	7.059738	4.3673797	23.910906	0.0	2423	2395	2395	0.81555337	20	76	183	326	467	3997	0	200	2020-02-29_202134
43	5000	2442	124	0	31	0	986	1214	9.143936	4.709276808111827	26.297787	0.0	986.0	1670.0	7.059738	4.3673797	23.910906	0.0	2434	2403	2403	0.80933064	20	76	183	326	467	4014	0	203	2020-02-29_202135
43	5000	2440	117	0	24	0	966	1248	9.228683	4.741808000993517	26.297787	0.0	966.0	1670.0	7.059738	4.3673797	23.910906	0.0	2443	2419	2419	0.79813665	20	76	183	326	467	4034	0	205	2020-02-29_202135
44	5000	2436	115	0	26	0	945	1271	9.235225	4.728813505500064	26.297787	0.0	945.0	1670.0	7.059738	4.3673797	23.910906	0.0	2449	2423	2423	0.7904762	20	76	183	326	468	4055	0	207	2020-02-29_202135
44	5000	2434	114	0	18	0	922	1302	9.301836	4.748454193758702	26.297787	0.0	922.0	1670.0	7.059738	4.3673797	23.910906	0.0	2452	2434	2434	0.77982646	20	76	183	327	468	4078	0	210	2020-02-29_202136
44	5000	2432	112	0	12	0	908	1324	9.267868	4.753289940534772	26.297787	0.0	908.0	1670.0	7.059738	4.3673797	23.910906	0.0	2456	2444	2444	0.7830396	20	76	183	327	468	4092	0	212	2020-02-29_202136
45	5000	2432	104	0	15	0	890	1347	9.296531	4.743955882634432	26.297787	0.0	890.0	1670.0	7.059738	4.3673797	23.910906	0.0	2464	2449	2449	0.7764045	20	76	183	327	468	4110	0	212	2020-02-29_202137
45	5000	2428	105	0	15	0	864	1372	9.334194	4.7567809040454865	26.297787	0.0	864.0	1670.0	7.059738	4.3673797	23.910906	0.0	2467	2452	2452	0.7731481	20	76	183	327	468	4136	0	216	2020-02-29_202137
45	5000	2427	100	0	17	0	830	1410	9.371685	4.787710176241817	26.297787	0.0	830.0	1670.0	7.059738	4.3673797	23.910906	0.0	2473	2456	2456	0.7686747	20	76	183	327	468	4170	0	216	2020-02-29_202138
46	5000	2423	95	0	18	0	817	1431	9.395587	4.786706341726919	26.297787	0.0	817.0	1670.0	7.059738	4.3673797	23.910906	0.0	2482	2464	2464	0.7625459	20	76	183	327	468	4183	0	216	2020-02-29_202138
46	5000	2422	91	0	20	0	797	1452	9.414341	4.773655263675417	26.297787	0.0	797.0	1670.0	7.059738	4.3673797	23.910906	0.0	2487	2467	2467	0.7540778	20	76	183	327	468	4203	0	218	2020-02-29_202139
46	5000	2419	92	0	16	0	783	1471	9.501516	4.791161529894603	26.297787	0.0	783.0	1670.0	7.059738	4.3673797	23.910906	0.0	2489	2473	2473	0.7547893	20	76	183	327	469	4217	0	219	2020-02-29_202139
47	5000	2413	90	0	15	0	759	1500	9.531898	4.779302462195345	26.297787	0.0	759.0	1670.0	7.059738	4.3673797	23.910906	0.0	2497	2482	2482	0.7509881	20	76	183	327	469	4241	0	223	2020-02-29_202139
47	5000	2410	83	0	20	0	740	1520	9.598606	4.767671339599806	26.297787	0.0	740.0	1670.0	7.059738	4.3673797	23.910906	0.0	2507	2487	2487	0.7581081	20	76	183	327	469	4260	0	227	2020-02-29_202140
47	5000	2407	82	0	22	0	709	1553	9.62252	4.769241311698223	26.297787	0.0	709.0	1670.0	7.059738	4.3673797	23.910906	0.0	2511	2489	2489	0.764457	20	76	183	327	469	4291	0	227	2020-02-29_202140
48	5000	2404	83	0	14	0	700	1572	9.5749235	4.805180916610468	26.297787	0.0	700.0	1670.0	7.059738	4.3673797	23.910906	0.0	2513	2499	2499	0.75857145	20	76	183	327	469	4300	0	227	2020-02-29_202141
48	5000	2400	85	0	8	0	680	1600	9.617857	4.852854779268281	26.297787	0.0	680.0	1670.0	7.059738	4.3673797	23.910906	0.0	2515	2507	2507	0.76617646	20	76	183	327	470	4320	0	227	2020-02-29_202141
48	5000	2398	82	0	9	0	659	1623	9.685155	4.877433169643724	26.297787	0.0	659.0	1670.0	7.059738	4.3673797	23.910906	0.0	2520	2511	2511	0.7678301	20	76	183	327	470	4341	0	229	2020-02-29_202142
49	5000	2398	80	0	9	0	636	1647	9.715758	4.8844233670954775	26.297787	0.0	636.0	1670.0	7.059738	4.3673797	23.910906	0.0	2522	2513	2513	0.7783019	20	76	183	327	470	4364	0	230	2020-02-29_202142
49	5000	2396	80	0	9	0	623	1661	9.701787	4.8838389546104315	26.297787	0.0	623.0	1670.0	7.059738	4.3673797	23.910906	0.0	2524	2515	2515	0.7752809	20	76	183	327	470	4377	0	231	2020-02-29_202142
49	5000	2392	78	0	10	0	608	1679	9.72029	4.907462583720849	26.297787	0.0	608.0	1670.0	7.059738	4.3673797	23.910906	0.0	2530	2520	2520	0.7763158	20	76	183	327	470	4392	0	233	2020-02-29_202143
50	5000	2390	74	0	14	0	583	1704	9.704652	4.895459792584405	26.297787	0.0	583.0	1670.0	7.059738	4.3673797	23.910906	0.0	2536	2522	2522	0.761578	20	76	183	327	470	4417	0	235	2020-02-29_202143
50	5000	2390	71	0	15	0	565	1722	9.749001	4.864871531845656	26.297787	0.0	565.0	1670.0	7.059738	4.3673797	23.910906	0.0	2539	2524	2524	0.7557522	20	76	183	327	470	4435	0	237	2020-02-29_202144
50	5000	2390	67	0	12	0	547	1746	9.741263	4.898969752158954	26.297787	0.0	547.0	1670.0	7.059738	4.3673797	23.910906	0.0	2543	2531	2531	0.7513711	20	76	183	327	470	4453	0	238	2020-02-29_202144
51	5000	2389	66	0	9	0	535	1763	9.716668	4.910930563387461	26.297787	0.0	535.0	1670.0	7.059738	4.3673797	23.910906	0.0	2545	2536	2536	0.75327104	20	76	183	327	470	4465	0	238	2020-02-29_202144
51	5000	2387	64	0	10	0	515	1785	9.769545	4.89421539627066	26.297787	0.0	515.0	1670.0	7.059738	4.3673797	23.910906	0.0	2549	2539	2539	0.7514563	20	76	183	327	470	4485	0	239	2020-02-29_202145
51	5000	2384	62	0	11	0	495	1808	9.7656555	4.908832234975322	26.297787	0.0	495.0	1670.0	7.059738	4.3673797	23.910906	0.0	2554	2543	2543	0.75151515	20	76	183	327	470	4505	0	240	2020-02-29_202145
52	5000	2382	61	0	12	0	480	1823	9.839476	4.87090325002143	26.297787	0.0	480.0	1670.0	7.059738	4.3673797	23.910906	0.0	2557	2545	2545	0.74375	20	76	183	327	470	4520	0	242	2020-02-29_202145
52	5000	2380	59	0	12	0	457	1850	9.800003	4.8599413575453045	26.297787	0.0	457.0	1670.0	7.059738	4.3673797	23.910906	0.0	2561	2549	2549	0.7658643	20	76	183	327	470	4543	0	242	2020-02-29_202146
52	5000	2379	58	0	9	0	450	1861	9.819201	4.855704635573973	26.297787	0.0	450.0	1670.0	7.059738	4.3673797	23.910906	0.0	2563	2554	2554	0.77111113	20	76	183	327	470	4550	0	243	2020-02-29_202146
53	5000	2379	53	0	11	0	437	1876	9.832819	4.90059282258967	26.297787	0.0	437.0	1670.0	7.059738	4.3673797	23.910906	0.0	2568	2557	2557	0.7757437	20	76	183	327	470	4563	0	244	2020-02-29_202146
53	5000	2377	55	0	7	0	425	1889	9.797838	4.924967057945727	26.297787	0.0	425.0	1670.0	7.059738	4.3673797	23.910906	0.0	2568	2561	2561	0.7717647	20	76	183	327	470	4575	0	247	2020-02-29_202147
53	5000	2376	54	0	7	0	409	1906	9.768582	4.961118006989197	26.297787	0.0	409.0	1670.0	7.059738	4.3673797	23.910906	0.0	2570	2563	2563	0.7799511	20	76	183	327	470	4591	0	248	2020-02-29_202147
54	5000	2376	52	0	4	0	399	1920	9.855437	4.972860303649136	26.297787	0.0	399.0	1670.0	7.059738	4.3673797	23.910906	0.0	2572	2568	2568	0.802005	20	76	183	327	470	4601	0	249	2020-02-29_202147
54	5000	2376	47	0	9	0	390	1929	9.865044	4.986168613415139	26.297787	0.0	390.0	1670.0	7.059738	4.3673797	23.910906	0.0	2577	2568	2568	0.8076923	20	76	183	327	470	4610	0	249	2020-02-29_202148
54	5000	2375	45	0	10	0	387	1934	9.881647	5.013513423613712	26.297787	0.0	387.0	1670.0	7.059738	4.3673797	23.910906	0.0	2580	2570	2570	0.8010336	20	76	183	327	470	4613	0	249	2020-02-29_202148
55	5000	2372	43	0	13	0	376	1945	9.778858	5.004577639324068	26.297787	0.0	376.0	1670.0	7.059738	4.3673797	23.910906	0.0	2585	2572	2572	0.79787236	20	76	183	327	470	4624	0	251	2020-02-29_202148
55	5000	2370	44	0	9	0	369	1956	9.820115	4.971981509234907	26.297787	0.0	369.0	1670.0	7.059738	4.3673797	23.910906	0.0	2586	2577	2577	0.7913279	20	76	183	327	471	4631	0	252	2020-02-29_202149
55	5000	2370	39	0	10	0	363	1966	9.843374	4.986122709855262	26.297787	0.0	363.0	1670.0	7.059738	4.3673797	23.910906	0.0	2591	2581	2581	0.7796143	20	76	183	327	471	4637	0	252	2020-02-29_202149
56	5000	2369	39	0	7	0	357	1976	9.860578	5.018200554705937	26.297787	0.0	357.0	1670.0	7.059738	4.3673797	23.910906	0.0	2592	2585	2585	0.77310926	20	76	183	327	471	4643	0	252	2020-02-29_202149
56	5000	2367	39	0	8	0	347	1986	9.773487	4.982209216416695	26.297787	0.0	347.0	1670.0	7.059738	4.3673797	23.910906	0.0	2594	2586	2586	0.7838617	20	76	183	327	471	4653	0	253	2020-02-29_202150
56	5000	2367	39	0	3	0	341	1997	9.794603	5.00069651520736	26.297787	0.0	341.0	1670.0	7.059738	4.3673797	23.910906	0.0	2594	2591	2591	0.7947214	20	76	183	327	471	4659	0	253	2020-02-29_202150
57	5000	2366	37	0	5	0	328	2010	9.71711	4.901788712043253	23.782957	0.0	328.0	1670.0	7.059738	4.3673797	23.910906	0.0	2597	2592	2592	0.7957317	20	76	183	327	471	4672	0	254	2020-02-29_202150
57	5000	2366	34	0	6	0	314	2026	9.605333	4.91641601095984	23.782957	0.0	314.0	1670.0	7.059738	4.3673797	23.910906	0.0	2600	2594	2594	0.7866242	20	76	183	327	471	4686	0	254	2020-02-29_202151
57	5000	2364	34	0	8	0	300	2039	9.632002	4.888877483316083	23.782957	0.0	300.0	1670.0	7.059738	4.3673797	23.910906	0.0	2602	2594	2594	0.8066667	20	76	183	327	471	4700	0	255	2020-02-29_202151
58	5000	2363	34	0	6	0	293	2049	9.551702	4.846311224313824	23.782957	0.0	293.0	1670.0	7.059738	4.3673797	23.910906	0.0	2603	2597	2597	0.81569964	20	76	183	327	471	4707	0	255	2020-02-29_202151
58	5000	2363	33	0	4	0	290	2055	9.523537	4.884216790251514	23.782957	0.0	290.0	1670.0	7.059738	4.3673797	23.910906	0.0	2604	2600	2600	0.8206897	20	76	183	327	471	4710	0	255	2020-02-29_202152
58	5000	2362	31	0	5	0	282	2065	9.559962	4.820909163335564	23.782957	0.0	282.0	1670.0	7.059738	4.3673797	23.910906	0.0	2607	2602	2602	0.81560284	20	76	183	327	471	4718	0	255	2020-02-29_202152
59	5000	2361	30	0	6	0	275	2073	9.506094	4.844233925548957	23.782957	0.0	275.0	1670.0	7.059738	4.3673797	23.910906	0.0	2609	2603	2603	0.80727273	20	76	183	327	471	4725	0	255	2020-02-29_202152
59	5000	2361	28	0	7	0	272	2077	9.464889	4.809452231259867	23.782957	0.0	272.0	1670.0	7.059738	4.3673797	23.910906	0.0	2611	2604	2604	0.8125	20	76	183	327	471	4728	0	255	2020-02-29_202153
59	5000	2361	25	0	7	0	262	2089	9.486506	4.770478125707272	23.782957	0.0	262.0	1670.0	7.059738	4.3673797	23.910906	0.0	2614	2607	2607	0.83206105	20	76	183	327	471	4738	0	256	2020-02-29_202153
60	5000	2360	26	0	5	0	250	2103	9.45762	4.824495302991688	23.782957	0.0	250.0	1670.0	7.059738	4.3673797	23.910906	0.0	2614	2609	2609	0.848	20	76	183	327	471	4750	0	256	2020-02-29_202153
60	5000	2360	25	0	4	0	247	2108	9.5074625	4.848703718483301	23.782957	0.0	247.0	1670.0	7.059738	4.3673797	23.910906	0.0	2615	2611	2611	0.854251	20	76	183	327	471	4753	0	256	2020-02-29_202153
60	5000	2360	23	0	3	0	243	2115	9.518435	4.776400231976524	23.782957	0.0	243.0	1670.0	7.059738	4.3673797	23.910906	0.0	2617	2614	2614	0.83950615	20	76	183	327	471	4757	0	256	2020-02-29_202154
61	5000	2360	22	0	3	0	241	2118	9.460074	4.8065858641740435	23.782957	0.0	241.0	1670.0	7.059738	4.3673797	23.910906	0.0	2618	2615	2615	0.8298755	20	76	183	327	471	4759	0	256	2020-02-29_202154
61	5000	2360	21	0	4	0	231	2128	9.447111	4.745872913136381	21.867388	0.0	231.0	1670.0	7.059738	4.3673797	23.910906	0.0	2619	2615	2615	0.8484849	20	76	183	327	471	4769	0	256	2020-02-29_202154
61	5000	2358	22	0	3	0	230	2131	9.494918	4.758965513831847	21.867388	0.0	230.0	1670.0	7.059738	4.3673797	23.910906	0.0	2620	2617	2617	0.84782606	20	76	183	327	471	4770	0	256	2020-02-29_202155
62	5000	2358	19	0	5	0	221	2141	9.382636	4.760490678452568	21.867388	0.0	221.0	1670.0	7.059738	4.3673797	23.910906	0.0	2623	2618	2618	0.8280543	20	76	183	327	471	4779	0	256	2020-02-29_202155
62	5000	2357	18	0	6	0	216	2147	9.427671	4.806854900496147	21.867388	0.0	216.0	1670.0	7.059738	4.3673797	23.910906	0.0	2625	2619	2619	0.8472222	20	76	183	327	471	4784	0	256	2020-02-29_202155
62	5000	2357	17	0	5	0	210	2155	9.410225	4.814680522013141	21.867388	0.0	210.0	1670.0	7.059738	4.3673797	23.910906	0.0	2626	2621	2621	0.85238093	20	76	183	327	471	4790	0	256	2020-02-29_202155
63	5000	2356	17	0	4	0	200	2166	9.44961	4.810961985363154	21.867388	0.0	200.0	1670.0	7.059738	4.3673797	23.910906	0.0	2627	2623	2623	0.865	20	76	183	327	471	4800	0	257	2020-02-29_202156
63	5000	2354	16	0	5	0	195	2173	9.401347	4.706310524114367	21.071245	0.0	195.0	1670.0	7.059738	4.3673797	23.910906	0.0	2630	2625	2625	0.8717949	20	76	183	327	471	4805	0	257	2020-02-29_202156
63	5000	2354	16	0	4	0	190	2178	9.300475	4.699632938742251	21.071245	0.0	190.0	1670.0	7.059738	4.3673797	23.910906	0.0	2630	2626	2626	0.85263157	20	76	183	327	471	4810	0	258	2020-02-29_202156
64	5000	2354	15	0	4	0	187	2182	9.264683	4.71930130523262	21.071245	0.0	187.0	1670.0	7.059738	4.3673797	23.910906	0.0	2631	2627	2627	0.86096257	20	76	183	327	471	4813	0	258	2020-02-29_202156
64	5000	2352	16	0	2	0	182	2190	9.125309	4.603379517437964	20.826777	0.0	182.0	1670.0	7.059738	4.3673797	23.910906	0.0	2632	2630	2630	0.82417583	20	76	183	327	471	4818	0	258	2020-02-29_202157
64	5000	2351	17	0	2	0	171	2201	9.184046	4.641044006954395	20.826777	0.0	171.0	1670.0	7.059738	4.3673797	23.910906	0.0	2632	2630	2630	0.80701756	20	76	183	327	471	4829	0	258	2020-02-29_202157
65	5000	2351	17	0	1	0	167	2206	9.158963	4.584849759867453	20.826777	0.0	167.0	1670.0	7.059738	4.3673797	23.910906	0.0	2632	2631	2631	0.8023952	20	76	183	327	471	4833	0	258	2020-02-29_202157
65	5000	2351	17	0	0	0	164	2210	9.167159	4.58841296681948	20.826777	0.0	164.0	1670.0	7.059738	4.3673797	23.910906	0.0	2632	2632	2632	0.7987805	20	76	183	327	471	4836	0	258	2020-02-29_202157
65	5000	2351	16	0	1	0	161	2213	9.150467	4.50665109571517	20.826777	0.0	161.0	1670.0	7.059738	4.3673797	23.910906	0.0	2633	2632	2632	0.80124223	20	76	183	327	471	4839	0	258	2020-02-29_202158
66	5000	2351	15	0	2	0	160	2214	9.188312	4.495063193007509	20.826777	0.0	160.0	1670.0	7.059738	4.3673797	23.910906	0.0	2634	2632	2632	0.8	20	76	183	327	471	4840	0	258	2020-02-29_202158
66	5000	2351	15	0	2	0	153	2220	9.045806	4.451550014447544	17.682877	0.0	153.0	1670.0	7.059738	4.3673797	23.910906	0.0	2634	2632	2632	0.7647059	20	76	183	327	471	4847	0	259	2020-02-29_202158
66	5000	2351	14	0	2	0	148	2226	8.966638	4.428590669018837	17.682877	0.0	148.0	1670.0	7.059738	4.3673797	23.910906	0.0	2635	2633	2633	0.7432432	20	76	183	327	471	4852	0	259	2020-02-29_202158
67	5000	2349	15	0	2	0	144	2231	8.909662	4.484514294099138	17.682877	0.0	144.0	1670.0	7.059738	4.3673797	23.910906	0.0	2636	2634	2634	0.7430556	20	76	183	327	471	4856	0	259	2020-02-29_202159
67	5000	2349	15	0	2	0	140	2235	8.843562	4.42307569829101	17.682877	0.0	140.0	1670.0	7.059738	4.3673797	23.910906	0.0	2636	2634	2634	0.74285716	20	76	183	327	471	4860	0	259	2020-02-29_202159
67	5000	2349	14	0	2	0	136	2239	8.892007	4.4069087841409065	17.682877	0.0	136.0	1670.0	7.059738	4.3673797	23.910906	0.0	2637	2635	2635	0.72794116	20	76	183	327	471	4864	0	260	2020-02-29_202159
68	5000	2349	14	0	1	0	131	2245	8.883963	4.405472707163168	17.682877	0.0	131.0	1670.0	7.059738	4.3673797	23.910906	0.0	2637	2636	2636	0.7251908	20	76	183	327	471	4869	0	260	2020-02-29_202159
68	5000	2349	13	0	2	0	127	2249	8.988447	4.344464140443852	17.682877	0.0	127.0	1670.0	7.059738	4.3673797	23.910906	0.0	2638	2636	2636	0.7480315	20	76	183	327	471	4873	0	260	2020-02-29_202200
68	5000	2349	11	0	3	0	127	2250	9.041227	4.3445493113638465	17.682877	0.0	127.0	1670.0	7.059738	4.3673797	23.910906	0.0	2640	2637	2637	0.7480315	20	76	183	327	471	4873	0	260	2020-02-29_202200
69	5000	2348	12	0	3	0	121	2255	9.031616	4.394312928604648	17.682877	0.0	121.0	1670.0	7.059738	4.3673797	23.910906	0.0	2640	2637	2637	0.71900827	20	76	183	327	471	4879	0	261	2020-02-29_202200
69	5000	2348	12	0	2	0	121	2256	8.930287	4.349752984761593	17.682877	0.0	121.0	1670.0	7.059738	4.3673797	23.910906	0.0	2640	2638	2638	0.7107438	20	76	183	327	471	4879	0	261	2020-02-29_202200
69	5000	2348	12	0	0	0	119	2260	8.933271	4.395952461159184	17.682877	0.0	119.0	1670.0	7.059738	4.3673797	23.910906	0.0	2640	2640	2640	0.7058824	20	76	183	327	471	4881	0	261	2020-02-29_202201
70	5000	2347	12	0	1	0	117	2262	9.03323	4.346696691194836	17.682877	0.0	117.0	1670.0	7.059738	4.3673797	23.910906	0.0	2641	2640	2640	0.71794873	20	76	183	327	471	4883	0	261	2020-02-29_202201
70	5000	2347	11	0	2	0	111	2267	9.09563	4.372233578835365	17.682877	0.0	111.0	1670.0	7.059738	4.3673797	23.910906	0.0	2642	2640	2640	0.7297297	20	76	183	327	471	4889	0	262	2020-02-29_202201
70	5000	2347	9	0	4	0	102	2275	9.174461	4.340033388844397	17.682877	0.0	102.0	1670.0	7.059738	4.3673797	23.910906	0.0	2644	2640	2640	0.7058824	20	76	183	327	471	4898	0	263	2020-02-29_202201
71	5000	2346	9	0	4	0	97	2281	9.225574	4.32166433310504	17.682877	0.0	97.0	1670.0	7.059738	4.3673797	23.910906	0.0	2645	2641	2641	0.742268	20	76	183	327	471	4903	0	263	2020-02-29_202202
71	5000	2346	9	0	3	0	95	2284	9.22093	4.364329595481208	17.682877	0.0	95.0	1670.0	7.059738	4.3673797	23.910906	0.0	2645	2642	2642	0.69473684	20	76	183	327	471	4905	0	263	2020-02-29_202202
71	5000	2346	9	0	1	0	95	2286	9.40595	4.373604252107492	18.877048	0.0	95.0	1670.0	7.059738	4.3673797	23.910906	0.0	2645	2644	2644	0.7263158	20	76	183	327	471	4905	0	263	2020-02-29_202202
72	5000	2346	8	0	1	0	93	2289	9.331948	4.409593112019999	18.877048	0.0	93.0	1670.0	7.059738	4.3673797	23.910906	0.0	2646	2645	2645	0.7311828	20	76	183	327	471	4907	0	263	2020-02-29_202202
72	5000	2346	7	0	2	0	91	2290	9.288756	4.445428561822426	18.877048	0.0	91.0	1670.0	7.059738	4.3673797	23.910906	0.0	2647	2645	2645	0.74725276	20	76	183	327	471	4909	0	264	2020-02-29_202202
72	5000	2346	7	0	2	0	88	2292	9.346253	4.395939661460579	18.877048	0.0	88.0	1670.0	7.059738	4.3673797	23.910906	0.0	2647	2645	2645	0.7386364	20	76	183	327	471	4912	0	265	2020-02-29_202203
73	5000	2346	7	0	1	0	85	2296	9.322299	4.4855963874575115	18.877048	0.0	85.0	1670.0	7.059738	4.3673797	23.910906	0.0	2647	2646	2646	0.7294118	20	76	183	327	471	4915	0	265	2020-02-29_202203
73	5000	2346	6	0	1	0	85	2297	9.436529	4.483376209002019	18.877048	0.0	85.0	1670.0	7.059738	4.3673797	23.910906	0.0	2648	2647	2647	0.7411765	20	76	183	327	471	4915	0	265	2020-02-29_202203
73	5000	2345	7	0	1	0	82	2300	9.42451	4.485212188090145	18.877048	0.0	82.0	1670.0	7.059738	4.3673797	23.910906	0.0	2648	2647	2647	0.7195122	20	76	183	327	471	4918	0	265	2020-02-29_202203
74	5000	2345	5	0	3	0	80	2302	9.366659	4.482935870584743	18.877048	0.0	80.0	1670.0	7.059738	4.3673797	23.910906	0.0	2650	2647	2647	0.7	20	76	183	327	471	4920	0	265	2020-02-29_202204
74	5000	2345	4	0	3	0	80	2303	9.251582	4.441422139510935	18.877048	0.0	80.0	1670.0	7.059738	4.3673797	23.910906	0.0	2651	2648	2648	0.7	20	76	183	327	471	4920	0	265	2020-02-29_202204
74	5000	2345	3	0	3	0	77	2307	9.28975	4.550795290683812	18.877048	0.0	77.0	1670.0	7.059738	4.3673797	23.910906	0.0	2652	2649	2649	0.7012987	20	76	183	327	471	4923	0	265	2020-02-29_202204
75	5000	2345	3	0	2	0	75	2310	9.325358	4.608955390063746	18.877048	0.0	75.0	1670.0	7.059738	4.3673797	23.910906	0.0	2652	2650	2650	0.68	20	76	183	327	471	4925	0	265	2020-02-29_202204
75	5000	2345	2	0	2	0	74	2312	9.253794	4.518783362385486	18.877048	0.0	74.0	1670.0	7.059738	4.3673797	23.910906	0.0	2653	2651	2651	0.6621622	20	76	183	327	471	4926	0	265	2020-02-29_202204
75	5000	2345	2	0	1	0	74	2313	9.379546	4.567721579636521	18.877048	0.0	74.0	1670.0	7.059738	4.3673797	23.910906	0.0	2653	2652	2652	0.6351351	20	76	183	327	471	4926	0	265	2020-02-29_202205
76	5000	2345	1	0	2	0	70	2317	9.273128	4.674286593098346	18.877048	0.0	70.0	1670.0	7.059738	4.3673797	23.910906	0.0	2654	2652	2652	0.64285713	20	76	183	327	471	4930	0	265	2020-02-29_202205
76	5000	2345	1	0	1	0	66	2322	9.233044	4.769451868644796	18.877048	0.0	66.0	1670.0	7.059738	4.3673797	23.910906	0.0	2654	2653	2653	0.57575756	20	76	183	327	471	4934	0	265	2020-02-29_202205
76	5000	2345	1	0	1	0	60	2327	9.310264	4.940366082159989	18.877048	0.0	60.0	1670.0	7.059738	4.3673797	23.910906	0.0	2654	2653	2653	0.6	20	76	183	327	471	4940	0	266	2020-02-29_202205
77	5000	2345	0	0	1	0	60	2328	9.334342	4.924887083666511	18.877048	0.0	60.0	1670.0	7.059738	4.3673797	23.910906	0.0	2655	2654	2654	0.6	20	76	183	327	471	4940	0	266	2020-02-29_202205
77	5000	2345	0	0	1	0	58	2330	9.437151	4.97434500211568	18.877048	0.0	58.0	1670.0	7.059738	4.3673797	23.910906	0.0	2655	2654	2654	0.6034483	20	76	183	327	471	4942	0	266	2020-02-29_202206
77	5000	2345	0	0	1	0	57	2331	9.502409	4.993451216714842	18.877048	0.0	57.0	1670.0	7.059738	4.3673797	23.910906	0.0	2655	2654	2654	0.61403507	20	76	183	327	471	4943	0	266	2020-02-29_202206
78	5000	2345	0	0	0	0	56	2333	9.276195	4.984108848999664	18.877048	0.0	56.0	1670.0	7.059738	4.3673797	23.910906	0.0	2655	2655	2655	0.58928573	20	76	183	327	471	4944	0	266	2020-02-29_202206
78	5000	2345	0	0	0	0	53	2336	9.318865	4.940913698277691	18.877048	0.0	53.0	1670.0	7.059738	4.3673797	23.910906	0.0	2655	2655	2655	0.5660377	20	76	183	327	471	4947	0	266	2020-02-29_202206
78	5000	2345	0	0	0	0	52	2337	9.240951	4.956133870211047	18.877048	0.0	52.0	1670.0	7.059738	4.3673797	23.910906	0.0	2655	2655	2655	0.5576923	20	76	183	327	471	4948	0	266	2020-02-29_202206
79	5000	2345	0	0	0	0	52	2337	9.240951	4.956133870211047	18.877048	0.0	52.0	1670.0	7.059738	4.3673797	23.910906	0.0	2655	2655	2655	0.5576923	20	76	183	327	471	4948	0	266	2020-02-29_202207
79	5000	2345	0	0	0	0	50	2339	9.311961	5.008414245730473	18.877048	0.0	50.0	1670.0	7.059738	4.3673797	23.910906	0.0	2655	2655	2655	0.56	20	76	183	327	471	4950	0	266	2020-02-29_202207
79	5000	2345	0	0	0	0	47	2342	9.483603	4.954453732339084	18.877048	0.0	47.0	1670.0	7.059738	4.3673797	23.910906	0.0	2655	2655	2655	0.4893617	20	76	183	327	471	4953	0	266	2020-02-29_202207
80	5000	2345	0	0	0	0	45	2344	9.356461	5.027114779957213	18.877048	0.0	45.0	1670.0	7.059738	4.3673797	23.910906	0.0	2655	2655	2655	0.46666667	20	76	183	327	471	4955	0	266	2020-02-29_202207
80	5000	2345	0	0	0	0	44	2345	9.569108	4.876211358225052	18.877048	0.0	44.0	1670.0	7.059738	4.3673797	23.910906	0.0	2655	2655	2655	0.47727272	20	76	183	327	471	4956	0	266	2020-02-29_202208
80	5000	2345	0	0	0	0	42	2347	9.386955	4.895105229338673	18.877048	0.0	42.0	1670.0	7.059738	4.3673797	23.910906	0.0	2655	2655	2655	0.47619048	20	76	183	327	471	4958	0	266	2020-02-29_202208
81	5000	2345	0	0	0	0	40	2349	9.427186	5.009392689883671	18.877048	0.0	40.0	1670.0	7.059738	4.3673797	23.910906	0.0	2655	2655	2655	0.5	20	76	183	327	471	4960	0	266	2020-02-29_202208
81	5000	2345	0	0	0	0	38	2351	9.374016	5.134702848251664	18.877048	0.0	38.0	1670.0	7.059738	4.3673797	23.910906	0.0	2655	2655	2655	0.4473684	20	76	183	327	471	4962	0	266	2020-02-29_202208
81	5000	2345	0	0	0	0	37	2352	9.262262	5.158466209627068	18.877048	0.0	37.0	1670.0	7.059738	4.3673797	23.910906	0.0	2655	2655	2655	0.45945945	20	76	183	327	471	4963	0	266	2020-02-29_202208
82	5000	2345	0	0	0	0	36	2353	9.2272415	5.22717664728334	18.877048	0.0	36.0	1670.0	7.059738	4.3673797	23.910906	0.0	2655	2655	2655	0.44444445	20	76	183	327	471	4964	0	266	2020-02-29_202209
82	5000	2345	0	0	0	0	35	2354	9.287501	5.290787971812034	18.877048	0.0	35.0	1670.0	7.059738	4.3673797	23.910906	0.0	2655	2655	2655	0.45714286	20	76	183	327	471	4965	0	266	2020-02-29_202209
82	5000	2345	0	0	0	0	33	2356	8.922475	5.207139857562481	18.877048	0.0	33.0	1670.0	7.059738	4.3673797	23.910906	0.0	2655	2655	2655	0.45454547	20	76	183	327	471	4967	0	266	2020-02-29_202209
83	5000	2345	0	0	0	0	30	2359	8.966656	5.440576318898826	18.877048	0.0	30.0	1670.0	7.059738	4.3673797	23.910906	0.0	2655	2655	2655	0.43333334	20	76	183	327	471	4970	0	266	2020-02-29_202209
83	5000	2345	0	0	0	0	28	2361	9.224489	5.4058394965288645	18.877048	0.0	28.0	1670.0	7.059738	4.3673797	23.910906	0.0	2655	2655	2655	0.42857143	20	76	183	327	471	4972	0	266	2020-02-29_202209
83	5000	2345	0	0	0	0	27	2362	9.029467	5.407511481256593	18.877048	0.0	27.0	1670.0	7.059738	4.3673797	23.910906	0.0	2655	2655	2655	0.44444445	20	76	183	327	471	4973	0	266	2020-02-29_202210
84	5000	2345	0	0	0	0	27	2362	9.029467	5.407511481256593	18.877048	0.0	27.0	1670.0	7.059738	4.3673797	23.910906	0.0	2655	2655	2655	0.44444445	20	76	183	327	471	4973	0	266	2020-02-29_202210
84	5000	2345	0	0	0	0	25	2364	9.252866	5.55221944884255	18.877048	0.0	25.0	1670.0	7.059738	4.3673797	23.910906	0.0	2655	2655	2655	0.48	20	76	183	327	471	4975	0	266	2020-02-29_202210
84	5000	2345	0	0	0	0	25	2364	9.252866	5.55221944884255	18.877048	0.0	25.0	1670.0	7.059738	4.3673797	23.910906	0.0	2655	2655	2655	0.48	20	76	183	327	471	4975	0	266	2020-02-29_202210
85	5000	2345	0	0	0	0	24	2365	8.949621	5.4560580959415255	18.877048	0.0	24.0	1670.0	7.059738	4.3673797	23.910906	0.0	2655	2655	2655	0.5	20	76	183	327	471	4976	0	266	2020-02-29_202211
85	5000	2345	0	0	0	0	23	2366	8.569915	5.244439768295215	18.877048	0.0	23.0	1670.0	7.059738	4.3673797	23.910906	0.0	2655	2655	2655	0.5217391	20	76	183	327	471	4977	0	266	2020-02-29_202211
85	5000	2345	0	0	0	0	22	2367	8.822265	5.2229756134241	18.877048	0.0	22.0	1670.0	7.059738	4.3673797	23.910906	0.0	2655	2655	2655	0.54545456	20	76	183	327	471	4978	0	266	2020-02-29_202211
86	5000	2345	0	0	0	0	20	2369	9.488256	4.952074005584641	18.877048	0.0	20.0	1670.0	7.059738	4.3673797	23.910906	0.0	2655	2655	2655	0.6	20	76	183	327	471	4980	0	266	2020-02-29_202211
86	5000	2345	0	0	0	0	20	2369	9.488256	4.952074005584641	18.877048	0.0	20.0	1670.0	7.059738	4.3673797	23.910906	0.0	2655	2655	2655	0.6	20	76	183	327	471	4980	0	266	2020-02-29_202211
86	5000	2345	0	0	0	0	20	2369	9.488256	4.952074005584641	18.877048	0.0	20.0	1670.0	7.059738	4.3673797	23.910906	0.0	2655	2655	2655	0.6	20	76	183	327	471	4980	0	266	2020-02-29_202212
87	5000	2345	0	0	0	0	19	2370	9.574546	5.072300596120299	18.877048	0.0	19.0	1670.0	7.059738	4.3673797	23.910906	0.0	2655	2655	2655	0.6315789	20	76	183	327	471	4981	0	266	2020-02-29_202212
87	5000	2345	0	0	0	0	18	2371	9.687028	5.1949134157104595	18.877048	0.0	18.0	1670.0	7.059738	4.3673797	23.910906	0.0	2655	2655	2655	0.6111111	20	76	183	327	471	4982	0	266	2020-02-29_202212
87	5000	2345	0	0	0	0	18	2371	9.687028	5.1949134157104595	18.877048	0.0	18.0	1670.0	7.059738	4.3673797	23.910906	0.0	2655	2655	2655	0.6111111	20	76	183	327	471	4982	0	266	2020-02-29_202212
88	5000	2345	0	0	0	0	18	2371	9.687028	5.1949134157104595	18.877048	0.0	18.0	1670.0	7.059738	4.3673797	23.910906	0.0	2655	2655	2655	0.6111111	20	76	183	327	471	4982	0	266	2020-02-29_202212
88	5000	2345	0	0	0	0	18	2371	9.687028	5.1949134157104595	18.877048	0.0	18.0	1670.0	7.059738	4.3673797	23.910906	0.0	2655	2655	2655	0.6111111	20	76	183	327	471	4982	0	266	2020-02-29_202213
88	5000	2345	0	0	0	0	18	2371	9.687028	5.1949134157104595	18.877048	0.0	18.0	1670.0	7.059738	4.3673797	23.910906	0.0	2655	2655	2655	0.6111111	20	76	183	327	471	4982	0	266	2020-02-29_202213
89	5000	2345	0	0	0	0	16	2373	9.013606	5.120448254394114	18.877048	0.0	16.0	1670.0	7.059738	4.3673797	23.910906	0.0	2655	2655	2655	0.625	20	76	183	327	471	4984	0	266	2020-02-29_202213
89	5000	2345	0	0	0	0	15	2374	8.668435	5.103851972986502	18.877048	0.0	15.0	1670.0	7.059738	4.3673797	23.910906	0.0	2655	2655	2655	0.53333336	20	76	183	327	471	4985	0	266	2020-02-29_202213
89	5000	2345	0	0	0	0	15	2374	8.668435	5.103851972986502	18.877048	0.0	15.0	1670.0	7.059738	4.3673797	23.910906	0.0	2655	2655	2655	0.53333336	20	76	183	327	471	4985	0	266	2020-02-29_202213
90	5000	2345	0	0	0	0	15	2374	8.668435	5.103851972986502	18.877048	0.0	15.0	1670.0	7.059738	4.3673797	23.910906	0.0	2655	2655	2655	0.53333336	20	76	183	327	471	4985	0	266	2020-02-29_202214
90	5000	2345	0	0	0	0	14	2375	8.27703	5.057506594688955	18.877048	0.0	14.0	1670.0	7.059738	4.3673797	23.910906	0.0	2655	2655	2655	0.5	20	76	183	327	471	4986	0	266	2020-02-29_202214
90	5000	2345	0	0	0	0	11	2378	7.087351	4.242332722968938	15.71365	0.0	11.0	1670.0	7.059738	4.3673797	23.910906	0.0	2655	2655	2655	0.27272728	20	76	183	327	471	4989	0	266	2020-02-29_202214
91	5000	2345	0	0	0	0	10	2379	7.320347	4.396997354915709	15.71365	0.0	10.0	1670.0	7.059738	4.3673797	23.910906	0.0	2655	2655	2655	0.3	20	76	183	327	471	4990	0	266	2020-02-29_202214
91	5000	2345	0	0	0	0	9	2380	6.7589207	4.26664816633823	15.71365	0.0	9.0	1670.0	7.059738	4.3673797	23.910906	0.0	2655	2655	2655	0.33333334	20	76	183	327	471	4991	0	266	2020-02-29_202214
91	5000	2345	0	0	0	0	9	2380	6.7589207	4.26664816633823	15.71365	0.0	9.0	1670.0	7.059738	4.3673797	23.910906	0.0	2655	2655	2655	0.33333334	20	76	183	327	471	4991	0	266	2020-02-29_202215
92	5000	2345	0	0	0	0	9	2380	6.7589207	4.26664816633823	15.71365	0.0	9.0	1670.0	7.059738	4.3673797	23.910906	0.0	2655	2655	2655	0.33333334	20	76	183	327	471	4991	0	266	2020-02-29_202215
92	5000	2345	0	0	0	0	9	2380	6.7589207	4.26664816633823	15.71365	0.0	9.0	1670.0	7.059738	4.3673797	23.910906	0.0	2655	2655	2655	0.33333334	20	76	183	327	471	4991	0	266	2020-02-29_202215
92	5000	2345	0	0	0	0	8	2381	7.093452	4.43326205050494	15.71365	0.0	8.0	1670.0	7.059738	4.3673797	23.910906	0.0	2655	2655	2655	0.25	20	76	183	327	471	4992	0	266	2020-02-29_202215
93	5000	2345	0	0	0	0	8	2381	7.093452	4.43326205050494	15.71365	0.0	8.0	1670.0	7.059738	4.3673797	23.910906	0.0	2655	2655	2655	0.25	20	76	183	327	471	4992	0	266	2020-02-29_202215
93	5000	2345	0	0	0	0	8	2381	7.093452	4.43326205050494	15.71365	0.0	8.0	1670.0	7.059738	4.3673797	23.910906	0.0	2655	2655	2655	0.25	20	76	183	327	471	4992	0	266	2020-02-29_202216
93	5000	2345	0	0	0	0	7	2382	7.207436	4.775792017256388	15.71365	0.0	7.0	1670.0	7.059738	4.3673797	23.910906	0.0	2655	2655	2655	0.0	20	76	183	327	471	4993	0	266	2020-02-29_202216
94	5000	2345	0	0	0	0	7	2382	7.207436	4.775792017256388	15.71365	0.0	7.0	1670.0	7.059738	4.3673797	23.910906	0.0	2655	2655	2655	0.0	20	76	183	327	471	4993	0	266	2020-02-29_202216
94	5000	2345	0	0	0	0	7	2382	7.207436	4.775792017256388	15.71365	0.0	7.0	1670.0	7.059738	4.3673797	23.910906	0.0	2655	2655	2655	0.0	20	76	183	327	471	4993	0	266	2020-02-29_202216
94	5000	2345	0	0	0	0	7	2382	7.207436	4.775792017256388	15.71365	0.0	7.0	1670.0	7.059738	4.3673797	23.910906	0.0	2655	2655	2655	0.0	20	76	183	327	471	4993	0	266	2020-02-29_202216
95	5000	2345	0	0	0	0	7	2382	7.207436	4.775792017256388	15.71365	0.0	7.0	1670.0	7.059738	4.3673797	23.910906	0.0	2655	2655	2655	0.0	20	76	183	327	471	4993	0	266	2020-02-29_202217
95	5000	2345	0	0	0	0	7	2382	7.207436	4.775792017256388	15.71365	0.0	7.0	1670.0	7.059738	4.3673797	23.910906	0.0	2655	2655	2655	0.0	20	76	183	327	471	4993	0	266	2020-02-29_202217
95	5000	2345	0	0	0	0	3	2386	4.2526956	3.7234064008828334	6.926483	0.0	3.0	1670.0	7.059738	4.3673797	23.910906	0.0	2655	2655	2655	0.0	20	76	183	327	471	4997	0	266	2020-02-29_202217
96	5000	2345	0	0	0	0	3	2386	4.2526956	3.7234064008828334	6.926483	0.0	3.0	1670.0	7.059738	4.3673797	23.910906	0.0	2655	2655	2655	0.0	20	76	183	327	471	4997	0	266	2020-02-29_202217
96	5000	2345	0	0	0	0	3	2386	4.2526956	3.7234064008828334	6.926483	0.0	3.0	1670.0	7.059738	4.3673797	23.910906	0.0	2655	2655	2655	0.0	20	76	183	327	471	4997	0	266	2020-02-29_202217
96	5000	2345	0	0	0	0	2	2387	2.915802	4.123566812017701	5.831604	0.0	2.0	1670.0	7.059738	4.3673797	23.910906	0.0	2655	2655	2655	0.0	20	76	183	327	471	4998	0	266	2020-02-29_202218
97	5000	2345	0	0	0	0	2	2387	2.915802	4.123566812017701	5.831604	0.0	2.0	1670.0	7.059738	4.3673797	23.910906	0.0	2655	2655	2655	0.0	20	76	183	327	471	4998	0	266	2020-02-29_202218
97	5000	2345	0	0	0	0	2	2387	2.915802	4.123566812017701	5.831604	0.0	2.0	1670.0	7.059738	4.3673797	23.910906	0.0	2655	2655	2655	0.0	20	76	183	327	471	4998	0	266	2020-02-29_202218
97	5000	2345	0	0	0	0	0	2389	NaN	-0.0	9999.0	9999.0	0.0	1670.0	7.059738	4.3673797	23.910906	0.0	2655	2655	2655	0.0	20	76	183	327	471	5000	0	266	2020-02-29_202218
98	5000	2345	0	0	0	0	0	2389	NaN	-0.0	9999.0	9999.0	0.0	1670.0	7.059738	4.3673797	23.910906	0.0	2655	2655	2655	0.0	20	76	183	327	471	5000	0	266	2020-02-29_202218
98	5000	2345	0	0	0	0	0	2389	NaN	-0.0	9999.0	9999.0	0.0	1670.0	7.059738	4.3673797	23.910906	0.0	2655	2655	2655	0.0	20	76	183	327	471	5000	0	266	2020-02-29_202219
98	5000	2345	0	0	0	0	0	2389	NaN	-0.0	9999.0	9999.0	0.0	1670.0	7.059738	4.3673797	23.910906	0.0	2655	2655	2655	0.0	20	76	183	327	471	5000	0	266	2020-02-29_202219
99	5000	2345	0	0	0	0	0	2389	NaN	-0.0	9999.0	9999.0	0.0	1670.0	7.059738	4.3673797	23.910906	0.0	2655	2655	2655	0.0	20	76	183	327	471	5000	0	266	2020-02-29_202219
99	5000	2345	0	0	0	0	0	2389	NaN	-0.0	9999.0	9999.0	0.0	1670.0	7.059738	4.3673797	23.910906	0.0	2655	2655	2655	0.0	20	76	183	327	471	5000	0	266	2020-02-29_202219
99	5000	2345	0	0	0	0	0	2389	NaN	-0.0	9999.0	9999.0	0.0	1670.0	7.059738	4.3673797	23.910906	0.0	2655	2655	2655	0.0	20	76	183	327	471	5000	0	266	2020-02-29_202219
100	5000	2345	0	0	0	0	0	2389	NaN	-0.0	9999.0	9999.0	0.0	1670.0	7.059738	4.3673797	23.910906	0.0	2655	2655	2655	0.0	20	76	183	327	471	5000	0	266	2020-02-29_202220
100	5000	2345	0	0	0	0	0	2389	NaN	-0.0	9999.0	9999.0	0.0	1670.0	7.059738	4.3673797	23.910906	0.0	2655	2655	2655	0.0	20	76	183	327	471	5000	0	266	2020-02-29_202220
100	5000	2345	0	0	0	0	0	2389	NaN	-0.0	9999.0	9999.0	0.0	1670.0	7.059738	4.3673797	23.910906	0.0	2655	2655	2655	0.0	20	76	183	327	471	5000	0	266	2020-02-29_202220
101	5000	2345	0	0	0	0	0	2389	NaN	-0.0	9999.0	9999.0	0.0	1670.0	7.059738	4.3673797	23.910906	0.0	2655	2655	2655	0.0	20	76	183	327	471	5000	0	266	2020-02-29_202220
101	5000	2345	0	0	0	0	0	2389	NaN	-0.0	9999.0	9999.0	0.0	1670.0	7.059738	4.3673797	23.910906	0.0	2655	2655	2655	0.0	20	76	183	327	471	5000	0	266	2020-02-29_202220
101	5000	2345	0	0	0	0	0	2389	NaN	-0.0	9999.0	9999.0	0.0	1670.0	7.059738	4.3673797	23.910906	0.0	2655	2655	2655	0.0	20	76	183	327	471	5000	0	266	2020-02-29_202220
102	5000	2345	0	0	0	0	0	2389	NaN	-0.0	9999.0	9999.0	0.0	1670.0	7.059738	4.3673797	23.910906	0.0	2655	2655	2655	0.0	20	76	183	327	471	5000	0	266	2020-02-29_202221
102	5000	2345	0	0	0	0	0	2389	NaN	-0.0	9999.0	9999.0	0.0	1670.0	7.059738	4.3673797	23.910906	0.0	2655	2655	2655	0.0	20	76	183	327	471	5000	0	266	2020-02-29_202221
102	5000	2345	0	0	0	0	0	2389	NaN	-0.0	9999.0	9999.0	0.0	1670.0	7.059738	4.3673797	23.910906	0.0	2655	2655	2655	0.0	20	76	183	327	471	5000	0	266	2020-02-29_202221
103	5000	2345	0	0	0	0	0	2389	NaN	-0.0	9999.0	9999.0	0.0	1670.0	7.059738	4.3673797	23.910906	0.0	2655	2655	2655	0.0	20	76	183	327	471	5000	0	266	2020-02-29_202221
103	5000	2345	0	0	0	0	0	2389	NaN	-0.0	9999.0	9999.0	0.0	1670.0	7.059738	4.3673797	23.910906	0.0	2655	2655	2655	0.0	20	76	183	327	471	5000	0	266	2020-02-29_202221
103	5000	2345	0	0	0	0	0	2389	NaN	-0.0	9999.0	9999.0	0.0	1670.0	7.059738	4.3673797	23.910906	0.0	2655	2655	2655	0.0	20	76	183	327	471	5000	0	266	2020-02-29_202222
104	5000	2345	0	0	0	0	0	2389	NaN	-0.0	9999.0	9999.0	0.0	1670.0	7.059738	4.3673797	23.910906	0.0	2655	2655	2655	0.0	20	76	183	327	471	5000	0	266	2020-02-29_202222
104	5000	2345	0	0	0	0	0	2389	NaN	-0.0	9999.0	9999.0	0.0	1670.0	7.059738	4.3673797	23.910906	0.0	2655	2655	2655	0.0	20	76	183	327	471	5000	0	266	2020-02-29_202222
104	5000	2345	0	0	0	0	0	2389	NaN	-0.0	9999.0	9999.0	0.0	1670.0	7.059738	4.3673797	23.910906	0.0	2655	2655	2655	0.0	20	76	183	327	471	5000	0	266	2020-02-29_202222
105	5000	2345	0	0	0	0	0	2389	NaN	-0.0	9999.0	9999.0	0.0	1670.0	7.059738	4.3673797	23.910906	0.0	2655	2655	2655	0.0	20	76	183	327	471	5000	0	266	2020-02-29_202222
105	5000	2345	0	0	0	0	0	2389	NaN	-0.0	9999.0	9999.0	0.0	1670.0	7.059738	4.3673797	23.910906	0.0	2655	2655	2655	0.0	20	76	183	327	471	5000	0	266	2020-02-29_202223
105	5000	2345	0	0	0	0	0	2389	NaN	-0.0	9999.0	9999.0	0.0	1670.0	7.059738	4.3673797	23.910906	0.0	2655	2655	2655	0.0	20	76	183	327	471	5000	0	266	2020-02-29_202223
106	5000	2345	0	0	0	0	0	2389	NaN	-0.0	9999.0	9999.0	0.0	1670.0	7.059738	4.3673797	23.910906	0.0	2655	2655	2655	0.0	20	76	183	327	471	5000	0	266	2020-02-29_202223
106	5000	2345	0	0	0	0	0	2389	NaN	-0.0	9999.0	9999.0	0.0	1670.0	7.059738	4.3673797	23.910906	0.0	2655	2655	2655	0.0	20	76	183	327	471	5000	0	266	2020-02-29_202223
106	5000	2345	0	0	0	0	0	2389	NaN	-0.0	9999.0	9999.0	0.0	1670.0	7.059738	4.3673797	23.910906	0.0	2655	2655	2655	0.0	20	76	183	327	471	5000	0	266	2020-02-29_202223
107	5000	2345	0	0	0	0	0	2389	NaN	-0.0	9999.0	9999.0	0.0	1670.0	7.059738	4.3673797	23.910906	0.0	2655	2655	2655	0.0	20	76	183	327	471	5000	0	266	2020-02-29_202224
107	5000	2345	0	0	0	0	0	2389	NaN	-0.0	9999.0	9999.0	0.0	1670.0	7.059738	4.3673797	23.910906	0.0	2655	2655	2655	0.0	20	76	183	327	471	5000	0	266	2020-02-29_202224
107	5000	2345	0	0	0	0	0	2389	NaN	-0.0	9999.0	9999.0	0.0	1670.0	7.059738	4.3673797	23.910906	0.0	2655	2655	2655	0.0	20	76	183	327	471	5000	0	266	2020-02-29_202224
