# Supplementary material for: Discrete simulation analysis of COVID-19 and prediction of isolation bed numbers
Source: PeerJ. 2021 Jun 23;9:e11629. doi: 10.7717/peerj.11629 (PMC8234972; doi:10.7717/peerj.11629)
Supplement: Supplemental Information 3 [file peerj-09-11629-s003.zip › raw_data/Healing time_output_2020-02-29_202352.csv]

worldTime(Day)	CITY_PERSON_SIZE	NORMAL	SHADOW	SUPER	CONFIRMED	DIAGNOSIS	FREEZE	CURED	shadow_average	shadow_std	shadow_max	shadow_min	real_countTmp	max_count	count_shadow_average	count_shadow_std	count_shadow_max	count_shadow_min	sum_confirmed_mark	sum_diagnosis_mark	sum_freeze_mark	r0	G1num	G2num	G3Num	G4Num	G5Num	BED_CanUse	BED_Need	DEATH	recordTime
0	5000	4971	29	0	0	0	0	0	NaN	-0.0	9999.0	9999.0	0.0	0.0	NaN	-0.0	9999.0	9999.0	0	0	0	0.0	0	0	0	0	0	5000	0	0	2020-02-29_202353
0	5000	4966	27	0	7	0	0	0	NaN	-0.0	9999.0	9999.0	0.0	0.0	NaN	-0.0	9999.0	9999.0	7	0	0	0.0	0	0	0	0	0	5000	0	0	2020-02-29_202353
0	5000	4962	31	0	7	0	0	0	NaN	-0.0	9999.0	9999.0	0.0	0.0	NaN	-0.0	9999.0	9999.0	7	0	0	0.0	0	0	0	0	0	5000	0	0	2020-02-29_202354
1	5000	4958	35	0	0	0	7	0	0.0	0.0	0.0	0.0	7.0	7.0	0.0	0.0	0.0	0.0	7	7	7	0.2857143	4	3	0	0	0	4993	0	0	2020-02-29_202354
1	5000	4957	36	0	0	0	7	0	0.0	0.0	0.0	0.0	7.0	7.0	0.0	0.0	0.0	0.0	7	7	7	0.2857143	4	3	0	0	0	4993	0	0	2020-02-29_202354
1	5000	4953	39	0	1	0	7	0	0.0	0.0	0.0	0.0	7.0	7.0	0.0	0.0	0.0	0.0	8	7	7	0.2857143	4	3	0	0	0	4993	0	0	2020-02-29_202354
2	5000	4947	43	0	3	0	7	0	0.0	0.0	0.0	0.0	7.0	7.0	0.0	0.0	0.0	0.0	10	7	7	0.2857143	4	3	0	0	0	4993	0	0	2020-02-29_202355
2	5000	4939	51	0	2	0	8	0	0.0	0.0	0.0	0.0	8.0	8.0	0.0	0.0	0.0	0.0	10	8	8	0.5	4	3	1	0	0	4992	0	0	2020-02-29_202355
2	5000	4931	57	0	3	0	9	0	0.0	0.0	0.0	0.0	9.0	9.0	0.0	0.0	0.0	0.0	12	9	9	0.44444445	4	3	1	1	0	4991	0	0	2020-02-29_202355
3	5000	4922	62	0	6	0	10	0	0.17788425	0.5625193910435335	1.7788424	0.0	10.0	10.0	0.17788425	0.5625194	1.7788424	0.0	16	10	10	0.5	5	3	1	1	0	4990	0	0	2020-02-29_202355
3	5000	4911	72	0	6	0	11	0	0.16171294	0.536341225393935	1.7788424	0.0	11.0	11.0	0.16171294	0.53634125	1.7788424	0.0	17	11	11	0.45454547	5	3	2	1	0	4989	0	0	2020-02-29_202355
3	5000	4898	82	0	8	0	12	0	0.29246962	0.6831386686250686	1.7788424	0.0	12.0	12.0	0.29246962	0.68313867	1.7788424	0.0	20	12	12	0.6666667	5	3	2	1	1	4988	0	0	2020-02-29_202355
4	5000	4884	94	0	5	0	17	0	0.79459095	1.1534079083181656	2.9651423	0.0	17.0	17.0	0.79459095	1.1534079	2.9651423	0.0	22	17	17	0.8235294	7	3	3	1	3	4983	0	0	2020-02-29_202356
4	5000	4873	102	0	6	0	19	0	0.7109498	1.11593082414231	2.9651423	0.0	19.0	19.0	0.7109498	1.1159308	2.9651423	0.0	25	19	19	0.84210527	7	4	4	1	3	4981	0	0	2020-02-29_202356
4	5000	4862	108	0	9	0	21	0	0.8054656	1.2247554807491665	3.4067314	0.0	21.0	21.0	0.8054656	1.2247555	3.4067314	0.0	30	21	21	0.8095238	7	5	4	1	3	4979	0	0	2020-02-29_202356
5	5000	4849	119	0	9	0	23	0	0.8131198	1.1986983471701897	3.4067314	0.0	23.0	23.0	0.8131198	1.1986984	3.4067314	0.0	32	23	23	0.82608694	7	5	4	3	3	4977	0	0	2020-02-29_202356
5	5000	4831	136	0	6	0	27	0	1.0040227	1.4536473965701924	4.2375236	0.0	27.0	27.0	1.0040227	1.4536474	4.2375236	0.0	33	27	27	0.8148148	8	6	4	4	4	4973	0	0	2020-02-29_202356
5	5000	4806	155	0	9	0	30	0	1.1502014	1.5627638021935795	4.6416974	0.0	30.0	30.0	1.1502014	1.5627638	4.6416974	0.0	39	30	30	0.76666665	9	6	5	4	5	4970	0	0	2020-02-29_202357
6	5000	4782	173	0	13	0	32	0	1.1501787	1.5211847326089807	4.6416974	0.0	32.0	32.0	1.1501787	1.5211847	4.6416974	0.0	45	32	32	0.875	9	6	5	5	6	4968	0	0	2020-02-29_202357
6	5000	4759	188	0	17	0	35	0	1.2037754	1.6424545259727301	5.3264184	0.0	35.0	35.0	1.2037754	1.6424545	5.3264184	0.0	53	36	36	0.9714286	10	6	6	5	7	4965	0	1	2020-02-29_202357
6	5000	4735	207	0	18	0	39	0	1.2082368	1.5717456407955268	5.3264184	0.0	39.0	39.0	1.2082368	1.5717456	5.3264184	0.0	58	40	40	0.8974359	10	6	7	6	8	4961	0	1	2020-02-29_202357
7	5000	4702	232	0	20	0	45	0	1.3099992	1.6773656366605592	5.376997	0.0	45.0	45.0	1.3099992	1.6773657	5.376997	0.0	66	46	46	0.93333334	10	8	9	7	9	4955	0	1	2020-02-29_202358
7	5000	4684	244	0	18	0	53	0	1.5639871	1.8186561350508192	6.154225	0.0	53.0	53.0	1.5639871	1.8186561	6.154225	0.0	72	54	54	1.1132076	11	10	9	10	9	4947	0	1	2020-02-29_202358
7	5000	4667	251	0	20	0	61	0	1.5031604	1.8660893742499576	6.5684705	0.0	61.0	61.0	1.5031604	1.8660893	6.5684705	0.0	82	62	62	1.0819672	12	10	9	13	11	4939	0	1	2020-02-29_202358
8	5000	4640	267	0	25	0	66	1	1.4318273	1.8127865400397107	6.5684705	0.0	66.0	66.0	1.4318273	1.8127866	6.5684705	0.0	93	68	68	1.0	12	10	10	14	12	4934	0	1	2020-02-29_202358
8	5000	4606	298	0	23	0	70	2	1.5234761	1.899144986664827	7.028024	0.0	70.0	70.0	1.5234761	1.899145	7.028024	0.0	96	73	73	1.0428572	13	11	11	14	12	4930	0	1	2020-02-29_202359
8	5000	4576	319	0	22	0	80	2	1.8094718	2.0711999682482807	7.418009	0.0	80.0	80.0	1.8094718	2.0712	7.418009	0.0	105	83	83	1.125	13	16	13	15	13	4920	0	1	2020-02-29_202359
9	5000	4555	329	0	21	0	91	3	2.1153727	2.287195896300577	7.878956	0.0	91.0	91.0	2.1153727	2.287196	7.878956	0.0	116	95	95	1.2967033	15	17	17	16	15	4909	0	1	2020-02-29_202359
9	5000	4529	343	0	32	0	91	4	2.2012339	2.3526243936241897	7.878956	0.0	91.0	91.0	2.1153727	2.287196	7.878956	0.0	128	96	96	1.3296703	15	17	18	16	15	4909	0	1	2020-02-29_202359
9	5000	4498	369	0	25	0	103	4	2.2338395	2.3968095753082483	8.569089	0.0	103.0	103.0	2.2338395	2.3968096	8.569089	0.0	133	108	108	1.3398058	16	19	19	20	16	4897	0	1	2020-02-29_202400
10	5000	4474	381	0	28	0	111	5	2.3397741	2.423542457732811	8.569089	0.0	111.0	111.0	2.3397741	2.4235425	8.569089	0.0	145	117	117	1.3603604	16	20	21	21	17	4889	0	1	2020-02-29_202400
10	5000	4440	403	0	28	0	122	6	2.463703	2.5144926567342094	9.322254	0.0	122.0	122.0	2.463703	2.5144928	9.322254	0.0	157	129	129	1.3606558	18	21	21	24	18	4878	0	1	2020-02-29_202400
10	5000	4407	426	0	32	0	126	8	2.3980281	2.476576459105228	9.322254	0.0	126.0	126.0	2.3980281	2.4765766	9.322254	0.0	167	135	135	1.2936507	18	21	21	28	18	4874	0	1	2020-02-29_202400
11	5000	4365	456	0	32	0	138	8	2.4808526	2.5476288411181813	9.619188	0.0	138.0	138.0	2.4808526	2.5476289	9.619188	0.0	179	147	147	1.3115942	18	22	21	33	19	4862	0	1	2020-02-29_202401
11	5000	4322	487	0	34	0	147	9	2.5592299	2.6165456411797425	10.235505	0.0	147.0	147.0	2.5592299	2.6165457	10.235505	0.0	191	157	157	1.3129252	19	22	23	34	20	4853	0	1	2020-02-29_202401
11	5000	4282	508	0	41	0	158	10	2.6711786	2.64976976582101	10.235505	0.0	158.0	158.0	2.6711786	2.6497698	10.235505	0.0	210	169	169	1.3607595	19	22	27	38	21	4842	0	1	2020-02-29_202401
12	5000	4241	535	0	41	0	170	11	2.7567513	2.7861251108923524	10.840725	0.0	170.0	170.0	2.7567513	2.7861252	10.840725	0.0	224	183	183	1.3529412	20	23	28	42	25	4830	0	2	2020-02-29_202402
12	5000	4197	565	0	46	0	179	11	2.8161554	2.795482779146718	10.840725	0.0	179.0	179.0	2.8161554	2.7954829	10.840725	0.0	238	192	192	1.3407822	20	24	29	43	26	4821	0	2	2020-02-29_202402
12	5000	4141	604	0	43	0	198	11	2.8759017	2.777270609862365	10.840725	0.0	198.0	198.0	2.8759017	2.7772706	10.840725	0.0	255	212	212	1.3232323	20	25	30	46	31	4802	0	3	2020-02-29_202402
13	5000	4096	631	0	48	0	208	12	3.0425618	2.836671676392246	10.840725	0.0	208.0	208.0	3.0425618	2.8366716	10.840725	0.0	273	225	225	1.3653846	20	26	32	47	34	4792	0	5	2020-02-29_202403
13	5000	4049	657	0	52	0	223	14	3.083041	2.9157683669451067	12.217711	0.0	223.0	223.0	3.083041	2.9157684	12.217711	0.0	294	242	242	1.3497758	20	26	36	50	36	4777	0	5	2020-02-29_202403
13	5000	3981	693	0	68	0	237	16	3.200464	2.964919982653839	12.39574	0.0	237.0	237.0	3.200464	2.96492	12.39574	0.0	326	258	258	1.3628691	20	27	37	56	40	4763	0	5	2020-02-29_202404
14	5000	3931	717	0	75	0	253	19	3.2609932	3.032524548814099	12.39574	0.0	253.0	253.0	3.2609932	3.0325246	12.39574	0.0	352	277	277	1.3675889	20	27	40	60	44	4747	0	5	2020-02-29_202404
14	5000	3887	731	0	83	0	275	19	3.3584104	3.0665563072858117	12.39574	0.0	275.0	275.0	3.3584104	3.0665562	12.39574	0.0	382	299	299	1.3963636	20	27	44	65	49	4725	0	5	2020-02-29_202404
14	5000	3834	756	0	78	0	302	25	3.5826092	3.1848220047252602	12.830399	0.0	302.0	302.0	3.5826092	3.184822	12.830399	0.0	410	332	332	1.4337748	20	28	49	70	56	4698	0	5	2020-02-29_202405
15	5000	3788	778	0	75	0	325	29	3.564707	3.1970672639101325	12.830399	0.0	325.0	325.0	3.564707	3.1970673	12.830399	0.0	434	359	359	1.3876923	20	29	51	74	61	4675	0	5	2020-02-29_202405
15	5000	3740	800	0	72	0	353	30	3.682148	3.306741279201208	13.415249	0.0	353.0	353.0	3.682148	3.3067412	13.415249	0.0	460	388	388	1.4164306	20	31	55	79	66	4647	0	5	2020-02-29_202406
15	5000	3694	817	0	77	0	373	34	3.7591324	3.354915195763398	13.415249	0.0	373.0	373.0	3.7591324	3.3549151	13.415249	0.0	489	412	412	1.3941019	20	34	56	84	72	4627	0	5	2020-02-29_202406
16	5000	3658	827	0	76	0	397	37	3.7843523	3.3386482463771334	13.415249	0.0	397.0	397.0	3.7843523	3.3386483	13.415249	0.0	515	439	439	1.3551637	20	34	59	87	76	4603	0	5	2020-02-29_202407
16	5000	3598	859	0	80	0	414	44	3.89419	3.365555157375078	14.679331	0.0	414.0	414.0	3.89419	3.365555	14.679331	0.0	543	463	463	1.3623189	20	35	61	92	82	4586	0	5	2020-02-29_202407
16	5000	3561	858	0	88	0	439	49	3.9318185	3.393598105612536	14.679331	0.0	439.0	439.0	3.9318185	3.393598	14.679331	0.0	581	493	493	1.2892939	20	37	65	99	89	4561	0	5	2020-02-29_202407
17	5000	3512	871	0	99	0	458	55	3.9768953	3.3794455742808416	14.679331	0.0	458.0	458.0	3.9768953	3.3794456	14.679331	0.0	617	518	518	1.2489083	20	37	66	104	95	4542	0	5	2020-02-29_202408
17	5000	3471	875	0	106	0	483	60	4.054588	3.404386518111195	14.679331	0.0	483.0	483.0	4.054588	3.4043865	14.679331	0.0	654	548	548	1.2380953	20	38	67	112	101	4517	0	5	2020-02-29_202408
17	5000	3422	894	0	97	0	516	66	4.208486	3.434504781948775	14.679331	0.0	516.0	516.0	4.208486	3.4345047	14.679331	0.0	684	587	587	1.2306201	20	40	72	115	107	4484	0	5	2020-02-29_202409
18	5000	3390	888	0	100	0	542	74	4.185359	3.4153488843321678	14.679331	0.0	542.0	542.0	4.185359	3.4153488	14.679331	0.0	722	622	622	1.2140222	20	40	74	118	116	4458	0	6	2020-02-29_202409
18	5000	3358	891	0	96	0	566	83	4.293265	3.446114859714164	14.679331	0.0	566.0	566.0	4.293265	3.4461148	14.679331	0.0	751	655	655	1.2173145	20	41	80	123	121	4434	0	6	2020-02-29_202410
18	5000	3320	881	0	109	0	592	91	4.3909893	3.493047348090343	14.679331	0.0	592.0	592.0	4.3909893	3.4930472	14.679331	0.0	799	690	690	1.2331082	20	41	82	129	127	4408	0	7	2020-02-29_202410
19	5000	3288	870	0	115	0	621	99	4.5004563	3.541375959844541	14.931047	0.0	621.0	621.0	4.5004563	3.5413759	14.931047	0.0	842	727	727	1.2109501	20	42	85	135	133	4379	0	7	2020-02-29_202411
19	5000	3256	872	0	118	0	644	103	4.57195	3.56046357426213	14.931047	0.0	644.0	644.0	4.57195	3.5604637	14.931047	0.0	872	754	754	1.2298137	20	43	86	140	138	4356	0	7	2020-02-29_202411
19	5000	3226	881	0	91	0	683	111	4.7330093	3.6207638685954744	14.931047	0.0	683.0	683.0	4.7330093	3.6207638	14.931047	0.0	893	802	802	1.238653	20	45	89	147	142	4317	0	8	2020-02-29_202412
20	5000	3190	863	0	101	0	715	121	4.836746	3.687415299816764	16.095388	0.0	715.0	715.0	4.836746	3.6874154	16.095388	0.0	947	846	846	1.2475524	20	46	94	151	150	4285	0	10	2020-02-29_202412
20	5000	3161	855	0	112	0	729	130	4.8699026	3.6392734622040477	15.112212	0.0	729.0	729.0	4.8699026	3.6392734	15.112212	0.0	984	872	872	1.2373114	20	46	96	155	158	4271	0	13	2020-02-29_202413
20	5000	3127	848	0	126	0	745	140	4.8812885	3.6361853252388583	15.112212	0.0	745.0	745.0	4.8812885	3.6361854	15.112212	0.0	1025	899	899	1.2080537	20	46	98	158	165	4255	0	14	2020-02-29_202413
21	5000	3102	844	0	105	0	789	145	5.002127	3.6657899473108353	15.178741	0.0	789.0	789.0	5.002127	3.6657898	15.178741	0.0	1054	949	949	1.2040558	20	46	102	166	173	4211	0	15	2020-02-29_202414
21	5000	3080	834	0	97	0	811	161	5.0604076	3.6827732114836613	15.178741	0.0	811.0	811.0	5.0604076	3.682773	15.178741	0.0	1086	989	989	1.1923552	20	46	104	170	183	4189	0	17	2020-02-29_202414
21	5000	3049	830	0	93	0	833	178	5.177001	3.7277381050309457	17.944084	0.0	833.0	833.0	5.177001	3.7277381	17.944084	0.0	1121	1028	1028	1.1968788	20	46	110	172	187	4167	0	17	2020-02-29_202415
22	5000	3024	823	0	99	0	842	195	5.2263446	3.7376911331347147	17.944084	0.0	842.0	842.0	5.2263446	3.7376912	17.944084	0.0	1153	1054	1054	1.1627078	20	46	110	176	193	4158	0	17	2020-02-29_202415
22	5000	2994	818	0	101	0	857	212	5.3382397	3.7482094622597644	17.944084	0.0	857.0	857.0	5.3382397	3.7482095	17.944084	0.0	1188	1087	1087	1.1551925	20	46	110	180	197	4143	0	18	2020-02-29_202416
22	5000	2966	805	0	105	0	874	229	5.430509	3.760748780749219	17.944084	0.0	874.0	874.0	5.430509	3.7607489	17.944084	0.0	1229	1124	1124	1.145309	20	46	110	187	204	4126	0	21	2020-02-29_202416
23	5000	2935	800	0	110	0	897	236	5.517178	3.7600272585509784	17.944084	0.0	897.0	897.0	5.517178	3.7600272	17.944084	0.0	1265	1155	1155	1.1449275	20	47	111	193	211	4103	0	22	2020-02-29_202417
23	5000	2909	791	0	109	0	920	248	5.6136127	3.7939533562495167	17.944084	0.0	920.0	920.0	5.6136127	3.7939534	17.944084	0.0	1300	1191	1191	1.1413044	20	47	111	197	216	4080	0	23	2020-02-29_202417
23	5000	2881	781	0	107	0	942	264	5.6989493	3.826378747119298	17.944084	0.0	942.0	942.0	5.6989493	3.8263788	17.944084	0.0	1338	1231	1231	1.1443737	20	47	113	199	225	4058	0	25	2020-02-29_202418
24	5000	2861	764	0	107	0	951	290	5.8006554	3.815536290542686	17.944084	0.0	951.0	951.0	5.8006554	3.8155363	17.944084	0.0	1375	1268	1268	1.1345952	20	47	114	203	231	4049	0	27	2020-02-29_202418
24	5000	2846	752	0	97	0	959	316	5.8355646	3.8058771862234613	17.944084	0.0	959.0	959.0	5.8355646	3.8058772	17.944084	0.0	1402	1305	1305	1.1084462	20	47	114	207	238	4041	0	30	2020-02-29_202419
24	5000	2827	734	0	100	0	973	336	5.9874496	3.83539784164547	17.944084	0.0	973.0	973.0	5.9874496	3.835398	17.944084	0.0	1439	1339	1339	1.1120247	20	48	115	211	244	4027	0	30	2020-02-29_202419
25	5000	2813	712	0	100	0	985	359	6.095941	3.868616691597443	18.21378	0.0	985.0	985.0	6.095941	3.8686166	18.21378	0.0	1475	1375	1375	1.1015228	20	49	116	213	250	4015	0	31	2020-02-29_202420
25	5000	2791	704	0	100	0	986	384	6.1239667	3.8642881680005594	18.21378	0.0	986.0	986.0	6.1239667	3.864288	18.21378	0.0	1505	1405	1405	1.0912778	20	49	117	215	254	4014	0	35	2020-02-29_202420
25	5000	2770	685	0	104	0	991	414	6.251566	3.8720772087738085	18.21378	0.0	991.0	991.0	6.251566	3.8720772	18.21378	0.0	1545	1441	1441	1.0887992	20	49	118	221	259	4009	0	36	2020-02-29_202421
26	5000	2747	675	0	102	0	989	450	6.3557706	3.878586862558971	18.21378	0.0	989.0	991.0	6.251566	3.8720772	18.21378	0.0	1578	1476	1476	1.0839231	20	49	118	226	263	4011	0	37	2020-02-29_202421
26	5000	2730	662	0	99	0	995	473	6.413704	3.868382124904703	18.21378	0.0	995.0	995.0	6.413704	3.8683822	18.21378	0.0	1608	1509	1509	1.083417	20	49	120	227	266	4005	0	41	2020-02-29_202422
26	5000	2720	642	0	90	0	1001	506	6.5517173	3.9334174896116747	20.680481	0.0	1001.0	1001.0	6.5517173	3.9334176	20.680481	0.0	1638	1548	1548	1.070929	20	49	120	229	273	3999	0	41	2020-02-29_202422
27	5000	2702	628	0	91	0	1000	537	6.67286	3.9796050597489683	22.413963	0.0	1000.0	1001.0	6.5517173	3.9334176	20.680481	0.0	1670	1579	1579	1.068	20	50	120	231	277	4000	0	42	2020-02-29_202423
27	5000	2688	601	0	103	0	1011	555	6.7361183	3.9707847845759563	22.413963	0.0	1011.0	1011.0	6.7361183	3.970785	22.413963	0.0	1711	1608	1608	1.0524234	20	50	120	234	285	3989	0	42	2020-02-29_202423
27	5000	2676	575	0	109	0	1010	586	6.8175254	3.974783448852402	22.413963	0.0	1010.0	1011.0	6.7361183	3.970785	22.413963	0.0	1749	1640	1640	1.0445545	20	50	122	237	292	3990	0	44	2020-02-29_202424
28	5000	2665	552	0	113	0	1008	618	6.930591	3.9743785444334723	22.413963	0.0	1008.0	1011.0	6.7361183	3.970785	22.413963	0.0	1783	1670	1670	1.0376984	20	50	122	238	294	3992	0	44	2020-02-29_202425
28	5000	2655	532	0	101	0	1011	654	7.012268	3.9951497712784545	22.413963	0.0	1011.0	1011.0	6.7361183	3.970785	22.413963	0.0	1813	1712	1712	1.0227498	20	50	122	243	303	3989	0	47	2020-02-29_202425
28	5000	2633	527	0	90	0	1014	687	7.1591535	4.0552164368540735	22.413963	0.0	1014.0	1014.0	7.1591535	4.0552163	22.413963	0.0	1840	1750	1750	1.0364891	20	50	122	247	310	3986	0	49	2020-02-29_202426
29	5000	2626	510	0	79	0	1014	719	7.2098207	4.073493988148795	22.413963	0.0	1014.0	1014.0	7.1591535	4.0552163	22.413963	0.0	1864	1785	1785	1.0147929	20	50	122	248	313	3986	0	52	2020-02-29_202426
29	5000	2619	495	0	72	0	1017	743	7.286065	4.080807092535649	22.413963	0.0	1017.0	1017.0	7.286065	4.080807	22.413963	0.0	1886	1814	1814	1.0088495	20	50	122	248	317	3983	0	54	2020-02-29_202427
29	5000	2611	482	0	67	0	1006	779	7.361712	4.083803162825686	22.413963	0.0	1006.0	1017.0	7.286065	4.080807	22.413963	0.0	1907	1840	1840	0.9910537	20	50	122	248	320	3994	0	55	2020-02-29_202427
30	5000	2599	463	0	73	0	986	821	7.5145335	4.090883838691223	22.413963	0.0	986.0	1017.0	7.286065	4.080807	22.413963	0.0	1938	1865	1865	1.0060852	20	50	123	249	321	4014	0	58	2020-02-29_202428
30	5000	2593	432	0	89	0	964	862	7.575497	4.139514471875441	22.413963	0.0	964.0	1017.0	7.286065	4.080807	22.413963	0.0	1975	1886	1886	1.0103735	20	50	123	250	324	4036	0	60	2020-02-29_202428
30	5000	2583	406	0	103	0	947	898	7.6581454	4.1828161206121095	24.44771	0.0	947.0	1017.0	7.286065	4.080807	22.413963	0.0	2011	1908	1908	1.0179514	20	50	123	252	326	4053	0	63	2020-02-29_202429
31	5000	2575	392	0	93	0	944	932	7.7691903	4.250167618980305	24.44771	0.0	944.0	1017.0	7.286065	4.080807	22.413963	0.0	2033	1940	1940	1.0222458	20	50	123	253	333	4056	0	64	2020-02-29_202429
31	5000	2568	371	0	84	0	958	952	7.8314004	4.280026671781056	24.44771	0.0	958.0	1017.0	7.286065	4.080807	22.413963	0.0	2061	1977	1977	1.0052192	20	50	124	255	335	4042	0	67	2020-02-29_202430
31	5000	2559	352	0	75	0	959	981	7.963943	4.304555236667601	24.44771	0.0	959.0	1017.0	7.286065	4.080807	22.413963	0.0	2089	2014	2014	1.0062565	20	50	124	255	339	4041	0	74	2020-02-29_202430
32	5000	2551	329	0	86	0	940	1018	8.050049	4.3399813104042515	24.44771	0.0	940.0	1017.0	7.286065	4.080807	22.413963	0.0	2120	2034	2034	0.9840425	20	50	124	257	340	4060	0	76	2020-02-29_202431
32	5000	2544	317	0	78	0	935	1049	8.068406	4.336013380881633	24.44771	0.0	935.0	1017.0	7.286065	4.080807	22.413963	0.0	2139	2061	2061	0.93903744	20	50	125	257	343	4065	0	77	2020-02-29_202431
32	5000	2532	310	0	67	0	933	1079	8.154922	4.327552509661431	24.44771	0.0	933.0	1017.0	7.286065	4.080807	22.413963	0.0	2158	2091	2091	0.9453376	20	50	125	258	346	4067	0	79	2020-02-29_202432
33	5000	2529	294	0	56	0	937	1104	8.277898	4.350513270121237	24.44771	0.0	937.0	1017.0	7.286065	4.080807	22.413963	0.0	2177	2121	2121	0.9445037	20	50	125	261	349	4063	0	80	2020-02-29_202432
33	5000	2523	281	0	57	0	924	1134	8.341698	4.396127965131979	24.44771	0.0	924.0	1017.0	7.286065	4.080807	22.413963	0.0	2196	2139	2139	0.9329004	20	50	125	262	351	4076	0	81	2020-02-29_202433
33	5000	2518	271	0	51	0	911	1166	8.389978	4.404619063880597	24.44771	0.0	911.0	1017.0	7.286065	4.080807	22.413963	0.0	2211	2160	2160	0.92535675	20	50	125	262	352	4089	0	83	2020-02-29_202433
34	5000	2510	262	0	51	0	890	1204	8.412526	4.451290569254449	24.44771	0.0	890.0	1017.0	7.286065	4.080807	22.413963	0.0	2228	2177	2177	0.9168539	20	50	125	262	353	4110	0	83	2020-02-29_202434
34	5000	2508	251	0	45	0	878	1234	8.415901	4.474093357072229	24.44771	0.0	878.0	1017.0	7.286065	4.080807	22.413963	0.0	2241	2196	2196	0.91799545	20	50	125	263	353	4122	0	84	2020-02-29_202434
34	5000	2503	235	0	51	0	847	1277	8.559084	4.474697610025942	24.44771	0.0	847.0	1017.0	7.286065	4.080807	22.413963	0.0	2262	2211	2211	0.90082645	20	50	125	264	354	4153	0	87	2020-02-29_202435
35	5000	2493	230	0	49	0	832	1307	8.61858	4.489503274131505	24.44771	0.0	832.0	1017.0	7.286065	4.080807	22.413963	0.0	2277	2228	2228	0.8918269	20	50	125	264	356	4168	0	89	2020-02-29_202435
35	5000	2485	223	0	51	0	816	1334	8.66526	4.537696199405124	24.44771	0.0	816.0	1017.0	7.286065	4.080807	22.413963	0.0	2292	2241	2241	0.8933824	20	50	125	264	358	4184	0	91	2020-02-29_202436
35	5000	2478	223	0	37	0	789	1380	8.812044	4.518649134690744	24.44771	0.0	789.0	1017.0	7.286065	4.080807	22.413963	0.0	2299	2262	2262	0.88212925	20	50	125	266	363	4211	0	93	2020-02-29_202436
36	5000	2475	211	0	36	0	760	1422	8.929914	4.5480005503228895	24.44771	0.0	760.0	1017.0	7.286065	4.080807	22.413963	0.0	2314	2278	2278	0.8855263	20	50	125	267	366	4240	0	96	2020-02-29_202437
36	5000	2465	207	0	36	0	744	1452	8.997017	4.563248873352336	24.44771	0.0	744.0	1017.0	7.286065	4.080807	22.413963	0.0	2328	2292	2292	0.8844086	20	50	126	267	369	4256	0	96	2020-02-29_202437
36	5000	2461	197	0	43	0	717	1485	9.064857	4.5712330469824245	24.44771	0.0	717.0	1017.0	7.286065	4.080807	22.413963	0.0	2342	2299	2299	0.8549512	20	50	126	267	369	4283	0	97	2020-02-29_202437
37	5000	2459	184	0	43	0	697	1518	9.207522	4.571203213484359	24.44771	0.0	697.0	1017.0	7.286065	4.080807	22.413963	0.0	2357	2314	2314	0.8421808	20	50	126	267	370	4303	0	99	2020-02-29_202438
37	5000	2458	175	0	39	0	671	1557	9.274957	4.550654881896229	24.44771	0.0	671.0	1017.0	7.286065	4.080807	22.413963	0.0	2367	2328	2328	0.8256334	20	50	126	267	373	4329	0	100	2020-02-29_202438
37	5000	2454	168	0	35	0	655	1587	9.331677	4.561269097658019	24.44771	0.0	655.0	1017.0	7.286065	4.080807	22.413963	0.0	2378	2343	2343	0.8244275	20	50	126	267	374	4345	0	101	2020-02-29_202439
38	5000	2453	161	0	29	0	644	1611	9.362646	4.59926953528261	24.44771	0.0	644.0	1017.0	7.286065	4.080807	22.413963	0.0	2386	2357	2357	0.79813665	20	50	126	268	374	4356	0	102	2020-02-29_202439
38	5000	2450	156	0	27	0	627	1637	9.41897	4.598735983957601	24.44771	0.0	627.0	1017.0	7.286065	4.080807	22.413963	0.0	2394	2367	2367	0.79585326	20	50	126	269	374	4373	0	103	2020-02-29_202440
38	5000	2445	150	0	27	0	613	1661	9.440491	4.626051705869269	24.44771	0.0	613.0	1017.0	7.286065	4.080807	22.413963	0.0	2405	2378	2378	0.7879282	20	50	126	269	374	4387	0	104	2020-02-29_202440
39	5000	2441	147	0	26	0	582	1695	9.476243	4.607551239771949	24.44771	0.0	582.0	1017.0	7.286065	4.080807	22.413963	0.0	2412	2386	2386	0.78350514	20	50	126	269	375	4418	0	109	2020-02-29_202440
39	5000	2439	143	0	24	0	559	1724	9.513723	4.630929599649424	24.44771	0.0	559.0	1017.0	7.286065	4.080807	22.413963	0.0	2418	2394	2394	0.7817531	20	50	126	269	376	4441	0	111	2020-02-29_202441
39	5000	2436	141	0	18	0	548	1746	9.484394	4.617941960950994	24.44771	0.0	548.0	1017.0	7.286065	4.080807	22.413963	0.0	2423	2405	2405	0.76642334	20	50	126	269	378	4452	0	111	2020-02-29_202441
40	5000	2434	134	0	20	0	531	1768	9.520007	4.641164831751119	24.44771	0.0	531.0	1017.0	7.286065	4.080807	22.413963	0.0	2432	2412	2412	0.7627119	20	50	126	269	379	4469	0	113	2020-02-29_202442
40	5000	2432	131	0	19	0	501	1802	9.534315	4.575695030907233	21.264585	0.0	501.0	1017.0	7.286065	4.080807	22.413963	0.0	2437	2418	2418	0.73652697	20	50	126	269	379	4499	0	115	2020-02-29_202442
40	5000	2427	127	0	23	0	472	1836	9.590452	4.593599693278665	21.264585	0.0	472.0	1017.0	7.286065	4.080807	22.413963	0.0	2446	2423	2423	0.7351695	20	50	126	269	379	4528	0	115	2020-02-29_202442
41	5000	2427	118	0	23	0	457	1859	9.569961	4.658457392824552	21.264585	0.0	457.0	1017.0	7.286065	4.080807	22.413963	0.0	2455	2432	2432	0.7417943	20	50	126	269	379	4543	0	116	2020-02-29_202443
41	5000	2427	110	0	25	0	440	1881	9.575225	4.672892482024337	21.264585	0.0	440.0	1017.0	7.286065	4.080807	22.413963	0.0	2463	2438	2438	0.7181818	20	50	126	269	379	4560	0	117	2020-02-29_202443
41	5000	2423	108	0	23	0	419	1909	9.628279	4.650008966580842	20.81837	0.0	419.0	1017.0	7.286065	4.080807	22.413963	0.0	2469	2446	2446	0.72792363	20	50	126	270	381	4581	0	118	2020-02-29_202444
42	5000	2419	104	0	22	0	403	1934	9.682547	4.656878947337086	20.81837	0.0	403.0	1017.0	7.286065	4.080807	22.413963	0.0	2477	2455	2455	0.7344913	20	50	126	270	381	4597	0	118	2020-02-29_202444
42	5000	2417	100	0	20	0	398	1946	9.766474	4.648873239818692	20.81837	0.0	398.0	1017.0	7.286065	4.080807	22.413963	0.0	2483	2463	2463	0.75376886	20	50	126	270	381	4602	0	119	2020-02-29_202444
42	5000	2416	93	0	22	0	381	1968	9.782528	4.628743692754846	20.81837	0.0	381.0	1017.0	7.286065	4.080807	22.413963	0.0	2491	2469	2469	0.76115483	20	50	126	270	382	4619	0	120	2020-02-29_202445
43	5000	2416	88	0	19	0	370	1987	9.783691	4.550638116378334	20.81837	0.0	370.0	1017.0	7.286065	4.080807	22.413963	0.0	2496	2477	2477	0.7702703	20	50	126	270	382	4630	0	120	2020-02-29_202445
43	5000	2412	87	0	17	0	352	2012	9.912746	4.573932694140497	20.81837	0.0	352.0	1017.0	7.286065	4.080807	22.413963	0.0	2501	2484	2484	0.7869318	20	50	126	270	382	4648	0	120	2020-02-29_202445
43	5000	2409	84	0	16	0	347	2024	9.934534	4.596553647590841	20.81837	0.0	347.0	1017.0	7.286065	4.080807	22.413963	0.0	2507	2491	2491	0.79250723	20	50	126	270	382	4653	0	120	2020-02-29_202446
44	5000	2406	80	0	18	0	327	2047	10.005902	4.6188775856659365	20.81837	0.0	327.0	1017.0	7.286065	4.080807	22.413963	0.0	2514	2496	2496	0.77675843	20	50	126	270	383	4673	0	122	2020-02-29_202446
44	5000	2405	77	0	17	0	312	2066	10.066946	4.587411257018017	20.81837	0.0	312.0	1017.0	7.286065	4.080807	22.413963	0.0	2518	2501	2501	0.775641	20	50	126	270	384	4688	0	123	2020-02-29_202446
44	5000	2404	71	0	16	0	298	2088	10.022679	4.642706921002152	20.81837	0.0	298.0	1017.0	7.286065	4.080807	22.413963	0.0	2525	2509	2509	0.75503355	20	50	126	271	384	4702	0	123	2020-02-29_202447
45	5000	2401	72	0	13	0	284	2107	10.109493	4.669996821792469	20.81837	0.0	284.0	1017.0	7.286065	4.080807	22.413963	0.0	2527	2514	2514	0.76760566	20	50	126	271	384	4716	0	123	2020-02-29_202447
45	5000	2401	68	0	13	0	268	2127	10.094803	4.687486572246392	20.81837	0.0	268.0	1017.0	7.286065	4.080807	22.413963	0.0	2531	2518	2518	0.7425373	20	50	126	271	384	4732	0	123	2020-02-29_202447
45	5000	2399	66	0	10	0	262	2140	10.182251	4.771441802601217	20.81837	0.0	262.0	1017.0	7.286065	4.080807	22.413963	0.0	2535	2525	2525	0.71755725	20	50	126	271	384	4738	0	123	2020-02-29_202448
46	5000	2399	64	0	9	0	244	2159	10.136826	4.778538751745005	20.81837	0.0	244.0	1017.0	7.286065	4.080807	22.413963	0.0	2537	2528	2528	0.72131145	20	50	126	271	384	4756	0	125	2020-02-29_202448
46	5000	2398	63	0	8	0	231	2173	10.079818	4.787717546345948	20.35984	0.0	231.0	1017.0	7.286065	4.080807	22.413963	0.0	2539	2531	2531	0.67099565	20	50	126	271	384	4769	0	127	2020-02-29_202448
46	5000	2397	59	0	9	0	220	2188	10.140091	4.804057853814103	21.867601	0.0	220.0	1017.0	7.286065	4.080807	22.413963	0.0	2544	2535	2535	0.6545454	20	50	126	271	384	4780	0	127	2020-02-29_202449
47	5000	2395	56	0	12	0	210	2199	10.107363	4.824153513602437	21.867601	0.0	210.0	1017.0	7.286065	4.080807	22.413963	0.0	2549	2537	2537	0.66190475	20	50	126	272	384	4790	0	128	2020-02-29_202449
47	5000	2394	53	0	14	0	201	2209	10.006479	4.776462926004565	21.867601	0.0	201.0	1017.0	7.286065	4.080807	22.413963	0.0	2553	2539	2539	0.64179105	20	50	126	272	384	4799	0	129	2020-02-29_202449
47	5000	2392	53	0	11	0	201	2214	9.986222	4.831746443771591	21.867601	0.0	201.0	1017.0	7.286065	4.080807	22.413963	0.0	2555	2544	2544	0.6567164	20	50	126	272	384	4799	0	129	2020-02-29_202450
48	5000	2390	50	0	10	0	196	2224	9.9107485	4.829689142874195	21.867601	0.0	196.0	1017.0	7.286065	4.080807	22.413963	0.0	2560	2550	2550	0.6530612	20	50	126	272	384	4804	0	130	2020-02-29_202450
48	5000	2390	50	0	7	0	192	2231	9.925587	4.843015553567798	21.867601	0.0	192.0	1017.0	7.286065	4.080807	22.413963	0.0	2560	2553	2553	0.6614583	20	50	126	272	384	4808	0	130	2020-02-29_202450
48	5000	2387	51	0	7	0	180	2245	10.111796	4.856653757874547	21.867601	0.0	180.0	1017.0	7.286065	4.080807	22.413963	0.0	2562	2555	2555	0.65	20	50	126	272	384	4820	0	130	2020-02-29_202451
49	5000	2386	49	0	5	0	175	2255	10.139304	4.818032787498052	21.867601	0.0	175.0	1017.0	7.286065	4.080807	22.413963	0.0	2565	2560	2560	0.6571429	20	50	126	272	384	4825	0	130	2020-02-29_202451
49	5000	2386	46	0	8	0	167	2262	10.087271	4.8606147779151465	21.867601	0.0	167.0	1017.0	7.286065	4.080807	22.413963	0.0	2568	2560	2560	0.6407186	20	50	126	272	384	4833	0	131	2020-02-29_202451
49	5000	2386	43	0	9	0	158	2272	10.160375	4.729656222151492	21.867601	0.0	158.0	1017.0	7.286065	4.080807	22.413963	0.0	2571	2562	2562	0.6392405	20	50	126	272	384	4842	0	132	2020-02-29_202451
50	5000	2386	41	0	8	0	154	2278	10.204359	4.787503011916685	21.867601	0.0	154.0	1017.0	7.286065	4.080807	22.413963	0.0	2573	2565	2565	0.5974026	20	50	126	272	384	4846	0	133	2020-02-29_202452
50	5000	2385	41	0	6	0	151	2284	10.214212	4.751527440281396	21.867601	0.0	151.0	1017.0	7.286065	4.080807	22.413963	0.0	2574	2568	2568	0.5562914	20	50	126	272	384	4849	0	133	2020-02-29_202452
50	5000	2384	41	0	4	0	148	2290	10.038321	4.795432802781331	21.867601	0.0	148.0	1017.0	7.286065	4.080807	22.413963	0.0	2575	2571	2571	0.5472973	20	50	126	272	384	4852	0	133	2020-02-29_202452
51	5000	2382	39	0	6	0	143	2295	9.961918	4.741007876541106	21.867601	0.0	143.0	1017.0	7.286065	4.080807	22.413963	0.0	2579	2573	2573	0.53846157	20	50	126	272	384	4857	0	135	2020-02-29_202453
51	5000	2381	38	0	7	0	135	2304	10.117591	4.6761014568981585	21.867601	0.0	135.0	1017.0	7.286065	4.080807	22.413963	0.0	2581	2574	2574	0.5703704	20	50	126	272	384	4865	0	135	2020-02-29_202453
51	5000	2381	36	0	8	0	130	2310	10.129799	4.70788576592612	21.867601	0.0	130.0	1017.0	7.286065	4.080807	22.413963	0.0	2583	2575	2575	0.5846154	20	50	126	272	384	4870	0	135	2020-02-29_202453
52	5000	2381	35	0	5	0	124	2320	10.14619	4.808579272101986	21.867601	0.0	124.0	1017.0	7.286065	4.080807	22.413963	0.0	2584	2579	2579	0.58064514	20	50	126	272	384	4876	0	135	2020-02-29_202453
52	5000	2380	32	0	7	0	118	2328	10.143211	4.776951072693054	21.867601	0.0	118.0	1017.0	7.286065	4.080807	22.413963	0.0	2588	2581	2581	0.60169494	20	50	126	272	384	4882	0	135	2020-02-29_202454
52	5000	2380	31	0	6	0	112	2335	10.014098	4.808135592638509	21.867601	0.0	112.0	1017.0	7.286065	4.080807	22.413963	0.0	2589	2583	2583	0.58928573	20	50	126	272	384	4888	0	136	2020-02-29_202454
53	5000	2380	31	0	5	0	107	2340	10.067407	4.817214044181651	21.867601	0.0	107.0	1017.0	7.286065	4.080807	22.413963	0.0	2589	2584	2584	0.57009345	20	50	126	272	384	4893	0	137	2020-02-29_202454
53	5000	2379	31	0	2	0	106	2344	10.015139	4.789492614249773	21.867601	0.0	106.0	1017.0	7.286065	4.080807	22.413963	0.0	2590	2588	2588	0.5660377	20	50	126	272	384	4894	0	138	2020-02-29_202454
53	5000	2379	26	0	6	0	100	2351	9.946215	4.822471493745027	21.867601	0.0	100.0	1017.0	7.286065	4.080807	22.413963	0.0	2595	2589	2589	0.57	20	50	126	272	384	4900	0	138	2020-02-29_202455
54	5000	2379	25	0	7	0	95	2356	9.788661	4.851350592317575	21.867601	0.0	95.0	1017.0	7.286065	4.080807	22.413963	0.0	2596	2589	2589	0.55789477	20	50	126	272	384	4905	0	138	2020-02-29_202455
54	5000	2378	26	0	6	0	90	2362	9.893968	4.833383603766333	21.867601	0.0	90.0	1017.0	7.286065	4.080807	22.413963	0.0	2596	2590	2590	0.5222222	20	50	126	272	384	4910	0	138	2020-02-29_202455
54	5000	2377	26	0	2	0	92	2365	9.926051	4.77610811487508	21.867601	0.0	92.0	1017.0	7.286065	4.080807	22.413963	0.0	2597	2595	2595	0.5	20	50	126	272	384	4908	0	138	2020-02-29_202455
55	5000	2376	27	0	1	0	89	2369	9.906966	4.717031001565133	21.867601	0.0	89.0	1017.0	7.286065	4.080807	22.413963	0.0	2597	2596	2596	0.5168539	20	50	126	272	384	4911	0	138	2020-02-29_202456
55	5000	2374	27	0	3	0	80	2378	9.844084	4.83274782953366	21.867601	0.0	80.0	1017.0	7.286065	4.080807	22.413963	0.0	2599	2596	2596	0.525	20	50	126	272	384	4920	0	138	2020-02-29_202456
55	5000	2373	28	0	2	0	79	2380	10.001013	4.755909105232808	21.867601	0.0	79.0	1017.0	7.286065	4.080807	22.413963	0.0	2599	2597	2597	0.5443038	20	50	126	272	384	4921	0	138	2020-02-29_202456
56	5000	2373	25	0	4	0	76	2384	9.927968	4.867680066994866	21.867601	0.0	76.0	1017.0	7.286065	4.080807	22.413963	0.0	2602	2598	2598	0.55263156	20	50	126	272	384	4924	0	138	2020-02-29_202456
56	5000	2373	23	0	5	0	68	2393	9.548376	4.403173576612256	18.759235	0.0	68.0	1017.0	7.286065	4.080807	22.413963	0.0	2604	2599	2599	0.5441176	20	50	126	272	384	4932	0	138	2020-02-29_202457
56	5000	2372	21	0	8	0	61	2400	9.430181	4.513250974263392	18.759235	0.0	61.0	1017.0	7.286065	4.080807	22.413963	0.0	2607	2599	2599	0.45901638	20	50	126	272	384	4939	0	138	2020-02-29_202457
57	5000	2371	21	0	6	0	58	2405	9.13455	4.3620839879740565	18.055742	0.0	58.0	1017.0	7.286065	4.080807	22.413963	0.0	2608	2602	2602	0.5	20	50	126	272	384	4942	0	139	2020-02-29_202457
57	5000	2371	19	0	6	0	56	2409	9.361524	4.4951332053877655	18.38155	0.0	56.0	1017.0	7.286065	4.080807	22.413963	0.0	2610	2604	2604	0.53571427	20	50	126	272	384	4944	0	139	2020-02-29_202457
57	5000	2371	17	0	5	0	54	2414	9.670383	4.595136160841148	18.868172	0.0	54.0	1017.0	7.286065	4.080807	22.413963	0.0	2612	2607	2607	0.5555556	20	50	126	272	384	4946	0	139	2020-02-29_202458
58	5000	2370	18	0	4	0	53	2416	9.774501	4.583765090488948	18.868172	0.0	53.0	1017.0	7.286065	4.080807	22.413963	0.0	2612	2608	2608	0.5471698	20	50	126	272	384	4947	0	139	2020-02-29_202458
58	5000	2370	18	0	2	0	54	2417	10.160235	4.92513997610014	22.245865	0.0	54.0	1017.0	7.286065	4.080807	22.413963	0.0	2612	2610	2610	0.5555556	20	50	126	272	384	4946	0	139	2020-02-29_202458
58	5000	2369	18	0	1	0	54	2419	10.123741	4.989510022648846	22.245865	0.0	54.0	1017.0	7.286065	4.080807	22.413963	0.0	2613	2612	2612	0.537037	20	50	126	272	384	4946	0	139	2020-02-29_202459
59	5000	2369	18	0	1	0	52	2421	10.112064	5.079535749052596	22.245865	0.0	52.0	1017.0	7.286065	4.080807	22.413963	0.0	2613	2612	2612	0.5576923	20	50	126	272	384	4948	0	139	2020-02-29_202459
59	5000	2369	18	0	1	0	48	2425	10.138471	5.270175495736302	22.245865	0.0	48.0	1017.0	7.286065	4.080807	22.413963	0.0	2613	2612	2612	0.5625	20	50	126	272	384	4952	0	139	2020-02-29_202459
59	5000	2368	19	0	0	0	48	2426	10.111474	5.26300490759306	22.245865	0.0	48.0	1017.0	7.286065	4.080807	22.413963	0.0	2613	2613	2613	0.5625	20	50	126	272	384	4952	0	139	2020-02-29_202459
60	5000	2366	21	0	0	0	44	2430	10.394884	5.3778765765661	22.245865	0.0	44.0	1017.0	7.286065	4.080807	22.413963	0.0	2613	2613	2613	0.54545456	20	50	126	272	384	4956	0	139	2020-02-29_202500
60	5000	2366	21	0	0	0	43	2431	10.563894	5.321972648186196	22.245865	0.0	43.0	1017.0	7.286065	4.080807	22.413963	0.0	2613	2613	2613	0.55813956	20	50	126	272	384	4957	0	139	2020-02-29_202500
60	5000	2366	20	0	1	0	40	2434	10.367639	5.359952934400113	22.245865	0.0	40.0	1017.0	7.286065	4.080807	22.413963	0.0	2614	2613	2613	0.525	20	50	126	272	384	4960	0	139	2020-02-29_202500
61	5000	2366	19	0	2	0	37	2437	10.714999	5.24628389628878	22.245865	0.0	37.0	1017.0	7.286065	4.080807	22.413963	0.0	2615	2613	2613	0.5675676	20	50	126	272	384	4963	0	139	2020-02-29_202500
61	5000	2366	17	0	4	0	35	2439	10.674255	5.379141697824425	22.245865	0.0	35.0	1017.0	7.286065	4.080807	22.413963	0.0	2617	2613	2613	0.6	20	50	126	272	384	4965	0	139	2020-02-29_202501
61	5000	2364	19	0	3	0	33	2442	10.561515	5.421785645202098	22.245865	0.0	33.0	1017.0	7.286065	4.080807	22.413963	0.0	2617	2614	2614	0.6060606	20	50	126	272	384	4967	0	139	2020-02-29_202501
62	5000	2364	16	0	5	0	32	2444	10.563414	5.233613553816185	22.245865	0.0	32.0	1017.0	7.286065	4.080807	22.413963	0.0	2620	2615	2615	0.65625	20	50	126	272	384	4968	0	139	2020-02-29_202501
62	5000	2363	14	0	6	0	33	2445	10.410212	5.225022070441108	22.245865	0.0	33.0	1017.0	7.286065	4.080807	22.413963	0.0	2623	2617	2617	0.6363636	20	50	126	272	384	4967	0	139	2020-02-29_202501
62	5000	2362	13	0	8	0	33	2445	10.410212	5.225022070441108	22.245865	0.0	33.0	1017.0	7.286065	4.080807	22.413963	0.0	2625	2617	2617	0.6363636	20	50	126	272	384	4967	0	139	2020-02-29_202502
63	5000	2360	13	0	7	0	31	2450	10.793913	5.355600167629915	22.245865	0.0	31.0	1017.0	7.286065	4.080807	22.413963	0.0	2627	2620	2620	0.61290324	20	50	126	272	384	4969	0	139	2020-02-29_202502
63	5000	2360	12	0	5	0	31	2453	10.259456	5.559867664655907	22.245865	0.0	31.0	1017.0	7.286065	4.080807	22.413963	0.0	2628	2623	2623	0.7096774	20	50	126	272	384	4969	0	139	2020-02-29_202502
63	5000	2360	12	0	3	0	31	2455	10.508932	5.624396058615531	22.245865	0.0	31.0	1017.0	7.286065	4.080807	22.413963	0.0	2628	2625	2625	0.7741935	20	50	126	272	384	4969	0	139	2020-02-29_202502
64	5000	2360	11	0	2	0	32	2456	10.674575	5.571629436770582	22.245865	0.0	32.0	1017.0	7.286065	4.080807	22.413963	0.0	2629	2627	2627	0.8125	20	50	126	272	384	4968	0	139	2020-02-29_202503
64	5000	2360	9	0	3	0	31	2458	10.679363	5.671160692365612	22.245865	0.0	31.0	1017.0	7.286065	4.080807	22.413963	0.0	2631	2628	2628	0.83870965	20	50	126	272	384	4969	0	139	2020-02-29_202503
64	5000	2359	9	0	4	0	30	2459	10.464285	5.638054005537757	22.245865	0.0	30.0	1017.0	7.286065	4.080807	22.413963	0.0	2632	2628	2628	0.8666667	20	50	126	272	384	4970	0	139	2020-02-29_202503
65	5000	2359	9	0	3	0	30	2460	10.159088	5.7466390987599425	22.245865	0.0	30.0	1017.0	7.286065	4.080807	22.413963	0.0	2632	2629	2629	0.8666667	20	50	126	272	384	4970	0	139	2020-02-29_202503
65	5000	2359	8	0	2	0	32	2460	10.333569	5.765460583169742	22.245865	0.0	32.0	1017.0	7.286065	4.080807	22.413963	0.0	2633	2631	2631	0.8125	20	50	126	272	384	4968	0	139	2020-02-29_202503
65	5000	2358	8	0	2	0	32	2461	10.023039	5.941128876661536	22.245865	0.0	32.0	1017.0	7.286065	4.080807	22.413963	0.0	2634	2632	2632	0.78125	20	50	126	272	384	4968	0	139	2020-02-29_202504
66	5000	2358	8	0	2	0	32	2461	10.023039	5.941128876661536	22.245865	0.0	32.0	1017.0	7.286065	4.080807	22.413963	0.0	2634	2632	2632	0.78125	20	50	126	272	384	4968	0	139	2020-02-29_202504
66	5000	2357	9	0	1	0	32	2462	9.704582	5.84520552352992	22.245865	0.0	32.0	1017.0	7.286065	4.080807	22.413963	0.0	2634	2633	2633	0.75	20	50	126	272	384	4968	0	139	2020-02-29_202504
66	5000	2357	9	0	0	0	33	2462	9.527429	5.842462571252329	22.245865	0.0	33.0	1017.0	7.286065	4.080807	22.413963	0.0	2634	2634	2634	0.75757575	20	50	126	272	384	4967	0	139	2020-02-29_202504
67	5000	2357	8	0	1	0	32	2463	9.732582	5.813929884396921	22.245865	0.0	32.0	1017.0	7.286065	4.080807	22.413963	0.0	2635	2634	2634	0.75	20	50	126	272	384	4968	0	139	2020-02-29_202504
67	5000	2357	8	0	1	0	30	2465	9.882365	5.647737451756642	22.245865	2.0020485	30.0	1017.0	7.286065	4.080807	22.413963	0.0	2635	2634	2634	0.73333335	20	50	126	272	384	4970	0	139	2020-02-29_202505
67	5000	2356	9	0	1	0	28	2467	9.833136	5.396590053367178	22.245865	2.0020485	28.0	1017.0	7.286065	4.080807	22.413963	0.0	2635	2634	2634	0.75	20	50	126	272	384	4972	0	139	2020-02-29_202505
68	5000	2356	9	0	0	0	29	2467	9.563984	5.4939883930096185	22.245865	2.0020485	29.0	1017.0	7.286065	4.080807	22.413963	0.0	2635	2635	2635	0.7241379	20	50	126	272	384	4971	0	139	2020-02-29_202506
68	5000	2356	9	0	0	0	28	2468	9.599763	5.591362299739068	22.245865	2.0020485	28.0	1017.0	7.286065	4.080807	22.413963	0.0	2635	2635	2635	0.75	20	50	126	272	384	4972	0	139	2020-02-29_202506
68	5000	2356	9	0	0	0	26	2470	9.264802	5.528355072564497	22.245865	2.0020485	26.0	1017.0	7.286065	4.080807	22.413963	0.0	2635	2635	2635	0.7307692	20	50	126	272	384	4974	0	139	2020-02-29_202506
69	5000	2356	9	0	0	0	26	2470	9.264802	5.528355072564497	22.245865	2.0020485	26.0	1017.0	7.286065	4.080807	22.413963	0.0	2635	2635	2635	0.7307692	20	50	126	272	384	4974	0	139	2020-02-29_202506
69	5000	2356	9	0	0	0	26	2470	9.264802	5.528355072564497	22.245865	2.0020485	26.0	1017.0	7.286065	4.080807	22.413963	0.0	2635	2635	2635	0.7307692	20	50	126	272	384	4974	0	139	2020-02-29_202506
69	5000	2356	9	0	0	0	25	2471	8.745559	4.953194506425267	19.999035	2.0020485	25.0	1017.0	7.286065	4.080807	22.413963	0.0	2635	2635	2635	0.72	20	50	126	272	384	4975	0	139	2020-02-29_202507
70	5000	2356	9	0	0	0	22	2473	8.641721	5.233658379991203	19.999035	2.0020485	22.0	1017.0	7.286065	4.080807	22.413963	0.0	2635	2635	2635	0.59090906	20	50	126	272	384	4978	0	140	2020-02-29_202507
70	5000	2355	10	0	0	0	22	2473	8.641721	5.233658379991203	19.999035	2.0020485	22.0	1017.0	7.286065	4.080807	22.413963	0.0	2635	2635	2635	0.59090906	20	50	126	272	384	4978	0	140	2020-02-29_202507
70	5000	2355	8	0	2	0	21	2474	8.605832	5.360129433962218	19.999035	2.0020485	21.0	1017.0	7.286065	4.080807	22.413963	0.0	2637	2635	2635	0.61904764	20	50	126	272	384	4979	0	140	2020-02-29_202507
71	5000	2355	8	0	2	0	20	2475	8.493784	5.474085531986052	19.999035	2.0020485	20.0	1017.0	7.286065	4.080807	22.413963	0.0	2637	2635	2635	0.65	20	50	126	272	384	4980	0	140	2020-02-29_202507
71	5000	2355	8	0	1	0	21	2475	8.089317	5.648254644829402	19.999035	0.0	21.0	1017.0	7.286065	4.080807	22.413963	0.0	2637	2636	2636	0.61904764	20	50	126	272	384	4979	0	140	2020-02-29_202508
71	5000	2354	9	0	0	0	22	2475	8.12093	5.514125890413379	19.999035	0.0	22.0	1017.0	7.286065	4.080807	22.413963	0.0	2637	2637	2637	0.59090906	20	50	126	272	384	4978	0	140	2020-02-29_202508
72	5000	2354	7	0	2	0	21	2476	8.035689	5.635425146899186	19.999035	0.0	21.0	1017.0	7.286065	4.080807	22.413963	0.0	2639	2637	2637	0.61904764	20	50	126	272	384	4979	0	140	2020-02-29_202508
72	5000	2353	7	0	3	0	21	2476	8.035689	5.635425146899186	19.999035	0.0	21.0	1017.0	7.286065	4.080807	22.413963	0.0	2640	2637	2637	0.61904764	20	50	126	272	384	4979	0	140	2020-02-29_202508
72	5000	2353	7	0	3	0	21	2476	8.035689	5.635425146899186	19.999035	0.0	21.0	1017.0	7.286065	4.080807	22.413963	0.0	2640	2637	2637	0.61904764	20	50	126	272	384	4979	0	140	2020-02-29_202508
73	5000	2353	5	0	3	0	22	2477	8.755425	6.091294013791419	20.668709	0.0	22.0	1017.0	7.286065	4.080807	22.413963	0.0	2642	2639	2639	0.77272725	20	50	126	272	384	4978	0	140	2020-02-29_202509
73	5000	2353	4	0	3	0	21	2478	8.155864	5.626366682387288	19.999035	0.0	21.0	1017.0	7.286065	4.080807	22.413963	0.0	2643	2640	2640	0.6666667	20	50	126	272	384	4979	0	141	2020-02-29_202509
73	5000	2353	3	0	4	0	15	2484	7.949139	5.3255467595321955	18.342983	0.0	15.0	1017.0	7.286065	4.080807	22.413963	0.0	2644	2640	2640	0.53333336	20	50	126	272	384	4985	0	141	2020-02-29_202509
74	5000	2353	2	0	3	0	17	2484	8.202843	5.136249941475172	18.342983	0.0	17.0	1017.0	7.286065	4.080807	22.413963	0.0	2645	2642	2642	0.5294118	20	50	126	272	384	4983	0	141	2020-02-29_202509
74	5000	2353	1	0	3	0	16	2486	8.028652	4.941128906186694	18.342983	0.0	16.0	1017.0	7.286065	4.080807	22.413963	0.0	2646	2643	2643	0.5	20	50	126	272	384	4984	0	141	2020-02-29_202509
74	5000	2353	0	0	3	0	17	2486	7.628698	5.060454909189435	18.342983	0.0	17.0	1017.0	7.286065	4.080807	22.413963	0.0	2647	2644	2644	0.47058824	20	50	126	272	384	4983	0	141	2020-02-29_202509
75	5000	2353	0	0	2	0	16	2488	6.626036	4.531283674443838	15.116432	0.0	16.0	1017.0	7.286065	4.080807	22.413963	0.0	2647	2645	2645	0.5	20	50	126	272	384	4984	0	141	2020-02-29_202510
75	5000	2352	1	0	1	0	17	2488	6.9078016	4.538601718960862	15.116432	0.0	17.0	1017.0	7.286065	4.080807	22.413963	0.0	2647	2646	2646	0.47058824	20	50	126	272	384	4983	0	141	2020-02-29_202510
75	5000	2352	1	0	0	0	18	2488	6.903372	4.403130475400251	15.116432	0.0	18.0	1017.0	7.286065	4.080807	22.413963	0.0	2647	2647	2647	0.5555556	20	50	126	272	384	4982	0	141	2020-02-29_202510
76	5000	2352	1	0	0	0	16	2490	6.728864	4.3533905408370845	15.116432	0.0	16.0	1017.0	7.286065	4.080807	22.413963	0.0	2647	2647	2647	0.5	20	50	126	272	384	4984	0	141	2020-02-29_202510
76	5000	2352	1	0	0	0	16	2490	6.728864	4.3533905408370845	15.116432	0.0	16.0	1017.0	7.286065	4.080807	22.413963	0.0	2647	2647	2647	0.5	20	50	126	272	384	4984	0	141	2020-02-29_202510
76	5000	2352	1	0	0	0	15	2491	6.8767905	4.464369968164207	15.116432	0.0	15.0	1017.0	7.286065	4.080807	22.413963	0.0	2647	2647	2647	0.53333336	20	50	126	272	384	4985	0	141	2020-02-29_202510
77	5000	2352	1	0	0	0	15	2491	6.8767905	4.464369968164207	15.116432	0.0	15.0	1017.0	7.286065	4.080807	22.413963	0.0	2647	2647	2647	0.53333336	20	50	126	272	384	4985	0	141	2020-02-29_202511
77	5000	2352	1	0	0	0	15	2491	6.8767905	4.464369968164207	15.116432	0.0	15.0	1017.0	7.286065	4.080807	22.413963	0.0	2647	2647	2647	0.53333336	20	50	126	272	384	4985	0	141	2020-02-29_202511
77	5000	2352	1	0	0	0	15	2491	6.8767905	4.464369968164207	15.116432	0.0	15.0	1017.0	7.286065	4.080807	22.413963	0.0	2647	2647	2647	0.53333336	20	50	126	272	384	4985	0	141	2020-02-29_202511
78	5000	2352	1	0	0	0	15	2491	6.8767905	4.464369968164207	15.116432	0.0	15.0	1017.0	7.286065	4.080807	22.413963	0.0	2647	2647	2647	0.53333336	20	50	126	272	384	4985	0	141	2020-02-29_202511
78	5000	2352	1	0	0	0	14	2492	6.9045525	4.631552101814917	15.116432	0.0	14.0	1017.0	7.286065	4.080807	22.413963	0.0	2647	2647	2647	0.5714286	20	50	126	272	384	4986	0	141	2020-02-29_202511
78	5000	2352	1	0	0	0	13	2493	7.13886	4.733521438048821	15.116432	0.0	13.0	1017.0	7.286065	4.080807	22.413963	0.0	2647	2647	2647	0.53846157	20	50	126	272	384	4987	0	141	2020-02-29_202511
79	5000	2352	1	0	0	0	12	2494	7.5647883	4.676576220144633	15.116432	0.0	12.0	1017.0	7.286065	4.080807	22.413963	0.0	2647	2647	2647	0.5833333	20	50	126	272	384	4988	0	141	2020-02-29_202512
79	5000	2352	1	0	0	0	11	2495	6.878275	4.223297155195687	13.006496	0.0	11.0	1017.0	7.286065	4.080807	22.413963	0.0	2647	2647	2647	0.54545456	20	50	126	272	384	4989	0	141	2020-02-29_202512
79	5000	2352	1	0	0	0	11	2495	6.878275	4.223297155195687	13.006496	0.0	11.0	1017.0	7.286065	4.080807	22.413963	0.0	2647	2647	2647	0.54545456	20	50	126	272	384	4989	0	141	2020-02-29_202512
80	5000	2352	1	0	0	0	11	2495	6.878275	4.223297155195687	13.006496	0.0	11.0	1017.0	7.286065	4.080807	22.413963	0.0	2647	2647	2647	0.54545456	20	50	126	272	384	4989	0	141	2020-02-29_202512
80	5000	2352	1	0	0	0	9	2496	6.6080294	4.652477605192882	13.006496	0.0	9.0	1017.0	7.286065	4.080807	22.413963	0.0	2647	2647	2647	0.44444445	20	50	126	272	384	4991	0	142	2020-02-29_202512
80	5000	2352	1	0	0	0	9	2496	6.6080294	4.652477605192882	13.006496	0.0	9.0	1017.0	7.286065	4.080807	22.413963	0.0	2647	2647	2647	0.44444445	20	50	126	272	384	4991	0	142	2020-02-29_202512
81	5000	2352	1	0	0	0	8	2497	7.434033	4.209514087171779	13.006496	1.2294388	8.0	1017.0	7.286065	4.080807	22.413963	0.0	2647	2647	2647	0.5	20	50	126	272	384	4992	0	142	2020-02-29_202513
81	5000	2352	1	0	0	0	8	2497	7.434033	4.209514087171779	13.006496	1.2294388	8.0	1017.0	7.286065	4.080807	22.413963	0.0	2647	2647	2647	0.5	20	50	126	272	384	4992	0	142	2020-02-29_202513
81	5000	2352	1	0	0	0	8	2497	7.434033	4.209514087171779	13.006496	1.2294388	8.0	1017.0	7.286065	4.080807	22.413963	0.0	2647	2647	2647	0.5	20	50	126	272	384	4992	0	142	2020-02-29_202513
82	5000	2352	1	0	0	0	5	2500	6.9420652	5.28303326176793	13.006496	1.2294388	5.0	1017.0	7.286065	4.080807	22.413963	0.0	2647	2647	2647	0.6	20	50	126	272	384	4995	0	142	2020-02-29_202513
82	5000	2352	1	0	0	0	5	2500	6.9420652	5.28303326176793	13.006496	1.2294388	5.0	1017.0	7.286065	4.080807	22.413963	0.0	2647	2647	2647	0.6	20	50	126	272	384	4995	0	142	2020-02-29_202513
82	5000	2352	1	0	0	0	5	2500	6.9420652	5.28303326176793	13.006496	1.2294388	5.0	1017.0	7.286065	4.080807	22.413963	0.0	2647	2647	2647	0.6	20	50	126	272	384	4995	0	142	2020-02-29_202513
83	5000	2352	1	0	0	0	4	2501	5.823571	5.3734275824435045	13.006496	1.2294388	4.0	1017.0	7.286065	4.080807	22.413963	0.0	2647	2647	2647	0.75	20	50	126	272	384	4996	0	142	2020-02-29_202513
83	5000	2352	1	0	0	0	3	2502	3.4292629	2.9856842524490537	6.828064	1.2294388	3.0	1017.0	7.286065	4.080807	22.413963	0.0	2647	2647	2647	0.6666667	20	50	126	272	384	4997	0	142	2020-02-29_202514
83	5000	2352	1	0	0	0	3	2502	3.4292629	2.9856842524490537	6.828064	1.2294388	3.0	1017.0	7.286065	4.080807	22.413963	0.0	2647	2647	2647	0.6666667	20	50	126	272	384	4997	0	142	2020-02-29_202514
84	5000	2352	1	0	0	0	3	2502	3.4292629	2.9856842524490537	6.828064	1.2294388	3.0	1017.0	7.286065	4.080807	22.413963	0.0	2647	2647	2647	0.6666667	20	50	126	272	384	4997	0	142	2020-02-29_202514
84	5000	2352	1	0	0	0	3	2502	3.4292629	2.9856842524490537	6.828064	1.2294388	3.0	1017.0	7.286065	4.080807	22.413963	0.0	2647	2647	2647	0.6666667	20	50	126	272	384	4997	0	142	2020-02-29_202514
84	5000	2352	1	0	0	0	3	2502	3.4292629	2.9856842524490537	6.828064	1.2294388	3.0	1017.0	7.286065	4.080807	22.413963	0.0	2647	2647	2647	0.6666667	20	50	126	272	384	4997	0	142	2020-02-29_202514
85	5000	2352	1	0	0	0	1	2503	2.2302856	NaN	2.2302856	2.2302856	1.0	1017.0	7.286065	4.080807	22.413963	0.0	2647	2647	2647	0.0	20	50	126	272	384	4999	0	143	2020-02-29_202514
85	5000	2352	1	0	0	0	1	2503	2.2302856	NaN	2.2302856	2.2302856	1.0	1017.0	7.286065	4.080807	22.413963	0.0	2647	2647	2647	0.0	20	50	126	272	384	4999	0	143	2020-02-29_202515
85	5000	2352	1	0	0	0	0	2504	NaN	-0.0	9999.0	9999.0	0.0	1017.0	7.286065	4.080807	22.413963	0.0	2647	2647	2647	0.0	20	50	126	272	384	5000	0	143	2020-02-29_202515
86	5000	2352	1	0	0	0	0	2504	NaN	-0.0	9999.0	9999.0	0.0	1017.0	7.286065	4.080807	22.413963	0.0	2647	2647	2647	0.0	20	50	126	272	384	5000	0	143	2020-02-29_202515
86	5000	2352	1	0	0	0	0	2504	NaN	-0.0	9999.0	9999.0	0.0	1017.0	7.286065	4.080807	22.413963	0.0	2647	2647	2647	0.0	20	50	126	272	384	5000	0	143	2020-02-29_202515
86	5000	2352	1	0	0	0	0	2504	NaN	-0.0	9999.0	9999.0	0.0	1017.0	7.286065	4.080807	22.413963	0.0	2647	2647	2647	0.0	20	50	126	272	384	5000	0	143	2020-02-29_202515
87	5000	2352	1	0	0	0	0	2504	NaN	-0.0	9999.0	9999.0	0.0	1017.0	7.286065	4.080807	22.413963	0.0	2647	2647	2647	0.0	20	50	126	272	384	5000	0	143	2020-02-29_202515
87	5000	2352	1	0	0	0	0	2504	NaN	-0.0	9999.0	9999.0	0.0	1017.0	7.286065	4.080807	22.413963	0.0	2647	2647	2647	0.0	20	50	126	272	384	5000	0	143	2020-02-29_202515
87	5000	2352	1	0	0	0	0	2504	NaN	-0.0	9999.0	9999.0	0.0	1017.0	7.286065	4.080807	22.413963	0.0	2647	2647	2647	0.0	20	50	126	272	384	5000	0	143	2020-02-29_202516
88	5000	2352	1	0	0	0	0	2504	NaN	-0.0	9999.0	9999.0	0.0	1017.0	7.286065	4.080807	22.413963	0.0	2647	2647	2647	0.0	20	50	126	272	384	5000	0	143	2020-02-29_202516
88	5000	2352	1	0	0	0	0	2504	NaN	-0.0	9999.0	9999.0	0.0	1017.0	7.286065	4.080807	22.413963	0.0	2647	2647	2647	0.0	20	50	126	272	384	5000	0	143	2020-02-29_202516
88	5000	2352	0	0	1	0	0	2504	NaN	-0.0	9999.0	9999.0	0.0	1017.0	7.286065	4.080807	22.413963	0.0	2648	2647	2647	0.0	20	50	126	272	384	5000	0	143	2020-02-29_202516
89	5000	2352	0	0	1	0	0	2504	NaN	-0.0	9999.0	9999.0	0.0	1017.0	7.286065	4.080807	22.413963	0.0	2648	2647	2647	0.0	20	50	126	272	384	5000	0	143	2020-02-29_202516
89	5000	2352	0	0	1	0	0	2504	NaN	-0.0	9999.0	9999.0	0.0	1017.0	7.286065	4.080807	22.413963	0.0	2648	2647	2647	0.0	20	50	126	272	384	5000	0	143	2020-02-29_202516
89	5000	2352	0	0	0	0	1	2504	13.055557	NaN	13.055557	13.055557	1.0	1017.0	7.286065	4.080807	22.413963	0.0	2648	2648	2648	0.0	20	50	126	272	384	4999	0	143	2020-02-29_202516
90	5000	2352	0	0	0	0	1	2504	13.055557	NaN	13.055557	13.055557	1.0	1017.0	7.286065	4.080807	22.413963	0.0	2648	2648	2648	0.0	20	50	126	272	384	4999	0	143	2020-02-29_202517
90	5000	2352	0	0	0	0	1	2504	13.055557	NaN	13.055557	13.055557	1.0	1017.0	7.286065	4.080807	22.413963	0.0	2648	2648	2648	0.0	20	50	126	272	384	4999	0	143	2020-02-29_202517
90	5000	2352	0	0	0	0	1	2504	13.055557	NaN	13.055557	13.055557	1.0	1017.0	7.286065	4.080807	22.413963	0.0	2648	2648	2648	0.0	20	50	126	272	384	4999	0	143	2020-02-29_202517
91	5000	2352	0	0	0	0	1	2504	13.055557	NaN	13.055557	13.055557	1.0	1017.0	7.286065	4.080807	22.413963	0.0	2648	2648	2648	0.0	20	50	126	272	384	4999	0	143	2020-02-29_202517
91	5000	2352	0	0	0	0	1	2504	13.055557	NaN	13.055557	13.055557	1.0	1017.0	7.286065	4.080807	22.413963	0.0	2648	2648	2648	0.0	20	50	126	272	384	4999	0	143	2020-02-29_202517
91	5000	2352	0	0	0	0	1	2504	13.055557	NaN	13.055557	13.055557	1.0	1017.0	7.286065	4.080807	22.413963	0.0	2648	2648	2648	0.0	20	50	126	272	384	4999	0	143	2020-02-29_202517
92	5000	2352	0	0	0	0	1	2504	13.055557	NaN	13.055557	13.055557	1.0	1017.0	7.286065	4.080807	22.413963	0.0	2648	2648	2648	0.0	20	50	126	272	384	4999	0	143	2020-02-29_202517
92	5000	2352	0	0	0	0	1	2504	13.055557	NaN	13.055557	13.055557	1.0	1017.0	7.286065	4.080807	22.413963	0.0	2648	2648	2648	0.0	20	50	126	272	384	4999	0	143	2020-02-29_202518
92	5000	2352	0	0	0	0	1	2504	13.055557	NaN	13.055557	13.055557	1.0	1017.0	7.286065	4.080807	22.413963	0.0	2648	2648	2648	0.0	20	50	126	272	384	4999	0	143	2020-02-29_202518
93	5000	2352	0	0	0	0	1	2504	13.055557	NaN	13.055557	13.055557	1.0	1017.0	7.286065	4.080807	22.413963	0.0	2648	2648	2648	0.0	20	50	126	272	384	4999	0	143	2020-02-29_202518
93	5000	2352	0	0	0	0	1	2504	13.055557	NaN	13.055557	13.055557	1.0	1017.0	7.286065	4.080807	22.413963	0.0	2648	2648	2648	0.0	20	50	126	272	384	4999	0	143	2020-02-29_202518
93	5000	2352	0	0	0	0	1	2504	13.055557	NaN	13.055557	13.055557	1.0	1017.0	7.286065	4.080807	22.413963	0.0	2648	2648	2648	0.0	20	50	126	272	384	4999	0	143	2020-02-29_202518
94	5000	2352	0	0	0	0	1	2504	13.055557	NaN	13.055557	13.055557	1.0	1017.0	7.286065	4.080807	22.413963	0.0	2648	2648	2648	0.0	20	50	126	272	384	4999	0	143	2020-02-29_202518
94	5000	2352	0	0	0	0	1	2504	13.055557	NaN	13.055557	13.055557	1.0	1017.0	7.286065	4.080807	22.413963	0.0	2648	2648	2648	0.0	20	50	126	272	384	4999	0	143	2020-02-29_202519
94	5000	2352	0	0	0	0	1	2504	13.055557	NaN	13.055557	13.055557	1.0	1017.0	7.286065	4.080807	22.413963	0.0	2648	2648	2648	0.0	20	50	126	272	384	4999	0	143	2020-02-29_202519
95	5000	2352	0	0	0	0	1	2504	13.055557	NaN	13.055557	13.055557	1.0	1017.0	7.286065	4.080807	22.413963	0.0	2648	2648	2648	0.0	20	50	126	272	384	4999	0	143	2020-02-29_202519
95	5000	2352	0	0	0	0	1	2504	13.055557	NaN	13.055557	13.055557	1.0	1017.0	7.286065	4.080807	22.413963	0.0	2648	2648	2648	0.0	20	50	126	272	384	4999	0	143	2020-02-29_202519
95	5000	2352	0	0	0	0	1	2504	13.055557	NaN	13.055557	13.055557	1.0	1017.0	7.286065	4.080807	22.413963	0.0	2648	2648	2648	0.0	20	50	126	272	384	4999	0	143	2020-02-29_202519
96	5000	2352	0	0	0	0	1	2504	13.055557	NaN	13.055557	13.055557	1.0	1017.0	7.286065	4.080807	22.413963	0.0	2648	2648	2648	0.0	20	50	126	272	384	4999	0	143	2020-02-29_202519
96	5000	2352	0	0	0	0	1	2504	13.055557	NaN	13.055557	13.055557	1.0	1017.0	7.286065	4.080807	22.413963	0.0	2648	2648	2648	0.0	20	50	126	272	384	4999	0	143	2020-02-29_202519
96	5000	2352	0	0	0	0	0	2505	NaN	-0.0	9999.0	9999.0	0.0	1017.0	7.286065	4.080807	22.413963	0.0	2648	2648	2648	0.0	20	50	126	272	384	5000	0	143	2020-02-29_202520
97	5000	2352	0	0	0	0	0	2505	NaN	-0.0	9999.0	9999.0	0.0	1017.0	7.286065	4.080807	22.413963	0.0	2648	2648	2648	0.0	20	50	126	272	384	5000	0	143	2020-02-29_202520
97	5000	2352	0	0	0	0	0	2505	NaN	-0.0	9999.0	9999.0	0.0	1017.0	7.286065	4.080807	22.413963	0.0	2648	2648	2648	0.0	20	50	126	272	384	5000	0	143	2020-02-29_202520
97	5000	2352	0	0	0	0	0	2505	NaN	-0.0	9999.0	9999.0	0.0	1017.0	7.286065	4.080807	22.413963	0.0	2648	2648	2648	0.0	20	50	126	272	384	5000	0	143	2020-02-29_202520
98	5000	2352	0	0	0	0	0	2505	NaN	-0.0	9999.0	9999.0	0.0	1017.0	7.286065	4.080807	22.413963	0.0	2648	2648	2648	0.0	20	50	126	272	384	5000	0	143	2020-02-29_202520
98	5000	2352	0	0	0	0	0	2505	NaN	-0.0	9999.0	9999.0	0.0	1017.0	7.286065	4.080807	22.413963	0.0	2648	2648	2648	0.0	20	50	126	272	384	5000	0	143	2020-02-29_202520
98	5000	2352	0	0	0	0	0	2505	NaN	-0.0	9999.0	9999.0	0.0	1017.0	7.286065	4.080807	22.413963	0.0	2648	2648	2648	0.0	20	50	126	272	384	5000	0	143	2020-02-29_202521
99	5000	2352	0	0	0	0	0	2505	NaN	-0.0	9999.0	9999.0	0.0	1017.0	7.286065	4.080807	22.413963	0.0	2648	2648	2648	0.0	20	50	126	272	384	5000	0	143	2020-02-29_202521
99	5000	2352	0	0	0	0	0	2505	NaN	-0.0	9999.0	9999.0	0.0	1017.0	7.286065	4.080807	22.413963	0.0	2648	2648	2648	0.0	20	50	126	272	384	5000	0	143	2020-02-29_202521
99	5000	2352	0	0	0	0	0	2505	NaN	-0.0	9999.0	9999.0	0.0	1017.0	7.286065	4.080807	22.413963	0.0	2648	2648	2648	0.0	20	50	126	272	384	5000	0	143	2020-02-29_202521
100	5000	2352	0	0	0	0	0	2505	NaN	-0.0	9999.0	9999.0	0.0	1017.0	7.286065	4.080807	22.413963	0.0	2648	2648	2648	0.0	20	50	126	272	384	5000	0	143	2020-02-29_202521
100	5000	2352	0	0	0	0	0	2505	NaN	-0.0	9999.0	9999.0	0.0	1017.0	7.286065	4.080807	22.413963	0.0	2648	2648	2648	0.0	20	50	126	272	384	5000	0	143	2020-02-29_202521
100	5000	2352	0	0	0	0	0	2505	NaN	-0.0	9999.0	9999.0	0.0	1017.0	7.286065	4.080807	22.413963	0.0	2648	2648	2648	0.0	20	50	126	272	384	5000	0	143	2020-02-29_202521
101	5000	2352	0	0	0	0	0	2505	NaN	-0.0	9999.0	9999.0	0.0	1017.0	7.286065	4.080807	22.413963	0.0	2648	2648	2648	0.0	20	50	126	272	384	5000	0	143	2020-02-29_202522
101	5000	2352	0	0	0	0	0	2505	NaN	-0.0	9999.0	9999.0	0.0	1017.0	7.286065	4.080807	22.413963	0.0	2648	2648	2648	0.0	20	50	126	272	384	5000	0	143	2020-02-29_202522
101	5000	2352	0	0	0	0	0	2505	NaN	-0.0	9999.0	9999.0	0.0	1017.0	7.286065	4.080807	22.413963	0.0	2648	2648	2648	0.0	20	50	126	272	384	5000	0	143	2020-02-29_202522
102	5000	2352	0	0	0	0	0	2505	NaN	-0.0	9999.0	9999.0	0.0	1017.0	7.286065	4.080807	22.413963	0.0	2648	2648	2648	0.0	20	50	126	272	384	5000	0	143	2020-02-29_202522
102	5000	2352	0	0	0	0	0	2505	NaN	-0.0	9999.0	9999.0	0.0	1017.0	7.286065	4.080807	22.413963	0.0	2648	2648	2648	0.0	20	50	126	272	384	5000	0	143	2020-02-29_202522
102	5000	2352	0	0	0	0	0	2505	NaN	-0.0	9999.0	9999.0	0.0	1017.0	7.286065	4.080807	22.413963	0.0	2648	2648	2648	0.0	20	50	126	272	384	5000	0	143	2020-02-29_202522
103	5000	2352	0	0	0	0	0	2505	NaN	-0.0	9999.0	9999.0	0.0	1017.0	7.286065	4.080807	22.413963	0.0	2648	2648	2648	0.0	20	50	126	272	384	5000	0	143	2020-02-29_202522
103	5000	2352	0	0	0	0	0	2505	NaN	-0.0	9999.0	9999.0	0.0	1017.0	7.286065	4.080807	22.413963	0.0	2648	2648	2648	0.0	20	50	126	272	384	5000	0	143	2020-02-29_202523
103	5000	2352	0	0	0	0	0	2505	NaN	-0.0	9999.0	9999.0	0.0	1017.0	7.286065	4.080807	22.413963	0.0	2648	2648	2648	0.0	20	50	126	272	384	5000	0	143	2020-02-29_202523
104	5000	2352	0	0	0	0	0	2505	NaN	-0.0	9999.0	9999.0	0.0	1017.0	7.286065	4.080807	22.413963	0.0	2648	2648	2648	0.0	20	50	126	272	384	5000	0	143	2020-02-29_202523
104	5000	2352	0	0	0	0	0	2505	NaN	-0.0	9999.0	9999.0	0.0	1017.0	7.286065	4.080807	22.413963	0.0	2648	2648	2648	0.0	20	50	126	272	384	5000	0	143	2020-02-29_202523
