# Supplementary material for: Discrete simulation analysis of COVID-19 and prediction of isolation bed numbers
Source: PeerJ. 2021 Jun 23;9:e11629. doi: 10.7717/peerj.11629 (PMC8234972; doi:10.7717/peerj.11629)
Supplement: Supplemental Information 3 [file peerj-09-11629-s003.zip › raw_data/Healing time_output_2020-02-29_202535.csv]

worldTime(Day)	CITY_PERSON_SIZE	NORMAL	SHADOW	SUPER	CONFIRMED	DIAGNOSIS	FREEZE	CURED	shadow_average	shadow_std	shadow_max	shadow_min	real_countTmp	max_count	count_shadow_average	count_shadow_std	count_shadow_max	count_shadow_min	sum_confirmed_mark	sum_diagnosis_mark	sum_freeze_mark	r0	G1num	G2num	G3Num	G4Num	G5Num	BED_CanUse	BED_Need	DEATH	recordTime
0	5000	4977	23	0	0	0	0	0	NaN	-0.0	9999.0	9999.0	0.0	0.0	NaN	-0.0	9999.0	9999.0	0	0	0	0.0	0	0	0	0	0	5000	0	0	2020-02-29_202537
0	5000	4976	21	0	3	0	0	0	NaN	-0.0	9999.0	9999.0	0.0	0.0	NaN	-0.0	9999.0	9999.0	3	0	0	0.0	0	0	0	0	0	5000	0	0	2020-02-29_202538
0	5000	4973	23	0	4	0	0	0	NaN	-0.0	9999.0	9999.0	0.0	0.0	NaN	-0.0	9999.0	9999.0	4	0	0	0.0	0	0	0	0	0	5000	0	0	2020-02-29_202538
1	5000	4968	26	0	4	0	2	0	0.0	0.0	0.0	0.0	2.0	2.0	0.0	0.0	0.0	0.0	6	2	2	0.5	2	0	0	0	0	4998	0	0	2020-02-29_202538
1	5000	4963	31	0	3	0	3	0	0.05718645	0.09904983383124574	0.17155935	0.0	3.0	3.0	0.05718645	0.09904984	0.17155935	0.0	6	3	3	0.33333334	3	0	0	0	0	4997	0	0	2020-02-29_202539
1	5000	4960	31	0	4	0	5	0	0.125113	0.19829738957076293	0.45400563	0.0	5.0	5.0	0.125113	0.1982974	0.45400563	0.0	9	5	5	0.4	4	1	0	0	0	4995	0	0	2020-02-29_202539
2	5000	4953	36	0	5	0	6	0	0.24282442	0.3385164165861734	0.83138156	0.0	6.0	6.0	0.24282442	0.3385164	0.83138156	0.0	11	6	6	0.5	5	1	0	0	0	4994	0	0	2020-02-29_202539
2	5000	4947	42	0	3	0	8	0	0.18211831	0.3073881598552965	0.83138156	0.0	8.0	8.0	0.18211831	0.30738816	0.83138156	0.0	11	8	8	0.5	5	1	2	0	0	4992	0	0	2020-02-29_202539
2	5000	4939	49	0	2	0	10	0	0.2807605	0.4669954204886162	1.3506584	0.0	10.0	10.0	0.2807605	0.46699542	1.3506584	0.0	12	10	10	0.4	6	1	3	0	0	4990	0	0	2020-02-29_202539
3	5000	4935	51	0	3	0	11	0	0.35015565	0.49924825243866094	1.3506584	0.0	11.0	11.0	0.35015565	0.49924827	1.3506584	0.0	14	11	11	0.36363637	6	2	3	0	0	4989	0	0	2020-02-29_202539
3	5000	4926	58	0	4	0	12	0	0.32097602	0.4866284588235947	1.3506584	0.0	12.0	12.0	0.32097602	0.48662847	1.3506584	0.0	16	12	12	0.33333334	6	2	4	0	0	4988	0	0	2020-02-29_202539
3	5000	4917	66	0	4	0	13	0	0.29628557	0.47433993065413055	1.3506584	0.0	13.0	13.0	0.29628557	0.47433993	1.3506584	0.0	17	13	13	0.30769232	6	2	4	1	0	4987	0	0	2020-02-29_202539
4	5000	4907	75	0	3	0	15	0	0.28738275	0.44825553458627126	1.3506584	0.0	15.0	15.0	0.28738275	0.44825554	1.3506584	0.0	18	15	15	0.33333334	6	2	6	1	0	4985	0	0	2020-02-29_202540
4	5000	4896	84	0	3	0	17	0	0.34694383	0.5318092039676141	1.5873035	0.0	17.0	17.0	0.34694383	0.5318092	1.5873035	0.0	20	17	17	0.3529412	6	3	7	1	0	4983	0	0	2020-02-29_202540
4	5000	4884	95	0	4	0	17	0	0.34694383	0.5318092039676141	1.5873035	0.0	17.0	17.0	0.34694383	0.5318092	1.5873035	0.0	21	17	17	0.3529412	6	3	7	1	0	4983	0	0	2020-02-29_202540
5	5000	4875	102	0	4	0	19	0	0.32393798	0.5079140194872666	1.5873035	0.0	19.0	19.0	0.32393798	0.507914	1.5873035	0.0	23	19	19	0.36842105	6	3	8	2	0	4981	0	0	2020-02-29_202540
5	5000	4862	111	0	7	0	20	0	0.51760584	0.9972681938284733	4.197295	0.0	20.0	20.0	0.51760584	0.9972682	4.197295	0.0	27	20	20	0.4	7	3	8	2	0	4980	0	0	2020-02-29_202540
5	5000	4848	121	0	10	0	21	0	0.65010506	1.1460774363973476	4.197295	0.0	21.0	21.0	0.65010506	1.1460774	4.197295	0.0	31	21	21	0.3809524	7	3	9	2	0	4979	0	0	2020-02-29_202540
6	5000	4832	131	0	14	0	23	0	1.0125263	1.6238558482615468	4.921155	0.0	23.0	23.0	1.0125263	1.6238558	4.921155	0.0	37	23	23	0.5217391	9	3	9	2	0	4977	0	0	2020-02-29_202540
6	5000	4821	141	0	10	0	28	0	1.2791531	1.8164424769572878	5.2529626	0.0	28.0	28.0	1.2791531	1.8164425	5.2529626	0.0	38	28	28	0.75	9	8	9	2	0	4972	0	0	2020-02-29_202541
6	5000	4802	156	0	9	0	33	0	1.1907918	1.712066904699224	5.2529626	0.0	33.0	33.0	1.1907918	1.7120669	5.2529626	0.0	42	33	33	0.72727275	9	10	11	2	1	4967	0	0	2020-02-29_202541
7	5000	4788	166	0	9	0	37	0	1.5561208	1.9975098963219007	5.96542	0.0	37.0	37.0	1.5561208	1.9975098	5.96542	0.0	46	37	37	0.8378378	10	12	11	3	1	4963	0	0	2020-02-29_202541
7	5000	4765	184	0	13	0	38	0	1.5825137	1.9770372144855892	5.96542	0.0	38.0	38.0	1.5825137	1.9770372	5.96542	0.0	51	38	38	0.81578946	10	13	11	3	1	4962	0	0	2020-02-29_202541
7	5000	4747	198	0	12	0	43	0	1.709885	2.117784254142694	6.472879	0.0	43.0	43.0	1.709885	2.1177843	6.472879	0.0	55	43	43	1.1162791	11	14	12	3	2	4957	0	0	2020-02-29_202541
8	5000	4729	210	0	14	0	47	0	1.7435944	2.0814822047378008	6.472879	0.0	47.0	47.0	1.7435944	2.0814822	6.472879	0.0	61	47	47	1.1276596	11	14	13	5	2	4953	0	0	2020-02-29_202541
8	5000	4697	237	0	12	0	54	0	1.8908752	2.215415060107204	7.188417	0.0	54.0	54.0	1.8908752	2.215415	7.188417	0.0	66	54	54	1.2222222	12	17	14	6	3	4946	0	0	2020-02-29_202542
8	5000	4676	247	0	19	0	58	0	1.7621343	2.188935598960482	7.188417	0.0	58.0	58.0	1.7621343	2.1889355	7.188417	0.0	77	58	58	1.1724138	12	17	14	6	5	4942	0	0	2020-02-29_202542
9	5000	4651	264	0	24	0	60	1	1.9493564	2.3266249566953054	7.7279816	0.0	60.0	60.0	1.9493564	2.3266249	7.7279816	0.0	85	61	61	1.2666667	12	18	15	6	6	4940	0	0	2020-02-29_202542
9	5000	4626	278	0	29	0	65	2	2.1096203	2.389911121168262	8.085814	0.0	65.0	65.0	2.1096203	2.3899112	8.085814	0.0	96	67	67	1.2461538	13	18	15	10	6	4935	0	0	2020-02-29_202542
9	5000	4590	303	0	28	0	75	4	2.226325	2.4186070205262302	8.085814	0.0	75.0	75.0	2.226325	2.418607	8.085814	0.0	107	79	79	1.32	13	21	16	11	8	4925	0	0	2020-02-29_202543
10	5000	4563	323	0	26	0	84	4	2.3734555	2.579444039199355	8.800633	0.0	84.0	84.0	2.3734555	2.579444	8.800633	0.0	114	88	88	1.3333334	14	22	18	13	10	4916	0	0	2020-02-29_202543
10	5000	4539	337	0	23	0	96	4	2.4497094	2.6999845398354307	9.173949	0.0	96.0	96.0	2.4497094	2.6999846	9.173949	0.0	124	101	101	1.2291666	16	23	20	15	12	4904	0	1	2020-02-29_202543
10	5000	4510	358	0	24	0	103	4	2.4707472	2.6561629337178365	9.173949	0.0	103.0	103.0	2.4707472	2.656163	9.173949	0.0	132	108	108	1.2427185	16	25	22	16	12	4897	0	1	2020-02-29_202544
11	5000	4484	371	0	28	0	112	4	2.536301	2.7671347769782377	9.823603	0.0	112.0	112.0	2.536301	2.7671347	9.823603	0.0	145	117	117	1.3035715	18	26	22	17	14	4888	0	1	2020-02-29_202544
11	5000	4446	397	0	32	0	120	4	2.6168494	2.7947005871408006	9.823603	0.0	120.0	120.0	2.6168494	2.7947006	9.823603	0.0	157	125	125	1.3	18	29	22	22	14	4880	0	1	2020-02-29_202544
11	5000	4413	420	0	34	0	128	4	2.7787929	2.9104259391606013	10.386337	0.0	128.0	128.0	2.7787929	2.910426	10.386337	0.0	167	133	133	1.3359375	19	29	25	25	14	4872	0	1	2020-02-29_202544
12	5000	4380	441	0	32	0	140	6	2.9305432	2.9257814129777158	10.386337	0.0	140.0	140.0	2.9305432	2.9257815	10.386337	0.0	179	147	147	1.4142857	19	31	27	31	17	4860	0	1	2020-02-29_202545
12	5000	4352	458	0	30	0	149	10	3.1200883	3.0242347947456065	10.814044	0.0	149.0	149.0	3.1200883	3.0242348	10.814044	0.0	190	160	160	1.47651	19	32	29	36	18	4851	0	1	2020-02-29_202545
12	5000	4331	458	0	43	0	155	10	3.1960511	3.046915376835831	10.814044	0.0	155.0	155.0	3.1960511	3.0469153	10.814044	0.0	211	168	168	1.4774194	19	33	30	37	20	4845	0	3	2020-02-29_202545
13	5000	4300	484	0	37	0	165	11	3.3017156	3.062710813156282	10.814044	0.0	165.0	165.0	3.3017156	3.0627108	10.814044	0.0	216	179	179	1.5090909	19	33	31	41	23	4835	0	3	2020-02-29_202546
13	5000	4269	499	0	38	0	180	11	3.3853047	3.112925127402829	10.814044	0.0	180.0	180.0	3.3853047	3.112925	10.814044	0.0	232	194	194	1.5166667	19	34	36	44	26	4820	0	3	2020-02-29_202546
13	5000	4230	525	0	33	0	197	12	3.522078	3.09821452128636	10.814044	0.0	197.0	197.0	3.522078	3.0982146	10.814044	0.0	245	212	212	1.4873097	19	34	41	51	28	4803	0	3	2020-02-29_202546
14	5000	4200	537	0	45	0	200	15	3.5079339	3.109276544747004	10.814044	0.0	200.0	200.0	3.5079339	3.1092765	10.814044	0.0	263	218	218	1.48	19	34	41	52	29	4800	0	3	2020-02-29_202547
14	5000	4167	555	0	46	0	213	16	3.6765246	3.1265247439917183	10.814044	0.0	213.0	213.0	3.6765246	3.1265247	10.814044	0.0	278	232	232	1.5070423	19	35	44	57	32	4787	0	3	2020-02-29_202547
14	5000	4128	577	0	47	0	225	20	3.6975105	3.101309893336104	10.814044	0.0	225.0	225.0	3.6975105	3.1013098	10.814044	0.0	295	248	248	1.5066667	19	35	45	62	36	4775	0	3	2020-02-29_202547
15	5000	4097	588	0	50	0	241	20	3.7512772	3.1528867421713644	12.597362	0.0	241.0	241.0	3.7512772	3.1528866	12.597362	0.0	315	265	265	1.5228215	19	37	49	64	40	4759	0	4	2020-02-29_202548
15	5000	4058	597	0	65	0	251	25	3.9202445	3.2458166929184897	12.597362	0.0	251.0	251.0	3.9202445	3.2458167	12.597362	0.0	345	280	280	1.5219123	19	38	54	66	43	4749	0	4	2020-02-29_202548
15	5000	4028	604	0	71	0	262	29	3.9938369	3.281958076734657	12.597362	0.0	262.0	262.0	3.9938369	3.281958	12.597362	0.0	368	297	297	1.5419847	19	38	55	71	47	4738	0	6	2020-02-29_202548
16	5000	4001	615	0	66	0	279	33	4.0110598	3.3206498277634586	12.597362	0.0	279.0	279.0	4.0110598	3.3206499	12.597362	0.0	384	318	318	1.5017921	19	38	57	76	53	4721	0	6	2020-02-29_202549
16	5000	3974	618	0	55	0	312	35	4.0045614	3.318761844937151	12.597362	0.0	312.0	312.0	4.0045614	3.3187618	12.597362	0.0	408	353	353	1.4294872	19	38	59	85	64	4688	0	6	2020-02-29_202549
16	5000	3946	627	0	58	0	324	38	4.067326	3.3257281488467663	12.597362	0.0	324.0	324.0	4.067326	3.3257282	12.597362	0.0	427	369	369	1.3981482	19	38	61	87	68	4676	0	7	2020-02-29_202550
17	5000	3906	640	0	70	0	336	41	4.181942	3.358829187809112	15.802348	0.0	336.0	336.0	4.181942	3.3588293	15.802348	0.0	454	384	384	1.3869047	20	38	62	90	70	4664	0	7	2020-02-29_202550
17	5000	3861	659	0	71	0	350	51	4.3445497	3.412697944908631	15.802348	0.0	350.0	350.0	4.3445497	3.412698	15.802348	0.0	480	409	409	1.3771429	20	39	66	96	76	4650	0	8	2020-02-29_202550
17	5000	3827	669	0	72	0	371	53	4.377475	3.427115829607441	15.802348	0.0	371.0	371.0	4.377475	3.427116	15.802348	0.0	504	432	432	1.3908355	20	40	68	100	79	4629	0	8	2020-02-29_202551
18	5000	3794	686	0	62	0	392	58	4.484214	3.447649865713979	15.802348	0.0	392.0	392.0	4.484214	3.44765	15.802348	0.0	520	458	458	1.4107143	20	42	72	105	84	4608	0	8	2020-02-29_202551
18	5000	3767	688	0	60	0	415	62	4.5627646	3.54111904323607	15.802348	0.0	415.0	415.0	4.5627646	3.541119	15.802348	0.0	545	485	485	1.4	20	43	76	108	94	4585	0	8	2020-02-29_202552
18	5000	3728	692	0	76	0	428	67	4.617451	3.5358935857010536	15.802348	0.0	428.0	428.0	4.617451	3.5358937	15.802348	0.0	580	504	504	1.364486	20	44	78	112	97	4572	0	9	2020-02-29_202552
19	5000	3690	712	0	73	0	440	76	4.671634	3.553730527735231	15.802348	0.0	440.0	440.0	4.671634	3.5537305	15.802348	0.0	598	525	525	1.3659091	20	44	79	116	101	4560	0	9	2020-02-29_202552
19	5000	3666	705	0	81	0	457	81	4.68735	3.560283305864518	15.802348	0.0	457.0	457.0	4.68735	3.5602834	15.802348	0.0	629	548	548	1.3522975	20	44	81	118	107	4543	0	10	2020-02-29_202553
19	5000	3630	710	0	80	0	480	90	4.82363	3.582263668594623	15.802348	0.0	480.0	480.0	4.82363	3.5822637	15.802348	0.0	660	580	580	1.3375	20	44	86	123	115	4520	0	10	2020-02-29_202553
20	5000	3606	696	0	93	0	497	98	4.916495	3.622869852270669	15.802348	0.0	497.0	497.0	4.916495	3.62287	15.802348	0.0	698	605	605	1.3239436	20	44	86	129	122	4503	0	10	2020-02-29_202554
20	5000	3574	699	0	98	0	512	106	4.9180546	3.6138588273595404	15.802348	0.0	512.0	512.0	4.9180546	3.613859	15.802348	0.0	727	629	629	1.2734375	20	44	87	131	128	4488	0	11	2020-02-29_202554
20	5000	3540	695	0	101	0	539	114	4.9811387	3.6502477169893197	15.802348	0.0	539.0	539.0	4.9811387	3.6502478	15.802348	0.0	765	664	664	1.2393321	20	44	90	137	134	4461	0	11	2020-02-29_202555
21	5000	3511	701	0	89	0	566	121	5.1042094	3.683537180396418	15.802348	0.0	566.0	566.0	5.1042094	3.6835372	15.802348	0.0	788	699	699	1.2579505	20	44	94	145	145	4434	0	12	2020-02-29_202555
21	5000	3477	701	0	91	0	591	128	5.1328945	3.6827988479872653	15.802348	0.0	591.0	591.0	5.1328945	3.6827989	15.802348	0.0	822	731	731	1.2402707	20	44	96	151	150	4409	0	12	2020-02-29_202555
21	5000	3442	705	0	85	0	617	138	5.2254353	3.674826486863989	15.802348	0.0	617.0	617.0	5.2254353	3.6748264	15.802348	0.0	853	768	768	1.2123177	20	45	98	159	158	4383	0	13	2020-02-29_202556
22	5000	3421	691	0	95	0	631	148	5.3447757	3.7313534311754397	16.397886	0.0	631.0	631.0	5.3447757	3.7313535	16.397886	0.0	888	793	793	1.2028526	20	45	100	162	162	4369	0	14	2020-02-29_202556
22	5000	3394	685	0	98	0	651	158	5.4991026	3.821697959012066	16.397886	0.0	651.0	651.0	5.4991026	3.821698	16.397886	0.0	921	823	823	1.1904762	20	46	104	169	170	4349	0	14	2020-02-29_202557
22	5000	3363	696	0	87	0	666	173	5.5775456	3.8232423122206236	16.397886	0.0	666.0	666.0	5.5775456	3.8232424	16.397886	0.0	941	854	854	1.1816816	20	47	106	175	177	4334	0	15	2020-02-29_202557
23	5000	3341	676	0	94	0	688	184	5.66469	3.8661048683827137	17.037014	0.0	688.0	688.0	5.66469	3.8661048	17.037014	0.0	983	889	889	1.1802325	20	48	107	179	184	4312	0	17	2020-02-29_202558
23	5000	3315	676	0	86	0	712	194	5.668991	3.864235601007052	17.037014	0.0	712.0	712.0	5.668991	3.8642356	17.037014	0.0	1009	923	923	1.1643258	20	49	109	184	190	4288	0	17	2020-02-29_202558
23	5000	3289	668	0	99	0	724	203	5.731468	3.92126058803852	17.037014	0.0	724.0	724.0	5.731468	3.9212606	17.037014	0.0	1043	944	944	1.1726519	20	49	112	185	196	4276	0	17	2020-02-29_202559
24	5000	3258	667	0	92	0	749	215	5.8276315	3.919109813470593	17.037014	0.0	749.0	749.0	5.8276315	3.9191098	17.037014	0.0	1075	983	983	1.1562083	20	50	114	191	207	4251	0	19	2020-02-29_202559
24	5000	3228	659	0	103	0	763	228	5.8980002	3.958081662392401	17.037014	0.0	763.0	763.0	5.8980002	3.9580817	17.037014	0.0	1113	1010	1010	1.1271298	20	50	114	197	210	4237	0	19	2020-02-29_202600
24	5000	3207	656	0	92	0	775	250	5.975472	3.9468529441621962	17.037014	0.0	775.0	775.0	5.975472	3.946853	17.037014	0.0	1137	1045	1045	1.083871	20	50	116	198	216	4225	0	20	2020-02-29_202600
25	5000	3184	649	0	90	0	789	267	6.0988855	3.9907383985546137	17.037014	0.0	789.0	789.0	6.0988855	3.9907384	17.037014	0.0	1167	1077	1077	1.0836502	20	52	116	202	220	4211	0	21	2020-02-29_202601
25	5000	3173	641	0	71	0	807	285	6.20194	4.0347535042234925	17.037014	0.0	807.0	807.0	6.20194	4.0347533	17.037014	0.0	1186	1115	1115	1.0669144	20	52	117	205	227	4193	0	23	2020-02-29_202601
25	5000	3151	633	0	79	0	803	310	6.2670374	4.044600035104797	17.037014	0.0	803.0	807.0	6.20194	4.0347533	17.037014	0.0	1216	1137	1137	1.0647571	20	52	117	206	232	4197	0	24	2020-02-29_202602
26	5000	3131	628	0	73	0	818	326	6.3317256	4.04088936373858	17.037014	0.0	818.0	818.0	6.3317256	4.0408893	17.037014	0.0	1241	1168	1168	1.0782396	20	52	117	209	237	4182	0	24	2020-02-29_202602
26	5000	3111	624	0	77	0	813	350	6.41088	4.041656782524896	17.037014	0.0	813.0	818.0	6.3317256	4.0408893	17.037014	0.0	1265	1188	1188	1.0836408	20	52	117	211	239	4187	0	25	2020-02-29_202603
26	5000	3092	618	0	73	0	825	365	6.518081	4.085449889866758	17.037014	0.0	825.0	825.0	6.518081	4.0854497	17.037014	0.0	1290	1217	1217	1.0921212	20	52	117	215	243	4175	0	27	2020-02-29_202603
27	5000	3078	599	0	80	0	833	383	6.5728335	4.099603559354498	17.106846	0.0	833.0	833.0	6.5728335	4.0996037	17.106846	0.0	1323	1243	1243	1.0840336	20	52	118	217	249	4167	0	27	2020-02-29_202604
27	5000	3061	589	0	82	0	829	412	6.596627	4.127554824806947	17.106846	0.0	829.0	833.0	6.5728335	4.0996037	17.106846	0.0	1350	1268	1268	1.0675513	20	52	118	221	252	4171	0	27	2020-02-29_202604
27	5000	3050	571	0	85	0	823	442	6.6194777	4.182538409652418	20.29755	0.0	823.0	833.0	6.5728335	4.0996037	17.106846	0.0	1379	1294	1294	1.0656136	20	52	118	222	255	4177	0	29	2020-02-29_202605
28	5000	3033	556	0	88	0	828	463	6.6314497	4.162971511116568	20.29755	0.0	828.0	833.0	6.5728335	4.0996037	17.106846	0.0	1411	1323	1323	1.0326087	20	52	118	222	261	4172	0	32	2020-02-29_202605
28	5000	3018	528	0	103	0	828	491	6.7199697	4.199255995474358	20.29755	0.0	828.0	833.0	6.5728335	4.0996037	17.106846	0.0	1454	1351	1351	1.004831	20	52	119	224	267	4172	0	32	2020-02-29_202606
28	5000	3006	511	0	101	0	834	515	6.799944	4.217741669139738	20.29755	0.0	834.0	834.0	6.799944	4.2177415	20.29755	0.0	1483	1382	1382	1.0143884	20	52	119	226	269	4166	0	33	2020-02-29_202606
29	5000	2994	496	0	96	0	849	531	6.808926	4.229284626234918	20.29755	0.0	849.0	849.0	6.808926	4.229285	20.29755	0.0	1510	1414	1414	1.008245	20	52	119	228	274	4151	0	34	2020-02-29_202607
29	5000	2983	483	0	79	0	863	556	6.9245176	4.2649423800620125	20.29755	0.0	863.0	863.0	6.9245176	4.264942	20.29755	0.0	1534	1455	1455	1.0127462	20	52	120	232	276	4137	0	36	2020-02-29_202607
29	5000	2967	472	0	77	0	868	579	6.9961476	4.311513152061628	20.29755	0.0	868.0	868.0	6.9961476	4.311513	20.29755	0.0	1561	1484	1484	1.0046083	20	52	120	234	279	4132	0	37	2020-02-29_202608
30	5000	2948	461	0	79	0	870	605	7.1163735	4.316170940630725	20.29755	0.0	870.0	870.0	7.1163735	4.316171	20.29755	0.0	1591	1512	1512	1.0137931	20	52	120	236	285	4130	0	37	2020-02-29_202608
30	5000	2936	443	0	87	0	863	631	7.115451	4.326164600374809	20.29755	0.0	863.0	870.0	7.1163735	4.316171	20.29755	0.0	1621	1534	1534	0.99420625	20	52	120	236	290	4137	0	40	2020-02-29_202609
30	5000	2916	446	0	76	0	859	662	7.226173	4.3241799343334675	20.29755	0.0	859.0	870.0	7.1163735	4.316171	20.29755	0.0	1638	1562	1562	0.99534345	20	52	120	238	294	4141	0	41	2020-02-29_202609
31	5000	2902	436	0	69	0	863	688	7.3059893	4.342404163908456	20.29755	0.0	863.0	870.0	7.1163735	4.316171	20.29755	0.0	1662	1593	1593	1.0011587	20	52	120	240	298	4137	0	42	2020-02-29_202610
31	5000	2894	421	0	64	0	861	716	7.3139744	4.34083162698891	20.29755	0.0	861.0	870.0	7.1163735	4.316171	20.29755	0.0	1685	1621	1621	1.0011615	20	52	121	241	301	4139	0	44	2020-02-29_202610
31	5000	2879	411	0	71	0	843	750	7.3345327	4.338797401074777	20.29755	0.0	843.0	870.0	7.1163735	4.316171	20.29755	0.0	1710	1639	1639	0.9976275	20	52	121	242	302	4157	0	46	2020-02-29_202610
32	5000	2865	401	0	71	0	835	781	7.4002075	4.3466324059085935	20.29755	0.0	835.0	870.0	7.1163735	4.316171	20.29755	0.0	1734	1663	1663	1.0023952	20	52	121	243	302	4165	0	47	2020-02-29_202611
32	5000	2850	393	0	71	0	821	816	7.4978514	4.384137665571043	20.29755	0.0	821.0	870.0	7.1163735	4.316171	20.29755	0.0	1757	1686	1686	0.9902558	20	52	121	244	306	4179	0	49	2020-02-29_202611
32	5000	2838	380	0	71	0	822	840	7.6253524	4.4238580900613185	21.997639	0.0	822.0	870.0	7.1163735	4.316171	20.29755	0.0	1782	1711	1711	1.0012165	20	52	122	244	311	4178	0	49	2020-02-29_202612
33	5000	2828	363	0	74	0	809	874	7.7033186	4.4283240640352055	21.997639	0.0	809.0	870.0	7.1163735	4.316171	20.29755	0.0	1809	1735	1735	0.98516685	20	52	122	244	314	4191	0	52	2020-02-29_202612
33	5000	2821	352	0	67	0	813	894	7.6925178	4.457645303750931	21.997639	0.0	813.0	870.0	7.1163735	4.316171	20.29755	0.0	1827	1760	1760	0.9766298	20	52	122	244	317	4187	0	53	2020-02-29_202613
33	5000	2813	343	0	62	0	803	924	7.7988243	4.410319511966433	21.997639	0.0	803.0	870.0	7.1163735	4.316171	20.29755	0.0	1844	1782	1782	0.9626401	20	52	122	246	317	4197	0	55	2020-02-29_202613
34	5000	2801	343	0	47	0	794	958	7.8497667	4.426976364937786	21.997639	0.0	794.0	870.0	7.1163735	4.316171	20.29755	0.0	1856	1809	1809	0.94458437	20	52	123	246	317	4206	0	57	2020-02-29_202614
34	5000	2793	328	0	51	0	775	993	7.868833	4.467229838002194	21.997639	0.0	775.0	870.0	7.1163735	4.316171	20.29755	0.0	1879	1828	1828	0.9264516	20	52	123	246	319	4225	0	60	2020-02-29_202614
34	5000	2786	316	0	53	0	764	1020	7.9179597	4.501818395489405	21.997639	0.0	764.0	870.0	7.1163735	4.316171	20.29755	0.0	1898	1845	1845	0.9332461	20	52	123	247	320	4236	0	61	2020-02-29_202615
35	5000	2773	308	0	61	0	751	1043	7.907464	4.502839570063049	21.997639	0.0	751.0	870.0	7.1163735	4.316171	20.29755	0.0	1919	1858	1858	0.9280959	20	52	123	247	321	4249	0	64	2020-02-29_202615
35	5000	2767	301	0	52	0	750	1065	7.9076347	4.444389046217784	21.997639	0.0	750.0	870.0	7.1163735	4.316171	20.29755	0.0	1932	1880	1880	0.916	20	52	123	247	323	4250	0	65	2020-02-29_202616
35	5000	2754	298	0	48	0	737	1096	7.959173	4.515235540893309	21.997639	0.0	737.0	870.0	7.1163735	4.316171	20.29755	0.0	1948	1900	1900	0.91316146	20	52	124	248	324	4263	0	67	2020-02-29_202616
36	5000	2745	294	0	42	0	707	1144	8.067336	4.5280369383447665	21.997639	0.0	707.0	870.0	7.1163735	4.316171	20.29755	0.0	1961	1919	1919	0.91371995	20	52	124	248	325	4293	0	68	2020-02-29_202617
36	5000	2730	293	0	45	0	694	1168	8.184196	4.505087625580678	21.997639	0.0	694.0	870.0	7.1163735	4.316171	20.29755	0.0	1977	1932	1932	0.8919308	20	52	124	248	326	4306	0	70	2020-02-29_202617
36	5000	2723	284	0	42	0	688	1193	8.259556	4.55109411645819	21.997639	0.0	688.0	870.0	7.1163735	4.316171	20.29755	0.0	1993	1951	1951	0.877907	20	52	124	248	327	4312	0	70	2020-02-29_202617
37	5000	2721	273	0	44	0	676	1215	8.304793	4.575119542295473	21.997639	0.0	676.0	870.0	7.1163735	4.316171	20.29755	0.0	2006	1962	1962	0.8816568	20	52	124	249	327	4324	0	71	2020-02-29_202618
37	5000	2716	267	0	40	0	670	1234	8.338558	4.563288372330087	21.997639	0.0	670.0	870.0	7.1163735	4.316171	20.29755	0.0	2017	1977	1977	0.8731343	20	52	124	250	327	4330	0	73	2020-02-29_202618
37	5000	2703	269	0	34	0	661	1260	8.318401	4.627382231975308	21.997639	0.0	661.0	870.0	7.1163735	4.316171	20.29755	0.0	2028	1994	1994	0.8668684	20	52	124	250	327	4339	0	73	2020-02-29_202619
38	5000	2700	253	0	41	0	650	1283	8.317132	4.6257991615828695	21.997639	0.0	650.0	870.0	7.1163735	4.316171	20.29755	0.0	2047	2006	2006	0.86153847	20	52	124	250	329	4350	0	73	2020-02-29_202619
38	5000	2691	251	0	41	0	635	1309	8.344623	4.591222158379267	21.997639	0.0	635.0	870.0	7.1163735	4.316171	20.29755	0.0	2058	2017	2017	0.8566929	20	52	124	250	329	4365	0	73	2020-02-29_202620
38	5000	2687	234	0	48	0	621	1336	8.355589	4.605627573265985	21.997639	0.0	621.0	870.0	7.1163735	4.316171	20.29755	0.0	2079	2031	2031	0.84863126	20	52	124	250	329	4379	0	74	2020-02-29_202620
39	5000	2681	220	0	52	0	607	1365	8.341905	4.618857144776459	21.997639	0.0	607.0	870.0	7.1163735	4.316171	20.29755	0.0	2099	2047	2047	0.84184515	20	52	124	250	329	4393	0	75	2020-02-29_202621
39	5000	2675	216	0	50	0	593	1390	8.331955	4.6458692107362	21.997639	0.0	593.0	870.0	7.1163735	4.316171	20.29755	0.0	2109	2059	2059	0.8448567	20	52	124	250	329	4407	0	76	2020-02-29_202621
39	5000	2669	209	0	43	0	586	1416	8.437609	4.690825643193717	21.121246	0.0	586.0	870.0	7.1163735	4.316171	20.29755	0.0	2122	2079	2079	0.8225256	20	52	124	251	329	4414	0	77	2020-02-29_202621
40	5000	2666	205	0	30	0	586	1435	8.509782	4.673878728048253	21.121246	0.0	586.0	870.0	7.1163735	4.316171	20.29755	0.0	2129	2099	2099	0.82935154	20	52	124	251	330	4414	0	78	2020-02-29_202622
40	5000	2655	204	0	31	0	567	1465	8.593299	4.647654542779986	21.121246	0.0	567.0	870.0	7.1163735	4.316171	20.29755	0.0	2141	2110	2110	0.82363313	20	52	124	251	330	4433	0	78	2020-02-29_202622
40	5000	2651	200	0	27	0	559	1485	8.595372	4.653207079059073	21.121246	0.0	559.0	870.0	7.1163735	4.316171	20.29755	0.0	2149	2122	2122	0.8211091	20	52	124	251	330	4441	0	78	2020-02-29_202623
41	5000	2641	200	0	30	0	538	1513	8.662432	4.666547001712235	21.121246	0.0	538.0	870.0	7.1163735	4.316171	20.29755	0.0	2159	2129	2129	0.81784385	20	52	124	251	331	4462	0	78	2020-02-29_202623
41	5000	2638	194	0	26	0	521	1541	8.67445	4.661127390559647	21.121246	0.0	521.0	870.0	7.1163735	4.316171	20.29755	0.0	2168	2142	2142	0.82917464	20	52	124	251	331	4479	0	80	2020-02-29_202623
41	5000	2636	185	0	30	0	495	1572	8.636202	4.660413480759567	21.121246	0.0	495.0	870.0	7.1163735	4.316171	20.29755	0.0	2179	2149	2149	0.8080808	20	52	124	251	331	4505	0	82	2020-02-29_202624
42	5000	2632	176	0	32	0	474	1604	8.602552	4.67281880621356	21.121246	0.0	474.0	870.0	7.1163735	4.316171	20.29755	0.0	2192	2160	2160	0.7827004	20	52	124	251	331	4526	0	82	2020-02-29_202624
42	5000	2629	171	0	31	0	454	1633	8.543163	4.711526761122807	21.121246	0.0	454.0	870.0	7.1163735	4.316171	20.29755	0.0	2200	2169	2169	0.75550663	20	52	124	251	331	4546	0	82	2020-02-29_202625
42	5000	2625	160	0	34	0	442	1656	8.518909	4.765691237692855	21.121246	0.0	442.0	870.0	7.1163735	4.316171	20.29755	0.0	2215	2181	2181	0.7669683	20	52	124	251	331	4558	0	83	2020-02-29_202625
43	5000	2620	153	0	35	0	433	1676	8.69634	4.7678635639537275	21.121246	0.0	433.0	870.0	7.1163735	4.316171	20.29755	0.0	2227	2192	2192	0.7875289	20	52	124	251	331	4567	0	83	2020-02-29_202625
43	5000	2616	147	0	36	0	414	1704	8.824691	4.745215164306715	21.121246	0.0	414.0	870.0	7.1163735	4.316171	20.29755	0.0	2237	2201	2201	0.76086956	20	52	124	251	331	4586	0	83	2020-02-29_202626
43	5000	2614	145	0	25	0	421	1712	8.780457	4.7635129156801455	21.224546	0.0	421.0	870.0	7.1163735	4.316171	20.29755	0.0	2241	2216	2216	0.7862233	20	52	124	251	331	4579	0	83	2020-02-29_202626
44	5000	2611	144	0	17	0	413	1731	8.7771635	4.759331020820791	21.224546	0.0	413.0	870.0	7.1163735	4.316171	20.29755	0.0	2245	2228	2228	0.7893462	20	52	124	251	331	4587	0	84	2020-02-29_202627
44	5000	2608	140	0	15	0	397	1753	8.85817	4.787697627119489	21.224546	0.0	397.0	870.0	7.1163735	4.316171	20.29755	0.0	2252	2237	2237	0.7884131	20	52	124	251	331	4603	0	87	2020-02-29_202627
44	5000	2607	132	0	20	0	382	1770	8.863133	4.7912929002138505	21.224546	0.0	382.0	870.0	7.1163735	4.316171	20.29755	0.0	2261	2241	2241	0.7905759	20	52	124	251	331	4618	0	89	2020-02-29_202628
45	5000	2605	123	0	27	0	367	1788	8.939251	4.733191414617333	21.224546	0.0	367.0	870.0	7.1163735	4.316171	20.29755	0.0	2272	2245	2245	0.7983651	20	52	124	251	331	4633	0	90	2020-02-29_202628
45	5000	2600	120	0	28	0	355	1806	8.975772	4.733008461311751	21.224546	0.0	355.0	870.0	7.1163735	4.316171	20.29755	0.0	2280	2252	2252	0.828169	20	52	124	251	331	4645	0	91	2020-02-29_202628
45	5000	2600	114	0	25	0	348	1822	9.008812	4.7377454387124915	21.224546	0.0	348.0	870.0	7.1163735	4.316171	20.29755	0.0	2286	2261	2261	0.82758623	20	52	124	251	331	4652	0	91	2020-02-29_202629
46	5000	2598	113	0	17	0	345	1836	9.019931	4.746487372759011	21.224546	0.0	345.0	870.0	7.1163735	4.316171	20.29755	0.0	2289	2272	2272	0.8231884	20	52	124	251	331	4655	0	91	2020-02-29_202629
46	5000	2596	107	0	17	0	333	1854	9.049346	4.73440118662828	21.224546	0.0	333.0	870.0	7.1163735	4.316171	20.29755	0.0	2297	2280	2280	0.7717718	20	52	124	251	331	4667	0	93	2020-02-29_202630
46	5000	2595	100	0	19	0	321	1870	9.073563	4.7227729675661765	21.224546	0.0	321.0	870.0	7.1163735	4.316171	20.29755	0.0	2305	2286	2286	0.76635516	20	52	124	251	331	4679	0	95	2020-02-29_202630
47	5000	2590	97	0	22	0	312	1882	8.957696	4.66001954561645	21.224546	0.0	312.0	870.0	7.1163735	4.316171	20.29755	0.0	2313	2291	2291	0.775641	20	52	124	251	331	4688	0	97	2020-02-29_202630
47	5000	2587	99	0	17	0	304	1896	8.979615	4.666716416411656	21.224546	0.0	304.0	870.0	7.1163735	4.316171	20.29755	0.0	2314	2297	2297	0.7763158	20	52	124	251	331	4696	0	97	2020-02-29_202631
47	5000	2583	97	0	14	0	297	1912	8.988014	4.63447960229431	21.224546	0.0	297.0	870.0	7.1163735	4.316171	20.29755	0.0	2320	2306	2306	0.7777778	20	52	124	251	331	4703	0	97	2020-02-29_202631
48	5000	2582	95	0	10	0	285	1930	8.978912	4.580407312596991	21.224546	0.0	285.0	870.0	7.1163735	4.316171	20.29755	0.0	2323	2313	2313	0.7894737	20	52	124	251	331	4715	0	98	2020-02-29_202631
48	5000	2578	93	0	15	0	275	1940	9.029946	4.6047404120194395	21.224546	0.0	275.0	870.0	7.1163735	4.316171	20.29755	0.0	2329	2314	2314	0.7854546	20	52	124	251	331	4725	0	99	2020-02-29_202632
48	5000	2578	89	0	13	0	266	1954	9.050688	4.60459812726086	21.224546	0.0	266.0	870.0	7.1163735	4.316171	20.29755	0.0	2333	2320	2320	0.7932331	20	52	124	251	331	4734	0	100	2020-02-29_202632
49	5000	2576	87	0	14	0	259	1963	9.067509	4.5861874565877585	21.224546	0.0	259.0	870.0	7.1163735	4.316171	20.29755	0.0	2337	2323	2323	0.7799228	20	52	124	251	331	4741	0	101	2020-02-29_202632
49	5000	2575	83	0	13	0	253	1975	9.0211115	4.534958788296521	21.224546	0.0	253.0	870.0	7.1163735	4.316171	20.29755	0.0	2342	2329	2329	0.7905138	20	52	124	251	331	4747	0	101	2020-02-29_202633
49	5000	2574	79	0	14	0	248	1984	9.096806	4.539794862792837	21.224546	0.0	248.0	870.0	7.1163735	4.316171	20.29755	0.0	2347	2333	2333	0.8064516	20	52	124	251	331	4752	0	101	2020-02-29_202633
50	5000	2573	74	0	16	0	239	1997	9.193029	4.536832120308863	21.224546	0.0	239.0	870.0	7.1163735	4.316171	20.29755	0.0	2353	2337	2337	0.79916316	20	52	124	251	331	4761	0	101	2020-02-29_202633
50	5000	2573	71	0	14	0	228	2011	9.202811	4.572616231284711	21.224546	0.0	228.0	870.0	7.1163735	4.316171	20.29755	0.0	2356	2342	2342	0.81578946	20	52	124	251	331	4772	0	103	2020-02-29_202634
50	5000	2567	69	0	17	0	220	2024	9.135728	4.597544860786923	21.224546	0.0	220.0	870.0	7.1163735	4.316171	20.29755	0.0	2364	2347	2347	0.80454546	20	52	124	251	331	4780	0	103	2020-02-29_202634
51	5000	2566	66	0	15	0	214	2036	9.230316	4.552588160591834	21.224546	0.0	214.0	870.0	7.1163735	4.316171	20.29755	0.0	2368	2353	2353	0.7943925	20	52	124	251	331	4786	0	103	2020-02-29_202634
51	5000	2564	63	0	17	0	207	2046	9.390206	4.52978744580794	21.224546	0.0	207.0	870.0	7.1163735	4.316171	20.29755	0.0	2373	2356	2356	0.8019324	20	52	124	251	331	4793	0	103	2020-02-29_202634
51	5000	2564	60	0	12	0	210	2051	9.4139185	4.518946287500706	21.224546	0.0	210.0	870.0	7.1163735	4.316171	20.29755	0.0	2376	2364	2364	0.7809524	20	52	124	251	331	4790	0	103	2020-02-29_202635
52	5000	2563	55	0	14	0	202	2061	9.467974	4.574334668418064	21.224546	0.0	202.0	870.0	7.1163735	4.316171	20.29755	0.0	2382	2368	2368	0.8217822	20	52	124	251	331	4798	0	105	2020-02-29_202635
52	5000	2562	51	0	14	0	190	2078	9.461082	4.495985359588896	21.224546	0.0	190.0	870.0	7.1163735	4.316171	20.29755	0.0	2387	2373	2373	0.7631579	20	52	124	251	331	4810	0	105	2020-02-29_202635
52	5000	2562	45	0	17	0	177	2094	9.332536	4.646608136947286	21.224546	0.0	177.0	870.0	7.1163735	4.316171	20.29755	0.0	2393	2376	2376	0.72316384	20	52	124	251	331	4823	0	105	2020-02-29_202636
53	5000	2561	46	0	11	0	176	2100	9.517144	4.685582290013096	21.224546	0.0	176.0	870.0	7.1163735	4.316171	20.29755	0.0	2393	2382	2382	0.7443182	20	52	124	251	331	4824	0	106	2020-02-29_202636
53	5000	2560	46	0	7	0	171	2110	9.507905	4.665247269891855	21.224546	0.0	171.0	870.0	7.1163735	4.316171	20.29755	0.0	2394	2387	2387	0.7368421	20	52	124	251	331	4829	0	106	2020-02-29_202636
53	5000	2560	44	0	3	0	172	2115	9.593626	4.677717861074712	21.224546	0.0	172.0	870.0	7.1163735	4.316171	20.29755	0.0	2396	2393	2393	0.7383721	20	52	124	251	331	4828	0	106	2020-02-29_202637
54	5000	2560	41	0	6	0	164	2122	9.438316	4.69077278326282	21.224546	0.0	164.0	870.0	7.1163735	4.316171	20.29755	0.0	2399	2393	2393	0.7256098	20	52	124	251	331	4836	0	107	2020-02-29_202637
54	5000	2559	42	0	5	0	156	2131	9.527985	4.519584846673342	20.715216	0.0	156.0	870.0	7.1163735	4.316171	20.29755	0.0	2399	2394	2394	0.64102566	20	52	124	251	331	4844	0	107	2020-02-29_202637
54	5000	2556	45	0	3	0	148	2140	9.619351	4.622106110712046	20.715216	0.0	148.0	870.0	7.1163735	4.316171	20.29755	0.0	2399	2396	2396	0.5945946	20	52	124	251	331	4852	0	108	2020-02-29_202637
55	5000	2556	42	0	3	0	144	2147	9.7270975	4.586278535551898	20.715216	0.0	144.0	870.0	7.1163735	4.316171	20.29755	0.0	2402	2399	2399	0.5625	20	52	124	251	331	4856	0	108	2020-02-29_202638
55	5000	2554	39	0	8	0	139	2152	9.831034	4.586212201964732	20.715216	0.0	139.0	870.0	7.1163735	4.316171	20.29755	0.0	2407	2399	2399	0.5683453	20	52	124	251	331	4861	0	108	2020-02-29_202638
55	5000	2552	39	0	9	0	135	2157	9.654952	4.671054321469736	20.715216	0.0	135.0	870.0	7.1163735	4.316171	20.29755	0.0	2409	2400	2400	0.54814816	20	52	124	251	331	4865	0	108	2020-02-29_202638
56	5000	2551	35	0	12	0	132	2162	9.867464	4.681400654180428	20.715216	0.0	132.0	870.0	7.1163735	4.316171	20.29755	0.0	2414	2402	2402	0.5530303	20	52	124	251	331	4868	0	108	2020-02-29_202638
56	5000	2551	32	0	10	0	126	2173	9.754439	4.7110909457544885	20.715216	0.0	126.0	870.0	7.1163735	4.316171	20.29755	0.0	2417	2407	2407	0.54761904	20	52	124	251	331	4874	0	108	2020-02-29_202639
56	5000	2550	31	0	10	0	123	2177	9.732266	4.793333454759903	20.715216	0.0	123.0	870.0	7.1163735	4.316171	20.29755	0.0	2419	2409	2409	0.5365854	20	52	124	251	331	4877	0	109	2020-02-29_202639
57	5000	2550	29	0	7	0	121	2184	9.962372	4.837312419714365	20.715216	0.0	121.0	870.0	7.1163735	4.316171	20.29755	0.0	2421	2414	2414	0.5785124	20	52	124	251	331	4879	0	109	2020-02-29_202639
57	5000	2548	31	0	4	0	116	2192	10.187938	4.650671772987584	20.715216	0.0	116.0	870.0	7.1163735	4.316171	20.29755	0.0	2421	2417	2417	0.5948276	20	52	124	251	331	4884	0	109	2020-02-29_202640
57	5000	2548	28	0	5	0	112	2198	10.257895	4.643429098426535	20.715216	0.0	112.0	870.0	7.1163735	4.316171	20.29755	0.0	2424	2419	2419	0.6160714	20	52	124	251	331	4888	0	109	2020-02-29_202640
58	5000	2547	27	0	5	0	111	2201	10.052026	4.723670263735398	20.715216	0.0	111.0	870.0	7.1163735	4.316171	20.29755	0.0	2426	2421	2421	0.6036036	20	52	124	251	331	4889	0	109	2020-02-29_202640
58	5000	2545	27	0	7	0	101	2211	10.0984125	4.884458902117971	20.715216	0.0	101.0	870.0	7.1163735	4.316171	20.29755	0.0	2428	2421	2421	0.5940594	20	52	124	251	331	4899	0	109	2020-02-29_202640
58	5000	2544	27	0	5	0	101	2214	10.178368	4.858781097524575	20.715216	0.0	101.0	870.0	7.1163735	4.316171	20.29755	0.0	2429	2424	2424	0.5841584	20	52	124	251	331	4899	0	109	2020-02-29_202641
59	5000	2544	26	0	4	0	102	2214	10.221017	4.842123041404019	20.715216	0.0	102.0	870.0	7.1163735	4.316171	20.29755	0.0	2430	2426	2426	0.5980392	20	52	124	251	331	4898	0	110	2020-02-29_202641
59	5000	2543	26	0	2	0	101	2218	10.223153	4.819104703324214	20.715216	0.0	101.0	870.0	7.1163735	4.316171	20.29755	0.0	2431	2429	2429	0.6039604	20	52	124	251	331	4899	0	110	2020-02-29_202641
59	5000	2542	25	0	4	0	94	2225	10.1551695	4.905915655904773	20.715216	0.0	94.0	870.0	7.1163735	4.316171	20.29755	0.0	2433	2429	2429	0.60638297	20	52	124	251	331	4906	0	110	2020-02-29_202641
60	5000	2541	25	0	4	0	89	2230	10.412122	4.830940092542483	20.715216	0.0	89.0	870.0	7.1163735	4.316171	20.29755	0.0	2434	2430	2430	0.6516854	20	52	124	251	331	4911	0	111	2020-02-29_202642
60	5000	2540	24	0	5	0	89	2231	10.306355	4.878722701273649	20.715216	0.0	89.0	870.0	7.1163735	4.316171	20.29755	0.0	2436	2431	2431	0.64044946	20	52	124	251	331	4911	0	111	2020-02-29_202642
60	5000	2539	22	0	6	0	88	2234	10.327148	4.835173267624864	20.715216	0.0	88.0	870.0	7.1163735	4.316171	20.29755	0.0	2439	2433	2433	0.625	20	52	124	251	331	4912	0	111	2020-02-29_202642
61	5000	2538	21	0	7	0	86	2237	10.1005335	4.891931328878692	20.715216	0.0	86.0	870.0	7.1163735	4.316171	20.29755	0.0	2441	2434	2434	0.59302324	20	52	124	251	331	4914	0	111	2020-02-29_202642
61	5000	2537	22	0	5	0	87	2238	10.15865	4.890587364758845	20.715216	0.0	87.0	870.0	7.1163735	4.316171	20.29755	0.0	2441	2436	2436	0.5632184	20	52	124	251	331	4913	0	111	2020-02-29_202643
61	5000	2533	25	0	3	0	81	2246	10.248997	4.762585680734049	20.715216	0.0	81.0	870.0	7.1163735	4.316171	20.29755	0.0	2442	2439	2439	0.61728394	20	52	124	251	331	4919	0	112	2020-02-29_202643
62	5000	2532	25	0	2	0	78	2251	10.205526	4.616088116655966	19.493874	0.0	78.0	870.0	7.1163735	4.316171	20.29755	0.0	2443	2441	2441	0.6282051	20	52	124	251	331	4922	0	112	2020-02-29_202643
62	5000	2531	26	0	2	0	72	2257	10.015436	4.72353135954856	19.493874	0.0	72.0	870.0	7.1163735	4.316171	20.29755	0.0	2443	2441	2441	0.625	20	52	124	251	331	4928	0	112	2020-02-29_202643
62	5000	2531	25	0	1	0	68	2263	9.8899	4.738756223617648	19.493874	0.0	68.0	870.0	7.1163735	4.316171	20.29755	0.0	2444	2443	2443	0.6617647	20	52	124	251	331	4932	0	112	2020-02-29_202644
63	5000	2531	24	0	2	0	63	2268	9.87965	4.899641895832537	19.493874	0.0	63.0	870.0	7.1163735	4.316171	20.29755	0.0	2445	2443	2443	0.6984127	20	52	124	251	331	4937	0	112	2020-02-29_202644
63	5000	2531	22	0	4	0	60	2271	9.824488	4.946079767135404	19.493874	0.0	60.0	870.0	7.1163735	4.316171	20.29755	0.0	2447	2443	2443	0.7	20	52	124	251	331	4940	0	112	2020-02-29_202644
63	5000	2531	22	0	3	0	57	2275	9.7021055	5.101941221705355	19.493874	0.0	57.0	870.0	7.1163735	4.316171	20.29755	0.0	2447	2444	2444	0.7017544	20	52	124	251	331	4943	0	112	2020-02-29_202644
64	5000	2531	22	0	2	0	57	2276	9.530558	4.9669161117347995	19.493874	0.0	57.0	870.0	7.1163735	4.316171	20.29755	0.0	2447	2445	2445	0.7368421	20	52	124	251	331	4943	0	112	2020-02-29_202645
64	5000	2531	22	0	0	0	55	2280	9.69612	5.150821857243144	19.493874	0.0	55.0	870.0	7.1163735	4.316171	20.29755	0.0	2447	2447	2447	0.6909091	20	52	124	251	331	4945	0	112	2020-02-29_202645
64	5000	2528	21	0	4	0	50	2285	9.364418	5.201795253433431	19.493874	0.0	50.0	870.0	7.1163735	4.316171	20.29755	0.0	2451	2447	2447	0.7	20	52	124	251	331	4950	0	112	2020-02-29_202645
65	5000	2528	18	0	7	0	50	2285	9.364418	5.201795253433431	19.493874	0.0	50.0	870.0	7.1163735	4.316171	20.29755	0.0	2454	2447	2447	0.7	20	52	124	251	331	4950	0	112	2020-02-29_202645
65	5000	2528	17	0	8	0	49	2286	9.463915	5.207409260472494	19.493874	0.0	49.0	870.0	7.1163735	4.316171	20.29755	0.0	2455	2447	2447	0.71428573	20	52	124	251	331	4951	0	112	2020-02-29_202646
65	5000	2527	18	0	3	0	50	2290	8.914248	5.140134469139873	19.493874	0.0	50.0	870.0	7.1163735	4.316171	20.29755	0.0	2455	2452	2452	0.68	20	52	124	251	331	4950	0	112	2020-02-29_202646
66	5000	2527	16	0	3	0	48	2294	9.064889	5.041233937422108	19.493874	0.0	48.0	870.0	7.1163735	4.316171	20.29755	0.0	2457	2454	2454	0.7083333	20	52	124	251	331	4952	0	112	2020-02-29_202646
66	5000	2527	13	0	5	0	46	2296	8.99558	5.134833787049965	19.493874	0.0	46.0	870.0	7.1163735	4.316171	20.29755	0.0	2460	2455	2455	0.6956522	20	52	124	251	331	4954	0	113	2020-02-29_202646
66	5000	2527	13	0	4	0	42	2301	8.656418	5.043815890310784	19.493874	0.0	42.0	870.0	7.1163735	4.316171	20.29755	0.0	2460	2456	2456	0.6904762	20	52	124	251	331	4958	0	113	2020-02-29_202646
67	5000	2527	13	0	3	0	41	2303	8.588423	5.1437086694663	19.493874	0.0	41.0	870.0	7.1163735	4.316171	20.29755	0.0	2460	2457	2457	0.73170733	20	52	124	251	331	4959	0	113	2020-02-29_202647
67	5000	2527	12	0	1	0	42	2305	8.531409	4.888780337390489	18.703423	0.0	42.0	870.0	7.1163735	4.316171	20.29755	0.0	2461	2460	2460	0.78571427	20	52	124	251	331	4958	0	113	2020-02-29_202647
67	5000	2527	12	0	1	0	42	2305	8.531409	4.888780337390489	18.703423	0.0	42.0	870.0	7.1163735	4.316171	20.29755	0.0	2461	2460	2460	0.78571427	20	52	124	251	331	4958	0	113	2020-02-29_202647
68	5000	2527	12	0	1	0	39	2307	8.543527	4.939120835439764	18.703423	0.0	39.0	870.0	7.1163735	4.316171	20.29755	0.0	2461	2460	2460	0.7692308	20	52	124	251	331	4961	0	114	2020-02-29_202647
68	5000	2527	11	0	1	0	39	2308	8.576932	4.936166897207282	18.703423	0.0	39.0	870.0	7.1163735	4.316171	20.29755	0.0	2462	2461	2461	0.7692308	20	52	124	251	331	4961	0	114	2020-02-29_202648
68	5000	2527	10	0	2	0	38	2309	8.42421	4.908161932775814	18.703423	0.0	38.0	870.0	7.1163735	4.316171	20.29755	0.0	2463	2461	2461	0.7368421	20	52	124	251	331	4962	0	114	2020-02-29_202648
69	5000	2527	10	0	2	0	36	2311	8.3885	4.9370874160095966	18.703423	0.0	36.0	870.0	7.1163735	4.316171	20.29755	0.0	2463	2461	2461	0.7777778	20	52	124	251	331	4964	0	114	2020-02-29_202648
69	5000	2527	8	0	3	0	36	2311	8.412126	4.922714500887795	18.703423	0.0	36.0	870.0	7.1163735	4.316171	20.29755	0.0	2465	2462	2462	0.75	20	52	124	251	331	4964	0	115	2020-02-29_202648
69	5000	2526	7	0	4	0	36	2312	8.175283	4.664802633119329	18.703423	0.0	36.0	870.0	7.1163735	4.316171	20.29755	0.0	2467	2463	2463	0.75	20	52	124	251	331	4964	0	115	2020-02-29_202648
70	5000	2525	8	0	4	0	33	2315	8.070426	4.813800784595725	18.703423	0.0	33.0	870.0	7.1163735	4.316171	20.29755	0.0	2467	2463	2463	0.8181818	20	52	124	251	331	4967	0	115	2020-02-29_202649
70	5000	2525	7	0	3	0	32	2317	8.262744	4.417904638336212	18.703423	0.0	32.0	870.0	7.1163735	4.316171	20.29755	0.0	2468	2465	2465	0.84375	20	52	124	251	331	4968	0	116	2020-02-29_202649
70	5000	2525	7	0	1	0	34	2317	8.295386	4.288812793348714	18.703423	0.0	34.0	870.0	7.1163735	4.316171	20.29755	0.0	2468	2467	2467	0.7941176	20	52	124	251	331	4966	0	116	2020-02-29_202649
71	5000	2525	7	0	1	0	32	2319	8.188911	4.3211046703244085	18.703423	0.0	32.0	870.0	7.1163735	4.316171	20.29755	0.0	2468	2467	2467	0.84375	20	52	124	251	331	4968	0	116	2020-02-29_202649
71	5000	2525	6	0	1	0	32	2320	8.59599	5.068638600208293	23.25766	0.0	32.0	870.0	7.1163735	4.316171	20.29755	0.0	2469	2468	2468	0.78125	20	52	124	251	331	4968	0	116	2020-02-29_202649
71	5000	2524	7	0	1	0	30	2322	8.730336	5.148082390956573	23.25766	0.0	30.0	870.0	7.1163735	4.316171	20.29755	0.0	2469	2468	2468	0.73333335	20	52	124	251	331	4970	0	116	2020-02-29_202650
72	5000	2523	8	0	1	0	30	2322	8.730336	5.148082390956573	23.25766	0.0	30.0	870.0	7.1163735	4.316171	20.29755	0.0	2469	2468	2468	0.73333335	20	52	124	251	331	4970	0	116	2020-02-29_202650
72	5000	2523	7	0	1	0	31	2322	8.6620655	5.075806825140951	23.25766	0.0	31.0	870.0	7.1163735	4.316171	20.29755	0.0	2470	2469	2469	0.7741935	20	52	124	251	331	4969	0	116	2020-02-29_202650
72	5000	2523	7	0	1	0	31	2322	8.6620655	5.075806825140951	23.25766	0.0	31.0	870.0	7.1163735	4.316171	20.29755	0.0	2470	2469	2469	0.7741935	20	52	124	251	331	4969	0	116	2020-02-29_202650
73	5000	2523	7	0	1	0	28	2325	8.381044	5.264047086290601	23.25766	0.0	28.0	870.0	7.1163735	4.316171	20.29755	0.0	2470	2469	2469	0.6785714	20	52	124	251	331	4972	0	116	2020-02-29_202650
73	5000	2523	5	0	2	0	28	2326	8.346421	5.265602904140398	23.25766	0.0	28.0	870.0	7.1163735	4.316171	20.29755	0.0	2472	2470	2470	0.60714287	20	52	124	251	331	4972	0	116	2020-02-29_202650
73	5000	2523	5	0	2	0	25	2329	8.109475	5.359723049239651	23.25766	0.0	25.0	870.0	7.1163735	4.316171	20.29755	0.0	2472	2470	2470	0.6	20	52	124	251	331	4975	0	116	2020-02-29_202651
74	5000	2523	5	0	2	0	24	2330	7.6680603	4.989254467452147	23.25766	0.0	24.0	870.0	7.1163735	4.316171	20.29755	0.0	2472	2470	2470	0.5833333	20	52	124	251	331	4976	0	116	2020-02-29_202651
74	5000	2523	5	0	0	0	25	2331	8.227169	4.89760162668684	23.25766	0.0	25.0	870.0	7.1163735	4.316171	20.29755	0.0	2472	2472	2472	0.6	20	52	124	251	331	4975	0	116	2020-02-29_202651
74	5000	2523	4	0	1	0	25	2331	8.227169	4.89760162668684	23.25766	0.0	25.0	870.0	7.1163735	4.316171	20.29755	0.0	2473	2472	2472	0.6	20	52	124	251	331	4975	0	116	2020-02-29_202651
75	5000	2523	4	0	1	0	23	2333	8.531644	4.788047197509249	23.25766	0.0	23.0	870.0	7.1163735	4.316171	20.29755	0.0	2473	2472	2472	0.65217394	20	52	124	251	331	4977	0	116	2020-02-29_202651
75	5000	2523	4	0	1	0	22	2334	8.476966	4.8933671082899695	23.25766	0.0	22.0	870.0	7.1163735	4.316171	20.29755	0.0	2473	2472	2472	0.6818182	20	52	124	251	331	4978	0	116	2020-02-29_202651
75	5000	2523	4	0	0	0	22	2335	9.18299	5.241397167043852	23.25766	0.0	22.0	870.0	7.1163735	4.316171	20.29755	0.0	2473	2473	2473	0.8181818	20	52	124	251	331	4978	0	116	2020-02-29_202652
76	5000	2523	4	0	0	0	21	2336	9.201885	5.370065242434938	23.25766	0.0	21.0	870.0	7.1163735	4.316171	20.29755	0.0	2473	2473	2473	0.8095238	20	52	124	251	331	4979	0	116	2020-02-29_202652
76	5000	2523	3	0	1	0	20	2337	9.66198	5.06714690007199	23.25766	0.0	20.0	870.0	7.1163735	4.316171	20.29755	0.0	2474	2473	2473	0.85	20	52	124	251	331	4980	0	116	2020-02-29_202652
76	5000	2523	3	0	1	0	18	2339	9.758636	5.26401574421763	23.25766	0.0	18.0	870.0	7.1163735	4.316171	20.29755	0.0	2474	2473	2473	0.7777778	20	52	124	251	331	4982	0	116	2020-02-29_202652
77	5000	2522	4	0	1	0	18	2339	9.758636	5.26401574421763	23.25766	0.0	18.0	870.0	7.1163735	4.316171	20.29755	0.0	2474	2473	2473	0.7777778	20	52	124	251	331	4982	0	116	2020-02-29_202652
77	5000	2522	4	0	0	0	15	2343	10.641052	4.9599233476807045	23.25766	5.9096107	15.0	870.0	7.1163735	4.316171	20.29755	0.0	2474	2474	2474	0.8	20	52	124	251	331	4985	0	116	2020-02-29_202652
77	5000	2521	5	0	0	0	14	2344	10.582308	5.141737240760883	23.25766	5.9096107	14.0	870.0	7.1163735	4.316171	20.29755	0.0	2474	2474	2474	0.85714287	20	52	124	251	331	4986	0	116	2020-02-29_202653
78	5000	2521	5	0	0	0	14	2344	10.582308	5.141737240760883	23.25766	5.9096107	14.0	870.0	7.1163735	4.316171	20.29755	0.0	2474	2474	2474	0.85714287	20	52	124	251	331	4986	0	116	2020-02-29_202653
78	5000	2521	5	0	0	0	13	2345	10.758458	5.307540193927527	23.25766	5.9096107	13.0	870.0	7.1163735	4.316171	20.29755	0.0	2474	2474	2474	0.61538464	20	52	124	251	331	4987	0	116	2020-02-29_202653
78	5000	2521	5	0	0	0	12	2346	10.896178	5.51923008317823	23.25766	5.9096107	12.0	870.0	7.1163735	4.316171	20.29755	0.0	2474	2474	2474	0.6666667	20	52	124	251	331	4988	0	116	2020-02-29_202653
79	5000	2521	4	0	1	0	11	2347	11.114865	5.733830148034026	23.25766	5.9096107	11.0	870.0	7.1163735	4.316171	20.29755	0.0	2475	2474	2474	0.72727275	20	52	124	251	331	4989	0	116	2020-02-29_202653
79	5000	2520	5	0	1	0	11	2347	11.114865	5.733830148034026	23.25766	5.9096107	11.0	870.0	7.1163735	4.316171	20.29755	0.0	2475	2474	2474	0.72727275	20	52	124	251	331	4989	0	116	2020-02-29_202653
79	5000	2519	6	0	1	0	11	2347	11.114865	5.733830148034026	23.25766	5.9096107	11.0	870.0	7.1163735	4.316171	20.29755	0.0	2475	2474	2474	0.72727275	20	52	124	251	331	4989	0	116	2020-02-29_202654
80	5000	2519	6	0	0	0	12	2347	10.272784	6.196550627975099	23.25766	1.0098801	12.0	870.0	7.1163735	4.316171	20.29755	0.0	2475	2475	2475	0.75	20	52	124	251	331	4988	0	116	2020-02-29_202654
80	5000	2519	6	0	0	0	12	2347	10.272784	6.196550627975099	23.25766	1.0098801	12.0	870.0	7.1163735	4.316171	20.29755	0.0	2475	2475	2475	0.75	20	52	124	251	331	4988	0	116	2020-02-29_202654
80	5000	2519	5	0	1	0	10	2349	8.573802	4.817303724739764	18.980633	1.0098801	10.0	870.0	7.1163735	4.316171	20.29755	0.0	2476	2475	2475	0.8	20	52	124	251	331	4990	0	116	2020-02-29_202654
81	5000	2519	5	0	1	0	9	2350	8.791567	5.0570476039632055	18.980633	1.0098801	9.0	870.0	7.1163735	4.316171	20.29755	0.0	2476	2475	2475	0.6666667	20	52	124	251	331	4991	0	116	2020-02-29_202654
81	5000	2519	5	0	1	0	9	2350	8.791567	5.0570476039632055	18.980633	1.0098801	9.0	870.0	7.1163735	4.316171	20.29755	0.0	2476	2475	2475	0.6666667	20	52	124	251	331	4991	0	116	2020-02-29_202654
81	5000	2519	5	0	0	0	10	2350	8.758959	4.768945356494706	18.980633	1.0098801	10.0	870.0	7.1163735	4.316171	20.29755	0.0	2476	2476	2476	0.6	20	52	124	251	331	4990	0	116	2020-02-29_202655
82	5000	2519	5	0	0	0	8	2352	9.308426	5.233956664719728	18.980633	1.0098801	8.0	870.0	7.1163735	4.316171	20.29755	0.0	2476	2476	2476	0.75	20	52	124	251	331	4992	0	116	2020-02-29_202655
82	5000	2519	5	0	0	0	8	2352	9.308426	5.233956664719728	18.980633	1.0098801	8.0	870.0	7.1163735	4.316171	20.29755	0.0	2476	2476	2476	0.75	20	52	124	251	331	4992	0	116	2020-02-29_202655
82	5000	2518	6	0	0	0	8	2352	9.308426	5.233956664719728	18.980633	1.0098801	8.0	870.0	7.1163735	4.316171	20.29755	0.0	2476	2476	2476	0.75	20	52	124	251	331	4992	0	116	2020-02-29_202655
83	5000	2518	6	0	0	0	8	2352	9.308426	5.233956664719728	18.980633	1.0098801	8.0	870.0	7.1163735	4.316171	20.29755	0.0	2476	2476	2476	0.75	20	52	124	251	331	4992	0	116	2020-02-29_202655
83	5000	2518	5	0	1	0	6	2354	9.107839	6.056911763823714	18.980633	1.0098801	6.0	870.0	7.1163735	4.316171	20.29755	0.0	2477	2476	2476	1.0	20	52	124	251	331	4994	0	116	2020-02-29_202655
83	5000	2518	5	0	1	0	6	2354	9.107839	6.056911763823714	18.980633	1.0098801	6.0	870.0	7.1163735	4.316171	20.29755	0.0	2477	2476	2476	1.0	20	52	124	251	331	4994	0	116	2020-02-29_202656
84	5000	2518	5	0	1	0	6	2354	9.107839	6.056911763823714	18.980633	1.0098801	6.0	870.0	7.1163735	4.316171	20.29755	0.0	2477	2476	2476	1.0	20	52	124	251	331	4994	0	116	2020-02-29_202656
84	5000	2518	5	0	0	0	7	2354	9.431547	5.595116475028972	18.980633	1.0098801	7.0	870.0	7.1163735	4.316171	20.29755	0.0	2477	2477	2477	1.0	20	52	124	251	331	4993	0	116	2020-02-29_202656
84	5000	2518	4	0	1	0	6	2355	9.728327	6.0684869836920825	18.980633	1.0098801	6.0	870.0	7.1163735	4.316171	20.29755	0.0	2478	2477	2477	1.1666666	20	52	124	251	331	4994	0	116	2020-02-29_202656
85	5000	2518	4	0	1	0	6	2355	9.728327	6.0684869836920825	18.980633	1.0098801	6.0	870.0	7.1163735	4.316171	20.29755	0.0	2478	2477	2477	1.1666666	20	52	124	251	331	4994	0	116	2020-02-29_202656
85	5000	2518	4	0	1	0	6	2355	9.728327	6.0684869836920825	18.980633	1.0098801	6.0	870.0	7.1163735	4.316171	20.29755	0.0	2478	2477	2477	1.1666666	20	52	124	251	331	4994	0	116	2020-02-29_202657
85	5000	2518	4	0	0	0	6	2355	9.061101	4.968055148692415	14.97728	1.0098801	6.0	870.0	7.1163735	4.316171	20.29755	0.0	2478	2478	2478	1.0	20	52	124	251	331	4994	0	117	2020-02-29_202657
86	5000	2518	3	0	1	0	6	2355	9.061101	4.968055148692415	14.97728	1.0098801	6.0	870.0	7.1163735	4.316171	20.29755	0.0	2479	2478	2478	1.0	20	52	124	251	331	4994	0	117	2020-02-29_202657
86	5000	2518	3	0	1	0	6	2355	9.061101	4.968055148692415	14.97728	1.0098801	6.0	870.0	7.1163735	4.316171	20.29755	0.0	2479	2478	2478	1.0	20	52	124	251	331	4994	0	117	2020-02-29_202657
86	5000	2518	3	0	1	0	6	2355	9.061101	4.968055148692415	14.97728	1.0098801	6.0	870.0	7.1163735	4.316171	20.29755	0.0	2479	2478	2478	1.0	20	52	124	251	331	4994	0	117	2020-02-29_202657
87	5000	2518	3	0	0	0	7	2355	8.227934	5.042534535431129	14.97728	1.0098801	7.0	870.0	7.1163735	4.316171	20.29755	0.0	2479	2479	2479	0.85714287	20	52	124	251	331	4993	0	117	2020-02-29_202657
87	5000	2518	3	0	0	0	7	2355	8.227934	5.042534535431129	14.97728	1.0098801	7.0	870.0	7.1163735	4.316171	20.29755	0.0	2479	2479	2479	0.85714287	20	52	124	251	331	4993	0	117	2020-02-29_202658
87	5000	2518	3	0	0	0	6	2356	7.557112	5.170355720604521	14.97728	1.0098801	6.0	870.0	7.1163735	4.316171	20.29755	0.0	2479	2479	2479	0.8333333	20	52	124	251	331	4994	0	117	2020-02-29_202658
88	5000	2518	2	0	1	0	6	2356	7.557112	5.170355720604521	14.97728	1.0098801	6.0	870.0	7.1163735	4.316171	20.29755	0.0	2480	2479	2479	0.8333333	20	52	124	251	331	4994	0	117	2020-02-29_202658
88	5000	2518	2	0	1	0	6	2356	7.557112	5.170355720604521	14.97728	1.0098801	6.0	870.0	7.1163735	4.316171	20.29755	0.0	2480	2479	2479	0.8333333	20	52	124	251	331	4994	0	117	2020-02-29_202658
88	5000	2518	1	0	2	0	6	2356	7.557112	5.170355720604521	14.97728	1.0098801	6.0	870.0	7.1163735	4.316171	20.29755	0.0	2481	2479	2479	0.8333333	20	52	124	251	331	4994	0	117	2020-02-29_202658
89	5000	2518	1	0	1	0	6	2357	7.9014244	5.137566210095044	14.97728	1.0098801	6.0	870.0	7.1163735	4.316171	20.29755	0.0	2481	2480	2480	0.6666667	20	52	124	251	331	4994	0	117	2020-02-29_202659
89	5000	2517	2	0	1	0	6	2357	7.9014244	5.137566210095044	14.97728	1.0098801	6.0	870.0	7.1163735	4.316171	20.29755	0.0	2481	2480	2480	0.6666667	20	52	124	251	331	4994	0	117	2020-02-29_202659
89	5000	2517	1	0	1	0	6	2358	9.646351	3.9752518867961766	14.97728	3.2289276	6.0	870.0	7.1163735	4.316171	20.29755	0.0	2482	2481	2481	0.6666667	20	52	124	251	331	4994	0	117	2020-02-29_202659
90	5000	2517	1	0	1	0	6	2358	9.646351	3.9752518867961766	14.97728	3.2289276	6.0	870.0	7.1163735	4.316171	20.29755	0.0	2482	2481	2481	0.6666667	20	52	124	251	331	4994	0	117	2020-02-29_202659
90	5000	2517	1	0	1	0	6	2358	9.646351	3.9752518867961766	14.97728	3.2289276	6.0	870.0	7.1163735	4.316171	20.29755	0.0	2482	2481	2481	0.6666667	20	52	124	251	331	4994	0	117	2020-02-29_202659
90	5000	2517	1	0	0	0	7	2358	9.651322	3.6289157107653858	14.97728	3.2289276	7.0	870.0	7.1163735	4.316171	20.29755	0.0	2482	2482	2482	0.5714286	20	52	124	251	331	4993	0	117	2020-02-29_202659
91	5000	2517	1	0	0	0	7	2358	9.651322	3.6289157107653858	14.97728	3.2289276	7.0	870.0	7.1163735	4.316171	20.29755	0.0	2482	2482	2482	0.5714286	20	52	124	251	331	4993	0	117	2020-02-29_202700
91	5000	2517	1	0	0	0	7	2358	9.651322	3.6289157107653858	14.97728	3.2289276	7.0	870.0	7.1163735	4.316171	20.29755	0.0	2482	2482	2482	0.5714286	20	52	124	251	331	4993	0	117	2020-02-29_202700
91	5000	2517	1	0	0	0	7	2358	9.651322	3.6289157107653858	14.97728	3.2289276	7.0	870.0	7.1163735	4.316171	20.29755	0.0	2482	2482	2482	0.5714286	20	52	124	251	331	4993	0	117	2020-02-29_202700
92	5000	2517	1	0	0	0	7	2358	9.651322	3.6289157107653858	14.97728	3.2289276	7.0	870.0	7.1163735	4.316171	20.29755	0.0	2482	2482	2482	0.5714286	20	52	124	251	331	4993	0	117	2020-02-29_202700
92	5000	2517	1	0	0	0	6	2359	9.848964	3.9337912152909804	14.97728	3.2289276	6.0	870.0	7.1163735	4.316171	20.29755	0.0	2482	2482	2482	0.6666667	20	52	124	251	331	4994	0	117	2020-02-29_202700
92	5000	2517	1	0	0	0	6	2359	9.848964	3.9337912152909804	14.97728	3.2289276	6.0	870.0	7.1163735	4.316171	20.29755	0.0	2482	2482	2482	0.6666667	20	52	124	251	331	4994	0	117	2020-02-29_202700
93	5000	2517	1	0	0	0	6	2359	9.848964	3.9337912152909804	14.97728	3.2289276	6.0	870.0	7.1163735	4.316171	20.29755	0.0	2482	2482	2482	0.6666667	20	52	124	251	331	4994	0	117	2020-02-29_202701
93	5000	2517	1	0	0	0	6	2359	9.848964	3.9337912152909804	14.97728	3.2289276	6.0	870.0	7.1163735	4.316171	20.29755	0.0	2482	2482	2482	0.6666667	20	52	124	251	331	4994	0	117	2020-02-29_202701
93	5000	2517	1	0	0	0	6	2359	9.848964	3.9337912152909804	14.97728	3.2289276	6.0	870.0	7.1163735	4.316171	20.29755	0.0	2482	2482	2482	0.6666667	20	52	124	251	331	4994	0	117	2020-02-29_202701
94	5000	2517	1	0	0	0	6	2359	9.848964	3.9337912152909804	14.97728	3.2289276	6.0	870.0	7.1163735	4.316171	20.29755	0.0	2482	2482	2482	0.6666667	20	52	124	251	331	4994	0	117	2020-02-29_202701
94	5000	2517	1	0	0	0	5	2360	9.543997	4.318085080756102	14.97728	3.2289276	5.0	870.0	7.1163735	4.316171	20.29755	0.0	2482	2482	2482	0.6	20	52	124	251	331	4995	0	117	2020-02-29_202701
94	5000	2517	1	0	0	0	5	2360	9.543997	4.318085080756102	14.97728	3.2289276	5.0	870.0	7.1163735	4.316171	20.29755	0.0	2482	2482	2482	0.6	20	52	124	251	331	4995	0	117	2020-02-29_202701
95	5000	2517	1	0	0	0	4	2361	8.185677	3.5441378480439356	11.479439	3.2289276	4.0	870.0	7.1163735	4.316171	20.29755	0.0	2482	2482	2482	0.25	20	52	124	251	331	4996	0	117	2020-02-29_202702
95	5000	2517	1	0	0	0	4	2361	8.185677	3.5441378480439356	11.479439	3.2289276	4.0	870.0	7.1163735	4.316171	20.29755	0.0	2482	2482	2482	0.25	20	52	124	251	331	4996	0	117	2020-02-29_202702
95	5000	2517	1	0	0	0	4	2361	8.185677	3.5441378480439356	11.479439	3.2289276	4.0	870.0	7.1163735	4.316171	20.29755	0.0	2482	2482	2482	0.25	20	52	124	251	331	4996	0	117	2020-02-29_202702
96	5000	2517	1	0	0	0	4	2361	8.185677	3.5441378480439356	11.479439	3.2289276	4.0	870.0	7.1163735	4.316171	20.29755	0.0	2482	2482	2482	0.25	20	52	124	251	331	4996	0	117	2020-02-29_202702
96	5000	2517	1	0	0	0	4	2361	8.185677	3.5441378480439356	11.479439	3.2289276	4.0	870.0	7.1163735	4.316171	20.29755	0.0	2482	2482	2482	0.25	20	52	124	251	331	4996	0	117	2020-02-29_202702
96	5000	2517	1	0	0	0	4	2361	8.185677	3.5441378480439356	11.479439	3.2289276	4.0	870.0	7.1163735	4.316171	20.29755	0.0	2482	2482	2482	0.25	20	52	124	251	331	4996	0	117	2020-02-29_202702
97	5000	2516	2	0	0	0	3	2362	9.837926	1.5690109400662595	11.479439	8.353188	3.0	870.0	7.1163735	4.316171	20.29755	0.0	2482	2482	2482	0.33333334	20	52	124	251	331	4997	0	117	2020-02-29_202703
97	5000	2516	2	0	0	0	3	2362	9.837926	1.5690109400662595	11.479439	8.353188	3.0	870.0	7.1163735	4.316171	20.29755	0.0	2482	2482	2482	0.33333334	20	52	124	251	331	4997	0	117	2020-02-29_202703
97	5000	2516	2	0	0	0	3	2362	9.837926	1.5690109400662595	11.479439	8.353188	3.0	870.0	7.1163735	4.316171	20.29755	0.0	2482	2482	2482	0.33333334	20	52	124	251	331	4997	0	117	2020-02-29_202703
98	5000	2516	2	0	0	0	3	2362	9.837926	1.5690109400662595	11.479439	8.353188	3.0	870.0	7.1163735	4.316171	20.29755	0.0	2482	2482	2482	0.33333334	20	52	124	251	331	4997	0	117	2020-02-29_202703
98	5000	2516	2	0	0	0	3	2362	9.837926	1.5690109400662595	11.479439	8.353188	3.0	870.0	7.1163735	4.316171	20.29755	0.0	2482	2482	2482	0.33333334	20	52	124	251	331	4997	0	117	2020-02-29_202703
98	5000	2516	2	0	0	0	2	2363	10.580296	1.2715805181434674	11.479439	9.681152	2.0	870.0	7.1163735	4.316171	20.29755	0.0	2482	2482	2482	0.5	20	52	124	251	331	4998	0	117	2020-02-29_202703
99	5000	2516	2	0	0	0	1	2364	9.681152	NaN	9.681152	9.681152	1.0	870.0	7.1163735	4.316171	20.29755	0.0	2482	2482	2482	0.0	20	52	124	251	331	4999	0	117	2020-02-29_202704
99	5000	2516	1	0	1	0	1	2364	9.681152	NaN	9.681152	9.681152	1.0	870.0	7.1163735	4.316171	20.29755	0.0	2483	2482	2482	0.0	20	52	124	251	331	4999	0	117	2020-02-29_202704
99	5000	2516	1	0	1	0	1	2364	9.681152	NaN	9.681152	9.681152	1.0	870.0	7.1163735	4.316171	20.29755	0.0	2483	2482	2482	0.0	20	52	124	251	331	4999	0	117	2020-02-29_202704
100	5000	2516	1	0	1	0	1	2364	9.681152	NaN	9.681152	9.681152	1.0	870.0	7.1163735	4.316171	20.29755	0.0	2483	2482	2482	0.0	20	52	124	251	331	4999	0	117	2020-02-29_202704
100	5000	2516	1	0	0	0	2	2364	9.754883	0.10427062886637566	9.828613	9.681152	2.0	870.0	7.1163735	4.316171	20.29755	0.0	2483	2483	2483	0.5	20	52	124	251	331	4998	0	117	2020-02-29_202704
100	5000	2516	1	0	0	0	2	2364	9.754883	0.10427062886637566	9.828613	9.681152	2.0	870.0	7.1163735	4.316171	20.29755	0.0	2483	2483	2483	0.5	20	52	124	251	331	4998	0	117	2020-02-29_202704
101	5000	2516	1	0	0	0	2	2364	9.754883	0.10427062886637566	9.828613	9.681152	2.0	870.0	7.1163735	4.316171	20.29755	0.0	2483	2483	2483	0.5	20	52	124	251	331	4998	0	117	2020-02-29_202705
101	5000	2516	1	0	0	0	2	2364	9.754883	0.10427062886637566	9.828613	9.681152	2.0	870.0	7.1163735	4.316171	20.29755	0.0	2483	2483	2483	0.5	20	52	124	251	331	4998	0	117	2020-02-29_202705
101	5000	2516	1	0	0	0	2	2364	9.754883	0.10427062886637566	9.828613	9.681152	2.0	870.0	7.1163735	4.316171	20.29755	0.0	2483	2483	2483	0.5	20	52	124	251	331	4998	0	117	2020-02-29_202705
102	5000	2516	1	0	0	0	2	2364	9.754883	0.10427062886637566	9.828613	9.681152	2.0	870.0	7.1163735	4.316171	20.29755	0.0	2483	2483	2483	0.5	20	52	124	251	331	4998	0	117	2020-02-29_202705
102	5000	2516	1	0	0	0	2	2364	9.754883	0.10427062886637566	9.828613	9.681152	2.0	870.0	7.1163735	4.316171	20.29755	0.0	2483	2483	2483	0.5	20	52	124	251	331	4998	0	117	2020-02-29_202705
102	5000	2516	1	0	0	0	2	2364	9.754883	0.10427062886637566	9.828613	9.681152	2.0	870.0	7.1163735	4.316171	20.29755	0.0	2483	2483	2483	0.5	20	52	124	251	331	4998	0	117	2020-02-29_202705
103	5000	2516	1	0	0	0	2	2364	9.754883	0.10427062886637566	9.828613	9.681152	2.0	870.0	7.1163735	4.316171	20.29755	0.0	2483	2483	2483	0.5	20	52	124	251	331	4998	0	117	2020-02-29_202706
103	5000	2516	1	0	0	0	2	2364	9.754883	0.10427062886637566	9.828613	9.681152	2.0	870.0	7.1163735	4.316171	20.29755	0.0	2483	2483	2483	0.5	20	52	124	251	331	4998	0	117	2020-02-29_202706
103	5000	2516	1	0	0	0	2	2364	9.754883	0.10427062886637566	9.828613	9.681152	2.0	870.0	7.1163735	4.316171	20.29755	0.0	2483	2483	2483	0.5	20	52	124	251	331	4998	0	117	2020-02-29_202706
104	5000	2516	1	0	0	0	2	2364	9.754883	0.10427062886637566	9.828613	9.681152	2.0	870.0	7.1163735	4.316171	20.29755	0.0	2483	2483	2483	0.5	20	52	124	251	331	4998	0	117	2020-02-29_202706
104	5000	2516	0	0	1	0	1	2365	9.828613	NaN	9.828613	9.828613	1.0	870.0	7.1163735	4.316171	20.29755	0.0	2484	2483	2483	1.0	20	52	124	251	331	4999	0	117	2020-02-29_202706
104	5000	2516	0	0	1	0	1	2365	9.828613	NaN	9.828613	9.828613	1.0	870.0	7.1163735	4.316171	20.29755	0.0	2484	2483	2483	1.0	20	52	124	251	331	4999	0	117	2020-02-29_202706
105	5000	2516	0	0	1	0	1	2365	9.828613	NaN	9.828613	9.828613	1.0	870.0	7.1163735	4.316171	20.29755	0.0	2484	2483	2483	1.0	20	52	124	251	331	4999	0	117	2020-02-29_202707
105	5000	2516	0	0	0	0	2	2365	8.540741	1.8213265013745819	9.828613	7.2528687	2.0	870.0	7.1163735	4.316171	20.29755	0.0	2484	2484	2484	0.5	20	52	124	251	331	4998	0	117	2020-02-29_202707
105	5000	2516	0	0	0	0	2	2365	8.540741	1.8213265013745819	9.828613	7.2528687	2.0	870.0	7.1163735	4.316171	20.29755	0.0	2484	2484	2484	0.5	20	52	124	251	331	4998	0	117	2020-02-29_202707
106	5000	2516	0	0	0	0	2	2365	8.540741	1.8213265013745819	9.828613	7.2528687	2.0	870.0	7.1163735	4.316171	20.29755	0.0	2484	2484	2484	0.5	20	52	124	251	331	4998	0	117	2020-02-29_202707
106	5000	2516	0	0	0	0	2	2365	8.540741	1.8213265013745819	9.828613	7.2528687	2.0	870.0	7.1163735	4.316171	20.29755	0.0	2484	2484	2484	0.5	20	52	124	251	331	4998	0	117	2020-02-29_202707
106	5000	2516	0	0	0	0	2	2365	8.540741	1.8213265013745819	9.828613	7.2528687	2.0	870.0	7.1163735	4.316171	20.29755	0.0	2484	2484	2484	0.5	20	52	124	251	331	4998	0	117	2020-02-29_202707
107	5000	2516	0	0	0	0	2	2365	8.540741	1.8213265013745819	9.828613	7.2528687	2.0	870.0	7.1163735	4.316171	20.29755	0.0	2484	2484	2484	0.5	20	52	124	251	331	4998	0	117	2020-02-29_202707
107	5000	2516	0	0	0	0	2	2365	8.540741	1.8213265013745819	9.828613	7.2528687	2.0	870.0	7.1163735	4.316171	20.29755	0.0	2484	2484	2484	0.5	20	52	124	251	331	4998	0	117	2020-02-29_202708
107	5000	2516	0	0	0	0	2	2365	8.540741	1.8213265013745819	9.828613	7.2528687	2.0	870.0	7.1163735	4.316171	20.29755	0.0	2484	2484	2484	0.5	20	52	124	251	331	4998	0	117	2020-02-29_202708
108	5000	2516	0	0	0	0	2	2365	8.540741	1.8213265013745819	9.828613	7.2528687	2.0	870.0	7.1163735	4.316171	20.29755	0.0	2484	2484	2484	0.5	20	52	124	251	331	4998	0	117	2020-02-29_202708
108	5000	2516	0	0	0	0	2	2365	8.540741	1.8213265013745819	9.828613	7.2528687	2.0	870.0	7.1163735	4.316171	20.29755	0.0	2484	2484	2484	0.5	20	52	124	251	331	4998	0	117	2020-02-29_202708
108	5000	2516	0	0	0	0	2	2365	8.540741	1.8213265013745819	9.828613	7.2528687	2.0	870.0	7.1163735	4.316171	20.29755	0.0	2484	2484	2484	0.5	20	52	124	251	331	4998	0	117	2020-02-29_202708
109	5000	2516	0	0	0	0	2	2365	8.540741	1.8213265013745819	9.828613	7.2528687	2.0	870.0	7.1163735	4.316171	20.29755	0.0	2484	2484	2484	0.5	20	52	124	251	331	4998	0	117	2020-02-29_202708
109	5000	2516	0	0	0	0	2	2365	8.540741	1.8213265013745819	9.828613	7.2528687	2.0	870.0	7.1163735	4.316171	20.29755	0.0	2484	2484	2484	0.5	20	52	124	251	331	4998	0	117	2020-02-29_202709
109	5000	2516	0	0	0	0	2	2365	8.540741	1.8213265013745819	9.828613	7.2528687	2.0	870.0	7.1163735	4.316171	20.29755	0.0	2484	2484	2484	0.5	20	52	124	251	331	4998	0	117	2020-02-29_202709
110	5000	2516	0	0	0	0	2	2365	8.540741	1.8213265013745819	9.828613	7.2528687	2.0	870.0	7.1163735	4.316171	20.29755	0.0	2484	2484	2484	0.5	20	52	124	251	331	4998	0	117	2020-02-29_202709
110	5000	2516	0	0	0	0	2	2365	8.540741	1.8213265013745819	9.828613	7.2528687	2.0	870.0	7.1163735	4.316171	20.29755	0.0	2484	2484	2484	0.5	20	52	124	251	331	4998	0	117	2020-02-29_202709
110	5000	2516	0	0	0	0	2	2365	8.540741	1.8213265013745819	9.828613	7.2528687	2.0	870.0	7.1163735	4.316171	20.29755	0.0	2484	2484	2484	0.5	20	52	124	251	331	4998	0	117	2020-02-29_202709
111	5000	2516	0	0	0	0	2	2365	8.540741	1.8213265013745819	9.828613	7.2528687	2.0	870.0	7.1163735	4.316171	20.29755	0.0	2484	2484	2484	0.5	20	52	124	251	331	4998	0	117	2020-02-29_202709
111	5000	2516	0	0	0	0	2	2365	8.540741	1.8213265013745819	9.828613	7.2528687	2.0	870.0	7.1163735	4.316171	20.29755	0.0	2484	2484	2484	0.5	20	52	124	251	331	4998	0	117	2020-02-29_202710
111	5000	2516	0	0	0	0	2	2365	8.540741	1.8213265013745819	9.828613	7.2528687	2.0	870.0	7.1163735	4.316171	20.29755	0.0	2484	2484	2484	0.5	20	52	124	251	331	4998	0	117	2020-02-29_202710
112	5000	2516	0	0	0	0	2	2365	8.540741	1.8213265013745819	9.828613	7.2528687	2.0	870.0	7.1163735	4.316171	20.29755	0.0	2484	2484	2484	0.5	20	52	124	251	331	4998	0	117	2020-02-29_202710
112	5000	2516	0	0	0	0	2	2365	8.540741	1.8213265013745819	9.828613	7.2528687	2.0	870.0	7.1163735	4.316171	20.29755	0.0	2484	2484	2484	0.5	20	52	124	251	331	4998	0	117	2020-02-29_202710
112	5000	2516	0	0	0	0	2	2365	8.540741	1.8213265013745819	9.828613	7.2528687	2.0	870.0	7.1163735	4.316171	20.29755	0.0	2484	2484	2484	0.5	20	52	124	251	331	4998	0	117	2020-02-29_202710
113	5000	2516	0	0	0	0	1	2366	7.2528687	NaN	7.2528687	7.2528687	1.0	870.0	7.1163735	4.316171	20.29755	0.0	2484	2484	2484	0.0	20	52	124	251	331	4999	0	117	2020-02-29_202710
113	5000	2516	0	0	0	0	1	2366	7.2528687	NaN	7.2528687	7.2528687	1.0	870.0	7.1163735	4.316171	20.29755	0.0	2484	2484	2484	0.0	20	52	124	251	331	4999	0	117	2020-02-29_202710
113	5000	2516	0	0	0	0	1	2366	7.2528687	NaN	7.2528687	7.2528687	1.0	870.0	7.1163735	4.316171	20.29755	0.0	2484	2484	2484	0.0	20	52	124	251	331	4999	0	117	2020-02-29_202711
114	5000	2516	0	0	0	0	1	2366	7.2528687	NaN	7.2528687	7.2528687	1.0	870.0	7.1163735	4.316171	20.29755	0.0	2484	2484	2484	0.0	20	52	124	251	331	4999	0	117	2020-02-29_202711
114	5000	2516	0	0	0	0	1	2366	7.2528687	NaN	7.2528687	7.2528687	1.0	870.0	7.1163735	4.316171	20.29755	0.0	2484	2484	2484	0.0	20	52	124	251	331	4999	0	117	2020-02-29_202711
114	5000	2516	0	0	0	0	1	2366	7.2528687	NaN	7.2528687	7.2528687	1.0	870.0	7.1163735	4.316171	20.29755	0.0	2484	2484	2484	0.0	20	52	124	251	331	4999	0	117	2020-02-29_202711
115	5000	2516	0	0	0	0	1	2366	7.2528687	NaN	7.2528687	7.2528687	1.0	870.0	7.1163735	4.316171	20.29755	0.0	2484	2484	2484	0.0	20	52	124	251	331	4999	0	117	2020-02-29_202711
115	5000	2516	0	0	0	0	1	2366	7.2528687	NaN	7.2528687	7.2528687	1.0	870.0	7.1163735	4.316171	20.29755	0.0	2484	2484	2484	0.0	20	52	124	251	331	4999	0	117	2020-02-29_202711
115	5000	2516	0	0	0	0	1	2366	7.2528687	NaN	7.2528687	7.2528687	1.0	870.0	7.1163735	4.316171	20.29755	0.0	2484	2484	2484	0.0	20	52	124	251	331	4999	0	117	2020-02-29_202712
116	5000	2516	0	0	0	0	1	2366	7.2528687	NaN	7.2528687	7.2528687	1.0	870.0	7.1163735	4.316171	20.29755	0.0	2484	2484	2484	0.0	20	52	124	251	331	4999	0	117	2020-02-29_202712
116	5000	2516	0	0	0	0	1	2366	7.2528687	NaN	7.2528687	7.2528687	1.0	870.0	7.1163735	4.316171	20.29755	0.0	2484	2484	2484	0.0	20	52	124	251	331	4999	0	117	2020-02-29_202712
116	5000	2516	0	0	0	0	1	2366	7.2528687	NaN	7.2528687	7.2528687	1.0	870.0	7.1163735	4.316171	20.29755	0.0	2484	2484	2484	0.0	20	52	124	251	331	4999	0	117	2020-02-29_202712
117	5000	2516	0	0	0	0	1	2366	7.2528687	NaN	7.2528687	7.2528687	1.0	870.0	7.1163735	4.316171	20.29755	0.0	2484	2484	2484	0.0	20	52	124	251	331	4999	0	117	2020-02-29_202712
117	5000	2516	0	0	0	0	1	2366	7.2528687	NaN	7.2528687	7.2528687	1.0	870.0	7.1163735	4.316171	20.29755	0.0	2484	2484	2484	0.0	20	52	124	251	331	4999	0	117	2020-02-29_202712
117	5000	2516	0	0	0	0	0	2367	NaN	-0.0	9999.0	9999.0	0.0	870.0	7.1163735	4.316171	20.29755	0.0	2484	2484	2484	0.0	20	52	124	251	331	5000	0	117	2020-02-29_202713
118	5000	2516	0	0	0	0	0	2367	NaN	-0.0	9999.0	9999.0	0.0	870.0	7.1163735	4.316171	20.29755	0.0	2484	2484	2484	0.0	20	52	124	251	331	5000	0	117	2020-02-29_202713
118	5000	2516	0	0	0	0	0	2367	NaN	-0.0	9999.0	9999.0	0.0	870.0	7.1163735	4.316171	20.29755	0.0	2484	2484	2484	0.0	20	52	124	251	331	5000	0	117	2020-02-29_202713
118	5000	2516	0	0	0	0	0	2367	NaN	-0.0	9999.0	9999.0	0.0	870.0	7.1163735	4.316171	20.29755	0.0	2484	2484	2484	0.0	20	52	124	251	331	5000	0	117	2020-02-29_202713
119	5000	2516	0	0	0	0	0	2367	NaN	-0.0	9999.0	9999.0	0.0	870.0	7.1163735	4.316171	20.29755	0.0	2484	2484	2484	0.0	20	52	124	251	331	5000	0	117	2020-02-29_202713
119	5000	2516	0	0	0	0	0	2367	NaN	-0.0	9999.0	9999.0	0.0	870.0	7.1163735	4.316171	20.29755	0.0	2484	2484	2484	0.0	20	52	124	251	331	5000	0	117	2020-02-29_202713
119	5000	2516	0	0	0	0	0	2367	NaN	-0.0	9999.0	9999.0	0.0	870.0	7.1163735	4.316171	20.29755	0.0	2484	2484	2484	0.0	20	52	124	251	331	5000	0	117	2020-02-29_202713
120	5000	2516	0	0	0	0	0	2367	NaN	-0.0	9999.0	9999.0	0.0	870.0	7.1163735	4.316171	20.29755	0.0	2484	2484	2484	0.0	20	52	124	251	331	5000	0	117	2020-02-29_202714
120	5000	2516	0	0	0	0	0	2367	NaN	-0.0	9999.0	9999.0	0.0	870.0	7.1163735	4.316171	20.29755	0.0	2484	2484	2484	0.0	20	52	124	251	331	5000	0	117	2020-02-29_202714
120	5000	2516	0	0	0	0	0	2367	NaN	-0.0	9999.0	9999.0	0.0	870.0	7.1163735	4.316171	20.29755	0.0	2484	2484	2484	0.0	20	52	124	251	331	5000	0	117	2020-02-29_202714
121	5000	2516	0	0	0	0	0	2367	NaN	-0.0	9999.0	9999.0	0.0	870.0	7.1163735	4.316171	20.29755	0.0	2484	2484	2484	0.0	20	52	124	251	331	5000	0	117	2020-02-29_202714
121	5000	2516	0	0	0	0	0	2367	NaN	-0.0	9999.0	9999.0	0.0	870.0	7.1163735	4.316171	20.29755	0.0	2484	2484	2484	0.0	20	52	124	251	331	5000	0	117	2020-02-29_202714
121	5000	2516	0	0	0	0	0	2367	NaN	-0.0	9999.0	9999.0	0.0	870.0	7.1163735	4.316171	20.29755	0.0	2484	2484	2484	0.0	20	52	124	251	331	5000	0	117	2020-02-29_202715
122	5000	2516	0	0	0	0	0	2367	NaN	-0.0	9999.0	9999.0	0.0	870.0	7.1163735	4.316171	20.29755	0.0	2484	2484	2484	0.0	20	52	124	251	331	5000	0	117	2020-02-29_202715
122	5000	2516	0	0	0	0	0	2367	NaN	-0.0	9999.0	9999.0	0.0	870.0	7.1163735	4.316171	20.29755	0.0	2484	2484	2484	0.0	20	52	124	251	331	5000	0	117	2020-02-29_202715
122	5000	2516	0	0	0	0	0	2367	NaN	-0.0	9999.0	9999.0	0.0	870.0	7.1163735	4.316171	20.29755	0.0	2484	2484	2484	0.0	20	52	124	251	331	5000	0	117	2020-02-29_202715
123	5000	2516	0	0	0	0	0	2367	NaN	-0.0	9999.0	9999.0	0.0	870.0	7.1163735	4.316171	20.29755	0.0	2484	2484	2484	0.0	20	52	124	251	331	5000	0	117	2020-02-29_202715
123	5000	2516	0	0	0	0	0	2367	NaN	-0.0	9999.0	9999.0	0.0	870.0	7.1163735	4.316171	20.29755	0.0	2484	2484	2484	0.0	20	52	124	251	331	5000	0	117	2020-02-29_202715
123	5000	2516	0	0	0	0	0	2367	NaN	-0.0	9999.0	9999.0	0.0	870.0	7.1163735	4.316171	20.29755	0.0	2484	2484	2484	0.0	20	52	124	251	331	5000	0	117	2020-02-29_202716
124	5000	2516	0	0	0	0	0	2367	NaN	-0.0	9999.0	9999.0	0.0	870.0	7.1163735	4.316171	20.29755	0.0	2484	2484	2484	0.0	20	52	124	251	331	5000	0	117	2020-02-29_202716
124	5000	2516	0	0	0	0	0	2367	NaN	-0.0	9999.0	9999.0	0.0	870.0	7.1163735	4.316171	20.29755	0.0	2484	2484	2484	0.0	20	52	124	251	331	5000	0	117	2020-02-29_202716
