# Supplementary material for: Discrete simulation analysis of COVID-19 and prediction of isolation bed numbers
Source: PeerJ. 2021 Jun 23;9:e11629. doi: 10.7717/peerj.11629 (PMC8234972; doi:10.7717/peerj.11629)
Supplement: Supplemental Information 3 [file peerj-09-11629-s003.zip › raw_data/Healing time_output_2020-02-29_202721.csv]

worldTime(Day)	CITY_PERSON_SIZE	NORMAL	SHADOW	SUPER	CONFIRMED	DIAGNOSIS	FREEZE	CURED	shadow_average	shadow_std	shadow_max	shadow_min	real_countTmp	max_count	count_shadow_average	count_shadow_std	count_shadow_max	count_shadow_min	sum_confirmed_mark	sum_diagnosis_mark	sum_freeze_mark	r0	G1num	G2num	G3Num	G4Num	G5Num	BED_CanUse	BED_Need	DEATH	recordTime
0	5000	4976	24	0	0	0	0	0	NaN	-0.0	9999.0	9999.0	0.0	0.0	NaN	-0.0	9999.0	9999.0	0	0	0	0.0	0	0	0	0	0	5000	0	0	2020-02-29_202722
0	5000	4971	29	0	0	0	0	0	NaN	-0.0	9999.0	9999.0	0.0	0.0	NaN	-0.0	9999.0	9999.0	0	0	0	0.0	0	0	0	0	0	5000	0	0	2020-02-29_202723
0	5000	4967	32	0	1	0	0	0	NaN	-0.0	9999.0	9999.0	0.0	0.0	NaN	-0.0	9999.0	9999.0	1	0	0	0.0	0	0	0	0	0	5000	0	0	2020-02-29_202723
1	5000	4950	48	0	2	0	0	0	NaN	-0.0	9999.0	9999.0	0.0	0.0	NaN	-0.0	9999.0	9999.0	2	0	0	0.0	0	0	0	0	0	5000	0	0	2020-02-29_202723
1	5000	4943	54	0	3	0	0	0	NaN	-0.0	9999.0	9999.0	0.0	0.0	NaN	-0.0	9999.0	9999.0	3	0	0	0.0	0	0	0	0	0	5000	0	0	2020-02-29_202723
1	5000	4939	56	0	3	0	2	0	0.18395817	0.2601561371628342	0.36791635	0.0	2.0	2.0	0.18395817	0.26015612	0.36791635	0.0	5	2	2	1.0	1	1	0	0	0	4998	0	0	2020-02-29_202724
2	5000	4932	62	0	4	0	2	0	0.18395817	0.2601561371628342	0.36791635	0.0	2.0	2.0	0.18395817	0.26015612	0.36791635	0.0	6	2	2	1.0	1	1	0	0	0	4998	0	0	2020-02-29_202724
2	5000	4924	69	0	4	0	3	0	0.5486837	0.6579625173838355	1.2781347	0.0	3.0	3.0	0.5486837	0.6579625	1.2781347	0.0	7	3	3	0.6666667	2	1	0	0	0	4997	0	0	2020-02-29_202724
2	5000	4915	78	0	1	0	6	0	0.73672336	0.6919705087408285	1.5162826	0.0	6.0	6.0	0.73672336	0.6919705	1.5162826	0.0	7	6	6	0.6666667	3	3	0	0	0	4994	0	0	2020-02-29_202724
3	5000	4896	95	0	3	0	6	0	0.73672336	0.6919705087408285	1.5162826	0.0	6.0	6.0	0.73672336	0.6919705	1.5162826	0.0	9	6	6	0.6666667	3	3	0	0	0	4994	0	0	2020-02-29_202724
3	5000	4880	108	0	5	0	7	0	0.69444686	0.6415063563854798	1.5162826	0.0	7.0	7.0	0.69444686	0.6415064	1.5162826	0.0	12	7	7	0.71428573	3	3	1	0	0	4993	0	0	2020-02-29_202724
3	5000	4859	127	0	5	0	9	0	0.5401253	0.6343657422447248	1.5162826	0.0	9.0	9.0	0.5401253	0.63436574	1.5162826	0.0	14	9	9	0.5555556	3	4	1	1	0	4991	0	0	2020-02-29_202725
4	5000	4835	150	0	4	0	11	0	0.44192073	0.6080085399021659	1.5162826	0.0	11.0	11.0	0.44192073	0.60800856	1.5162826	0.0	15	11	11	0.45454547	3	5	1	2	0	4989	0	0	2020-02-29_202725
4	5000	4817	166	0	4	0	13	0	0.60638607	0.9218029705291909	3.0218904	0.0	13.0	13.0	0.60638607	0.921803	3.0218904	0.0	17	13	13	0.46153846	4	5	2	2	0	4987	0	0	2020-02-29_202725
4	5000	4796	182	0	8	0	14	0	0.66662014	0.9138662013362252	3.0218904	0.0	14.0	14.0	0.66662014	0.9138662	3.0218904	0.0	22	14	14	0.5	4	6	2	2	0	4986	0	0	2020-02-29_202725
5	5000	4775	197	0	13	0	15	0	0.80276436	1.0264144581689965	3.0218904	0.0	15.0	15.0	0.80276436	1.0264145	3.0218904	0.0	28	15	15	0.53333336	4	6	3	2	0	4985	0	0	2020-02-29_202725
5	5000	4758	210	0	14	0	18	0	1.0168917	1.261698389036685	4.039429	0.0	18.0	18.0	1.0168917	1.2616984	4.039429	0.0	32	18	18	0.7222222	5	6	3	4	0	4982	0	0	2020-02-29_202725
5	5000	4731	229	0	18	0	22	0	1.1928154	1.3715463961639958	4.513868	0.0	22.0	22.0	1.1928154	1.3715464	4.513868	0.0	40	22	22	0.8636364	6	7	4	4	1	4978	0	0	2020-02-29_202726
6	5000	4707	249	0	15	0	29	0	1.5114379	1.5531106744792518	4.9809737	0.0	29.0	29.0	1.5114379	1.5531107	4.9809737	0.0	44	29	29	0.9310345	7	10	5	6	1	4971	0	0	2020-02-29_202726
6	5000	4666	284	0	13	0	36	0	1.4241487	1.5905619130992215	4.9809737	0.0	36.0	36.0	1.4241487	1.5905619	4.9809737	0.0	50	37	37	0.8888889	7	10	9	8	1	4964	0	1	2020-02-29_202726
6	5000	4634	303	0	21	0	40	0	1.4009719	1.525724601572961	4.9809737	0.0	40.0	40.0	1.4009719	1.5257246	4.9809737	0.0	63	42	42	0.875	7	11	9	9	2	4960	0	2	2020-02-29_202726
7	5000	4590	342	0	21	0	45	0	1.4264789	1.6258504549445074	5.711804	0.0	45.0	45.0	1.4264789	1.6258504	5.711804	0.0	68	47	47	0.8888889	8	11	10	10	3	4955	0	2	2020-02-29_202727
7	5000	4555	363	0	25	0	55	0	1.3220445	1.6354811912814902	5.711804	0.0	55.0	55.0	1.3220445	1.6354812	5.711804	0.0	82	57	57	0.94545454	8	11	12	15	5	4945	0	2	2020-02-29_202727
7	5000	4518	383	0	36	0	61	0	1.61588	1.9389886367095024	6.5931263	0.0	61.0	61.0	1.61588	1.9389887	6.5931263	0.0	99	63	63	1.1967213	10	12	12	15	7	4939	0	2	2020-02-29_202727
8	5000	4475	413	0	37	0	73	0	1.667998	2.011212035129624	6.5931263	0.0	73.0	73.0	1.667998	2.011212	6.5931263	0.0	112	75	75	1.1369863	10	13	13	21	10	4927	0	2	2020-02-29_202727
8	5000	4434	440	0	39	0	85	0	1.7640636	2.136923715639185	7.0266457	0.0	85.0	85.0	1.7640636	2.1369238	7.0266457	0.0	126	87	87	1.1529412	11	13	16	23	14	4915	0	2	2020-02-29_202728
8	5000	4402	458	0	36	0	102	0	1.8595587	2.1824852274146784	7.525271	0.0	102.0	102.0	1.8595587	2.1824853	7.525271	0.0	140	104	104	1.1666666	12	15	20	29	16	4898	0	2	2020-02-29_202728
9	5000	4367	484	0	34	0	113	0	1.887428	2.140136774451716	7.525271	0.0	113.0	113.0	1.887428	2.1401367	7.525271	0.0	149	115	115	1.1150442	12	15	22	31	19	4887	0	2	2020-02-29_202728
9	5000	4329	498	0	46	0	125	0	2.1287498	2.295589580392463	8.1099825	0.0	125.0	125.0	2.1287498	2.2955897	8.1099825	0.0	173	127	127	1.176	13	17	23	35	19	4875	0	2	2020-02-29_202729
9	5000	4303	510	0	45	0	140	0	2.1305766	2.2637558165316998	8.1099825	0.0	140.0	140.0	2.1305766	2.2637558	8.1099825	0.0	187	142	142	1.1142857	13	17	25	37	25	4860	0	2	2020-02-29_202729
10	5000	4269	524	0	52	0	152	1	2.130799	2.317604719839139	8.64148	0.0	152.0	152.0	2.130799	2.3176048	8.64148	0.0	207	155	155	1.0855263	13	18	26	43	26	4848	0	2	2020-02-29_202729
10	5000	4224	556	0	43	0	173	2	2.2834716	2.4352976312798975	8.64148	0.0	173.0	173.0	2.2834716	2.4352977	8.64148	0.0	220	177	177	1.1618497	13	21	29	48	32	4827	0	2	2020-02-29_202730
10	5000	4182	572	0	55	0	187	2	2.3254836	2.459047590902073	8.64148	0.0	187.0	187.0	2.3254836	2.4590476	8.64148	0.0	246	191	191	1.1390375	13	23	32	51	36	4813	0	2	2020-02-29_202730
11	5000	4141	595	0	54	0	204	4	2.4954543	2.4892780217831567	8.64148	0.0	204.0	204.0	2.4954543	2.489278	8.64148	0.0	264	210	210	1.1421568	13	23	40	56	41	4796	0	2	2020-02-29_202730
11	5000	4095	624	0	58	0	217	4	2.5290353	2.499432213203074	8.810188	0.0	217.0	217.0	2.5290353	2.4994323	8.810188	0.0	281	223	223	1.1290323	13	25	42	59	44	4783	0	2	2020-02-29_202731
11	5000	4063	632	0	53	0	246	4	2.66407	2.5607906315730777	8.829173	0.0	246.0	246.0	2.66407	2.5607905	8.829173	0.0	305	252	252	1.1544715	13	27	46	64	52	4754	0	2	2020-02-29_202731
12	5000	4041	636	0	59	0	257	4	2.7279928	2.578432746783887	10.438849	0.0	257.0	257.0	2.7279928	2.5784328	10.438849	0.0	323	264	264	1.159533	13	27	47	68	56	4743	0	3	2020-02-29_202731
12	5000	4011	647	0	57	0	276	6	2.76207	2.575109672062655	10.438849	0.0	276.0	276.0	2.76207	2.5751097	10.438849	0.0	342	285	285	1.1376811	13	27	53	73	61	4724	0	3	2020-02-29_202732
12	5000	3968	668	0	56	0	297	8	2.8889651	2.653030508850189	11.652892	0.0	297.0	297.0	2.8889651	2.6530304	11.652892	0.0	364	308	308	1.1515151	14	29	56	75	68	4703	0	3	2020-02-29_202732
13	5000	3919	691	0	65	0	311	10	3.0486052	2.781488129783316	11.961448	0.0	311.0	311.0	3.0486052	2.7814882	11.961448	0.0	390	325	325	1.1607717	15	30	58	79	73	4689	0	4	2020-02-29_202732
13	5000	3885	697	0	73	0	325	16	3.1511564	2.8572423100192363	11.961448	0.0	325.0	325.0	3.1511564	2.8572423	11.961448	0.0	418	345	345	1.1753846	15	31	64	82	78	4675	0	4	2020-02-29_202733
13	5000	3832	727	0	74	0	343	20	3.2936478	2.893697888953541	11.961448	0.0	343.0	343.0	3.2936478	2.893698	11.961448	0.0	441	367	367	1.1953353	15	32	66	91	83	4657	0	4	2020-02-29_202733
14	5000	3781	743	0	80	0	367	25	3.4208648	2.988296249451735	12.678165	0.0	367.0	367.0	3.4208648	2.9882963	12.678165	0.0	476	396	396	1.2615803	15	33	72	96	90	4633	0	4	2020-02-29_202734
14	5000	3748	742	0	91	0	388	26	3.5669446	3.0408205571267324	13.009572	0.0	388.0	388.0	3.5669446	3.0408206	13.009572	0.0	510	419	419	1.2603092	16	33	76	97	101	4612	0	5	2020-02-29_202734
14	5000	3716	748	0	91	0	413	27	3.625473	3.120198948703782	13.550014	0.0	413.0	413.0	3.625473	3.120199	13.550014	0.0	536	445	445	1.2542373	18	33	78	98	109	4587	0	5	2020-02-29_202734
15	5000	3674	744	0	102	0	444	31	3.7492924	3.1775227894179623	13.550014	0.0	444.0	444.0	3.7492924	3.177523	13.550014	0.0	582	480	480	1.240991	18	36	83	105	116	4556	0	5	2020-02-29_202735
15	5000	3645	732	0	112	0	472	33	3.9032054	3.28106311084214	14.087502	0.0	472.0	472.0	3.9032054	3.281063	14.087502	0.0	623	511	511	1.273305	18	38	90	110	121	4528	0	6	2020-02-29_202735
15	5000	3608	743	0	110	0	494	39	4.039552	3.3188190287794503	14.087502	0.0	494.0	494.0	4.039552	3.318819	14.087502	0.0	649	539	539	1.2834008	18	38	93	117	131	4506	0	6	2020-02-29_202736
16	5000	3570	757	0	88	0	532	47	4.1908717	3.365599078376994	14.945621	0.0	532.0	532.0	4.1908717	3.3655992	14.945621	0.0	673	585	585	1.2669173	19	38	94	130	141	4468	0	6	2020-02-29_202736
16	5000	3542	755	0	80	0	556	59	4.3238945	3.4238371775497125	14.945621	0.0	556.0	556.0	4.3238945	3.4238372	14.945621	0.0	703	623	623	1.2877698	19	38	98	142	152	4444	0	8	2020-02-29_202737
16	5000	3511	753	0	83	0	578	67	4.450504	3.4515538848866143	14.945621	0.0	578.0	578.0	4.450504	3.4515538	14.945621	0.0	736	653	653	1.2906574	19	38	102	147	161	4422	0	8	2020-02-29_202737
17	5000	3477	750	0	100	0	591	74	4.4933176	3.4336001382015375	14.945621	0.0	591.0	591.0	4.4933176	3.4336002	14.945621	0.0	773	673	673	1.2876481	19	38	103	151	162	4409	0	8	2020-02-29_202737
17	5000	3449	761	0	84	0	621	77	4.562544	3.4293763317163273	14.945621	0.0	621.0	621.0	4.562544	3.4293764	14.945621	0.0	790	706	706	1.252818	19	39	106	156	171	4379	0	8	2020-02-29_202738
17	5000	3411	763	0	86	0	646	86	4.6748714	3.499481571493994	15.33535	0.0	646.0	646.0	4.6748714	3.4994817	15.33535	0.0	826	740	740	1.2383901	19	42	112	163	176	4354	0	8	2020-02-29_202738
18	5000	3387	758	0	81	0	672	91	4.7774243	3.53295033796332	16.08303	0.0	672.0	672.0	4.7774243	3.5329504	16.08303	0.0	855	774	774	1.25	19	43	115	168	186	4328	0	11	2020-02-29_202739
18	5000	3356	747	0	106	0	682	98	4.8628902	3.543863639825983	16.08303	0.0	682.0	682.0	4.8628902	3.5438635	16.08303	0.0	897	791	791	1.2521994	19	43	118	171	191	4318	0	11	2020-02-29_202739
18	5000	3321	746	0	103	0	710	107	4.9402485	3.616008657082179	17.649614	0.0	710.0	710.0	4.9402485	3.6160088	17.649614	0.0	933	830	830	1.2605634	19	44	121	180	197	4290	0	13	2020-02-29_202740
19	5000	3298	725	0	119	0	722	121	5.0493846	3.656221699401356	17.649614	0.0	722.0	722.0	5.0493846	3.6562216	17.649614	0.0	977	858	858	1.2534626	19	45	124	184	205	4278	0	15	2020-02-29_202740
19	5000	3270	714	0	118	0	749	134	5.227629	3.7424214395496898	17.649614	0.0	749.0	749.0	5.227629	3.7424214	17.649614	0.0	1016	898	898	1.2456609	19	48	132	191	214	4251	0	15	2020-02-29_202741
19	5000	3246	711	0	107	0	772	149	5.2966795	3.7559689383314194	17.649614	0.0	772.0	772.0	5.2966795	3.755969	17.649614	0.0	1043	936	936	1.2215025	19	49	132	198	220	4228	0	15	2020-02-29_202741
20	5000	3208	721	0	90	0	797	168	5.4568987	3.840004561540755	18.70492	0.0	797.0	797.0	5.4568987	3.8400044	18.70492	0.0	1071	981	981	1.2245922	20	50	134	208	231	4203	0	16	2020-02-29_202742
20	5000	3185	702	0	94	0	819	184	5.5396967	3.870853543647973	18.70492	0.0	819.0	819.0	5.5396967	3.8708537	18.70492	0.0	1113	1019	1019	1.2161173	20	50	134	219	239	4181	0	16	2020-02-29_202742
20	5000	3153	700	0	104	0	827	198	5.669323	3.8492263611148623	18.70492	0.0	827.0	827.0	5.669323	3.8492265	18.70492	0.0	1147	1043	1043	1.216445	20	50	137	225	243	4173	0	18	2020-02-29_202743
21	5000	3124	700	0	100	0	840	217	5.7074037	3.872771206662334	18.70492	0.0	840.0	840.0	5.7074037	3.8727713	18.70492	0.0	1176	1076	1076	1.2142857	20	51	139	229	248	4160	0	19	2020-02-29_202743
21	5000	3096	695	0	94	0	861	234	5.76446	3.8967561631793024	18.70492	0.0	861.0	861.0	5.76446	3.8967562	18.70492	0.0	1209	1115	1115	1.2020906	20	51	143	237	254	4139	0	20	2020-02-29_202744
21	5000	3075	682	0	92	0	870	259	5.798434	3.908355389650056	18.70492	0.0	870.0	870.0	5.798434	3.9083555	18.70492	0.0	1243	1151	1151	1.1793103	20	52	144	244	263	4130	0	22	2020-02-29_202744
22	5000	3054	669	0	99	0	879	275	5.8476925	3.892384326664051	18.70492	0.0	879.0	879.0	5.8476925	3.8923843	18.70492	0.0	1277	1178	1178	1.1604096	20	52	146	249	267	4121	0	24	2020-02-29_202745
22	5000	3038	659	0	93	0	889	294	5.9202175	3.926132019466149	18.70492	0.0	889.0	889.0	5.9202175	3.926132	18.70492	0.0	1303	1210	1210	1.1597301	20	52	149	254	274	4111	0	27	2020-02-29_202745
22	5000	3014	654	0	87	0	903	313	6.0105953	3.9398573827346928	18.70492	0.0	903.0	903.0	6.0105953	3.9398575	18.70492	0.0	1332	1245	1245	1.1661129	20	53	150	257	280	4097	0	29	2020-02-29_202745
23	5000	3000	631	0	91	0	920	329	6.058143	3.9557692538505673	18.70492	0.0	920.0	920.0	6.058143	3.9557693	18.70492	0.0	1369	1278	1278	1.1565218	20	53	150	258	286	4080	0	29	2020-02-29_202746
23	5000	2981	614	0	102	0	924	350	6.1779003	3.984550202949414	18.70492	0.0	924.0	924.0	6.1779003	3.9845502	18.70492	0.0	1405	1303	1303	1.1525974	20	55	152	262	291	4076	0	29	2020-02-29_202747
23	5000	2966	589	0	111	0	923	381	6.290802	4.047693118317905	21.498686	0.0	923.0	924.0	6.1779003	3.9845502	18.70492	0.0	1445	1334	1334	1.1625135	20	56	158	263	298	4077	0	30	2020-02-29_202747
24	5000	2946	588	0	93	0	929	411	6.40805	4.073889392622878	21.498686	0.0	929.0	929.0	6.40805	4.0738893	21.498686	0.0	1466	1373	1373	1.1603875	20	56	160	267	306	4071	0	33	2020-02-29_202748
24	5000	2933	568	0	91	0	930	444	6.456357	4.077118614224758	21.498686	0.0	930.0	930.0	6.456357	4.0771184	21.498686	0.0	1499	1408	1408	1.1430107	20	56	162	270	316	4070	0	34	2020-02-29_202748
24	5000	2915	561	0	79	0	934	474	6.5683722	4.085268509256719	21.498686	0.0	934.0	934.0	6.5683722	4.0852685	21.498686	0.0	1524	1445	1445	1.1349037	20	56	165	273	323	4066	0	37	2020-02-29_202749
25	5000	2896	556	0	78	0	921	511	6.6472554	4.123954640491461	21.498686	0.0	921.0	934.0	6.5683722	4.0852685	21.498686	0.0	1548	1470	1470	1.121607	20	56	167	278	326	4079	0	38	2020-02-29_202749
25	5000	2883	545	0	73	0	919	540	6.7281184	4.176479812871042	21.498686	0.0	919.0	934.0	6.5683722	4.0852685	21.498686	0.0	1572	1499	1499	1.125136	20	56	169	284	336	4081	0	40	2020-02-29_202750
25	5000	2873	532	0	71	0	920	562	6.815429	4.174363669140043	21.498686	0.0	920.0	934.0	6.5683722	4.0852685	21.498686	0.0	1595	1524	1524	1.1163044	20	56	170	287	339	4080	0	42	2020-02-29_202750
26	5000	2861	518	0	72	0	921	586	6.8798113	4.18475775816317	21.498686	0.0	921.0	934.0	6.5683722	4.0852685	21.498686	0.0	1621	1549	1549	1.1074919	20	56	171	289	342	4079	0	42	2020-02-29_202751
26	5000	2852	490	0	85	0	914	617	6.931449	4.2201999009501305	21.498686	0.0	914.0	934.0	6.5683722	4.0852685	21.498686	0.0	1658	1573	1573	1.0919037	20	56	172	292	344	4086	0	42	2020-02-29_202751
26	5000	2836	475	0	94	0	906	646	6.993142	4.207630564612549	21.498686	0.0	906.0	934.0	6.5683722	4.0852685	21.498686	0.0	1689	1595	1595	1.0607064	20	56	173	293	346	4094	0	43	2020-02-29_202752
27	5000	2827	462	0	89	0	898	678	7.093753	4.255123640296938	21.498686	0.0	898.0	934.0	6.5683722	4.0852685	21.498686	0.0	1711	1622	1622	1.0445434	20	56	173	298	352	4102	0	46	2020-02-29_202752
27	5000	2809	451	0	81	0	905	708	7.1797376	4.25874394019177	21.498686	0.0	905.0	934.0	6.5683722	4.0852685	21.498686	0.0	1740	1659	1659	1.0519336	20	56	174	298	357	4095	0	46	2020-02-29_202753
27	5000	2800	440	0	70	0	906	737	7.252156	4.254340031472984	21.498686	0.0	906.0	934.0	6.5683722	4.0852685	21.498686	0.0	1760	1690	1690	1.0496689	20	56	175	300	361	4094	0	47	2020-02-29_202753
28	5000	2789	426	0	73	0	898	767	7.283793	4.267025001697588	21.498686	0.0	898.0	934.0	6.5683722	4.0852685	21.498686	0.0	1785	1712	1712	1.0278397	20	56	175	301	365	4102	0	47	2020-02-29_202754
28	5000	2777	411	0	70	0	901	794	7.382839	4.237667816349993	21.498686	0.0	901.0	934.0	6.5683722	4.0852685	21.498686	0.0	1812	1742	1742	1.0244173	20	56	175	305	374	4099	0	47	2020-02-29_202754
28	5000	2763	403	0	74	0	893	820	7.511783	4.239365680678151	21.498686	0.0	893.0	934.0	6.5683722	4.0852685	21.498686	0.0	1834	1760	1760	1.0403136	20	56	175	307	377	4107	0	47	2020-02-29_202754
29	5000	2750	394	0	70	0	891	847	7.545483	4.282844190956948	21.498686	0.0	891.0	934.0	6.5683722	4.0852685	21.498686	0.0	1856	1786	1786	1.010101	20	56	175	309	380	4109	0	48	2020-02-29_202755
29	5000	2743	387	0	58	0	891	873	7.6666126	4.270749322328568	21.498686	0.0	891.0	934.0	6.5683722	4.0852685	21.498686	0.0	1870	1812	1812	1.016835	20	57	176	311	384	4109	0	48	2020-02-29_202755
29	5000	2727	385	0	52	0	875	912	7.7394705	4.263390706988344	22.065845	0.0	875.0	934.0	6.5683722	4.0852685	21.498686	0.0	1888	1836	1836	0.9794286	20	57	178	313	389	4125	0	49	2020-02-29_202756
30	5000	2722	367	0	54	0	869	939	7.7720923	4.258027965448444	22.065845	0.0	869.0	934.0	6.5683722	4.0852685	21.498686	0.0	1911	1857	1857	0.9746835	20	57	179	314	391	4131	0	49	2020-02-29_202756
30	5000	2711	353	0	65	0	845	976	7.845765	4.234171619668902	22.065845	0.0	845.0	934.0	6.5683722	4.0852685	21.498686	0.0	1936	1871	1871	0.97988164	20	57	180	314	395	4155	0	50	2020-02-29_202757
30	5000	2705	341	0	62	0	818	1023	7.814425	4.263345297845591	22.065845	0.0	818.0	934.0	6.5683722	4.0852685	21.498686	0.0	1954	1892	1892	0.9596577	20	57	180	316	397	4182	0	51	2020-02-29_202757
31	5000	2701	324	0	63	0	803	1056	7.90285	4.312351168952978	22.065845	0.0	803.0	934.0	6.5683722	4.0852685	21.498686	0.0	1975	1912	1912	0.94769615	20	57	181	316	402	4197	0	53	2020-02-29_202758
31	5000	2689	322	0	52	0	792	1091	7.9611626	4.345309629305619	22.065845	0.0	792.0	934.0	6.5683722	4.0852685	21.498686	0.0	1989	1937	1937	0.93939394	20	57	181	318	404	4208	0	54	2020-02-29_202758
31	5000	2681	307	0	58	0	777	1123	8.047987	4.349960169116539	22.065845	0.0	777.0	934.0	6.5683722	4.0852685	21.498686	0.0	2012	1954	1954	0.92535394	20	57	181	318	406	4223	0	54	2020-02-29_202759
32	5000	2676	293	0	55	0	761	1159	8.058783	4.393228756630032	22.065845	0.0	761.0	934.0	6.5683722	4.0852685	21.498686	0.0	2031	1976	1976	0.90275955	20	57	181	318	409	4239	0	56	2020-02-29_202759
32	5000	2669	288	0	53	0	746	1188	8.139966	4.397909291940515	22.065845	0.0	746.0	934.0	6.5683722	4.0852685	21.498686	0.0	2043	1990	1990	0.91823053	20	57	181	319	413	4254	0	56	2020-02-29_202800
32	5000	2662	277	0	48	0	742	1214	8.182578	4.388000138080216	22.065845	0.0	742.0	934.0	6.5683722	4.0852685	21.498686	0.0	2061	2013	2013	0.9043127	20	57	181	320	415	4258	0	57	2020-02-29_202800
33	5000	2654	273	0	42	0	730	1243	8.327769	4.332648932378463	22.065845	0.0	730.0	934.0	6.5683722	4.0852685	21.498686	0.0	2073	2031	2031	0.9150685	20	57	181	323	415	4270	0	58	2020-02-29_202801
33	5000	2649	262	0	45	0	718	1266	8.350644	4.366393643257096	22.065845	0.0	718.0	934.0	6.5683722	4.0852685	21.498686	0.0	2089	2044	2044	0.91225624	20	57	182	325	416	4282	0	60	2020-02-29_202801
33	5000	2647	248	0	43	0	703	1298	8.456723	4.3470637353858566	22.065845	0.0	703.0	934.0	6.5683722	4.0852685	21.498686	0.0	2105	2062	2062	0.90042675	20	57	182	326	416	4297	0	61	2020-02-29_202802
34	5000	2641	235	0	50	0	690	1323	8.555238	4.3470742657839665	22.065845	0.0	690.0	934.0	6.5683722	4.0852685	21.498686	0.0	2124	2074	2074	0.90434784	20	57	182	327	418	4310	0	61	2020-02-29_202802
34	5000	2635	228	0	48	0	661	1367	8.6794615	4.3478946808918835	22.065845	0.0	661.0	934.0	6.5683722	4.0852685	21.498686	0.0	2137	2089	2089	0.9288956	20	57	182	327	421	4339	0	61	2020-02-29_202802
34	5000	2629	219	0	46	0	640	1402	8.695251	4.427660066025656	22.065845	0.0	640.0	934.0	6.5683722	4.0852685	21.498686	0.0	2152	2106	2106	0.9140625	20	57	182	327	422	4360	0	64	2020-02-29_202803
35	5000	2628	211	0	37	0	633	1425	8.7624235	4.442887809798274	22.065845	0.0	633.0	934.0	6.5683722	4.0852685	21.498686	0.0	2161	2124	2124	0.91943127	20	57	182	328	426	4367	0	66	2020-02-29_202803
35	5000	2620	208	0	35	0	614	1457	8.829754	4.4066635911693215	22.065845	0.0	614.0	934.0	6.5683722	4.0852685	21.498686	0.0	2172	2137	2137	0.9120521	20	57	182	328	426	4386	0	66	2020-02-29_202804
35	5000	2610	197	0	41	0	598	1487	8.887625	4.384626859580403	22.065845	0.0	598.0	934.0	6.5683722	4.0852685	21.498686	0.0	2193	2152	2152	0.9013378	20	57	182	328	429	4402	0	67	2020-02-29_202804
36	5000	2604	190	0	45	0	579	1513	8.968724	4.408157260505756	22.065845	0.0	579.0	934.0	6.5683722	4.0852685	21.498686	0.0	2206	2161	2161	0.89637303	20	58	182	329	429	4421	0	69	2020-02-29_202805
36	5000	2600	187	0	40	0	569	1535	9.038492	4.394212662062863	22.065845	0.0	569.0	934.0	6.5683722	4.0852685	21.498686	0.0	2213	2173	2173	0.89982426	20	58	182	329	429	4431	0	69	2020-02-29_202805
36	5000	2591	189	0	25	0	554	1571	9.003005	4.400537995479439	22.065845	0.0	554.0	934.0	6.5683722	4.0852685	21.498686	0.0	2220	2195	2195	0.8574007	20	58	182	329	432	4446	0	70	2020-02-29_202805
37	5000	2586	185	0	23	0	537	1598	9.066241	4.400966425446264	22.065845	0.0	537.0	934.0	6.5683722	4.0852685	21.498686	0.0	2229	2206	2206	0.83426446	20	58	183	329	432	4463	0	71	2020-02-29_202806
37	5000	2581	178	0	28	0	517	1623	9.014671	4.354504780516945	22.065845	0.0	517.0	934.0	6.5683722	4.0852685	21.498686	0.0	2241	2213	2213	0.8336557	20	58	183	330	433	4483	0	73	2020-02-29_202806
37	5000	2576	170	0	32	0	508	1641	9.023428	4.397291667746235	22.065845	0.0	508.0	934.0	6.5683722	4.0852685	21.498686	0.0	2254	2222	2222	0.8228347	20	58	183	331	434	4492	0	73	2020-02-29_202807
38	5000	2573	167	0	31	0	491	1664	9.000265	4.416488763837018	22.065845	0.0	491.0	934.0	6.5683722	4.0852685	21.498686	0.0	2260	2229	2229	0.808554	20	58	183	332	435	4509	0	74	2020-02-29_202807
38	5000	2567	166	0	25	0	483	1684	9.015289	4.420426957235345	22.065845	0.0	483.0	934.0	6.5683722	4.0852685	21.498686	0.0	2267	2242	2242	0.79917186	20	58	183	332	435	4517	0	75	2020-02-29_202807
38	5000	2562	163	0	21	0	472	1707	8.962952	4.420612491960492	22.065845	0.0	472.0	934.0	6.5683722	4.0852685	21.498686	0.0	2275	2254	2254	0.7923729	20	58	183	332	436	4528	0	75	2020-02-29_202808
39	5000	2559	157	0	23	0	455	1731	8.963634	4.407794221869228	21.328354	0.0	455.0	934.0	6.5683722	4.0852685	21.498686	0.0	2284	2261	2261	0.7934066	20	58	183	332	436	4545	0	75	2020-02-29_202808
39	5000	2555	155	0	23	0	441	1751	9.01379	4.43887887942178	21.328354	0.0	441.0	934.0	6.5683722	4.0852685	21.498686	0.0	2290	2267	2267	0.75510204	20	58	183	332	437	4559	0	75	2020-02-29_202809
39	5000	2549	150	0	26	0	425	1775	8.965959	4.421791749851267	21.328354	0.0	425.0	934.0	6.5683722	4.0852685	21.498686	0.0	2301	2275	2275	0.7482353	20	58	183	332	437	4575	0	75	2020-02-29_202809
40	5000	2546	142	0	28	0	417	1790	8.928309	4.395323713270002	21.328354	0.0	417.0	934.0	6.5683722	4.0852685	21.498686	0.0	2312	2284	2284	0.7338129	20	58	183	332	438	4583	0	77	2020-02-29_202809
40	5000	2545	137	0	28	0	402	1810	8.908529	4.427465779857765	21.328354	0.0	402.0	934.0	6.5683722	4.0852685	21.498686	0.0	2318	2290	2290	0.73383087	20	58	183	332	438	4598	0	78	2020-02-29_202810
40	5000	2541	136	0	22	0	385	1837	8.939728	4.490317842919846	21.328354	0.0	385.0	934.0	6.5683722	4.0852685	21.498686	0.0	2323	2301	2301	0.7558442	20	58	183	332	438	4615	0	79	2020-02-29_202810
41	5000	2539	130	0	18	0	373	1860	8.955249	4.481177063671615	21.328354	0.0	373.0	934.0	6.5683722	4.0852685	21.498686	0.0	2331	2313	2313	0.75067025	20	58	183	332	438	4627	0	80	2020-02-29_202811
41	5000	2537	125	0	20	0	360	1878	8.98259	4.516967573852221	21.328354	0.0	360.0	934.0	6.5683722	4.0852685	21.498686	0.0	2338	2318	2318	0.74444443	20	58	183	332	438	4640	0	80	2020-02-29_202811
41	5000	2532	125	0	20	0	350	1893	9.060202	4.599673234694699	21.328354	0.0	350.0	934.0	6.5683722	4.0852685	21.498686	0.0	2343	2323	2323	0.7342857	20	58	183	332	438	4650	0	80	2020-02-29_202811
42	5000	2526	119	0	24	0	342	1909	9.13895	4.6220580358158845	21.328354	0.0	342.0	934.0	6.5683722	4.0852685	21.498686	0.0	2355	2331	2331	0.7368421	20	58	183	333	438	4658	0	80	2020-02-29_202812
42	5000	2523	116	0	23	0	328	1929	9.1358185	4.6553833430164016	21.328354	0.0	328.0	934.0	6.5683722	4.0852685	21.498686	0.0	2361	2338	2338	0.72865856	20	58	183	333	438	4672	0	81	2020-02-29_202812
42	5000	2519	111	0	27	0	323	1938	9.245315	4.668827555674862	21.328354	0.0	323.0	934.0	6.5683722	4.0852685	21.498686	0.0	2370	2343	2343	0.7306501	20	58	183	333	438	4677	0	82	2020-02-29_202812
43	5000	2515	111	0	19	0	315	1958	9.284217	4.636168732515828	21.328354	0.0	315.0	934.0	6.5683722	4.0852685	21.498686	0.0	2374	2355	2355	0.72380954	20	58	183	333	438	4685	0	82	2020-02-29_202813
43	5000	2512	113	0	13	0	312	1968	9.38852	4.671198869343193	21.328354	0.0	312.0	934.0	6.5683722	4.0852685	21.498686	0.0	2375	2362	2362	0.7307692	20	58	183	333	438	4688	0	82	2020-02-29_202813
43	5000	2511	109	0	10	0	303	1983	9.36144	4.705225275952357	21.328354	0.0	303.0	934.0	6.5683722	4.0852685	21.498686	0.0	2380	2370	2370	0.70627064	20	58	183	333	438	4697	0	84	2020-02-29_202813
44	5000	2507	104	0	15	0	291	1999	9.494137	4.819094017009358	22.88747	0.0	291.0	934.0	6.5683722	4.0852685	21.498686	0.0	2389	2374	2374	0.7113402	20	58	183	334	438	4709	0	84	2020-02-29_202814
44	5000	2505	101	0	19	0	271	2019	9.547665	4.735136166057782	22.88747	0.0	271.0	934.0	6.5683722	4.0852685	21.498686	0.0	2394	2375	2375	0.71586716	20	58	183	334	438	4729	0	85	2020-02-29_202814
44	5000	2502	96	0	22	0	256	2039	9.438799	4.840191918658623	22.88747	0.0	256.0	934.0	6.5683722	4.0852685	21.498686	0.0	2402	2380	2380	0.70703125	20	58	183	334	439	4744	0	85	2020-02-29_202814
45	5000	2499	91	0	21	0	253	2051	9.40025	4.919730939563687	22.88747	0.0	253.0	934.0	6.5683722	4.0852685	21.498686	0.0	2410	2389	2389	0.7233202	20	58	183	334	439	4747	0	85	2020-02-29_202815
45	5000	2496	92	0	18	0	242	2067	9.450704	4.911967839350088	22.88747	0.0	242.0	934.0	6.5683722	4.0852685	21.498686	0.0	2412	2394	2394	0.73140496	20	58	183	334	439	4758	0	85	2020-02-29_202815
45	5000	2495	93	0	10	0	240	2077	9.439162	4.927175809974954	22.88747	0.0	240.0	934.0	6.5683722	4.0852685	21.498686	0.0	2412	2402	2402	0.73333335	20	58	183	334	439	4760	0	85	2020-02-29_202815
46	5000	2494	90	0	6	0	237	2088	9.522154	4.916281388699297	22.88747	0.0	237.0	934.0	6.5683722	4.0852685	21.498686	0.0	2416	2410	2410	0.75527424	20	58	183	334	439	4763	0	85	2020-02-29_202816
46	5000	2493	86	0	9	0	228	2099	9.554154	4.946729122668991	22.88747	0.0	228.0	934.0	6.5683722	4.0852685	21.498686	0.0	2421	2412	2412	0.78070176	20	58	183	334	439	4772	0	85	2020-02-29_202816
46	5000	2492	81	0	15	0	221	2106	9.63882	4.987565792099145	22.88747	0.0	221.0	934.0	6.5683722	4.0852685	21.498686	0.0	2427	2412	2412	0.7918552	20	58	183	334	439	4779	0	85	2020-02-29_202816
47	5000	2490	76	0	18	0	215	2116	9.644591	4.9900377208682976	22.88747	0.0	215.0	934.0	6.5683722	4.0852685	21.498686	0.0	2434	2416	2416	0.772093	20	58	183	334	439	4785	0	85	2020-02-29_202817
47	5000	2488	75	0	16	0	214	2122	9.572705	5.029469240068179	22.88747	0.0	214.0	934.0	6.5683722	4.0852685	21.498686	0.0	2437	2421	2421	0.7429907	20	58	183	334	440	4786	0	85	2020-02-29_202817
47	5000	2487	73	0	13	0	205	2136	9.582112	4.9848439345805025	22.88747	0.0	205.0	934.0	6.5683722	4.0852685	21.498686	0.0	2440	2427	2427	0.7707317	20	58	183	334	440	4795	0	86	2020-02-29_202817
48	5000	2483	75	0	8	0	199	2147	9.498994	4.992064281966738	22.88747	0.0	199.0	934.0	6.5683722	4.0852685	21.498686	0.0	2442	2434	2434	0.72864324	20	58	183	334	440	4801	0	88	2020-02-29_202817
48	5000	2483	70	0	10	0	188	2159	9.384547	4.966573946469243	22.88747	0.0	188.0	934.0	6.5683722	4.0852685	21.498686	0.0	2447	2437	2437	0.68085104	20	58	183	334	440	4812	0	90	2020-02-29_202818
48	5000	2477	74	0	9	0	181	2169	9.358608	4.943548433267398	22.88747	0.0	181.0	934.0	6.5683722	4.0852685	21.498686	0.0	2449	2440	2440	0.67403316	20	58	183	334	440	4819	0	90	2020-02-29_202818
49	5000	2475	71	0	12	0	177	2174	9.435351	4.913940816321812	22.88747	0.0	177.0	934.0	6.5683722	4.0852685	21.498686	0.0	2454	2442	2442	0.6779661	20	58	183	334	440	4823	0	91	2020-02-29_202818
49	5000	2473	67	0	13	0	169	2187	9.417438	4.912946079957556	22.88747	0.0	169.0	934.0	6.5683722	4.0852685	21.498686	0.0	2460	2447	2447	0.6804734	20	58	183	334	440	4831	0	91	2020-02-29_202819
49	5000	2473	60	0	18	0	162	2196	9.371258	4.9162136882155805	22.88747	0.0	162.0	934.0	6.5683722	4.0852685	21.498686	0.0	2467	2449	2449	0.6666667	20	58	183	334	440	4838	0	91	2020-02-29_202819
50	5000	2471	61	0	14	0	158	2204	9.400182	4.8694669183441075	22.88747	0.0	158.0	934.0	6.5683722	4.0852685	21.498686	0.0	2468	2454	2454	0.6962025	20	58	183	334	440	4842	0	92	2020-02-29_202819
50	5000	2470	58	0	12	0	156	2212	9.3023615	4.893401798805283	22.88747	0.0	156.0	934.0	6.5683722	4.0852685	21.498686	0.0	2472	2460	2460	0.6858974	20	58	183	334	441	4844	0	92	2020-02-29_202819
50	5000	2468	56	0	9	0	157	2218	9.348035	4.846963517876726	22.88747	0.0	157.0	934.0	6.5683722	4.0852685	21.498686	0.0	2476	2467	2467	0.6878981	20	58	183	334	441	4843	0	92	2020-02-29_202820
51	5000	2468	51	0	13	0	151	2224	9.370283	4.838152992671187	22.88747	0.0	151.0	934.0	6.5683722	4.0852685	21.498686	0.0	2481	2468	2468	0.69536424	20	58	183	334	441	4849	0	93	2020-02-29_202820
51	5000	2468	47	0	13	0	150	2229	9.558853	5.012694836870472	22.88747	0.0	150.0	934.0	6.5683722	4.0852685	21.498686	0.0	2485	2472	2472	0.68666667	20	58	183	334	441	4850	0	93	2020-02-29_202820
51	5000	2466	42	0	16	0	148	2235	9.498788	4.98206660949209	22.88747	0.0	148.0	934.0	6.5683722	4.0852685	21.498686	0.0	2492	2476	2476	0.6959459	20	58	183	334	441	4852	0	93	2020-02-29_202820
52	5000	2465	39	0	15	0	144	2244	9.537342	4.887191591020232	22.88747	0.16567993	144.0	934.0	6.5683722	4.0852685	21.498686	0.0	2496	2481	2481	0.7430556	20	58	183	334	441	4856	0	93	2020-02-29_202821
52	5000	2465	38	0	12	0	143	2249	9.377446	4.936081308248541	22.88747	0.16567993	143.0	934.0	6.5683722	4.0852685	21.498686	0.0	2497	2485	2485	0.72727275	20	58	183	334	441	4857	0	93	2020-02-29_202821
52	5000	2464	34	0	10	0	144	2254	9.165377	4.933187992085725	22.88747	0.16567993	144.0	934.0	6.5683722	4.0852685	21.498686	0.0	2502	2492	2492	0.6736111	20	58	183	334	441	4856	0	94	2020-02-29_202821
53	5000	2463	31	0	10	0	139	2263	9.053237	4.781296673715205	21.26776	0.16567993	139.0	934.0	6.5683722	4.0852685	21.498686	0.0	2506	2496	2496	0.66906476	20	58	183	334	441	4861	0	94	2020-02-29_202821
53	5000	2462	31	0	10	0	133	2270	8.91266	4.802397391530271	21.26776	0.16567993	133.0	934.0	6.5683722	4.0852685	21.498686	0.0	2507	2497	2497	0.6315789	20	58	183	334	441	4867	0	94	2020-02-29_202822
53	5000	2462	29	0	7	0	132	2276	9.045215	4.8289059498109035	21.26776	0.16567993	132.0	934.0	6.5683722	4.0852685	21.498686	0.0	2509	2502	2502	0.5984849	20	58	183	334	441	4868	0	94	2020-02-29_202822
54	5000	2462	28	0	4	0	131	2280	9.00804	4.82334490440965	21.26776	0.16567993	131.0	934.0	6.5683722	4.0852685	21.498686	0.0	2510	2506	2506	0.5801527	20	58	183	334	441	4869	0	95	2020-02-29_202822
54	5000	2462	27	0	4	0	127	2284	9.100145	4.817283135973407	21.26776	0.16567993	127.0	934.0	6.5683722	4.0852685	21.498686	0.0	2511	2507	2507	0.5984252	20	58	183	334	441	4873	0	96	2020-02-29_202822
54	5000	2462	27	0	2	0	123	2290	9.210148	4.82295834528118	21.26776	0.16567993	123.0	934.0	6.5683722	4.0852685	21.498686	0.0	2511	2509	2509	0.5934959	20	58	183	334	441	4877	0	96	2020-02-29_202823
55	5000	2460	28	0	2	0	118	2296	9.033224	4.659637857208128	19.971395	0.16567993	118.0	934.0	6.5683722	4.0852685	21.498686	0.0	2512	2510	2510	0.5762712	20	58	183	334	441	4882	0	96	2020-02-29_202823
55	5000	2460	25	0	4	0	114	2301	9.26486	4.5680130349823385	19.971395	0.16567993	114.0	934.0	6.5683722	4.0852685	21.498686	0.0	2515	2511	2511	0.5964912	20	58	183	334	441	4886	0	96	2020-02-29_202823
55	5000	2459	24	0	6	0	111	2304	9.185542	4.586662170237918	19.971395	0.16567993	111.0	934.0	6.5683722	4.0852685	21.498686	0.0	2517	2511	2511	0.6036036	20	58	183	334	441	4889	0	96	2020-02-29_202823
56	5000	2459	22	0	7	0	102	2313	9.127937	4.664722082889366	19.971395	0.16567993	102.0	934.0	6.5683722	4.0852685	21.498686	0.0	2519	2512	2512	0.627451	20	58	183	334	441	4898	0	97	2020-02-29_202824
56	5000	2458	21	0	6	0	99	2319	8.896416	4.833840354546496	19.971395	0.16567993	99.0	934.0	6.5683722	4.0852685	21.498686	0.0	2521	2515	2515	0.6060606	20	58	183	334	441	4901	0	97	2020-02-29_202824
56	5000	2458	20	0	5	0	97	2323	9.138157	4.768054780491779	19.971395	0.16567993	97.0	934.0	6.5683722	4.0852685	21.498686	0.0	2522	2517	2517	0.58762884	20	58	183	334	441	4903	0	97	2020-02-29_202824
57	5000	2456	21	0	4	0	97	2325	9.189359	4.773078467919115	19.971395	0.16567993	97.0	934.0	6.5683722	4.0852685	21.498686	0.0	2523	2519	2519	0.58762884	20	58	183	334	441	4903	0	97	2020-02-29_202824
57	5000	2456	19	0	4	0	94	2330	9.140233	4.785129942529725	19.971395	0.16567993	94.0	934.0	6.5683722	4.0852685	21.498686	0.0	2525	2521	2521	0.59574467	20	58	183	334	441	4906	0	97	2020-02-29_202825
57	5000	2456	18	0	4	0	91	2334	9.176013	4.766745313693623	19.971395	0.16567993	91.0	934.0	6.5683722	4.0852685	21.498686	0.0	2526	2522	2522	0.5604396	20	58	183	334	441	4909	0	97	2020-02-29_202825
58	5000	2456	18	0	3	0	89	2337	9.136685	4.819671637719169	19.971395	0.16567993	89.0	934.0	6.5683722	4.0852685	21.498686	0.0	2526	2523	2523	0.5730337	20	58	183	334	441	4911	0	97	2020-02-29_202825
58	5000	2456	18	0	1	0	83	2344	9.080788	4.83277545647125	19.971395	0.16567993	83.0	934.0	6.5683722	4.0852685	21.498686	0.0	2526	2525	2525	0.5421687	20	58	183	334	441	4917	0	98	2020-02-29_202825
58	5000	2456	18	0	0	0	82	2346	9.076622	4.862278110962466	19.971395	0.16567993	82.0	934.0	6.5683722	4.0852685	21.498686	0.0	2526	2526	2526	0.5121951	20	58	183	334	441	4918	0	98	2020-02-29_202825
59	5000	2456	18	0	0	0	77	2351	9.133384	4.8593926628748525	19.971395	0.16567993	77.0	934.0	6.5683722	4.0852685	21.498686	0.0	2526	2526	2526	0.53246754	20	58	183	334	441	4923	0	98	2020-02-29_202826
59	5000	2456	15	0	3	0	77	2351	9.133384	4.8593926628748525	19.971395	0.16567993	77.0	934.0	6.5683722	4.0852685	21.498686	0.0	2529	2526	2526	0.53246754	20	58	183	334	441	4923	0	98	2020-02-29_202826
59	5000	2456	14	0	4	0	74	2354	9.212862	4.832623901041845	19.971395	0.16567993	74.0	934.0	6.5683722	4.0852685	21.498686	0.0	2530	2526	2526	0.5540541	20	58	183	334	441	4926	0	98	2020-02-29_202826
60	5000	2455	13	0	6	0	69	2359	9.247858	4.922072827435521	19.971395	0.16567993	69.0	934.0	6.5683722	4.0852685	21.498686	0.0	2532	2526	2526	0.5507246	20	58	183	334	441	4931	0	98	2020-02-29_202826
60	5000	2455	13	0	3	0	70	2361	9.426092	4.84827275932154	19.971395	0.16567993	70.0	934.0	6.5683722	4.0852685	21.498686	0.0	2532	2529	2529	0.54285717	20	58	183	334	441	4930	0	98	2020-02-29_202827
60	5000	2453	14	0	3	0	64	2368	9.344775	4.660139469138898	19.647467	0.3276329	64.0	934.0	6.5683722	4.0852685	21.498686	0.0	2533	2530	2530	0.53125	20	58	183	334	441	4936	0	98	2020-02-29_202827
61	5000	2452	14	0	2	0	64	2370	9.477664	4.603155977412951	19.647467	0.3276329	64.0	934.0	6.5683722	4.0852685	21.498686	0.0	2534	2532	2532	0.5	20	58	183	334	441	4936	0	98	2020-02-29_202827
61	5000	2452	13	0	3	0	62	2372	9.21755	4.422410696625644	19.647467	0.3276329	62.0	934.0	6.5683722	4.0852685	21.498686	0.0	2535	2532	2532	0.516129	20	58	183	334	441	4938	0	98	2020-02-29_202828
61	5000	2451	12	0	4	0	58	2377	9.1865	4.296127642747399	19.647467	0.3276329	58.0	934.0	6.5683722	4.0852685	21.498686	0.0	2537	2533	2533	0.51724136	20	58	183	334	441	4942	0	98	2020-02-29_202828
62	5000	2451	12	0	3	0	50	2385	9.101853	4.393548284162649	19.647467	0.3276329	50.0	934.0	6.5683722	4.0852685	21.498686	0.0	2537	2534	2534	0.5	20	58	183	334	441	4950	0	99	2020-02-29_202828
62	5000	2451	10	0	4	0	46	2390	9.034172	4.589020870384894	19.647467	0.3276329	46.0	934.0	6.5683722	4.0852685	21.498686	0.0	2539	2535	2535	0.54347825	20	58	183	334	441	4954	0	99	2020-02-29_202828
62	5000	2451	8	0	4	0	45	2393	8.934689	4.626744121888912	19.647467	0.3276329	45.0	934.0	6.5683722	4.0852685	21.498686	0.0	2541	2537	2537	0.51111114	20	58	183	334	441	4955	0	99	2020-02-29_202829
63	5000	2451	8	0	4	0	41	2397	8.81579	4.486698625251423	17.53527	0.3276329	41.0	934.0	6.5683722	4.0852685	21.498686	0.0	2541	2537	2537	0.5121951	20	58	183	334	441	4959	0	99	2020-02-29_202829
63	5000	2451	8	0	2	0	40	2399	8.823935	4.645317813114499	17.53527	0.3276329	40.0	934.0	6.5683722	4.0852685	21.498686	0.0	2541	2539	2539	0.475	20	58	183	334	441	4960	0	100	2020-02-29_202829
63	5000	2449	9	0	1	0	40	2401	9.1013775	4.682460059114247	17.53527	0.3276329	40.0	934.0	6.5683722	4.0852685	21.498686	0.0	2542	2541	2541	0.5	20	58	183	334	441	4960	0	100	2020-02-29_202829
64	5000	2449	7	0	3	0	38	2403	9.240929	4.765559761976625	17.53527	0.3276329	38.0	934.0	6.5683722	4.0852685	21.498686	0.0	2544	2541	2541	0.5263158	20	58	183	334	441	4962	0	100	2020-02-29_202830
64	5000	2449	7	0	3	0	35	2406	8.998157	4.651366264860553	16.824383	0.3276329	35.0	934.0	6.5683722	4.0852685	21.498686	0.0	2544	2541	2541	0.42857143	20	58	183	334	441	4965	0	100	2020-02-29_202830
64	5000	2449	7	0	1	0	36	2407	9.069355	4.784630272431933	16.824383	0.0	36.0	934.0	6.5683722	4.0852685	21.498686	0.0	2544	2543	2543	0.4722222	20	58	183	334	441	4964	0	100	2020-02-29_202830
65	5000	2449	7	0	0	0	34	2410	9.054488	4.780439919055792	16.824383	0.0	34.0	934.0	6.5683722	4.0852685	21.498686	0.0	2544	2544	2544	0.47058824	20	58	183	334	441	4966	0	100	2020-02-29_202830
65	5000	2448	7	0	1	0	31	2413	8.966054	4.711598819603559	16.824383	0.0	31.0	934.0	6.5683722	4.0852685	21.498686	0.0	2545	2544	2544	0.48387095	20	58	183	334	441	4969	0	100	2020-02-29_202830
65	5000	2447	8	0	1	0	29	2415	9.136489	4.820853773297384	16.824383	0.0	29.0	934.0	6.5683722	4.0852685	21.498686	0.0	2545	2544	2544	0.51724136	20	58	183	334	441	4971	0	100	2020-02-29_202831
66	5000	2447	8	0	1	0	28	2416	9.14785	4.908921795960142	16.824383	0.0	28.0	934.0	6.5683722	4.0852685	21.498686	0.0	2545	2544	2544	0.53571427	20	58	183	334	441	4972	0	100	2020-02-29_202831
66	5000	2447	8	0	0	0	27	2418	9.315547	4.649253555600897	16.824383	0.0	27.0	934.0	6.5683722	4.0852685	21.498686	0.0	2545	2545	2545	0.5555556	20	58	183	334	441	4973	0	100	2020-02-29_202831
66	5000	2447	8	0	0	0	27	2418	9.315547	4.649253555600897	16.824383	0.0	27.0	934.0	6.5683722	4.0852685	21.498686	0.0	2545	2545	2545	0.5555556	20	58	183	334	441	4973	0	100	2020-02-29_202831
67	5000	2447	7	0	1	0	26	2419	9.235177	4.722160673052024	16.824383	0.0	26.0	934.0	6.5683722	4.0852685	21.498686	0.0	2546	2545	2545	0.5769231	20	58	183	334	441	4974	0	100	2020-02-29_202832
67	5000	2447	7	0	1	0	24	2421	9.329753	4.6868975442928384	16.824383	0.0	24.0	934.0	6.5683722	4.0852685	21.498686	0.0	2546	2545	2545	0.5416667	20	58	183	334	441	4976	0	100	2020-02-29_202832
67	5000	2447	7	0	1	0	21	2424	9.229746	4.746035678335571	16.824383	0.0	21.0	934.0	6.5683722	4.0852685	21.498686	0.0	2546	2545	2545	0.61904764	20	58	183	334	441	4979	0	100	2020-02-29_202832
68	5000	2447	7	0	0	0	21	2425	9.537915	5.033546634390214	16.96437	0.0	21.0	934.0	6.5683722	4.0852685	21.498686	0.0	2546	2546	2546	0.5714286	20	58	183	334	441	4979	0	100	2020-02-29_202832
68	5000	2447	7	0	0	0	21	2425	9.537915	5.033546634390214	16.96437	0.0	21.0	934.0	6.5683722	4.0852685	21.498686	0.0	2546	2546	2546	0.5714286	20	58	183	334	441	4979	0	100	2020-02-29_202832
68	5000	2447	6	0	1	0	21	2425	9.537915	5.033546634390214	16.96437	0.0	21.0	934.0	6.5683722	4.0852685	21.498686	0.0	2547	2546	2546	0.5714286	20	58	183	334	441	4979	0	100	2020-02-29_202833
69	5000	2447	5	0	2	0	20	2425	9.766972	5.0507740749417325	16.96437	0.0	20.0	934.0	6.5683722	4.0852685	21.498686	0.0	2548	2546	2546	0.6	20	58	183	334	441	4980	0	101	2020-02-29_202833
69	5000	2446	5	0	3	0	20	2425	9.766972	5.0507740749417325	16.96437	0.0	20.0	934.0	6.5683722	4.0852685	21.498686	0.0	2549	2546	2546	0.6	20	58	183	334	441	4980	0	101	2020-02-29_202833
69	5000	2446	5	0	2	0	18	2428	9.305587	5.0561726907259	16.96437	0.0	18.0	934.0	6.5683722	4.0852685	21.498686	0.0	2549	2547	2547	0.6666667	20	58	183	334	441	4982	0	101	2020-02-29_202833
70	5000	2446	5	0	1	0	19	2428	9.232876	4.923927678361887	16.96437	0.0	19.0	934.0	6.5683722	4.0852685	21.498686	0.0	2549	2548	2548	0.7894737	20	58	183	334	441	4981	0	101	2020-02-29_202834
70	5000	2446	5	0	0	0	19	2429	8.894577	4.940919874778823	16.96437	0.0	19.0	934.0	6.5683722	4.0852685	21.498686	0.0	2549	2549	2549	0.7894737	20	58	183	334	441	4981	0	101	2020-02-29_202834
70	5000	2446	5	0	0	0	19	2429	8.894577	4.940919874778823	16.96437	0.0	19.0	934.0	6.5683722	4.0852685	21.498686	0.0	2549	2549	2549	0.7894737	20	58	183	334	441	4981	0	101	2020-02-29_202834
71	5000	2446	5	0	0	0	18	2429	9.117142	4.985197854357912	16.96437	0.0	18.0	934.0	6.5683722	4.0852685	21.498686	0.0	2549	2549	2549	0.8333333	20	58	183	334	441	4982	0	102	2020-02-29_202834
71	5000	2446	5	0	0	0	15	2432	9.015672	4.92642902226115	16.96437	0.0	15.0	934.0	6.5683722	4.0852685	21.498686	0.0	2549	2549	2549	0.8666667	20	58	183	334	441	4985	0	102	2020-02-29_202835
71	5000	2446	4	0	1	0	15	2432	9.015672	4.92642902226115	16.96437	0.0	15.0	934.0	6.5683722	4.0852685	21.498686	0.0	2550	2549	2549	0.8666667	20	58	183	334	441	4985	0	102	2020-02-29_202835
72	5000	2446	4	0	1	0	15	2432	9.015672	4.92642902226115	16.96437	0.0	15.0	934.0	6.5683722	4.0852685	21.498686	0.0	2550	2549	2549	0.8666667	20	58	183	334	441	4985	0	102	2020-02-29_202835
72	5000	2446	4	0	1	0	12	2434	9.714902	4.703556687323355	16.96437	0.0	12.0	934.0	6.5683722	4.0852685	21.498686	0.0	2550	2549	2549	1.0833334	20	58	183	334	441	4988	0	103	2020-02-29_202835
72	5000	2446	4	0	0	0	13	2434	9.788654	4.511156663106139	16.96437	0.0	13.0	934.0	6.5683722	4.0852685	21.498686	0.0	2550	2550	2550	1.0	20	58	183	334	441	4987	0	103	2020-02-29_202835
73	5000	2446	3	0	1	0	10	2437	8.7989	4.2363355538921725	13.588196	0.0	10.0	934.0	6.5683722	4.0852685	21.498686	0.0	2551	2550	2550	1.0	20	58	183	334	441	4990	0	103	2020-02-29_202836
73	5000	2446	3	0	1	0	10	2437	8.7989	4.2363355538921725	13.588196	0.0	10.0	934.0	6.5683722	4.0852685	21.498686	0.0	2551	2550	2550	1.0	20	58	183	334	441	4990	0	103	2020-02-29_202836
73	5000	2446	3	0	1	0	10	2437	8.7989	4.2363355538921725	13.588196	0.0	10.0	934.0	6.5683722	4.0852685	21.498686	0.0	2551	2550	2550	1.0	20	58	183	334	441	4990	0	103	2020-02-29_202836
74	5000	2446	2	0	1	0	10	2438	8.187358	3.89587048735556	13.34877	0.0	10.0	934.0	6.5683722	4.0852685	21.498686	0.0	2552	2551	2551	0.6	20	58	183	334	441	4990	0	103	2020-02-29_202837
74	5000	2446	2	0	1	0	9	2439	8.434204	4.04839847123338	13.34877	0.0	9.0	934.0	6.5683722	4.0852685	21.498686	0.0	2552	2551	2551	0.5555556	20	58	183	334	441	4991	0	103	2020-02-29_202837
74	5000	2446	2	0	1	0	8	2440	8.179217	4.249956467349429	13.34877	0.0	8.0	934.0	6.5683722	4.0852685	21.498686	0.0	2552	2551	2551	0.625	20	58	183	334	441	4992	0	103	2020-02-29_202837
75	5000	2446	2	0	0	0	9	2440	8.821333	4.4175987459727395	13.95826	0.0	9.0	934.0	6.5683722	4.0852685	21.498686	0.0	2552	2552	2552	0.5555556	20	58	183	334	441	4991	0	103	2020-02-29_202837
75	5000	2446	2	0	0	0	9	2440	8.821333	4.4175987459727395	13.95826	0.0	9.0	934.0	6.5683722	4.0852685	21.498686	0.0	2552	2552	2552	0.5555556	20	58	183	334	441	4991	0	103	2020-02-29_202838
75	5000	2446	2	0	0	0	8	2441	8.352106	4.476429349773181	13.95826	0.0	8.0	934.0	6.5683722	4.0852685	21.498686	0.0	2552	2552	2552	0.5	20	58	183	334	441	4992	0	103	2020-02-29_202838
76	5000	2446	2	0	0	0	8	2441	8.352106	4.476429349773181	13.95826	0.0	8.0	934.0	6.5683722	4.0852685	21.498686	0.0	2552	2552	2552	0.5	20	58	183	334	441	4992	0	103	2020-02-29_202838
76	5000	2446	2	0	0	0	7	2442	9.545264	3.1766296229515922	13.95826	5.615177	7.0	934.0	6.5683722	4.0852685	21.498686	0.0	2552	2552	2552	0.5714286	20	58	183	334	441	4993	0	103	2020-02-29_202838
76	5000	2446	2	0	0	0	6	2443	8.911347	2.9552696554235265	13.95826	5.615177	6.0	934.0	6.5683722	4.0852685	21.498686	0.0	2552	2552	2552	0.5	20	58	183	334	441	4994	0	103	2020-02-29_202838
77	5000	2446	2	0	0	0	6	2443	8.911347	2.9552696554235265	13.95826	5.615177	6.0	934.0	6.5683722	4.0852685	21.498686	0.0	2552	2552	2552	0.5	20	58	183	334	441	4994	0	103	2020-02-29_202839
77	5000	2446	2	0	0	0	6	2443	8.911347	2.9552696554235265	13.95826	5.615177	6.0	934.0	6.5683722	4.0852685	21.498686	0.0	2552	2552	2552	0.5	20	58	183	334	441	4994	0	103	2020-02-29_202839
77	5000	2446	2	0	0	0	6	2443	8.911347	2.9552696554235265	13.95826	5.615177	6.0	934.0	6.5683722	4.0852685	21.498686	0.0	2552	2552	2552	0.5	20	58	183	334	441	4994	0	103	2020-02-29_202839
78	5000	2446	2	0	0	0	6	2443	8.911347	2.9552696554235265	13.95826	5.615177	6.0	934.0	6.5683722	4.0852685	21.498686	0.0	2552	2552	2552	0.5	20	58	183	334	441	4994	0	103	2020-02-29_202839
78	5000	2446	2	0	0	0	6	2443	8.911347	2.9552696554235265	13.95826	5.615177	6.0	934.0	6.5683722	4.0852685	21.498686	0.0	2552	2552	2552	0.5	20	58	183	334	441	4994	0	103	2020-02-29_202840
78	5000	2446	1	0	1	0	6	2443	8.911347	2.9552696554235265	13.95826	5.615177	6.0	934.0	6.5683722	4.0852685	21.498686	0.0	2553	2552	2552	0.5	20	58	183	334	441	4994	0	103	2020-02-29_202840
79	5000	2445	2	0	1	0	6	2443	8.911347	2.9552696554235265	13.95826	5.615177	6.0	934.0	6.5683722	4.0852685	21.498686	0.0	2553	2552	2552	0.5	20	58	183	334	441	4994	0	103	2020-02-29_202840
79	5000	2445	2	0	1	0	6	2443	8.911347	2.9552696554235265	13.95826	5.615177	6.0	934.0	6.5683722	4.0852685	21.498686	0.0	2553	2552	2552	0.5	20	58	183	334	441	4994	0	103	2020-02-29_202840
79	5000	2445	2	0	0	0	6	2444	9.772178	3.306601112341447	13.95826	5.615177	6.0	934.0	6.5683722	4.0852685	21.498686	0.0	2553	2553	2553	0.6666667	20	58	183	334	441	4994	0	103	2020-02-29_202840
80	5000	2445	2	0	0	0	6	2444	9.772178	3.306601112341447	13.95826	5.615177	6.0	934.0	6.5683722	4.0852685	21.498686	0.0	2553	2553	2553	0.6666667	20	58	183	334	441	4994	0	103	2020-02-29_202841
80	5000	2445	2	0	0	0	5	2445	10.1418	3.5556093466848844	13.95826	5.615177	5.0	934.0	6.5683722	4.0852685	21.498686	0.0	2553	2553	2553	0.2	20	58	183	334	441	4995	0	103	2020-02-29_202841
80	5000	2445	2	0	0	0	5	2445	10.1418	3.5556093466848844	13.95826	5.615177	5.0	934.0	6.5683722	4.0852685	21.498686	0.0	2553	2553	2553	0.2	20	58	183	334	441	4995	0	103	2020-02-29_202841
81	5000	2445	2	0	0	0	5	2445	10.1418	3.5556093466848844	13.95826	5.615177	5.0	934.0	6.5683722	4.0852685	21.498686	0.0	2553	2553	2553	0.2	20	58	183	334	441	4995	0	103	2020-02-29_202841
81	5000	2445	2	0	0	0	4	2446	11.273456	2.8842410964715977	13.95826	7.4727783	4.0	934.0	6.5683722	4.0852685	21.498686	0.0	2553	2553	2553	0.25	20	58	183	334	441	4996	0	103	2020-02-29_202841
81	5000	2445	1	0	1	0	4	2446	11.273456	2.8842410964715977	13.95826	7.4727783	4.0	934.0	6.5683722	4.0852685	21.498686	0.0	2554	2553	2553	0.25	20	58	183	334	441	4996	0	103	2020-02-29_202841
82	5000	2445	1	0	1	0	4	2446	11.273456	2.8842410964715977	13.95826	7.4727783	4.0	934.0	6.5683722	4.0852685	21.498686	0.0	2554	2553	2553	0.25	20	58	183	334	441	4996	0	103	2020-02-29_202842
82	5000	2445	0	0	2	0	4	2446	11.273456	2.8842410964715977	13.95826	7.4727783	4.0	934.0	6.5683722	4.0852685	21.498686	0.0	2555	2553	2553	0.25	20	58	183	334	441	4996	0	103	2020-02-29_202842
82	5000	2445	0	0	1	0	4	2447	9.202377	5.365523389899497	13.95826	2.3893585	4.0	934.0	6.5683722	4.0852685	21.498686	0.0	2555	2554	2554	0.25	20	58	183	334	441	4996	0	103	2020-02-29_202842
83	5000	2445	0	0	1	0	4	2447	9.202377	5.365523389899497	13.95826	2.3893585	4.0	934.0	6.5683722	4.0852685	21.498686	0.0	2555	2554	2554	0.25	20	58	183	334	441	4996	0	103	2020-02-29_202842
83	5000	2445	0	0	0	0	5	2447	9.9165745	4.913452498717508	13.95826	2.3893585	5.0	934.0	6.5683722	4.0852685	21.498686	0.0	2555	2555	2555	0.4	20	58	183	334	441	4995	0	103	2020-02-29_202842
83	5000	2445	0	0	0	0	5	2447	9.9165745	4.913452498717508	13.95826	2.3893585	5.0	934.0	6.5683722	4.0852685	21.498686	0.0	2555	2555	2555	0.4	20	58	183	334	441	4995	0	103	2020-02-29_202842
84	5000	2445	0	0	0	0	5	2447	9.9165745	4.913452498717508	13.95826	2.3893585	5.0	934.0	6.5683722	4.0852685	21.498686	0.0	2555	2555	2555	0.4	20	58	183	334	441	4995	0	103	2020-02-29_202842
84	5000	2445	0	0	0	0	5	2447	9.9165745	4.913452498717508	13.95826	2.3893585	5.0	934.0	6.5683722	4.0852685	21.498686	0.0	2555	2555	2555	0.4	20	58	183	334	441	4995	0	103	2020-02-29_202843
84	5000	2445	0	0	0	0	4	2448	10.527523	5.449858728380192	13.95826	2.3893585	4.0	934.0	6.5683722	4.0852685	21.498686	0.0	2555	2555	2555	0.5	20	58	183	334	441	4996	0	103	2020-02-29_202843
85	5000	2445	0	0	0	0	4	2448	10.527523	5.449858728380192	13.95826	2.3893585	4.0	934.0	6.5683722	4.0852685	21.498686	0.0	2555	2555	2555	0.5	20	58	183	334	441	4996	0	103	2020-02-29_202843
85	5000	2445	0	0	0	0	4	2448	10.527523	5.449858728380192	13.95826	2.3893585	4.0	934.0	6.5683722	4.0852685	21.498686	0.0	2555	2555	2555	0.5	20	58	183	334	441	4996	0	103	2020-02-29_202843
85	5000	2445	0	0	0	0	4	2448	10.527523	5.449858728380192	13.95826	2.3893585	4.0	934.0	6.5683722	4.0852685	21.498686	0.0	2555	2555	2555	0.5	20	58	183	334	441	4996	0	103	2020-02-29_202843
86	5000	2445	0	0	0	0	4	2448	10.527523	5.449858728380192	13.95826	2.3893585	4.0	934.0	6.5683722	4.0852685	21.498686	0.0	2555	2555	2555	0.5	20	58	183	334	441	4996	0	103	2020-02-29_202843
86	5000	2445	0	0	0	0	4	2448	10.527523	5.449858728380192	13.95826	2.3893585	4.0	934.0	6.5683722	4.0852685	21.498686	0.0	2555	2555	2555	0.5	20	58	183	334	441	4996	0	103	2020-02-29_202843
86	5000	2445	0	0	0	0	4	2448	10.527523	5.449858728380192	13.95826	2.3893585	4.0	934.0	6.5683722	4.0852685	21.498686	0.0	2555	2555	2555	0.5	20	58	183	334	441	4996	0	103	2020-02-29_202844
87	5000	2445	0	0	0	0	4	2448	10.527523	5.449858728380192	13.95826	2.3893585	4.0	934.0	6.5683722	4.0852685	21.498686	0.0	2555	2555	2555	0.5	20	58	183	334	441	4996	0	103	2020-02-29_202844
87	5000	2445	0	0	0	0	3	2449	9.3839445	6.058449247249179	12.989113	2.3893585	3.0	934.0	6.5683722	4.0852685	21.498686	0.0	2555	2555	2555	0.6666667	20	58	183	334	441	4997	0	103	2020-02-29_202844
87	5000	2445	0	0	0	0	3	2449	9.3839445	6.058449247249179	12.989113	2.3893585	3.0	934.0	6.5683722	4.0852685	21.498686	0.0	2555	2555	2555	0.6666667	20	58	183	334	441	4997	0	103	2020-02-29_202844
88	5000	2445	0	0	0	0	3	2449	9.3839445	6.058449247249179	12.989113	2.3893585	3.0	934.0	6.5683722	4.0852685	21.498686	0.0	2555	2555	2555	0.6666667	20	58	183	334	441	4997	0	103	2020-02-29_202844
88	5000	2445	0	0	0	0	3	2449	9.3839445	6.058449247249179	12.989113	2.3893585	3.0	934.0	6.5683722	4.0852685	21.498686	0.0	2555	2555	2555	0.6666667	20	58	183	334	441	4997	0	103	2020-02-29_202844
88	5000	2445	0	0	0	0	3	2449	9.3839445	6.058449247249179	12.989113	2.3893585	3.0	934.0	6.5683722	4.0852685	21.498686	0.0	2555	2555	2555	0.6666667	20	58	183	334	441	4997	0	103	2020-02-29_202845
89	5000	2445	0	0	0	0	2	2450	7.58136	7.342598812696957	12.773361	2.3893585	2.0	934.0	6.5683722	4.0852685	21.498686	0.0	2555	2555	2555	0.5	20	58	183	334	441	4998	0	103	2020-02-29_202845
89	5000	2445	0	0	0	0	2	2450	7.58136	7.342598812696957	12.773361	2.3893585	2.0	934.0	6.5683722	4.0852685	21.498686	0.0	2555	2555	2555	0.5	20	58	183	334	441	4998	0	103	2020-02-29_202845
89	5000	2445	0	0	0	0	2	2450	7.58136	7.342598812696957	12.773361	2.3893585	2.0	934.0	6.5683722	4.0852685	21.498686	0.0	2555	2555	2555	0.5	20	58	183	334	441	4998	0	103	2020-02-29_202845
90	5000	2445	0	0	0	0	1	2451	12.773361	NaN	12.773361	12.773361	1.0	934.0	6.5683722	4.0852685	21.498686	0.0	2555	2555	2555	1.0	20	58	183	334	441	4999	0	103	2020-02-29_202845
90	5000	2445	0	0	0	0	1	2451	12.773361	NaN	12.773361	12.773361	1.0	934.0	6.5683722	4.0852685	21.498686	0.0	2555	2555	2555	1.0	20	58	183	334	441	4999	0	103	2020-02-29_202845
90	5000	2445	0	0	0	0	1	2451	12.773361	NaN	12.773361	12.773361	1.0	934.0	6.5683722	4.0852685	21.498686	0.0	2555	2555	2555	1.0	20	58	183	334	441	4999	0	103	2020-02-29_202845
91	5000	2445	0	0	0	0	1	2451	12.773361	NaN	12.773361	12.773361	1.0	934.0	6.5683722	4.0852685	21.498686	0.0	2555	2555	2555	1.0	20	58	183	334	441	4999	0	103	2020-02-29_202846
91	5000	2445	0	0	0	0	1	2451	12.773361	NaN	12.773361	12.773361	1.0	934.0	6.5683722	4.0852685	21.498686	0.0	2555	2555	2555	1.0	20	58	183	334	441	4999	0	103	2020-02-29_202846
91	5000	2445	0	0	0	0	0	2452	NaN	-0.0	9999.0	9999.0	0.0	934.0	6.5683722	4.0852685	21.498686	0.0	2555	2555	2555	0.0	20	58	183	334	441	5000	0	103	2020-02-29_202846
92	5000	2445	0	0	0	0	0	2452	NaN	-0.0	9999.0	9999.0	0.0	934.0	6.5683722	4.0852685	21.498686	0.0	2555	2555	2555	0.0	20	58	183	334	441	5000	0	103	2020-02-29_202846
92	5000	2445	0	0	0	0	0	2452	NaN	-0.0	9999.0	9999.0	0.0	934.0	6.5683722	4.0852685	21.498686	0.0	2555	2555	2555	0.0	20	58	183	334	441	5000	0	103	2020-02-29_202846
92	5000	2445	0	0	0	0	0	2452	NaN	-0.0	9999.0	9999.0	0.0	934.0	6.5683722	4.0852685	21.498686	0.0	2555	2555	2555	0.0	20	58	183	334	441	5000	0	103	2020-02-29_202846
93	5000	2445	0	0	0	0	0	2452	NaN	-0.0	9999.0	9999.0	0.0	934.0	6.5683722	4.0852685	21.498686	0.0	2555	2555	2555	0.0	20	58	183	334	441	5000	0	103	2020-02-29_202846
93	5000	2445	0	0	0	0	0	2452	NaN	-0.0	9999.0	9999.0	0.0	934.0	6.5683722	4.0852685	21.498686	0.0	2555	2555	2555	0.0	20	58	183	334	441	5000	0	103	2020-02-29_202847
93	5000	2445	0	0	0	0	0	2452	NaN	-0.0	9999.0	9999.0	0.0	934.0	6.5683722	4.0852685	21.498686	0.0	2555	2555	2555	0.0	20	58	183	334	441	5000	0	103	2020-02-29_202847
94	5000	2445	0	0	0	0	0	2452	NaN	-0.0	9999.0	9999.0	0.0	934.0	6.5683722	4.0852685	21.498686	0.0	2555	2555	2555	0.0	20	58	183	334	441	5000	0	103	2020-02-29_202847
94	5000	2445	0	0	0	0	0	2452	NaN	-0.0	9999.0	9999.0	0.0	934.0	6.5683722	4.0852685	21.498686	0.0	2555	2555	2555	0.0	20	58	183	334	441	5000	0	103	2020-02-29_202847
94	5000	2445	0	0	0	0	0	2452	NaN	-0.0	9999.0	9999.0	0.0	934.0	6.5683722	4.0852685	21.498686	0.0	2555	2555	2555	0.0	20	58	183	334	441	5000	0	103	2020-02-29_202847
95	5000	2445	0	0	0	0	0	2452	NaN	-0.0	9999.0	9999.0	0.0	934.0	6.5683722	4.0852685	21.498686	0.0	2555	2555	2555	0.0	20	58	183	334	441	5000	0	103	2020-02-29_202847
95	5000	2445	0	0	0	0	0	2452	NaN	-0.0	9999.0	9999.0	0.0	934.0	6.5683722	4.0852685	21.498686	0.0	2555	2555	2555	0.0	20	58	183	334	441	5000	0	103	2020-02-29_202848
95	5000	2445	0	0	0	0	0	2452	NaN	-0.0	9999.0	9999.0	0.0	934.0	6.5683722	4.0852685	21.498686	0.0	2555	2555	2555	0.0	20	58	183	334	441	5000	0	103	2020-02-29_202848
96	5000	2445	0	0	0	0	0	2452	NaN	-0.0	9999.0	9999.0	0.0	934.0	6.5683722	4.0852685	21.498686	0.0	2555	2555	2555	0.0	20	58	183	334	441	5000	0	103	2020-02-29_202848
96	5000	2445	0	0	0	0	0	2452	NaN	-0.0	9999.0	9999.0	0.0	934.0	6.5683722	4.0852685	21.498686	0.0	2555	2555	2555	0.0	20	58	183	334	441	5000	0	103	2020-02-29_202848
96	5000	2445	0	0	0	0	0	2452	NaN	-0.0	9999.0	9999.0	0.0	934.0	6.5683722	4.0852685	21.498686	0.0	2555	2555	2555	0.0	20	58	183	334	441	5000	0	103	2020-02-29_202848
97	5000	2445	0	0	0	0	0	2452	NaN	-0.0	9999.0	9999.0	0.0	934.0	6.5683722	4.0852685	21.498686	0.0	2555	2555	2555	0.0	20	58	183	334	441	5000	0	103	2020-02-29_202848
97	5000	2445	0	0	0	0	0	2452	NaN	-0.0	9999.0	9999.0	0.0	934.0	6.5683722	4.0852685	21.498686	0.0	2555	2555	2555	0.0	20	58	183	334	441	5000	0	103	2020-02-29_202848
97	5000	2445	0	0	0	0	0	2452	NaN	-0.0	9999.0	9999.0	0.0	934.0	6.5683722	4.0852685	21.498686	0.0	2555	2555	2555	0.0	20	58	183	334	441	5000	0	103	2020-02-29_202849
98	5000	2445	0	0	0	0	0	2452	NaN	-0.0	9999.0	9999.0	0.0	934.0	6.5683722	4.0852685	21.498686	0.0	2555	2555	2555	0.0	20	58	183	334	441	5000	0	103	2020-02-29_202849
98	5000	2445	0	0	0	0	0	2452	NaN	-0.0	9999.0	9999.0	0.0	934.0	6.5683722	4.0852685	21.498686	0.0	2555	2555	2555	0.0	20	58	183	334	441	5000	0	103	2020-02-29_202849
98	5000	2445	0	0	0	0	0	2452	NaN	-0.0	9999.0	9999.0	0.0	934.0	6.5683722	4.0852685	21.498686	0.0	2555	2555	2555	0.0	20	58	183	334	441	5000	0	103	2020-02-29_202849
99	5000	2445	0	0	0	0	0	2452	NaN	-0.0	9999.0	9999.0	0.0	934.0	6.5683722	4.0852685	21.498686	0.0	2555	2555	2555	0.0	20	58	183	334	441	5000	0	103	2020-02-29_202849
99	5000	2445	0	0	0	0	0	2452	NaN	-0.0	9999.0	9999.0	0.0	934.0	6.5683722	4.0852685	21.498686	0.0	2555	2555	2555	0.0	20	58	183	334	441	5000	0	103	2020-02-29_202850
99	5000	2445	0	0	0	0	0	2452	NaN	-0.0	9999.0	9999.0	0.0	934.0	6.5683722	4.0852685	21.498686	0.0	2555	2555	2555	0.0	20	58	183	334	441	5000	0	103	2020-02-29_202850
100	5000	2445	0	0	0	0	0	2452	NaN	-0.0	9999.0	9999.0	0.0	934.0	6.5683722	4.0852685	21.498686	0.0	2555	2555	2555	0.0	20	58	183	334	441	5000	0	103	2020-02-29_202850
100	5000	2445	0	0	0	0	0	2452	NaN	-0.0	9999.0	9999.0	0.0	934.0	6.5683722	4.0852685	21.498686	0.0	2555	2555	2555	0.0	20	58	183	334	441	5000	0	103	2020-02-29_202850
100	5000	2445	0	0	0	0	0	2452	NaN	-0.0	9999.0	9999.0	0.0	934.0	6.5683722	4.0852685	21.498686	0.0	2555	2555	2555	0.0	20	58	183	334	441	5000	0	103	2020-02-29_202850
101	5000	2445	0	0	0	0	0	2452	NaN	-0.0	9999.0	9999.0	0.0	934.0	6.5683722	4.0852685	21.498686	0.0	2555	2555	2555	0.0	20	58	183	334	441	5000	0	103	2020-02-29_202850
101	5000	2445	0	0	0	0	0	2452	NaN	-0.0	9999.0	9999.0	0.0	934.0	6.5683722	4.0852685	21.498686	0.0	2555	2555	2555	0.0	20	58	183	334	441	5000	0	103	2020-02-29_202850
101	5000	2445	0	0	0	0	0	2452	NaN	-0.0	9999.0	9999.0	0.0	934.0	6.5683722	4.0852685	21.498686	0.0	2555	2555	2555	0.0	20	58	183	334	441	5000	0	103	2020-02-29_202851
102	5000	2445	0	0	0	0	0	2452	NaN	-0.0	9999.0	9999.0	0.0	934.0	6.5683722	4.0852685	21.498686	0.0	2555	2555	2555	0.0	20	58	183	334	441	5000	0	103	2020-02-29_202851
102	5000	2445	0	0	0	0	0	2452	NaN	-0.0	9999.0	9999.0	0.0	934.0	6.5683722	4.0852685	21.498686	0.0	2555	2555	2555	0.0	20	58	183	334	441	5000	0	103	2020-02-29_202851
