# Supplementary material for: Discrete simulation analysis of COVID-19 and prediction of isolation bed numbers
Source: PeerJ. 2021 Jun 23;9:e11629. doi: 10.7717/peerj.11629 (PMC8234972; doi:10.7717/peerj.11629)
Supplement: Supplemental Information 3 [file peerj-09-11629-s003.zip › raw_data/Healing time_output_2020-02-29_202857.csv]

worldTime(Day)	CITY_PERSON_SIZE	NORMAL	SHADOW	SUPER	CONFIRMED	DIAGNOSIS	FREEZE	CURED	shadow_average	shadow_std	shadow_max	shadow_min	real_countTmp	max_count	count_shadow_average	count_shadow_std	count_shadow_max	count_shadow_min	sum_confirmed_mark	sum_diagnosis_mark	sum_freeze_mark	r0	G1num	G2num	G3Num	G4Num	G5Num	BED_CanUse	BED_Need	DEATH	recordTime
0	5000	4973	27	0	0	0	0	0	NaN	-0.0	9999.0	9999.0	0.0	0.0	NaN	-0.0	9999.0	9999.0	0	0	0	0.0	0	0	0	0	0	5000	0	0	2020-02-29_202859
0	5000	4965	31	0	4	0	0	0	NaN	-0.0	9999.0	9999.0	0.0	0.0	NaN	-0.0	9999.0	9999.0	4	0	0	0.0	0	0	0	0	0	5000	0	0	2020-02-29_202859
0	5000	4958	36	0	6	0	0	0	NaN	-0.0	9999.0	9999.0	0.0	0.0	NaN	-0.0	9999.0	9999.0	6	0	0	0.0	0	0	0	0	0	5000	0	0	2020-02-29_202900
1	5000	4954	39	0	3	0	4	0	0.0	0.0	0.0	0.0	4.0	4.0	0.0	0.0	0.0	0.0	7	4	4	0.5	3	1	0	0	0	4996	0	0	2020-02-29_202900
1	5000	4948	41	0	6	0	5	0	0.0	0.0	0.0	0.0	5.0	5.0	0.0	0.0	0.0	0.0	11	5	5	0.4	3	1	0	1	0	4995	0	0	2020-02-29_202900
1	5000	4935	54	0	4	0	7	0	0.06133941	0.16228883645226444	0.42937586	0.0	7.0	7.0	0.06133941	0.16228883	0.42937586	0.0	11	7	7	0.5714286	4	2	0	1	0	4993	0	0	2020-02-29_202900
2	5000	4925	63	0	4	0	8	0	0.053671982	0.15180727448427733	0.42937586	0.0	8.0	8.0	0.053671982	0.15180728	0.42937586	0.0	12	8	8	0.5	4	3	0	1	0	4992	0	0	2020-02-29_202900
2	5000	4913	72	0	4	0	11	0	0.25527966	0.4271318206555111	1.114513	0.0	11.0	11.0	0.25527966	0.42713183	1.114513	0.0	15	11	11	1.0	6	4	0	1	0	4989	0	0	2020-02-29_202901
2	5000	4897	86	0	6	0	11	0	0.25527966	0.4271318206555111	1.114513	0.0	11.0	11.0	0.25527966	0.42713183	1.114513	0.0	17	11	11	1.0	6	4	0	1	0	4989	0	0	2020-02-29_202901
3	5000	4888	92	0	7	0	13	0	0.36245102	0.6094974248126035	1.9037868	0.0	13.0	13.0	0.36245102	0.6094974	1.9037868	0.0	20	13	13	0.9230769	7	4	1	1	0	4987	0	0	2020-02-29_202901
3	5000	4875	105	0	3	0	17	0	0.3625162	0.5585418623720324	1.9037868	0.0	17.0	17.0	0.3625162	0.55854183	1.9037868	0.0	20	17	17	0.8235294	7	4	4	2	0	4983	0	0	2020-02-29_202901
3	5000	4856	120	0	7	0	17	0	0.3625162	0.5585418623720324	1.9037868	0.0	17.0	17.0	0.3625162	0.55854183	1.9037868	0.0	24	17	17	0.8235294	7	4	4	2	0	4983	0	0	2020-02-29_202901
4	5000	4834	137	0	9	0	20	0	0.6281924	0.8718078491712594	2.6982572	0.0	20.0	20.0	0.6281924	0.8718079	2.6982572	0.0	29	20	20	1.0	8	6	4	2	0	4980	0	0	2020-02-29_202901
4	5000	4816	147	0	15	0	22	0	0.571084	0.8496057970695136	2.6982572	0.0	22.0	22.0	0.571084	0.8496058	2.6982572	0.0	37	22	22	0.90909094	8	6	4	2	2	4978	0	0	2020-02-29_202901
4	5000	4802	159	0	13	0	26	0	0.6500098	0.9964350695283409	3.5950441	0.0	26.0	26.0	0.6500098	0.99643505	3.5950441	0.0	39	26	26	0.9230769	8	6	5	3	4	4974	0	0	2020-02-29_202902
5	5000	4779	176	0	12	0	33	0	0.6541243	1.0068972667881657	3.5950441	0.0	33.0	33.0	0.6541243	1.0068972	3.5950441	0.0	45	33	33	0.8181818	8	7	7	4	7	4967	0	0	2020-02-29_202902
5	5000	4752	197	0	14	0	37	0	0.8069924	1.1336007894222497	4.106108	0.0	37.0	37.0	0.8069924	1.1336008	4.106108	0.0	51	37	37	0.972973	8	8	9	5	7	4963	0	0	2020-02-29_202902
5	5000	4729	215	0	16	0	40	0	0.9268305	1.2717704861226173	4.334256	0.0	40.0	40.0	0.9268305	1.2717705	4.334256	0.0	56	40	40	0.975	9	9	9	6	7	4960	0	0	2020-02-29_202902
6	5000	4706	236	0	12	0	46	0	0.9375472	1.2936075251905952	4.334256	0.0	46.0	46.0	0.9375472	1.2936075	4.334256	0.0	58	46	46	0.8913044	9	10	9	7	11	4954	0	0	2020-02-29_202902
6	5000	4680	253	0	16	0	51	0	1.0525755	1.3064537655999888	4.334256	0.0	51.0	51.0	1.0525755	1.3064538	4.334256	0.0	67	51	51	0.9411765	9	10	10	8	12	4949	0	0	2020-02-29_202903
6	5000	4652	275	0	17	0	56	0	1.1746571	1.3885683002288112	5.1264524	0.0	56.0	56.0	1.1746571	1.3885683	5.1264524	0.0	73	56	56	1.0535715	9	12	10	10	13	4944	0	0	2020-02-29_202903
7	5000	4630	291	0	21	0	58	0	1.3003023	1.5320947613504747	5.846134	0.0	58.0	58.0	1.3003023	1.5320947	5.846134	0.0	79	58	58	1.0862069	10	12	11	10	13	4942	0	0	2020-02-29_202903
7	5000	4600	313	0	19	0	68	0	1.6988559	1.8905531183875326	6.30922	0.0	68.0	68.0	1.6988559	1.8905531	6.30922	0.0	87	68	68	1.2058823	13	13	16	11	13	4932	0	0	2020-02-29_202903
7	5000	4558	347	0	21	0	74	0	1.7832679	1.956494529967993	6.560669	0.0	74.0	74.0	1.7832679	1.9564946	6.560669	0.0	95	74	74	1.2027028	14	13	19	12	14	4926	0	0	2020-02-29_202903
8	5000	4528	367	0	26	0	79	0	1.8653368	1.9456615211497637	6.560669	0.0	79.0	79.0	1.8653368	1.9456615	6.560669	0.0	105	79	79	1.2025317	14	13	20	15	15	4921	0	0	2020-02-29_202904
8	5000	4497	386	0	30	0	85	2	2.1729681	2.09004749481408	7.1551585	0.0	85.0	85.0	2.1729681	2.0900476	7.1551585	0.0	117	87	87	1.3647059	14	15	22	18	15	4915	0	0	2020-02-29_202904
8	5000	4462	414	0	26	0	95	3	2.3727999	2.275057395797918	7.4866233	0.0	95.0	95.0	2.3727999	2.2750573	7.4866233	0.0	124	98	98	1.4105263	15	17	22	21	17	4905	0	0	2020-02-29_202904
9	5000	4421	450	0	21	0	105	3	2.3535771	2.2432506845146487	7.4866233	0.0	105.0	105.0	2.3535771	2.2432506	7.4866233	0.0	129	108	108	1.352381	15	17	25	22	19	4895	0	0	2020-02-29_202905
9	5000	4380	478	0	25	0	114	3	2.5382323	2.3920678665076616	8.277598	0.0	114.0	114.0	2.5382323	2.392068	8.277598	0.0	142	117	117	1.4649123	16	18	27	25	20	4886	0	0	2020-02-29_202905
9	5000	4336	502	0	38	0	119	4	2.6956322	2.387051273538384	8.277598	0.0	119.0	119.0	2.6956322	2.3870513	8.277598	0.0	162	124	124	1.5126051	16	20	28	27	21	4881	0	1	2020-02-29_202905
10	5000	4293	528	0	47	0	127	4	2.722915	2.4448345070590642	8.795642	0.0	127.0	127.0	2.722915	2.4448345	8.795642	0.0	179	132	132	1.4488189	17	20	29	29	24	4873	0	1	2020-02-29_202906
10	5000	4266	539	0	48	0	140	6	2.6641045	2.440195109743174	9.045596	0.0	140.0	140.0	2.6641045	2.440195	9.045596	0.0	195	147	147	1.3642857	17	22	30	31	27	4860	0	1	2020-02-29_202906
10	5000	4233	551	0	46	0	162	7	2.6995494	2.4877699202348658	9.045596	0.0	162.0	162.0	2.6995494	2.4877698	9.045596	0.0	216	170	170	1.3641975	17	23	34	37	30	4838	0	1	2020-02-29_202906
11	5000	4185	582	0	49	0	174	8	2.7523534	2.5955501881617233	9.915086	0.0	174.0	174.0	2.7523534	2.5955503	9.915086	0.0	233	184	184	1.3735632	17	23	37	37	37	4826	0	2	2020-02-29_202907
11	5000	4151	599	0	53	0	185	10	2.8320508	2.57923144093298	9.915086	0.0	185.0	185.0	2.8320508	2.5792315	9.915086	0.0	250	197	197	1.345946	17	24	39	42	37	4815	0	2	2020-02-29_202907
11	5000	4113	611	0	59	0	203	12	2.9510546	2.6126229179705835	9.915086	0.0	203.0	203.0	2.9510546	2.612623	9.915086	0.0	276	217	217	1.3694581	17	24	40	50	40	4797	0	2	2020-02-29_202907
12	5000	4069	638	0	56	0	223	12	2.949939	2.567209707339375	9.915086	0.0	223.0	223.0	2.949939	2.5672097	9.915086	0.0	293	237	237	1.2914798	17	24	42	54	46	4777	0	2	2020-02-29_202908
12	5000	4032	659	0	58	0	234	15	3.0895276	2.6282227124931485	9.915086	0.0	234.0	234.0	3.0895276	2.6282227	9.915086	0.0	309	251	251	1.3247863	17	25	42	60	50	4766	0	2	2020-02-29_202908
12	5000	4008	663	0	50	0	259	18	3.3260334	2.74520056403531	10.199237	0.0	259.0	259.0	3.3260334	2.7452006	10.199237	0.0	329	279	279	1.3899614	17	27	48	65	52	4741	0	2	2020-02-29_202909
13	5000	3966	676	0	63	0	273	19	3.4790542	2.8607019566024836	11.6117735	0.0	273.0	273.0	3.4790542	2.860702	11.6117735	0.0	358	295	295	1.4249084	17	29	53	68	55	4727	0	3	2020-02-29_202909
13	5000	3931	687	0	73	0	285	21	3.6070685	2.910661200424609	11.6117735	0.0	285.0	285.0	3.6070685	2.9106612	11.6117735	0.0	382	309	309	1.4245614	17	31	55	71	56	4715	0	3	2020-02-29_202909
13	5000	3896	694	0	81	0	300	24	3.7926197	2.9806412113234373	11.6117735	0.0	300.0	300.0	3.7926197	2.9806411	11.6117735	0.0	410	329	329	1.4633334	17	31	57	77	61	4700	0	5	2020-02-29_202910
14	5000	3863	700	0	74	0	332	26	3.9026966	3.0474516494082327	12.835731	0.0	332.0	332.0	3.9026966	3.0474517	12.835731	0.0	437	363	363	1.4608433	19	32	61	83	71	4668	0	5	2020-02-29_202910
14	5000	3828	713	0	69	0	356	29	3.919075	3.0418200693682755	12.835731	0.0	356.0	356.0	3.919075	3.04182	12.835731	0.0	459	390	390	1.4269663	19	33	63	86	80	4644	0	5	2020-02-29_202911
14	5000	3797	713	0	78	0	367	39	3.9653177	3.0094073934584276	12.835731	0.0	367.0	367.0	3.9653177	3.0094073	12.835731	0.0	490	412	412	1.3569483	19	33	64	91	83	4633	0	6	2020-02-29_202911
15	5000	3769	717	0	73	0	391	44	4.1299477	3.079041939886192	12.835731	0.0	391.0	391.0	4.1299477	3.079042	12.835731	0.0	514	441	441	1.3785167	19	34	66	97	91	4609	0	6	2020-02-29_202911
15	5000	3730	732	0	78	0	408	46	4.174402	3.108388312895858	12.835731	0.0	408.0	408.0	4.174402	3.1083884	12.835731	0.0	538	460	460	1.362745	19	34	68	101	96	4592	0	6	2020-02-29_202912
15	5000	3706	731	0	73	0	430	53	4.3628	3.1594650965068314	12.835731	0.0	430.0	430.0	4.3628	3.159465	12.835731	0.0	563	490	490	1.4046512	19	34	68	106	110	4570	0	7	2020-02-29_202912
16	5000	3679	720	0	85	0	451	58	4.411216	3.148196227718376	12.835731	0.0	451.0	451.0	4.411216	3.1481962	12.835731	0.0	601	516	516	1.3902439	19	34	70	108	114	4549	0	7	2020-02-29_202913
16	5000	3651	718	0	92	0	468	63	4.524939	3.178572175590709	12.835731	0.0	468.0	468.0	4.524939	3.1785722	12.835731	0.0	631	539	539	1.4038461	19	34	70	115	118	4532	0	8	2020-02-29_202913
16	5000	3625	718	0	87	0	491	69	4.574179	3.22528346390614	12.835731	0.0	491.0	491.0	4.574179	3.2252834	12.835731	0.0	657	570	570	1.3523421	19	34	70	116	124	4509	0	10	2020-02-29_202914
17	5000	3595	720	0	83	0	517	75	4.690865	3.2973431440156795	13.998004	0.0	517.0	517.0	4.690865	3.2973433	13.998004	0.0	685	602	602	1.3500967	19	34	73	121	132	4483	0	10	2020-02-29_202914
17	5000	3563	722	0	82	0	539	81	4.85949	3.361853532440696	15.79308	0.0	539.0	539.0	4.85949	3.3618536	15.79308	0.0	715	633	633	1.3525046	19	36	75	126	139	4461	0	13	2020-02-29_202914
17	5000	3538	708	0	96	0	557	88	4.941962	3.36202231492007	15.79308	0.0	557.0	557.0	4.941962	3.3620224	15.79308	0.0	754	658	658	1.3321364	19	37	77	131	140	4443	0	13	2020-02-29_202915
18	5000	3504	711	0	99	0	582	91	5.046284	3.39992797438682	15.79308	0.0	582.0	582.0	5.046284	3.399928	15.79308	0.0	785	686	686	1.3350515	19	37	82	134	145	4418	0	13	2020-02-29_202915
18	5000	3478	696	0	106	0	602	104	5.0866275	3.435241095731597	15.79308	0.0	602.0	602.0	5.0866275	3.435241	15.79308	0.0	826	720	720	1.2923588	19	37	85	141	152	4398	0	14	2020-02-29_202916
18	5000	3453	688	0	104	0	629	112	5.2488637	3.4525163899556794	15.79308	0.0	629.0	629.0	5.2488637	3.4525163	15.79308	0.0	859	755	755	1.3147854	19	37	88	147	160	4371	0	14	2020-02-29_202916
19	5000	3430	688	0	92	0	657	118	5.239136	3.508528400594865	15.79308	0.0	657.0	657.0	5.239136	3.5085285	15.79308	0.0	882	790	790	1.2846271	19	37	89	152	166	4343	0	15	2020-02-29_202917
19	5000	3406	680	0	88	0	680	131	5.3411465	3.5573940159980304	15.800698	0.0	680.0	680.0	5.3411465	3.557394	15.800698	0.0	914	826	826	1.2705883	19	39	89	158	171	4320	0	15	2020-02-29_202917
19	5000	3370	676	0	94	0	705	140	5.456056	3.590677291183911	15.800698	0.0	705.0	705.0	5.456056	3.5906773	15.800698	0.0	954	860	860	1.248227	19	40	93	162	178	4295	0	15	2020-02-29_202918
20	5000	3340	673	0	104	0	720	147	5.4920535	3.585005761731145	15.800698	0.0	720.0	720.0	5.4920535	3.5850058	15.800698	0.0	987	883	883	1.2444445	19	40	97	164	180	4280	0	16	2020-02-29_202918
20	5000	3313	677	0	93	0	731	169	5.581805	3.604209208742709	15.800698	0.0	731.0	731.0	5.581805	3.6042092	15.800698	0.0	1010	917	917	1.2216142	19	40	100	169	185	4269	0	17	2020-02-29_202919
20	5000	3286	659	0	97	0	756	185	5.6441016	3.619243391855843	15.800698	0.0	756.0	756.0	5.6441016	3.6192434	15.800698	0.0	1055	958	958	1.1693121	19	40	102	180	187	4244	0	17	2020-02-29_202919
21	5000	3262	650	0	100	0	765	205	5.732099	3.6284237182555206	15.800698	0.0	765.0	765.0	5.732099	3.6284237	15.800698	0.0	1088	988	988	1.1503268	19	40	103	182	197	4235	0	18	2020-02-29_202920
21	5000	3236	645	0	108	0	774	219	5.826002	3.6122320848002625	15.800698	0.0	774.0	774.0	5.826002	3.612232	15.800698	0.0	1119	1011	1011	1.1602067	19	40	103	187	200	4226	0	18	2020-02-29_202920
21	5000	3214	633	0	95	0	802	237	5.94445	3.640583742096222	15.800698	0.0	802.0	802.0	5.94445	3.6405838	15.800698	0.0	1153	1058	1058	1.1720698	19	40	103	197	208	4198	0	19	2020-02-29_202920
22	5000	3193	622	0	92	0	821	252	6.0380435	3.7589320301548708	20.750128	0.0	821.0	821.0	6.0380435	3.758932	20.750128	0.0	1185	1093	1093	1.1802679	20	40	104	199	216	4179	0	20	2020-02-29_202921
22	5000	3173	617	0	88	0	831	271	6.1470275	3.7884232758567546	20.750128	0.0	831.0	831.0	6.1470275	3.7884233	20.750128	0.0	1210	1122	1122	1.1768953	20	40	105	202	218	4169	0	20	2020-02-29_202921
22	5000	3156	602	0	88	0	841	293	6.22398	3.82587812229784	20.750128	0.0	841.0	841.0	6.22398	3.8258781	20.750128	0.0	1242	1154	1154	1.1629013	20	40	108	206	223	4159	0	20	2020-02-29_202922
23	5000	3129	599	0	85	0	849	315	6.2777147	3.849716889512076	20.750128	0.0	849.0	849.0	6.2777147	3.849717	20.750128	0.0	1272	1187	1187	1.1248528	20	41	110	209	226	4151	0	23	2020-02-29_202922
23	5000	3113	589	0	88	0	847	339	6.347771	3.856600115198277	20.750128	0.0	847.0	849.0	6.2777147	3.849717	20.750128	0.0	1298	1210	1210	1.1145219	20	41	110	211	233	4153	0	24	2020-02-29_202923
23	5000	3089	580	0	86	0	860	358	6.3681483	3.8668929170865796	20.750128	0.0	860.0	860.0	6.3681483	3.8668928	20.750128	0.0	1331	1245	1245	1.072093	20	41	110	214	237	4140	0	27	2020-02-29_202923
24	5000	3065	573	0	87	0	867	381	6.4156075	3.8983900415134816	20.750128	0.0	867.0	867.0	6.4156075	3.89839	20.750128	0.0	1362	1275	1275	1.0507497	20	41	110	215	243	4133	0	27	2020-02-29_202924
24	5000	3050	566	0	84	0	876	395	6.437783	3.9592418765696316	20.750128	0.0	876.0	876.0	6.437783	3.9592419	20.750128	0.0	1384	1300	1300	1.0479453	20	41	110	218	245	4124	0	29	2020-02-29_202924
24	5000	3042	546	0	79	0	881	420	6.505534	3.971747760550448	20.750128	0.0	881.0	881.0	6.505534	3.9717479	20.750128	0.0	1412	1333	1333	1.0397276	20	41	110	221	248	4119	0	32	2020-02-29_202925
25	5000	3028	537	0	70	0	885	447	6.638565	4.016581736783978	20.750128	0.0	885.0	885.0	6.638565	4.0165815	20.750128	0.0	1435	1365	1365	1.0655367	20	41	113	224	258	4115	0	33	2020-02-29_202925
25	5000	3010	519	0	85	0	882	471	6.65301	4.0295886970941615	20.750128	0.0	882.0	885.0	6.638565	4.0165815	20.750128	0.0	1471	1386	1386	1.053288	20	41	113	224	263	4118	0	33	2020-02-29_202926
25	5000	2997	506	0	85	0	882	497	6.688336	4.032014759475699	20.750128	0.0	882.0	885.0	6.638565	4.0165815	20.750128	0.0	1497	1412	1412	1.0374149	20	41	113	228	266	4118	0	33	2020-02-29_202926
26	5000	2977	500	0	87	0	879	523	6.7301927	4.076122508460644	20.750128	0.0	879.0	885.0	6.638565	4.0165815	20.750128	0.0	1523	1436	1436	1.0216155	20	41	113	228	269	4121	0	34	2020-02-29_202927
26	5000	2963	482	0	82	0	894	545	6.8176203	4.1193999221966955	20.750128	0.0	894.0	894.0	6.8176203	4.1194	20.750128	0.0	1555	1473	1473	1.0190157	20	41	113	229	273	4106	0	34	2020-02-29_202927
26	5000	2952	467	0	83	0	891	571	6.9155493	4.18264124237917	21.022148	0.0	891.0	894.0	6.8176203	4.1194	20.750128	0.0	1581	1498	1498	1.0145904	20	41	114	230	278	4109	0	36	2020-02-29_202928
27	5000	2938	451	0	87	0	885	602	6.9629292	4.202934402625556	21.022148	0.0	885.0	894.0	6.8176203	4.1194	20.750128	0.0	1611	1524	1524	1.018079	20	41	114	230	283	4115	0	37	2020-02-29_202928
27	5000	2927	442	0	74	0	884	635	7.071096	4.28033883081606	21.022148	0.0	884.0	894.0	6.8176203	4.1194	20.750128	0.0	1631	1557	1557	0.98642534	20	41	116	231	293	4116	0	38	2020-02-29_202929
27	5000	2914	430	0	73	0	875	668	7.145341	4.249057440861701	21.022148	0.0	875.0	894.0	6.8176203	4.1194	20.750128	0.0	1656	1583	1583	0.984	20	41	116	233	294	4125	0	40	2020-02-29_202929
28	5000	2903	420	0	64	0	877	696	7.136451	4.259826743672611	21.022148	0.0	877.0	894.0	6.8176203	4.1194	20.750128	0.0	1677	1613	1613	0.9578107	20	41	116	233	299	4123	0	40	2020-02-29_202930
28	5000	2893	408	0	68	0	879	712	7.1912	4.279356600450395	21.022148	0.0	879.0	894.0	6.8176203	4.1194	20.750128	0.0	1699	1631	1631	0.97042096	20	41	116	234	302	4121	0	40	2020-02-29_202930
28	5000	2881	398	0	63	0	880	735	7.2309256	4.296784223117816	21.022148	0.0	880.0	894.0	6.8176203	4.1194	20.750128	0.0	1721	1658	1658	0.95454544	20	41	116	236	307	4120	0	43	2020-02-29_202931
29	5000	2871	385	0	66	0	861	774	7.331726	4.34134239601514	21.022148	0.0	861.0	894.0	6.8176203	4.1194	20.750128	0.0	1744	1678	1678	0.94541234	20	41	116	239	309	4139	0	43	2020-02-29_202931
29	5000	2859	374	0	67	0	855	801	7.434629	4.364955597921492	21.022148	0.0	855.0	894.0	6.8176203	4.1194	20.750128	0.0	1767	1700	1700	0.95438594	20	41	116	240	311	4145	0	44	2020-02-29_202932
29	5000	2845	369	0	65	0	845	831	7.514363	4.4175309589123675	21.022148	0.0	845.0	894.0	6.8176203	4.1194	20.750128	0.0	1786	1721	1721	0.9692308	20	41	116	240	313	4155	0	45	2020-02-29_202932
30	5000	2836	356	0	63	0	831	868	7.5791287	4.465554969190428	21.022148	0.0	831.0	894.0	6.8176203	4.1194	20.750128	0.0	1808	1745	1745	0.95908546	20	41	116	242	314	4169	0	46	2020-02-29_202933
30	5000	2825	350	0	56	0	828	891	7.615416	4.513820195123666	21.022148	0.0	828.0	894.0	6.8176203	4.1194	20.750128	0.0	1825	1769	1769	0.94082123	20	41	116	243	316	4172	0	50	2020-02-29_202933
30	5000	2815	337	0	61	0	802	933	7.622978	4.549152655877203	21.022148	0.0	802.0	894.0	6.8176203	4.1194	20.750128	0.0	1848	1787	1787	0.9264339	20	41	116	243	320	4198	0	52	2020-02-29_202934
31	5000	2807	325	0	59	0	789	968	7.6955175	4.5212877927028	21.022148	0.0	789.0	894.0	6.8176203	4.1194	20.750128	0.0	1868	1809	1809	0.9391635	20	41	117	243	320	4211	0	52	2020-02-29_202934
31	5000	2799	316	0	58	0	768	1006	7.723606	4.524007758001527	21.022148	0.0	768.0	894.0	6.8176203	4.1194	20.750128	0.0	1885	1827	1827	0.9427083	20	41	117	243	321	4232	0	53	2020-02-29_202934
31	5000	2795	300	0	57	0	750	1045	7.865746	4.583673337405065	21.022148	0.0	750.0	894.0	6.8176203	4.1194	20.750128	0.0	1905	1848	1848	0.94133335	20	41	117	244	325	4250	0	53	2020-02-29_202935
32	5000	2792	288	0	52	0	741	1070	7.955454	4.578069172281193	21.022148	0.0	741.0	894.0	6.8176203	4.1194	20.750128	0.0	1920	1868	1868	0.9406208	20	41	117	244	327	4259	0	57	2020-02-29_202935
32	5000	2781	284	0	50	0	729	1097	7.99277	4.580013367412667	21.022148	0.0	729.0	894.0	6.8176203	4.1194	20.750128	0.0	1935	1885	1885	0.92729765	20	41	117	244	329	4271	0	59	2020-02-29_202936
32	5000	2775	276	0	44	0	716	1128	8.071918	4.576665131266967	21.022148	0.0	716.0	894.0	6.8176203	4.1194	20.750128	0.0	1949	1905	1905	0.92178774	20	41	117	245	333	4284	0	61	2020-02-29_202936
33	5000	2771	268	0	41	0	716	1142	8.098547	4.56445458754523	21.022148	0.0	716.0	894.0	6.8176203	4.1194	20.750128	0.0	1961	1920	1920	0.90782124	20	41	117	246	337	4284	0	62	2020-02-29_202937
33	5000	2765	264	0	36	0	697	1176	8.088998	4.551808201253759	21.022148	0.0	697.0	894.0	6.8176203	4.1194	20.750128	0.0	1971	1935	1935	0.8952654	20	41	117	247	337	4303	0	62	2020-02-29_202937
33	5000	2756	255	0	40	0	683	1203	8.106644	4.57310298925329	21.022148	0.0	683.0	894.0	6.8176203	4.1194	20.750128	0.0	1989	1949	1949	0.8682284	20	41	117	247	337	4317	0	63	2020-02-29_202938
34	5000	2744	252	0	43	0	666	1231	8.164045	4.618928171316613	21.266544	0.0	666.0	894.0	6.8176203	4.1194	20.750128	0.0	2004	1961	1961	0.8588589	20	41	117	247	340	4334	0	64	2020-02-29_202938
34	5000	2740	243	0	44	0	650	1258	8.213381	4.663211406198146	21.266544	0.0	650.0	894.0	6.8176203	4.1194	20.750128	0.0	2017	1973	1973	0.82769233	20	41	117	247	342	4350	0	65	2020-02-29_202939
34	5000	2736	239	0	35	0	642	1282	8.296041	4.614668363845485	21.266544	0.0	642.0	894.0	6.8176203	4.1194	20.750128	0.0	2025	1990	1990	0.8317757	20	41	117	247	343	4358	0	66	2020-02-29_202939
35	5000	2732	230	0	33	0	620	1316	8.369649	4.581068947663533	21.266544	0.0	620.0	894.0	6.8176203	4.1194	20.750128	0.0	2038	2005	2005	0.816129	20	41	117	247	344	4380	0	69	2020-02-29_202939
35	5000	2726	221	0	36	0	601	1346	8.463735	4.552558623873361	21.266544	0.0	601.0	894.0	6.8176203	4.1194	20.750128	0.0	2053	2017	2017	0.82529116	20	41	117	247	346	4399	0	70	2020-02-29_202940
35	5000	2723	212	0	40	0	585	1368	8.4910555	4.548012712378672	21.266544	0.0	585.0	894.0	6.8176203	4.1194	20.750128	0.0	2065	2025	2025	0.82564104	20	41	117	247	347	4415	0	72	2020-02-29_202940
36	5000	2715	207	0	39	0	572	1394	8.530643	4.5589418515335405	21.266544	0.0	572.0	894.0	6.8176203	4.1194	20.750128	0.0	2078	2039	2039	0.8304196	20	41	117	247	352	4428	0	73	2020-02-29_202941
36	5000	2709	193	0	44	0	568	1412	8.549235	4.607457269562543	21.266544	0.0	568.0	894.0	6.8176203	4.1194	20.750128	0.0	2098	2054	2054	0.8221831	20	41	117	247	353	4432	0	74	2020-02-29_202941
36	5000	2704	189	0	41	0	551	1440	8.607326	4.608929525282259	21.266544	0.0	551.0	894.0	6.8176203	4.1194	20.750128	0.0	2107	2066	2066	0.8076225	20	41	117	247	353	4449	0	75	2020-02-29_202942
37	5000	2701	181	0	40	0	533	1470	8.711674	4.634208584638009	21.266544	0.0	533.0	894.0	6.8176203	4.1194	20.750128	0.0	2118	2078	2078	0.8011257	20	41	117	248	354	4467	0	75	2020-02-29_202942
37	5000	2697	175	0	30	0	537	1482	8.796768	4.624166258848998	21.266544	0.0	537.0	894.0	6.8176203	4.1194	20.750128	0.0	2128	2098	2098	0.80260706	20	41	117	248	354	4463	0	79	2020-02-29_202942
37	5000	2691	172	0	30	0	521	1506	8.901025	4.607520813504265	21.266544	0.0	521.0	894.0	6.8176203	4.1194	20.750128	0.0	2137	2107	2107	0.8099808	20	41	117	248	355	4479	0	80	2020-02-29_202943
38	5000	2688	165	0	29	0	494	1541	8.8995075	4.637269524864846	21.266544	0.0	494.0	894.0	6.8176203	4.1194	20.750128	0.0	2147	2118	2118	0.79554653	20	41	117	248	356	4506	0	83	2020-02-29_202943
38	5000	2681	169	0	21	0	485	1561	8.968068	4.675112823920064	21.266544	0.0	485.0	894.0	6.8176203	4.1194	20.750128	0.0	2150	2129	2129	0.7938144	20	41	117	248	357	4515	0	83	2020-02-29_202943
38	5000	2674	167	0	21	0	467	1586	9.044163	4.756817192114317	21.266544	0.0	467.0	894.0	6.8176203	4.1194	20.750128	0.0	2159	2138	2138	0.8115632	20	41	117	248	358	4533	0	85	2020-02-29_202944
39	5000	2669	156	0	28	0	460	1600	9.104047	4.764024209243669	21.266544	0.0	460.0	894.0	6.8176203	4.1194	20.750128	0.0	2175	2147	2147	0.7826087	20	41	117	248	359	4540	0	87	2020-02-29_202944
39	5000	2661	158	0	31	0	440	1621	9.101476	4.704843809026394	21.266544	0.0	440.0	894.0	6.8176203	4.1194	20.750128	0.0	2181	2150	2150	0.76363635	20	41	117	248	359	4560	0	89	2020-02-29_202945
39	5000	2660	148	0	32	0	418	1652	9.127569	4.702270632985193	21.266544	0.0	418.0	894.0	6.8176203	4.1194	20.750128	0.0	2192	2160	2160	0.7583732	20	41	117	248	359	4582	0	90	2020-02-29_202945
40	5000	2656	145	0	22	0	418	1667	9.106194	4.71960239416767	21.266544	0.0	418.0	894.0	6.8176203	4.1194	20.750128	0.0	2199	2177	2177	0.71291864	20	41	117	248	360	4582	0	92	2020-02-29_202945
40	5000	2651	147	0	20	0	395	1694	9.15132	4.652545248771915	21.266544	0.0	395.0	894.0	6.8176203	4.1194	20.750128	0.0	2202	2182	2182	0.7012658	20	41	117	248	360	4605	0	93	2020-02-29_202946
40	5000	2651	141	0	16	0	387	1712	9.204854	4.677091919934293	21.266544	0.0	387.0	894.0	6.8176203	4.1194	20.750128	0.0	2208	2192	2192	0.71576226	20	41	117	248	361	4613	0	93	2020-02-29_202946
41	5000	2648	136	0	17	0	372	1734	9.148589	4.653183099859217	20.394106	0.0	372.0	894.0	6.8176203	4.1194	20.750128	0.0	2216	2199	2199	0.68817204	20	41	117	248	361	4628	0	93	2020-02-29_202946
41	5000	2645	130	0	23	0	359	1750	9.17751	4.620443212874544	20.394106	0.0	359.0	894.0	6.8176203	4.1194	20.750128	0.0	2225	2202	2202	0.67409474	20	41	117	248	361	4641	0	93	2020-02-29_202947
41	5000	2636	133	0	23	0	344	1770	9.145343	4.671523677412749	20.394106	0.0	344.0	894.0	6.8176203	4.1194	20.750128	0.0	2231	2208	2208	0.65988374	20	41	117	248	361	4656	0	94	2020-02-29_202947
42	5000	2634	130	0	19	0	339	1783	9.203518	4.715161101905103	20.394106	0.0	339.0	894.0	6.8176203	4.1194	20.750128	0.0	2236	2217	2217	0.66076696	20	41	117	248	361	4661	0	95	2020-02-29_202948
42	5000	2633	126	0	16	0	333	1796	9.252314	4.661140485046325	20.394106	0.0	333.0	894.0	6.8176203	4.1194	20.750128	0.0	2241	2225	2225	0.6756757	20	41	117	248	361	4667	0	96	2020-02-29_202948
42	5000	2630	117	0	22	0	321	1814	9.314987	4.625589281636728	20.394106	0.0	321.0	894.0	6.8176203	4.1194	20.750128	0.0	2253	2231	2231	0.7071651	20	41	117	248	362	4679	0	96	2020-02-29_202948
43	5000	2629	109	0	26	0	311	1829	9.462196	4.707164157874642	27.794872	0.0	311.0	894.0	6.8176203	4.1194	20.750128	0.0	2262	2236	2236	0.70418006	20	41	117	248	362	4689	0	96	2020-02-29_202949
43	5000	2625	104	0	30	0	302	1843	9.564381	4.647804537722517	27.794872	0.0	302.0	894.0	6.8176203	4.1194	20.750128	0.0	2271	2241	2241	0.68543047	20	41	117	248	362	4698	0	96	2020-02-29_202949
43	5000	2621	102	0	24	0	298	1859	9.648077	4.67385832365923	27.794872	0.0	298.0	894.0	6.8176203	4.1194	20.750128	0.0	2277	2253	2253	0.67114097	20	41	117	248	362	4702	0	96	2020-02-29_202949
44	5000	2621	91	0	26	0	298	1868	9.570805	4.676447745156958	27.794872	0.0	298.0	894.0	6.8176203	4.1194	20.750128	0.0	2288	2262	2262	0.67449665	20	41	117	248	362	4702	0	96	2020-02-29_202950
44	5000	2620	90	0	19	0	289	1886	9.52305	4.733361869152895	27.794872	0.0	289.0	894.0	6.8176203	4.1194	20.750128	0.0	2290	2271	2271	0.6885813	20	41	117	248	362	4711	0	96	2020-02-29_202950
44	5000	2619	83	0	21	0	276	1905	9.582797	4.668799571395865	27.794872	0.0	276.0	894.0	6.8176203	4.1194	20.750128	0.0	2298	2277	2277	0.6884058	20	41	117	248	362	4724	0	96	2020-02-29_202950
45	5000	2616	84	0	12	0	277	1915	9.48164	4.651479850652413	27.794872	0.0	277.0	894.0	6.8176203	4.1194	20.750128	0.0	2300	2288	2288	0.6931408	20	41	117	248	362	4723	0	96	2020-02-29_202951
45	5000	2614	81	0	14	0	258	1937	9.356283	4.643443269726672	27.794872	0.0	258.0	894.0	6.8176203	4.1194	20.750128	0.0	2305	2291	2291	0.6976744	20	41	117	248	362	4742	0	96	2020-02-29_202951
45	5000	2608	86	0	8	0	255	1946	9.482018	4.782092849142754	28.075663	0.0	255.0	894.0	6.8176203	4.1194	20.750128	0.0	2306	2298	2298	0.70980394	20	41	117	249	362	4745	0	97	2020-02-29_202951
46	5000	2606	79	0	14	0	250	1954	9.4011	4.803374915983146	28.075663	0.0	250.0	894.0	6.8176203	4.1194	20.750128	0.0	2315	2301	2301	0.708	20	41	117	249	362	4750	0	97	2020-02-29_202952
46	5000	2601	80	0	14	0	243	1965	9.3402605	4.754215778940781	28.075663	0.0	243.0	894.0	6.8176203	4.1194	20.750128	0.0	2319	2305	2305	0.69135803	20	41	117	249	363	4757	0	97	2020-02-29_202952
46	5000	2599	76	0	18	0	239	1971	9.301712	4.759113804042629	28.075663	0.0	239.0	894.0	6.8176203	4.1194	20.750128	0.0	2325	2307	2307	0.6820084	20	41	117	249	363	4761	0	97	2020-02-29_202952
47	5000	2595	75	0	15	0	231	1987	9.257289	4.793811329196897	28.075663	0.0	231.0	894.0	6.8176203	4.1194	20.750128	0.0	2330	2315	2315	0.66233766	20	41	117	249	363	4769	0	97	2020-02-29_202952
47	5000	2593	75	0	13	0	230	1992	9.235607	4.817052892139947	28.075663	0.0	230.0	894.0	6.8176203	4.1194	20.750128	0.0	2332	2319	2319	0.65652174	20	41	117	249	363	4770	0	97	2020-02-29_202953
47	5000	2591	75	0	9	0	225	2003	9.2858	4.840557793876587	28.075663	0.0	225.0	894.0	6.8176203	4.1194	20.750128	0.0	2334	2325	2325	0.69777775	20	41	117	249	363	4775	0	97	2020-02-29_202953
48	5000	2588	74	0	8	0	218	2015	9.208615	4.844375865248661	28.075663	0.0	218.0	894.0	6.8176203	4.1194	20.750128	0.0	2338	2330	2330	0.69266057	20	41	117	249	363	4782	0	97	2020-02-29_202953
48	5000	2586	75	0	6	0	213	2023	9.052985	4.885327086884726	28.075663	0.0	213.0	894.0	6.8176203	4.1194	20.750128	0.0	2339	2333	2333	0.6760563	20	41	117	249	363	4787	0	97	2020-02-29_202954
48	5000	2583	73	0	10	0	203	2034	8.991961	4.907034064165926	28.075663	0.0	203.0	894.0	6.8176203	4.1194	20.750128	0.0	2344	2334	2334	0.67487687	20	41	117	249	363	4797	0	97	2020-02-29_202954
49	5000	2582	69	0	11	0	199	2042	9.10192	4.951705392236487	28.075663	0.0	199.0	894.0	6.8176203	4.1194	20.750128	0.0	2349	2338	2338	0.7085427	20	41	117	249	363	4801	0	97	2020-02-29_202954
49	5000	2581	65	0	15	0	192	2050	9.104851	5.006973934336584	28.075663	0.0	192.0	894.0	6.8176203	4.1194	20.750128	0.0	2354	2339	2339	0.71875	20	41	117	249	363	4808	0	97	2020-02-29_202955
49	5000	2579	60	0	16	0	182	2066	9.017256	5.093455487495752	28.075663	0.0	182.0	894.0	6.8176203	4.1194	20.750128	0.0	2361	2345	2345	0.7032967	20	41	117	249	363	4818	0	97	2020-02-29_202955
50	5000	2578	59	0	14	0	179	2073	9.1168585	5.110420703329096	28.075663	0.0	179.0	894.0	6.8176203	4.1194	20.750128	0.0	2363	2349	2349	0.7150838	20	41	117	249	363	4821	0	97	2020-02-29_202955
50	5000	2577	54	0	15	0	174	2083	9.023822	5.098289292589967	28.075663	0.0	174.0	894.0	6.8176203	4.1194	20.750128	0.0	2369	2354	2354	0.7413793	20	41	117	249	363	4826	0	97	2020-02-29_202956
50	5000	2576	53	0	10	0	176	2088	9.062901	5.128057730708337	28.075663	0.0	176.0	894.0	6.8176203	4.1194	20.750128	0.0	2371	2361	2361	0.7443182	20	41	117	249	363	4824	0	97	2020-02-29_202956
51	5000	2576	53	0	8	0	168	2098	9.113086	5.089807400460188	28.075663	0.0	168.0	894.0	6.8176203	4.1194	20.750128	0.0	2371	2363	2363	0.76785713	20	41	117	249	363	4832	0	97	2020-02-29_202956
51	5000	2576	53	0	2	0	161	2109	9.187541	5.089623025600679	28.075663	0.0	161.0	894.0	6.8176203	4.1194	20.750128	0.0	2371	2369	2369	0.7453416	20	41	117	249	363	4839	0	99	2020-02-29_202957
51	5000	2573	54	0	2	0	155	2117	9.26786	5.060455851470559	28.075663	0.0	155.0	894.0	6.8176203	4.1194	20.750128	0.0	2373	2371	2371	0.78064513	20	41	117	249	363	4845	0	99	2020-02-29_202957
52	5000	2572	52	0	5	0	151	2121	9.264759	5.045308628830971	28.075663	0.0	151.0	894.0	6.8176203	4.1194	20.750128	0.0	2376	2371	2371	0.7615894	20	41	117	249	363	4849	0	99	2020-02-29_202957
52	5000	2571	53	0	5	0	144	2128	9.093763	4.763397396574259	28.075663	0.0	144.0	894.0	6.8176203	4.1194	20.750128	0.0	2376	2371	2371	0.75	20	41	117	249	363	4856	0	99	2020-02-29_202957
52	5000	2570	52	0	5	0	137	2135	9.089031	4.715265060854608	28.075663	0.0	137.0	894.0	6.8176203	4.1194	20.750128	0.0	2378	2373	2373	0.7591241	20	41	117	249	363	4863	0	101	2020-02-29_202958
53	5000	2569	48	0	7	0	135	2140	9.089924	4.801061536709612	28.075663	0.0	135.0	894.0	6.8176203	4.1194	20.750128	0.0	2383	2376	2376	0.7777778	20	41	117	249	363	4865	0	101	2020-02-29_202958
53	5000	2567	45	0	12	0	126	2149	9.0235615	4.914525918381284	28.075663	0.0	126.0	894.0	6.8176203	4.1194	20.750128	0.0	2388	2376	2376	0.7936508	20	41	117	249	363	4874	0	101	2020-02-29_202958
53	5000	2565	46	0	11	0	120	2157	9.133191	4.91139854915259	28.075663	0.0	120.0	894.0	6.8176203	4.1194	20.750128	0.0	2389	2378	2378	0.825	20	41	117	249	363	4880	0	101	2020-02-29_202958
54	5000	2563	46	0	8	0	114	2168	9.261641	4.995591127167922	28.075663	0.0	114.0	894.0	6.8176203	4.1194	20.750128	0.0	2391	2383	2383	0.88596493	20	41	117	249	363	4886	0	101	2020-02-29_202959
54	5000	2561	46	0	5	0	113	2174	9.339074	5.035420460424018	28.075663	0.0	113.0	894.0	6.8176203	4.1194	20.750128	0.0	2393	2388	2388	0.8761062	20	41	117	249	363	4887	0	101	2020-02-29_202959
54	5000	2561	42	0	8	0	105	2183	9.343663	5.052825726367863	28.075663	0.0	105.0	894.0	6.8176203	4.1194	20.750128	0.0	2397	2389	2389	0.84761906	20	41	117	249	363	4895	0	101	2020-02-29_202959
55	5000	2561	39	0	9	0	101	2189	9.264979	5.113047735070863	28.075663	0.0	101.0	894.0	6.8176203	4.1194	20.750128	0.0	2400	2391	2391	0.8712871	20	41	117	249	363	4899	0	101	2020-02-29_203000
55	5000	2559	40	0	8	0	97	2195	9.259755	5.247217985283536	28.075663	0.0	97.0	894.0	6.8176203	4.1194	20.750128	0.0	2401	2393	2393	0.8659794	20	41	117	249	363	4903	0	101	2020-02-29_203000
55	5000	2558	38	0	7	0	96	2200	9.258363	5.181609704723049	28.075663	0.0	96.0	894.0	6.8176203	4.1194	20.750128	0.0	2404	2397	2397	0.875	20	41	117	249	363	4904	0	101	2020-02-29_203000
56	5000	2557	38	0	5	0	93	2206	9.499218	5.066371238193403	28.075663	0.0	93.0	894.0	6.8176203	4.1194	20.750128	0.0	2405	2400	2400	0.86021507	20	41	117	249	363	4907	0	101	2020-02-29_203000
56	5000	2554	38	0	6	0	93	2208	9.329773	5.2145059654764285	28.075663	0.0	93.0	894.0	6.8176203	4.1194	20.750128	0.0	2408	2402	2402	0.83870965	20	41	117	249	363	4907	0	101	2020-02-29_203001
56	5000	2552	38	0	6	0	89	2214	9.397492	5.2136598536166385	28.075663	0.0	89.0	894.0	6.8176203	4.1194	20.750128	0.0	2410	2404	2404	0.8426966	20	41	117	249	363	4911	0	101	2020-02-29_203001
57	5000	2552	36	0	7	0	83	2221	9.265243	4.810842253289454	19.175613	0.0	83.0	894.0	6.8176203	4.1194	20.750128	0.0	2412	2405	2405	0.8433735	20	41	117	249	363	4917	0	101	2020-02-29_203001
57	5000	2552	35	0	5	0	79	2228	9.467066	4.860495484137226	19.175613	0.0	79.0	894.0	6.8176203	4.1194	20.750128	0.0	2413	2408	2408	0.835443	20	41	117	249	363	4921	0	101	2020-02-29_203001
57	5000	2552	34	0	3	0	80	2230	9.311544	4.965213884892522	19.175613	0.0	80.0	894.0	6.8176203	4.1194	20.750128	0.0	2414	2411	2411	0.825	20	41	117	249	363	4920	0	101	2020-02-29_203002
58	5000	2551	35	0	2	0	79	2232	9.498525	4.859922519270297	19.175613	0.0	79.0	894.0	6.8176203	4.1194	20.750128	0.0	2414	2412	2412	0.84810126	20	41	117	249	363	4921	0	101	2020-02-29_203002
58	5000	2550	34	0	3	0	76	2236	9.484176	4.929730640349568	19.175613	0.0	76.0	894.0	6.8176203	4.1194	20.750128	0.0	2416	2413	2413	0.81578946	20	41	117	249	363	4924	0	101	2020-02-29_203002
58	5000	2550	34	0	2	0	74	2238	9.461785	4.986810262689903	19.175613	0.0	74.0	894.0	6.8176203	4.1194	20.750128	0.0	2416	2414	2414	0.8108108	20	41	117	249	363	4926	0	102	2020-02-29_203002
59	5000	2549	31	0	6	0	68	2243	9.398165	5.057947820126563	19.175613	0.0	68.0	894.0	6.8176203	4.1194	20.750128	0.0	2420	2414	2414	0.7941176	20	41	117	249	363	4932	0	103	2020-02-29_203003
59	5000	2548	31	0	5	0	66	2247	9.28214	4.968322927486899	19.175613	0.0	66.0	894.0	6.8176203	4.1194	20.750128	0.0	2421	2416	2416	0.8030303	20	41	117	249	363	4934	0	103	2020-02-29_203003
59	5000	2545	34	0	5	0	63	2250	9.285467	4.963396943561975	19.175613	0.0	63.0	894.0	6.8176203	4.1194	20.750128	0.0	2421	2416	2416	0.7936508	20	41	117	249	363	4937	0	103	2020-02-29_203003
60	5000	2545	31	0	4	0	66	2251	9.340278	4.90924136576656	19.175613	0.0	66.0	894.0	6.8176203	4.1194	20.750128	0.0	2424	2420	2420	0.7878788	20	41	117	249	363	4934	0	103	2020-02-29_203003
60	5000	2544	30	0	5	0	62	2256	9.662967	4.806167796291386	19.175613	0.0	62.0	894.0	6.8176203	4.1194	20.750128	0.0	2426	2421	2421	0.82258064	20	41	117	249	363	4938	0	103	2020-02-29_203004
60	5000	2543	30	0	6	0	60	2258	9.699725	4.811246832640654	19.175613	0.0	60.0	894.0	6.8176203	4.1194	20.750128	0.0	2427	2421	2421	0.8333333	20	41	117	249	363	4940	0	103	2020-02-29_203004
61	5000	2542	29	0	5	0	61	2260	9.656334	4.721688675502045	19.175613	0.0	61.0	894.0	6.8176203	4.1194	20.750128	0.0	2429	2424	2424	0.852459	20	41	117	249	363	4939	0	103	2020-02-29_203004
61	5000	2540	30	0	3	0	62	2262	9.640041	4.76105237370901	19.175613	0.0	62.0	894.0	6.8176203	4.1194	20.750128	0.0	2430	2427	2427	0.87096775	20	41	117	249	363	4938	0	103	2020-02-29_203004
61	5000	2540	27	0	6	0	57	2267	9.4224205	4.8081833937795855	19.175613	0.0	57.0	894.0	6.8176203	4.1194	20.750128	0.0	2433	2427	2427	0.8596491	20	41	117	249	363	4943	0	103	2020-02-29_203005
62	5000	2539	27	0	5	0	54	2272	9.500386	4.7894006208381406	19.175613	0.0	54.0	894.0	6.8176203	4.1194	20.750128	0.0	2434	2429	2429	0.8148148	20	41	117	249	363	4946	0	103	2020-02-29_203005
62	5000	2538	27	0	5	0	54	2273	9.34322	4.812202939860227	19.175613	0.0	54.0	894.0	6.8176203	4.1194	20.750128	0.0	2435	2430	2430	0.8333333	20	41	117	249	363	4946	0	103	2020-02-29_203005
62	5000	2538	26	0	3	0	55	2275	9.294723	4.767193645522096	19.175613	0.0	55.0	894.0	6.8176203	4.1194	20.750128	0.0	2436	2433	2433	0.8363636	20	41	117	249	363	4945	0	103	2020-02-29_203005
63	5000	2536	28	0	2	0	54	2277	9.327	4.774487468914367	19.175613	0.0	54.0	894.0	6.8176203	4.1194	20.750128	0.0	2436	2434	2434	0.8148148	20	41	117	249	363	4946	0	103	2020-02-29_203006
63	5000	2536	26	0	3	0	54	2278	9.3466425	4.784719965761511	19.175613	0.0	54.0	894.0	6.8176203	4.1194	20.750128	0.0	2438	2435	2435	0.7962963	20	41	117	249	363	4946	0	103	2020-02-29_203006
63	5000	2535	26	0	3	0	53	2280	9.1435585	4.720518475520922	19.175613	0.0	53.0	894.0	6.8176203	4.1194	20.750128	0.0	2439	2436	2436	0.7735849	20	41	117	249	363	4947	0	103	2020-02-29_203006
64	5000	2534	24	0	6	0	52	2281	9.133154	4.765959180777967	19.175613	0.0	52.0	894.0	6.8176203	4.1194	20.750128	0.0	2442	2436	2436	0.7307692	20	41	117	249	363	4948	0	103	2020-02-29_203006
64	5000	2530	28	0	4	0	53	2282	9.207762	4.727281348680758	19.175613	0.0	53.0	894.0	6.8176203	4.1194	20.750128	0.0	2442	2438	2438	0.7358491	20	41	117	249	363	4947	0	103	2020-02-29_203007
64	5000	2529	29	0	3	0	52	2283	9.2048855	4.7695056561557365	19.175613	0.0	52.0	894.0	6.8176203	4.1194	20.750128	0.0	2442	2439	2439	0.6730769	20	41	117	249	363	4948	0	104	2020-02-29_203007
65	5000	2529	29	0	0	0	51	2287	9.146155	4.747142132794749	19.175613	0.0	51.0	894.0	6.8176203	4.1194	20.750128	0.0	2442	2442	2442	0.6666667	20	41	117	249	363	4949	0	104	2020-02-29_203007
65	5000	2527	31	0	0	0	45	2293	9.113097	4.782723592425957	19.175613	0.0	45.0	894.0	6.8176203	4.1194	20.750128	0.0	2442	2442	2442	0.6666667	20	41	117	249	363	4955	0	104	2020-02-29_203007
65	5000	2526	30	0	2	0	41	2297	9.155489	4.967912711367187	19.175613	0.0	41.0	894.0	6.8176203	4.1194	20.750128	0.0	2444	2442	2442	0.6585366	20	41	117	249	363	4959	0	104	2020-02-29_203008
66	5000	2525	29	0	4	0	41	2297	9.155489	4.967912711367187	19.175613	0.0	41.0	894.0	6.8176203	4.1194	20.750128	0.0	2446	2442	2442	0.6585366	20	41	117	249	363	4959	0	104	2020-02-29_203008
66	5000	2523	28	0	7	0	40	2298	9.18716	5.027007405160458	19.175613	0.0	40.0	894.0	6.8176203	4.1194	20.750128	0.0	2449	2442	2442	0.675	20	41	117	249	363	4960	0	104	2020-02-29_203008
66	5000	2521	29	0	6	0	40	2300	9.611303	5.115099764957547	19.894878	0.0	40.0	894.0	6.8176203	4.1194	20.750128	0.0	2450	2444	2444	0.75	20	41	117	249	363	4960	0	104	2020-02-29_203008
67	5000	2521	26	0	6	0	41	2302	8.983132	5.135161026581435	19.894878	0.0	41.0	894.0	6.8176203	4.1194	20.750128	0.0	2453	2447	2447	0.68292683	20	41	117	249	363	4959	0	104	2020-02-29_203009
67	5000	2520	26	0	4	0	44	2302	8.676072	5.307414953455136	19.894878	0.0	44.0	894.0	6.8176203	4.1194	20.750128	0.0	2454	2450	2450	0.6363636	20	41	117	249	363	4956	0	104	2020-02-29_203009
67	5000	2516	30	0	4	0	39	2307	8.377121	5.427807643048575	19.894878	0.0	39.0	894.0	6.8176203	4.1194	20.750128	0.0	2454	2450	2450	0.64102566	20	41	117	249	363	4961	0	104	2020-02-29_203009
68	5000	2516	28	0	3	0	40	2309	8.624933	5.209106855808344	19.894878	0.0	40.0	894.0	6.8176203	4.1194	20.750128	0.0	2456	2453	2453	0.85	20	41	117	249	363	4960	0	104	2020-02-29_203009
68	5000	2516	27	0	3	0	40	2310	8.747922	5.0560755526293795	19.894878	0.0	40.0	894.0	6.8176203	4.1194	20.750128	0.0	2457	2454	2454	0.85	20	41	117	249	363	4960	0	104	2020-02-29_203010
68	5000	2516	27	0	2	0	41	2310	8.534557	5.17603128081219	19.894878	0.0	41.0	894.0	6.8176203	4.1194	20.750128	0.0	2457	2455	2455	0.8292683	20	41	117	249	363	4959	0	104	2020-02-29_203010
69	5000	2515	24	0	5	0	41	2310	8.377594	5.216940377624276	19.894878	0.0	41.0	894.0	6.8176203	4.1194	20.750128	0.0	2461	2456	2456	0.75609756	20	41	117	249	363	4959	0	105	2020-02-29_203010
69	5000	2515	24	0	4	0	42	2310	8.67976	5.512479495747811	21.068565	0.0	42.0	894.0	6.8176203	4.1194	20.750128	0.0	2461	2457	2457	0.7619048	20	41	117	249	363	4958	0	105	2020-02-29_203010
69	5000	2515	23	0	5	0	41	2311	8.633234	5.572604827237158	21.068565	0.0	41.0	894.0	6.8176203	4.1194	20.750128	0.0	2462	2457	2457	0.75609756	20	41	117	249	363	4959	0	105	2020-02-29_203011
70	5000	2514	23	0	2	0	43	2312	8.299415	5.601879839773235	21.068565	0.0	43.0	894.0	6.8176203	4.1194	20.750128	0.0	2463	2461	2461	0.74418604	20	41	117	249	363	4957	0	106	2020-02-29_203011
70	5000	2514	21	0	4	0	41	2314	8.426743	5.706361119002107	21.068565	0.0	41.0	894.0	6.8176203	4.1194	20.750128	0.0	2465	2461	2461	0.7804878	20	41	117	249	363	4959	0	106	2020-02-29_203011
70	5000	2513	22	0	3	0	39	2317	8.023997	5.741140091016569	21.068565	0.0	39.0	894.0	6.8176203	4.1194	20.750128	0.0	2465	2462	2462	0.74358976	20	41	117	249	363	4961	0	106	2020-02-29_203011
71	5000	2512	20	0	4	0	40	2318	7.8363543	5.808537599026681	21.068565	0.0	40.0	894.0	6.8176203	4.1194	20.750128	0.0	2468	2464	2464	0.725	20	41	117	249	363	4960	0	106	2020-02-29_203012
71	5000	2512	18	0	5	0	40	2319	7.845369	5.820719823729486	21.068565	0.0	40.0	894.0	6.8176203	4.1194	20.750128	0.0	2470	2465	2465	0.75	20	41	117	249	363	4960	0	106	2020-02-29_203012
71	5000	2512	18	0	5	0	39	2320	8.046533	5.754225795183321	21.068565	0.0	39.0	894.0	6.8176203	4.1194	20.750128	0.0	2470	2465	2465	0.7692308	20	41	117	249	363	4961	0	106	2020-02-29_203012
72	5000	2512	18	0	2	0	40	2322	8.479176	5.9711854769179515	21.068565	0.0	40.0	894.0	6.8176203	4.1194	20.750128	0.0	2470	2468	2468	0.8	20	41	117	249	363	4960	0	106	2020-02-29_203012
72	5000	2512	17	0	1	0	39	2324	8.238904	5.694917641597645	21.068565	0.0	39.0	894.0	6.8176203	4.1194	20.750128	0.0	2471	2470	2470	0.7948718	20	41	117	249	363	4961	0	107	2020-02-29_203013
72	5000	2511	18	0	1	0	37	2325	8.301142	5.798777142227044	21.068565	0.0	37.0	894.0	6.8176203	4.1194	20.750128	0.0	2471	2470	2470	0.8378378	20	41	117	249	363	4963	0	108	2020-02-29_203013
73	5000	2509	18	0	3	0	36	2326	8.216305	5.857699630272629	21.068565	0.0	36.0	894.0	6.8176203	4.1194	20.750128	0.0	2473	2470	2470	0.8333333	20	41	117	249	363	4964	0	108	2020-02-29_203013
73	5000	2509	17	0	3	0	35	2328	8.586731	5.728762673670488	21.068565	0.0	35.0	894.0	6.8176203	4.1194	20.750128	0.0	2474	2471	2471	0.82857144	20	41	117	249	363	4965	0	108	2020-02-29_203014
73	5000	2509	17	0	2	0	33	2331	8.560098	5.984933692609438	21.068565	0.0	33.0	894.0	6.8176203	4.1194	20.750128	0.0	2474	2472	2472	0.8181818	20	41	117	249	363	4967	0	108	2020-02-29_203014
74	5000	2507	17	0	3	0	32	2333	8.226465	5.997825228422642	21.068565	0.0	32.0	894.0	6.8176203	4.1194	20.750128	0.0	2476	2473	2473	0.84375	20	41	117	249	363	4968	0	108	2020-02-29_203014
74	5000	2507	17	0	2	0	33	2333	8.246131	5.904446119516333	21.068565	0.0	33.0	894.0	6.8176203	4.1194	20.750128	0.0	2476	2474	2474	0.8484849	20	41	117	249	363	4967	0	108	2020-02-29_203014
74	5000	2506	16	0	4	0	32	2334	8.350086	5.968161668791654	21.068565	0.0	32.0	894.0	6.8176203	4.1194	20.750128	0.0	2478	2474	2474	0.875	20	41	117	249	363	4968	0	108	2020-02-29_203014
75	5000	2506	14	0	4	0	32	2336	8.647004	6.044560583407563	21.068565	0.0	32.0	894.0	6.8176203	4.1194	20.750128	0.0	2480	2476	2476	0.90625	20	41	117	249	363	4968	0	108	2020-02-29_203014
75	5000	2505	13	0	6	0	32	2336	8.647004	6.044560583407563	21.068565	0.0	32.0	894.0	6.8176203	4.1194	20.750128	0.0	2482	2476	2476	0.90625	20	41	117	249	363	4968	0	108	2020-02-29_203015
75	5000	2505	12	0	4	0	34	2337	8.396474	6.047649954883851	21.068565	0.0	34.0	894.0	6.8176203	4.1194	20.750128	0.0	2483	2479	2479	0.88235295	20	41	117	249	363	4966	0	108	2020-02-29_203015
76	5000	2505	11	0	4	0	35	2337	8.46086	5.9702149835213545	21.068565	0.0	35.0	894.0	6.8176203	4.1194	20.750128	0.0	2484	2480	2480	0.85714287	20	41	117	249	363	4965	0	108	2020-02-29_203015
76	5000	2503	13	0	2	0	34	2340	8.928414	5.730299663064369	21.068565	0.0	34.0	894.0	6.8176203	4.1194	20.750128	0.0	2484	2482	2482	0.88235295	20	41	117	249	363	4966	0	108	2020-02-29_203015
76	5000	2503	12	0	2	0	34	2341	9.082165	5.661479745196783	21.068565	0.0	34.0	894.0	6.8176203	4.1194	20.750128	0.0	2485	2483	2483	0.9117647	20	41	117	249	363	4966	0	108	2020-02-29_203015
77	5000	2503	12	0	1	0	34	2342	8.9507065	5.628614493544869	21.068565	0.0	34.0	894.0	6.8176203	4.1194	20.750128	0.0	2485	2484	2484	0.9117647	20	41	117	249	363	4966	0	108	2020-02-29_203016
77	5000	2503	12	0	1	0	32	2344	9.417735	5.465302345170036	21.068565	0.0	32.0	894.0	6.8176203	4.1194	20.750128	0.0	2485	2484	2484	0.96875	20	41	117	249	363	4968	0	108	2020-02-29_203016
77	5000	2503	11	0	1	0	30	2347	9.415011	5.341764917923148	21.068565	0.0	30.0	894.0	6.8176203	4.1194	20.750128	0.0	2486	2485	2485	0.8666667	20	41	117	249	363	4970	0	108	2020-02-29_203016
78	5000	2503	8	0	4	0	30	2347	9.415011	5.341764917923148	21.068565	0.0	30.0	894.0	6.8176203	4.1194	20.750128	0.0	2489	2485	2485	0.8666667	20	41	117	249	363	4970	0	108	2020-02-29_203016
78	5000	2503	7	0	5	0	29	2347	9.739667	5.126263346455857	21.068565	0.0	29.0	894.0	6.8176203	4.1194	20.750128	0.0	2490	2485	2485	0.8965517	20	41	117	249	363	4971	0	109	2020-02-29_203016
78	5000	2503	7	0	4	0	29	2348	9.912497	5.141881539890206	21.068565	0.0	29.0	894.0	6.8176203	4.1194	20.750128	0.0	2490	2486	2486	0.8965517	20	41	117	249	363	4971	0	109	2020-02-29_203017
79	5000	2503	7	0	1	0	32	2348	9.29853	5.32101225207373	21.068565	0.0	32.0	894.0	6.8176203	4.1194	20.750128	0.0	2490	2489	2489	0.8125	20	41	117	249	363	4968	0	109	2020-02-29_203017
79	5000	2501	9	0	0	0	31	2350	9.925135	5.153338911013198	21.068565	0.0	31.0	894.0	6.8176203	4.1194	20.750128	0.0	2490	2490	2490	0.9032258	20	41	117	249	363	4969	0	109	2020-02-29_203017
79	5000	2501	9	0	0	0	28	2353	9.474193	4.805455985290314	17.678818	0.0	28.0	894.0	6.8176203	4.1194	20.750128	0.0	2490	2490	2490	0.89285713	20	41	117	249	363	4972	0	109	2020-02-29_203017
80	5000	2501	8	0	1	0	28	2353	9.474193	4.805455985290314	17.678818	0.0	28.0	894.0	6.8176203	4.1194	20.750128	0.0	2491	2490	2490	0.89285713	20	41	117	249	363	4972	0	109	2020-02-29_203017
80	5000	2501	8	0	1	0	28	2353	9.474193	4.805455985290314	17.678818	0.0	28.0	894.0	6.8176203	4.1194	20.750128	0.0	2491	2490	2490	0.89285713	20	41	117	249	363	4972	0	109	2020-02-29_203017
80	5000	2501	7	0	2	0	24	2356	9.244055	4.781344543719053	17.678818	0.0	24.0	894.0	6.8176203	4.1194	20.750128	0.0	2492	2490	2490	0.875	20	41	117	249	363	4976	0	110	2020-02-29_203018
81	5000	2501	7	0	1	0	23	2358	8.703675	4.720077226944524	17.678818	0.0	23.0	894.0	6.8176203	4.1194	20.750128	0.0	2492	2491	2491	0.82608694	20	41	117	249	363	4977	0	110	2020-02-29_203018
81	5000	2501	7	0	1	0	22	2359	8.651902	4.824464268170458	17.678818	0.0	22.0	894.0	6.8176203	4.1194	20.750128	0.0	2492	2491	2491	0.8181818	20	41	117	249	363	4978	0	110	2020-02-29_203018
81	5000	2501	7	0	0	0	22	2360	8.285964	4.39321073910011	15.682003	0.0	22.0	894.0	6.8176203	4.1194	20.750128	0.0	2492	2492	2492	0.8181818	20	41	117	249	363	4978	0	110	2020-02-29_203018
82	5000	2501	7	0	0	0	20	2362	8.151358	4.583997689850709	15.682003	0.0	20.0	894.0	6.8176203	4.1194	20.750128	0.0	2492	2492	2492	0.85	20	41	117	249	363	4980	0	110	2020-02-29_203018
82	5000	2501	7	0	0	0	17	2365	8.500523	4.5295941714633	15.682003	0.0	17.0	894.0	6.8176203	4.1194	20.750128	0.0	2492	2492	2492	0.9411765	20	41	117	249	363	4983	0	110	2020-02-29_203018
82	5000	2499	9	0	0	0	17	2365	8.500523	4.5295941714633	15.682003	0.0	17.0	894.0	6.8176203	4.1194	20.750128	0.0	2492	2492	2492	0.9411765	20	41	117	249	363	4983	0	110	2020-02-29_203019
83	5000	2499	9	0	0	0	17	2365	8.500523	4.5295941714633	15.682003	0.0	17.0	894.0	6.8176203	4.1194	20.750128	0.0	2492	2492	2492	0.9411765	20	41	117	249	363	4983	0	110	2020-02-29_203019
83	5000	2499	8	0	1	0	17	2365	8.500523	4.5295941714633	15.682003	0.0	17.0	894.0	6.8176203	4.1194	20.750128	0.0	2493	2492	2492	0.9411765	20	41	117	249	363	4983	0	110	2020-02-29_203019
83	5000	2498	8	0	2	0	15	2367	8.36773	4.741355257361936	15.682003	0.0	15.0	894.0	6.8176203	4.1194	20.750128	0.0	2494	2492	2492	0.8666667	20	41	117	249	363	4985	0	110	2020-02-29_203019
84	5000	2497	9	0	2	0	14	2368	8.096384	4.797950251344826	15.682003	0.0	14.0	894.0	6.8176203	4.1194	20.750128	0.0	2494	2492	2492	0.85714287	20	41	117	249	363	4986	0	110	2020-02-29_203019
84	5000	2497	9	0	1	0	14	2369	8.819564	4.2108312816351905	15.682003	1.4737473	14.0	894.0	6.8176203	4.1194	20.750128	0.0	2494	2493	2493	1.0	20	41	117	249	363	4986	0	110	2020-02-29_203019
84	5000	2497	9	0	0	0	15	2369	9.205839	4.324663561485904	15.682003	1.4737473	15.0	894.0	6.8176203	4.1194	20.750128	0.0	2494	2494	2494	1.0	20	41	117	249	363	4985	0	110	2020-02-29_203020
85	5000	2497	9	0	0	0	15	2369	9.205839	4.324663561485904	15.682003	1.4737473	15.0	894.0	6.8176203	4.1194	20.750128	0.0	2494	2494	2494	1.0	20	41	117	249	363	4985	0	110	2020-02-29_203020
85	5000	2497	9	0	0	0	15	2369	9.205839	4.324663561485904	15.682003	1.4737473	15.0	894.0	6.8176203	4.1194	20.750128	0.0	2494	2494	2494	1.0	20	41	117	249	363	4985	0	110	2020-02-29_203020
85	5000	2497	9	0	0	0	13	2371	9.012008	4.5411338610279275	15.682003	1.4737473	13.0	894.0	6.8176203	4.1194	20.750128	0.0	2494	2494	2494	1.0769231	20	41	117	249	363	4987	0	110	2020-02-29_203020
86	5000	2497	9	0	0	0	13	2371	9.012008	4.5411338610279275	15.682003	1.4737473	13.0	894.0	6.8176203	4.1194	20.750128	0.0	2494	2494	2494	1.0769231	20	41	117	249	363	4987	0	110	2020-02-29_203020
86	5000	2497	8	0	1	0	12	2372	8.931961	4.733470666710876	15.682003	1.4737473	12.0	894.0	6.8176203	4.1194	20.750128	0.0	2495	2494	2494	1.0833334	20	41	117	249	363	4988	0	110	2020-02-29_203020
86	5000	2496	8	0	2	0	12	2372	8.931961	4.733470666710876	15.682003	1.4737473	12.0	894.0	6.8176203	4.1194	20.750128	0.0	2496	2494	2494	1.0833334	20	41	117	249	363	4988	0	110	2020-02-29_203021
87	5000	2496	8	0	2	0	10	2374	9.615353	4.543350164354756	15.682003	1.5284576	10.0	894.0	6.8176203	4.1194	20.750128	0.0	2496	2494	2494	1.3	20	41	117	249	363	4990	0	110	2020-02-29_203021
87	5000	2496	8	0	1	0	11	2374	8.978018	4.800621930203215	15.682003	1.5284576	11.0	894.0	6.8176203	4.1194	20.750128	0.0	2496	2495	2495	1.1818181	20	41	117	249	363	4989	0	110	2020-02-29_203021
87	5000	2496	8	0	0	0	10	2376	8.652342	4.684333850967429	15.232307	1.5284576	10.0	894.0	6.8176203	4.1194	20.750128	0.0	2496	2496	2496	0.9	20	41	117	249	363	4990	0	110	2020-02-29_203021
88	5000	2496	8	0	0	0	9	2377	9.443885	4.199676346797058	15.232307	2.6046753	9.0	894.0	6.8176203	4.1194	20.750128	0.0	2496	2496	2496	1.0	20	41	117	249	363	4991	0	110	2020-02-29_203021
88	5000	2496	8	0	0	0	7	2379	10.071182	4.63054592531013	15.232307	2.6046753	7.0	894.0	6.8176203	4.1194	20.750128	0.0	2496	2496	2496	1.2857143	20	41	117	249	363	4993	0	110	2020-02-29_203021
88	5000	2496	6	0	2	0	7	2379	10.071182	4.63054592531013	15.232307	2.6046753	7.0	894.0	6.8176203	4.1194	20.750128	0.0	2498	2496	2496	1.2857143	20	41	117	249	363	4993	0	110	2020-02-29_203022
89	5000	2496	5	0	3	0	6	2380	9.210995	4.417578237258487	14.613686	2.6046753	6.0	894.0	6.8176203	4.1194	20.750128	0.0	2499	2496	2496	1.0	20	41	117	249	363	4994	0	110	2020-02-29_203022
89	5000	2496	5	0	3	0	6	2380	9.210995	4.417578237258487	14.613686	2.6046753	6.0	894.0	6.8176203	4.1194	20.750128	0.0	2499	2496	2496	1.0	20	41	117	249	363	4994	0	110	2020-02-29_203022
89	5000	2495	6	0	1	0	8	2380	7.854517	4.6298262699893185	14.613686	1.7465439	8.0	894.0	6.8176203	4.1194	20.750128	0.0	2499	2498	2498	0.75	20	41	117	249	363	4992	0	110	2020-02-29_203022
90	5000	2495	6	0	0	0	9	2380	8.738198	5.077786384443525	15.807648	1.7465439	9.0	894.0	6.8176203	4.1194	20.750128	0.0	2499	2499	2499	1.0	20	41	117	249	363	4991	0	110	2020-02-29_203022
90	5000	2495	6	0	0	0	8	2380	9.117572	5.2902708039800155	15.807648	1.7465439	8.0	894.0	6.8176203	4.1194	20.750128	0.0	2499	2499	2499	1.0	20	41	117	249	363	4992	0	111	2020-02-29_203022
90	5000	2495	6	0	0	0	8	2380	9.117572	5.2902708039800155	15.807648	1.7465439	8.0	894.0	6.8176203	4.1194	20.750128	0.0	2499	2499	2499	1.0	20	41	117	249	363	4992	0	111	2020-02-29_203022
91	5000	2494	7	0	0	0	8	2380	9.117572	5.2902708039800155	15.807648	1.7465439	8.0	894.0	6.8176203	4.1194	20.750128	0.0	2499	2499	2499	1.0	20	41	117	249	363	4992	0	111	2020-02-29_203023
91	5000	2493	8	0	0	0	8	2380	9.117572	5.2902708039800155	15.807648	1.7465439	8.0	894.0	6.8176203	4.1194	20.750128	0.0	2499	2499	2499	1.0	20	41	117	249	363	4992	0	111	2020-02-29_203023
91	5000	2493	6	0	2	0	8	2380	9.117572	5.2902708039800155	15.807648	1.7465439	8.0	894.0	6.8176203	4.1194	20.750128	0.0	2501	2499	2499	1.0	20	41	117	249	363	4992	0	111	2020-02-29_203023
92	5000	2492	6	0	3	0	7	2381	8.973722	5.697221098664709	15.807648	1.7465439	7.0	894.0	6.8176203	4.1194	20.750128	0.0	2502	2499	2499	0.85714287	20	41	117	249	363	4993	0	111	2020-02-29_203023
92	5000	2492	6	0	3	0	6	2382	8.864651	6.232981590641621	15.807648	1.7465439	6.0	894.0	6.8176203	4.1194	20.750128	0.0	2502	2499	2499	0.8333333	20	41	117	249	363	4994	0	111	2020-02-29_203023
92	5000	2492	5	0	2	0	8	2382	10.17858	5.891652956042417	16.030457	1.7465439	8.0	894.0	6.8176203	4.1194	20.750128	0.0	2503	2501	2501	0.75	20	41	117	249	363	4992	0	111	2020-02-29_203023
93	5000	2492	4	0	2	0	9	2382	9.922447	5.564446955068535	16.030457	1.7465439	9.0	894.0	6.8176203	4.1194	20.750128	0.0	2504	2502	2502	0.7777778	20	41	117	249	363	4991	0	111	2020-02-29_203024
93	5000	2492	4	0	2	0	9	2382	9.922447	5.564446955068535	16.030457	1.7465439	9.0	894.0	6.8176203	4.1194	20.750128	0.0	2504	2502	2502	0.7777778	20	41	117	249	363	4991	0	111	2020-02-29_203024
93	5000	2490	6	0	1	0	10	2382	10.249406	5.347124785269021	16.030457	1.7465439	10.0	894.0	6.8176203	4.1194	20.750128	0.0	2504	2503	2503	0.9	20	41	117	249	363	4990	0	111	2020-02-29_203024
94	5000	2490	6	0	0	0	11	2382	9.480656	5.677438072763838	16.030457	1.7465439	11.0	894.0	6.8176203	4.1194	20.750128	0.0	2504	2504	2504	0.8181818	20	41	117	249	363	4989	0	111	2020-02-29_203024
94	5000	2490	6	0	0	0	11	2382	9.480656	5.677438072763838	16.030457	1.7465439	11.0	894.0	6.8176203	4.1194	20.750128	0.0	2504	2504	2504	0.8181818	20	41	117	249	363	4989	0	111	2020-02-29_203024
94	5000	2490	6	0	0	0	10	2383	10.168254	5.480531742443578	16.030457	1.7465439	10.0	894.0	6.8176203	4.1194	20.750128	0.0	2504	2504	2504	0.9	20	41	117	249	363	4990	0	111	2020-02-29_203024
95	5000	2490	6	0	0	0	10	2383	10.168254	5.480531742443578	16.030457	1.7465439	10.0	894.0	6.8176203	4.1194	20.750128	0.0	2504	2504	2504	0.9	20	41	117	249	363	4990	0	111	2020-02-29_203025
95	5000	2490	6	0	0	0	10	2383	10.168254	5.480531742443578	16.030457	1.7465439	10.0	894.0	6.8176203	4.1194	20.750128	0.0	2504	2504	2504	0.9	20	41	117	249	363	4990	0	111	2020-02-29_203025
95	5000	2490	6	0	0	0	10	2383	10.168254	5.480531742443578	16.030457	1.7465439	10.0	894.0	6.8176203	4.1194	20.750128	0.0	2504	2504	2504	0.9	20	41	117	249	363	4990	0	111	2020-02-29_203025
96	5000	2490	6	0	0	0	9	2384	10.6509905	5.582930517137007	16.030457	1.7465439	9.0	894.0	6.8176203	4.1194	20.750128	0.0	2504	2504	2504	1.0	20	41	117	249	363	4991	0	111	2020-02-29_203025
96	5000	2490	6	0	0	0	9	2384	10.6509905	5.582930517137007	16.030457	1.7465439	9.0	894.0	6.8176203	4.1194	20.750128	0.0	2504	2504	2504	1.0	20	41	117	249	363	4991	0	111	2020-02-29_203025
96	5000	2490	6	0	0	0	9	2384	10.6509905	5.582930517137007	16.030457	1.7465439	9.0	894.0	6.8176203	4.1194	20.750128	0.0	2504	2504	2504	1.0	20	41	117	249	363	4991	0	111	2020-02-29_203025
97	5000	2490	6	0	0	0	9	2384	10.6509905	5.582930517137007	16.030457	1.7465439	9.0	894.0	6.8176203	4.1194	20.750128	0.0	2504	2504	2504	1.0	20	41	117	249	363	4991	0	111	2020-02-29_203026
97	5000	2490	6	0	0	0	8	2385	10.155654	5.75309968411306	16.030457	1.7465439	8.0	894.0	6.8176203	4.1194	20.750128	0.0	2504	2504	2504	1.0	20	41	117	249	363	4992	0	111	2020-02-29_203026
97	5000	2490	5	0	1	0	8	2385	10.155654	5.75309968411306	16.030457	1.7465439	8.0	894.0	6.8176203	4.1194	20.750128	0.0	2505	2504	2504	1.0	20	41	117	249	363	4992	0	111	2020-02-29_203026
98	5000	2490	5	0	1	0	6	2387	8.807643	6.0482192011674885	16.030457	1.7465439	6.0	894.0	6.8176203	4.1194	20.750128	0.0	2505	2504	2504	0.6666667	20	41	117	249	363	4994	0	111	2020-02-29_203026
98	5000	2490	5	0	1	0	6	2387	8.807643	6.0482192011674885	16.030457	1.7465439	6.0	894.0	6.8176203	4.1194	20.750128	0.0	2505	2504	2504	0.6666667	20	41	117	249	363	4994	0	111	2020-02-29_203026
98	5000	2489	6	0	0	0	7	2387	8.433397	5.60932671571315	16.030457	1.7465439	7.0	894.0	6.8176203	4.1194	20.750128	0.0	2505	2505	2505	0.71428573	20	41	117	249	363	4993	0	111	2020-02-29_203027
99	5000	2489	6	0	0	0	7	2387	8.433397	5.60932671571315	16.030457	1.7465439	7.0	894.0	6.8176203	4.1194	20.750128	0.0	2505	2505	2505	0.71428573	20	41	117	249	363	4993	0	111	2020-02-29_203027
99	5000	2489	6	0	0	0	7	2387	8.433397	5.60932671571315	16.030457	1.7465439	7.0	894.0	6.8176203	4.1194	20.750128	0.0	2505	2505	2505	0.71428573	20	41	117	249	363	4993	0	111	2020-02-29_203027
99	5000	2489	6	0	0	0	7	2387	8.433397	5.60932671571315	16.030457	1.7465439	7.0	894.0	6.8176203	4.1194	20.750128	0.0	2505	2505	2505	0.71428573	20	41	117	249	363	4993	0	111	2020-02-29_203027
100	5000	2489	6	0	0	0	7	2387	8.433397	5.60932671571315	16.030457	1.7465439	7.0	894.0	6.8176203	4.1194	20.750128	0.0	2505	2505	2505	0.71428573	20	41	117	249	363	4993	0	111	2020-02-29_203027
100	5000	2489	6	0	0	0	7	2387	8.433397	5.60932671571315	16.030457	1.7465439	7.0	894.0	6.8176203	4.1194	20.750128	0.0	2505	2505	2505	0.71428573	20	41	117	249	363	4993	0	111	2020-02-29_203027
100	5000	2489	6	0	0	0	7	2387	8.433397	5.60932671571315	16.030457	1.7465439	7.0	894.0	6.8176203	4.1194	20.750128	0.0	2505	2505	2505	0.71428573	20	41	117	249	363	4993	0	111	2020-02-29_203028
101	5000	2489	6	0	0	0	7	2387	8.433397	5.60932671571315	16.030457	1.7465439	7.0	894.0	6.8176203	4.1194	20.750128	0.0	2505	2505	2505	0.71428573	20	41	117	249	363	4993	0	111	2020-02-29_203028
101	5000	2489	4	0	2	0	7	2387	8.433397	5.60932671571315	16.030457	1.7465439	7.0	894.0	6.8176203	4.1194	20.750128	0.0	2507	2505	2505	0.71428573	20	41	117	249	363	4993	0	111	2020-02-29_203028
101	5000	2489	4	0	2	0	6	2388	9.5478735	5.227254368444478	16.030457	1.7931595	6.0	894.0	6.8176203	4.1194	20.750128	0.0	2507	2505	2505	0.8333333	20	41	117	249	363	4994	0	111	2020-02-29_203028
102	5000	2489	4	0	2	0	6	2388	9.5478735	5.227254368444478	16.030457	1.7931595	6.0	894.0	6.8176203	4.1194	20.750128	0.0	2507	2505	2505	0.8333333	20	41	117	249	363	4994	0	111	2020-02-29_203028
102	5000	2489	3	0	1	0	7	2389	10.033388	5.881353635614696	18.59423	1.7931595	7.0	894.0	6.8176203	4.1194	20.750128	0.0	2508	2507	2507	0.71428573	20	41	117	249	363	4993	0	111	2020-02-29_203028
102	5000	2489	2	0	2	0	7	2389	10.033388	5.881353635614696	18.59423	1.7931595	7.0	894.0	6.8176203	4.1194	20.750128	0.0	2509	2507	2507	0.71428573	20	41	117	249	363	4993	0	111	2020-02-29_203029
103	5000	2489	2	0	2	0	7	2389	10.033388	5.881353635614696	18.59423	1.7931595	7.0	894.0	6.8176203	4.1194	20.750128	0.0	2509	2507	2507	0.71428573	20	41	117	249	363	4993	0	111	2020-02-29_203029
103	5000	2489	2	0	1	0	8	2389	10.338277	5.512939490966202	18.59423	1.7931595	8.0	894.0	6.8176203	4.1194	20.750128	0.0	2509	2508	2508	0.625	20	41	117	249	363	4992	0	111	2020-02-29_203029
103	5000	2489	2	0	0	0	9	2389	10.16216	5.183878174304001	18.59423	1.7931595	9.0	894.0	6.8176203	4.1194	20.750128	0.0	2509	2509	2509	0.6666667	20	41	117	249	363	4991	0	111	2020-02-29_203029
104	5000	2489	2	0	0	0	5	2393	10.710432	4.989172274143187	18.59423	6.1879272	5.0	894.0	6.8176203	4.1194	20.750128	0.0	2509	2509	2509	0.8	20	41	117	249	363	4995	0	111	2020-02-29_203029
104	5000	2489	2	0	0	0	5	2393	10.710432	4.989172274143187	18.59423	6.1879272	5.0	894.0	6.8176203	4.1194	20.750128	0.0	2509	2509	2509	0.8	20	41	117	249	363	4995	0	111	2020-02-29_203029
104	5000	2489	1	0	1	0	5	2393	10.710432	4.989172274143187	18.59423	6.1879272	5.0	894.0	6.8176203	4.1194	20.750128	0.0	2510	2509	2509	0.8	20	41	117	249	363	4995	0	111	2020-02-29_203030
105	5000	2489	1	0	1	0	5	2393	10.710432	4.989172274143187	18.59423	6.1879272	5.0	894.0	6.8176203	4.1194	20.750128	0.0	2510	2509	2509	0.8	20	41	117	249	363	4995	0	111	2020-02-29_203030
105	5000	2489	1	0	1	0	5	2393	10.710432	4.989172274143187	18.59423	6.1879272	5.0	894.0	6.8176203	4.1194	20.750128	0.0	2510	2509	2509	0.8	20	41	117	249	363	4995	0	111	2020-02-29_203030
105	5000	2489	1	0	0	0	6	2393	9.922531	4.8619134779669135	18.59423	5.9830246	6.0	894.0	6.8176203	4.1194	20.750128	0.0	2510	2510	2510	0.6666667	20	41	117	249	363	4994	0	111	2020-02-29_203030
106	5000	2489	1	0	0	0	6	2393	9.922531	4.8619134779669135	18.59423	5.9830246	6.0	894.0	6.8176203	4.1194	20.750128	0.0	2510	2510	2510	0.6666667	20	41	117	249	363	4994	0	111	2020-02-29_203030
106	5000	2489	1	0	0	0	6	2393	9.922531	4.8619134779669135	18.59423	5.9830246	6.0	894.0	6.8176203	4.1194	20.750128	0.0	2510	2510	2510	0.6666667	20	41	117	249	363	4994	0	111	2020-02-29_203030
106	5000	2489	0	0	1	0	6	2393	9.922531	4.8619134779669135	18.59423	5.9830246	6.0	894.0	6.8176203	4.1194	20.750128	0.0	2511	2510	2510	0.6666667	20	41	117	249	363	4994	0	111	2020-02-29_203031
107	5000	2489	0	0	1	0	6	2393	9.922531	4.8619134779669135	18.59423	5.9830246	6.0	894.0	6.8176203	4.1194	20.750128	0.0	2511	2510	2510	0.6666667	20	41	117	249	363	4994	0	111	2020-02-29_203031
107	5000	2489	0	0	1	0	5	2394	10.669452	5.036226263948976	18.59423	5.9830246	5.0	894.0	6.8176203	4.1194	20.750128	0.0	2511	2510	2510	0.6	20	41	117	249	363	4995	0	111	2020-02-29_203031
107	5000	2489	0	0	0	0	6	2394	11.308726	4.768950355890512	18.59423	5.9830246	6.0	894.0	6.8176203	4.1194	20.750128	0.0	2511	2511	2511	0.5	20	41	117	249	363	4994	0	111	2020-02-29_203031
108	5000	2489	0	0	0	0	6	2394	11.308726	4.768950355890512	18.59423	5.9830246	6.0	894.0	6.8176203	4.1194	20.750128	0.0	2511	2511	2511	0.5	20	41	117	249	363	4994	0	111	2020-02-29_203031
108	5000	2489	0	0	0	0	6	2394	11.308726	4.768950355890512	18.59423	5.9830246	6.0	894.0	6.8176203	4.1194	20.750128	0.0	2511	2511	2511	0.5	20	41	117	249	363	4994	0	111	2020-02-29_203031
108	5000	2489	0	0	0	0	6	2394	11.308726	4.768950355890512	18.59423	5.9830246	6.0	894.0	6.8176203	4.1194	20.750128	0.0	2511	2511	2511	0.5	20	41	117	249	363	4994	0	111	2020-02-29_203032
109	5000	2489	0	0	0	0	6	2394	11.308726	4.768950355890512	18.59423	5.9830246	6.0	894.0	6.8176203	4.1194	20.750128	0.0	2511	2511	2511	0.5	20	41	117	249	363	4994	0	111	2020-02-29_203032
109	5000	2489	0	0	0	0	6	2394	11.308726	4.768950355890512	18.59423	5.9830246	6.0	894.0	6.8176203	4.1194	20.750128	0.0	2511	2511	2511	0.5	20	41	117	249	363	4994	0	111	2020-02-29_203032
109	5000	2489	0	0	0	0	6	2394	11.308726	4.768950355890512	18.59423	5.9830246	6.0	894.0	6.8176203	4.1194	20.750128	0.0	2511	2511	2511	0.5	20	41	117	249	363	4994	0	111	2020-02-29_203032
110	5000	2489	0	0	0	0	6	2394	11.308726	4.768950355890512	18.59423	5.9830246	6.0	894.0	6.8176203	4.1194	20.750128	0.0	2511	2511	2511	0.5	20	41	117	249	363	4994	0	111	2020-02-29_203032
110	5000	2489	0	0	0	0	5	2395	11.075972	5.2936096028667885	18.59423	5.9830246	5.0	894.0	6.8176203	4.1194	20.750128	0.0	2511	2511	2511	0.6	20	41	117	249	363	4995	0	111	2020-02-29_203032
110	5000	2489	0	0	0	0	5	2395	11.075972	5.2936096028667885	18.59423	5.9830246	5.0	894.0	6.8176203	4.1194	20.750128	0.0	2511	2511	2511	0.6	20	41	117	249	363	4995	0	111	2020-02-29_203033
111	5000	2489	0	0	0	0	5	2395	11.075972	5.2936096028667885	18.59423	5.9830246	5.0	894.0	6.8176203	4.1194	20.750128	0.0	2511	2511	2511	0.6	20	41	117	249	363	4995	0	111	2020-02-29_203033
111	5000	2489	0	0	0	0	4	2396	11.656658	5.925798952985257	18.59423	5.9830246	4.0	894.0	6.8176203	4.1194	20.750128	0.0	2511	2511	2511	0.5	20	41	117	249	363	4996	0	111	2020-02-29_203033
111	5000	2489	0	0	0	0	4	2396	11.656658	5.925798952985257	18.59423	5.9830246	4.0	894.0	6.8176203	4.1194	20.750128	0.0	2511	2511	2511	0.5	20	41	117	249	363	4996	0	111	2020-02-29_203033
112	5000	2489	0	0	0	0	4	2396	11.656658	5.925798952985257	18.59423	5.9830246	4.0	894.0	6.8176203	4.1194	20.750128	0.0	2511	2511	2511	0.5	20	41	117	249	363	4996	0	111	2020-02-29_203033
112	5000	2489	0	0	0	0	3	2397	13.027451	6.434143969337651	18.59423	5.9830246	3.0	894.0	6.8176203	4.1194	20.750128	0.0	2511	2511	2511	0.6666667	20	41	117	249	363	4997	0	111	2020-02-29_203033
112	5000	2489	0	0	0	0	3	2397	13.027451	6.434143969337651	18.59423	5.9830246	3.0	894.0	6.8176203	4.1194	20.750128	0.0	2511	2511	2511	0.6666667	20	41	117	249	363	4997	0	111	2020-02-29_203033
113	5000	2489	0	0	0	0	3	2397	13.027451	6.434143969337651	18.59423	5.9830246	3.0	894.0	6.8176203	4.1194	20.750128	0.0	2511	2511	2511	0.6666667	20	41	117	249	363	4997	0	111	2020-02-29_203034
113	5000	2489	0	0	0	0	3	2397	13.027451	6.434143969337651	18.59423	5.9830246	3.0	894.0	6.8176203	4.1194	20.750128	0.0	2511	2511	2511	0.6666667	20	41	117	249	363	4997	0	111	2020-02-29_203034
113	5000	2489	0	0	0	0	3	2397	13.027451	6.434143969337651	18.59423	5.9830246	3.0	894.0	6.8176203	4.1194	20.750128	0.0	2511	2511	2511	0.6666667	20	41	117	249	363	4997	0	111	2020-02-29_203034
114	5000	2489	0	0	0	0	3	2397	13.027451	6.434143969337651	18.59423	5.9830246	3.0	894.0	6.8176203	4.1194	20.750128	0.0	2511	2511	2511	0.6666667	20	41	117	249	363	4997	0	111	2020-02-29_203034
114	5000	2489	0	0	0	0	2	2398	10.2440605	6.026014832942722	14.505096	5.9830246	2.0	894.0	6.8176203	4.1194	20.750128	0.0	2511	2511	2511	0.0	20	41	117	249	363	4998	0	111	2020-02-29_203034
114	5000	2489	0	0	0	0	2	2398	10.2440605	6.026014832942722	14.505096	5.9830246	2.0	894.0	6.8176203	4.1194	20.750128	0.0	2511	2511	2511	0.0	20	41	117	249	363	4998	0	111	2020-02-29_203034
115	5000	2489	0	0	0	0	2	2398	10.2440605	6.026014832942722	14.505096	5.9830246	2.0	894.0	6.8176203	4.1194	20.750128	0.0	2511	2511	2511	0.0	20	41	117	249	363	4998	0	111	2020-02-29_203035
115	5000	2489	0	0	0	0	2	2398	10.2440605	6.026014832942722	14.505096	5.9830246	2.0	894.0	6.8176203	4.1194	20.750128	0.0	2511	2511	2511	0.0	20	41	117	249	363	4998	0	111	2020-02-29_203035
115	5000	2489	0	0	0	0	2	2398	10.2440605	6.026014832942722	14.505096	5.9830246	2.0	894.0	6.8176203	4.1194	20.750128	0.0	2511	2511	2511	0.0	20	41	117	249	363	4998	0	111	2020-02-29_203035
116	5000	2489	0	0	0	0	2	2398	10.2440605	6.026014832942722	14.505096	5.9830246	2.0	894.0	6.8176203	4.1194	20.750128	0.0	2511	2511	2511	0.0	20	41	117	249	363	4998	0	111	2020-02-29_203035
116	5000	2489	0	0	0	0	2	2398	10.2440605	6.026014832942722	14.505096	5.9830246	2.0	894.0	6.8176203	4.1194	20.750128	0.0	2511	2511	2511	0.0	20	41	117	249	363	4998	0	111	2020-02-29_203035
116	5000	2489	0	0	0	0	2	2398	10.2440605	6.026014832942722	14.505096	5.9830246	2.0	894.0	6.8176203	4.1194	20.750128	0.0	2511	2511	2511	0.0	20	41	117	249	363	4998	0	111	2020-02-29_203035
117	5000	2489	0	0	0	0	2	2398	10.2440605	6.026014832942722	14.505096	5.9830246	2.0	894.0	6.8176203	4.1194	20.750128	0.0	2511	2511	2511	0.0	20	41	117	249	363	4998	0	111	2020-02-29_203035
117	5000	2489	0	0	0	0	2	2398	10.2440605	6.026014832942722	14.505096	5.9830246	2.0	894.0	6.8176203	4.1194	20.750128	0.0	2511	2511	2511	0.0	20	41	117	249	363	4998	0	111	2020-02-29_203036
117	5000	2489	0	0	0	0	1	2399	5.9830246	NaN	5.9830246	5.9830246	1.0	894.0	6.8176203	4.1194	20.750128	0.0	2511	2511	2511	0.0	20	41	117	249	363	4999	0	111	2020-02-29_203036
118	5000	2489	0	0	0	0	0	2400	NaN	-0.0	9999.0	9999.0	0.0	894.0	6.8176203	4.1194	20.750128	0.0	2511	2511	2511	0.0	20	41	117	249	363	5000	0	111	2020-02-29_203036
118	5000	2489	0	0	0	0	0	2400	NaN	-0.0	9999.0	9999.0	0.0	894.0	6.8176203	4.1194	20.750128	0.0	2511	2511	2511	0.0	20	41	117	249	363	5000	0	111	2020-02-29_203036
118	5000	2489	0	0	0	0	0	2400	NaN	-0.0	9999.0	9999.0	0.0	894.0	6.8176203	4.1194	20.750128	0.0	2511	2511	2511	0.0	20	41	117	249	363	5000	0	111	2020-02-29_203036
119	5000	2489	0	0	0	0	0	2400	NaN	-0.0	9999.0	9999.0	0.0	894.0	6.8176203	4.1194	20.750128	0.0	2511	2511	2511	0.0	20	41	117	249	363	5000	0	111	2020-02-29_203036
119	5000	2489	0	0	0	0	0	2400	NaN	-0.0	9999.0	9999.0	0.0	894.0	6.8176203	4.1194	20.750128	0.0	2511	2511	2511	0.0	20	41	117	249	363	5000	0	111	2020-02-29_203037
119	5000	2489	0	0	0	0	0	2400	NaN	-0.0	9999.0	9999.0	0.0	894.0	6.8176203	4.1194	20.750128	0.0	2511	2511	2511	0.0	20	41	117	249	363	5000	0	111	2020-02-29_203037
120	5000	2489	0	0	0	0	0	2400	NaN	-0.0	9999.0	9999.0	0.0	894.0	6.8176203	4.1194	20.750128	0.0	2511	2511	2511	0.0	20	41	117	249	363	5000	0	111	2020-02-29_203037
120	5000	2489	0	0	0	0	0	2400	NaN	-0.0	9999.0	9999.0	0.0	894.0	6.8176203	4.1194	20.750128	0.0	2511	2511	2511	0.0	20	41	117	249	363	5000	0	111	2020-02-29_203037
120	5000	2489	0	0	0	0	0	2400	NaN	-0.0	9999.0	9999.0	0.0	894.0	6.8176203	4.1194	20.750128	0.0	2511	2511	2511	0.0	20	41	117	249	363	5000	0	111	2020-02-29_203037
121	5000	2489	0	0	0	0	0	2400	NaN	-0.0	9999.0	9999.0	0.0	894.0	6.8176203	4.1194	20.750128	0.0	2511	2511	2511	0.0	20	41	117	249	363	5000	0	111	2020-02-29_203037
121	5000	2489	0	0	0	0	0	2400	NaN	-0.0	9999.0	9999.0	0.0	894.0	6.8176203	4.1194	20.750128	0.0	2511	2511	2511	0.0	20	41	117	249	363	5000	0	111	2020-02-29_203037
121	5000	2489	0	0	0	0	0	2400	NaN	-0.0	9999.0	9999.0	0.0	894.0	6.8176203	4.1194	20.750128	0.0	2511	2511	2511	0.0	20	41	117	249	363	5000	0	111	2020-02-29_203038
122	5000	2489	0	0	0	0	0	2400	NaN	-0.0	9999.0	9999.0	0.0	894.0	6.8176203	4.1194	20.750128	0.0	2511	2511	2511	0.0	20	41	117	249	363	5000	0	111	2020-02-29_203038
122	5000	2489	0	0	0	0	0	2400	NaN	-0.0	9999.0	9999.0	0.0	894.0	6.8176203	4.1194	20.750128	0.0	2511	2511	2511	0.0	20	41	117	249	363	5000	0	111	2020-02-29_203038
122	5000	2489	0	0	0	0	0	2400	NaN	-0.0	9999.0	9999.0	0.0	894.0	6.8176203	4.1194	20.750128	0.0	2511	2511	2511	0.0	20	41	117	249	363	5000	0	111	2020-02-29_203038
123	5000	2489	0	0	0	0	0	2400	NaN	-0.0	9999.0	9999.0	0.0	894.0	6.8176203	4.1194	20.750128	0.0	2511	2511	2511	0.0	20	41	117	249	363	5000	0	111	2020-02-29_203038
123	5000	2489	0	0	0	0	0	2400	NaN	-0.0	9999.0	9999.0	0.0	894.0	6.8176203	4.1194	20.750128	0.0	2511	2511	2511	0.0	20	41	117	249	363	5000	0	111	2020-02-29_203038
123	5000	2489	0	0	0	0	0	2400	NaN	-0.0	9999.0	9999.0	0.0	894.0	6.8176203	4.1194	20.750128	0.0	2511	2511	2511	0.0	20	41	117	249	363	5000	0	111	2020-02-29_203039
124	5000	2489	0	0	0	0	0	2400	NaN	-0.0	9999.0	9999.0	0.0	894.0	6.8176203	4.1194	20.750128	0.0	2511	2511	2511	0.0	20	41	117	249	363	5000	0	111	2020-02-29_203039
124	5000	2489	0	0	0	0	0	2400	NaN	-0.0	9999.0	9999.0	0.0	894.0	6.8176203	4.1194	20.750128	0.0	2511	2511	2511	0.0	20	41	117	249	363	5000	0	111	2020-02-29_203039
124	5000	2489	0	0	0	0	0	2400	NaN	-0.0	9999.0	9999.0	0.0	894.0	6.8176203	4.1194	20.750128	0.0	2511	2511	2511	0.0	20	41	117	249	363	5000	0	111	2020-02-29_203039
125	5000	2489	0	0	0	0	0	2400	NaN	-0.0	9999.0	9999.0	0.0	894.0	6.8176203	4.1194	20.750128	0.0	2511	2511	2511	0.0	20	41	117	249	363	5000	0	111	2020-02-29_203039
125	5000	2489	0	0	0	0	0	2400	NaN	-0.0	9999.0	9999.0	0.0	894.0	6.8176203	4.1194	20.750128	0.0	2511	2511	2511	0.0	20	41	117	249	363	5000	0	111	2020-02-29_203039
125	5000	2489	0	0	0	0	0	2400	NaN	-0.0	9999.0	9999.0	0.0	894.0	6.8176203	4.1194	20.750128	0.0	2511	2511	2511	0.0	20	41	117	249	363	5000	0	111	2020-02-29_203039
126	5000	2489	0	0	0	0	0	2400	NaN	-0.0	9999.0	9999.0	0.0	894.0	6.8176203	4.1194	20.750128	0.0	2511	2511	2511	0.0	20	41	117	249	363	5000	0	111	2020-02-29_203040
126	5000	2489	0	0	0	0	0	2400	NaN	-0.0	9999.0	9999.0	0.0	894.0	6.8176203	4.1194	20.750128	0.0	2511	2511	2511	0.0	20	41	117	249	363	5000	0	111	2020-02-29_203040
126	5000	2489	0	0	0	0	0	2400	NaN	-0.0	9999.0	9999.0	0.0	894.0	6.8176203	4.1194	20.750128	0.0	2511	2511	2511	0.0	20	41	117	249	363	5000	0	111	2020-02-29_203040
127	5000	2489	0	0	0	0	0	2400	NaN	-0.0	9999.0	9999.0	0.0	894.0	6.8176203	4.1194	20.750128	0.0	2511	2511	2511	0.0	20	41	117	249	363	5000	0	111	2020-02-29_203040
127	5000	2489	0	0	0	0	0	2400	NaN	-0.0	9999.0	9999.0	0.0	894.0	6.8176203	4.1194	20.750128	0.0	2511	2511	2511	0.0	20	41	117	249	363	5000	0	111	2020-02-29_203040
127	5000	2489	0	0	0	0	0	2400	NaN	-0.0	9999.0	9999.0	0.0	894.0	6.8176203	4.1194	20.750128	0.0	2511	2511	2511	0.0	20	41	117	249	363	5000	0	111	2020-02-29_203040
