# Supplementary material for: Discrete simulation analysis of COVID-19 and prediction of isolation bed numbers
Source: PeerJ. 2021 Jun 23;9:e11629. doi: 10.7717/peerj.11629 (PMC8234972; doi:10.7717/peerj.11629)
Supplement: Supplemental Information 3 [file peerj-09-11629-s003.zip › raw_data/Healing time_output_2020-02-29_203046.csv]

worldTime(Day)	CITY_PERSON_SIZE	NORMAL	SHADOW	SUPER	CONFIRMED	DIAGNOSIS	FREEZE	CURED	shadow_average	shadow_std	shadow_max	shadow_min	real_countTmp	max_count	count_shadow_average	count_shadow_std	count_shadow_max	count_shadow_min	sum_confirmed_mark	sum_diagnosis_mark	sum_freeze_mark	r0	G1num	G2num	G3Num	G4Num	G5Num	BED_CanUse	BED_Need	DEATH	recordTime
0	5000	4975	25	0	0	0	0	0	NaN	-0.0	9999.0	9999.0	0.0	0.0	NaN	-0.0	9999.0	9999.0	0	0	0	0.0	0	0	0	0	0	5000	0	0	2020-02-29_203047
0	5000	4965	32	0	3	0	0	0	NaN	-0.0	9999.0	9999.0	0.0	0.0	NaN	-0.0	9999.0	9999.0	3	0	0	0.0	0	0	0	0	0	5000	0	0	2020-02-29_203047
0	5000	4962	34	0	4	0	0	0	NaN	-0.0	9999.0	9999.0	0.0	0.0	NaN	-0.0	9999.0	9999.0	4	0	0	0.0	0	0	0	0	0	5000	0	0	2020-02-29_203048
1	5000	4954	41	0	2	0	3	0	0.0	0.0	0.0	0.0	3.0	3.0	0.0	0.0	0.0	0.0	5	3	3	0.33333334	3	0	0	0	0	4997	0	0	2020-02-29_203048
1	5000	4950	45	0	1	0	4	0	0.0	0.0	0.0	0.0	4.0	4.0	0.0	0.0	0.0	0.0	5	4	4	0.25	3	0	1	0	0	4996	0	0	2020-02-29_203048
1	5000	4947	48	0	0	0	5	0	0.0	0.0	0.0	0.0	5.0	5.0	0.0	0.0	0.0	0.0	5	5	5	0.2	3	1	1	0	0	4995	0	0	2020-02-29_203048
2	5000	4943	51	0	1	0	5	0	0.0	0.0	0.0	0.0	5.0	5.0	0.0	0.0	0.0	0.0	6	5	5	0.2	3	1	1	0	0	4995	0	0	2020-02-29_203048
2	5000	4942	49	0	4	0	5	0	0.0	0.0	0.0	0.0	5.0	5.0	0.0	0.0	0.0	0.0	9	5	5	0.2	3	1	1	0	0	4995	0	0	2020-02-29_203048
2	5000	4926	64	0	4	0	6	0	0.0	0.0	0.0	0.0	6.0	6.0	0.0	0.0	0.0	0.0	10	6	6	0.16666667	3	1	1	1	0	4994	0	0	2020-02-29_203049
3	5000	4922	66	0	5	0	7	0	0.0	0.0	0.0	0.0	7.0	7.0	0.0	0.0	0.0	0.0	12	7	7	0.14285715	3	2	1	1	0	4993	0	0	2020-02-29_203049
3	5000	4909	78	0	4	0	9	0	0.43844116	0.8715790564221817	2.0777113	0.0	9.0	9.0	0.43844116	0.87157905	2.0777113	0.0	13	9	9	0.11111111	3	3	2	1	0	4991	0	0	2020-02-29_203049
3	5000	4906	78	0	4	0	12	0	0.47128358	0.8562146423167799	2.0777113	0.0	12.0	12.0	0.47128358	0.85621464	2.0777113	0.0	16	12	12	0.083333336	3	3	4	2	0	4988	0	0	2020-02-29_203049
4	5000	4893	88	0	6	0	13	0	0.435031	0.830118514929578	2.0777113	0.0	13.0	13.0	0.435031	0.83011854	2.0777113	0.0	19	13	13	0.07692308	3	3	5	2	0	4987	0	0	2020-02-29_203049
4	5000	4881	98	0	6	0	15	0	0.3770269	0.7836361494221945	2.0777113	0.0	15.0	15.0	0.3770269	0.78363615	2.0777113	0.0	21	15	15	0.06666667	3	3	6	3	0	4985	0	0	2020-02-29_203049
4	5000	4870	108	0	5	0	17	0	0.4841856	0.9144168721100914	2.575752	0.0	17.0	17.0	0.4841856	0.91441685	2.575752	0.0	22	17	17	0.1764706	3	4	6	4	0	4983	0	0	2020-02-29_203049
5	5000	4858	117	0	5	0	20	0	0.75559413	1.2516505311636192	3.7126262	0.0	20.0	20.0	0.75559413	1.2516506	3.7126262	0.0	25	20	20	0.3	4	5	6	4	0	4980	0	0	2020-02-29_203050
5	5000	4837	136	0	6	0	21	0	0.7534398	1.219997843130738	3.7126262	0.0	21.0	21.0	0.7534398	1.2199979	3.7126262	0.0	27	21	21	0.33333334	4	5	6	4	1	4979	0	0	2020-02-29_203050
5	5000	4827	142	0	9	0	22	0	0.75798947	1.1907873828921718	3.7126262	0.0	22.0	22.0	0.75798947	1.1907874	3.7126262	0.0	31	22	22	0.3181818	4	5	6	5	1	4978	0	0	2020-02-29_203050
6	5000	4807	159	0	8	0	26	0	0.9260336	1.4018703926272622	4.8884473	0.0	26.0	26.0	0.9260336	1.4018704	4.8884473	0.0	34	26	26	0.34615386	5	6	7	6	1	4974	0	0	2020-02-29_203050
6	5000	4783	179	0	10	0	28	0	0.9764728	1.432235781417427	4.8884473	0.0	28.0	28.0	0.9764728	1.4322358	4.8884473	0.0	38	28	28	0.39285713	5	6	8	7	1	4972	0	0	2020-02-29_203050
6	5000	4766	185	0	18	0	31	0	1.0818572	1.400577123079876	4.8884473	0.0	31.0	31.0	1.0818572	1.4005771	4.8884473	0.0	49	31	31	0.41935483	5	7	8	7	3	4969	0	0	2020-02-29_203050
7	5000	4744	200	0	19	0	36	1	1.1629052	1.5562780477302003	5.890486	0.0	36.0	36.0	1.1629052	1.556278	5.890486	0.0	56	37	37	0.4722222	6	7	10	8	3	4964	0	0	2020-02-29_203051
7	5000	4716	224	0	19	0	40	1	1.1978645	1.699637385571299	6.049995	0.0	40.0	40.0	1.1978645	1.6996374	6.049995	0.0	60	41	41	0.525	7	8	10	10	3	4960	0	0	2020-02-29_203051
7	5000	4687	246	0	18	0	48	1	1.4795781	1.9019719255904524	6.5633545	0.0	48.0	48.0	1.4795781	1.9019719	6.5633545	0.0	67	49	49	0.625	8	9	14	12	3	4952	0	0	2020-02-29_203051
8	5000	4659	271	0	12	0	57	1	1.7347958	2.1072383655765927	6.5633545	0.0	57.0	57.0	1.7347958	2.1072383	6.5633545	0.0	70	58	58	0.80701756	8	12	17	13	4	4943	0	0	2020-02-29_203051
8	5000	4623	300	0	17	0	59	1	1.7805426	2.1194783447052052	6.5633545	0.0	59.0	59.0	1.7805426	2.1194782	6.5633545	0.0	77	60	60	0.8305085	8	13	18	13	4	4941	0	0	2020-02-29_203052
8	5000	4597	323	0	12	0	65	2	2.1423914	2.37902280525094	7.24239	0.0	65.0	65.0	2.1423914	2.3790228	7.24239	0.0	80	68	68	1.0615385	8	18	20	14	4	4935	0	1	2020-02-29_203052
9	5000	4569	340	0	16	0	71	3	1.9755402	2.342138219395094	7.24239	0.0	71.0	71.0	1.9755402	2.3421383	7.24239	0.0	91	75	75	1.0422535	8	19	21	16	6	4929	0	1	2020-02-29_203052
9	5000	4539	359	0	25	0	73	3	2.103678	2.434179342729455	7.24239	0.0	73.0	73.0	2.103678	2.4341793	7.24239	0.0	102	77	77	1.150685	8	20	22	16	6	4927	0	1	2020-02-29_203053
9	5000	4509	376	0	32	0	77	5	2.0850942	2.487257910214835	7.654167	0.0	77.0	77.0	2.0850942	2.487258	7.654167	0.0	115	83	83	1.1948051	8	21	22	17	8	4923	0	1	2020-02-29_203053
10	5000	4462	410	0	35	0	86	5	2.29224	2.7235990230178144	8.879739	0.0	86.0	86.0	2.29224	2.723599	8.879739	0.0	128	93	93	1.1744186	9	24	23	18	9	4914	0	2	2020-02-29_203053
10	5000	4429	430	0	34	0	100	5	2.238666	2.6300266820040017	8.879739	0.0	100.0	100.0	2.238666	2.6300266	8.879739	0.0	141	107	107	1.16	9	24	29	20	12	4900	0	2	2020-02-29_203053
10	5000	4395	452	0	38	0	108	5	2.2109525	2.5488961280140527	8.879739	0.0	108.0	108.0	2.2109525	2.548896	8.879739	0.0	153	115	115	1.1666666	9	24	33	23	12	4892	0	2	2020-02-29_203054
11	5000	4376	456	0	39	0	122	5	2.4567547	2.6286057729876378	9.3868065	0.0	122.0	122.0	2.4567547	2.6286058	9.3868065	0.0	168	129	129	1.2377049	9	24	36	30	14	4878	0	2	2020-02-29_203054
11	5000	4339	480	0	37	0	134	6	2.5172536	2.6813536154904507	10.061172	0.0	134.0	134.0	2.5172536	2.6813536	10.061172	0.0	181	144	144	1.2537314	10	27	43	31	15	4866	0	4	2020-02-29_203054
11	5000	4312	493	0	39	0	145	6	2.5418813	2.6643080612174637	10.061172	0.0	145.0	145.0	2.5418813	2.664308	10.061172	0.0	195	156	156	1.2482759	10	27	48	35	16	4855	0	5	2020-02-29_203054
12	5000	4286	496	0	50	0	156	7	2.7620986	2.821563274279083	10.805031	0.0	156.0	156.0	2.7620986	2.8215632	10.805031	0.0	218	168	168	1.301282	11	30	49	38	18	4844	0	5	2020-02-29_203055
12	5000	4252	513	0	51	0	168	11	2.9120107	2.954401618284004	11.322164	0.0	168.0	168.0	2.9120107	2.9544017	11.322164	0.0	235	184	184	1.4047619	13	30	52	43	22	4832	0	5	2020-02-29_203055
12	5000	4221	529	0	51	0	182	12	3.0525217	3.0349424230402517	11.322164	0.0	182.0	182.0	3.0525217	3.0349424	11.322164	0.0	250	199	199	1.4230769	13	33	56	46	26	4818	0	5	2020-02-29_203055
13	5000	4187	547	0	48	0	200	13	3.1206179	2.9632340435247606	11.322164	0.0	200.0	200.0	3.1206179	2.963234	11.322164	0.0	266	218	218	1.355	13	35	59	50	31	4800	0	5	2020-02-29_203056
13	5000	4157	560	0	46	0	218	14	3.2647545	2.9903762953135584	11.322164	0.0	218.0	218.0	3.2647545	2.9903762	11.322164	0.0	283	237	237	1.3348624	13	38	63	56	33	4782	0	5	2020-02-29_203056
13	5000	4127	571	0	51	0	229	17	3.446818	3.0870340837451247	12.48827	0.0	229.0	229.0	3.446818	3.087034	12.48827	0.0	302	251	251	1.3842795	14	38	66	59	38	4771	0	5	2020-02-29_203056
14	5000	4090	590	0	51	0	245	19	3.586492	3.135083980378497	12.923078	0.0	245.0	245.0	3.586492	3.135084	12.923078	0.0	320	269	269	1.4081633	15	41	66	64	43	4755	0	5	2020-02-29_203057
14	5000	4049	609	0	57	0	255	24	3.700851	3.2355043954903393	13.282013	0.0	255.0	255.0	3.700851	3.2355044	13.282013	0.0	342	285	285	1.4470588	16	44	69	67	45	4745	0	6	2020-02-29_203057
14	5000	4007	632	0	56	0	272	26	3.794245	3.323233865328986	13.466266	0.0	272.0	272.0	3.794245	3.3232338	13.466266	0.0	361	305	305	1.4669118	16	47	71	74	47	4728	0	7	2020-02-29_203058
15	5000	3971	652	0	53	0	290	27	3.8643343	3.359191179790941	13.466266	0.0	290.0	290.0	3.8643343	3.3591912	13.466266	0.0	377	324	324	1.4482758	16	47	74	81	51	4710	0	7	2020-02-29_203058
15	5000	3936	657	0	61	0	311	28	3.8814101	3.3556614421898416	13.466266	0.0	311.0	311.0	3.8814101	3.3556614	13.466266	0.0	407	346	346	1.4180064	16	48	77	87	57	4689	0	7	2020-02-29_203058
15	5000	3890	681	0	66	0	324	32	3.9733257	3.3528846675925563	13.466266	0.0	324.0	324.0	3.9733257	3.3528848	13.466266	0.0	429	363	363	1.4012346	16	50	78	91	62	4676	0	7	2020-02-29_203059
16	5000	3857	688	0	74	0	339	34	3.9748323	3.351688124785425	13.466266	0.0	339.0	339.0	3.9748323	3.3516881	13.466266	0.0	455	381	381	1.359882	16	50	78	95	65	4661	0	8	2020-02-29_203059
16	5000	3825	702	0	63	0	366	36	4.0709066	3.3863105571932266	15.256709	0.0	366.0	366.0	4.0709066	3.3863106	15.256709	0.0	473	410	410	1.3497268	17	51	82	103	70	4634	0	8	2020-02-29_203100
16	5000	3793	704	0	69	0	386	39	4.1566687	3.470174548461439	15.257105	0.0	386.0	386.0	4.1566687	3.4701746	15.257105	0.0	503	434	434	1.3393782	17	51	86	111	74	4614	0	9	2020-02-29_203100
17	5000	3752	715	0	74	0	403	46	4.3031073	3.5322659811700134	15.257105	0.0	403.0	403.0	4.3031073	3.532266	15.257105	0.0	533	459	459	1.3523573	17	55	89	115	78	4597	0	10	2020-02-29_203100
17	5000	3719	720	0	85	0	416	49	4.3541446	3.5833689813541056	16.181974	0.0	416.0	416.0	4.3541446	3.583369	16.181974	0.0	561	476	476	1.3557693	18	56	90	117	83	4584	0	11	2020-02-29_203101
17	5000	3683	731	0	79	0	439	57	4.371453	3.597372335855481	16.181974	0.0	439.0	439.0	4.371453	3.5973723	16.181974	0.0	586	507	507	1.3394078	18	57	91	122	91	4561	0	11	2020-02-29_203101
18	5000	3649	732	0	80	0	463	65	4.4932404	3.6721913302903713	16.181974	0.0	463.0	463.0	4.4932404	3.6721914	16.181974	0.0	619	539	539	1.3412527	18	58	95	128	98	4537	0	11	2020-02-29_203102
18	5000	3621	738	0	77	0	486	67	4.5558176	3.736430603951061	17.084146	0.0	486.0	486.0	4.5558176	3.7364306	17.084146	0.0	641	564	564	1.345679	20	59	95	134	104	4514	0	11	2020-02-29_203102
18	5000	3588	743	0	78	0	503	77	4.583291	3.7362098176594296	17.084146	0.0	503.0	503.0	4.583291	3.7362099	17.084146	0.0	669	591	591	1.3240557	20	62	97	139	108	4497	0	11	2020-02-29_203103
19	5000	3552	750	0	78	0	526	83	4.6910195	3.7345361395509755	17.084146	0.0	526.0	526.0	4.6910195	3.7345362	17.084146	0.0	698	620	620	1.3193916	20	64	103	142	118	4474	0	11	2020-02-29_203103
19	5000	3524	744	0	90	0	541	90	4.7479067	3.721528497896629	17.084146	0.0	541.0	541.0	4.7479067	3.7215285	17.084146	0.0	732	642	642	1.2920518	20	64	108	146	121	4459	0	11	2020-02-29_203103
19	5000	3489	737	0	101	0	562	100	4.885851	3.7433393453774504	17.084146	0.0	562.0	562.0	4.885851	3.7433393	17.084146	0.0	774	673	673	1.3113879	20	66	111	154	129	4438	0	11	2020-02-29_203104
20	5000	3461	736	0	101	0	583	108	4.976898	3.7591153303285902	17.084146	0.0	583.0	583.0	4.976898	3.7591152	17.084146	0.0	803	702	702	1.3138937	20	68	114	158	135	4417	0	11	2020-02-29_203104
20	5000	3438	727	0	103	0	607	114	5.1999373	3.8542780404709824	17.084146	0.0	607.0	607.0	5.1999373	3.854278	17.084146	0.0	835	732	732	1.339374	20	72	118	165	139	4393	0	11	2020-02-29_203105
20	5000	3415	708	0	101	0	638	125	5.3758764	3.9234900321770634	17.084146	0.0	638.0	638.0	5.3758764	3.92349	17.084146	0.0	877	776	776	1.3448275	20	74	123	174	145	4362	0	13	2020-02-29_203105
21	5000	3386	709	0	98	0	655	139	5.5047946	3.9105546350109677	17.084146	0.0	655.0	655.0	5.5047946	3.9105546	17.084146	0.0	905	807	807	1.3374046	20	75	125	181	149	4345	0	13	2020-02-29_203106
21	5000	3357	706	0	100	0	673	151	5.5962105	3.9237216690076075	17.084146	0.0	673.0	673.0	5.5962105	3.9237216	17.084146	0.0	937	837	837	1.3224368	20	77	128	183	158	4327	0	13	2020-02-29_203106
21	5000	3331	705	0	84	0	704	162	5.6653957	3.9179834763011505	17.084146	0.0	704.0	704.0	5.6653957	3.9179835	17.084146	0.0	964	880	880	1.3096591	20	77	135	187	172	4296	0	14	2020-02-29_203107
22	5000	3310	696	0	85	0	722	172	5.6868935	3.955872918790691	17.084146	0.0	722.0	722.0	5.6868935	3.955873	17.084146	0.0	994	909	909	1.299169	20	79	139	193	176	4278	0	15	2020-02-29_203107
22	5000	3274	699	0	89	0	734	188	5.786749	3.9971169572238643	17.084146	0.0	734.0	734.0	5.786749	3.997117	17.084146	0.0	1027	938	938	1.2779292	20	80	143	198	179	4266	0	16	2020-02-29_203108
22	5000	3245	698	0	87	0	755	198	5.820574	4.018014872043518	17.084146	0.0	755.0	755.0	5.820574	4.018015	17.084146	0.0	1057	970	970	1.2635761	20	82	145	205	185	4245	0	17	2020-02-29_203108
23	5000	3232	691	0	83	0	758	218	5.9126363	4.027581253226653	17.084146	0.0	758.0	758.0	5.9126363	4.027581	17.084146	0.0	1077	994	994	1.2493404	20	82	146	209	192	4242	0	18	2020-02-29_203109
23	5000	3208	690	0	73	0	774	237	6.005108	4.0294734381758675	17.084146	0.0	774.0	774.0	6.005108	4.0294733	17.084146	0.0	1102	1029	1029	1.2377261	20	82	149	218	194	4226	0	18	2020-02-29_203109
23	5000	3182	674	0	87	0	779	259	6.1307735	4.053144039912271	17.084146	0.0	779.0	779.0	6.1307735	4.053144	17.084146	0.0	1144	1057	1057	1.2233633	20	83	153	222	198	4221	0	19	2020-02-29_203110
24	5000	3152	673	0	97	0	785	272	6.1834226	4.058617247585974	17.084146	0.0	785.0	785.0	6.1834226	4.058617	17.084146	0.0	1175	1078	1078	1.2152866	20	84	154	225	201	4215	0	21	2020-02-29_203110
24	5000	3128	666	0	101	0	784	297	6.2682195	4.12154266660394	17.666426	0.0	784.0	785.0	6.1834226	4.058617	17.084146	0.0	1206	1105	1105	1.2206633	20	84	157	230	208	4216	0	24	2020-02-29_203111
24	5000	3107	661	0	86	0	806	315	6.342053	4.093665202187113	17.666426	0.0	806.0	806.0	6.342053	4.093665	17.666426	0.0	1232	1146	1146	1.1997519	20	84	161	239	216	4194	0	25	2020-02-29_203111
25	5000	3086	644	0	93	0	819	331	6.3942885	4.113950553556094	17.666426	0.0	819.0	819.0	6.3942885	4.1139507	17.666426	0.0	1270	1177	1177	1.1868132	20	84	164	243	222	4181	0	27	2020-02-29_203112
25	5000	3064	635	0	93	0	827	352	6.441186	4.1158424221529835	18.719805	0.0	827.0	827.0	6.441186	4.1158423	18.719805	0.0	1301	1208	1208	1.1692866	20	84	165	248	232	4173	0	29	2020-02-29_203112
25	5000	3043	628	0	94	0	829	373	6.4991136	4.105646450795619	18.719805	0.0	829.0	829.0	6.4991136	4.1056466	18.719805	0.0	1329	1235	1235	1.1495779	20	84	166	250	240	4171	0	33	2020-02-29_203113
26	5000	3024	615	0	90	0	843	393	6.6369205	4.1526498905989655	18.719805	0.0	843.0	843.0	6.6369205	4.15265	18.719805	0.0	1361	1271	1271	1.1470937	20	84	169	255	249	4157	0	35	2020-02-29_203113
26	5000	3003	598	0	98	0	852	414	6.75463	4.149631824017926	19.173376	0.0	852.0	852.0	6.75463	4.149632	19.173376	0.0	1399	1301	1301	1.1279342	20	84	170	257	256	4148	0	35	2020-02-29_203114
26	5000	2978	594	0	96	0	858	437	6.8493443	4.1692627003876535	19.173376	0.0	858.0	858.0	6.8493443	4.169263	19.173376	0.0	1428	1332	1332	1.1142191	20	84	171	260	264	4142	0	37	2020-02-29_203114
27	5000	2950	597	0	90	0	865	460	6.9376054	4.211631816744485	19.173376	0.0	865.0	865.0	6.9376054	4.211632	19.173376	0.0	1453	1363	1363	1.0936416	20	84	172	263	271	4135	0	38	2020-02-29_203115
27	5000	2935	587	0	77	0	874	488	7.0177803	4.26712870380985	19.173376	0.0	874.0	874.0	7.0177803	4.2671285	19.173376	0.0	1478	1401	1401	1.0949657	20	84	172	269	279	4126	0	39	2020-02-29_203115
27	5000	2917	575	0	79	0	873	517	7.060427	4.266849104636615	19.173376	0.0	873.0	874.0	7.0177803	4.2671285	19.173376	0.0	1508	1429	1429	1.069874	20	84	173	275	285	4127	0	39	2020-02-29_203116
28	5000	2900	567	0	78	0	863	552	7.106364	4.264119647668075	19.173376	0.0	863.0	874.0	7.0177803	4.2671285	19.173376	0.0	1533	1455	1455	1.0602549	20	84	174	280	289	4137	0	40	2020-02-29_203116
28	5000	2887	554	0	79	0	856	581	7.1341605	4.265583638979305	19.173376	0.0	856.0	874.0	7.0177803	4.2671285	19.173376	0.0	1559	1480	1480	1.0490655	20	84	175	282	296	4144	0	43	2020-02-29_203117
28	5000	2868	549	0	75	0	860	602	7.2285295	4.294076236952456	19.173376	0.0	860.0	874.0	7.0177803	4.2671285	19.173376	0.0	1583	1508	1508	1.0372093	20	84	177	282	303	4140	0	46	2020-02-29_203117
29	5000	2850	542	0	73	0	858	631	7.2837014	4.359455285649028	23.176521	0.0	858.0	874.0	7.0177803	4.2671285	19.173376	0.0	1608	1535	1535	1.0081586	20	84	179	286	309	4142	0	46	2020-02-29_203118
29	5000	2837	526	0	78	0	858	654	7.3104477	4.34771832664297	23.176521	0.0	858.0	874.0	7.0177803	4.2671285	19.173376	0.0	1637	1559	1559	0.9941725	20	84	181	288	316	4142	0	47	2020-02-29_203118
29	5000	2821	518	0	78	0	862	673	7.4018927	4.3224200718000105	23.176521	0.0	862.0	874.0	7.0177803	4.2671285	19.173376	0.0	1661	1583	1583	0.9814385	20	84	182	291	320	4138	0	48	2020-02-29_203119
30	5000	2809	498	0	82	0	855	706	7.4133587	4.363751801856747	23.176521	0.0	855.0	874.0	7.0177803	4.2671285	19.173376	0.0	1693	1611	1611	0.95438594	20	84	183	294	323	4145	0	50	2020-02-29_203119
30	5000	2796	493	0	71	0	854	734	7.475405	4.370009055051872	23.176521	0.0	854.0	874.0	7.0177803	4.2671285	19.173376	0.0	1711	1640	1640	0.93442625	20	84	183	297	328	4146	0	52	2020-02-29_203120
30	5000	2779	483	0	74	0	849	762	7.506177	4.384260784899192	23.176521	0.0	849.0	874.0	7.0177803	4.2671285	19.173376	0.0	1738	1664	1664	0.91048294	20	84	185	298	331	4151	0	53	2020-02-29_203120
31	5000	2768	469	0	69	0	845	793	7.5620747	4.357258819716482	23.176521	0.0	845.0	874.0	7.0177803	4.2671285	19.173376	0.0	1763	1694	1694	0.9029586	20	84	185	302	332	4155	0	56	2020-02-29_203121
31	5000	2753	457	0	79	0	828	827	7.614757	4.381814717291776	23.176521	0.0	828.0	874.0	7.0177803	4.2671285	19.173376	0.0	1790	1711	1711	0.8888889	20	84	185	303	334	4172	0	56	2020-02-29_203121
31	5000	2740	446	0	75	0	822	860	7.7011113	4.392903778502067	23.176521	0.0	822.0	874.0	7.0177803	4.2671285	19.173376	0.0	1814	1739	1739	0.9014599	20	84	185	304	336	4178	0	57	2020-02-29_203122
32	5000	2731	429	0	76	0	817	888	7.782885	4.410598016445264	23.176521	0.0	817.0	874.0	7.0177803	4.2671285	19.173376	0.0	1840	1764	1764	0.89718485	20	84	186	306	338	4183	0	59	2020-02-29_203122
32	5000	2718	421	0	71	0	811	917	7.837792	4.413149146724519	23.176521	0.0	811.0	874.0	7.0177803	4.2671285	19.173376	0.0	1861	1790	1790	0.891492	20	85	186	307	341	4189	0	62	2020-02-29_203122
32	5000	2708	409	0	68	0	811	941	7.8119755	4.4055164348783675	23.176521	0.0	811.0	874.0	7.0177803	4.2671285	19.173376	0.0	1883	1815	1815	0.8754624	20	85	186	308	345	4189	0	63	2020-02-29_203123
33	5000	2701	389	0	66	0	815	961	7.787142	4.373962061239121	23.176521	0.0	815.0	874.0	7.0177803	4.2671285	19.173376	0.0	1910	1844	1844	0.8674847	20	85	186	312	347	4185	0	68	2020-02-29_203123
33	5000	2693	375	0	71	0	796	996	7.8090224	4.3831188618415595	23.176521	0.0	796.0	874.0	7.0177803	4.2671285	19.173376	0.0	1932	1861	1861	0.8743719	20	85	186	312	347	4204	0	69	2020-02-29_203124
33	5000	2683	359	0	74	0	790	1025	7.877875	4.376475494075586	23.176521	0.0	790.0	874.0	7.0177803	4.2671285	19.173376	0.0	1958	1884	1884	0.89113927	20	85	186	312	350	4210	0	69	2020-02-29_203124
34	5000	2679	346	0	64	0	792	1048	7.871944	4.415660575620798	23.176521	0.0	792.0	874.0	7.0177803	4.2671285	19.173376	0.0	1975	1911	1911	0.89646465	20	85	186	313	352	4208	0	71	2020-02-29_203125
34	5000	2672	336	0	60	0	785	1076	7.9394107	4.423335073586193	23.176521	0.0	785.0	874.0	7.0177803	4.2671285	19.173376	0.0	1992	1932	1932	0.8904459	20	85	186	314	357	4215	0	71	2020-02-29_203125
34	5000	2663	328	0	51	0	783	1103	7.9870906	4.478660850649078	23.292511	0.0	783.0	874.0	7.0177803	4.2671285	19.173376	0.0	2009	1958	1958	0.89399743	20	85	187	316	360	4217	0	72	2020-02-29_203126
35	5000	2657	315	0	52	0	778	1125	8.03706	4.490103754148946	23.292511	0.0	778.0	874.0	7.0177803	4.2671285	19.173376	0.0	2028	1976	1976	0.88946015	20	85	187	317	363	4222	0	73	2020-02-29_203126
35	5000	2652	302	0	53	0	766	1152	8.07374	4.5241595336010905	23.292511	0.0	766.0	874.0	7.0177803	4.2671285	19.173376	0.0	2046	1993	1993	0.89556134	20	85	187	318	366	4234	0	75	2020-02-29_203127
35	5000	2644	295	0	51	0	745	1190	8.078428	4.581226118787943	23.292511	0.0	745.0	874.0	7.0177803	4.2671285	19.173376	0.0	2061	2010	2010	0.88724834	20	85	188	320	368	4255	0	75	2020-02-29_203127
36	5000	2633	293	0	46	0	731	1221	8.150577	4.582263104880984	23.292511	0.0	731.0	874.0	7.0177803	4.2671285	19.173376	0.0	2074	2028	2028	0.88235295	20	85	188	323	370	4269	0	76	2020-02-29_203128
36	5000	2626	284	0	44	0	717	1253	8.184396	4.566696536298276	23.292511	0.0	717.0	874.0	7.0177803	4.2671285	19.173376	0.0	2090	2046	2046	0.8842399	20	85	188	324	370	4283	0	76	2020-02-29_203128
36	5000	2617	276	0	45	0	707	1278	8.260914	4.534213866007032	23.292511	0.0	707.0	874.0	7.0177803	4.2671285	19.173376	0.0	2107	2062	2062	0.87694484	20	85	188	325	372	4293	0	77	2020-02-29_203129
37	5000	2604	271	0	51	0	693	1302	8.296032	4.544716234067135	23.292511	0.0	693.0	874.0	7.0177803	4.2671285	19.173376	0.0	2125	2074	2074	0.8816739	20	85	189	325	374	4307	0	79	2020-02-29_203129
37	5000	2591	266	0	53	0	681	1329	8.37647	4.562627294149434	23.292511	0.0	681.0	874.0	7.0177803	4.2671285	19.173376	0.0	2143	2090	2090	0.8854626	20	85	189	325	377	4319	0	80	2020-02-29_203130
37	5000	2588	255	0	50	0	658	1368	8.506973	4.562219062412227	23.292511	0.0	658.0	874.0	7.0177803	4.2671285	19.173376	0.0	2157	2107	2107	0.8905775	20	85	189	326	379	4342	0	81	2020-02-29_203130
38	5000	2585	242	0	46	0	644	1402	8.577757	4.56072420024637	23.292511	0.0	644.0	874.0	7.0177803	4.2671285	19.173376	0.0	2173	2127	2127	0.88509315	20	85	189	328	381	4356	0	81	2020-02-29_203131
38	5000	2582	226	0	49	0	624	1436	8.51935	4.538121347471868	23.292511	0.0	624.0	874.0	7.0177803	4.2671285	19.173376	0.0	2192	2143	2143	0.8541667	20	85	189	329	382	4376	0	83	2020-02-29_203131
38	5000	2579	215	0	49	0	612	1462	8.583685	4.551913376813606	24.340523	0.0	612.0	874.0	7.0177803	4.2671285	19.173376	0.0	2206	2157	2157	0.82679737	20	85	189	330	384	4388	0	83	2020-02-29_203132
39	5000	2574	204	0	49	0	605	1485	8.533185	4.59435574436836	24.340523	0.0	605.0	874.0	7.0177803	4.2671285	19.173376	0.0	2222	2173	2173	0.831405	20	85	189	331	385	4395	0	83	2020-02-29_203132
39	5000	2565	205	0	38	0	598	1511	8.5410595	4.565179534423433	24.340523	0.0	598.0	874.0	7.0177803	4.2671285	19.173376	0.0	2230	2192	2192	0.82274246	20	85	189	332	388	4402	0	83	2020-02-29_203132
39	5000	2557	207	0	30	0	589	1534	8.530173	4.596711119136482	24.340523	0.0	589.0	874.0	7.0177803	4.2671285	19.173376	0.0	2236	2206	2206	0.8183362	20	85	189	332	388	4411	0	83	2020-02-29_203133
40	5000	2548	206	0	24	0	582	1556	8.586718	4.559516453787441	24.340523	0.0	582.0	874.0	7.0177803	4.2671285	19.173376	0.0	2246	2222	2222	0.8006873	20	85	189	332	389	4418	0	84	2020-02-29_203133
40	5000	2542	197	0	30	0	570	1575	8.575529	4.619075589195965	24.340523	0.0	570.0	874.0	7.0177803	4.2671285	19.173376	0.0	2261	2231	2231	0.79122806	20	85	189	332	389	4430	0	86	2020-02-29_203134
40	5000	2540	191	0	32	0	553	1597	8.686084	4.62370694617125	24.340523	0.0	553.0	874.0	7.0177803	4.2671285	19.173376	0.0	2269	2237	2237	0.79746836	20	85	189	333	389	4447	0	87	2020-02-29_203134
41	5000	2535	184	0	35	0	530	1628	8.780907	4.658245094478122	24.340523	0.0	530.0	874.0	7.0177803	4.2671285	19.173376	0.0	2281	2246	2246	0.8037736	20	85	189	333	389	4470	0	88	2020-02-29_203134
41	5000	2529	185	0	24	0	520	1651	8.798075	4.656997313469391	24.340523	0.0	520.0	874.0	7.0177803	4.2671285	19.173376	0.0	2286	2262	2262	0.8019231	20	85	189	333	391	4480	0	91	2020-02-29_203135
41	5000	2524	183	0	24	0	502	1673	8.740841	4.638218522254063	24.340523	0.0	502.0	874.0	7.0177803	4.2671285	19.173376	0.0	2293	2269	2269	0.79083663	20	85	189	333	391	4498	0	94	2020-02-29_203135
42	5000	2519	174	0	26	0	495	1692	8.784668	4.654646424531335	24.340523	0.0	495.0	874.0	7.0177803	4.2671285	19.173376	0.0	2307	2281	2281	0.7858586	20	85	189	333	391	4505	0	94	2020-02-29_203136
42	5000	2515	170	0	28	0	481	1711	8.76997	4.686630168318675	24.340523	0.0	481.0	874.0	7.0177803	4.2671285	19.173376	0.0	2315	2287	2287	0.7817048	20	85	189	333	391	4519	0	95	2020-02-29_203136
42	5000	2510	165	0	31	0	459	1740	8.743485	4.740358304673757	24.340523	0.0	459.0	874.0	7.0177803	4.2671285	19.173376	0.0	2325	2294	2294	0.7908497	20	85	189	333	392	4541	0	95	2020-02-29_203136
43	5000	2508	156	0	29	0	451	1761	8.763057	4.733885686283087	24.340523	0.0	451.0	874.0	7.0177803	4.2671285	19.173376	0.0	2336	2307	2307	0.75166297	20	85	189	333	394	4549	0	95	2020-02-29_203137
43	5000	2501	152	0	32	0	438	1780	8.812446	4.768103383473169	24.340523	0.0	438.0	874.0	7.0177803	4.2671285	19.173376	0.0	2347	2315	2315	0.7374429	20	85	189	333	394	4562	0	97	2020-02-29_203137
43	5000	2499	142	0	34	0	428	1799	8.9054365	4.8133567939109065	24.340523	0.0	428.0	874.0	7.0177803	4.2671285	19.173376	0.0	2359	2325	2325	0.73364484	20	85	189	333	394	4572	0	98	2020-02-29_203138
44	5000	2494	140	0	30	0	419	1817	8.850852	4.81967816746507	24.340523	0.0	419.0	874.0	7.0177803	4.2671285	19.173376	0.0	2366	2336	2336	0.73031026	20	85	189	333	394	4581	0	100	2020-02-29_203138
44	5000	2485	140	0	26	0	417	1832	8.846416	4.898472933359684	24.340523	0.0	417.0	874.0	7.0177803	4.2671285	19.173376	0.0	2375	2349	2349	0.7290168	20	85	189	333	394	4583	0	100	2020-02-29_203138
44	5000	2479	134	0	28	0	403	1856	8.910379	4.910543907479614	24.340523	0.0	403.0	874.0	7.0177803	4.2671285	19.173376	0.0	2387	2359	2359	0.73200995	20	85	189	333	395	4597	0	100	2020-02-29_203139
45	5000	2471	135	0	28	0	386	1879	8.966084	4.934518420869299	24.340523	0.0	386.0	874.0	7.0177803	4.2671285	19.173376	0.0	2394	2366	2366	0.7487047	20	85	189	333	396	4614	0	101	2020-02-29_203139
45	5000	2468	127	0	30	0	380	1894	9.007144	4.941453340931742	24.340523	0.0	380.0	874.0	7.0177803	4.2671285	19.173376	0.0	2405	2375	2375	0.74210525	20	85	189	333	397	4620	0	101	2020-02-29_203139
45	5000	2464	123	0	26	0	370	1913	8.9543915	4.9572030496849395	24.340523	0.0	370.0	874.0	7.0177803	4.2671285	19.173376	0.0	2413	2387	2387	0.73783785	20	85	189	333	398	4630	0	104	2020-02-29_203140
46	5000	2460	111	0	32	0	353	1938	8.931085	5.039306445463894	24.340523	0.0	353.0	874.0	7.0177803	4.2671285	19.173376	0.0	2429	2397	2397	0.713881	20	85	189	333	398	4647	0	106	2020-02-29_203140
46	5000	2456	113	0	25	0	351	1949	9.046078	5.085532457949647	24.340523	0.0	351.0	874.0	7.0177803	4.2671285	19.173376	0.0	2431	2406	2406	0.7122507	20	85	189	333	399	4649	0	106	2020-02-29_203140
46	5000	2454	111	0	21	0	331	1976	9.066715	5.1742231218958015	24.340523	0.0	331.0	874.0	7.0177803	4.2671285	19.173376	0.0	2435	2414	2414	0.72205436	20	85	189	333	399	4669	0	107	2020-02-29_203141
47	5000	2453	109	0	9	0	327	1995	9.080965	5.2400891443488495	24.340523	0.0	327.0	874.0	7.0177803	4.2671285	19.173376	0.0	2438	2429	2429	0.6941896	20	85	189	333	399	4673	0	107	2020-02-29_203141
47	5000	2446	108	0	15	0	321	2003	9.129929	5.194742684917127	23.47207	0.0	321.0	874.0	7.0177803	4.2671285	19.173376	0.0	2446	2431	2431	0.7040498	20	85	189	333	399	4679	0	107	2020-02-29_203141
47	5000	2439	109	0	17	0	303	2025	8.986996	5.114240936606919	23.47207	0.0	303.0	874.0	7.0177803	4.2671285	19.173376	0.0	2452	2435	2435	0.6732673	20	85	189	333	399	4697	0	107	2020-02-29_203142
48	5000	2436	110	0	16	0	298	2032	9.081949	5.17935515613421	23.47207	0.0	298.0	874.0	7.0177803	4.2671285	19.173376	0.0	2454	2438	2438	0.67114097	20	85	189	333	400	4702	0	108	2020-02-29_203142
48	5000	2431	113	0	7	0	298	2043	8.990775	5.256028846324803	23.47207	0.0	298.0	874.0	7.0177803	4.2671285	19.173376	0.0	2456	2449	2449	0.67114097	20	85	189	333	401	4702	0	108	2020-02-29_203142
48	5000	2427	110	0	11	0	280	2064	8.9969635	5.326569181814616	23.47207	0.0	280.0	874.0	7.0177803	4.2671285	19.173376	0.0	2463	2452	2452	0.6857143	20	85	189	333	401	4720	0	108	2020-02-29_203143
49	5000	2424	109	0	13	0	270	2076	8.976121	5.350444326042837	23.47207	0.0	270.0	874.0	7.0177803	4.2671285	19.173376	0.0	2467	2454	2454	0.6814815	20	85	189	333	401	4730	0	108	2020-02-29_203143
49	5000	2421	100	0	23	0	260	2088	9.052189	5.398341750801562	23.47207	0.0	260.0	874.0	7.0177803	4.2671285	19.173376	0.0	2479	2456	2456	0.6923077	20	85	189	333	401	4740	0	108	2020-02-29_203144
49	5000	2415	101	0	21	0	256	2099	8.988834	5.358384466248644	23.47207	0.0	256.0	874.0	7.0177803	4.2671285	19.173376	0.0	2484	2463	2463	0.734375	20	85	189	333	401	4744	0	108	2020-02-29_203144
50	5000	2412	99	0	21	0	243	2117	8.92834	5.4356356526840965	23.47207	0.0	243.0	874.0	7.0177803	4.2671285	19.173376	0.0	2489	2468	2468	0.7242798	20	85	189	333	401	4757	0	108	2020-02-29_203144
50	5000	2411	95	0	15	0	242	2128	8.920588	5.421543605911584	23.47207	0.0	242.0	874.0	7.0177803	4.2671285	19.173376	0.0	2494	2479	2479	0.76033056	20	85	189	333	401	4758	0	109	2020-02-29_203145
50	5000	2408	93	0	15	0	236	2138	9.029801	5.450857833405227	23.47207	0.0	236.0	874.0	7.0177803	4.2671285	19.173376	0.0	2499	2484	2484	0.7669492	20	85	189	333	401	4764	0	110	2020-02-29_203145
51	5000	2405	92	0	14	0	232	2147	8.974438	5.448630680633926	23.47207	0.0	232.0	874.0	7.0177803	4.2671285	19.173376	0.0	2503	2489	2489	0.74568963	20	85	189	333	401	4768	0	110	2020-02-29_203145
51	5000	2404	89	0	13	0	227	2156	8.967876	5.462776627508731	23.47207	0.0	227.0	874.0	7.0177803	4.2671285	19.173376	0.0	2507	2494	2494	0.74449337	20	85	189	333	401	4773	0	111	2020-02-29_203145
51	5000	2402	91	0	7	0	227	2162	8.950799	5.511551257642897	23.47207	0.0	227.0	874.0	7.0177803	4.2671285	19.173376	0.0	2507	2500	2500	0.75330395	20	85	189	333	401	4773	0	111	2020-02-29_203146
52	5000	2398	91	0	8	0	221	2170	9.06494	5.521534809196617	23.47207	0.0	221.0	874.0	7.0177803	4.2671285	19.173376	0.0	2511	2503	2503	0.7692308	20	85	189	333	401	4779	0	112	2020-02-29_203146
52	5000	2396	90	0	7	0	214	2181	8.992415	5.550080396740062	23.47207	0.0	214.0	874.0	7.0177803	4.2671285	19.173376	0.0	2514	2507	2507	0.78504676	20	85	189	333	401	4786	0	112	2020-02-29_203146
52	5000	2395	86	0	11	0	207	2189	8.894274	5.561027760642692	23.47207	0.0	207.0	874.0	7.0177803	4.2671285	19.173376	0.0	2519	2508	2508	0.7874396	20	85	189	333	401	4793	0	112	2020-02-29_203147
53	5000	2392	82	0	15	0	200	2197	8.865579	5.6245874889432	23.47207	0.0	200.0	874.0	7.0177803	4.2671285	19.173376	0.0	2526	2511	2511	0.8	20	85	189	333	401	4800	0	114	2020-02-29_203147
53	5000	2391	77	0	17	0	191	2210	8.711119	5.696752379285801	23.47207	0.0	191.0	874.0	7.0177803	4.2671285	19.173376	0.0	2532	2515	2515	0.7539267	20	85	189	333	401	4809	0	114	2020-02-29_203147
53	5000	2388	76	0	17	0	187	2218	8.625585	5.4838635676223655	23.47207	0.0	187.0	874.0	7.0177803	4.2671285	19.173376	0.0	2536	2519	2519	0.7647059	20	85	189	333	402	4813	0	114	2020-02-29_203147
54	5000	2385	76	0	13	0	187	2225	8.624495	5.482829253768219	23.47207	0.0	187.0	874.0	7.0177803	4.2671285	19.173376	0.0	2539	2526	2526	0.7593583	20	85	189	333	402	4813	0	114	2020-02-29_203148
54	5000	2384	70	0	14	0	181	2237	8.596863	5.58404756598995	23.47207	0.0	181.0	874.0	7.0177803	4.2671285	19.173376	0.0	2546	2532	2532	0.8121547	20	85	189	333	402	4819	0	114	2020-02-29_203148
54	5000	2381	70	0	13	0	175	2246	8.796834	5.62275413607131	23.47207	0.0	175.0	874.0	7.0177803	4.2671285	19.173376	0.0	2549	2536	2536	0.7771429	20	85	189	333	402	4825	0	115	2020-02-29_203148
55	5000	2377	69	0	15	0	168	2256	8.743919	5.549488408334437	23.47207	0.0	168.0	874.0	7.0177803	4.2671285	19.173376	0.0	2554	2539	2539	0.79761904	20	85	189	333	402	4832	0	115	2020-02-29_203149
55	5000	2374	68	0	12	0	169	2262	8.827862	5.466869445079242	23.47207	0.0	169.0	874.0	7.0177803	4.2671285	19.173376	0.0	2558	2546	2546	0.80473375	20	85	189	333	402	4831	0	115	2020-02-29_203149
55	5000	2372	69	0	10	0	163	2270	8.746101	5.484389258906856	23.47207	0.0	163.0	874.0	7.0177803	4.2671285	19.173376	0.0	2559	2549	2549	0.8220859	20	85	189	333	402	4837	0	116	2020-02-29_203149
56	5000	2370	65	0	11	0	161	2277	8.831926	5.455347695742711	23.47207	0.0	161.0	874.0	7.0177803	4.2671285	19.173376	0.0	2565	2554	2554	0.8509317	20	85	189	333	402	4839	0	116	2020-02-29_203149
56	5000	2368	64	0	10	0	158	2284	8.809942	5.463048611464627	23.47207	0.0	158.0	874.0	7.0177803	4.2671285	19.173376	0.0	2568	2558	2558	0.8291139	20	85	189	333	402	4842	0	116	2020-02-29_203150
56	5000	2366	64	0	11	0	142	2300	8.768221	5.220249531653587	23.47207	0.0	142.0	874.0	7.0177803	4.2671285	19.173376	0.0	2570	2559	2559	0.8028169	20	85	189	333	402	4858	0	117	2020-02-29_203150
57	5000	2366	59	0	10	0	143	2304	8.869231	5.19021461880977	23.47207	0.0	143.0	874.0	7.0177803	4.2671285	19.173376	0.0	2575	2565	2565	0.84615386	20	85	189	333	402	4857	0	118	2020-02-29_203150
57	5000	2366	54	0	12	0	135	2315	8.788744	4.946033298699646	23.47207	0.0	135.0	874.0	7.0177803	4.2671285	19.173376	0.0	2580	2568	2568	0.8296296	20	85	189	333	402	4865	0	118	2020-02-29_203150
57	5000	2366	50	0	14	0	130	2322	8.746401	4.76130114907702	21.527573	0.0	130.0	874.0	7.0177803	4.2671285	19.173376	0.0	2584	2570	2570	0.7846154	20	85	189	333	402	4870	0	118	2020-02-29_203151
58	5000	2365	49	0	11	0	129	2328	8.741744	4.759926512655819	21.527573	0.0	129.0	874.0	7.0177803	4.2671285	19.173376	0.0	2586	2575	2575	0.7906977	20	85	189	333	402	4871	0	118	2020-02-29_203151
58	5000	2365	44	0	11	0	129	2333	8.50317	4.7193607162483735	21.527573	0.0	129.0	874.0	7.0177803	4.2671285	19.173376	0.0	2591	2580	2580	0.7906977	20	85	189	333	402	4871	0	118	2020-02-29_203151
58	5000	2364	44	0	8	0	127	2339	8.403905	4.646486837956472	21.527573	0.0	127.0	874.0	7.0177803	4.2671285	19.173376	0.0	2592	2584	2584	0.78740156	20	85	189	333	402	4873	0	118	2020-02-29_203151
59	5000	2364	41	0	9	0	126	2342	8.324867	4.650796243728981	21.527573	0.0	126.0	874.0	7.0177803	4.2671285	19.173376	0.0	2595	2586	2586	0.78571427	20	85	189	333	402	4874	0	118	2020-02-29_203152
59	5000	2363	37	0	9	0	128	2345	8.2553835	4.6930462387086305	21.527573	0.0	128.0	874.0	7.0177803	4.2671285	19.173376	0.0	2600	2591	2591	0.765625	20	85	189	333	402	4872	0	118	2020-02-29_203152
59	5000	2360	40	0	8	0	122	2352	8.187658	4.73490897714524	21.527573	0.0	122.0	874.0	7.0177803	4.2671285	19.173376	0.0	2600	2592	2592	0.78688526	20	85	189	333	402	4878	0	118	2020-02-29_203152
60	5000	2359	41	0	5	0	123	2354	8.331521	4.915812703772818	21.527573	0.0	123.0	874.0	7.0177803	4.2671285	19.173376	0.0	2600	2595	2595	0.7723577	20	85	189	333	402	4877	0	118	2020-02-29_203152
60	5000	2359	41	0	0	0	121	2360	8.494826	4.869632994434825	21.527573	0.0	121.0	874.0	7.0177803	4.2671285	19.173376	0.0	2600	2600	2600	0.76033056	20	85	189	333	402	4879	0	119	2020-02-29_203153
60	5000	2357	43	0	0	0	115	2365	8.501864	4.83480067287026	21.527573	0.0	115.0	874.0	7.0177803	4.2671285	19.173376	0.0	2600	2600	2600	0.73913044	20	85	189	333	402	4885	0	120	2020-02-29_203153
61	5000	2357	39	0	4	0	113	2367	8.507012	4.8634849903984545	21.527573	0.0	113.0	874.0	7.0177803	4.2671285	19.173376	0.0	2604	2600	2600	0.74336284	20	85	189	333	402	4887	0	120	2020-02-29_203153
61	5000	2356	36	0	8	0	104	2376	8.551907	4.867707495672653	21.527573	0.0	104.0	874.0	7.0177803	4.2671285	19.173376	0.0	2608	2600	2600	0.7692308	20	85	189	333	402	4896	0	120	2020-02-29_203153
61	5000	2356	34	0	10	0	100	2380	8.591762	4.9490830930500715	21.527573	0.0	100.0	874.0	7.0177803	4.2671285	19.173376	0.0	2610	2600	2600	0.76	20	85	189	333	402	4900	0	120	2020-02-29_203154
62	5000	2354	34	0	8	0	94	2390	8.83322	4.7173277877967665	19.247303	0.0	94.0	874.0	7.0177803	4.2671285	19.173376	0.0	2612	2604	2604	0.7340425	20	85	189	333	402	4906	0	120	2020-02-29_203154
62	5000	2354	32	0	6	0	92	2395	9.001237	4.624089125556391	19.247303	0.0	92.0	874.0	7.0177803	4.2671285	19.173376	0.0	2614	2608	2608	0.76086956	20	85	189	333	402	4908	0	121	2020-02-29_203154
62	5000	2354	30	0	6	0	93	2396	9.166021	4.606827371299588	19.247303	0.0	93.0	874.0	7.0177803	4.2671285	19.173376	0.0	2616	2610	2610	0.7741935	20	85	189	333	402	4907	0	121	2020-02-29_203154
63	5000	2354	29	0	4	0	95	2397	9.042954	4.648685737200564	19.247303	0.0	95.0	874.0	7.0177803	4.2671285	19.173376	0.0	2617	2613	2613	0.7157895	20	85	189	333	402	4905	0	121	2020-02-29_203154
63	5000	2354	28	0	4	0	88	2403	8.922896	4.345259589374132	19.247303	1.0431328	88.0	874.0	7.0177803	4.2671285	19.173376	0.0	2618	2614	2614	0.67045456	20	85	189	333	402	4912	0	123	2020-02-29_203155
63	5000	2354	25	0	5	0	87	2406	8.850963	4.379093543887055	19.247303	1.0431328	87.0	874.0	7.0177803	4.2671285	19.173376	0.0	2621	2616	2616	0.6781609	20	85	189	333	402	4913	0	123	2020-02-29_203155
64	5000	2354	25	0	4	0	82	2412	8.984623	4.588798293501512	19.247303	1.0431328	82.0	874.0	7.0177803	4.2671285	19.173376	0.0	2621	2617	2617	0.63414633	20	85	189	333	402	4918	0	123	2020-02-29_203155
64	5000	2353	24	0	5	0	82	2413	9.039433	4.555349102356035	19.247303	1.0431328	82.0	874.0	7.0177803	4.2671285	19.173376	0.0	2623	2618	2618	0.63414633	20	85	189	333	402	4918	0	123	2020-02-29_203155
64	5000	2352	23	0	4	0	81	2416	9.155966	4.671344229360504	19.247303	1.0431328	81.0	874.0	7.0177803	4.2671285	19.173376	0.0	2625	2621	2621	0.6419753	20	85	189	333	402	4919	0	124	2020-02-29_203155
65	5000	2352	20	0	7	0	80	2417	9.257377	4.610219276823556	19.247303	1.4013977	80.0	874.0	7.0177803	4.2671285	19.173376	0.0	2628	2621	2621	0.65	20	85	189	333	402	4920	0	124	2020-02-29_203156
65	5000	2352	18	0	7	0	79	2420	9.124815	4.454253686114943	19.247303	1.4013977	79.0	874.0	7.0177803	4.2671285	19.173376	0.0	2630	2623	2623	0.65822786	20	85	189	333	402	4921	0	124	2020-02-29_203156
65	5000	2352	18	0	5	0	77	2424	9.343108	4.396277430852543	19.247303	1.4013977	77.0	874.0	7.0177803	4.2671285	19.173376	0.0	2630	2625	2625	0.66233766	20	85	189	333	402	4923	0	124	2020-02-29_203156
66	5000	2352	16	0	4	0	76	2428	9.366086	4.333963470614862	19.247303	1.4013977	76.0	874.0	7.0177803	4.2671285	19.173376	0.0	2632	2628	2628	0.67105263	20	85	189	333	402	4924	0	124	2020-02-29_203156
66	5000	2351	17	0	2	0	74	2432	9.274473	4.341389625384311	19.247303	1.4013977	74.0	874.0	7.0177803	4.2671285	19.173376	0.0	2632	2630	2630	0.6621622	20	85	189	333	402	4926	0	124	2020-02-29_203157
66	5000	2350	18	0	2	0	71	2435	9.270791	4.380321209421186	19.247303	1.4013977	71.0	874.0	7.0177803	4.2671285	19.173376	0.0	2632	2630	2630	0.6619718	20	85	189	333	402	4929	0	124	2020-02-29_203157
67	5000	2350	17	0	1	0	68	2440	9.283629	4.3642858921324805	19.247303	1.4013977	68.0	874.0	7.0177803	4.2671285	19.173376	0.0	2633	2632	2632	0.6911765	20	85	189	333	402	4932	0	124	2020-02-29_203157
67	5000	2350	16	0	2	0	66	2442	9.236465	4.401660666489956	19.247303	1.4013977	66.0	874.0	7.0177803	4.2671285	19.173376	0.0	2634	2632	2632	0.6818182	20	85	189	333	402	4934	0	124	2020-02-29_203157
67	5000	2350	15	0	3	0	58	2450	9.43562	4.485010613776569	19.247303	1.4013977	58.0	874.0	7.0177803	4.2671285	19.173376	0.0	2635	2632	2632	0.70689654	20	85	189	333	402	4942	0	124	2020-02-29_203157
68	5000	2350	14	0	3	0	55	2454	9.77323	4.365445193804671	19.247303	1.4013977	55.0	874.0	7.0177803	4.2671285	19.173376	0.0	2636	2633	2633	0.74545455	20	85	189	333	402	4945	0	124	2020-02-29_203158
68	5000	2350	12	0	4	0	54	2456	9.938607	4.265834258260078	19.247303	1.4013977	54.0	874.0	7.0177803	4.2671285	19.173376	0.0	2638	2634	2634	0.7592593	20	85	189	333	402	4946	0	124	2020-02-29_203158
68	5000	2350	12	0	3	0	53	2457	10.040233	4.310474306989975	19.247303	1.4013977	53.0	874.0	7.0177803	4.2671285	19.173376	0.0	2638	2635	2635	0.7735849	20	85	189	333	402	4947	0	125	2020-02-29_203158
69	5000	2350	11	0	3	0	49	2461	10.264019	4.246976562363471	19.247303	1.4013977	49.0	874.0	7.0177803	4.2671285	19.173376	0.0	2639	2636	2636	0.81632656	20	85	189	333	402	4951	0	126	2020-02-29_203158
69	5000	2350	10	0	2	0	49	2463	10.559236	4.406315363405927	19.51044	1.4013977	49.0	874.0	7.0177803	4.2671285	19.173376	0.0	2640	2638	2638	0.81632656	20	85	189	333	402	4951	0	126	2020-02-29_203159
69	5000	2350	8	0	4	0	46	2466	10.739028	4.443999996744974	19.51044	1.4013977	46.0	874.0	7.0177803	4.2671285	19.173376	0.0	2642	2638	2638	0.84782606	20	85	189	333	402	4954	0	126	2020-02-29_203159
70	5000	2350	7	0	4	0	41	2472	10.297463	4.415364679328859	19.51044	1.4013977	41.0	874.0	7.0177803	4.2671285	19.173376	0.0	2643	2639	2639	0.75609756	20	85	189	333	402	4959	0	126	2020-02-29_203159
70	5000	2350	7	0	3	0	40	2474	10.27062	4.381120814270408	19.51044	1.4013977	40.0	874.0	7.0177803	4.2671285	19.173376	0.0	2643	2640	2640	0.775	20	85	189	333	402	4960	0	126	2020-02-29_203159
70	5000	2350	6	0	2	0	40	2476	10.624847	4.519759347974031	19.51044	1.4013977	40.0	874.0	7.0177803	4.2671285	19.173376	0.0	2644	2642	2642	0.825	20	85	189	333	402	4960	0	126	2020-02-29_203159
71	5000	2350	6	0	1	0	40	2477	10.489348	4.476680308018453	19.51044	1.4013977	40.0	874.0	7.0177803	4.2671285	19.173376	0.0	2644	2643	2643	0.825	20	85	189	333	402	4960	0	126	2020-02-29_203200
71	5000	2350	6	0	1	0	39	2478	10.623326	4.453218800410123	19.51044	1.4013977	39.0	874.0	7.0177803	4.2671285	19.173376	0.0	2644	2643	2643	0.84615386	20	85	189	333	402	4961	0	126	2020-02-29_203200
71	5000	2349	7	0	0	0	39	2479	10.442012	4.5825423974273	19.51044	1.4013977	39.0	874.0	7.0177803	4.2671285	19.173376	0.0	2644	2644	2644	0.84615386	20	85	189	333	402	4961	0	126	2020-02-29_203200
72	5000	2348	7	0	1	0	36	2482	10.818827	4.456143824956314	19.51044	3.857254	36.0	874.0	7.0177803	4.2671285	19.173376	0.0	2645	2644	2644	0.8611111	20	85	189	333	402	4964	0	126	2020-02-29_203200
72	5000	2348	7	0	1	0	35	2483	11.012213	4.365240929105818	19.51044	3.857254	35.0	874.0	7.0177803	4.2671285	19.173376	0.0	2645	2644	2644	0.8857143	20	85	189	333	402	4965	0	126	2020-02-29_203201
72	5000	2347	8	0	1	0	35	2483	11.012213	4.365240929105818	19.51044	3.857254	35.0	874.0	7.0177803	4.2671285	19.173376	0.0	2645	2644	2644	0.8857143	20	85	189	333	402	4965	0	126	2020-02-29_203201
73	5000	2347	8	0	0	0	34	2485	11.176476	4.397233327269346	19.51044	3.857254	34.0	874.0	7.0177803	4.2671285	19.173376	0.0	2645	2645	2645	0.9117647	20	85	189	333	402	4966	0	126	2020-02-29_203201
73	5000	2347	8	0	0	0	33	2486	11.163323	4.464732464916164	19.51044	3.857254	33.0	874.0	7.0177803	4.2671285	19.173376	0.0	2645	2645	2645	0.93939394	20	85	189	333	402	4967	0	126	2020-02-29_203201
73	5000	2347	8	0	0	0	31	2488	10.987008	4.338638261847038	19.51044	3.857254	31.0	874.0	7.0177803	4.2671285	19.173376	0.0	2645	2645	2645	0.9032258	20	85	189	333	402	4969	0	126	2020-02-29_203202
74	5000	2347	8	0	0	0	27	2491	10.911418	4.417377030928424	19.51044	3.857254	27.0	874.0	7.0177803	4.2671285	19.173376	0.0	2645	2645	2645	0.8148148	20	85	189	333	402	4973	0	127	2020-02-29_203202
74	5000	2347	7	0	1	0	25	2493	10.538699	4.373797660190745	19.51044	3.857254	25.0	874.0	7.0177803	4.2671285	19.173376	0.0	2646	2645	2645	0.76	20	85	189	333	402	4975	0	127	2020-02-29_203202
74	5000	2347	6	0	2	0	24	2494	10.475397	4.456154525611509	19.51044	3.857254	24.0	874.0	7.0177803	4.2671285	19.173376	0.0	2647	2645	2645	0.7083333	20	85	189	333	402	4976	0	127	2020-02-29_203202
75	5000	2347	6	0	2	0	22	2495	10.312499	4.404937765177607	19.51044	3.857254	22.0	874.0	7.0177803	4.2671285	19.173376	0.0	2647	2645	2645	0.6818182	20	85	189	333	402	4978	0	128	2020-02-29_203202
75	5000	2347	6	0	1	0	23	2495	10.755302	4.799087461513578	20.496998	3.857254	23.0	874.0	7.0177803	4.2671285	19.173376	0.0	2647	2646	2646	0.65217394	20	85	189	333	402	4977	0	128	2020-02-29_203203
75	5000	2347	6	0	0	0	22	2497	10.762462	4.76363603954592	20.496998	3.857254	22.0	874.0	7.0177803	4.2671285	19.173376	0.0	2647	2647	2647	0.54545456	20	85	189	333	402	4978	0	128	2020-02-29_203203
76	5000	2347	5	0	1	0	22	2497	10.762462	4.76363603954592	20.496998	3.857254	22.0	874.0	7.0177803	4.2671285	19.173376	0.0	2648	2647	2647	0.54545456	20	85	189	333	402	4978	0	128	2020-02-29_203203
76	5000	2347	4	0	2	0	21	2498	10.82902	4.870780488122675	20.496998	3.857254	21.0	874.0	7.0177803	4.2671285	19.173376	0.0	2649	2647	2647	0.52380955	20	85	189	333	402	4979	0	128	2020-02-29_203203
76	5000	2347	4	0	2	0	19	2500	11.101871	4.983159888745959	20.496998	3.857254	19.0	874.0	7.0177803	4.2671285	19.173376	0.0	2649	2647	2647	0.5263158	20	85	189	333	402	4981	0	128	2020-02-29_203204
77	5000	2347	4	0	1	0	19	2501	11.845552	5.266778745947531	20.496998	3.857254	19.0	874.0	7.0177803	4.2671285	19.173376	0.0	2649	2648	2648	0.47368422	20	85	189	333	402	4981	0	128	2020-02-29_203204
77	5000	2347	4	0	0	0	19	2502	11.264411	5.4339498571863025	20.496998	3.857254	19.0	874.0	7.0177803	4.2671285	19.173376	0.0	2649	2649	2649	0.47368422	20	85	189	333	402	4981	0	128	2020-02-29_203204
77	5000	2347	3	0	1	0	15	2506	11.094104	5.641925524469215	20.496998	3.857254	15.0	874.0	7.0177803	4.2671285	19.173376	0.0	2650	2649	2649	0.4	20	85	189	333	402	4985	0	128	2020-02-29_203204
78	5000	2347	3	0	1	0	15	2506	11.094104	5.641925524469215	20.496998	3.857254	15.0	874.0	7.0177803	4.2671285	19.173376	0.0	2650	2649	2649	0.4	20	85	189	333	402	4985	0	128	2020-02-29_203205
78	5000	2347	3	0	1	0	14	2507	11.379372	5.741543729856585	20.496998	3.857254	14.0	874.0	7.0177803	4.2671285	19.173376	0.0	2650	2649	2649	0.42857143	20	85	189	333	402	4986	0	128	2020-02-29_203205
78	5000	2346	4	0	0	0	13	2508	11.972799	5.601799655293981	20.496998	3.857254	13.0	874.0	7.0177803	4.2671285	19.173376	0.0	2650	2650	2650	0.3846154	20	85	189	333	402	4987	0	129	2020-02-29_203205
79	5000	2346	4	0	0	0	13	2508	11.972799	5.601799655293981	20.496998	3.857254	13.0	874.0	7.0177803	4.2671285	19.173376	0.0	2650	2650	2650	0.3846154	20	85	189	333	402	4987	0	129	2020-02-29_203205
79	5000	2346	4	0	0	0	10	2511	12.830096	4.715761564690243	20.496998	7.0467606	10.0	874.0	7.0177803	4.2671285	19.173376	0.0	2650	2650	2650	0.5	20	85	189	333	402	4990	0	129	2020-02-29_203205
79	5000	2346	4	0	0	0	10	2511	12.830096	4.715761564690243	20.496998	7.0467606	10.0	874.0	7.0177803	4.2671285	19.173376	0.0	2650	2650	2650	0.5	20	85	189	333	402	4990	0	129	2020-02-29_203206
80	5000	2346	4	0	0	0	8	2513	12.979589	4.970011616929291	20.496998	7.0467606	8.0	874.0	7.0177803	4.2671285	19.173376	0.0	2650	2650	2650	0.375	20	85	189	333	402	4992	0	129	2020-02-29_203206
80	5000	2346	4	0	0	0	7	2514	13.827138	4.702486825019028	20.496998	9.241497	7.0	874.0	7.0177803	4.2671285	19.173376	0.0	2650	2650	2650	0.42857143	20	85	189	333	402	4993	0	129	2020-02-29_203206
80	5000	2346	3	0	1	0	7	2514	13.827138	4.702486825019028	20.496998	9.241497	7.0	874.0	7.0177803	4.2671285	19.173376	0.0	2651	2650	2650	0.42857143	20	85	189	333	402	4993	0	129	2020-02-29_203206
81	5000	2346	2	0	2	0	7	2514	13.827138	4.702486825019028	20.496998	9.241497	7.0	874.0	7.0177803	4.2671285	19.173376	0.0	2652	2650	2650	0.42857143	20	85	189	333	402	4993	0	129	2020-02-29_203207
81	5000	2346	2	0	2	0	7	2514	13.827138	4.702486825019028	20.496998	9.241497	7.0	874.0	7.0177803	4.2671285	19.173376	0.0	2652	2650	2650	0.42857143	20	85	189	333	402	4993	0	129	2020-02-29_203207
81	5000	2346	2	0	1	0	8	2514	13.059937	4.864473961111824	20.496998	7.6895294	8.0	874.0	7.0177803	4.2671285	19.173376	0.0	2652	2651	2651	0.5	20	85	189	333	402	4992	0	129	2020-02-29_203207
82	5000	2346	2	0	0	0	8	2515	13.571575	4.966740039735767	20.496998	7.6895294	8.0	874.0	7.0177803	4.2671285	19.173376	0.0	2652	2652	2652	0.375	20	85	189	333	402	4992	0	129	2020-02-29_203207
82	5000	2345	3	0	0	0	6	2516	11.975596	4.525710725555836	20.390331	7.6895294	6.0	874.0	7.0177803	4.2671285	19.173376	0.0	2652	2652	2652	0.5	20	85	189	333	402	4994	0	130	2020-02-29_203207
82	5000	2345	3	0	0	0	4	2518	13.133266	5.353414975054857	20.390331	7.6895294	4.0	874.0	7.0177803	4.2671285	19.173376	0.0	2652	2652	2652	0.75	20	85	189	333	402	4996	0	130	2020-02-29_203208
83	5000	2344	4	0	0	0	4	2518	13.133266	5.353414975054857	20.390331	7.6895294	4.0	874.0	7.0177803	4.2671285	19.173376	0.0	2652	2652	2652	0.75	20	85	189	333	402	4996	0	130	2020-02-29_203208
83	5000	2344	3	0	1	0	4	2518	13.133266	5.353414975054857	20.390331	7.6895294	4.0	874.0	7.0177803	4.2671285	19.173376	0.0	2653	2652	2652	0.75	20	85	189	333	402	4996	0	130	2020-02-29_203208
83	5000	2344	2	0	2	0	4	2518	13.133266	5.353414975054857	20.390331	7.6895294	4.0	874.0	7.0177803	4.2671285	19.173376	0.0	2654	2652	2652	0.75	20	85	189	333	402	4996	0	130	2020-02-29_203208
84	5000	2344	2	0	1	0	5	2518	10.506613	7.482701761601632	20.390331	0.0	5.0	874.0	7.0177803	4.2671285	19.173376	0.0	2654	2653	2653	0.6	20	85	189	333	402	4995	0	130	2020-02-29_203209
84	5000	2344	2	0	1	0	5	2518	10.506613	7.482701761601632	20.390331	0.0	5.0	874.0	7.0177803	4.2671285	19.173376	0.0	2654	2653	2653	0.6	20	85	189	333	402	4995	0	130	2020-02-29_203209
84	5000	2344	2	0	0	0	6	2518	9.547348	7.0932221741439605	20.390331	0.0	6.0	874.0	7.0177803	4.2671285	19.173376	0.0	2654	2654	2654	0.6666667	20	85	189	333	402	4994	0	130	2020-02-29_203209
85	5000	2344	2	0	0	0	6	2518	9.547348	7.0932221741439605	20.390331	0.0	6.0	874.0	7.0177803	4.2671285	19.173376	0.0	2654	2654	2654	0.6666667	20	85	189	333	402	4994	0	130	2020-02-29_203209
85	5000	2344	1	0	1	0	4	2520	5.9146843	4.747448486884309	11.218185	0.0	4.0	874.0	7.0177803	4.2671285	19.173376	0.0	2655	2654	2654	0.5	20	85	189	333	402	4996	0	130	2020-02-29_203209
85	5000	2344	1	0	1	0	4	2520	5.9146843	4.747448486884309	11.218185	0.0	4.0	874.0	7.0177803	4.2671285	19.173376	0.0	2655	2654	2654	0.5	20	85	189	333	402	4996	0	130	2020-02-29_203210
86	5000	2343	2	0	1	0	4	2520	5.9146843	4.747448486884309	11.218185	0.0	4.0	874.0	7.0177803	4.2671285	19.173376	0.0	2655	2654	2654	0.5	20	85	189	333	402	4996	0	130	2020-02-29_203210
86	5000	2343	2	0	0	0	5	2520	7.3564973	5.224731672049951	13.123749	0.0	5.0	874.0	7.0177803	4.2671285	19.173376	0.0	2655	2655	2655	0.8	20	85	189	333	402	4995	0	130	2020-02-29_203210
86	5000	2343	2	0	0	0	5	2520	7.3564973	5.224731672049951	13.123749	0.0	5.0	874.0	7.0177803	4.2671285	19.173376	0.0	2655	2655	2655	0.8	20	85	189	333	402	4995	0	130	2020-02-29_203210
87	5000	2343	2	0	0	0	5	2520	7.3564973	5.224731672049951	13.123749	0.0	5.0	874.0	7.0177803	4.2671285	19.173376	0.0	2655	2655	2655	0.8	20	85	189	333	402	4995	0	130	2020-02-29_203211
87	5000	2343	2	0	0	0	5	2520	7.3564973	5.224731672049951	13.123749	0.0	5.0	874.0	7.0177803	4.2671285	19.173376	0.0	2655	2655	2655	0.8	20	85	189	333	402	4995	0	130	2020-02-29_203211
87	5000	2343	2	0	0	0	5	2520	7.3564973	5.224731672049951	13.123749	0.0	5.0	874.0	7.0177803	4.2671285	19.173376	0.0	2655	2655	2655	0.8	20	85	189	333	402	4995	0	130	2020-02-29_203211
88	5000	2343	2	0	0	0	4	2521	6.391075	5.493950898508261	13.123749	0.0	4.0	874.0	7.0177803	4.2671285	19.173376	0.0	2655	2655	2655	1.0	20	85	189	333	402	4996	0	130	2020-02-29_203211
88	5000	2343	2	0	0	0	4	2521	6.391075	5.493950898508261	13.123749	0.0	4.0	874.0	7.0177803	4.2671285	19.173376	0.0	2655	2655	2655	1.0	20	85	189	333	402	4996	0	130	2020-02-29_203211
88	5000	2343	2	0	0	0	4	2521	6.391075	5.493950898508261	13.123749	0.0	4.0	874.0	7.0177803	4.2671285	19.173376	0.0	2655	2655	2655	1.0	20	85	189	333	402	4996	0	130	2020-02-29_203212
89	5000	2343	2	0	0	0	4	2521	6.391075	5.493950898508261	13.123749	0.0	4.0	874.0	7.0177803	4.2671285	19.173376	0.0	2655	2655	2655	1.0	20	85	189	333	402	4996	0	130	2020-02-29_203212
89	5000	2343	2	0	0	0	4	2521	6.391075	5.493950898508261	13.123749	0.0	4.0	874.0	7.0177803	4.2671285	19.173376	0.0	2655	2655	2655	1.0	20	85	189	333	402	4996	0	130	2020-02-29_203212
89	5000	2343	2	0	0	0	4	2521	6.391075	5.493950898508261	13.123749	0.0	4.0	874.0	7.0177803	4.2671285	19.173376	0.0	2655	2655	2655	1.0	20	85	189	333	402	4996	0	130	2020-02-29_203212
90	5000	2343	2	0	0	0	4	2521	6.391075	5.493950898508261	13.123749	0.0	4.0	874.0	7.0177803	4.2671285	19.173376	0.0	2655	2655	2655	1.0	20	85	189	333	402	4996	0	130	2020-02-29_203213
90	5000	2343	2	0	0	0	4	2521	6.391075	5.493950898508261	13.123749	0.0	4.0	874.0	7.0177803	4.2671285	19.173376	0.0	2655	2655	2655	1.0	20	85	189	333	402	4996	0	130	2020-02-29_203213
90	5000	2343	2	0	0	0	4	2521	6.391075	5.493950898508261	13.123749	0.0	4.0	874.0	7.0177803	4.2671285	19.173376	0.0	2655	2655	2655	1.0	20	85	189	333	402	4996	0	130	2020-02-29_203213
91	5000	2343	2	0	0	0	3	2522	6.9377594	6.594093060721621	13.123749	0.0	3.0	874.0	7.0177803	4.2671285	19.173376	0.0	2655	2655	2655	1.0	20	85	189	333	402	4997	0	130	2020-02-29_203213
91	5000	2343	2	0	0	0	3	2522	6.9377594	6.594093060721621	13.123749	0.0	3.0	874.0	7.0177803	4.2671285	19.173376	0.0	2655	2655	2655	1.0	20	85	189	333	402	4997	0	130	2020-02-29_203213
91	5000	2343	2	0	0	0	3	2522	6.9377594	6.594093060721621	13.123749	0.0	3.0	874.0	7.0177803	4.2671285	19.173376	0.0	2655	2655	2655	1.0	20	85	189	333	402	4997	0	130	2020-02-29_203214
92	5000	2343	2	0	0	0	3	2522	6.9377594	6.594093060721621	13.123749	0.0	3.0	874.0	7.0177803	4.2671285	19.173376	0.0	2655	2655	2655	1.0	20	85	189	333	402	4997	0	130	2020-02-29_203214
92	5000	2343	2	0	0	0	3	2522	6.9377594	6.594093060721621	13.123749	0.0	3.0	874.0	7.0177803	4.2671285	19.173376	0.0	2655	2655	2655	1.0	20	85	189	333	402	4997	0	130	2020-02-29_203214
92	5000	2343	2	0	0	0	3	2522	6.9377594	6.594093060721621	13.123749	0.0	3.0	874.0	7.0177803	4.2671285	19.173376	0.0	2655	2655	2655	1.0	20	85	189	333	402	4997	0	130	2020-02-29_203214
93	5000	2342	3	0	0	0	3	2522	6.9377594	6.594093060721621	13.123749	0.0	3.0	874.0	7.0177803	4.2671285	19.173376	0.0	2655	2655	2655	1.0	20	85	189	333	402	4997	0	130	2020-02-29_203214
93	5000	2342	3	0	0	0	3	2522	6.9377594	6.594093060721621	13.123749	0.0	3.0	874.0	7.0177803	4.2671285	19.173376	0.0	2655	2655	2655	1.0	20	85	189	333	402	4997	0	130	2020-02-29_203215
93	5000	2342	2	0	1	0	2	2523	6.5618744	9.279891919789193	13.123749	0.0	2.0	874.0	7.0177803	4.2671285	19.173376	0.0	2656	2655	2655	1.0	20	85	189	333	402	4998	0	130	2020-02-29_203215
94	5000	2342	2	0	1	0	2	2523	6.5618744	9.279891919789193	13.123749	0.0	2.0	874.0	7.0177803	4.2671285	19.173376	0.0	2656	2655	2655	1.0	20	85	189	333	402	4998	0	130	2020-02-29_203215
94	5000	2342	2	0	1	0	2	2523	6.5618744	9.279891919789193	13.123749	0.0	2.0	874.0	7.0177803	4.2671285	19.173376	0.0	2656	2655	2655	1.0	20	85	189	333	402	4998	0	130	2020-02-29_203215
94	5000	2342	2	0	0	0	3	2523	8.12075	7.095666298848148	13.123749	0.0	3.0	874.0	7.0177803	4.2671285	19.173376	0.0	2656	2656	2656	1.0	20	85	189	333	402	4997	0	130	2020-02-29_203216
95	5000	2342	2	0	0	0	2	2524	12.181126	1.3330704111904241	13.123749	11.2385025	2.0	874.0	7.0177803	4.2671285	19.173376	0.0	2656	2656	2656	1.5	20	85	189	333	402	4998	0	130	2020-02-29_203216
95	5000	2342	2	0	0	0	2	2524	12.181126	1.3330704111904241	13.123749	11.2385025	2.0	874.0	7.0177803	4.2671285	19.173376	0.0	2656	2656	2656	1.5	20	85	189	333	402	4998	0	130	2020-02-29_203216
95	5000	2342	2	0	0	0	2	2524	12.181126	1.3330704111904241	13.123749	11.2385025	2.0	874.0	7.0177803	4.2671285	19.173376	0.0	2656	2656	2656	1.5	20	85	189	333	402	4998	0	130	2020-02-29_203216
96	5000	2342	2	0	0	0	2	2524	12.181126	1.3330704111904241	13.123749	11.2385025	2.0	874.0	7.0177803	4.2671285	19.173376	0.0	2656	2656	2656	1.5	20	85	189	333	402	4998	0	130	2020-02-29_203216
96	5000	2342	2	0	0	0	1	2525	11.2385025	NaN	11.2385025	11.2385025	1.0	874.0	7.0177803	4.2671285	19.173376	0.0	2656	2656	2656	1.0	20	85	189	333	402	4999	0	130	2020-02-29_203217
96	5000	2342	2	0	0	0	1	2525	11.2385025	NaN	11.2385025	11.2385025	1.0	874.0	7.0177803	4.2671285	19.173376	0.0	2656	2656	2656	1.0	20	85	189	333	402	4999	0	130	2020-02-29_203217
97	5000	2342	2	0	0	0	1	2525	11.2385025	NaN	11.2385025	11.2385025	1.0	874.0	7.0177803	4.2671285	19.173376	0.0	2656	2656	2656	1.0	20	85	189	333	402	4999	0	130	2020-02-29_203217
97	5000	2342	2	0	0	0	1	2525	11.2385025	NaN	11.2385025	11.2385025	1.0	874.0	7.0177803	4.2671285	19.173376	0.0	2656	2656	2656	1.0	20	85	189	333	402	4999	0	130	2020-02-29_203217
97	5000	2342	2	0	0	0	1	2525	11.2385025	NaN	11.2385025	11.2385025	1.0	874.0	7.0177803	4.2671285	19.173376	0.0	2656	2656	2656	1.0	20	85	189	333	402	4999	0	130	2020-02-29_203218
98	5000	2342	2	0	0	0	1	2525	11.2385025	NaN	11.2385025	11.2385025	1.0	874.0	7.0177803	4.2671285	19.173376	0.0	2656	2656	2656	1.0	20	85	189	333	402	4999	0	130	2020-02-29_203218
98	5000	2342	2	0	0	0	1	2525	11.2385025	NaN	11.2385025	11.2385025	1.0	874.0	7.0177803	4.2671285	19.173376	0.0	2656	2656	2656	1.0	20	85	189	333	402	4999	0	130	2020-02-29_203218
98	5000	2342	2	0	0	0	1	2525	11.2385025	NaN	11.2385025	11.2385025	1.0	874.0	7.0177803	4.2671285	19.173376	0.0	2656	2656	2656	1.0	20	85	189	333	402	4999	0	130	2020-02-29_203218
99	5000	2342	2	0	0	0	1	2525	11.2385025	NaN	11.2385025	11.2385025	1.0	874.0	7.0177803	4.2671285	19.173376	0.0	2656	2656	2656	1.0	20	85	189	333	402	4999	0	130	2020-02-29_203218
99	5000	2342	2	0	0	0	1	2525	11.2385025	NaN	11.2385025	11.2385025	1.0	874.0	7.0177803	4.2671285	19.173376	0.0	2656	2656	2656	1.0	20	85	189	333	402	4999	0	130	2020-02-29_203219
99	5000	2341	3	0	0	0	1	2525	11.2385025	NaN	11.2385025	11.2385025	1.0	874.0	7.0177803	4.2671285	19.173376	0.0	2656	2656	2656	1.0	20	85	189	333	402	4999	0	130	2020-02-29_203219
100	5000	2341	2	0	1	0	1	2525	11.2385025	NaN	11.2385025	11.2385025	1.0	874.0	7.0177803	4.2671285	19.173376	0.0	2657	2656	2656	1.0	20	85	189	333	402	4999	0	130	2020-02-29_203219
100	5000	2341	2	0	1	0	1	2525	11.2385025	NaN	11.2385025	11.2385025	1.0	874.0	7.0177803	4.2671285	19.173376	0.0	2657	2656	2656	1.0	20	85	189	333	402	4999	0	130	2020-02-29_203219
100	5000	2341	2	0	1	0	1	2525	11.2385025	NaN	11.2385025	11.2385025	1.0	874.0	7.0177803	4.2671285	19.173376	0.0	2657	2656	2656	1.0	20	85	189	333	402	4999	0	130	2020-02-29_203220
101	5000	2341	2	0	0	0	2	2525	5.707844	7.821532620150361	11.2385025	0.17718506	2.0	874.0	7.0177803	4.2671285	19.173376	0.0	2657	2657	2657	0.5	20	85	189	333	402	4998	0	130	2020-02-29_203220
101	5000	2341	2	0	0	0	2	2525	5.707844	7.821532620150361	11.2385025	0.17718506	2.0	874.0	7.0177803	4.2671285	19.173376	0.0	2657	2657	2657	0.5	20	85	189	333	402	4998	0	130	2020-02-29_203220
101	5000	2341	2	0	0	0	2	2525	5.707844	7.821532620150361	11.2385025	0.17718506	2.0	874.0	7.0177803	4.2671285	19.173376	0.0	2657	2657	2657	0.5	20	85	189	333	402	4998	0	130	2020-02-29_203220
102	5000	2341	2	0	0	0	2	2525	5.707844	7.821532620150361	11.2385025	0.17718506	2.0	874.0	7.0177803	4.2671285	19.173376	0.0	2657	2657	2657	0.5	20	85	189	333	402	4998	0	130	2020-02-29_203220
102	5000	2341	2	0	0	0	2	2525	5.707844	7.821532620150361	11.2385025	0.17718506	2.0	874.0	7.0177803	4.2671285	19.173376	0.0	2657	2657	2657	0.5	20	85	189	333	402	4998	0	130	2020-02-29_203221
102	5000	2341	2	0	0	0	2	2525	5.707844	7.821532620150361	11.2385025	0.17718506	2.0	874.0	7.0177803	4.2671285	19.173376	0.0	2657	2657	2657	0.5	20	85	189	333	402	4998	0	130	2020-02-29_203221
103	5000	2341	2	0	0	0	2	2525	5.707844	7.821532620150361	11.2385025	0.17718506	2.0	874.0	7.0177803	4.2671285	19.173376	0.0	2657	2657	2657	0.5	20	85	189	333	402	4998	0	130	2020-02-29_203221
103	5000	2341	2	0	0	0	1	2526	0.17718506	NaN	0.17718506	0.17718506	1.0	874.0	7.0177803	4.2671285	19.173376	0.0	2657	2657	2657	0.0	20	85	189	333	402	4999	0	130	2020-02-29_203221
103	5000	2341	2	0	0	0	1	2526	0.17718506	NaN	0.17718506	0.17718506	1.0	874.0	7.0177803	4.2671285	19.173376	0.0	2657	2657	2657	0.0	20	85	189	333	402	4999	0	130	2020-02-29_203221
104	5000	2341	2	0	0	0	1	2526	0.17718506	NaN	0.17718506	0.17718506	1.0	874.0	7.0177803	4.2671285	19.173376	0.0	2657	2657	2657	0.0	20	85	189	333	402	4999	0	130	2020-02-29_203222
104	5000	2341	2	0	0	0	1	2526	0.17718506	NaN	0.17718506	0.17718506	1.0	874.0	7.0177803	4.2671285	19.173376	0.0	2657	2657	2657	0.0	20	85	189	333	402	4999	0	130	2020-02-29_203222
104	5000	2341	2	0	0	0	1	2526	0.17718506	NaN	0.17718506	0.17718506	1.0	874.0	7.0177803	4.2671285	19.173376	0.0	2657	2657	2657	0.0	20	85	189	333	402	4999	0	130	2020-02-29_203222
105	5000	2341	1	0	1	0	1	2526	0.17718506	NaN	0.17718506	0.17718506	1.0	874.0	7.0177803	4.2671285	19.173376	0.0	2658	2657	2657	0.0	20	85	189	333	402	4999	0	130	2020-02-29_203222
105	5000	2341	1	0	1	0	1	2526	0.17718506	NaN	0.17718506	0.17718506	1.0	874.0	7.0177803	4.2671285	19.173376	0.0	2658	2657	2657	0.0	20	85	189	333	402	4999	0	130	2020-02-29_203223
105	5000	2341	1	0	1	0	1	2526	0.17718506	NaN	0.17718506	0.17718506	1.0	874.0	7.0177803	4.2671285	19.173376	0.0	2658	2657	2657	0.0	20	85	189	333	402	4999	0	130	2020-02-29_203223
106	5000	2340	2	0	0	0	2	2526	9.571789	13.28597572174909	18.966393	0.17718506	2.0	874.0	7.0177803	4.2671285	19.173376	0.0	2658	2658	2658	0.0	20	85	189	333	402	4998	0	130	2020-02-29_203223
106	5000	2340	2	0	0	0	2	2526	9.571789	13.28597572174909	18.966393	0.17718506	2.0	874.0	7.0177803	4.2671285	19.173376	0.0	2658	2658	2658	0.0	20	85	189	333	402	4998	0	130	2020-02-29_203223
106	5000	2340	2	0	0	0	2	2526	9.571789	13.28597572174909	18.966393	0.17718506	2.0	874.0	7.0177803	4.2671285	19.173376	0.0	2658	2658	2658	0.0	20	85	189	333	402	4998	0	130	2020-02-29_203223
107	5000	2340	1	0	1	0	2	2526	9.571789	13.28597572174909	18.966393	0.17718506	2.0	874.0	7.0177803	4.2671285	19.173376	0.0	2659	2658	2658	0.0	20	85	189	333	402	4998	0	130	2020-02-29_203224
107	5000	2340	1	0	1	0	2	2526	9.571789	13.28597572174909	18.966393	0.17718506	2.0	874.0	7.0177803	4.2671285	19.173376	0.0	2659	2658	2658	0.0	20	85	189	333	402	4998	0	130	2020-02-29_203224
107	5000	2340	1	0	1	0	2	2526	9.571789	13.28597572174909	18.966393	0.17718506	2.0	874.0	7.0177803	4.2671285	19.173376	0.0	2659	2658	2658	0.0	20	85	189	333	402	4998	0	130	2020-02-29_203224
108	5000	2340	1	0	0	0	3	2526	6.668116	10.656102870249876	18.966393	0.17718506	3.0	874.0	7.0177803	4.2671285	19.173376	0.0	2659	2659	2659	0.0	20	85	189	333	402	4997	0	130	2020-02-29_203224
108	5000	2340	1	0	0	0	3	2526	6.668116	10.656102870249876	18.966393	0.17718506	3.0	874.0	7.0177803	4.2671285	19.173376	0.0	2659	2659	2659	0.0	20	85	189	333	402	4997	0	130	2020-02-29_203225
108	5000	2340	1	0	0	0	3	2526	6.668116	10.656102870249876	18.966393	0.17718506	3.0	874.0	7.0177803	4.2671285	19.173376	0.0	2659	2659	2659	0.0	20	85	189	333	402	4997	0	130	2020-02-29_203225
109	5000	2340	1	0	0	0	3	2526	6.668116	10.656102870249876	18.966393	0.17718506	3.0	874.0	7.0177803	4.2671285	19.173376	0.0	2659	2659	2659	0.0	20	85	189	333	402	4997	0	130	2020-02-29_203225
109	5000	2340	1	0	0	0	3	2526	6.668116	10.656102870249876	18.966393	0.17718506	3.0	874.0	7.0177803	4.2671285	19.173376	0.0	2659	2659	2659	0.0	20	85	189	333	402	4997	0	130	2020-02-29_203225
109	5000	2340	1	0	0	0	3	2526	6.668116	10.656102870249876	18.966393	0.17718506	3.0	874.0	7.0177803	4.2671285	19.173376	0.0	2659	2659	2659	0.0	20	85	189	333	402	4997	0	130	2020-02-29_203225
110	5000	2340	1	0	0	0	3	2526	6.668116	10.656102870249876	18.966393	0.17718506	3.0	874.0	7.0177803	4.2671285	19.173376	0.0	2659	2659	2659	0.0	20	85	189	333	402	4997	0	130	2020-02-29_203226
110	5000	2340	1	0	0	0	3	2526	6.668116	10.656102870249876	18.966393	0.17718506	3.0	874.0	7.0177803	4.2671285	19.173376	0.0	2659	2659	2659	0.0	20	85	189	333	402	4997	0	130	2020-02-29_203226
110	5000	2340	0	0	1	0	3	2526	6.668116	10.656102870249876	18.966393	0.17718506	3.0	874.0	7.0177803	4.2671285	19.173376	0.0	2660	2659	2659	0.0	20	85	189	333	402	4997	0	130	2020-02-29_203226
111	5000	2340	0	0	1	0	3	2526	6.668116	10.656102870249876	18.966393	0.17718506	3.0	874.0	7.0177803	4.2671285	19.173376	0.0	2660	2659	2659	0.0	20	85	189	333	402	4997	0	130	2020-02-29_203226
111	5000	2340	0	0	1	0	3	2526	6.668116	10.656102870249876	18.966393	0.17718506	3.0	874.0	7.0177803	4.2671285	19.173376	0.0	2660	2659	2659	0.0	20	85	189	333	402	4997	0	130	2020-02-29_203226
111	5000	2340	0	0	0	0	4	2526	9.400091	10.27406574837601	18.966393	0.17718506	4.0	874.0	7.0177803	4.2671285	19.173376	0.0	2660	2660	2660	0.5	20	85	189	333	402	4996	0	130	2020-02-29_203227
112	5000	2340	0	0	0	0	4	2526	9.400091	10.27406574837601	18.966393	0.17718506	4.0	874.0	7.0177803	4.2671285	19.173376	0.0	2660	2660	2660	0.5	20	85	189	333	402	4996	0	130	2020-02-29_203227
112	5000	2340	0	0	0	0	4	2526	9.400091	10.27406574837601	18.966393	0.17718506	4.0	874.0	7.0177803	4.2671285	19.173376	0.0	2660	2660	2660	0.5	20	85	189	333	402	4996	0	130	2020-02-29_203227
112	5000	2340	0	0	0	0	4	2526	9.400091	10.27406574837601	18.966393	0.17718506	4.0	874.0	7.0177803	4.2671285	19.173376	0.0	2660	2660	2660	0.5	20	85	189	333	402	4996	0	130	2020-02-29_203227
113	5000	2340	0	0	0	0	4	2526	9.400091	10.27406574837601	18.966393	0.17718506	4.0	874.0	7.0177803	4.2671285	19.173376	0.0	2660	2660	2660	0.5	20	85	189	333	402	4996	0	130	2020-02-29_203228
113	5000	2340	0	0	0	0	4	2526	9.400091	10.27406574837601	18.966393	0.17718506	4.0	874.0	7.0177803	4.2671285	19.173376	0.0	2660	2660	2660	0.5	20	85	189	333	402	4996	0	130	2020-02-29_203228
113	5000	2340	0	0	0	0	4	2526	9.400091	10.27406574837601	18.966393	0.17718506	4.0	874.0	7.0177803	4.2671285	19.173376	0.0	2660	2660	2660	0.5	20	85	189	333	402	4996	0	130	2020-02-29_203228
114	5000	2340	0	0	0	0	4	2526	9.400091	10.27406574837601	18.966393	0.17718506	4.0	874.0	7.0177803	4.2671285	19.173376	0.0	2660	2660	2660	0.5	20	85	189	333	402	4996	0	130	2020-02-29_203228
114	5000	2340	0	0	0	0	3	2527	12.474393	10.081003934124032	18.966393	0.8607712	3.0	874.0	7.0177803	4.2671285	19.173376	0.0	2660	2660	2660	0.6666667	20	85	189	333	402	4997	0	130	2020-02-29_203228
114	5000	2340	0	0	0	0	3	2527	12.474393	10.081003934124032	18.966393	0.8607712	3.0	874.0	7.0177803	4.2671285	19.173376	0.0	2660	2660	2660	0.6666667	20	85	189	333	402	4997	0	130	2020-02-29_203229
115	5000	2340	0	0	0	0	2	2528	9.228394	11.833605122914916	17.596016	0.8607712	2.0	874.0	7.0177803	4.2671285	19.173376	0.0	2660	2660	2660	1.0	20	85	189	333	402	4998	0	130	2020-02-29_203229
115	5000	2340	0	0	0	0	2	2528	9.228394	11.833605122914916	17.596016	0.8607712	2.0	874.0	7.0177803	4.2671285	19.173376	0.0	2660	2660	2660	1.0	20	85	189	333	402	4998	0	130	2020-02-29_203229
115	5000	2340	0	0	0	0	2	2528	9.228394	11.833605122914916	17.596016	0.8607712	2.0	874.0	7.0177803	4.2671285	19.173376	0.0	2660	2660	2660	1.0	20	85	189	333	402	4998	0	130	2020-02-29_203229
116	5000	2340	0	0	0	0	2	2528	9.228394	11.833605122914916	17.596016	0.8607712	2.0	874.0	7.0177803	4.2671285	19.173376	0.0	2660	2660	2660	1.0	20	85	189	333	402	4998	0	130	2020-02-29_203229
116	5000	2340	0	0	0	0	1	2529	17.596016	NaN	17.596016	17.596016	1.0	874.0	7.0177803	4.2671285	19.173376	0.0	2660	2660	2660	2.0	20	85	189	333	402	4999	0	130	2020-02-29_203230
116	5000	2340	0	0	0	0	1	2529	17.596016	NaN	17.596016	17.596016	1.0	874.0	7.0177803	4.2671285	19.173376	0.0	2660	2660	2660	2.0	20	85	189	333	402	4999	0	130	2020-02-29_203230
117	5000	2340	0	0	0	0	1	2529	17.596016	NaN	17.596016	17.596016	1.0	874.0	7.0177803	4.2671285	19.173376	0.0	2660	2660	2660	2.0	20	85	189	333	402	4999	0	130	2020-02-29_203230
117	5000	2340	0	0	0	0	1	2529	17.596016	NaN	17.596016	17.596016	1.0	874.0	7.0177803	4.2671285	19.173376	0.0	2660	2660	2660	2.0	20	85	189	333	402	4999	0	130	2020-02-29_203230
117	5000	2340	0	0	0	0	1	2529	17.596016	NaN	17.596016	17.596016	1.0	874.0	7.0177803	4.2671285	19.173376	0.0	2660	2660	2660	2.0	20	85	189	333	402	4999	0	130	2020-02-29_203231
118	5000	2340	0	0	0	0	1	2529	17.596016	NaN	17.596016	17.596016	1.0	874.0	7.0177803	4.2671285	19.173376	0.0	2660	2660	2660	2.0	20	85	189	333	402	4999	0	130	2020-02-29_203231
118	5000	2340	0	0	0	0	1	2529	17.596016	NaN	17.596016	17.596016	1.0	874.0	7.0177803	4.2671285	19.173376	0.0	2660	2660	2660	2.0	20	85	189	333	402	4999	0	130	2020-02-29_203231
118	5000	2340	0	0	0	0	1	2529	17.596016	NaN	17.596016	17.596016	1.0	874.0	7.0177803	4.2671285	19.173376	0.0	2660	2660	2660	2.0	20	85	189	333	402	4999	0	130	2020-02-29_203231
119	5000	2340	0	0	0	0	1	2529	17.596016	NaN	17.596016	17.596016	1.0	874.0	7.0177803	4.2671285	19.173376	0.0	2660	2660	2660	2.0	20	85	189	333	402	4999	0	130	2020-02-29_203231
119	5000	2340	0	0	0	0	1	2529	17.596016	NaN	17.596016	17.596016	1.0	874.0	7.0177803	4.2671285	19.173376	0.0	2660	2660	2660	2.0	20	85	189	333	402	4999	0	130	2020-02-29_203232
119	5000	2340	0	0	0	0	1	2529	17.596016	NaN	17.596016	17.596016	1.0	874.0	7.0177803	4.2671285	19.173376	0.0	2660	2660	2660	2.0	20	85	189	333	402	4999	0	130	2020-02-29_203232
120	5000	2340	0	0	0	0	1	2529	17.596016	NaN	17.596016	17.596016	1.0	874.0	7.0177803	4.2671285	19.173376	0.0	2660	2660	2660	2.0	20	85	189	333	402	4999	0	130	2020-02-29_203232
120	5000	2340	0	0	0	0	1	2529	17.596016	NaN	17.596016	17.596016	1.0	874.0	7.0177803	4.2671285	19.173376	0.0	2660	2660	2660	2.0	20	85	189	333	402	4999	0	130	2020-02-29_203232
120	5000	2340	0	0	0	0	1	2529	17.596016	NaN	17.596016	17.596016	1.0	874.0	7.0177803	4.2671285	19.173376	0.0	2660	2660	2660	2.0	20	85	189	333	402	4999	0	130	2020-02-29_203232
121	5000	2340	0	0	0	0	1	2529	17.596016	NaN	17.596016	17.596016	1.0	874.0	7.0177803	4.2671285	19.173376	0.0	2660	2660	2660	2.0	20	85	189	333	402	4999	0	130	2020-02-29_203233
121	5000	2340	0	0	0	0	1	2529	17.596016	NaN	17.596016	17.596016	1.0	874.0	7.0177803	4.2671285	19.173376	0.0	2660	2660	2660	2.0	20	85	189	333	402	4999	0	130	2020-02-29_203233
121	5000	2340	0	0	0	0	0	2530	NaN	-0.0	9999.0	9999.0	0.0	874.0	7.0177803	4.2671285	19.173376	0.0	2660	2660	2660	0.0	20	85	189	333	402	5000	0	130	2020-02-29_203233
122	5000	2340	0	0	0	0	0	2530	NaN	-0.0	9999.0	9999.0	0.0	874.0	7.0177803	4.2671285	19.173376	0.0	2660	2660	2660	0.0	20	85	189	333	402	5000	0	130	2020-02-29_203233
122	5000	2340	0	0	0	0	0	2530	NaN	-0.0	9999.0	9999.0	0.0	874.0	7.0177803	4.2671285	19.173376	0.0	2660	2660	2660	0.0	20	85	189	333	402	5000	0	130	2020-02-29_203234
122	5000	2340	0	0	0	0	0	2530	NaN	-0.0	9999.0	9999.0	0.0	874.0	7.0177803	4.2671285	19.173376	0.0	2660	2660	2660	0.0	20	85	189	333	402	5000	0	130	2020-02-29_203234
123	5000	2340	0	0	0	0	0	2530	NaN	-0.0	9999.0	9999.0	0.0	874.0	7.0177803	4.2671285	19.173376	0.0	2660	2660	2660	0.0	20	85	189	333	402	5000	0	130	2020-02-29_203234
123	5000	2340	0	0	0	0	0	2530	NaN	-0.0	9999.0	9999.0	0.0	874.0	7.0177803	4.2671285	19.173376	0.0	2660	2660	2660	0.0	20	85	189	333	402	5000	0	130	2020-02-29_203234
123	5000	2340	0	0	0	0	0	2530	NaN	-0.0	9999.0	9999.0	0.0	874.0	7.0177803	4.2671285	19.173376	0.0	2660	2660	2660	0.0	20	85	189	333	402	5000	0	130	2020-02-29_203234
124	5000	2340	0	0	0	0	0	2530	NaN	-0.0	9999.0	9999.0	0.0	874.0	7.0177803	4.2671285	19.173376	0.0	2660	2660	2660	0.0	20	85	189	333	402	5000	0	130	2020-02-29_203235
124	5000	2340	0	0	0	0	0	2530	NaN	-0.0	9999.0	9999.0	0.0	874.0	7.0177803	4.2671285	19.173376	0.0	2660	2660	2660	0.0	20	85	189	333	402	5000	0	130	2020-02-29_203235
124	5000	2340	0	0	0	0	0	2530	NaN	-0.0	9999.0	9999.0	0.0	874.0	7.0177803	4.2671285	19.173376	0.0	2660	2660	2660	0.0	20	85	189	333	402	5000	0	130	2020-02-29_203235
125	5000	2340	0	0	0	0	0	2530	NaN	-0.0	9999.0	9999.0	0.0	874.0	7.0177803	4.2671285	19.173376	0.0	2660	2660	2660	0.0	20	85	189	333	402	5000	0	130	2020-02-29_203235
125	5000	2340	0	0	0	0	0	2530	NaN	-0.0	9999.0	9999.0	0.0	874.0	7.0177803	4.2671285	19.173376	0.0	2660	2660	2660	0.0	20	85	189	333	402	5000	0	130	2020-02-29_203235
125	5000	2340	0	0	0	0	0	2530	NaN	-0.0	9999.0	9999.0	0.0	874.0	7.0177803	4.2671285	19.173376	0.0	2660	2660	2660	0.0	20	85	189	333	402	5000	0	130	2020-02-29_203236
126	5000	2340	0	0	0	0	0	2530	NaN	-0.0	9999.0	9999.0	0.0	874.0	7.0177803	4.2671285	19.173376	0.0	2660	2660	2660	0.0	20	85	189	333	402	5000	0	130	2020-02-29_203236
126	5000	2340	0	0	0	0	0	2530	NaN	-0.0	9999.0	9999.0	0.0	874.0	7.0177803	4.2671285	19.173376	0.0	2660	2660	2660	0.0	20	85	189	333	402	5000	0	130	2020-02-29_203236
126	5000	2340	0	0	0	0	0	2530	NaN	-0.0	9999.0	9999.0	0.0	874.0	7.0177803	4.2671285	19.173376	0.0	2660	2660	2660	0.0	20	85	189	333	402	5000	0	130	2020-02-29_203236
127	5000	2340	0	0	0	0	0	2530	NaN	-0.0	9999.0	9999.0	0.0	874.0	7.0177803	4.2671285	19.173376	0.0	2660	2660	2660	0.0	20	85	189	333	402	5000	0	130	2020-02-29_203237
127	5000	2340	0	0	0	0	0	2530	NaN	-0.0	9999.0	9999.0	0.0	874.0	7.0177803	4.2671285	19.173376	0.0	2660	2660	2660	0.0	20	85	189	333	402	5000	0	130	2020-02-29_203237
127	5000	2340	0	0	0	0	0	2530	NaN	-0.0	9999.0	9999.0	0.0	874.0	7.0177803	4.2671285	19.173376	0.0	2660	2660	2660	0.0	20	85	189	333	402	5000	0	130	2020-02-29_203237
128	5000	2340	0	0	0	0	0	2530	NaN	-0.0	9999.0	9999.0	0.0	874.0	7.0177803	4.2671285	19.173376	0.0	2660	2660	2660	0.0	20	85	189	333	402	5000	0	130	2020-02-29_203237
128	5000	2340	0	0	0	0	0	2530	NaN	-0.0	9999.0	9999.0	0.0	874.0	7.0177803	4.2671285	19.173376	0.0	2660	2660	2660	0.0	20	85	189	333	402	5000	0	130	2020-02-29_203237
128	5000	2340	0	0	0	0	0	2530	NaN	-0.0	9999.0	9999.0	0.0	874.0	7.0177803	4.2671285	19.173376	0.0	2660	2660	2660	0.0	20	85	189	333	402	5000	0	130	2020-02-29_203238
129	5000	2340	0	0	0	0	0	2530	NaN	-0.0	9999.0	9999.0	0.0	874.0	7.0177803	4.2671285	19.173376	0.0	2660	2660	2660	0.0	20	85	189	333	402	5000	0	130	2020-02-29_203238
129	5000	2340	0	0	0	0	0	2530	NaN	-0.0	9999.0	9999.0	0.0	874.0	7.0177803	4.2671285	19.173376	0.0	2660	2660	2660	0.0	20	85	189	333	402	5000	0	130	2020-02-29_203238
129	5000	2340	0	0	0	0	0	2530	NaN	-0.0	9999.0	9999.0	0.0	874.0	7.0177803	4.2671285	19.173376	0.0	2660	2660	2660	0.0	20	85	189	333	402	5000	0	130	2020-02-29_203238
130	5000	2340	0	0	0	0	0	2530	NaN	-0.0	9999.0	9999.0	0.0	874.0	7.0177803	4.2671285	19.173376	0.0	2660	2660	2660	0.0	20	85	189	333	402	5000	0	130	2020-02-29_203239
130	5000	2340	0	0	0	0	0	2530	NaN	-0.0	9999.0	9999.0	0.0	874.0	7.0177803	4.2671285	19.173376	0.0	2660	2660	2660	0.0	20	85	189	333	402	5000	0	130	2020-02-29_203239
130	5000	2340	0	0	0	0	0	2530	NaN	-0.0	9999.0	9999.0	0.0	874.0	7.0177803	4.2671285	19.173376	0.0	2660	2660	2660	0.0	20	85	189	333	402	5000	0	130	2020-02-29_203239
131	5000	2340	0	0	0	0	0	2530	NaN	-0.0	9999.0	9999.0	0.0	874.0	7.0177803	4.2671285	19.173376	0.0	2660	2660	2660	0.0	20	85	189	333	402	5000	0	130	2020-02-29_203239
131	5000	2340	0	0	0	0	0	2530	NaN	-0.0	9999.0	9999.0	0.0	874.0	7.0177803	4.2671285	19.173376	0.0	2660	2660	2660	0.0	20	85	189	333	402	5000	0	130	2020-02-29_203239
131	5000	2340	0	0	0	0	0	2530	NaN	-0.0	9999.0	9999.0	0.0	874.0	7.0177803	4.2671285	19.173376	0.0	2660	2660	2660	0.0	20	85	189	333	402	5000	0	130	2020-02-29_203240
