# Supplementary material for: Discrete simulation analysis of COVID-19 and prediction of isolation bed numbers
Source: PeerJ. 2021 Jun 23;9:e11629. doi: 10.7717/peerj.11629 (PMC8234972; doi:10.7717/peerj.11629)
Supplement: Supplemental Information 3 [file peerj-09-11629-s003.zip › raw_data/Healing time_output_2020-02-29_203347.csv]

worldTime(Day)	CITY_PERSON_SIZE	NORMAL	SHADOW	SUPER	CONFIRMED	DIAGNOSIS	FREEZE	CURED	shadow_average	shadow_std	shadow_max	shadow_min	real_countTmp	max_count	count_shadow_average	count_shadow_std	count_shadow_max	count_shadow_min	sum_confirmed_mark	sum_diagnosis_mark	sum_freeze_mark	r0	G1num	G2num	G3Num	G4Num	G5Num	BED_CanUse	BED_Need	DEATH	recordTime
0	5000	4972	28	0	0	0	0	0	NaN	-0.0	9999.0	9999.0	0.0	0.0	NaN	-0.0	9999.0	9999.0	0	0	0	0.0	0	0	0	0	0	5000	0	0	2020-02-29_203348
0	5000	4968	27	0	5	0	0	0	NaN	-0.0	9999.0	9999.0	0.0	0.0	NaN	-0.0	9999.0	9999.0	5	0	0	0.0	0	0	0	0	0	5000	0	0	2020-02-29_203348
0	5000	4966	29	0	5	0	0	0	NaN	-0.0	9999.0	9999.0	0.0	0.0	NaN	-0.0	9999.0	9999.0	5	0	0	0.0	0	0	0	0	0	5000	0	0	2020-02-29_203348
1	5000	4959	36	0	1	0	4	0	0.0	0.0	0.0	0.0	4.0	4.0	0.0	0.0	0.0	0.0	5	4	4	0.0	2	1	1	0	0	4996	0	0	2020-02-29_203349
1	5000	4956	37	0	2	0	5	0	0.009958003	0.022266771889311143	0.049790014	0.0	5.0	5.0	0.009958003	0.022266772	0.049790014	0.0	7	5	5	0.0	3	1	1	0	0	4995	0	0	2020-02-29_203349
1	5000	4949	44	0	2	0	5	0	0.009958003	0.022266771889311143	0.049790014	0.0	5.0	5.0	0.009958003	0.022266772	0.049790014	0.0	7	5	5	0.0	3	1	1	0	0	4995	0	0	2020-02-29_203349
2	5000	4944	48	0	2	0	6	0	0.008298336	0.0203266887443294	0.049790014	0.0	6.0	6.0	0.008298336	0.020326689	0.049790014	0.0	8	6	6	0.16666667	3	1	2	0	0	4994	0	0	2020-02-29_203349
2	5000	4930	62	0	1	0	7	0	0.19670178	0.4988139360362017	1.3271224	0.0	7.0	7.0	0.19670178	0.49881393	1.3271224	0.0	8	7	7	0.14285715	4	1	2	0	0	4993	0	0	2020-02-29_203349
2	5000	4912	78	0	2	0	8	0	0.17211406	0.46701900033465876	1.3271224	0.0	8.0	8.0	0.17211406	0.467019	1.3271224	0.0	10	8	8	0.125	4	1	3	0	0	4992	0	0	2020-02-29_203350
3	5000	4901	83	0	8	0	8	0	0.17211406	0.46701900033465876	1.3271224	0.0	8.0	8.0	0.17211406	0.467019	1.3271224	0.0	16	8	8	0.125	4	1	3	0	0	4992	0	0	2020-02-29_203350
3	5000	4882	102	0	7	0	9	0	0.15299028	0.4406073438204677	1.3271224	0.0	9.0	9.0	0.15299028	0.44060734	1.3271224	0.0	16	9	9	0.11111111	4	1	3	0	0	4991	0	0	2020-02-29_203350
3	5000	4871	108	0	8	0	13	0	0.3008889	0.7643736519727572	2.5346432	0.0	13.0	13.0	0.3008889	0.76437366	2.5346432	0.0	21	13	13	0.3846154	5	1	4	2	0	4987	0	0	2020-02-29_203350
4	5000	4851	127	0	6	0	16	0	0.53064567	0.9594992442244853	2.6858196	0.0	16.0	16.0	0.53064567	0.95949924	2.6858196	0.0	22	16	16	0.5	5	2	5	2	1	4984	0	0	2020-02-29_203350
4	5000	4837	136	0	7	0	20	0	0.42451653	0.8799118731544242	2.6858196	0.0	20.0	20.0	0.42451653	0.8799119	2.6858196	0.0	27	20	20	0.5	5	2	6	5	1	4980	0	0	2020-02-29_203350
4	5000	4816	153	0	10	0	21	0	0.4613499	0.8740841977614663	2.6858196	0.0	21.0	21.0	0.4613499	0.8740842	2.6858196	0.0	31	21	21	0.5714286	5	2	6	5	2	4979	0	0	2020-02-29_203350
5	5000	4788	172	0	16	0	24	0	0.45579574	0.8425779325850209	2.6858196	0.0	24.0	24.0	0.45579574	0.84257793	2.6858196	0.0	40	24	24	0.5416667	5	3	7	5	3	4976	0	0	2020-02-29_203351
5	5000	4766	192	0	13	0	29	0	0.53056306	0.8842939589070085	2.6858196	0.0	29.0	29.0	0.53056306	0.884294	2.6858196	0.0	42	29	29	0.62068963	5	4	9	6	4	4971	0	0	2020-02-29_203351
5	5000	4736	216	0	14	0	34	0	0.5418723	0.8650866655803011	2.6858196	0.0	34.0	34.0	0.5418723	0.8650867	2.6858196	0.0	48	34	34	0.5588235	5	4	11	9	4	4966	0	0	2020-02-29_203351
6	5000	4715	232	0	12	0	41	0	0.81670517	1.1927287281852446	4.8967056	0.0	41.0	41.0	0.81670517	1.1927288	4.8967056	0.0	53	41	41	0.68292683	6	6	12	11	5	4959	0	0	2020-02-29_203351
6	5000	4689	252	0	12	0	47	0	0.7513021	1.1520992730930983	4.8967056	0.0	47.0	47.0	0.7513021	1.1520993	4.8967056	0.0	59	47	47	0.63829786	6	6	13	14	6	4953	0	0	2020-02-29_203351
6	5000	4663	274	0	12	0	51	0	0.712324	1.1202138178949295	4.8967056	0.0	51.0	51.0	0.712324	1.1202139	4.8967056	0.0	63	51	51	0.5882353	6	6	15	14	8	4949	0	0	2020-02-29_203352
7	5000	4636	298	0	12	0	54	0	0.8403392	1.3344605965598055	5.738115	0.0	54.0	54.0	0.8403392	1.3344606	5.738115	0.0	66	54	54	0.7037037	7	6	15	16	8	4946	0	0	2020-02-29_203352
7	5000	4604	320	0	14	0	62	0	0.89670044	1.360211170014594	5.738115	0.0	62.0	62.0	0.89670044	1.3602111	5.738115	0.0	76	62	62	0.67741936	7	7	18	19	9	4938	0	0	2020-02-29_203352
7	5000	4572	345	0	19	0	62	2	0.91623956	1.3751148262628907	5.738115	0.0	62.0	62.0	0.89670044	1.3602111	5.738115	0.0	83	64	64	0.67741936	7	7	18	20	10	4938	0	0	2020-02-29_203353
8	5000	4547	360	0	24	0	67	2	0.90523016	1.3681609693515402	5.738115	0.0	67.0	67.0	0.90523016	1.368161	5.738115	0.0	93	69	69	0.67164177	7	7	19	22	12	4933	0	0	2020-02-29_203353
8	5000	4520	379	0	23	0	76	2	1.2707559	1.8719086913068403	7.2794013	0.0	76.0	76.0	1.2707559	1.8719087	7.2794013	0.0	101	78	78	0.7368421	10	8	21	25	12	4924	0	0	2020-02-29_203353
8	5000	4485	406	0	23	0	81	5	1.3872266	1.936160516709039	7.2794013	0.0	81.0	81.0	1.3872266	1.9361606	7.2794013	0.0	109	86	86	0.72839504	10	9	23	27	13	4919	0	0	2020-02-29_203353
9	5000	4442	437	0	28	0	88	5	1.7245282	2.235126182356582	7.7474732	0.0	88.0	88.0	1.7245282	2.2351263	7.7474732	0.0	121	93	93	0.8636364	10	13	25	28	13	4912	0	0	2020-02-29_203354
9	5000	4401	466	0	31	0	93	9	1.8804948	2.310343071533926	8.131108	0.0	93.0	93.0	1.8804948	2.310343	8.131108	0.0	133	102	102	0.9354839	11	13	27	30	16	4907	0	0	2020-02-29_203354
9	5000	4369	488	0	30	0	102	11	2.058628	2.537597045546035	8.600272	0.0	102.0	102.0	2.058628	2.537597	8.600272	0.0	143	113	113	0.9117647	12	15	28	34	18	4898	0	0	2020-02-29_203354
10	5000	4325	520	0	31	0	109	15	2.2229078	2.5439714602482986	8.600272	0.0	109.0	109.0	2.2229078	2.5439715	8.600272	0.0	155	124	124	0.9357798	12	16	35	35	19	4891	0	0	2020-02-29_203355
10	5000	4291	540	0	33	0	118	18	2.338914	2.5590599974753836	8.729998	0.0	118.0	118.0	2.338914	2.55906	8.729998	0.0	169	136	136	0.9745763	12	17	38	37	23	4882	0	0	2020-02-29_203355
10	5000	4265	548	0	44	0	122	21	2.4579422	2.6033683672251895	9.522688	0.0	122.0	122.0	2.4579422	2.6033683	9.522688	0.0	187	143	143	1.0	13	19	39	37	25	4878	0	0	2020-02-29_203355
11	5000	4250	544	0	46	0	136	23	2.5370607	2.6441725877883293	9.522688	0.0	136.0	136.0	2.5370607	2.6441727	9.522688	0.0	206	160	160	1.0220588	13	23	42	40	28	4864	0	1	2020-02-29_203356
11	5000	4210	565	0	50	0	149	25	2.565913	2.75250927278237	10.242493	0.0	149.0	149.0	2.565913	2.7525094	10.242493	0.0	225	175	175	1.033557	14	25	47	42	29	4851	0	1	2020-02-29_203356
11	5000	4173	586	0	52	0	160	27	2.7540355	2.84791712357453	10.375959	0.0	160.0	160.0	2.7540355	2.847917	10.375959	0.0	241	189	189	1.175	14	27	51	44	33	4840	0	2	2020-02-29_203356
12	5000	4128	612	0	51	0	174	33	2.8992188	2.9419087541798303	10.81026	0.0	174.0	174.0	2.8992188	2.9419088	10.81026	0.0	260	209	209	1.137931	16	29	53	48	40	4826	0	2	2020-02-29_203357
12	5000	4090	624	0	59	0	188	37	3.0855343	2.960103342726666	10.81026	0.0	188.0	188.0	3.0855343	2.9601033	10.81026	0.0	286	227	227	1.1170213	16	31	57	51	45	4812	0	2	2020-02-29_203357
12	5000	4045	642	0	68	0	201	42	3.1394024	2.924742245525029	10.81026	0.0	201.0	201.0	3.1394024	2.9247422	10.81026	0.0	313	245	245	1.159204	16	32	59	55	52	4799	0	2	2020-02-29_203357
13	5000	3995	672	0	71	0	211	48	3.303674	3.0326938926305975	11.336109	0.0	211.0	211.0	3.303674	3.0326939	11.336109	0.0	333	262	262	1.1516588	16	35	63	59	55	4789	0	3	2020-02-29_203358
13	5000	3960	684	0	64	0	235	54	3.5777707	3.1620001959610646	12.281976	0.0	235.0	235.0	3.5777707	3.1620002	12.281976	0.0	356	292	292	1.2638298	17	38	70	66	64	4765	0	3	2020-02-29_203358
13	5000	3925	693	0	66	0	257	56	3.785105	3.229645002479532	12.281976	0.0	257.0	257.0	3.785105	3.229645	12.281976	0.0	382	316	316	1.3696498	17	40	76	71	68	4743	0	3	2020-02-29_203359
14	5000	3887	698	0	80	0	271	61	3.9135246	3.308915556082929	12.846543	0.0	271.0	271.0	3.9135246	3.3089156	12.846543	0.0	415	335	335	1.3837638	18	41	80	79	70	4729	0	3	2020-02-29_203359
14	5000	3846	715	0	79	0	291	66	4.0708094	3.362058056005018	13.091316	0.0	291.0	291.0	4.0708094	3.3620582	13.091316	0.0	439	360	360	1.4054983	18	44	85	90	74	4709	0	3	2020-02-29_203359
14	5000	3799	734	0	83	0	306	74	4.241109	3.360356670931165	13.091316	0.0	306.0	306.0	4.241109	3.3603566	13.091316	0.0	467	384	384	1.3921568	18	44	90	94	84	4694	0	4	2020-02-29_203400
15	5000	3770	738	0	75	0	332	81	4.376908	3.332119832085638	13.091316	0.0	332.0	332.0	4.376908	3.33212	13.091316	0.0	492	417	417	1.439759	18	44	94	107	95	4668	0	4	2020-02-29_203400
15	5000	3725	756	0	78	0	341	94	4.506326	3.3477818789328455	14.067958	0.0	341.0	341.0	4.506326	3.347782	14.067958	0.0	519	441	441	1.4193548	18	47	99	109	99	4659	0	6	2020-02-29_203401
15	5000	3686	770	0	74	0	364	100	4.6025457	3.3403357070971773	14.067958	0.0	364.0	364.0	4.6025457	3.3403356	14.067958	0.0	544	470	470	1.4038461	18	50	104	112	105	4636	0	6	2020-02-29_203401
16	5000	3649	778	0	79	0	379	108	4.657247	3.378480035438054	14.067958	0.0	379.0	379.0	4.657247	3.37848	14.067958	0.0	573	494	494	1.3825858	18	51	108	116	113	4621	0	7	2020-02-29_203401
16	5000	3611	792	0	74	0	397	119	4.7515225	3.3882746131063226	14.067958	0.0	397.0	397.0	4.7515225	3.3882747	14.067958	0.0	597	523	523	1.4030226	18	52	109	121	121	4603	0	7	2020-02-29_203402
16	5000	3575	813	0	67	0	409	128	4.8442655	3.396930369160128	14.067958	0.0	409.0	409.0	4.8442655	3.3969305	14.067958	0.0	612	545	545	1.4083129	18	54	112	127	126	4591	0	8	2020-02-29_203402
17	5000	3543	816	0	67	0	421	144	4.9103947	3.407251753185039	14.077349	0.0	421.0	421.0	4.9103947	3.4072518	14.077349	0.0	641	574	574	1.3895487	18	55	117	134	133	4579	0	9	2020-02-29_203403
17	5000	3510	810	0	82	0	430	159	4.9424777	3.447992990499926	14.3510065	0.0	430.0	430.0	4.9424777	3.447993	14.3510065	0.0	680	598	598	1.4232558	18	56	117	140	141	4570	0	9	2020-02-29_203403
17	5000	3480	803	0	101	0	438	169	4.957336	3.5309589907485677	16.316446	0.0	438.0	438.0	4.957336	3.530959	16.316446	0.0	717	616	616	1.3881278	18	58	120	142	142	4562	0	9	2020-02-29_203404
18	5000	3451	798	0	108	0	443	189	5.0213337	3.567801295644851	14.3510065	0.0	443.0	443.0	5.0213337	3.5678012	14.3510065	0.0	751	643	643	1.3860046	18	58	125	147	151	4557	0	11	2020-02-29_203404
18	5000	3423	792	0	103	0	469	202	5.1727567	3.644233977694035	14.473716	0.0	469.0	469.0	5.1727567	3.644234	14.473716	0.0	785	682	682	1.3731344	18	59	130	158	159	4531	0	11	2020-02-29_203405
18	5000	3386	790	0	104	0	495	213	5.305986	3.6859930806418437	14.473716	0.0	495.0	495.0	5.305986	3.6859932	14.473716	0.0	824	720	720	1.3656566	18	59	131	168	167	4505	0	12	2020-02-29_203405
19	5000	3349	795	0	104	0	506	232	5.4448624	3.698821967979219	15.458043	0.0	506.0	506.0	5.4448624	3.698822	15.458043	0.0	856	752	752	1.312253	18	60	133	173	175	4494	0	14	2020-02-29_203406
19	5000	3321	789	0	104	0	523	249	5.6286464	3.7828421275236397	16.239283	0.0	523.0	523.0	5.6286464	3.7828422	16.239283	0.0	890	786	786	1.3135755	18	60	139	180	184	4477	0	14	2020-02-29_203406
19	5000	3289	788	0	96	0	543	269	5.6620245	3.8651312399390947	18.386965	0.0	543.0	543.0	5.6620245	3.8651311	18.386965	0.0	923	827	827	1.2928177	19	61	141	189	194	4457	0	15	2020-02-29_203407
20	5000	3257	778	0	107	0	555	288	5.674946	3.88610074291311	18.386965	0.0	555.0	555.0	5.674946	3.8861008	18.386965	0.0	965	858	858	1.2486486	19	63	144	197	200	4445	0	15	2020-02-29_203407
20	5000	3236	766	0	107	0	561	314	5.8343835	3.9394264957887786	19.10591	0.0	561.0	561.0	5.8343835	3.9394264	19.10591	0.0	998	891	891	1.2370766	20	63	148	203	210	4439	0	16	2020-02-29_203408
20	5000	3213	748	0	112	0	577	333	5.908856	3.9452202814485315	19.10591	0.0	577.0	577.0	5.908856	3.9452202	19.10591	0.0	1039	927	927	1.2305026	20	63	152	210	216	4423	0	17	2020-02-29_203408
21	5000	3189	733	0	111	0	600	350	5.953547	3.914765742127473	19.10591	0.0	600.0	600.0	5.953547	3.9147658	19.10591	0.0	1078	967	967	1.2	20	64	154	213	225	4400	0	17	2020-02-29_203409
21	5000	3170	710	0	121	0	609	373	6.034819	3.918489613620378	19.10591	0.0	609.0	609.0	6.034819	3.9184897	19.10591	0.0	1120	999	999	1.1658456	20	64	157	219	233	4391	0	17	2020-02-29_203409
21	5000	3150	691	0	119	0	631	391	6.164478	3.9656661660512933	19.10591	0.0	631.0	631.0	6.164478	3.965666	19.10591	0.0	1159	1040	1040	1.1537242	20	66	159	221	244	4369	0	18	2020-02-29_203409
22	5000	3121	677	0	122	0	647	413	6.2274995	3.970937651591209	19.10591	0.0	647.0	647.0	6.2274995	3.9709377	19.10591	0.0	1202	1080	1080	1.1499227	20	66	163	229	257	4353	0	20	2020-02-29_203410
22	5000	3090	683	0	107	0	657	441	6.364834	3.922475214163258	19.10591	0.0	657.0	657.0	6.364834	3.922475	19.10591	0.0	1227	1120	1120	1.1476408	20	67	165	238	271	4343	0	22	2020-02-29_203410
22	5000	3058	687	0	95	0	673	463	6.4184413	3.940675454115445	19.10591	0.0	673.0	673.0	6.4184413	3.9406755	19.10591	0.0	1255	1160	1160	1.1218425	20	67	168	241	281	4327	0	24	2020-02-29_203411
23	5000	3034	685	0	77	0	681	498	6.542179	3.9903839874974163	19.10591	0.0	681.0	681.0	6.542179	3.990384	19.10591	0.0	1281	1204	1204	1.0851688	20	68	170	251	287	4319	0	25	2020-02-29_203411
23	5000	3011	671	0	89	0	674	528	6.6129217	4.015360188936905	19.10591	0.0	674.0	681.0	6.542179	3.990384	19.10591	0.0	1318	1229	1229	1.0593472	20	68	174	256	293	4326	0	27	2020-02-29_203412
23	5000	2985	676	0	82	0	676	552	6.698143	4.022650247237097	19.10591	0.0	676.0	681.0	6.542179	3.990384	19.10591	0.0	1339	1257	1257	1.0532545	20	68	174	260	301	4324	0	29	2020-02-29_203412
24	5000	2964	664	0	88	0	680	574	6.767669	4.0470010745172225	19.10591	0.0	680.0	681.0	6.542179	3.990384	19.10591	0.0	1372	1284	1284	1.0470588	20	68	174	266	308	4320	0	30	2020-02-29_203413
24	5000	2946	645	0	89	0	685	604	6.881642	4.069614460373256	19.10591	0.0	685.0	685.0	6.881642	4.0696144	19.10591	0.0	1409	1320	1320	1.0364964	20	68	176	272	317	4315	0	31	2020-02-29_203413
24	5000	2936	624	0	101	0	677	629	6.9141116	4.060225334115577	19.10591	0.0	677.0	685.0	6.881642	4.0696144	19.10591	0.0	1440	1339	1339	1.0177252	20	68	176	277	320	4323	0	33	2020-02-29_203414
25	5000	2918	607	0	102	0	683	657	6.986557	4.121439697787063	19.10591	0.0	683.0	685.0	6.881642	4.0696144	19.10591	0.0	1475	1373	1373	1.0263543	20	69	176	281	332	4317	0	33	2020-02-29_203414
25	5000	2899	598	0	93	0	692	685	7.166801	4.14854071824568	19.899239	0.0	692.0	692.0	7.166801	4.1485405	19.899239	0.0	1503	1410	1410	1.0447977	20	69	181	288	340	4308	0	33	2020-02-29_203415
25	5000	2880	593	0	87	0	698	708	7.2803335	4.150571457457625	19.899239	0.0	698.0	698.0	7.2803335	4.1505713	19.899239	0.0	1527	1440	1440	1.0587393	20	70	184	294	347	4302	0	34	2020-02-29_203415
26	5000	2870	582	0	72	0	697	744	7.345874	4.142349517428018	19.899239	0.0	697.0	698.0	7.2803335	4.1505713	19.899239	0.0	1548	1476	1476	1.025825	20	71	185	300	359	4303	0	35	2020-02-29_203416
26	5000	2849	560	0	88	0	692	776	7.4178405	4.135580423157234	19.899239	0.0	692.0	698.0	7.2803335	4.1505713	19.899239	0.0	1591	1503	1503	1.049133	20	71	187	302	366	4308	0	35	2020-02-29_203416
26	5000	2835	547	0	89	0	683	809	7.451531	4.124474000628487	19.899239	0.0	683.0	698.0	7.2803335	4.1505713	19.899239	0.0	1618	1529	1529	1.0497804	20	72	187	304	372	4317	0	37	2020-02-29_203417
27	5000	2819	545	0	88	0	672	838	7.4826427	4.1592744994256226	19.899239	0.0	672.0	698.0	7.2803335	4.1505713	19.899239	0.0	1636	1548	1548	1.0357143	20	72	187	304	376	4328	0	38	2020-02-29_203417
27	5000	2801	534	0	73	0	683	871	7.4617434	4.126952662831257	19.899239	0.0	683.0	698.0	7.2803335	4.1505713	19.899239	0.0	1665	1592	1592	1.0161054	20	72	187	307	387	4317	0	38	2020-02-29_203418
27	5000	2789	523	0	69	0	687	894	7.423988	4.10876297835252	19.899239	0.0	687.0	698.0	7.2803335	4.1505713	19.899239	0.0	1688	1619	1619	1.0043668	20	72	187	310	396	4313	0	38	2020-02-29_203418
28	5000	2777	514	0	71	0	665	934	7.464115	4.143940530254523	19.899239	0.0	665.0	698.0	7.2803335	4.1505713	19.899239	0.0	1709	1638	1638	1.0180451	20	72	189	312	399	4335	0	39	2020-02-29_203419
28	5000	2767	489	0	78	0	667	960	7.5597687	4.159179802146922	19.899239	0.0	667.0	698.0	7.2803335	4.1505713	19.899239	0.0	1744	1666	1666	1.023988	20	72	189	316	404	4333	0	39	2020-02-29_203419
28	5000	2757	468	0	85	0	649	1001	7.582681	4.220836660240095	19.899239	0.0	649.0	698.0	7.2803335	4.1505713	19.899239	0.0	1775	1690	1690	1.0308167	20	72	189	316	409	4351	0	40	2020-02-29_203420
29	5000	2744	456	0	88	0	626	1044	7.626509	4.256807597154169	19.899239	0.0	626.0	698.0	7.2803335	4.1505713	19.899239	0.0	1800	1712	1712	1.0095847	20	72	190	318	414	4374	0	42	2020-02-29_203420
29	5000	2729	452	0	74	0	631	1071	7.7214265	4.24920557114384	19.899239	0.0	631.0	698.0	7.2803335	4.1505713	19.899239	0.0	1819	1745	1745	1.0126783	20	72	190	321	420	4369	0	43	2020-02-29_203421
29	5000	2721	435	0	68	0	619	1114	7.776406	4.271019064733657	19.899239	0.0	619.0	698.0	7.2803335	4.1505713	19.899239	0.0	1844	1776	1776	1.006462	20	72	191	323	425	4381	0	43	2020-02-29_203421
30	5000	2715	419	0	66	0	604	1152	7.8445325	4.302029711717823	20.332561	0.0	604.0	698.0	7.2803335	4.1505713	19.899239	0.0	1866	1800	1800	1.0033113	20	72	191	326	429	4396	0	44	2020-02-29_203422
30	5000	2704	410	0	67	0	591	1183	7.8733106	4.28291544576544	20.332561	0.0	591.0	698.0	7.2803335	4.1505713	19.899239	0.0	1886	1819	1819	0.98815566	20	72	191	327	432	4409	0	45	2020-02-29_203422
30	5000	2696	396	0	64	0	577	1222	7.9177403	4.250265898520925	20.332561	0.0	577.0	698.0	7.2803335	4.1505713	19.899239	0.0	1908	1844	1844	0.9688042	20	72	191	328	435	4423	0	45	2020-02-29_203423
31	5000	2689	379	0	65	0	568	1254	7.912092	4.270624940331502	20.332561	0.0	568.0	698.0	7.2803335	4.1505713	19.899239	0.0	1932	1867	1867	0.95422536	20	72	191	329	441	4432	0	45	2020-02-29_203423
31	5000	2685	361	0	68	0	558	1283	7.98056	4.305306004227697	20.332561	0.0	558.0	698.0	7.2803335	4.1505713	19.899239	0.0	1954	1886	1886	0.9390681	20	72	191	329	445	4442	0	45	2020-02-29_203424
31	5000	2677	350	0	64	0	540	1324	8.101749	4.330016456202716	20.332561	0.0	540.0	698.0	7.2803335	4.1505713	19.899239	0.0	1973	1909	1909	0.9444444	20	72	191	329	450	4460	0	45	2020-02-29_203424
32	5000	2672	334	0	61	0	523	1363	8.193907	4.328425758461012	20.332561	0.0	523.0	698.0	7.2803335	4.1505713	19.899239	0.0	1994	1933	1933	0.9330784	20	72	192	329	452	4477	0	47	2020-02-29_203424
32	5000	2663	319	0	64	0	522	1384	8.264829	4.336040653685692	20.332561	0.0	522.0	698.0	7.2803335	4.1505713	19.899239	0.0	2018	1954	1954	0.94061303	20	72	193	329	454	4478	0	48	2020-02-29_203425
32	5000	2653	308	0	66	0	510	1415	8.288435	4.345461720823079	20.332561	0.0	510.0	698.0	7.2803335	4.1505713	19.899239	0.0	2039	1973	1973	0.90392154	20	72	193	330	455	4490	0	48	2020-02-29_203425
33	5000	2646	297	0	63	0	508	1437	8.400572	4.3394295042368425	20.332561	0.0	508.0	698.0	7.2803335	4.1505713	19.899239	0.0	2057	1994	1994	0.9015748	20	72	193	331	459	4492	0	49	2020-02-29_203426
33	5000	2640	291	0	50	0	511	1459	8.503663	4.344833348703139	20.332561	0.0	511.0	698.0	7.2803335	4.1505713	19.899239	0.0	2069	2019	2019	0.9001957	20	72	194	332	460	4489	0	49	2020-02-29_203426
33	5000	2634	276	0	49	0	502	1490	8.549	4.357456236207527	20.332561	0.0	502.0	698.0	7.2803335	4.1505713	19.899239	0.0	2090	2041	2041	0.8685259	20	72	194	334	461	4498	0	49	2020-02-29_203427
34	5000	2628	254	0	59	0	492	1518	8.514317	4.412645392683652	20.332561	0.0	492.0	698.0	7.2803335	4.1505713	19.899239	0.0	2118	2059	2059	0.85365856	20	72	194	334	462	4508	0	49	2020-02-29_203427
34	5000	2619	253	0	59	0	484	1536	8.47279	4.387790185618804	20.332561	0.0	484.0	698.0	7.2803335	4.1505713	19.899239	0.0	2128	2069	2069	0.83677685	20	72	194	334	462	4516	0	49	2020-02-29_203428
34	5000	2613	245	0	51	0	486	1555	8.665875	4.440171632971976	21.512936	0.0	486.0	698.0	7.2803335	4.1505713	19.899239	0.0	2142	2091	2091	0.8477366	20	72	194	335	466	4514	0	50	2020-02-29_203428
35	5000	2609	230	0	43	0	484	1584	8.797612	4.4771811172696525	21.512936	0.0	484.0	698.0	7.2803335	4.1505713	19.899239	0.0	2161	2118	2118	0.8285124	20	72	194	335	471	4516	0	50	2020-02-29_203428
35	5000	2599	231	0	41	0	464	1614	8.798486	4.512154800018618	21.512936	0.0	464.0	698.0	7.2803335	4.1505713	19.899239	0.0	2170	2129	2129	0.8103448	20	72	194	335	472	4536	0	51	2020-02-29_203429
35	5000	2594	225	0	38	0	446	1646	8.899535	4.573498989326563	21.512936	0.0	446.0	698.0	7.2803335	4.1505713	19.899239	0.0	2181	2143	2143	0.7892377	20	72	194	337	474	4554	0	51	2020-02-29_203429
36	5000	2589	214	0	36	0	439	1669	8.95349	4.572663991749811	21.512936	0.0	439.0	698.0	7.2803335	4.1505713	19.899239	0.0	2197	2161	2161	0.77904326	20	72	194	337	475	4561	0	53	2020-02-29_203430
36	5000	2580	207	0	42	0	417	1700	9.059548	4.550976558308925	21.512936	0.0	417.0	698.0	7.2803335	4.1505713	19.899239	0.0	2213	2171	2171	0.7889688	20	72	194	337	476	4583	0	54	2020-02-29_203430
36	5000	2577	203	0	39	0	410	1717	9.148998	4.57182091493876	21.512936	0.0	410.0	698.0	7.2803335	4.1505713	19.899239	0.0	2220	2181	2181	0.7804878	20	72	194	337	476	4590	0	54	2020-02-29_203430
37	5000	2573	187	0	43	0	408	1734	9.168694	4.584664007125008	21.512936	0.0	408.0	698.0	7.2803335	4.1505713	19.899239	0.0	2240	2197	2197	0.76715684	20	72	194	337	478	4592	0	55	2020-02-29_203431
37	5000	2569	181	0	37	0	395	1763	9.224882	4.668772404015647	24.722412	0.0	395.0	698.0	7.2803335	4.1505713	19.899239	0.0	2250	2213	2213	0.756962	20	72	194	337	479	4605	0	55	2020-02-29_203431
37	5000	2565	173	0	42	0	376	1789	9.406139	4.666266605849395	24.722412	0.0	376.0	698.0	7.2803335	4.1505713	19.899239	0.0	2262	2220	2220	0.74734044	20	72	194	338	479	4624	0	55	2020-02-29_203431
38	5000	2560	163	0	37	0	370	1815	9.472387	4.628090727870446	24.722412	0.0	370.0	698.0	7.2803335	4.1505713	19.899239	0.0	2277	2240	2240	0.76216215	20	72	194	338	481	4630	0	55	2020-02-29_203432
38	5000	2556	159	0	35	0	357	1837	9.47105	4.693229530624304	24.722412	0.0	357.0	698.0	7.2803335	4.1505713	19.899239	0.0	2285	2250	2250	0.7787115	20	72	194	339	481	4643	0	56	2020-02-29_203432
38	5000	2552	154	0	31	0	346	1859	9.543157	4.687899356360609	24.722412	0.0	346.0	698.0	7.2803335	4.1505713	19.899239	0.0	2294	2263	2263	0.7745665	20	72	194	339	482	4654	0	58	2020-02-29_203433
39	5000	2545	155	0	23	0	337	1881	9.52724	4.695346013360535	24.722412	0.0	337.0	698.0	7.2803335	4.1505713	19.899239	0.0	2300	2277	2277	0.7596439	20	72	194	339	482	4663	0	59	2020-02-29_203433
39	5000	2539	151	0	25	0	329	1897	9.620814	4.777394454325161	24.722412	0.0	329.0	698.0	7.2803335	4.1505713	19.899239	0.0	2310	2285	2285	0.7659575	20	72	194	339	482	4671	0	59	2020-02-29_203433
39	5000	2531	147	0	28	0	313	1922	9.644321	4.721121084944343	24.722412	0.0	313.0	698.0	7.2803335	4.1505713	19.899239	0.0	2322	2294	2294	0.76677316	20	72	194	340	482	4687	0	59	2020-02-29_203434
40	5000	2526	144	0	30	0	297	1944	9.683656	4.787424326963442	24.722412	0.0	297.0	698.0	7.2803335	4.1505713	19.899239	0.0	2330	2300	2300	0.72390574	20	72	194	340	484	4703	0	59	2020-02-29_203434
40	5000	2521	140	0	29	0	291	1960	9.500834	4.831576104650458	24.722412	0.0	291.0	698.0	7.2803335	4.1505713	19.899239	0.0	2339	2310	2310	0.7250859	20	72	194	340	484	4709	0	59	2020-02-29_203434
40	5000	2516	139	0	22	0	286	1976	9.366956	4.829925695128134	24.722412	0.0	286.0	698.0	7.2803335	4.1505713	19.899239	0.0	2345	2323	2323	0.72727275	20	72	194	340	485	4714	0	61	2020-02-29_203435
41	5000	2511	138	0	20	0	278	1992	9.414735	4.965826746093423	25.91888	0.0	278.0	698.0	7.2803335	4.1505713	19.899239	0.0	2351	2331	2331	0.6978417	20	72	194	341	485	4722	0	61	2020-02-29_203435
41	5000	2509	130	0	22	0	262	2015	9.442144	4.987149700970743	25.91888	0.0	262.0	698.0	7.2803335	4.1505713	19.899239	0.0	2361	2339	2339	0.6793893	20	72	194	341	485	4738	0	62	2020-02-29_203435
41	5000	2500	131	0	24	0	253	2030	9.455575	5.00337105598097	25.91888	0.0	253.0	698.0	7.2803335	4.1505713	19.899239	0.0	2369	2345	2345	0.7075099	20	72	194	341	485	4747	0	62	2020-02-29_203436
42	5000	2496	131	0	20	0	237	2054	9.547915	5.1977724145763124	25.91888	0.0	237.0	698.0	7.2803335	4.1505713	19.899239	0.0	2373	2353	2353	0.6708861	20	72	194	341	485	4763	0	62	2020-02-29_203436
42	5000	2494	125	0	20	0	226	2073	9.810605	5.270911395835546	25.91888	0.0	226.0	698.0	7.2803335	4.1505713	19.899239	0.0	2381	2361	2361	0.6415929	20	72	194	341	486	4774	0	62	2020-02-29_203436
42	5000	2491	126	0	13	0	220	2088	9.73374	5.300986525651768	25.91888	0.0	220.0	698.0	7.2803335	4.1505713	19.899239	0.0	2383	2370	2370	0.6818182	20	72	194	341	486	4780	0	62	2020-02-29_203437
43	5000	2489	118	0	18	0	214	2099	9.718716	5.355179904797237	25.91888	0.0	214.0	698.0	7.2803335	4.1505713	19.899239	0.0	2393	2375	2375	0.7009346	20	72	194	341	486	4786	0	62	2020-02-29_203437
43	5000	2489	116	0	14	0	204	2115	9.897068	5.3660636958018255	25.91888	0.0	204.0	698.0	7.2803335	4.1505713	19.899239	0.0	2395	2381	2381	0.75490195	20	72	194	341	486	4796	0	62	2020-02-29_203437
43	5000	2485	116	0	16	0	197	2124	10.003828	5.354662722554471	25.91888	0.0	197.0	698.0	7.2803335	4.1505713	19.899239	0.0	2399	2383	2383	0.7461929	20	72	194	341	486	4803	0	62	2020-02-29_203438
44	5000	2481	114	0	12	0	199	2132	9.948156	5.316532175561369	25.91888	0.0	199.0	698.0	7.2803335	4.1505713	19.899239	0.0	2405	2393	2393	0.71356785	20	72	194	341	486	4801	0	62	2020-02-29_203438
44	5000	2479	114	0	12	0	188	2143	9.830262	5.376157768999877	25.91888	0.0	188.0	698.0	7.2803335	4.1505713	19.899239	0.0	2407	2395	2395	0.69148934	20	72	194	341	486	4812	0	64	2020-02-29_203438
44	5000	2477	106	0	18	0	179	2156	9.689708	5.158493016513255	25.91888	0.0	179.0	698.0	7.2803335	4.1505713	19.899239	0.0	2417	2399	2399	0.6703911	20	72	194	341	486	4821	0	64	2020-02-29_203438
45	5000	2474	103	0	18	0	173	2168	9.568284	5.066493213763088	25.91888	0.0	173.0	698.0	7.2803335	4.1505713	19.899239	0.0	2423	2405	2405	0.6416185	20	72	194	341	486	4827	0	64	2020-02-29_203439
45	5000	2471	101	0	21	0	163	2180	9.678427	5.065004082665864	25.91888	0.0	163.0	698.0	7.2803335	4.1505713	19.899239	0.0	2428	2407	2407	0.6564417	20	72	194	341	486	4837	0	64	2020-02-29_203439
45	5000	2465	103	0	15	0	162	2191	9.651451	5.123596371359802	25.91888	0.0	162.0	698.0	7.2803335	4.1505713	19.899239	0.0	2432	2417	2417	0.6728395	20	72	194	341	487	4838	0	64	2020-02-29_203439
46	5000	2463	102	0	12	0	158	2201	9.656789	5.080077374086835	25.91888	0.0	158.0	698.0	7.2803335	4.1505713	19.899239	0.0	2435	2423	2423	0.7151899	20	72	194	341	488	4842	0	64	2020-02-29_203440
46	5000	2457	107	0	8	0	153	2211	9.672394	5.124500157241901	25.91888	0.0	153.0	698.0	7.2803335	4.1505713	19.899239	0.0	2436	2428	2428	0.751634	20	72	194	341	488	4847	0	64	2020-02-29_203440
46	5000	2455	103	0	8	0	149	2221	9.420264	5.263940015201786	25.91888	0.0	149.0	698.0	7.2803335	4.1505713	19.899239	0.0	2442	2434	2434	0.7718121	20	72	194	341	488	4851	0	64	2020-02-29_203440
47	5000	2453	98	0	14	0	139	2232	9.235618	5.273969338054152	25.91888	0.0	139.0	698.0	7.2803335	4.1505713	19.899239	0.0	2449	2435	2435	0.76978415	20	72	194	341	488	4861	0	64	2020-02-29_203440
47	5000	2451	97	0	15	0	128	2245	9.273057	5.3153567543051246	25.91888	0.0	128.0	698.0	7.2803335	4.1505713	19.899239	0.0	2452	2437	2437	0.7578125	20	72	194	341	488	4872	0	64	2020-02-29_203441
47	5000	2448	93	0	16	0	126	2253	9.185625	5.33743519799518	25.91888	0.0	126.0	698.0	7.2803335	4.1505713	19.899239	0.0	2459	2443	2443	0.74603176	20	72	194	341	488	4874	0	64	2020-02-29_203441
48	5000	2447	88	0	16	0	123	2262	9.403035	5.47048016018552	25.91888	0.0	123.0	698.0	7.2803335	4.1505713	19.899239	0.0	2465	2449	2449	0.796748	20	72	194	341	488	4877	0	64	2020-02-29_203441
48	5000	2445	82	0	20	0	113	2276	9.365185	5.488643539254574	25.91888	0.0	113.0	698.0	7.2803335	4.1505713	19.899239	0.0	2473	2453	2453	0.8053097	20	72	194	341	488	4887	0	64	2020-02-29_203441
48	5000	2442	78	0	20	0	111	2285	9.060642	5.554683379481594	25.91888	0.0	111.0	698.0	7.2803335	4.1505713	19.899239	0.0	2480	2460	2460	0.7747748	20	72	194	341	489	4889	0	64	2020-02-29_203442
49	5000	2441	75	0	19	0	109	2292	8.884499	5.318910747389571	22.58344	0.0	109.0	698.0	7.2803335	4.1505713	19.899239	0.0	2484	2465	2465	0.7522936	20	72	194	341	489	4891	0	64	2020-02-29_203442
49	5000	2440	73	0	13	0	110	2300	8.850434	5.277367965224792	22.58344	0.0	110.0	698.0	7.2803335	4.1505713	19.899239	0.0	2487	2474	2474	0.7090909	20	72	194	341	489	4890	0	64	2020-02-29_203442
49	5000	2435	77	0	8	0	111	2305	8.727543	5.230838867949497	22.58344	0.0	111.0	698.0	7.2803335	4.1505713	19.899239	0.0	2488	2480	2480	0.7297297	20	72	194	341	489	4889	0	64	2020-02-29_203443
50	5000	2432	78	0	6	0	112	2308	8.904117	5.329519139798131	22.58344	0.0	112.0	698.0	7.2803335	4.1505713	19.899239	0.0	2490	2484	2484	0.73214287	20	72	194	341	489	4888	0	64	2020-02-29_203443
50	5000	2429	77	0	7	0	107	2316	8.740091	5.288754520436868	22.58344	0.0	107.0	698.0	7.2803335	4.1505713	19.899239	0.0	2494	2487	2487	0.7570093	20	72	194	341	489	4893	0	64	2020-02-29_203443
50	5000	2424	76	0	12	0	102	2321	8.833244	5.36287634891619	22.58344	0.0	102.0	698.0	7.2803335	4.1505713	19.899239	0.0	2500	2488	2488	0.7254902	20	72	194	341	489	4898	0	65	2020-02-29_203443
51	5000	2422	73	0	15	0	99	2326	8.851351	5.42174589239744	22.58344	0.0	99.0	698.0	7.2803335	4.1505713	19.899239	0.0	2505	2490	2490	0.74747473	20	72	194	341	489	4901	0	65	2020-02-29_203444
51	5000	2419	71	0	15	0	96	2334	8.969609	5.35523689152092	22.58344	0.0	96.0	698.0	7.2803335	4.1505713	19.899239	0.0	2510	2495	2495	0.7708333	20	72	194	341	489	4904	0	65	2020-02-29_203444
51	5000	2417	70	0	11	0	100	2337	8.855134	5.331806957851251	22.58344	0.0	100.0	698.0	7.2803335	4.1505713	19.899239	0.0	2513	2502	2502	0.74	20	72	194	341	489	4900	0	65	2020-02-29_203444
52	5000	2412	74	0	9	0	96	2344	8.946469	5.3083488851386305	22.58344	0.0	96.0	698.0	7.2803335	4.1505713	19.899239	0.0	2514	2505	2505	0.7604167	20	72	194	341	489	4904	0	65	2020-02-29_203444
52	5000	2409	72	0	9	0	98	2347	8.937534	5.212890625	22.58344	0.0	98.0	698.0	7.2803335	4.1505713	19.899239	0.0	2519	2510	2510	0.7755102	20	72	194	341	489	4902	0	65	2020-02-29_203445
52	5000	2409	69	0	9	0	94	2354	8.620597	5.0400563760662225	20.568106	0.0	94.0	698.0	7.2803335	4.1505713	19.899239	0.0	2522	2513	2513	0.71276593	20	72	194	341	489	4906	0	65	2020-02-29_203445
53	5000	2405	69	0	10	0	89	2362	8.105609	5.054183533911091	20.568106	0.0	89.0	698.0	7.2803335	4.1505713	19.899239	0.0	2526	2516	2516	0.6966292	20	72	194	341	489	4911	0	65	2020-02-29_203445
53	5000	2403	65	0	13	0	87	2367	8.12741	5.125960655427547	20.568106	0.0	87.0	698.0	7.2803335	4.1505713	19.899239	0.0	2532	2519	2519	0.6666667	20	72	194	341	489	4913	0	65	2020-02-29_203445
53	5000	2398	67	0	13	0	84	2373	8.380875	5.110088893468049	20.568106	0.0	84.0	698.0	7.2803335	4.1505713	19.899239	0.0	2535	2522	2522	0.70238096	20	72	194	341	489	4916	0	65	2020-02-29_203445
54	5000	2393	63	0	17	0	87	2375	8.638485	5.109998005905807	20.568106	0.0	87.0	698.0	7.2803335	4.1505713	19.899239	0.0	2544	2527	2527	0.6781609	20	72	194	341	489	4913	0	65	2020-02-29_203446
54	5000	2389	65	0	13	0	89	2379	8.619029	5.120927076151612	20.568106	0.0	89.0	698.0	7.2803335	4.1505713	19.899239	0.0	2546	2533	2533	0.6741573	20	72	194	341	489	4911	0	65	2020-02-29_203446
54	5000	2388	60	0	16	0	87	2384	8.533288	5.127012834473734	20.568106	0.0	87.0	698.0	7.2803335	4.1505713	19.899239	0.0	2552	2536	2536	0.6321839	20	72	194	341	489	4913	0	65	2020-02-29_203446
55	5000	2388	56	0	12	0	92	2387	8.52793	4.999116247276531	20.568106	0.0	92.0	698.0	7.2803335	4.1505713	19.899239	0.0	2556	2544	2544	0.65217394	20	72	194	341	489	4908	0	65	2020-02-29_203446
55	5000	2386	56	0	12	0	92	2389	8.498388	5.044714497709788	20.568106	0.0	92.0	698.0	7.2803335	4.1505713	19.899239	0.0	2558	2546	2546	0.6630435	20	72	194	341	489	4908	0	65	2020-02-29_203447
55	5000	2382	55	0	11	0	95	2392	8.793356	4.982166913311878	20.568106	0.0	95.0	698.0	7.2803335	4.1505713	19.899239	0.0	2563	2552	2552	0.75789475	20	72	194	341	489	4905	0	65	2020-02-29_203447
56	5000	2382	54	0	8	0	96	2395	9.107527	5.191181944399406	22.756039	0.0	96.0	698.0	7.2803335	4.1505713	19.899239	0.0	2564	2556	2556	0.7604167	20	72	194	341	489	4904	0	65	2020-02-29_203447
56	5000	2381	50	0	10	0	86	2408	8.85701	5.049357934302742	22.756039	0.0	86.0	698.0	7.2803335	4.1505713	19.899239	0.0	2569	2559	2559	0.73255813	20	72	194	341	489	4914	0	65	2020-02-29_203447
56	5000	2378	50	0	9	0	84	2414	8.458444	4.806537848733597	22.756039	0.0	84.0	698.0	7.2803335	4.1505713	19.899239	0.0	2572	2563	2563	0.6785714	20	72	194	341	489	4916	0	65	2020-02-29_203448
57	5000	2375	51	0	10	0	79	2420	8.561302	4.845091996869604	22.756039	0.0	79.0	698.0	7.2803335	4.1505713	19.899239	0.0	2574	2564	2564	0.6708861	20	72	194	341	489	4921	0	65	2020-02-29_203448
57	5000	2374	51	0	6	0	79	2425	8.265902	4.878612646915369	22.756039	0.0	79.0	698.0	7.2803335	4.1505713	19.899239	0.0	2575	2569	2569	0.6962025	20	72	194	341	489	4921	0	65	2020-02-29_203448
57	5000	2373	50	0	4	0	80	2428	8.363994	5.1309933857285035	22.756039	0.0	80.0	698.0	7.2803335	4.1505713	19.899239	0.0	2577	2573	2573	0.725	20	72	194	341	489	4920	0	65	2020-02-29_203448
58	5000	2372	50	0	3	0	79	2431	8.346144	5.177594574746495	22.756039	0.0	79.0	698.0	7.2803335	4.1505713	19.899239	0.0	2578	2575	2575	0.70886075	20	72	194	341	489	4921	0	65	2020-02-29_203449
58	5000	2372	46	0	7	0	76	2434	8.297537	5.252978070602379	22.756039	0.0	76.0	698.0	7.2803335	4.1505713	19.899239	0.0	2582	2575	2575	0.7105263	20	72	194	341	489	4924	0	65	2020-02-29_203449
58	5000	2372	46	0	5	0	76	2436	8.150954	5.208589084703831	22.756039	0.0	76.0	698.0	7.2803335	4.1505713	19.899239	0.0	2582	2577	2577	0.7236842	20	72	194	341	489	4924	0	65	2020-02-29_203449
59	5000	2369	49	0	4	0	75	2438	8.156789	5.243034828712078	22.756039	0.0	75.0	698.0	7.2803335	4.1505713	19.899239	0.0	2582	2578	2578	0.72	20	72	194	341	489	4925	0	65	2020-02-29_203449
59	5000	2367	49	0	2	0	75	2442	8.321497	5.318757444705975	22.756039	0.0	75.0	698.0	7.2803335	4.1505713	19.899239	0.0	2584	2582	2582	0.72	20	72	194	341	489	4925	0	65	2020-02-29_203449
59	5000	2367	43	0	8	0	69	2448	8.421493	5.367768679585045	22.756039	0.0	69.0	698.0	7.2803335	4.1505713	19.899239	0.0	2590	2582	2582	0.73913044	20	72	194	341	489	4931	0	65	2020-02-29_203450
60	5000	2367	41	0	9	0	67	2451	8.161901	5.479974704043625	22.756039	0.0	67.0	698.0	7.2803335	4.1505713	19.899239	0.0	2592	2583	2583	0.6865672	20	72	194	341	489	4933	0	65	2020-02-29_203450
60	5000	2363	44	0	8	0	64	2454	8.334363	5.453434014514082	22.756039	0.0	64.0	698.0	7.2803335	4.1505713	19.899239	0.0	2593	2585	2585	0.75	20	72	194	341	489	4936	0	67	2020-02-29_203450
60	5000	2361	44	0	5	0	65	2458	8.295817	5.416377465768479	22.756039	0.0	65.0	698.0	7.2803335	4.1505713	19.899239	0.0	2595	2590	2590	0.8153846	20	72	194	341	489	4935	0	67	2020-02-29_203450
61	5000	2360	43	0	5	0	60	2465	8.123247	5.508232198105141	22.756039	0.0	60.0	698.0	7.2803335	4.1505713	19.899239	0.0	2597	2592	2592	0.8666667	20	72	194	341	489	4940	0	67	2020-02-29_203451
61	5000	2360	41	0	5	0	60	2467	8.120278	5.509526758381192	22.756039	0.0	60.0	698.0	7.2803335	4.1505713	19.899239	0.0	2599	2594	2594	0.9166667	20	72	194	341	489	4940	0	67	2020-02-29_203451
61	5000	2359	39	0	7	0	59	2469	8.098709	5.539967709113256	22.756039	0.0	59.0	698.0	7.2803335	4.1505713	19.899239	0.0	2602	2595	2595	0.9491525	20	72	194	341	489	4941	0	67	2020-02-29_203451
62	5000	2358	40	0	5	0	57	2473	7.975084	5.603065789117831	22.756039	0.0	57.0	698.0	7.2803335	4.1505713	19.899239	0.0	2602	2597	2597	0.9122807	20	72	194	341	489	4943	0	67	2020-02-29_203451
62	5000	2357	38	0	6	0	51	2481	8.308664	5.579331040566556	22.756039	0.0	51.0	698.0	7.2803335	4.1505713	19.899239	0.0	2605	2599	2599	1.0588236	20	72	194	341	489	4949	0	67	2020-02-29_203451
62	5000	2356	35	0	7	0	51	2484	8.360391	5.533728092926622	22.756039	0.0	51.0	698.0	7.2803335	4.1505713	19.899239	0.0	2609	2602	2602	1.0588236	20	72	194	341	489	4949	0	67	2020-02-29_203452
63	5000	2356	34	0	8	0	47	2488	8.159063	5.174610900993868	20.298943	0.0	47.0	698.0	7.2803335	4.1505713	19.899239	0.0	2610	2602	2602	1.0851064	20	72	194	341	489	4953	0	67	2020-02-29_203452
63	5000	2356	33	0	5	0	51	2488	7.98165	5.323999502547403	20.298943	0.0	51.0	698.0	7.2803335	4.1505713	19.899239	0.0	2611	2606	2606	1.0196079	20	72	194	341	489	4949	0	67	2020-02-29_203452
63	5000	2356	32	0	3	0	51	2491	7.8480334	5.13638362589082	19.359333	0.0	51.0	698.0	7.2803335	4.1505713	19.899239	0.0	2612	2609	2609	0.98039216	20	72	194	341	489	4949	0	67	2020-02-29_203452
64	5000	2356	31	0	3	0	51	2492	7.847194	5.136437470019747	19.359333	0.0	51.0	698.0	7.2803335	4.1505713	19.899239	0.0	2613	2610	2610	1.0	20	72	194	341	489	4949	0	67	2020-02-29_203452
64	5000	2356	28	0	5	0	49	2495	7.748938	5.0499275353397515	19.359333	0.0	49.0	698.0	7.2803335	4.1505713	19.899239	0.0	2616	2611	2611	0.93877554	20	72	194	341	489	4951	0	67	2020-02-29_203453
64	5000	2356	26	0	6	0	49	2496	7.864402	5.067554540806428	19.359333	0.0	49.0	698.0	7.2803335	4.1505713	19.899239	0.0	2618	2612	2612	1.0204082	20	72	194	341	489	4951	0	67	2020-02-29_203453
65	5000	2354	26	0	7	0	48	2498	7.774063	5.093219378396596	19.359333	0.0	48.0	698.0	7.2803335	4.1505713	19.899239	0.0	2620	2613	2613	0.9791667	20	72	194	341	489	4952	0	67	2020-02-29_203453
65	5000	2353	27	0	4	0	50	2499	7.8229127	5.01805060847135	19.359333	0.0	50.0	698.0	7.2803335	4.1505713	19.899239	0.0	2620	2616	2616	0.82	20	72	194	341	489	4950	0	67	2020-02-29_203453
65	5000	2352	27	0	3	0	45	2506	8.3484535	5.1236911125735745	19.359333	0.0	45.0	698.0	7.2803335	4.1505713	19.899239	0.0	2621	2618	2618	0.7777778	20	72	194	341	489	4955	0	67	2020-02-29_203453
66	5000	2352	27	0	1	0	45	2508	8.236023	4.877972796825274	18.91558	0.0	45.0	698.0	7.2803335	4.1505713	19.899239	0.0	2621	2620	2620	0.73333335	20	72	194	341	489	4955	0	67	2020-02-29_203454
66	5000	2352	25	0	3	0	42	2511	8.556249	4.8417915568874585	18.91558	0.0	42.0	698.0	7.2803335	4.1505713	19.899239	0.0	2623	2620	2620	0.78571427	20	72	194	341	489	4958	0	67	2020-02-29_203454
66	5000	2352	23	0	4	0	41	2513	8.472702	4.6888364793963095	18.492764	0.0	41.0	698.0	7.2803335	4.1505713	19.899239	0.0	2625	2621	2621	0.73170733	20	72	194	341	489	4959	0	67	2020-02-29_203454
67	5000	2352	21	0	6	0	38	2516	8.499326	4.788201956419953	18.492764	0.0	38.0	698.0	7.2803335	4.1505713	19.899239	0.0	2627	2621	2621	0.68421054	20	72	194	341	489	4962	0	67	2020-02-29_203454
67	5000	2352	17	0	8	0	35	2520	8.845726	5.003604162122145	18.492764	0.0	35.0	698.0	7.2803335	4.1505713	19.899239	0.0	2631	2623	2623	0.6571429	20	72	194	341	489	4965	0	68	2020-02-29_203454
67	5000	2352	17	0	6	0	36	2521	9.046338	5.079261253588178	18.492764	0.0	36.0	698.0	7.2803335	4.1505713	19.899239	0.0	2631	2625	2625	0.6666667	20	72	194	341	489	4964	0	68	2020-02-29_203455
68	5000	2352	13	0	8	0	33	2526	9.577387	4.722199448673959	18.492764	0.0	33.0	698.0	7.2803335	4.1505713	19.899239	0.0	2635	2627	2627	0.6969697	20	72	194	341	489	4967	0	68	2020-02-29_203455
68	5000	2352	12	0	5	0	32	2530	9.091984	4.387999703406408	18.492764	0.0	32.0	698.0	7.2803335	4.1505713	19.899239	0.0	2636	2631	2631	0.625	20	72	194	341	489	4968	0	69	2020-02-29_203455
68	5000	2352	12	0	5	0	30	2532	9.413569	4.196942742568621	18.492764	1.5035782	30.0	698.0	7.2803335	4.1505713	19.899239	0.0	2636	2631	2631	0.56666666	20	72	194	341	489	4970	0	69	2020-02-29_203455
69	5000	2352	11	0	2	0	32	2534	9.669172	4.180142215700495	18.492764	1.5035782	32.0	698.0	7.2803335	4.1505713	19.899239	0.0	2637	2635	2635	0.53125	20	72	194	341	489	4968	0	69	2020-02-29_203455
69	5000	2351	12	0	1	0	31	2536	10.294638	4.429042870175182	19.772938	1.5035782	31.0	698.0	7.2803335	4.1505713	19.899239	0.0	2637	2636	2636	0.516129	20	72	194	341	489	4969	0	69	2020-02-29_203455
69	5000	2351	12	0	1	0	30	2537	10.460248	4.406052821732339	19.772938	1.5035782	30.0	698.0	7.2803335	4.1505713	19.899239	0.0	2637	2636	2636	0.53333336	20	72	194	341	489	4970	0	69	2020-02-29_203456
70	5000	2351	11	0	1	0	29	2539	10.402297	4.3555000611963095	19.772938	1.5035782	29.0	698.0	7.2803335	4.1505713	19.899239	0.0	2638	2637	2637	0.55172414	20	72	194	341	489	4971	0	69	2020-02-29_203456
70	5000	2351	11	0	1	0	28	2540	10.323554	4.414353082595159	19.772938	1.5035782	28.0	698.0	7.2803335	4.1505713	19.899239	0.0	2638	2637	2637	0.5714286	20	72	194	341	489	4972	0	69	2020-02-29_203456
70	5000	2351	11	0	1	0	25	2543	11.04769	4.0237226366651475	19.772938	2.1451187	25.0	698.0	7.2803335	4.1505713	19.899239	0.0	2638	2637	2637	0.6	20	72	194	341	489	4975	0	69	2020-02-29_203456
71	5000	2351	11	0	0	0	24	2545	10.661061	3.797322941482805	19.772938	2.1451187	24.0	698.0	7.2803335	4.1505713	19.899239	0.0	2638	2638	2638	0.375	20	72	194	341	489	4976	0	69	2020-02-29_203456
71	5000	2351	10	0	1	0	24	2545	10.661061	3.797322941482805	19.772938	2.1451187	24.0	698.0	7.2803335	4.1505713	19.899239	0.0	2639	2638	2638	0.375	20	72	194	341	489	4976	0	69	2020-02-29_203456
71	5000	2350	11	0	1	0	23	2546	10.59968	3.8704741104259486	19.772938	2.1451187	23.0	698.0	7.2803335	4.1505713	19.899239	0.0	2639	2638	2638	0.39130434	20	72	194	341	489	4977	0	69	2020-02-29_203457
72	5000	2350	11	0	1	0	23	2546	10.59968	3.8704741104259486	19.772938	2.1451187	23.0	698.0	7.2803335	4.1505713	19.899239	0.0	2639	2638	2638	0.39130434	20	72	194	341	489	4977	0	69	2020-02-29_203457
72	5000	2350	10	0	1	0	23	2547	10.996632	4.082573696763103	19.772938	2.1451187	23.0	698.0	7.2803335	4.1505713	19.899239	0.0	2640	2639	2639	0.39130434	20	72	194	341	489	4977	0	69	2020-02-29_203457
72	5000	2349	11	0	1	0	20	2550	11.18608	4.282558491803442	19.772938	2.1451187	20.0	698.0	7.2803335	4.1505713	19.899239	0.0	2640	2639	2639	0.3	20	72	194	341	489	4980	0	69	2020-02-29_203457
73	5000	2348	12	0	1	0	19	2551	11.249439	4.390269200580353	19.772938	2.1451187	19.0	698.0	7.2803335	4.1505713	19.899239	0.0	2640	2639	2639	0.2631579	20	72	194	341	489	4981	0	69	2020-02-29_203457
73	5000	2346	14	0	0	0	20	2551	11.279681	4.275314114279421	19.772938	2.1451187	20.0	698.0	7.2803335	4.1505713	19.899239	0.0	2640	2640	2640	0.25	20	72	194	341	489	4980	0	69	2020-02-29_203457
73	5000	2345	14	0	1	0	17	2554	11.019614	4.47257884928934	19.772938	2.1451187	17.0	698.0	7.2803335	4.1505713	19.899239	0.0	2641	2640	2640	0.29411766	20	72	194	341	489	4983	0	69	2020-02-29_203458
74	5000	2345	12	0	3	0	16	2555	11.214055	4.544445529265042	19.772938	2.1451187	16.0	698.0	7.2803335	4.1505713	19.899239	0.0	2643	2640	2640	0.3125	20	72	194	341	489	4984	0	69	2020-02-29_203458
74	5000	2344	13	0	3	0	13	2558	10.610672	4.2732172321689506	17.395466	2.1451187	13.0	698.0	7.2803335	4.1505713	19.899239	0.0	2643	2640	2640	0.30769232	20	72	194	341	489	4987	0	69	2020-02-29_203458
74	5000	2344	12	0	3	0	11	2561	9.392288	4.1150007720242	17.395466	2.1451187	11.0	698.0	7.2803335	4.1505713	19.899239	0.0	2644	2641	2641	0.18181819	20	72	194	341	489	4989	0	69	2020-02-29_203458
75	5000	2344	10	0	3	0	12	2562	9.965184	4.280186430533949	17.395466	2.1451187	12.0	698.0	7.2803335	4.1505713	19.899239	0.0	2646	2643	2643	0.41666666	20	72	194	341	489	4988	0	69	2020-02-29_203458
75	5000	2344	10	0	3	0	12	2562	9.965184	4.280186430533949	17.395466	2.1451187	12.0	698.0	7.2803335	4.1505713	19.899239	0.0	2646	2643	2643	0.41666666	20	72	194	341	489	4988	0	69	2020-02-29_203458
75	5000	2344	10	0	2	0	13	2562	9.415202	4.552535161946236	17.395466	2.1451187	13.0	698.0	7.2803335	4.1505713	19.899239	0.0	2646	2644	2644	0.46153846	20	72	194	341	489	4987	0	69	2020-02-29_203459
76	5000	2344	10	0	0	0	15	2562	9.898673	4.4040673443515805	17.395466	2.1451187	15.0	698.0	7.2803335	4.1505713	19.899239	0.0	2646	2646	2646	0.6666667	20	72	194	341	489	4985	0	69	2020-02-29_203459
76	5000	2344	9	0	1	0	14	2563	9.923007	4.569270297168245	17.395466	2.1451187	14.0	698.0	7.2803335	4.1505713	19.899239	0.0	2647	2646	2646	0.71428573	20	72	194	341	489	4986	0	69	2020-02-29_203459
76	5000	2344	9	0	1	0	13	2564	10.005855	4.74489057698114	17.395466	2.1451187	13.0	698.0	7.2803335	4.1505713	19.899239	0.0	2647	2646	2646	0.6923077	20	72	194	341	489	4987	0	69	2020-02-29_203459
77	5000	2344	8	0	2	0	13	2564	10.005855	4.74489057698114	17.395466	2.1451187	13.0	698.0	7.2803335	4.1505713	19.899239	0.0	2648	2646	2646	0.6923077	20	72	194	341	489	4987	0	69	2020-02-29_203459
77	5000	2344	6	0	3	0	11	2567	10.891617	4.75055169365022	17.395466	2.1451187	11.0	698.0	7.2803335	4.1505713	19.899239	0.0	2650	2647	2647	0.8181818	20	72	194	341	489	4989	0	69	2020-02-29_203459
77	5000	2344	6	0	3	0	11	2567	10.891617	4.75055169365022	17.395466	2.1451187	11.0	698.0	7.2803335	4.1505713	19.899239	0.0	2650	2647	2647	0.8181818	20	72	194	341	489	4989	0	69	2020-02-29_203500
78	5000	2344	6	0	2	0	12	2567	11.3679495	4.820668409862545	17.395466	2.1451187	12.0	698.0	7.2803335	4.1505713	19.899239	0.0	2650	2648	2648	0.75	20	72	194	341	489	4988	0	69	2020-02-29_203500
78	5000	2344	6	0	0	0	13	2568	11.548448	4.37810732982917	17.395466	2.8154144	13.0	698.0	7.2803335	4.1505713	19.899239	0.0	2650	2650	2650	0.84615386	20	72	194	341	489	4987	0	69	2020-02-29_203500
78	5000	2343	7	0	0	0	13	2568	11.548448	4.37810732982917	17.395466	2.8154144	13.0	698.0	7.2803335	4.1505713	19.899239	0.0	2650	2650	2650	0.84615386	20	72	194	341	489	4987	0	69	2020-02-29_203500
79	5000	2343	7	0	0	0	13	2568	11.548448	4.37810732982917	17.395466	2.8154144	13.0	698.0	7.2803335	4.1505713	19.899239	0.0	2650	2650	2650	0.84615386	20	72	194	341	489	4987	0	69	2020-02-29_203500
79	5000	2343	7	0	0	0	12	2569	11.061196	4.1884830516605716	16.607609	2.8154144	12.0	698.0	7.2803335	4.1505713	19.899239	0.0	2650	2650	2650	0.8333333	20	72	194	341	489	4988	0	69	2020-02-29_203500
79	5000	2342	7	0	1	0	11	2570	10.989097	4.385101210362432	16.607609	2.8154144	11.0	698.0	7.2803335	4.1505713	19.899239	0.0	2651	2650	2650	0.90909094	20	72	194	341	489	4989	0	69	2020-02-29_203500
80	5000	2342	7	0	1	0	10	2571	10.768891	4.557742420974681	16.607609	2.8154144	10.0	698.0	7.2803335	4.1505713	19.899239	0.0	2651	2650	2650	1.0	20	72	194	341	489	4990	0	69	2020-02-29_203501
80	5000	2342	7	0	1	0	10	2571	10.768891	4.557742420974681	16.607609	2.8154144	10.0	698.0	7.2803335	4.1505713	19.899239	0.0	2651	2650	2650	1.0	20	72	194	341	489	4990	0	69	2020-02-29_203501
80	5000	2342	7	0	0	0	11	2571	10.711325	4.3280672696116	16.607609	2.8154144	11.0	698.0	7.2803335	4.1505713	19.899239	0.0	2651	2651	2651	0.90909094	20	72	194	341	489	4989	0	69	2020-02-29_203501
81	5000	2342	6	0	1	0	11	2571	10.711325	4.3280672696116	16.607609	2.8154144	11.0	698.0	7.2803335	4.1505713	19.899239	0.0	2652	2651	2651	0.90909094	20	72	194	341	489	4989	0	69	2020-02-29_203501
81	5000	2342	6	0	1	0	10	2572	10.333017	4.366269801695856	16.607609	2.8154144	10.0	698.0	7.2803335	4.1505713	19.899239	0.0	2652	2651	2651	0.9	20	72	194	341	489	4990	0	69	2020-02-29_203501
81	5000	2342	6	0	1	0	10	2572	10.333017	4.366269801695856	16.607609	2.8154144	10.0	698.0	7.2803335	4.1505713	19.899239	0.0	2652	2651	2651	0.9	20	72	194	341	489	4990	0	69	2020-02-29_203501
82	5000	2342	6	0	0	0	8	2575	9.911468	4.83228742310533	16.607609	2.8154144	8.0	698.0	7.2803335	4.1505713	19.899239	0.0	2652	2652	2652	0.875	20	72	194	341	489	4992	0	69	2020-02-29_203502
82	5000	2342	6	0	0	0	7	2576	10.925189	4.201381165608575	16.607609	3.6736832	7.0	698.0	7.2803335	4.1505713	19.899239	0.0	2652	2652	2652	0.85714287	20	72	194	341	489	4993	0	69	2020-02-29_203502
82	5000	2342	5	0	1	0	7	2576	10.925189	4.201381165608575	16.607609	3.6736832	7.0	698.0	7.2803335	4.1505713	19.899239	0.0	2653	2652	2652	0.85714287	20	72	194	341	489	4993	0	69	2020-02-29_203502
83	5000	2342	5	0	1	0	7	2576	10.925189	4.201381165608575	16.607609	3.6736832	7.0	698.0	7.2803335	4.1505713	19.899239	0.0	2653	2652	2652	0.85714287	20	72	194	341	489	4993	0	69	2020-02-29_203502
83	5000	2342	4	0	2	0	7	2576	10.925189	4.201381165608575	16.607609	3.6736832	7.0	698.0	7.2803335	4.1505713	19.899239	0.0	2654	2652	2652	0.85714287	20	72	194	341	489	4993	0	69	2020-02-29_203502
83	5000	2341	5	0	1	0	7	2577	10.515338	4.197836345853929	16.607609	3.6736832	7.0	698.0	7.2803335	4.1505713	19.899239	0.0	2654	2653	2653	0.71428573	20	72	194	341	489	4993	0	69	2020-02-29_203502
84	5000	2340	6	0	1	0	7	2577	10.515338	4.197836345853929	16.607609	3.6736832	7.0	698.0	7.2803335	4.1505713	19.899239	0.0	2654	2653	2653	0.71428573	20	72	194	341	489	4993	0	69	2020-02-29_203502
84	5000	2340	6	0	0	0	7	2578	10.048922	4.069089035698818	16.607609	3.6736832	7.0	698.0	7.2803335	4.1505713	19.899239	0.0	2654	2654	2654	0.42857143	20	72	194	341	489	4993	0	69	2020-02-29_203503
84	5000	2340	5	0	1	0	6	2579	9.525422	4.191293848242384	16.607609	3.6736832	6.0	698.0	7.2803335	4.1505713	19.899239	0.0	2655	2654	2654	0.16666667	20	72	194	341	489	4994	0	69	2020-02-29_203503
85	5000	2340	4	0	2	0	6	2579	9.525422	4.191293848242384	16.607609	3.6736832	6.0	698.0	7.2803335	4.1505713	19.899239	0.0	2656	2654	2654	0.16666667	20	72	194	341	489	4994	0	69	2020-02-29_203503
85	5000	2339	5	0	2	0	6	2579	9.525422	4.191293848242384	16.607609	3.6736832	6.0	698.0	7.2803335	4.1505713	19.899239	0.0	2656	2654	2654	0.16666667	20	72	194	341	489	4994	0	69	2020-02-29_203503
85	5000	2339	5	0	1	0	6	2580	8.478989	2.5200385950554107	10.32901	3.6736832	6.0	698.0	7.2803335	4.1505713	19.899239	0.0	2656	2655	2655	0.33333334	20	72	194	341	489	4994	0	69	2020-02-29_203503
86	5000	2339	4	0	1	0	6	2581	7.630352	2.7013910277771402	10.32901	3.6736832	6.0	698.0	7.2803335	4.1505713	19.899239	0.0	2657	2656	2656	0.33333334	20	72	194	341	489	4994	0	69	2020-02-29_203503
86	5000	2339	3	0	2	0	5	2582	8.421686	2.103645285291255	10.32901	5.0438385	5.0	698.0	7.2803335	4.1505713	19.899239	0.0	2658	2656	2656	0.4	20	72	194	341	489	4995	0	69	2020-02-29_203504
86	5000	2339	3	0	2	0	5	2582	8.421686	2.103645285291255	10.32901	5.0438385	5.0	698.0	7.2803335	4.1505713	19.899239	0.0	2658	2656	2656	0.4	20	72	194	341	489	4995	0	69	2020-02-29_203504
87	5000	2339	3	0	1	0	6	2582	9.226658	2.7254611963684523	13.251518	5.0438385	6.0	698.0	7.2803335	4.1505713	19.899239	0.0	2658	2657	2657	0.8333333	20	72	194	341	489	4994	0	69	2020-02-29_203504
87	5000	2339	3	0	0	0	7	2582	8.957487	2.587911630221357	13.251518	5.0438385	7.0	698.0	7.2803335	4.1505713	19.899239	0.0	2658	2658	2658	0.71428573	20	72	194	341	489	4993	0	69	2020-02-29_203504
87	5000	2339	3	0	0	0	7	2582	8.957487	2.587911630221357	13.251518	5.0438385	7.0	698.0	7.2803335	4.1505713	19.899239	0.0	2658	2658	2658	0.71428573	20	72	194	341	489	4993	0	69	2020-02-29_203504
88	5000	2338	4	0	0	0	7	2582	8.957487	2.587911630221357	13.251518	5.0438385	7.0	698.0	7.2803335	4.1505713	19.899239	0.0	2658	2658	2658	0.71428573	20	72	194	341	489	4993	0	69	2020-02-29_203504
88	5000	2338	4	0	0	0	7	2582	8.957487	2.587911630221357	13.251518	5.0438385	7.0	698.0	7.2803335	4.1505713	19.899239	0.0	2658	2658	2658	0.71428573	20	72	194	341	489	4993	0	69	2020-02-29_203504
88	5000	2338	3	0	1	0	6	2583	9.1519	2.7783544662333965	13.251518	5.0438385	6.0	698.0	7.2803335	4.1505713	19.899239	0.0	2659	2658	2658	0.8333333	20	72	194	341	489	4994	0	69	2020-02-29_203505
89	5000	2338	3	0	1	0	6	2583	9.1519	2.7783544662333965	13.251518	5.0438385	6.0	698.0	7.2803335	4.1505713	19.899239	0.0	2659	2658	2658	0.8333333	20	72	194	341	489	4994	0	69	2020-02-29_203505
89	5000	2338	3	0	1	0	6	2583	9.1519	2.7783544662333965	13.251518	5.0438385	6.0	698.0	7.2803335	4.1505713	19.899239	0.0	2659	2658	2658	0.8333333	20	72	194	341	489	4994	0	69	2020-02-29_203505
89	5000	2337	4	0	0	0	7	2583	8.520409	3.037133710463195	13.251518	4.7314606	7.0	698.0	7.2803335	4.1505713	19.899239	0.0	2659	2659	2659	0.85714287	20	72	194	341	489	4993	0	69	2020-02-29_203505
90	5000	2337	3	0	1	0	7	2583	8.520409	3.037133710463195	13.251518	4.7314606	7.0	698.0	7.2803335	4.1505713	19.899239	0.0	2660	2659	2659	0.85714287	20	72	194	341	489	4993	0	69	2020-02-29_203505
90	5000	2337	3	0	1	0	7	2583	8.520409	3.037133710463195	13.251518	4.7314606	7.0	698.0	7.2803335	4.1505713	19.899239	0.0	2660	2659	2659	0.85714287	20	72	194	341	489	4993	0	69	2020-02-29_203505
90	5000	2337	3	0	1	0	7	2583	8.520409	3.037133710463195	13.251518	4.7314606	7.0	698.0	7.2803335	4.1505713	19.899239	0.0	2660	2659	2659	0.85714287	20	72	194	341	489	4993	0	69	2020-02-29_203506
91	5000	2337	3	0	0	0	8	2583	7.9997377	3.174149773364899	13.251518	4.3550415	8.0	698.0	7.2803335	4.1505713	19.899239	0.0	2660	2660	2660	0.75	20	72	194	341	489	4992	0	69	2020-02-29_203506
91	5000	2337	2	0	1	0	7	2584	7.6669846	3.27429391951711	13.251518	4.3550415	7.0	698.0	7.2803335	4.1505713	19.899239	0.0	2661	2660	2660	0.71428573	20	72	194	341	489	4993	0	69	2020-02-29_203506
91	5000	2337	2	0	1	0	6	2585	7.391996	3.4971420336124863	13.251518	4.3550415	6.0	698.0	7.2803335	4.1505713	19.899239	0.0	2661	2660	2660	0.6666667	20	72	194	341	489	4994	0	69	2020-02-29_203506
92	5000	2337	2	0	1	0	6	2585	7.391996	3.4971420336124863	13.251518	4.3550415	6.0	698.0	7.2803335	4.1505713	19.899239	0.0	2661	2660	2660	0.6666667	20	72	194	341	489	4994	0	69	2020-02-29_203506
92	5000	2337	2	0	0	0	7	2585	7.381244	3.1925660807462766	13.251518	4.3550415	7.0	698.0	7.2803335	4.1505713	19.899239	0.0	2661	2661	2661	0.71428573	20	72	194	341	489	4993	0	69	2020-02-29_203506
92	5000	2337	2	0	0	0	7	2585	7.381244	3.1925660807462766	13.251518	4.3550415	7.0	698.0	7.2803335	4.1505713	19.899239	0.0	2661	2661	2661	0.71428573	20	72	194	341	489	4993	0	69	2020-02-29_203506
93	5000	2337	2	0	0	0	7	2585	7.381244	3.1925660807462766	13.251518	4.3550415	7.0	698.0	7.2803335	4.1505713	19.899239	0.0	2661	2661	2661	0.71428573	20	72	194	341	489	4993	0	69	2020-02-29_203507
93	5000	2337	2	0	0	0	6	2586	7.7708116	3.3100095779879655	13.251518	4.3550415	6.0	698.0	7.2803335	4.1505713	19.899239	0.0	2661	2661	2661	0.8333333	20	72	194	341	489	4994	0	69	2020-02-29_203507
93	5000	2337	2	0	0	0	6	2586	7.7708116	3.3100095779879655	13.251518	4.3550415	6.0	698.0	7.2803335	4.1505713	19.899239	0.0	2661	2661	2661	0.8333333	20	72	194	341	489	4994	0	69	2020-02-29_203507
94	5000	2337	2	0	0	0	6	2586	7.7708116	3.3100095779879655	13.251518	4.3550415	6.0	698.0	7.2803335	4.1505713	19.899239	0.0	2661	2661	2661	0.8333333	20	72	194	341	489	4994	0	69	2020-02-29_203507
94	5000	2337	2	0	0	0	5	2587	7.399443	3.5582080887514778	13.251518	4.3550415	5.0	698.0	7.2803335	4.1505713	19.899239	0.0	2661	2661	2661	1.0	20	72	194	341	489	4995	0	69	2020-02-29_203507
94	5000	2337	2	0	0	0	5	2587	7.399443	3.5582080887514778	13.251518	4.3550415	5.0	698.0	7.2803335	4.1505713	19.899239	0.0	2661	2661	2661	1.0	20	72	194	341	489	4995	0	69	2020-02-29_203507
95	5000	2337	2	0	0	0	5	2587	7.399443	3.5582080887514778	13.251518	4.3550415	5.0	698.0	7.2803335	4.1505713	19.899239	0.0	2661	2661	2661	1.0	20	72	194	341	489	4995	0	69	2020-02-29_203507
95	5000	2337	2	0	0	0	5	2587	7.399443	3.5582080887514778	13.251518	4.3550415	5.0	698.0	7.2803335	4.1505713	19.899239	0.0	2661	2661	2661	1.0	20	72	194	341	489	4995	0	69	2020-02-29_203508
95	5000	2337	2	0	0	0	5	2587	7.399443	3.5582080887514778	13.251518	4.3550415	5.0	698.0	7.2803335	4.1505713	19.899239	0.0	2661	2661	2661	1.0	20	72	194	341	489	4995	0	69	2020-02-29_203508
96	5000	2337	2	0	0	0	4	2588	8.066439	3.7303136983075245	13.251518	4.3550415	4.0	698.0	7.2803335	4.1505713	19.899239	0.0	2661	2661	2661	1.0	20	72	194	341	489	4996	0	69	2020-02-29_203508
96	5000	2337	2	0	0	0	4	2588	8.066439	3.7303136983075245	13.251518	4.3550415	4.0	698.0	7.2803335	4.1505713	19.899239	0.0	2661	2661	2661	1.0	20	72	194	341	489	4996	0	69	2020-02-29_203508
96	5000	2337	1	0	1	0	4	2588	8.066439	3.7303136983075245	13.251518	4.3550415	4.0	698.0	7.2803335	4.1505713	19.899239	0.0	2662	2661	2661	1.0	20	72	194	341	489	4996	0	69	2020-02-29_203508
97	5000	2337	1	0	1	0	3	2589	9.303571	3.4190468444828404	13.251518	7.3167343	3.0	698.0	7.2803335	4.1505713	19.899239	0.0	2662	2661	2661	1.3333334	20	72	194	341	489	4997	0	69	2020-02-29_203508
97	5000	2337	1	0	1	0	2	2590	10.284126	4.196525980737738	13.251518	7.3167343	2.0	698.0	7.2803335	4.1505713	19.899239	0.0	2662	2661	2661	2.0	20	72	194	341	489	4998	0	69	2020-02-29_203508
97	5000	2337	1	0	0	0	2	2591	7.9600945	0.909848631908455	8.603455	7.3167343	2.0	698.0	7.2803335	4.1505713	19.899239	0.0	2662	2662	2662	0.5	20	72	194	341	489	4998	0	69	2020-02-29_203509
98	5000	2337	1	0	0	0	1	2592	8.603455	NaN	8.603455	8.603455	1.0	698.0	7.2803335	4.1505713	19.899239	0.0	2662	2662	2662	0.0	20	72	194	341	489	4999	0	69	2020-02-29_203509
98	5000	2337	1	0	0	0	1	2592	8.603455	NaN	8.603455	8.603455	1.0	698.0	7.2803335	4.1505713	19.899239	0.0	2662	2662	2662	0.0	20	72	194	341	489	4999	0	69	2020-02-29_203509
98	5000	2337	1	0	0	0	1	2592	8.603455	NaN	8.603455	8.603455	1.0	698.0	7.2803335	4.1505713	19.899239	0.0	2662	2662	2662	0.0	20	72	194	341	489	4999	0	69	2020-02-29_203509
99	5000	2337	1	0	0	0	1	2592	8.603455	NaN	8.603455	8.603455	1.0	698.0	7.2803335	4.1505713	19.899239	0.0	2662	2662	2662	0.0	20	72	194	341	489	4999	0	69	2020-02-29_203509
99	5000	2337	1	0	0	0	1	2592	8.603455	NaN	8.603455	8.603455	1.0	698.0	7.2803335	4.1505713	19.899239	0.0	2662	2662	2662	0.0	20	72	194	341	489	4999	0	69	2020-02-29_203509
99	5000	2337	0	0	1	0	1	2592	8.603455	NaN	8.603455	8.603455	1.0	698.0	7.2803335	4.1505713	19.899239	0.0	2663	2662	2662	0.0	20	72	194	341	489	4999	0	69	2020-02-29_203509
100	5000	2337	0	0	1	0	1	2592	8.603455	NaN	8.603455	8.603455	1.0	698.0	7.2803335	4.1505713	19.899239	0.0	2663	2662	2662	0.0	20	72	194	341	489	4999	0	69	2020-02-29_203510
100	5000	2337	0	0	1	0	1	2592	8.603455	NaN	8.603455	8.603455	1.0	698.0	7.2803335	4.1505713	19.899239	0.0	2663	2662	2662	0.0	20	72	194	341	489	4999	0	69	2020-02-29_203510
100	5000	2337	0	0	0	0	2	2592	9.208809	0.8561002586466842	9.814163	8.603455	2.0	698.0	7.2803335	4.1505713	19.899239	0.0	2663	2663	2663	0.0	20	72	194	341	489	4998	0	69	2020-02-29_203510
101	5000	2337	0	0	0	0	2	2592	9.208809	0.8561002586466842	9.814163	8.603455	2.0	698.0	7.2803335	4.1505713	19.899239	0.0	2663	2663	2663	0.0	20	72	194	341	489	4998	0	69	2020-02-29_203510
101	5000	2337	0	0	0	0	2	2592	9.208809	0.8561002586466842	9.814163	8.603455	2.0	698.0	7.2803335	4.1505713	19.899239	0.0	2663	2663	2663	0.0	20	72	194	341	489	4998	0	69	2020-02-29_203510
101	5000	2337	0	0	0	0	2	2592	9.208809	0.8561002586466842	9.814163	8.603455	2.0	698.0	7.2803335	4.1505713	19.899239	0.0	2663	2663	2663	0.0	20	72	194	341	489	4998	0	69	2020-02-29_203510
102	5000	2337	0	0	0	0	2	2592	9.208809	0.8561002586466842	9.814163	8.603455	2.0	698.0	7.2803335	4.1505713	19.899239	0.0	2663	2663	2663	0.0	20	72	194	341	489	4998	0	69	2020-02-29_203510
102	5000	2337	0	0	0	0	2	2592	9.208809	0.8561002586466842	9.814163	8.603455	2.0	698.0	7.2803335	4.1505713	19.899239	0.0	2663	2663	2663	0.0	20	72	194	341	489	4998	0	69	2020-02-29_203511
102	5000	2337	0	0	0	0	2	2592	9.208809	0.8561002586466842	9.814163	8.603455	2.0	698.0	7.2803335	4.1505713	19.899239	0.0	2663	2663	2663	0.0	20	72	194	341	489	4998	0	69	2020-02-29_203511
103	5000	2337	0	0	0	0	2	2592	9.208809	0.8561002586466842	9.814163	8.603455	2.0	698.0	7.2803335	4.1505713	19.899239	0.0	2663	2663	2663	0.0	20	72	194	341	489	4998	0	69	2020-02-29_203511
103	5000	2337	0	0	0	0	1	2593	9.814163	NaN	9.814163	9.814163	1.0	698.0	7.2803335	4.1505713	19.899239	0.0	2663	2663	2663	0.0	20	72	194	341	489	4999	0	69	2020-02-29_203511
103	5000	2337	0	0	0	0	1	2593	9.814163	NaN	9.814163	9.814163	1.0	698.0	7.2803335	4.1505713	19.899239	0.0	2663	2663	2663	0.0	20	72	194	341	489	4999	0	69	2020-02-29_203511
104	5000	2337	0	0	0	0	1	2593	9.814163	NaN	9.814163	9.814163	1.0	698.0	7.2803335	4.1505713	19.899239	0.0	2663	2663	2663	0.0	20	72	194	341	489	4999	0	69	2020-02-29_203511
104	5000	2337	0	0	0	0	1	2593	9.814163	NaN	9.814163	9.814163	1.0	698.0	7.2803335	4.1505713	19.899239	0.0	2663	2663	2663	0.0	20	72	194	341	489	4999	0	69	2020-02-29_203511
104	5000	2337	0	0	0	0	1	2593	9.814163	NaN	9.814163	9.814163	1.0	698.0	7.2803335	4.1505713	19.899239	0.0	2663	2663	2663	0.0	20	72	194	341	489	4999	0	69	2020-02-29_203511
105	5000	2337	0	0	0	0	1	2593	9.814163	NaN	9.814163	9.814163	1.0	698.0	7.2803335	4.1505713	19.899239	0.0	2663	2663	2663	0.0	20	72	194	341	489	4999	0	69	2020-02-29_203512
105	5000	2337	0	0	0	0	1	2593	9.814163	NaN	9.814163	9.814163	1.0	698.0	7.2803335	4.1505713	19.899239	0.0	2663	2663	2663	0.0	20	72	194	341	489	4999	0	69	2020-02-29_203512
105	5000	2337	0	0	0	0	1	2593	9.814163	NaN	9.814163	9.814163	1.0	698.0	7.2803335	4.1505713	19.899239	0.0	2663	2663	2663	0.0	20	72	194	341	489	4999	0	69	2020-02-29_203512
106	5000	2337	0	0	0	0	1	2593	9.814163	NaN	9.814163	9.814163	1.0	698.0	7.2803335	4.1505713	19.899239	0.0	2663	2663	2663	0.0	20	72	194	341	489	4999	0	69	2020-02-29_203512
106	5000	2337	0	0	0	0	0	2594	NaN	-0.0	9999.0	9999.0	0.0	698.0	7.2803335	4.1505713	19.899239	0.0	2663	2663	2663	0.0	20	72	194	341	489	5000	0	69	2020-02-29_203512
106	5000	2337	0	0	0	0	0	2594	NaN	-0.0	9999.0	9999.0	0.0	698.0	7.2803335	4.1505713	19.899239	0.0	2663	2663	2663	0.0	20	72	194	341	489	5000	0	69	2020-02-29_203512
107	5000	2337	0	0	0	0	0	2594	NaN	-0.0	9999.0	9999.0	0.0	698.0	7.2803335	4.1505713	19.899239	0.0	2663	2663	2663	0.0	20	72	194	341	489	5000	0	69	2020-02-29_203513
107	5000	2337	0	0	0	0	0	2594	NaN	-0.0	9999.0	9999.0	0.0	698.0	7.2803335	4.1505713	19.899239	0.0	2663	2663	2663	0.0	20	72	194	341	489	5000	0	69	2020-02-29_203513
107	5000	2337	0	0	0	0	0	2594	NaN	-0.0	9999.0	9999.0	0.0	698.0	7.2803335	4.1505713	19.899239	0.0	2663	2663	2663	0.0	20	72	194	341	489	5000	0	69	2020-02-29_203513
108	5000	2337	0	0	0	0	0	2594	NaN	-0.0	9999.0	9999.0	0.0	698.0	7.2803335	4.1505713	19.899239	0.0	2663	2663	2663	0.0	20	72	194	341	489	5000	0	69	2020-02-29_203513
108	5000	2337	0	0	0	0	0	2594	NaN	-0.0	9999.0	9999.0	0.0	698.0	7.2803335	4.1505713	19.899239	0.0	2663	2663	2663	0.0	20	72	194	341	489	5000	0	69	2020-02-29_203513
108	5000	2337	0	0	0	0	0	2594	NaN	-0.0	9999.0	9999.0	0.0	698.0	7.2803335	4.1505713	19.899239	0.0	2663	2663	2663	0.0	20	72	194	341	489	5000	0	69	2020-02-29_203514
109	5000	2337	0	0	0	0	0	2594	NaN	-0.0	9999.0	9999.0	0.0	698.0	7.2803335	4.1505713	19.899239	0.0	2663	2663	2663	0.0	20	72	194	341	489	5000	0	69	2020-02-29_203514
109	5000	2337	0	0	0	0	0	2594	NaN	-0.0	9999.0	9999.0	0.0	698.0	7.2803335	4.1505713	19.899239	0.0	2663	2663	2663	0.0	20	72	194	341	489	5000	0	69	2020-02-29_203514
109	5000	2337	0	0	0	0	0	2594	NaN	-0.0	9999.0	9999.0	0.0	698.0	7.2803335	4.1505713	19.899239	0.0	2663	2663	2663	0.0	20	72	194	341	489	5000	0	69	2020-02-29_203514
110	5000	2337	0	0	0	0	0	2594	NaN	-0.0	9999.0	9999.0	0.0	698.0	7.2803335	4.1505713	19.899239	0.0	2663	2663	2663	0.0	20	72	194	341	489	5000	0	69	2020-02-29_203514
110	5000	2337	0	0	0	0	0	2594	NaN	-0.0	9999.0	9999.0	0.0	698.0	7.2803335	4.1505713	19.899239	0.0	2663	2663	2663	0.0	20	72	194	341	489	5000	0	69	2020-02-29_203514
110	5000	2337	0	0	0	0	0	2594	NaN	-0.0	9999.0	9999.0	0.0	698.0	7.2803335	4.1505713	19.899239	0.0	2663	2663	2663	0.0	20	72	194	341	489	5000	0	69	2020-02-29_203514
111	5000	2337	0	0	0	0	0	2594	NaN	-0.0	9999.0	9999.0	0.0	698.0	7.2803335	4.1505713	19.899239	0.0	2663	2663	2663	0.0	20	72	194	341	489	5000	0	69	2020-02-29_203515
111	5000	2337	0	0	0	0	0	2594	NaN	-0.0	9999.0	9999.0	0.0	698.0	7.2803335	4.1505713	19.899239	0.0	2663	2663	2663	0.0	20	72	194	341	489	5000	0	69	2020-02-29_203515
111	5000	2337	0	0	0	0	0	2594	NaN	-0.0	9999.0	9999.0	0.0	698.0	7.2803335	4.1505713	19.899239	0.0	2663	2663	2663	0.0	20	72	194	341	489	5000	0	69	2020-02-29_203515
112	5000	2337	0	0	0	0	0	2594	NaN	-0.0	9999.0	9999.0	0.0	698.0	7.2803335	4.1505713	19.899239	0.0	2663	2663	2663	0.0	20	72	194	341	489	5000	0	69	2020-02-29_203515
112	5000	2337	0	0	0	0	0	2594	NaN	-0.0	9999.0	9999.0	0.0	698.0	7.2803335	4.1505713	19.899239	0.0	2663	2663	2663	0.0	20	72	194	341	489	5000	0	69	2020-02-29_203515
112	5000	2337	0	0	0	0	0	2594	NaN	-0.0	9999.0	9999.0	0.0	698.0	7.2803335	4.1505713	19.899239	0.0	2663	2663	2663	0.0	20	72	194	341	489	5000	0	69	2020-02-29_203515
113	5000	2337	0	0	0	0	0	2594	NaN	-0.0	9999.0	9999.0	0.0	698.0	7.2803335	4.1505713	19.899239	0.0	2663	2663	2663	0.0	20	72	194	341	489	5000	0	69	2020-02-29_203515
113	5000	2337	0	0	0	0	0	2594	NaN	-0.0	9999.0	9999.0	0.0	698.0	7.2803335	4.1505713	19.899239	0.0	2663	2663	2663	0.0	20	72	194	341	489	5000	0	69	2020-02-29_203516
113	5000	2337	0	0	0	0	0	2594	NaN	-0.0	9999.0	9999.0	0.0	698.0	7.2803335	4.1505713	19.899239	0.0	2663	2663	2663	0.0	20	72	194	341	489	5000	0	69	2020-02-29_203516
114	5000	2337	0	0	0	0	0	2594	NaN	-0.0	9999.0	9999.0	0.0	698.0	7.2803335	4.1505713	19.899239	0.0	2663	2663	2663	0.0	20	72	194	341	489	5000	0	69	2020-02-29_203516
114	5000	2337	0	0	0	0	0	2594	NaN	-0.0	9999.0	9999.0	0.0	698.0	7.2803335	4.1505713	19.899239	0.0	2663	2663	2663	0.0	20	72	194	341	489	5000	0	69	2020-02-29_203516
