# Supplementary material for: Discrete simulation analysis of COVID-19 and prediction of isolation bed numbers
Source: PeerJ. 2021 Jun 23;9:e11629. doi: 10.7717/peerj.11629 (PMC8234972; doi:10.7717/peerj.11629)
Supplement: Supplemental Information 3 [file peerj-09-11629-s003.zip › raw_data/Healing time_output_2020-02-29_203521.csv]

worldTime(Day)	CITY_PERSON_SIZE	NORMAL	SHADOW	SUPER	CONFIRMED	DIAGNOSIS	FREEZE	CURED	shadow_average	shadow_std	shadow_max	shadow_min	real_countTmp	max_count	count_shadow_average	count_shadow_std	count_shadow_max	count_shadow_min	sum_confirmed_mark	sum_diagnosis_mark	sum_freeze_mark	r0	G1num	G2num	G3Num	G4Num	G5Num	BED_CanUse	BED_Need	DEATH	recordTime
0	5000	4972	28	0	0	0	0	0	NaN	-0.0	9999.0	9999.0	0.0	0.0	NaN	-0.0	9999.0	9999.0	0	0	0	0.0	0	0	0	0	0	5000	0	0	2020-02-29_203523
0	5000	4968	28	0	4	0	0	0	NaN	-0.0	9999.0	9999.0	0.0	0.0	NaN	-0.0	9999.0	9999.0	4	0	0	0.0	0	0	0	0	0	5000	0	0	2020-02-29_203523
0	5000	4964	31	0	5	0	0	0	NaN	-0.0	9999.0	9999.0	0.0	0.0	NaN	-0.0	9999.0	9999.0	5	0	0	0.0	0	0	0	0	0	5000	0	0	2020-02-29_203523
1	5000	4957	38	0	2	0	3	0	0.0	0.0	0.0	0.0	3.0	3.0	0.0	0.0	0.0	0.0	5	3	3	0.0	2	0	1	0	0	4997	0	0	2020-02-29_203524
1	5000	4949	45	0	1	0	5	0	0.03592325	0.08032682805887009	0.17961626	0.0	5.0	5.0	0.03592325	0.080326825	0.17961626	0.0	6	5	5	0.0	3	1	1	0	0	4995	0	0	2020-02-29_203524
1	5000	4939	55	0	1	0	5	0	0.03592325	0.08032682805887009	0.17961626	0.0	5.0	5.0	0.03592325	0.080326825	0.17961626	0.0	6	5	5	0.0	3	1	1	0	0	4995	0	0	2020-02-29_203524
2	5000	4935	58	0	2	0	5	0	0.03592325	0.08032682805887009	0.17961626	0.0	5.0	5.0	0.03592325	0.080326825	0.17961626	0.0	7	5	5	0.0	3	1	1	0	0	4995	0	0	2020-02-29_203524
2	5000	4924	65	0	5	0	6	0	0.20349477	0.41670517346150665	1.0413524	0.0	6.0	6.0	0.20349477	0.41670516	1.0413524	0.0	11	6	6	0.33333334	4	1	1	0	0	4994	0	0	2020-02-29_203524
2	5000	4916	72	0	6	0	6	0	0.20349477	0.41670517346150665	1.0413524	0.0	6.0	6.0	0.20349477	0.41670516	1.0413524	0.0	12	6	6	0.33333334	4	1	1	0	0	4994	0	0	2020-02-29_203525
3	5000	4906	82	0	4	0	8	0	0.38777828	0.7023258542166698	1.8812577	0.0	8.0	8.0	0.38777828	0.7023259	1.8812577	0.0	12	8	8	0.75	5	1	1	1	0	4992	0	0	2020-02-29_203525
3	5000	4892	93	0	3	0	12	0	0.6427799	0.8728060806316973	2.1863725	0.0	12.0	12.0	0.6427799	0.8728061	2.1863725	0.0	15	12	12	0.6666667	6	3	2	1	0	4988	0	0	2020-02-29_203525
3	5000	4882	101	0	5	0	12	0	0.6427799	0.8728060806316973	2.1863725	0.0	12.0	12.0	0.6427799	0.8728061	2.1863725	0.0	17	12	12	0.6666667	6	3	2	1	0	4988	0	0	2020-02-29_203525
4	5000	4872	109	0	5	0	14	0	0.5509542	0.8361072902620305	2.1863725	0.0	14.0	14.0	0.5509542	0.8361073	2.1863725	0.0	19	14	14	0.64285713	6	4	2	2	0	4986	0	0	2020-02-29_203525
4	5000	4845	131	0	9	0	15	0	0.67497724	0.9380121421658439	2.4112988	0.0	15.0	15.0	0.67497724	0.9380121	2.4112988	0.0	24	15	15	0.73333335	6	4	3	2	0	4985	0	0	2020-02-29_203525
4	5000	4826	147	0	9	0	18	0	0.9516413	1.2693283153609722	3.553545	0.0	18.0	18.0	0.9516413	1.2693284	3.553545	0.0	27	18	18	0.7777778	8	4	4	2	0	4982	0	0	2020-02-29_203526
5	5000	4801	167	0	11	0	20	1	0.9123419	1.2289028315608745	3.553545	0.0	20.0	20.0	0.9123419	1.2289028	3.553545	0.0	32	21	21	0.75	8	5	5	3	0	4980	0	0	2020-02-29_203526
5	5000	4779	179	0	18	0	23	1	1.0902488	1.382544238260525	4.144449	0.0	23.0	23.0	1.0902488	1.3825443	4.144449	0.0	42	24	24	0.7826087	9	5	6	4	0	4977	0	0	2020-02-29_203526
5	5000	4756	200	0	13	0	28	3	1.2966624	1.5603099733894132	4.6213803	0.0	28.0	28.0	1.2966624	1.56031	4.6213803	0.0	44	31	31	0.96428573	9	8	6	6	0	4972	0	0	2020-02-29_203526
6	5000	4744	206	0	14	0	33	3	1.1931858	1.533429676982048	4.6213803	0.0	33.0	33.0	1.1931858	1.5334296	4.6213803	0.0	50	36	36	0.93939394	9	9	6	9	0	4967	0	0	2020-02-29_203527
6	5000	4717	229	0	11	0	40	3	1.4937878	1.7425654390545013	5.2234197	0.0	40.0	40.0	1.4937878	1.7425654	5.2234197	0.0	54	43	43	1.225	9	13	8	9	1	4960	0	0	2020-02-29_203527
6	5000	4694	248	0	12	0	43	3	1.4427136	1.7140994879070932	5.2234197	0.0	43.0	43.0	1.4427136	1.7140995	5.2234197	0.0	58	46	46	1.1627907	9	13	10	10	1	4957	0	0	2020-02-29_203527
7	5000	4658	277	0	15	0	47	3	1.6836746	1.9116592578805347	5.8292317	0.0	47.0	47.0	1.6836746	1.9116592	5.8292317	0.0	65	50	50	1.2127659	10	14	12	10	1	4953	0	0	2020-02-29_203527
7	5000	4627	298	0	20	0	52	3	1.7782797	1.9827763282837323	6.177216	0.0	52.0	52.0	1.7782797	1.9827763	6.177216	0.0	75	55	55	1.2115384	11	14	14	11	1	4948	0	0	2020-02-29_203528
7	5000	4598	314	0	29	0	56	3	1.851055	2.0345474474781953	6.5373893	0.0	56.0	56.0	1.851055	2.0345473	6.5373893	0.0	88	59	59	1.2142857	12	14	15	11	2	4944	0	0	2020-02-29_203528
8	5000	4566	335	0	31	0	65	3	1.8014127	1.981160060152814	6.5373893	0.0	65.0	65.0	1.8014127	1.98116	6.5373893	0.0	99	68	68	1.1076924	12	14	17	13	4	4935	0	0	2020-02-29_203528
8	5000	4541	350	0	26	0	79	4	1.8008944	2.0096402291344138	6.5373893	0.0	79.0	79.0	1.8008944	2.0096402	6.5373893	0.0	109	83	83	1.113924	12	14	20	19	8	4921	0	0	2020-02-29_203528
8	5000	4514	362	0	35	0	84	5	1.9636896	2.1570335844110873	7.5256634	0.0	84.0	84.0	1.9636896	2.1570337	7.5256634	0.0	124	89	89	1.1785715	13	15	21	21	9	4916	0	0	2020-02-29_203529
9	5000	4496	372	0	31	0	95	6	2.1693034	2.254855215664549	7.5256634	0.0	95.0	95.0	2.1693034	2.2548552	7.5256634	0.0	132	101	101	1.1894736	13	16	22	26	13	4905	0	0	2020-02-29_203529
9	5000	4461	395	0	29	0	108	7	2.2313108	2.296551843863211	7.5256634	0.0	108.0	108.0	2.2313108	2.296552	7.5256634	0.0	144	115	115	1.175926	13	16	23	30	19	4892	0	0	2020-02-29_203529
9	5000	4429	418	0	26	0	117	10	2.4281387	2.4090153050868777	8.555062	0.0	117.0	117.0	2.4281387	2.4090154	8.555062	0.0	153	127	127	1.2222222	14	18	23	33	21	4883	0	0	2020-02-29_203530
10	5000	4389	438	0	39	0	120	14	2.4537842	2.440587558043965	8.555062	0.0	120.0	120.0	2.4537842	2.4405875	8.555062	0.0	173	134	134	1.2	14	20	24	33	23	4880	0	0	2020-02-29_203530
10	5000	4360	446	0	48	0	129	17	2.5310805	2.5287377405930145	9.034407	0.0	129.0	129.0	2.5310805	2.5287378	9.034407	0.0	194	146	146	1.1395348	14	23	25	35	28	4871	0	0	2020-02-29_203530
10	5000	4328	461	0	55	0	138	18	2.6111138	2.580001518042066	9.606867	0.0	138.0	138.0	2.6111138	2.5800016	9.606867	0.0	211	156	156	1.1231884	15	24	26	38	30	4862	0	0	2020-02-29_203531
11	5000	4297	478	0	49	0	154	22	2.7948496	2.676357056972225	9.799312	0.0	154.0	154.0	2.7948496	2.676357	9.799312	0.0	225	176	176	1.1558442	16	24	32	42	33	4846	0	0	2020-02-29_203531
11	5000	4270	488	0	44	0	175	23	3.0151994	2.8469729761543445	10.265456	0.0	175.0	175.0	3.0151994	2.846973	10.265456	0.0	242	198	198	1.2914286	18	26	37	47	34	4825	0	0	2020-02-29_203531
11	5000	4243	498	0	45	0	185	29	3.03786	2.865543403420581	10.265456	0.0	185.0	185.0	3.03786	2.8655434	10.265456	0.0	259	214	214	1.2756757	18	27	37	51	39	4815	0	0	2020-02-29_203531
12	5000	4208	519	0	47	0	193	33	3.0934756	2.8439052665159212	10.265456	0.0	193.0	193.0	3.0934756	2.8439052	10.265456	0.0	273	226	226	1.2849741	18	28	38	51	46	4807	0	0	2020-02-29_203532
12	5000	4159	550	0	46	0	208	37	3.1421275	2.8329270202414603	11.137807	0.0	208.0	208.0	3.1421275	2.832927	11.137807	0.0	291	245	245	1.2596154	19	29	38	55	52	4792	0	0	2020-02-29_203532
12	5000	4120	567	0	50	0	219	44	3.2421803	2.826958431519866	11.137807	0.0	219.0	219.0	3.2421803	2.8269584	11.137807	0.0	313	263	263	1.2739726	19	29	40	58	57	4781	0	0	2020-02-29_203532
13	5000	4085	583	0	57	0	231	44	3.2254858	2.8383513127233697	11.137807	0.0	231.0	231.0	3.2254858	2.8383512	11.137807	0.0	332	275	275	1.2294372	19	31	40	62	60	4769	0	0	2020-02-29_203533
13	5000	4040	610	0	58	0	239	53	3.2815597	2.8442412570397524	11.137807	0.0	239.0	239.0	3.2815597	2.8442411	11.137807	0.0	350	292	292	1.167364	19	31	43	65	64	4761	0	0	2020-02-29_203533
13	5000	3992	630	0	64	0	256	58	3.4828098	2.90571392406553	11.137807	0.0	256.0	256.0	3.4828098	2.905714	11.137807	0.0	378	314	314	1.2460938	19	33	50	69	68	4744	0	0	2020-02-29_203534
14	5000	3946	654	0	65	0	272	63	3.6681519	2.9718555469859025	11.775477	0.0	272.0	272.0	3.6681519	2.9718556	11.775477	0.0	400	335	335	1.2757353	19	34	55	74	71	4728	0	0	2020-02-29_203534
14	5000	3915	656	0	73	0	283	73	3.7310286	3.0094725152335733	11.775477	0.0	283.0	283.0	3.7310286	3.0094726	11.775477	0.0	429	356	356	1.2650176	19	34	57	79	79	4717	0	0	2020-02-29_203534
14	5000	3889	653	0	77	0	297	84	3.835569	3.0118061453759304	11.775477	0.0	297.0	297.0	3.835569	3.0118062	11.775477	0.0	458	381	381	1.2323233	19	34	63	87	82	4703	0	0	2020-02-29_203535
15	5000	3840	683	0	75	0	304	98	3.9726844	3.0310514719339055	11.775477	0.0	304.0	304.0	3.9726844	3.0310514	11.775477	0.0	477	402	402	1.25	19	34	66	97	83	4696	0	0	2020-02-29_203535
15	5000	3793	709	0	67	0	324	107	4.065621	3.156297135709298	12.977211	0.0	324.0	324.0	4.065621	3.1562972	12.977211	0.0	498	431	431	1.2469136	19	34	69	105	89	4676	0	0	2020-02-29_203536
15	5000	3755	719	0	66	0	340	119	4.227211	3.248866543824181	13.461858	0.0	340.0	340.0	4.227211	3.2488666	13.461858	0.0	526	460	460	1.2970588	19	37	74	108	94	4660	0	1	2020-02-29_203536
16	5000	3719	722	0	79	0	353	126	4.296736	3.3020209337630306	13.669173	0.0	353.0	353.0	4.296736	3.302021	13.669173	0.0	559	480	480	1.2804532	19	38	76	112	100	4647	0	1	2020-02-29_203536
16	5000	3682	737	0	81	0	363	135	4.3838763	3.3504517321836444	15.1324005	0.0	363.0	363.0	4.3838763	3.3504517	15.1324005	0.0	581	500	500	1.2947658	19	39	78	114	105	4637	0	2	2020-02-29_203537
16	5000	3650	744	0	75	0	371	157	4.524225	3.3977318041995375	15.453929	0.0	371.0	371.0	4.524225	3.3977318	15.453929	0.0	606	531	531	1.3207548	20	39	83	118	110	4629	0	3	2020-02-29_203537
17	5000	3620	749	0	72	0	391	165	4.694665	3.4344514680355442	15.453929	0.0	391.0	391.0	4.694665	3.4344516	15.453929	0.0	631	559	559	1.3273658	20	39	87	127	119	4609	0	3	2020-02-29_203538
17	5000	3586	762	0	69	0	403	177	4.7270713	3.440444240274004	15.453929	0.0	403.0	403.0	4.7270713	3.4404442	15.453929	0.0	652	583	583	1.305211	20	39	89	132	130	4597	0	3	2020-02-29_203538
17	5000	3557	755	0	79	0	419	187	4.7863708	3.493102361333044	15.453929	0.0	419.0	419.0	4.7863708	3.4931023	15.453929	0.0	688	609	609	1.2792363	20	39	90	140	133	4581	0	3	2020-02-29_203539
18	5000	3536	751	0	78	0	423	209	4.913171	3.539693140426349	15.873753	0.0	423.0	423.0	4.913171	3.539693	15.873753	0.0	713	635	635	1.283688	20	39	90	148	139	4577	0	3	2020-02-29_203539
18	5000	3500	749	0	97	0	427	224	5.032126	3.5928476278779815	15.873753	0.0	427.0	427.0	5.032126	3.5928476	15.873753	0.0	751	654	654	1.2857143	20	39	90	151	145	4573	0	3	2020-02-29_203539
18	5000	3465	757	0	89	0	453	233	5.157316	3.6073103114516596	17.019892	0.0	453.0	453.0	5.157316	3.6073103	17.019892	0.0	778	689	689	1.2803532	20	40	95	155	157	4547	0	3	2020-02-29_203540
19	5000	3436	761	0	89	0	465	246	5.2830076	3.6660037886479806	17.019892	0.0	465.0	465.0	5.2830076	3.6660037	17.019892	0.0	803	714	714	1.2516129	20	40	96	161	162	4535	0	3	2020-02-29_203540
19	5000	3403	762	0	83	0	489	259	5.3997636	3.6998095901570354	17.019892	0.0	489.0	489.0	5.3997636	3.6998096	17.019892	0.0	835	752	752	1.2535788	20	40	100	167	176	4511	0	4	2020-02-29_203541
19	5000	3374	761	0	84	0	495	281	5.469685	3.7634531936502014	17.019892	0.0	495.0	495.0	5.469685	3.7634532	17.019892	0.0	865	781	781	1.2646464	20	40	102	171	184	4505	0	5	2020-02-29_203541
20	5000	3343	756	0	95	0	501	300	5.5310826	3.7757423580415392	17.019892	0.0	501.0	501.0	5.5310826	3.7757423	17.019892	0.0	901	806	806	1.237525	20	40	104	174	191	4499	0	5	2020-02-29_203542
20	5000	3315	755	0	93	0	512	320	5.581481	3.763612961518345	17.019892	0.0	512.0	512.0	5.581481	3.763613	17.019892	0.0	930	837	837	1.1796875	20	40	105	177	195	4488	0	5	2020-02-29_203542
20	5000	3280	757	0	95	0	522	340	5.6792483	3.7806438874529498	17.216087	0.0	522.0	522.0	5.6792483	3.780644	17.216087	0.0	963	868	868	1.1781609	20	40	105	185	199	4478	0	6	2020-02-29_203543
21	5000	3254	759	0	85	0	539	357	5.8357015	3.8820112234402435	17.470297	0.0	539.0	539.0	5.8357015	3.8820112	17.470297	0.0	987	902	902	1.1836735	20	40	107	192	207	4461	0	6	2020-02-29_203543
21	5000	3230	745	0	93	0	547	378	5.945572	3.964664188321587	17.863274	0.0	547.0	547.0	5.945572	3.9646642	17.863274	0.0	1025	932	932	1.2084095	20	40	112	195	215	4453	0	7	2020-02-29_203544
21	5000	3207	738	0	89	0	565	393	6.009314	4.004175152936683	17.863274	0.0	565.0	565.0	6.009314	4.004175	17.863274	0.0	1055	966	966	1.1292036	20	41	113	198	222	4435	0	8	2020-02-29_203544
22	5000	3186	735	0	90	0	562	419	6.0766397	4.041963756430874	17.863274	0.0	562.0	565.0	6.009314	4.004175	17.863274	0.0	1079	989	989	1.1423488	20	41	115	201	224	4438	0	8	2020-02-29_203544
22	5000	3159	728	0	86	0	573	446	6.0467763	3.9989304304660664	17.863274	0.0	573.0	573.0	6.0467763	3.9989305	17.863274	0.0	1113	1027	1027	1.1553229	20	41	115	207	234	4427	0	8	2020-02-29_203545
22	5000	3143	717	0	83	0	579	470	6.058128	3.998667137286735	17.863274	0.0	579.0	579.0	6.058128	3.9986672	17.863274	0.0	1140	1057	1057	1.1243523	20	41	116	212	239	4421	0	8	2020-02-29_203545
23	5000	3126	701	0	93	0	574	498	6.2084036	4.0658475728432935	17.863274	0.0	574.0	579.0	6.058128	3.9986672	17.863274	0.0	1173	1080	1080	1.1533101	20	42	119	213	243	4426	0	8	2020-02-29_203546
23	5000	3114	679	0	92	0	583	524	6.4005055	4.066490912678339	17.863274	0.0	583.0	583.0	6.4005055	4.066491	17.863274	0.0	1207	1115	1115	1.1629503	20	43	124	218	252	4417	0	8	2020-02-29_203546
23	5000	3089	673	0	97	0	580	552	6.555344	4.037742886161289	17.863274	0.0	580.0	583.0	6.4005055	4.066491	17.863274	0.0	1238	1141	1141	1.1603448	20	43	125	221	257	4420	0	9	2020-02-29_203547
24	5000	3068	668	0	90	0	578	587	6.637208	3.99151330917416	17.470297	0.0	578.0	583.0	6.4005055	4.066491	17.863274	0.0	1264	1174	1174	1.1055363	20	43	126	227	263	4422	0	9	2020-02-29_203547
24	5000	3049	647	0	94	0	589	610	6.749202	4.009897147212829	17.470297	0.0	589.0	589.0	6.749202	4.009897	17.470297	0.0	1304	1210	1210	1.0848897	20	43	127	229	267	4411	0	11	2020-02-29_203548
24	5000	3034	626	0	100	0	600	629	6.8541284	4.094679166454472	18.115152	0.0	600.0	600.0	6.8541284	4.0946794	18.115152	0.0	1340	1240	1240	1.0866667	20	43	128	235	270	4400	0	11	2020-02-29_203548
25	5000	3014	608	0	111	0	604	651	6.937858	4.128143499940805	18.115152	0.0	604.0	604.0	6.937858	4.1281433	18.115152	0.0	1378	1267	1267	1.0413908	20	43	129	240	278	4396	0	12	2020-02-29_203549
25	5000	3006	583	0	107	0	609	682	7.068135	4.111377068814965	18.115152	0.0	609.0	609.0	7.068135	4.1113772	18.115152	0.0	1411	1304	1304	1.0525452	20	43	129	247	283	4391	0	13	2020-02-29_203549
25	5000	2981	574	0	105	0	601	725	7.168853	4.077246326482069	18.115152	0.0	601.0	609.0	7.068135	4.1113772	18.115152	0.0	1445	1340	1340	1.016639	20	43	129	250	296	4399	0	14	2020-02-29_203550
26	5000	2958	557	0	106	0	608	756	7.290091	4.076772882216853	21.699476	0.0	608.0	609.0	7.068135	4.1113772	18.115152	0.0	1485	1379	1379	1.0246711	20	43	131	258	304	4392	0	15	2020-02-29_203550
26	5000	2944	540	0	104	0	621	775	7.4216595	4.065540760290565	21.699476	0.0	621.0	621.0	7.4216595	4.065541	21.699476	0.0	1516	1412	1412	1.0354267	20	43	131	261	309	4379	0	16	2020-02-29_203551
26	5000	2923	529	0	98	0	618	813	7.5093484	4.120159893081294	21.699476	0.0	618.0	621.0	7.4216595	4.065541	21.699476	0.0	1548	1450	1450	1.053398	20	43	131	264	315	4382	0	19	2020-02-29_203551
27	5000	2912	513	0	87	0	622	846	7.564508	4.130347744616072	21.699476	0.0	622.0	622.0	7.564508	4.1303477	21.699476	0.0	1575	1488	1488	1.022508	20	43	131	267	325	4378	0	20	2020-02-29_203552
27	5000	2892	506	0	84	0	627	871	7.567111	4.171243569812385	21.699476	0.0	627.0	627.0	7.567111	4.1712437	21.699476	0.0	1602	1518	1518	1.0079745	20	43	132	271	329	4373	0	20	2020-02-29_203552
27	5000	2873	499	0	80	0	630	896	7.752288	4.202675947855207	21.699476	0.0	630.0	630.0	7.752288	4.202676	21.699476	0.0	1628	1548	1548	1.0253968	20	43	132	274	332	4370	0	22	2020-02-29_203553
28	5000	2860	481	0	83	0	628	924	7.818638	4.248611223289342	23.509111	0.0	628.0	630.0	7.752288	4.202676	21.699476	0.0	1659	1576	1576	1.0127388	20	44	133	276	337	4372	0	24	2020-02-29_203553
28	5000	2844	473	0	80	0	623	955	7.874928	4.327054879553073	23.509111	0.0	623.0	630.0	7.752288	4.202676	21.699476	0.0	1683	1603	1603	1.0	20	44	134	279	339	4377	0	25	2020-02-29_203554
28	5000	2836	460	0	75	0	623	981	7.8748097	4.30210907245661	23.509111	0.0	623.0	630.0	7.752288	4.202676	21.699476	0.0	1704	1629	1629	0.9871589	20	44	134	283	343	4377	0	25	2020-02-29_203554
29	5000	2827	451	0	62	0	630	1004	7.910257	4.257624126781985	23.509111	0.0	630.0	630.0	7.752288	4.202676	21.699476	0.0	1722	1660	1660	0.9746032	20	44	134	284	344	4370	0	26	2020-02-29_203554
29	5000	2817	433	0	67	0	630	1026	7.977871	4.223101371009147	23.509111	0.0	630.0	630.0	7.752288	4.202676	21.699476	0.0	1750	1683	1683	0.9746032	20	44	134	285	349	4370	0	27	2020-02-29_203555
29	5000	2800	425	0	71	0	628	1048	8.055155	4.261193065581878	23.509111	0.0	628.0	630.0	7.752288	4.202676	21.699476	0.0	1775	1704	1704	0.99681526	20	44	134	288	354	4372	0	28	2020-02-29_203555
30	5000	2788	410	0	80	0	623	1070	8.151585	4.252700620804435	23.509111	0.0	623.0	630.0	7.752288	4.202676	21.699476	0.0	1802	1722	1722	0.99839485	20	44	134	290	357	4377	0	29	2020-02-29_203556
30	5000	2779	399	0	72	0	624	1097	8.283604	4.281487228615069	23.509111	0.0	624.0	630.0	7.752288	4.202676	21.699476	0.0	1822	1750	1750	1.0	20	44	134	292	359	4376	0	29	2020-02-29_203556
30	5000	2769	392	0	62	0	621	1127	8.3091545	4.301945029091515	23.509111	0.0	621.0	630.0	7.752288	4.202676	21.699476	0.0	1839	1777	1777	0.98872787	20	44	134	296	361	4379	0	29	2020-02-29_203557
31	5000	2762	371	0	64	0	606	1167	8.430826	4.364184280155038	23.509111	0.0	606.0	630.0	7.752288	4.202676	21.699476	0.0	1867	1803	1803	0.9950495	20	44	134	298	364	4394	0	30	2020-02-29_203557
31	5000	2748	363	0	67	0	600	1192	8.501407	4.391345850731562	23.509111	0.0	600.0	630.0	7.752288	4.202676	21.699476	0.0	1889	1822	1822	1.0016667	20	44	134	299	368	4400	0	30	2020-02-29_203558
31	5000	2735	363	0	60	0	591	1221	8.515202	4.453117932765774	23.509111	0.0	591.0	630.0	7.752288	4.202676	21.699476	0.0	1902	1842	1842	0.98815566	20	44	134	300	370	4409	0	30	2020-02-29_203558
32	5000	2730	355	0	48	0	578	1259	8.54946	4.501531340396214	23.509111	0.0	578.0	630.0	7.752288	4.202676	21.699476	0.0	1915	1867	1867	0.98442906	20	44	134	301	372	4422	0	30	2020-02-29_203559
32	5000	2724	337	0	50	0	567	1291	8.592947	4.504071195415768	23.509111	0.0	567.0	630.0	7.752288	4.202676	21.699476	0.0	1939	1889	1889	0.9770723	20	44	134	302	376	4433	0	31	2020-02-29_203559
32	5000	2719	322	0	56	0	552	1319	8.619578	4.580046266880139	23.509111	0.0	552.0	630.0	7.752288	4.202676	21.699476	0.0	1959	1903	1903	0.9637681	20	44	134	302	378	4448	0	32	2020-02-29_203559
33	5000	2711	314	0	58	0	532	1353	8.566175	4.679006587500601	23.509111	0.0	532.0	630.0	7.752288	4.202676	21.699476	0.0	1975	1917	1917	0.924812	20	44	134	302	379	4468	0	32	2020-02-29_203600
33	5000	2706	303	0	52	0	529	1377	8.645166	4.686964284166224	23.509111	0.0	529.0	630.0	7.752288	4.202676	21.699476	0.0	1991	1939	1939	0.9300567	20	44	134	302	384	4471	0	33	2020-02-29_203600
33	5000	2697	297	0	47	0	520	1405	8.57322	4.6457645200186235	23.509111	0.0	520.0	630.0	7.752288	4.202676	21.699476	0.0	2006	1959	1959	0.8903846	20	44	134	303	386	4480	0	34	2020-02-29_203601
34	5000	2691	294	0	39	0	510	1432	8.654129	4.691927230582862	23.509111	0.0	510.0	630.0	7.752288	4.202676	21.699476	0.0	2015	1976	1976	0.89215684	20	44	135	304	387	4490	0	34	2020-02-29_203601
34	5000	2688	282	0	38	0	496	1462	8.584942	4.7187081644591045	23.509111	0.0	496.0	630.0	7.752288	4.202676	21.699476	0.0	2030	1992	1992	0.8770161	20	44	135	305	388	4504	0	34	2020-02-29_203602
34	5000	2681	272	0	40	0	477	1495	8.64879	4.662671263466601	23.509111	0.0	477.0	630.0	7.752288	4.202676	21.699476	0.0	2047	2007	2007	0.8637317	20	44	135	305	388	4523	0	35	2020-02-29_203602
35	5000	2677	265	0	43	0	452	1527	8.723433	4.6950705873750795	23.509111	0.0	452.0	630.0	7.752288	4.202676	21.699476	0.0	2058	2015	2015	0.8738938	20	44	135	306	388	4548	0	36	2020-02-29_203602
35	5000	2673	258	0	38	0	442	1552	8.707191	4.727371726633359	23.509111	0.0	442.0	630.0	7.752288	4.202676	21.699476	0.0	2069	2031	2031	0.8755656	20	44	135	306	388	4558	0	37	2020-02-29_203603
35	5000	2667	250	0	36	0	422	1588	8.809262	4.656255939659068	23.509111	0.0	422.0	630.0	7.752288	4.202676	21.699476	0.0	2083	2047	2047	0.9028436	20	44	135	307	390	4578	0	37	2020-02-29_203603
36	5000	2661	246	0	35	0	406	1615	8.899337	4.702053011265606	23.509111	0.0	406.0	630.0	7.752288	4.202676	21.699476	0.0	2093	2058	2058	0.87684727	20	44	135	307	395	4594	0	37	2020-02-29_203604
36	5000	2650	241	0	40	0	377	1655	8.757655	4.6610246794038455	22.425392	0.0	377.0	630.0	7.752288	4.202676	21.699476	0.0	2109	2069	2069	0.8408488	20	44	135	307	395	4623	0	37	2020-02-29_203604
36	5000	2641	234	0	41	0	364	1683	8.781889	4.605326073582472	21.532787	0.0	364.0	630.0	7.752288	4.202676	21.699476	0.0	2125	2084	2084	0.8214286	20	44	135	307	397	4636	0	37	2020-02-29_203605
37	5000	2633	233	0	41	0	356	1699	8.7817545	4.577787315231149	21.532787	0.0	356.0	630.0	7.752288	4.202676	21.699476	0.0	2134	2093	2093	0.8230337	20	44	135	307	397	4644	0	38	2020-02-29_203605
37	5000	2629	222	0	39	0	353	1718	8.821547	4.598693886134847	22.67775	0.0	353.0	630.0	7.752288	4.202676	21.699476	0.0	2149	2110	2110	0.83002836	20	44	135	308	397	4647	0	39	2020-02-29_203605
37	5000	2624	213	0	38	0	340	1746	8.996272	4.573409115540654	22.67775	0.0	340.0	630.0	7.752288	4.202676	21.699476	0.0	2163	2125	2125	0.84117645	20	44	135	308	398	4660	0	39	2020-02-29_203606
38	5000	2618	209	0	38	0	333	1762	8.928792	4.590126944388421	22.67775	0.0	333.0	630.0	7.752288	4.202676	21.699476	0.0	2173	2135	2135	0.8348348	20	44	135	308	399	4667	0	40	2020-02-29_203606
38	5000	2613	201	0	37	0	329	1780	9.018039	4.557774225753656	22.67775	0.0	329.0	630.0	7.752288	4.202676	21.699476	0.0	2186	2149	2149	0.80851066	20	44	135	308	400	4671	0	40	2020-02-29_203606
38	5000	2608	191	0	38	0	319	1803	9.0622225	4.669556313457498	22.67775	0.0	319.0	630.0	7.752288	4.202676	21.699476	0.0	2201	2163	2163	0.8181818	20	44	135	308	401	4681	0	41	2020-02-29_203607
39	5000	2605	183	0	39	0	309	1822	9.206079	4.624637692668708	22.67775	0.0	309.0	630.0	7.752288	4.202676	21.699476	0.0	2212	2173	2173	0.82200646	20	44	135	308	401	4691	0	42	2020-02-29_203607
39	5000	2599	183	0	31	0	304	1841	9.288632	4.686532492925977	22.67775	0.0	304.0	630.0	7.752288	4.202676	21.699476	0.0	2218	2187	2187	0.8322368	20	44	135	308	401	4696	0	42	2020-02-29_203608
39	5000	2591	185	0	23	0	295	1864	9.341147	4.745436232746417	22.67775	0.0	295.0	630.0	7.752288	4.202676	21.699476	0.0	2224	2201	2201	0.8135593	20	44	135	308	401	4705	0	42	2020-02-29_203608
40	5000	2587	179	0	22	0	289	1880	9.294131	4.767573924299153	22.67775	0.0	289.0	630.0	7.752288	4.202676	21.699476	0.0	2234	2212	2212	0.7958478	20	44	135	308	402	4711	0	43	2020-02-29_203608
40	5000	2583	168	0	30	0	280	1895	9.231429	4.882849609233985	22.67775	0.0	280.0	630.0	7.752288	4.202676	21.699476	0.0	2249	2219	2219	0.8	20	44	135	308	402	4720	0	44	2020-02-29_203609
40	5000	2580	164	0	31	0	274	1907	9.313216	4.890233618337568	22.67775	0.0	274.0	630.0	7.752288	4.202676	21.699476	0.0	2256	2225	2225	0.81751823	20	44	135	308	403	4726	0	44	2020-02-29_203609
41	5000	2577	151	0	37	0	268	1922	9.43646	4.9214849408310855	22.67775	0.0	268.0	630.0	7.752288	4.202676	21.699476	0.0	2272	2235	2235	0.82835823	20	44	135	308	404	4732	0	45	2020-02-29_203609
41	5000	2573	142	0	36	0	265	1938	9.381306	5.006928792932849	22.67775	0.0	265.0	630.0	7.752288	4.202676	21.699476	0.0	2285	2249	2249	0.83773583	20	44	135	308	404	4735	0	46	2020-02-29_203610
41	5000	2570	137	0	37	0	256	1953	9.421186	5.030076926763661	22.67775	0.0	256.0	630.0	7.752288	4.202676	21.699476	0.0	2293	2256	2256	0.84765625	20	44	135	308	404	4744	0	47	2020-02-29_203610
42	5000	2566	134	0	28	0	253	1972	9.723625	5.0675991421652355	24.888859	0.0	253.0	630.0	7.752288	4.202676	21.699476	0.0	2300	2272	2272	0.8656126	20	44	135	309	404	4747	0	47	2020-02-29_203610
42	5000	2564	128	0	22	0	255	1984	9.706402	5.0877151781170475	24.888859	0.0	255.0	630.0	7.752288	4.202676	21.699476	0.0	2308	2286	2286	0.827451	20	44	135	309	404	4745	0	47	2020-02-29_203611
42	5000	2558	128	0	21	0	250	1996	9.812118	5.051017265971537	24.888859	0.0	250.0	630.0	7.752288	4.202676	21.699476	0.0	2314	2293	2293	0.84	20	44	135	309	404	4750	0	47	2020-02-29_203611
43	5000	2554	125	0	21	0	238	2015	9.742864	5.067208819913521	24.888859	0.0	238.0	630.0	7.752288	4.202676	21.699476	0.0	2321	2300	2300	0.8445378	20	44	135	309	404	4762	0	47	2020-02-29_203611
43	5000	2549	124	0	18	0	236	2026	9.734139	5.1471699614507145	24.888859	0.0	236.0	630.0	7.752288	4.202676	21.699476	0.0	2327	2309	2309	0.85169494	20	44	135	309	405	4764	0	47	2020-02-29_203612
43	5000	2548	122	0	16	0	227	2040	9.830487	5.192787325407154	24.888859	0.0	227.0	630.0	7.752288	4.202676	21.699476	0.0	2330	2314	2314	0.845815	20	44	135	309	405	4773	0	47	2020-02-29_203612
44	5000	2544	119	0	16	0	219	2053	10.038489	5.112895534296482	24.888859	0.0	219.0	630.0	7.752288	4.202676	21.699476	0.0	2337	2321	2321	0.84474885	20	44	135	309	406	4781	0	49	2020-02-29_203612
44	5000	2542	114	0	17	0	212	2066	10.024969	5.168056034611069	24.888859	0.0	212.0	630.0	7.752288	4.202676	21.699476	0.0	2344	2327	2327	0.8254717	20	44	135	309	406	4788	0	49	2020-02-29_203613
44	5000	2540	111	0	19	0	203	2078	10.0048485	5.166079498069217	24.888859	0.0	203.0	630.0	7.752288	4.202676	21.699476	0.0	2349	2330	2330	0.81280786	20	44	135	309	406	4797	0	49	2020-02-29_203613
45	5000	2538	108	0	17	0	198	2090	10.073284	5.183705424275108	24.888859	0.0	198.0	630.0	7.752288	4.202676	21.699476	0.0	2354	2337	2337	0.81313133	20	44	135	309	406	4802	0	49	2020-02-29_203613
45	5000	2535	105	0	15	0	193	2102	9.906975	5.183090909990446	24.888859	0.0	193.0	630.0	7.752288	4.202676	21.699476	0.0	2360	2345	2345	0.7564767	20	44	135	309	406	4807	0	50	2020-02-29_203614
45	5000	2534	100	0	17	0	184	2115	9.84563	5.195917309426831	24.888859	0.0	184.0	630.0	7.752288	4.202676	21.699476	0.0	2366	2349	2349	0.76086956	20	44	135	309	406	4816	0	50	2020-02-29_203614
46	5000	2531	98	0	17	0	173	2131	9.872323	5.286648310613013	24.888859	0.0	173.0	630.0	7.752288	4.202676	21.699476	0.0	2371	2354	2354	0.82080925	20	44	135	309	406	4827	0	50	2020-02-29_203614
46	5000	2525	100	0	14	0	172	2139	9.902297	5.255341128992492	24.888859	0.0	172.0	630.0	7.752288	4.202676	21.699476	0.0	2375	2361	2361	0.8372093	20	44	135	309	406	4828	0	50	2020-02-29_203615
46	5000	2525	96	0	13	0	167	2149	9.999328	5.350554478513331	24.888859	0.0	167.0	630.0	7.752288	4.202676	21.699476	0.0	2379	2366	2366	0.83233535	20	44	135	309	406	4833	0	50	2020-02-29_203615
47	5000	2525	92	0	12	0	161	2160	9.983934	5.2144944434744	24.888859	0.0	161.0	630.0	7.752288	4.202676	21.699476	0.0	2383	2371	2371	0.8385093	20	44	135	309	406	4839	0	50	2020-02-29_203615
47	5000	2524	88	0	13	0	154	2171	9.934765	5.238575812583937	24.888859	0.0	154.0	630.0	7.752288	4.202676	21.699476	0.0	2388	2375	2375	0.8246753	20	44	135	309	406	4846	0	50	2020-02-29_203616
47	5000	2520	90	0	11	0	148	2181	10.108451	5.163095450063348	24.888859	0.0	148.0	630.0	7.752288	4.202676	21.699476	0.0	2390	2379	2379	0.8243243	20	44	135	309	406	4852	0	50	2020-02-29_203616
48	5000	2519	89	0	9	0	143	2190	10.061755	5.041618136758242	22.110888	0.0	143.0	630.0	7.752288	4.202676	21.699476	0.0	2392	2383	2383	0.83916086	20	44	135	309	406	4857	0	50	2020-02-29_203616
48	5000	2515	86	0	11	0	141	2197	10.125838	4.982174952843606	22.110888	0.0	141.0	630.0	7.752288	4.202676	21.699476	0.0	2399	2388	2388	0.858156	20	44	135	309	406	4859	0	50	2020-02-29_203616
48	5000	2511	83	0	16	0	136	2204	10.229979	5.033444512425658	22.110888	0.0	136.0	630.0	7.752288	4.202676	21.699476	0.0	2406	2390	2390	0.8088235	20	44	135	309	406	4864	0	50	2020-02-29_203617
49	5000	2507	83	0	18	0	129	2212	10.261329	4.994274676168264	22.110888	0.0	129.0	630.0	7.752288	4.202676	21.699476	0.0	2410	2392	2392	0.76744187	20	44	135	309	406	4871	0	51	2020-02-29_203617
49	5000	2507	76	0	18	0	129	2219	10.308494	4.966779594076308	22.110888	0.0	129.0	630.0	7.752288	4.202676	21.699476	0.0	2417	2399	2399	0.78294575	20	44	135	309	406	4871	0	51	2020-02-29_203617
49	5000	2502	72	0	20	0	124	2231	10.243158	5.003301293568929	22.969202	0.0	124.0	630.0	7.752288	4.202676	21.699476	0.0	2426	2406	2406	0.7580645	20	44	135	309	407	4876	0	51	2020-02-29_203618
50	5000	2501	66	0	23	0	120	2239	10.148746	5.067543061068278	22.969202	0.0	120.0	630.0	7.752288	4.202676	21.699476	0.0	2433	2410	2410	0.76666665	20	44	135	309	407	4880	0	51	2020-02-29_203618
50	5000	2498	65	0	20	0	113	2251	10.144849	5.063316938630299	22.969202	0.0	113.0	630.0	7.752288	4.202676	21.699476	0.0	2437	2417	2417	0.7345133	20	44	135	309	407	4887	0	53	2020-02-29_203618
50	5000	2496	60	0	18	0	115	2258	9.856977	5.011405334424998	22.969202	0.0	115.0	630.0	7.752288	4.202676	21.699476	0.0	2444	2426	2426	0.71304345	20	44	135	309	407	4885	0	53	2020-02-29_203618
51	5000	2495	58	0	14	0	114	2266	9.584888	4.9757962917077165	22.969202	0.0	114.0	630.0	7.752288	4.202676	21.699476	0.0	2447	2433	2433	0.7017544	20	44	135	309	407	4886	0	53	2020-02-29_203619
51	5000	2491	61	0	11	0	112	2272	9.533155	4.920409162921962	22.969202	0.0	112.0	630.0	7.752288	4.202676	21.699476	0.0	2448	2437	2437	0.6964286	20	44	135	309	407	4888	0	53	2020-02-29_203619
51	5000	2487	56	0	13	0	113	2278	9.568719	4.99171734477934	22.969202	0.0	113.0	630.0	7.752288	4.202676	21.699476	0.0	2457	2444	2444	0.6902655	20	44	135	309	407	4887	0	53	2020-02-29_203619
52	5000	2486	51	0	16	0	110	2284	9.556694	4.999615272979273	22.969202	0.0	110.0	630.0	7.752288	4.202676	21.699476	0.0	2463	2447	2447	0.6363636	20	44	135	309	407	4890	0	53	2020-02-29_203620
52	5000	2484	50	0	17	0	103	2293	9.507023	4.945881935829943	22.969202	0.0	103.0	630.0	7.752288	4.202676	21.699476	0.0	2466	2449	2449	0.5825243	20	44	135	309	407	4897	0	53	2020-02-29_203620
52	5000	2484	48	0	9	0	109	2297	9.233977	4.948981733299609	22.969202	0.0	109.0	630.0	7.752288	4.202676	21.699476	0.0	2468	2459	2459	0.57798165	20	44	135	309	408	4891	0	53	2020-02-29_203620
53	5000	2483	47	0	7	0	105	2305	9.024859	4.953686992158889	22.969202	0.0	105.0	630.0	7.752288	4.202676	21.699476	0.0	2470	2463	2463	0.5619048	20	44	135	309	408	4895	0	53	2020-02-29_203620
53	5000	2481	48	0	5	0	101	2311	8.961125	5.084813428848808	22.969202	0.0	101.0	630.0	7.752288	4.202676	21.699476	0.0	2471	2466	2466	0.5346535	20	44	135	309	408	4899	0	54	2020-02-29_203621
53	5000	2479	47	0	6	0	93	2321	8.832769	5.0359653151380455	22.969202	0.0	93.0	630.0	7.752288	4.202676	21.699476	0.0	2474	2468	2468	0.53763443	20	44	135	309	408	4907	0	54	2020-02-29_203621
54	5000	2479	46	0	5	0	92	2324	9.0349	5.0145871048160195	22.969202	0.0	92.0	630.0	7.752288	4.202676	21.699476	0.0	2475	2470	2470	0.5652174	20	44	135	309	408	4908	0	54	2020-02-29_203621
54	5000	2479	45	0	5	0	92	2325	9.067962	5.014399393615005	22.969202	0.0	92.0	630.0	7.752288	4.202676	21.699476	0.0	2476	2471	2471	0.5652174	20	44	135	309	408	4908	0	54	2020-02-29_203621
54	5000	2478	46	0	2	0	91	2328	9.041765	5.103128049888096	22.969202	0.0	91.0	630.0	7.752288	4.202676	21.699476	0.0	2476	2474	2474	0.5714286	20	44	135	309	408	4909	0	55	2020-02-29_203622
55	5000	2477	44	0	4	0	85	2335	8.9000635	5.09800907244049	22.969202	0.0	85.0	630.0	7.752288	4.202676	21.699476	0.0	2479	2475	2475	0.5647059	20	44	135	309	408	4915	0	55	2020-02-29_203622
55	5000	2476	45	0	3	0	83	2338	8.946264	5.110975102444027	22.969202	0.0	83.0	630.0	7.752288	4.202676	21.699476	0.0	2479	2476	2476	0.57831323	20	44	135	309	408	4917	0	55	2020-02-29_203622
55	5000	2475	41	0	8	0	78	2343	8.831853	5.169788319959856	22.969202	0.0	78.0	630.0	7.752288	4.202676	21.699476	0.0	2484	2476	2476	0.6025641	20	44	135	309	408	4922	0	55	2020-02-29_203622
56	5000	2473	42	0	6	0	76	2348	8.701872	5.1861752576538125	22.969202	0.0	76.0	630.0	7.752288	4.202676	21.699476	0.0	2485	2479	2479	0.59210527	20	44	135	309	408	4924	0	55	2020-02-29_203623
56	5000	2469	45	0	7	0	73	2351	8.557783	5.1786414193370485	22.969202	0.0	73.0	630.0	7.752288	4.202676	21.699476	0.0	2486	2479	2479	0.56164384	20	44	135	309	408	4927	0	55	2020-02-29_203623
56	5000	2468	44	0	4	0	73	2356	8.442556	5.27722357578521	22.969202	0.0	73.0	630.0	7.752288	4.202676	21.699476	0.0	2488	2484	2484	0.5890411	20	44	135	309	408	4927	0	55	2020-02-29_203623
57	5000	2468	40	0	7	0	70	2360	8.3505125	5.238165823555833	22.969202	0.0	70.0	630.0	7.752288	4.202676	21.699476	0.0	2492	2485	2485	0.62857145	20	44	135	309	408	4930	0	55	2020-02-29_203623
57	5000	2467	41	0	6	0	70	2361	8.286774	5.223659923951657	22.969202	0.0	70.0	630.0	7.752288	4.202676	21.699476	0.0	2492	2486	2486	0.62857145	20	44	135	309	408	4930	0	55	2020-02-29_203624
57	5000	2466	41	0	5	0	68	2365	8.134817	5.001060564095087	22.969202	0.0	68.0	630.0	7.752288	4.202676	21.699476	0.0	2493	2488	2488	0.5882353	20	44	135	309	408	4932	0	55	2020-02-29_203624
58	5000	2466	40	0	2	0	71	2365	8.156108	5.030668995167584	22.969202	0.0	71.0	630.0	7.752288	4.202676	21.699476	0.0	2494	2492	2492	0.5633803	20	44	135	309	408	4929	0	56	2020-02-29_203624
58	5000	2465	40	0	3	0	66	2370	8.130073	5.056803194204998	22.969202	0.0	66.0	630.0	7.752288	4.202676	21.699476	0.0	2495	2492	2492	0.56060606	20	44	135	309	408	4934	0	56	2020-02-29_203624
58	5000	2465	36	0	6	0	62	2375	8.394018	5.318725707808895	22.969202	0.0	62.0	630.0	7.752288	4.202676	21.699476	0.0	2499	2493	2493	0.5322581	20	44	135	309	408	4938	0	56	2020-02-29_203625
59	5000	2463	37	0	6	0	61	2376	8.559678	5.28157195966431	22.969202	0.0	61.0	630.0	7.752288	4.202676	21.699476	0.0	2500	2494	2494	0.52459013	20	44	135	309	408	4939	0	57	2020-02-29_203625
59	5000	2461	35	0	9	0	59	2379	8.5756445	5.360873088043895	22.969202	0.0	59.0	630.0	7.752288	4.202676	21.699476	0.0	2504	2495	2495	0.5084746	20	44	135	309	408	4941	0	57	2020-02-29_203625
59	5000	2459	36	0	6	0	59	2383	8.786239	5.210715133291916	22.969202	0.056152344	59.0	630.0	7.752288	4.202676	21.699476	0.0	2505	2499	2499	0.62711865	20	44	135	309	408	4941	0	57	2020-02-29_203625
60	5000	2457	35	0	8	0	54	2389	8.806364	5.286728404495581	22.969202	0.056152344	54.0	630.0	7.752288	4.202676	21.699476	0.0	2508	2500	2500	0.6481481	20	44	135	309	408	4946	0	57	2020-02-29_203626
60	5000	2456	33	0	7	0	54	2392	9.1220665	5.536211105764734	22.969202	0.056152344	54.0	630.0	7.752288	4.202676	21.699476	0.0	2511	2504	2504	0.7037037	20	44	135	309	408	4946	0	58	2020-02-29_203626
60	5000	2456	29	0	9	0	48	2400	8.608063	5.500060514637348	22.969202	0.0	48.0	630.0	7.752288	4.202676	21.699476	0.0	2515	2506	2506	0.7083333	20	44	135	309	408	4952	0	58	2020-02-29_203626
61	5000	2454	29	0	9	0	47	2403	8.205555	5.149839543185461	18.64204	0.0	47.0	630.0	7.752288	4.202676	21.699476	0.0	2517	2508	2508	0.7446808	20	44	135	309	408	4953	0	58	2020-02-29_203626
61	5000	2454	28	0	6	0	50	2404	8.25028	5.230154767344926	18.64204	0.0	50.0	630.0	7.752288	4.202676	21.699476	0.0	2518	2512	2512	0.78	20	44	135	309	408	4950	0	58	2020-02-29_203627
61	5000	2454	27	0	4	0	50	2407	8.584979	5.353532013838468	18.64204	0.0	50.0	630.0	7.752288	4.202676	21.699476	0.0	2519	2515	2515	0.76	20	44	135	309	408	4950	0	58	2020-02-29_203627
62	5000	2454	24	0	5	0	45	2414	8.65962	5.3658356720185205	18.64204	0.0	45.0	630.0	7.752288	4.202676	21.699476	0.0	2522	2517	2517	0.84444445	20	44	135	309	408	4955	0	58	2020-02-29_203627
62	5000	2453	24	0	5	0	44	2416	9.10505	5.295557268912317	18.64204	0.0	44.0	630.0	7.752288	4.202676	21.699476	0.0	2523	2518	2518	0.8863636	20	44	135	309	408	4956	0	58	2020-02-29_203627
62	5000	2453	23	0	5	0	44	2417	9.000345	5.324008100656814	18.64204	0.0	44.0	630.0	7.752288	4.202676	21.699476	0.0	2524	2519	2519	0.8636364	20	44	135	309	408	4956	0	58	2020-02-29_203628
63	5000	2453	21	0	4	0	45	2419	9.224355	5.258688685062215	18.64204	0.0	45.0	630.0	7.752288	4.202676	21.699476	0.0	2526	2522	2522	0.8666667	20	44	135	309	408	4955	0	58	2020-02-29_203628
63	5000	2450	24	0	3	0	43	2422	9.48669	5.187734759430565	18.64204	0.0	43.0	630.0	7.752288	4.202676	21.699476	0.0	2526	2523	2523	0.8604651	20	44	135	309	408	4957	0	58	2020-02-29_203628
63	5000	2447	26	0	3	0	41	2425	9.153714	5.131234261677961	18.31977	0.0	41.0	630.0	7.752288	4.202676	21.699476	0.0	2527	2524	2524	0.902439	20	44	135	309	408	4959	0	58	2020-02-29_203628
64	5000	2446	25	0	3	0	40	2428	8.817947	5.197566548738405	18.31977	0.0	40.0	630.0	7.752288	4.202676	21.699476	0.0	2529	2526	2526	0.85	20	44	135	309	408	4960	0	58	2020-02-29_203629
64	5000	2445	24	0	5	0	37	2431	8.942184	5.23910973331629	18.31977	0.0	37.0	630.0	7.752288	4.202676	21.699476	0.0	2531	2526	2526	0.8648649	20	44	135	309	408	4963	0	58	2020-02-29_203629
64	5000	2444	23	0	6	0	38	2431	9.093766	5.251621722472248	18.31977	0.0	38.0	630.0	7.752288	4.202676	21.699476	0.0	2533	2527	2527	0.84210527	20	44	135	309	408	4962	0	58	2020-02-29_203629
65	5000	2444	22	0	5	0	39	2432	9.064787	5.179454217090685	18.31977	0.0	39.0	630.0	7.752288	4.202676	21.699476	0.0	2534	2529	2529	0.7948718	20	44	135	309	408	4961	0	58	2020-02-29_203630
65	5000	2443	21	0	5	0	40	2433	8.696257	5.296138025738274	18.31977	0.0	40.0	630.0	7.752288	4.202676	21.699476	0.0	2536	2531	2531	0.775	20	44	135	309	408	4960	0	58	2020-02-29_203630
65	5000	2443	19	0	5	0	40	2435	8.625202	5.278429711661155	18.31977	0.0	40.0	630.0	7.752288	4.202676	21.699476	0.0	2538	2533	2533	0.725	20	44	135	309	408	4960	0	58	2020-02-29_203630
66	5000	2442	20	0	4	0	39	2437	8.9706335	5.087463431262058	18.31977	0.0	39.0	630.0	7.752288	4.202676	21.699476	0.0	2538	2534	2534	0.7948718	20	44	135	309	408	4961	0	58	2020-02-29_203630
66	5000	2442	19	0	3	0	38	2440	8.683598	4.725868766883677	17.249763	0.0	38.0	630.0	7.752288	4.202676	21.699476	0.0	2539	2536	2536	0.7368421	20	44	135	309	408	4962	0	58	2020-02-29_203631
66	5000	2442	16	0	4	0	40	2440	8.613231	4.749251055650734	17.249763	0.0	40.0	630.0	7.752288	4.202676	21.699476	0.0	2542	2538	2538	0.725	20	44	135	309	408	4960	0	58	2020-02-29_203631
67	5000	2442	16	0	4	0	39	2441	8.617426	4.811260707860157	17.249763	0.0	39.0	630.0	7.752288	4.202676	21.699476	0.0	2542	2538	2538	0.71794873	20	44	135	309	408	4961	0	58	2020-02-29_203631
67	5000	2442	15	0	4	0	37	2444	8.359437	4.791889594600529	17.249763	0.0	37.0	630.0	7.752288	4.202676	21.699476	0.0	2543	2539	2539	0.7297297	20	44	135	309	408	4963	0	58	2020-02-29_203631
67	5000	2442	15	0	1	0	38	2446	8.177285	4.807871388547988	17.249763	0.0	38.0	630.0	7.752288	4.202676	21.699476	0.0	2543	2542	2542	0.7631579	20	44	135	309	408	4962	0	58	2020-02-29_203631
68	5000	2442	14	0	2	0	35	2447	8.342268	4.885423911061504	17.249763	0.0	35.0	630.0	7.752288	4.202676	21.699476	0.0	2544	2542	2542	0.6857143	20	44	135	309	408	4965	0	60	2020-02-29_203632
68	5000	2441	13	0	3	0	34	2449	8.185354	4.734355460652233	17.249763	0.0	34.0	630.0	7.752288	4.202676	21.699476	0.0	2546	2543	2543	0.7352941	20	44	135	309	408	4966	0	60	2020-02-29_203632
68	5000	2441	13	0	3	0	32	2451	8.285102	4.569935631496946	17.249763	0.0	32.0	630.0	7.752288	4.202676	21.699476	0.0	2546	2543	2543	0.6875	20	44	135	309	408	4968	0	60	2020-02-29_203632
69	5000	2441	12	0	3	0	27	2457	8.405007	4.325522842115854	17.249763	0.0	27.0	630.0	7.752288	4.202676	21.699476	0.0	2547	2544	2544	0.6296296	20	44	135	309	408	4973	0	60	2020-02-29_203632
69	5000	2441	12	0	1	0	26	2460	8.479794	4.321357145473555	18.617634	0.0	26.0	630.0	7.752288	4.202676	21.699476	0.0	2547	2546	2546	0.7692308	20	44	135	309	408	4974	0	60	2020-02-29_203633
69	5000	2441	11	0	2	0	25	2461	8.263211	4.264012293871249	18.617634	0.0	25.0	630.0	7.752288	4.202676	21.699476	0.0	2548	2546	2546	0.72	20	44	135	309	408	4975	0	60	2020-02-29_203633
70	5000	2440	12	0	1	0	25	2462	8.319413	4.228253771843224	18.617634	0.0	25.0	630.0	7.752288	4.202676	21.699476	0.0	2548	2547	2547	0.72	20	44	135	309	408	4975	0	60	2020-02-29_203633
70	5000	2439	11	0	3	0	23	2464	8.507631	4.3397782644418	18.617634	0.0	23.0	630.0	7.752288	4.202676	21.699476	0.0	2550	2547	2547	0.7826087	20	44	135	309	408	4977	0	60	2020-02-29_203633
70	5000	2439	11	0	2	0	22	2466	8.3186655	4.351892099277049	18.617634	0.0	22.0	630.0	7.752288	4.202676	21.699476	0.0	2550	2548	2548	0.90909094	20	44	135	309	408	4978	0	60	2020-02-29_203634
71	5000	2439	10	0	3	0	19	2469	8.106747	4.362748566899472	18.617634	0.0	19.0	630.0	7.752288	4.202676	21.699476	0.0	2551	2548	2548	0.94736844	20	44	135	309	408	4981	0	60	2020-02-29_203634
71	5000	2438	11	0	1	0	19	2471	8.511542	4.880096901103518	18.617634	0.0714798	19.0	630.0	7.752288	4.202676	21.699476	0.0	2551	2550	2550	0.8947368	20	44	135	309	408	4981	0	60	2020-02-29_203634
71	5000	2438	11	0	1	0	18	2472	8.85668	4.777010964556514	18.617634	0.0714798	18.0	630.0	7.752288	4.202676	21.699476	0.0	2551	2550	2550	0.9444444	20	44	135	309	408	4982	0	60	2020-02-29_203634
72	5000	2438	11	0	0	0	19	2472	9.400846	5.213279369461953	19.195835	0.0714798	19.0	630.0	7.752288	4.202676	21.699476	0.0	2551	2551	2551	1.0	20	44	135	309	408	4981	0	60	2020-02-29_203635
72	5000	2437	12	0	0	0	19	2472	9.400846	5.213279369461953	19.195835	0.0714798	19.0	630.0	7.752288	4.202676	21.699476	0.0	2551	2551	2551	1.0	20	44	135	309	408	4981	0	60	2020-02-29_203635
72	5000	2436	10	0	3	0	17	2474	9.363884	5.454936166699265	19.195835	0.0714798	17.0	630.0	7.752288	4.202676	21.699476	0.0	2554	2551	2551	1.0	20	44	135	309	408	4983	0	60	2020-02-29_203635
73	5000	2435	11	0	3	0	17	2474	9.363884	5.454936166699265	19.195835	0.0714798	17.0	630.0	7.752288	4.202676	21.699476	0.0	2554	2551	2551	1.0	20	44	135	309	408	4983	0	60	2020-02-29_203635
73	5000	2435	11	0	3	0	17	2474	9.363884	5.454936166699265	19.195835	0.0714798	17.0	630.0	7.752288	4.202676	21.699476	0.0	2554	2551	2551	1.0	20	44	135	309	408	4983	0	60	2020-02-29_203636
73	5000	2435	11	0	0	0	18	2476	9.656215	5.063138191593033	19.195835	0.0714798	18.0	630.0	7.752288	4.202676	21.699476	0.0	2554	2554	2554	1.0	20	44	135	309	408	4982	0	60	2020-02-29_203636
74	5000	2435	10	0	1	0	16	2478	9.67836	5.382624696243039	19.195835	0.0714798	16.0	630.0	7.752288	4.202676	21.699476	0.0	2555	2554	2554	1.0	20	44	135	309	408	4984	0	60	2020-02-29_203636
74	5000	2434	11	0	1	0	14	2480	9.548859	5.75779792442185	19.195835	0.0714798	14.0	630.0	7.752288	4.202676	21.699476	0.0	2555	2554	2554	1.0714285	20	44	135	309	408	4986	0	60	2020-02-29_203636
74	5000	2433	12	0	1	0	13	2481	9.638032	5.982835377380196	19.195835	0.0714798	13.0	630.0	7.752288	4.202676	21.699476	0.0	2555	2554	2554	1.0	20	44	135	309	408	4987	0	60	2020-02-29_203637
75	5000	2433	11	0	1	0	13	2482	9.857713	5.937536620980816	19.195835	0.0714798	13.0	630.0	7.752288	4.202676	21.699476	0.0	2556	2555	2555	0.9230769	20	44	135	309	408	4987	0	60	2020-02-29_203637
75	5000	2432	12	0	1	0	12	2483	9.56318	6.10155843619823	19.195835	0.0714798	12.0	630.0	7.752288	4.202676	21.699476	0.0	2556	2555	2555	0.9166667	20	44	135	309	408	4988	0	60	2020-02-29_203637
75	5000	2432	12	0	1	0	12	2483	9.56318	6.10155843619823	19.195835	0.0714798	12.0	630.0	7.752288	4.202676	21.699476	0.0	2556	2555	2555	0.9166667	20	44	135	309	408	4988	0	60	2020-02-29_203637
76	5000	2432	11	0	1	0	13	2483	9.337894	5.897999970838069	19.195835	0.0714798	13.0	630.0	7.752288	4.202676	21.699476	0.0	2557	2556	2556	0.84615386	20	44	135	309	408	4987	0	60	2020-02-29_203637
76	5000	2431	11	0	2	0	12	2484	9.582692	6.090890066564863	19.195835	0.0714798	12.0	630.0	7.752288	4.202676	21.699476	0.0	2558	2556	2556	0.8333333	20	44	135	309	408	4988	0	60	2020-02-29_203638
76	5000	2431	11	0	2	0	10	2486	8.658463	5.9429992907679505	19.195835	0.0714798	10.0	630.0	7.752288	4.202676	21.699476	0.0	2558	2556	2556	0.6	20	44	135	309	408	4990	0	60	2020-02-29_203638
77	5000	2431	10	0	2	0	9	2488	7.135268	4.149517371367808	14.673225	0.0714798	9.0	630.0	7.752288	4.202676	21.699476	0.0	2559	2557	2557	0.6666667	20	44	135	309	408	4991	0	60	2020-02-29_203638
77	5000	2431	10	0	1	0	10	2488	7.597234	4.176056669910351	14.673225	0.0714798	10.0	630.0	7.752288	4.202676	21.699476	0.0	2559	2558	2558	0.7	20	44	135	309	408	4990	0	60	2020-02-29_203638
77	5000	2431	10	0	1	0	9	2489	7.753286	4.39834274813295	14.673225	0.0714798	9.0	630.0	7.752288	4.202676	21.699476	0.0	2559	2558	2558	0.44444445	20	44	135	309	408	4991	0	60	2020-02-29_203639
78	5000	2431	10	0	0	0	9	2490	7.360293	4.325765359004359	14.673225	0.0714798	9.0	630.0	7.752288	4.202676	21.699476	0.0	2559	2559	2559	0.5555556	20	44	135	309	408	4991	0	60	2020-02-29_203639
78	5000	2430	9	0	2	0	8	2491	7.314576	4.62211271323384	14.673225	0.0714798	8.0	630.0	7.752288	4.202676	21.699476	0.0	2561	2559	2559	0.625	20	44	135	309	408	4992	0	60	2020-02-29_203639
78	5000	2430	7	0	4	0	8	2491	7.314576	4.62211271323384	14.673225	0.0714798	8.0	630.0	7.752288	4.202676	21.699476	0.0	2563	2559	2559	0.625	20	44	135	309	408	4992	0	60	2020-02-29_203639
79	5000	2430	7	0	4	0	7	2492	7.949437	4.600303490619999	14.673225	0.0714798	7.0	630.0	7.752288	4.202676	21.699476	0.0	2563	2559	2559	0.71428573	20	44	135	309	408	4993	0	60	2020-02-29_203639
79	5000	2430	6	0	3	0	9	2492	7.357727	4.220441916951971	14.673225	0.0714798	9.0	630.0	7.752288	4.202676	21.699476	0.0	2564	2561	2561	0.6666667	20	44	135	309	408	4991	0	60	2020-02-29_203640
79	5000	2430	6	0	1	0	11	2492	7.6665697	4.130647896477953	14.673225	0.0714798	11.0	630.0	7.752288	4.202676	21.699476	0.0	2564	2563	2563	0.6363636	20	44	135	309	408	4989	0	60	2020-02-29_203640
80	5000	2430	6	0	1	0	8	2495	7.711279	4.8977192377983245	14.673225	0.0714798	8.0	630.0	7.752288	4.202676	21.699476	0.0	2564	2563	2563	0.75	20	44	135	309	408	4992	0	60	2020-02-29_203640
80	5000	2430	5	0	1	0	9	2495	8.528914	5.196724652416858	15.07	0.0714798	9.0	630.0	7.752288	4.202676	21.699476	0.0	2565	2564	2564	0.7777778	20	44	135	309	408	4991	0	60	2020-02-29_203640
80	5000	2429	6	0	1	0	9	2495	8.528914	5.196724652416858	15.07	0.0714798	9.0	630.0	7.752288	4.202676	21.699476	0.0	2565	2564	2564	0.7777778	20	44	135	309	408	4991	0	60	2020-02-29_203641
81	5000	2429	6	0	1	0	9	2495	8.528914	5.196724652416858	15.07	0.0714798	9.0	630.0	7.752288	4.202676	21.699476	0.0	2565	2564	2564	0.7777778	20	44	135	309	408	4991	0	60	2020-02-29_203641
81	5000	2429	6	0	0	0	10	2495	8.217368	4.99758929311681	15.07	0.0714798	10.0	630.0	7.752288	4.202676	21.699476	0.0	2565	2565	2565	0.7	20	44	135	309	408	4990	0	60	2020-02-29_203641
81	5000	2429	6	0	0	0	9	2496	7.500051	4.7232680764510375	15.07	0.0714798	9.0	630.0	7.752288	4.202676	21.699476	0.0	2565	2565	2565	0.5555556	20	44	135	309	408	4991	0	60	2020-02-29_203641
82	5000	2428	7	0	0	0	8	2497	8.428622	4.077682529576293	15.07	3.7881622	8.0	630.0	7.752288	4.202676	21.699476	0.0	2565	2565	2565	0.625	20	44	135	309	408	4992	0	60	2020-02-29_203641
82	5000	2428	7	0	0	0	8	2497	8.428622	4.077682529576293	15.07	3.7881622	8.0	630.0	7.752288	4.202676	21.699476	0.0	2565	2565	2565	0.625	20	44	135	309	408	4992	0	60	2020-02-29_203642
82	5000	2428	7	0	0	0	8	2497	8.428622	4.077682529576293	15.07	3.7881622	8.0	630.0	7.752288	4.202676	21.699476	0.0	2565	2565	2565	0.625	20	44	135	309	408	4992	0	60	2020-02-29_203642
83	5000	2427	7	0	1	0	8	2497	8.428622	4.077682529576293	15.07	3.7881622	8.0	630.0	7.752288	4.202676	21.699476	0.0	2566	2565	2565	0.625	20	44	135	309	408	4992	0	60	2020-02-29_203642
83	5000	2426	8	0	1	0	7	2498	8.703512	4.323595451775667	15.07	3.7881622	7.0	630.0	7.752288	4.202676	21.699476	0.0	2566	2565	2565	0.5714286	20	44	135	309	408	4993	0	60	2020-02-29_203642
83	5000	2425	9	0	1	0	7	2498	8.703512	4.323595451775667	15.07	3.7881622	7.0	630.0	7.752288	4.202676	21.699476	0.0	2566	2565	2565	0.5714286	20	44	135	309	408	4993	0	60	2020-02-29_203643
84	5000	2423	11	0	0	0	7	2499	9.6855755	3.7657915133941064	15.07	5.413452	7.0	630.0	7.752288	4.202676	21.699476	0.0	2566	2566	2566	1.0	20	44	135	309	408	4993	0	60	2020-02-29_203643
84	5000	2423	11	0	0	0	7	2499	9.6855755	3.7657915133941064	15.07	5.413452	7.0	630.0	7.752288	4.202676	21.699476	0.0	2566	2566	2566	1.0	20	44	135	309	408	4993	0	60	2020-02-29_203643
84	5000	2423	11	0	0	0	6	2500	9.340684	4.002279824009417	15.07	5.413452	6.0	630.0	7.752288	4.202676	21.699476	0.0	2566	2566	2566	1.0	20	44	135	309	408	4994	0	60	2020-02-29_203643
85	5000	2421	11	0	2	0	6	2500	9.340684	4.002279824009417	15.07	5.413452	6.0	630.0	7.752288	4.202676	21.699476	0.0	2568	2566	2566	1.0	20	44	135	309	408	4994	0	60	2020-02-29_203643
85	5000	2420	12	0	2	0	6	2500	9.340684	4.002279824009417	15.07	5.413452	6.0	630.0	7.752288	4.202676	21.699476	0.0	2568	2566	2566	1.0	20	44	135	309	408	4994	0	60	2020-02-29_203644
85	5000	2420	11	0	3	0	5	2501	10.126131	3.923755939402586	15.07	5.635544	5.0	630.0	7.752288	4.202676	21.699476	0.0	2569	2566	2566	1.2	20	44	135	309	408	4995	0	60	2020-02-29_203644
86	5000	2420	11	0	1	0	7	2501	8.757358	4.016746037966616	15.07	4.2319946	7.0	630.0	7.752288	4.202676	21.699476	0.0	2569	2568	2568	0.85714287	20	44	135	309	408	4993	0	60	2020-02-29_203644
86	5000	2420	11	0	1	0	7	2501	8.757358	4.016746037966616	15.07	4.2319946	7.0	630.0	7.752288	4.202676	21.699476	0.0	2569	2568	2568	0.85714287	20	44	135	309	408	4993	0	60	2020-02-29_203644
86	5000	2420	11	0	0	0	7	2502	9.792198	4.011544495896027	15.07	4.2319946	7.0	630.0	7.752288	4.202676	21.699476	0.0	2569	2569	2569	1.2857143	20	44	135	309	408	4993	0	60	2020-02-29_203645
87	5000	2419	12	0	0	0	7	2502	9.792198	4.011544495896027	15.07	4.2319946	7.0	630.0	7.752288	4.202676	21.699476	0.0	2569	2569	2569	1.2857143	20	44	135	309	408	4993	0	60	2020-02-29_203645
87	5000	2419	11	0	1	0	6	2503	10.293344	4.147451394907494	15.07	4.2319946	6.0	630.0	7.752288	4.202676	21.699476	0.0	2570	2569	2569	1.3333334	20	44	135	309	408	4994	0	60	2020-02-29_203645
87	5000	2419	10	0	2	0	6	2503	10.293344	4.147451394907494	15.07	4.2319946	6.0	630.0	7.752288	4.202676	21.699476	0.0	2571	2569	2569	1.3333334	20	44	135	309	408	4994	0	60	2020-02-29_203645
88	5000	2419	9	0	3	0	5	2504	9.856577	4.48006133378142	15.07	4.2319946	5.0	630.0	7.752288	4.202676	21.699476	0.0	2572	2569	2569	1.4	20	44	135	309	408	4995	0	60	2020-02-29_203646
88	5000	2419	9	0	2	0	6	2504	10.020673	4.027198352279599	15.07	4.2319946	6.0	630.0	7.752288	4.202676	21.699476	0.0	2572	2570	2570	1.5	20	44	135	309	408	4994	0	60	2020-02-29_203646
88	5000	2419	9	0	1	0	7	2504	10.333207	3.768157866918791	15.07	4.2319946	7.0	630.0	7.752288	4.202676	21.699476	0.0	2572	2571	2571	2.0	20	44	135	309	408	4993	0	60	2020-02-29_203646
89	5000	2419	9	0	0	0	8	2504	9.5191	4.180041374841371	15.07	3.8203506	8.0	630.0	7.752288	4.202676	21.699476	0.0	2572	2572	2572	1.75	20	44	135	309	408	4992	0	60	2020-02-29_203647
89	5000	2419	8	0	1	0	7	2505	8.726114	3.80996407138975	12.879425	3.8203506	7.0	630.0	7.752288	4.202676	21.699476	0.0	2573	2572	2572	1.8571428	20	44	135	309	408	4993	0	60	2020-02-29_203647
89	5000	2418	9	0	1	0	7	2505	8.726114	3.80996407138975	12.879425	3.8203506	7.0	630.0	7.752288	4.202676	21.699476	0.0	2573	2572	2572	1.8571428	20	44	135	309	408	4993	0	60	2020-02-29_203647
90	5000	2418	9	0	1	0	6	2506	8.403366	4.067430761084425	12.879425	3.8203506	6.0	630.0	7.752288	4.202676	21.699476	0.0	2573	2572	2572	1.6666666	20	44	135	309	408	4994	0	60	2020-02-29_203647
90	5000	2418	8	0	1	0	7	2506	8.232905	3.740328587871855	12.879425	3.8203506	7.0	630.0	7.752288	4.202676	21.699476	0.0	2574	2573	2573	1.4285715	20	44	135	309	408	4993	0	60	2020-02-29_203647
90	5000	2418	8	0	1	0	7	2506	8.232905	3.740328587871855	12.879425	3.8203506	7.0	630.0	7.752288	4.202676	21.699476	0.0	2574	2573	2573	1.4285715	20	44	135	309	408	4993	0	60	2020-02-29_203648
91	5000	2418	8	0	1	0	7	2506	8.232905	3.740328587871855	12.879425	3.8203506	7.0	630.0	7.752288	4.202676	21.699476	0.0	2574	2573	2573	1.4285715	20	44	135	309	408	4993	0	60	2020-02-29_203648
91	5000	2418	7	0	1	0	8	2506	7.8583975	3.621260852106153	12.879425	3.8203506	8.0	630.0	7.752288	4.202676	21.699476	0.0	2575	2574	2574	1.25	20	44	135	309	408	4992	0	60	2020-02-29_203648
91	5000	2418	7	0	1	0	8	2506	7.8583975	3.621260852106153	12.879425	3.8203506	8.0	630.0	7.752288	4.202676	21.699476	0.0	2575	2574	2574	1.25	20	44	135	309	408	4992	0	60	2020-02-29_203648
92	5000	2418	7	0	1	0	7	2507	7.141108	3.2399191401246266	12.208412	3.8203506	7.0	630.0	7.752288	4.202676	21.699476	0.0	2575	2574	2574	1.0	20	44	135	309	408	4993	0	60	2020-02-29_203649
92	5000	2418	7	0	0	0	8	2507	7.216054	3.007063180303486	12.208412	3.8203506	8.0	630.0	7.752288	4.202676	21.699476	0.0	2575	2575	2575	0.875	20	44	135	309	408	4992	0	60	2020-02-29_203649
92	5000	2417	8	0	0	0	7	2508	7.6423483	2.9754638246193905	12.208412	3.8203506	7.0	630.0	7.752288	4.202676	21.699476	0.0	2575	2575	2575	1.0	20	44	135	309	408	4993	0	60	2020-02-29_203649
93	5000	2417	8	0	0	0	7	2508	7.6423483	2.9754638246193905	12.208412	3.8203506	7.0	630.0	7.752288	4.202676	21.699476	0.0	2575	2575	2575	1.0	20	44	135	309	408	4993	0	60	2020-02-29_203649
93	5000	2416	9	0	0	0	7	2508	7.6423483	2.9754638246193905	12.208412	3.8203506	7.0	630.0	7.752288	4.202676	21.699476	0.0	2575	2575	2575	1.0	20	44	135	309	408	4993	0	60	2020-02-29_203649
93	5000	2416	9	0	0	0	6	2509	6.8813376	2.399855998805437	10.841156	3.8203506	6.0	630.0	7.752288	4.202676	21.699476	0.0	2575	2575	2575	0.33333334	20	44	135	309	408	4994	0	60	2020-02-29_203650
94	5000	2416	8	0	1	0	6	2509	6.8813376	2.399855998805437	10.841156	3.8203506	6.0	630.0	7.752288	4.202676	21.699476	0.0	2576	2575	2575	0.33333334	20	44	135	309	408	4994	0	60	2020-02-29_203650
94	5000	2415	9	0	1	0	6	2509	6.8813376	2.399855998805437	10.841156	3.8203506	6.0	630.0	7.752288	4.202676	21.699476	0.0	2576	2575	2575	0.33333334	20	44	135	309	408	4994	0	60	2020-02-29_203650
94	5000	2415	8	0	2	0	4	2511	6.9097557	3.0816343798956716	10.841156	3.8203506	4.0	630.0	7.752288	4.202676	21.699476	0.0	2577	2575	2575	0.5	20	44	135	309	408	4996	0	60	2020-02-29_203650
95	5000	2415	8	0	1	0	5	2511	7.4751725	2.953105623696354	10.841156	3.8203506	5.0	630.0	7.752288	4.202676	21.699476	0.0	2577	2576	2576	0.4	20	44	135	309	408	4995	0	60	2020-02-29_203651
95	5000	2415	8	0	1	0	5	2511	7.4751725	2.953105623696354	10.841156	3.8203506	5.0	630.0	7.752288	4.202676	21.699476	0.0	2577	2576	2576	0.4	20	44	135	309	408	4995	0	60	2020-02-29_203651
95	5000	2415	8	0	0	0	6	2511	8.037574	2.978999224316617	10.849579	3.8203506	6.0	630.0	7.752288	4.202676	21.699476	0.0	2577	2577	2577	0.33333334	20	44	135	309	408	4994	0	60	2020-02-29_203651
96	5000	2415	7	0	1	0	6	2511	8.037574	2.978999224316617	10.849579	3.8203506	6.0	630.0	7.752288	4.202676	21.699476	0.0	2578	2577	2577	0.33333334	20	44	135	309	408	4994	0	60	2020-02-29_203651
96	5000	2415	7	0	1	0	4	2513	8.036861	3.09127755059885	10.849579	3.8203506	4.0	630.0	7.752288	4.202676	21.699476	0.0	2578	2577	2577	0.0	20	44	135	309	408	4996	0	60	2020-02-29_203651
96	5000	2414	8	0	1	0	4	2513	8.036861	3.09127755059885	10.849579	3.8203506	4.0	630.0	7.752288	4.202676	21.699476	0.0	2578	2577	2577	0.0	20	44	135	309	408	4996	0	60	2020-02-29_203652
97	5000	2414	7	0	1	0	5	2513	6.9284086	3.64833307218892	10.849579	2.4945984	5.0	630.0	7.752288	4.202676	21.699476	0.0	2579	2578	2578	0.0	20	44	135	309	408	4995	0	60	2020-02-29_203652
97	5000	2414	5	0	3	0	5	2513	6.9284086	3.64833307218892	10.849579	2.4945984	5.0	630.0	7.752288	4.202676	21.699476	0.0	2581	2578	2578	0.0	20	44	135	309	408	4995	0	60	2020-02-29_203652
97	5000	2414	5	0	3	0	5	2513	6.9284086	3.64833307218892	10.849579	2.4945984	5.0	630.0	7.752288	4.202676	21.699476	0.0	2581	2578	2578	0.0	20	44	135	309	408	4995	0	60	2020-02-29_203652
98	5000	2413	5	0	3	0	6	2513	7.673828	3.739273625178762	11.400925	2.4945984	6.0	630.0	7.752288	4.202676	21.699476	0.0	2582	2579	2579	0.0	20	44	135	309	408	4994	0	60	2020-02-29_203653
98	5000	2413	5	0	1	0	8	2513	8.458186	3.884591690857006	14.048103	2.4945984	8.0	630.0	7.752288	4.202676	21.699476	0.0	2582	2581	2581	0.375	20	44	135	309	408	4992	0	60	2020-02-29_203653
98	5000	2413	5	0	1	0	8	2513	8.458186	3.884591690857006	14.048103	2.4945984	8.0	630.0	7.752288	4.202676	21.699476	0.0	2582	2581	2581	0.375	20	44	135	309	408	4992	0	60	2020-02-29_203653
99	5000	2413	5	0	0	0	8	2514	9.112417	4.1762717862604255	14.048103	2.4945984	8.0	630.0	7.752288	4.202676	21.699476	0.0	2582	2582	2582	0.625	20	44	135	309	408	4992	0	60	2020-02-29_203653
99	5000	2413	4	0	1	0	7	2515	9.868426	3.8747448991052416	14.048103	2.4945984	7.0	630.0	7.752288	4.202676	21.699476	0.0	2583	2582	2582	0.71428573	20	44	135	309	408	4993	0	60	2020-02-29_203653
99	5000	2412	4	0	2	0	7	2515	9.868426	3.8747448991052416	14.048103	2.4945984	7.0	630.0	7.752288	4.202676	21.699476	0.0	2584	2582	2582	0.71428573	20	44	135	309	408	4993	0	60	2020-02-29_203654
100	5000	2412	4	0	2	0	7	2515	9.868426	3.8747448991052416	14.048103	2.4945984	7.0	630.0	7.752288	4.202676	21.699476	0.0	2584	2582	2582	0.71428573	20	44	135	309	408	4993	0	60	2020-02-29_203654
100	5000	2412	4	0	1	0	8	2515	9.457856	3.7705950723197335	14.048103	2.4945984	8.0	630.0	7.752288	4.202676	21.699476	0.0	2584	2583	2583	0.625	20	44	135	309	408	4992	0	60	2020-02-29_203654
100	5000	2411	4	0	1	0	9	2515	9.811802	3.6834378902272955	14.048103	2.4945984	9.0	630.0	7.752288	4.202676	21.699476	0.0	2585	2584	2584	0.7777778	20	44	135	309	408	4991	0	60	2020-02-29_203654
101	5000	2411	4	0	1	0	8	2516	10.726453	2.626990880304893	14.048103	6.5838623	8.0	630.0	7.752288	4.202676	21.699476	0.0	2585	2584	2584	0.875	20	44	135	309	408	4992	0	60	2020-02-29_203655
101	5000	2411	4	0	1	0	8	2516	10.726453	2.626990880304893	14.048103	6.5838623	8.0	630.0	7.752288	4.202676	21.699476	0.0	2585	2584	2584	0.875	20	44	135	309	408	4992	0	60	2020-02-29_203655
101	5000	2411	4	0	0	0	9	2516	9.614268	4.1437955413663285	14.048103	0.71678925	9.0	630.0	7.752288	4.202676	21.699476	0.0	2585	2585	2585	0.7777778	20	44	135	309	408	4991	0	60	2020-02-29_203655
102	5000	2411	4	0	0	0	9	2516	9.614268	4.1437955413663285	14.048103	0.71678925	9.0	630.0	7.752288	4.202676	21.699476	0.0	2585	2585	2585	0.7777778	20	44	135	309	408	4991	0	60	2020-02-29_203655
102	5000	2411	4	0	0	0	9	2516	9.614268	4.1437955413663285	14.048103	0.71678925	9.0	630.0	7.752288	4.202676	21.699476	0.0	2585	2585	2585	0.7777778	20	44	135	309	408	4991	0	60	2020-02-29_203655
102	5000	2410	5	0	0	0	9	2516	9.614268	4.1437955413663285	14.048103	0.71678925	9.0	630.0	7.752288	4.202676	21.699476	0.0	2585	2585	2585	0.7777778	20	44	135	309	408	4991	0	60	2020-02-29_203656
103	5000	2410	5	0	0	0	9	2516	9.614268	4.1437955413663285	14.048103	0.71678925	9.0	630.0	7.752288	4.202676	21.699476	0.0	2585	2585	2585	0.7777778	20	44	135	309	408	4991	0	60	2020-02-29_203656
103	5000	2410	4	0	1	0	9	2516	9.614268	4.1437955413663285	14.048103	0.71678925	9.0	630.0	7.752288	4.202676	21.699476	0.0	2586	2585	2585	0.7777778	20	44	135	309	408	4991	0	60	2020-02-29_203656
103	5000	2410	4	0	1	0	9	2516	9.614268	4.1437955413663285	14.048103	0.71678925	9.0	630.0	7.752288	4.202676	21.699476	0.0	2586	2585	2585	0.7777778	20	44	135	309	408	4991	0	60	2020-02-29_203656
104	5000	2410	4	0	1	0	8	2517	9.598947	4.429631093253077	14.048103	0.71678925	8.0	630.0	7.752288	4.202676	21.699476	0.0	2586	2585	2585	0.875	20	44	135	309	408	4992	0	60	2020-02-29_203657
104	5000	2409	5	0	0	0	9	2517	9.517757	4.150693233453576	14.048103	0.71678925	9.0	630.0	7.752288	4.202676	21.699476	0.0	2586	2586	2586	0.8888889	20	44	135	309	408	4991	0	60	2020-02-29_203657
104	5000	2409	5	0	0	0	9	2517	9.517757	4.150693233453576	14.048103	0.71678925	9.0	630.0	7.752288	4.202676	21.699476	0.0	2586	2586	2586	0.8888889	20	44	135	309	408	4991	0	60	2020-02-29_203657
105	5000	2407	7	0	0	0	8	2518	9.760674	4.368350397916198	14.048103	0.71678925	8.0	630.0	7.752288	4.202676	21.699476	0.0	2586	2586	2586	1.0	20	44	135	309	408	4992	0	60	2020-02-29_203657
105	5000	2406	7	0	1	0	8	2518	9.760674	4.368350397916198	14.048103	0.71678925	8.0	630.0	7.752288	4.202676	21.699476	0.0	2587	2586	2586	1.0	20	44	135	309	408	4992	0	60	2020-02-29_203657
105	5000	2405	8	0	1	0	7	2519	9.526353	4.663736354344755	14.048103	0.71678925	7.0	630.0	7.752288	4.202676	21.699476	0.0	2587	2586	2586	1.1428572	20	44	135	309	408	4993	0	60	2020-02-29_203658
106	5000	2404	9	0	1	0	7	2519	9.526353	4.663736354344755	14.048103	0.71678925	7.0	630.0	7.752288	4.202676	21.699476	0.0	2587	2586	2586	1.1428572	20	44	135	309	408	4993	0	60	2020-02-29_203658
106	5000	2403	10	0	0	0	8	2519	8.651042	4.977206728930371	14.048103	0.71678925	8.0	630.0	7.752288	4.202676	21.699476	0.0	2587	2587	2587	1.25	20	44	135	309	408	4992	0	60	2020-02-29_203658
106	5000	2403	10	0	0	0	6	2521	8.629149	5.732337028226427	14.048103	0.71678925	6.0	630.0	7.752288	4.202676	21.699476	0.0	2587	2587	2587	1.6666666	20	44	135	309	408	4994	0	60	2020-02-29_203658
107	5000	2403	10	0	0	0	6	2521	8.629149	5.732337028226427	14.048103	0.71678925	6.0	630.0	7.752288	4.202676	21.699476	0.0	2587	2587	2587	1.6666666	20	44	135	309	408	4994	0	60	2020-02-29_203659
107	5000	2402	10	0	1	0	6	2521	8.629149	5.732337028226427	14.048103	0.71678925	6.0	630.0	7.752288	4.202676	21.699476	0.0	2588	2587	2587	1.6666666	20	44	135	309	408	4994	0	60	2020-02-29_203659
107	5000	2402	10	0	1	0	5	2522	7.8263044	6.020001451866	14.048103	0.71678925	5.0	630.0	7.752288	4.202676	21.699476	0.0	2588	2587	2587	1.6	20	44	135	309	408	4995	0	60	2020-02-29_203659
108	5000	2401	9	0	3	0	4	2523	9.603683	5.221115763890539	14.048103	2.5238647	4.0	630.0	7.752288	4.202676	21.699476	0.0	2590	2587	2587	2.0	20	44	135	309	408	4996	0	60	2020-02-29_203659
108	5000	2401	9	0	2	0	5	2523	7.879968	5.941465318575539	14.048103	0.9851074	5.0	630.0	7.752288	4.202676	21.699476	0.0	2590	2588	2588	1.8	20	44	135	309	408	4995	0	60	2020-02-29_203659
108	5000	2401	8	0	3	0	4	2524	6.606329	6.021098552349032	14.048103	0.9851074	4.0	630.0	7.752288	4.202676	21.699476	0.0	2591	2588	2588	1.75	20	44	135	309	408	4996	0	60	2020-02-29_203700
109	5000	2400	9	0	1	0	5	2525	5.2840652	4.498996834731149	11.263023	0.9851074	5.0	630.0	7.752288	4.202676	21.699476	0.0	2591	2590	2590	1.0	20	44	135	309	408	4995	0	60	2020-02-29_203700
109	5000	2399	10	0	1	0	5	2525	5.2840652	4.498996834731149	11.263023	0.9851074	5.0	630.0	7.752288	4.202676	21.699476	0.0	2591	2590	2590	1.0	20	44	135	309	408	4995	0	60	2020-02-29_203700
109	5000	2398	10	0	1	0	6	2525	4.930185	4.11632898055088	11.263023	0.9851074	6.0	630.0	7.752288	4.202676	21.699476	0.0	2592	2591	2591	1.0	20	44	135	309	408	4994	0	60	2020-02-29_203700
110	5000	2398	10	0	1	0	6	2525	4.930185	4.11632898055088	11.263023	0.9851074	6.0	630.0	7.752288	4.202676	21.699476	0.0	2592	2591	2591	1.0	20	44	135	309	408	4994	0	60	2020-02-29_203701
110	5000	2398	9	0	2	0	6	2525	4.930185	4.11632898055088	11.263023	0.9851074	6.0	630.0	7.752288	4.202676	21.699476	0.0	2593	2591	2591	1.0	20	44	135	309	408	4994	0	60	2020-02-29_203701
110	5000	2398	9	0	1	0	7	2525	4.793625	3.775007028131069	11.263023	0.9851074	7.0	630.0	7.752288	4.202676	21.699476	0.0	2593	2592	2592	0.85714287	20	44	135	309	408	4993	0	60	2020-02-29_203701
111	5000	2398	8	0	2	0	7	2525	4.793625	3.775007028131069	11.263023	0.9851074	7.0	630.0	7.752288	4.202676	21.699476	0.0	2594	2592	2592	0.85714287	20	44	135	309	408	4993	0	60	2020-02-29_203701
111	5000	2398	7	0	2	0	7	2526	5.773931	3.973144141201053	11.263023	0.9851074	7.0	630.0	7.752288	4.202676	21.699476	0.0	2595	2593	2593	0.71428573	20	44	135	309	408	4993	0	60	2020-02-29_203701
111	5000	2396	9	0	2	0	7	2526	5.773931	3.973144141201053	11.263023	0.9851074	7.0	630.0	7.752288	4.202676	21.699476	0.0	2595	2593	2593	0.71428573	20	44	135	309	408	4993	0	60	2020-02-29_203702
112	5000	2396	8	0	2	0	8	2526	5.7939434	3.6788522213710912	11.263023	0.9851074	8.0	630.0	7.752288	4.202676	21.699476	0.0	2596	2594	2594	1.125	20	44	135	309	408	4992	0	60	2020-02-29_203702
112	5000	2395	9	0	1	0	7	2528	4.726834	2.8447941131376413	9.386009	0.9851074	7.0	630.0	7.752288	4.202676	21.699476	0.0	2596	2595	2595	1.1428572	20	44	135	309	408	4993	0	60	2020-02-29_203702
112	5000	2395	8	0	2	0	7	2528	4.726834	2.8447941131376413	9.386009	0.9851074	7.0	630.0	7.752288	4.202676	21.699476	0.0	2597	2595	2595	1.1428572	20	44	135	309	408	4993	0	60	2020-02-29_203702
113	5000	2395	8	0	1	0	8	2528	4.883847	2.670946908123942	9.386009	0.9851074	8.0	630.0	7.752288	4.202676	21.699476	0.0	2597	2596	2596	1.0	20	44	135	309	408	4992	0	60	2020-02-29_203703
113	5000	2395	8	0	1	0	8	2528	4.883847	2.670946908123942	9.386009	0.9851074	8.0	630.0	7.752288	4.202676	21.699476	0.0	2597	2596	2596	1.0	20	44	135	309	408	4992	0	60	2020-02-29_203703
113	5000	2395	8	0	0	0	9	2528	4.6974707	2.5602417275923055	9.386009	0.9851074	9.0	630.0	7.752288	4.202676	21.699476	0.0	2597	2597	2597	0.8888889	20	44	135	309	408	4991	0	60	2020-02-29_203703
114	5000	2395	7	0	1	0	9	2528	4.6974707	2.5602417275923055	9.386009	0.9851074	9.0	630.0	7.752288	4.202676	21.699476	0.0	2598	2597	2597	0.8888889	20	44	135	309	408	4991	0	60	2020-02-29_203703
114	5000	2395	7	0	1	0	9	2528	4.6974707	2.5602417275923055	9.386009	0.9851074	9.0	630.0	7.752288	4.202676	21.699476	0.0	2598	2597	2597	0.8888889	20	44	135	309	408	4991	0	60	2020-02-29_203703
114	5000	2394	8	0	1	0	9	2528	4.6974707	2.5602417275923055	9.386009	0.9851074	9.0	630.0	7.752288	4.202676	21.699476	0.0	2598	2597	2597	0.8888889	20	44	135	309	408	4991	0	60	2020-02-29_203704
115	5000	2394	8	0	0	0	10	2528	5.8174567	4.286048372053564	15.897331	0.9851074	10.0	630.0	7.752288	4.202676	21.699476	0.0	2598	2598	2598	1.2	20	44	135	309	408	4990	0	60	2020-02-29_203704
115	5000	2394	8	0	0	0	9	2529	6.3543844	4.174111670367042	15.897331	2.7800903	9.0	630.0	7.752288	4.202676	21.699476	0.0	2598	2598	2598	1.2222222	20	44	135	309	408	4991	0	60	2020-02-29_203704
115	5000	2394	8	0	0	0	9	2529	6.3543844	4.174111670367042	15.897331	2.7800903	9.0	630.0	7.752288	4.202676	21.699476	0.0	2598	2598	2598	1.2222222	20	44	135	309	408	4991	0	60	2020-02-29_203704
116	5000	2394	8	0	0	0	9	2529	6.3543844	4.174111670367042	15.897331	2.7800903	9.0	630.0	7.752288	4.202676	21.699476	0.0	2598	2598	2598	1.2222222	20	44	135	309	408	4991	0	60	2020-02-29_203705
116	5000	2394	8	0	0	0	9	2529	6.3543844	4.174111670367042	15.897331	2.7800903	9.0	630.0	7.752288	4.202676	21.699476	0.0	2598	2598	2598	1.2222222	20	44	135	309	408	4991	0	60	2020-02-29_203705
116	5000	2394	7	0	1	0	9	2529	6.3543844	4.174111670367042	15.897331	2.7800903	9.0	630.0	7.752288	4.202676	21.699476	0.0	2599	2598	2598	1.2222222	20	44	135	309	408	4991	0	60	2020-02-29_203705
117	5000	2394	7	0	1	0	8	2530	5.9754314	4.2936175952025595	15.897331	2.7800903	8.0	630.0	7.752288	4.202676	21.699476	0.0	2599	2598	2598	1.25	20	44	135	309	408	4992	0	60	2020-02-29_203705
117	5000	2392	9	0	1	0	8	2530	5.9754314	4.2936175952025595	15.897331	2.7800903	8.0	630.0	7.752288	4.202676	21.699476	0.0	2599	2598	2598	1.25	20	44	135	309	408	4992	0	60	2020-02-29_203705
117	5000	2392	8	0	1	0	9	2530	5.8369565	4.037739343310387	15.897331	2.7800903	9.0	630.0	7.752288	4.202676	21.699476	0.0	2600	2599	2599	1.1111112	20	44	135	309	408	4991	0	60	2020-02-29_203706
118	5000	2392	8	0	1	0	9	2530	5.8369565	4.037739343310387	15.897331	2.7800903	9.0	630.0	7.752288	4.202676	21.699476	0.0	2600	2599	2599	1.1111112	20	44	135	309	408	4991	0	60	2020-02-29_203706
118	5000	2392	7	0	1	0	10	2530	5.2532606	4.230704543146033	15.897331	0.0	10.0	630.0	7.752288	4.202676	21.699476	0.0	2601	2600	2600	1.0	20	44	135	309	408	4990	0	60	2020-02-29_203706
118	5000	2392	7	0	1	0	10	2530	5.2532606	4.230704543146033	15.897331	0.0	10.0	630.0	7.752288	4.202676	21.699476	0.0	2601	2600	2600	1.0	20	44	135	309	408	4990	0	60	2020-02-29_203706
119	5000	2392	7	0	1	0	9	2531	5.17762	4.480162233412459	15.897331	0.0	9.0	630.0	7.752288	4.202676	21.699476	0.0	2601	2600	2600	0.6666667	20	44	135	309	408	4991	0	60	2020-02-29_203707
119	5000	2391	8	0	0	0	10	2531	5.227381	4.226867777575547	15.897331	0.0	10.0	630.0	7.752288	4.202676	21.699476	0.0	2601	2601	2601	0.6	20	44	135	309	408	4990	0	60	2020-02-29_203707
119	5000	2391	6	0	2	0	8	2533	5.7916174	4.597991853325966	15.897331	0.0	8.0	630.0	7.752288	4.202676	21.699476	0.0	2603	2601	2601	0.5	20	44	135	309	408	4992	0	60	2020-02-29_203707
120	5000	2391	5	0	3	0	8	2533	5.7916174	4.597991853325966	15.897331	0.0	8.0	630.0	7.752288	4.202676	21.699476	0.0	2604	2601	2601	0.5	20	44	135	309	408	4992	0	60	2020-02-29_203707
120	5000	2390	6	0	2	0	9	2533	5.148104	4.714427054131867	15.897331	0.0	9.0	630.0	7.752288	4.202676	21.699476	0.0	2604	2602	2602	0.44444445	20	44	135	309	408	4991	0	60	2020-02-29_203707
120	5000	2390	6	0	1	0	10	2533	5.678749	4.751012794536817	15.897331	0.0	10.0	630.0	7.752288	4.202676	21.699476	0.0	2604	2603	2603	0.7	20	44	135	309	408	4990	0	60	2020-02-29_203708
121	5000	2390	6	0	0	0	10	2534	6.37765	4.859732170103278	15.897331	0.0	10.0	630.0	7.752288	4.202676	21.699476	0.0	2604	2604	2604	0.8	20	44	135	309	408	4990	0	60	2020-02-29_203708
121	5000	2390	6	0	0	0	9	2535	6.6446924	5.076107434241316	15.897331	0.0	9.0	630.0	7.752288	4.202676	21.699476	0.0	2604	2604	2604	0.8888889	20	44	135	309	408	4991	0	60	2020-02-29_203708
121	5000	2390	6	0	0	0	9	2535	6.6446924	5.076107434241316	15.897331	0.0	9.0	630.0	7.752288	4.202676	21.699476	0.0	2604	2604	2604	0.8888889	20	44	135	309	408	4991	0	60	2020-02-29_203708
122	5000	2390	6	0	0	0	9	2535	6.6446924	5.076107434241316	15.897331	0.0	9.0	630.0	7.752288	4.202676	21.699476	0.0	2604	2604	2604	0.8888889	20	44	135	309	408	4991	0	60	2020-02-29_203708
122	5000	2390	6	0	0	0	8	2536	6.8841343	5.37197737759892	15.897331	0.0	8.0	630.0	7.752288	4.202676	21.699476	0.0	2604	2604	2604	1.0	20	44	135	309	408	4992	0	60	2020-02-29_203709
122	5000	2390	6	0	0	0	7	2537	5.5965347	4.2654401019479415	10.454552	0.0	7.0	630.0	7.752288	4.202676	21.699476	0.0	2604	2604	2604	0.5714286	20	44	135	309	408	4993	0	60	2020-02-29_203709
123	5000	2390	6	0	0	0	7	2537	5.5965347	4.2654401019479415	10.454552	0.0	7.0	630.0	7.752288	4.202676	21.699476	0.0	2604	2604	2604	0.5714286	20	44	135	309	408	4993	0	60	2020-02-29_203709
123	5000	2390	5	0	1	0	5	2539	6.461638	4.256911324141771	10.454552	0.0	5.0	630.0	7.752288	4.202676	21.699476	0.0	2605	2604	2604	0.8	20	44	135	309	408	4995	0	60	2020-02-29_203709
123	5000	2390	5	0	1	0	5	2539	6.461638	4.256911324141771	10.454552	0.0	5.0	630.0	7.752288	4.202676	21.699476	0.0	2605	2604	2604	0.8	20	44	135	309	408	4995	0	60	2020-02-29_203710
124	5000	2389	6	0	1	0	4	2540	6.581312	4.905736033737939	10.454552	0.0	4.0	630.0	7.752288	4.202676	21.699476	0.0	2605	2604	2604	1.0	20	44	135	309	408	4996	0	60	2020-02-29_203710
124	5000	2389	6	0	0	0	5	2540	6.9344025	4.321232233913051	10.454552	0.0	5.0	630.0	7.752288	4.202676	21.699476	0.0	2605	2605	2605	1.0	20	44	135	309	408	4995	0	60	2020-02-29_203710
124	5000	2388	7	0	0	0	5	2540	6.9344025	4.321232233913051	10.454552	0.0	5.0	630.0	7.752288	4.202676	21.699476	0.0	2605	2605	2605	1.0	20	44	135	309	408	4995	0	60	2020-02-29_203710
125	5000	2388	5	0	2	0	5	2540	6.9344025	4.321232233913051	10.454552	0.0	5.0	630.0	7.752288	4.202676	21.699476	0.0	2607	2605	2605	1.0	20	44	135	309	408	4995	0	60	2020-02-29_203710
125	5000	2387	5	0	3	0	5	2540	6.9344025	4.321232233913051	10.454552	0.0	5.0	630.0	7.752288	4.202676	21.699476	0.0	2608	2605	2605	1.0	20	44	135	309	408	4995	0	60	2020-02-29_203711
125	5000	2387	5	0	3	0	5	2540	6.9344025	4.321232233913051	10.454552	0.0	5.0	630.0	7.752288	4.202676	21.699476	0.0	2608	2605	2605	1.0	20	44	135	309	408	4995	0	60	2020-02-29_203711
126	5000	2386	6	0	1	0	6	2541	8.993046	5.669517846976716	17.555916	0.0	6.0	630.0	7.752288	4.202676	21.699476	0.0	2608	2607	2607	1.0	20	44	135	309	408	4994	0	60	2020-02-29_203711
126	5000	2386	5	0	1	0	7	2541	9.63547	5.447491640782168	17.555916	0.0	7.0	630.0	7.752288	4.202676	21.699476	0.0	2609	2608	2608	0.85714287	20	44	135	309	408	4993	0	60	2020-02-29_203711
126	5000	2386	4	0	2	0	6	2542	9.542138	5.961293941055092	17.555916	0.0	6.0	630.0	7.752288	4.202676	21.699476	0.0	2610	2608	2608	0.8333333	20	44	135	309	408	4994	0	60	2020-02-29_203712
127	5000	2385	5	0	1	0	7	2542	8.178976	6.528527673525201	17.555916	0.0	7.0	630.0	7.752288	4.202676	21.699476	0.0	2610	2609	2609	0.71428573	20	44	135	309	408	4993	0	60	2020-02-29_203712
127	5000	2385	5	0	1	0	7	2542	8.178976	6.528527673525201	17.555916	0.0	7.0	630.0	7.752288	4.202676	21.699476	0.0	2610	2609	2609	0.71428573	20	44	135	309	408	4993	0	60	2020-02-29_203712
127	5000	2385	5	0	0	0	8	2542	9.487154	7.086854246616969	18.644402	0.0	8.0	630.0	7.752288	4.202676	21.699476	0.0	2610	2610	2610	1.375	20	44	135	309	408	4992	0	60	2020-02-29_203712
128	5000	2384	6	0	0	0	8	2542	9.487154	7.086854246616969	18.644402	0.0	8.0	630.0	7.752288	4.202676	21.699476	0.0	2610	2610	2610	1.375	20	44	135	309	408	4992	0	60	2020-02-29_203712
128	5000	2384	6	0	0	0	8	2542	9.487154	7.086854246616969	18.644402	0.0	8.0	630.0	7.752288	4.202676	21.699476	0.0	2610	2610	2610	1.375	20	44	135	309	408	4992	0	60	2020-02-29_203713
128	5000	2384	6	0	0	0	7	2543	9.348954	7.643024839998493	18.644402	0.0	7.0	630.0	7.752288	4.202676	21.699476	0.0	2610	2610	2610	1.1428572	20	44	135	309	408	4993	0	60	2020-02-29_203713
129	5000	2384	6	0	0	0	6	2544	10.907113	7.050175538819855	18.644402	0.0	6.0	630.0	7.752288	4.202676	21.699476	0.0	2610	2610	2610	1.3333334	20	44	135	309	408	4994	0	60	2020-02-29_203713
129	5000	2383	7	0	0	0	6	2544	10.907113	7.050175538819855	18.644402	0.0	6.0	630.0	7.752288	4.202676	21.699476	0.0	2610	2610	2610	1.3333334	20	44	135	309	408	4994	0	60	2020-02-29_203713
129	5000	2383	6	0	1	0	6	2544	10.907113	7.050175538819855	18.644402	0.0	6.0	630.0	7.752288	4.202676	21.699476	0.0	2611	2610	2610	1.3333334	20	44	135	309	408	4994	0	60	2020-02-29_203714
130	5000	2383	5	0	2	0	6	2544	10.907113	7.050175538819855	18.644402	0.0	6.0	630.0	7.752288	4.202676	21.699476	0.0	2612	2610	2610	1.3333334	20	44	135	309	408	4994	0	60	2020-02-29_203714
130	5000	2383	5	0	1	0	6	2545	9.515986	8.358507000788272	18.644402	0.0	6.0	630.0	7.752288	4.202676	21.699476	0.0	2612	2611	2611	1.1666666	20	44	135	309	408	4994	0	60	2020-02-29_203714
130	5000	2383	4	0	2	0	6	2545	9.515986	8.358507000788272	18.644402	0.0	6.0	630.0	7.752288	4.202676	21.699476	0.0	2613	2611	2611	1.1666666	20	44	135	309	408	4994	0	60	2020-02-29_203714
131	5000	2383	4	0	1	0	7	2545	8.889183	7.808374643233494	18.644402	0.0	7.0	630.0	7.752288	4.202676	21.699476	0.0	2613	2612	2612	1.0	20	44	135	309	408	4993	0	60	2020-02-29_203714
131	5000	2383	4	0	1	0	7	2545	8.889183	7.808374643233494	18.644402	0.0	7.0	630.0	7.752288	4.202676	21.699476	0.0	2613	2612	2612	1.0	20	44	135	309	408	4993	0	60	2020-02-29_203715
131	5000	2383	4	0	0	0	7	2546	9.287698	7.791203394970309	18.644402	0.0	7.0	630.0	7.752288	4.202676	21.699476	0.0	2613	2613	2613	1.1428572	20	44	135	309	408	4993	0	60	2020-02-29_203715
132	5000	2383	3	0	1	0	7	2546	9.287698	7.791203394970309	18.644402	0.0	7.0	630.0	7.752288	4.202676	21.699476	0.0	2614	2613	2613	1.1428572	20	44	135	309	408	4993	0	60	2020-02-29_203715
132	5000	2383	3	0	1	0	6	2547	7.909662	7.54267567441062	18.644402	0.0	6.0	630.0	7.752288	4.202676	21.699476	0.0	2614	2613	2613	1.1666666	20	44	135	309	408	4994	0	60	2020-02-29_203715
132	5000	2381	5	0	1	0	5	2548	9.491594	7.235061514065011	18.644402	0.0	5.0	630.0	7.752288	4.202676	21.699476	0.0	2614	2613	2613	1.4	20	44	135	309	408	4995	0	60	2020-02-29_203716
133	5000	2381	5	0	0	0	6	2548	9.200118	6.5105024733928705	18.644402	0.0	6.0	630.0	7.752288	4.202676	21.699476	0.0	2614	2614	2614	1.1666666	20	44	135	309	408	4994	0	60	2020-02-29_203716
133	5000	2380	6	0	0	0	6	2548	9.200118	6.5105024733928705	18.644402	0.0	6.0	630.0	7.752288	4.202676	21.699476	0.0	2614	2614	2614	1.1666666	20	44	135	309	408	4994	0	60	2020-02-29_203716
133	5000	2380	5	0	1	0	6	2548	9.200118	6.5105024733928705	18.644402	0.0	6.0	630.0	7.752288	4.202676	21.699476	0.0	2615	2614	2614	1.1666666	20	44	135	309	408	4994	0	60	2020-02-29_203716
134	5000	2380	5	0	1	0	5	2549	8.342137	6.889290678277749	18.644402	0.0	5.0	630.0	7.752288	4.202676	21.699476	0.0	2615	2614	2614	1.4	20	44	135	309	408	4995	0	60	2020-02-29_203716
134	5000	2380	5	0	1	0	5	2549	8.342137	6.889290678277749	18.644402	0.0	5.0	630.0	7.752288	4.202676	21.699476	0.0	2615	2614	2614	1.4	20	44	135	309	408	4995	0	60	2020-02-29_203717
134	5000	2380	5	0	0	0	6	2549	7.8644576	6.272075272400376	18.644402	0.0	6.0	630.0	7.752288	4.202676	21.699476	0.0	2615	2615	2615	1.5	20	44	135	309	408	4994	0	60	2020-02-29_203717
135	5000	2380	4	0	1	0	6	2549	7.8644576	6.272075272400376	18.644402	0.0	6.0	630.0	7.752288	4.202676	21.699476	0.0	2616	2615	2615	1.5	20	44	135	309	408	4994	0	60	2020-02-29_203717
135	5000	2379	5	0	1	0	6	2549	7.8644576	6.272075272400376	18.644402	0.0	6.0	630.0	7.752288	4.202676	21.699476	0.0	2616	2615	2615	1.5	20	44	135	309	408	4994	0	60	2020-02-29_203717
135	5000	2379	5	0	1	0	6	2549	7.8644576	6.272075272400376	18.644402	0.0	6.0	630.0	7.752288	4.202676	21.699476	0.0	2616	2615	2615	1.5	20	44	135	309	408	4994	0	60	2020-02-29_203717
136	5000	2379	5	0	0	0	7	2549	7.8480234	5.72576007711582	18.644402	0.0	7.0	630.0	7.752288	4.202676	21.699476	0.0	2616	2616	2616	1.7142857	20	44	135	309	408	4993	0	60	2020-02-29_203718
136	5000	2378	6	0	0	0	6	2550	6.0486274	3.4847448862581385	10.195183	0.0	6.0	630.0	7.752288	4.202676	21.699476	0.0	2616	2616	2616	1.0	20	44	135	309	408	4994	0	60	2020-02-29_203718
136	5000	2377	7	0	0	0	6	2550	6.0486274	3.4847448862581385	10.195183	0.0	6.0	630.0	7.752288	4.202676	21.699476	0.0	2616	2616	2616	1.0	20	44	135	309	408	4994	0	60	2020-02-29_203718
137	5000	2377	7	0	0	0	6	2550	6.0486274	3.4847448862581385	10.195183	0.0	6.0	630.0	7.752288	4.202676	21.699476	0.0	2616	2616	2616	1.0	20	44	135	309	408	4994	0	60	2020-02-29_203718
137	5000	2377	7	0	0	0	6	2550	6.0486274	3.4847448862581385	10.195183	0.0	6.0	630.0	7.752288	4.202676	21.699476	0.0	2616	2616	2616	1.0	20	44	135	309	408	4994	0	60	2020-02-29_203719
137	5000	2377	7	0	0	0	6	2550	6.0486274	3.4847448862581385	10.195183	0.0	6.0	630.0	7.752288	4.202676	21.699476	0.0	2616	2616	2616	1.0	20	44	135	309	408	4994	0	60	2020-02-29_203719
138	5000	2377	7	0	0	0	6	2550	6.0486274	3.4847448862581385	10.195183	0.0	6.0	630.0	7.752288	4.202676	21.699476	0.0	2616	2616	2616	1.0	20	44	135	309	408	4994	0	60	2020-02-29_203719
138	5000	2377	7	0	0	0	6	2550	6.0486274	3.4847448862581385	10.195183	0.0	6.0	630.0	7.752288	4.202676	21.699476	0.0	2616	2616	2616	1.0	20	44	135	309	408	4994	0	60	2020-02-29_203719
138	5000	2377	7	0	0	0	6	2550	6.0486274	3.4847448862581385	10.195183	0.0	6.0	630.0	7.752288	4.202676	21.699476	0.0	2616	2616	2616	1.0	20	44	135	309	408	4994	0	60	2020-02-29_203720
139	5000	2377	7	0	0	0	6	2550	6.0486274	3.4847448862581385	10.195183	0.0	6.0	630.0	7.752288	4.202676	21.699476	0.0	2616	2616	2616	1.0	20	44	135	309	408	4994	0	60	2020-02-29_203720
139	5000	2377	6	0	1	0	4	2552	6.524145	1.4180917397537396	7.74942	5.1283646	4.0	630.0	7.752288	4.202676	21.699476	0.0	2617	2616	2616	1.25	20	44	135	309	408	4996	0	60	2020-02-29_203720
139	5000	2377	6	0	1	0	3	2553	6.117948	1.4235515561349519	7.74942	5.1283646	3.0	630.0	7.752288	4.202676	21.699476	0.0	2617	2616	2616	1.6666666	20	44	135	309	408	4997	0	60	2020-02-29_203720
140	5000	2377	6	0	1	0	3	2553	6.117948	1.4235515561349519	7.74942	5.1283646	3.0	630.0	7.752288	4.202676	21.699476	0.0	2617	2616	2616	1.6666666	20	44	135	309	408	4997	0	60	2020-02-29_203720
140	5000	2377	6	0	0	0	3	2554	6.4604263	1.3110584335107691	7.74942	5.1283646	3.0	630.0	7.752288	4.202676	21.699476	0.0	2617	2617	2617	1.3333334	20	44	135	309	408	4997	0	60	2020-02-29_203721
140	5000	2376	6	0	1	0	3	2554	6.4604263	1.3110584335107691	7.74942	5.1283646	3.0	630.0	7.752288	4.202676	21.699476	0.0	2618	2617	2617	1.3333334	20	44	135	309	408	4997	0	60	2020-02-29_203721
141	5000	2375	7	0	1	0	1	2556	6.5034943	NaN	6.5034943	6.5034943	1.0	630.0	7.752288	4.202676	21.699476	0.0	2618	2617	2617	1.0	20	44	135	309	408	4999	0	60	2020-02-29_203721
141	5000	2375	7	0	1	0	1	2556	6.5034943	NaN	6.5034943	6.5034943	1.0	630.0	7.752288	4.202676	21.699476	0.0	2618	2617	2617	1.0	20	44	135	309	408	4999	0	60	2020-02-29_203721
141	5000	2375	7	0	0	0	2	2556	10.815472	6.098056934004579	15.127449	6.5034943	2.0	630.0	7.752288	4.202676	21.699476	0.0	2618	2618	2618	0.5	20	44	135	309	408	4998	0	60	2020-02-29_203722
142	5000	2375	7	0	0	0	2	2556	10.815472	6.098056934004579	15.127449	6.5034943	2.0	630.0	7.752288	4.202676	21.699476	0.0	2618	2618	2618	0.5	20	44	135	309	408	4998	0	60	2020-02-29_203722
142	5000	2375	7	0	0	0	2	2556	10.815472	6.098056934004579	15.127449	6.5034943	2.0	630.0	7.752288	4.202676	21.699476	0.0	2618	2618	2618	0.5	20	44	135	309	408	4998	0	60	2020-02-29_203722
142	5000	2375	6	0	1	0	2	2556	10.815472	6.098056934004579	15.127449	6.5034943	2.0	630.0	7.752288	4.202676	21.699476	0.0	2619	2618	2618	0.5	20	44	135	309	408	4998	0	60	2020-02-29_203722
143	5000	2373	8	0	1	0	2	2556	10.815472	6.098056934004579	15.127449	6.5034943	2.0	630.0	7.752288	4.202676	21.699476	0.0	2619	2618	2618	0.5	20	44	135	309	408	4998	0	60	2020-02-29_203722
143	5000	2373	8	0	1	0	2	2556	10.815472	6.098056934004579	15.127449	6.5034943	2.0	630.0	7.752288	4.202676	21.699476	0.0	2619	2618	2618	0.5	20	44	135	309	408	4998	0	60	2020-02-29_203723
143	5000	2373	8	0	0	0	3	2556	10.27048	4.414090802937469	15.127449	6.5034943	3.0	630.0	7.752288	4.202676	21.699476	0.0	2619	2619	2619	0.6666667	20	44	135	309	408	4997	0	60	2020-02-29_203723
144	5000	2373	8	0	0	0	3	2556	10.27048	4.414090802937469	15.127449	6.5034943	3.0	630.0	7.752288	4.202676	21.699476	0.0	2619	2619	2619	0.6666667	20	44	135	309	408	4997	0	60	2020-02-29_203723
144	5000	2373	7	0	1	0	3	2556	10.27048	4.414090802937469	15.127449	6.5034943	3.0	630.0	7.752288	4.202676	21.699476	0.0	2620	2619	2619	0.6666667	20	44	135	309	408	4997	0	60	2020-02-29_203723
144	5000	2373	7	0	1	0	3	2556	10.27048	4.414090802937469	15.127449	6.5034943	3.0	630.0	7.752288	4.202676	21.699476	0.0	2620	2619	2619	0.6666667	20	44	135	309	408	4997	0	60	2020-02-29_203724
145	5000	2373	7	0	1	0	3	2556	10.27048	4.414090802937469	15.127449	6.5034943	3.0	630.0	7.752288	4.202676	21.699476	0.0	2620	2619	2619	0.6666667	20	44	135	309	408	4997	0	60	2020-02-29_203724
145	5000	2373	7	0	0	0	4	2556	9.59234	3.8508384287066506	15.127449	6.5034943	4.0	630.0	7.752288	4.202676	21.699476	0.0	2620	2620	2620	0.75	20	44	135	309	408	4996	0	60	2020-02-29_203724
145	5000	2373	6	0	1	0	4	2556	9.59234	3.8508384287066506	15.127449	6.5034943	4.0	630.0	7.752288	4.202676	21.699476	0.0	2621	2620	2620	0.75	20	44	135	309	408	4996	0	60	2020-02-29_203724
146	5000	2373	6	0	1	0	4	2556	9.59234	3.8508384287066506	15.127449	6.5034943	4.0	630.0	7.752288	4.202676	21.699476	0.0	2621	2620	2620	0.75	20	44	135	309	408	4996	0	60	2020-02-29_203724
146	5000	2373	6	0	1	0	4	2556	9.59234	3.8508384287066506	15.127449	6.5034943	4.0	630.0	7.752288	4.202676	21.699476	0.0	2621	2620	2620	0.75	20	44	135	309	408	4996	0	60	2020-02-29_203725
146	5000	2373	5	0	1	0	5	2556	9.7041645	3.3442847278882404	15.127449	6.5034943	5.0	630.0	7.752288	4.202676	21.699476	0.0	2622	2621	2621	1.0	20	44	135	309	408	4995	0	60	2020-02-29_203725
147	5000	2373	5	0	1	0	4	2557	8.348343	1.6301264960696997	10.151459	6.5034943	4.0	630.0	7.752288	4.202676	21.699476	0.0	2622	2621	2621	1.25	20	44	135	309	408	4996	0	60	2020-02-29_203725
147	5000	2373	5	0	1	0	4	2557	8.348343	1.6301264960696997	10.151459	6.5034943	4.0	630.0	7.752288	4.202676	21.699476	0.0	2622	2621	2621	1.25	20	44	135	309	408	4996	0	60	2020-02-29_203725
147	5000	2373	5	0	0	0	5	2557	7.7653475	1.9215627277031064	10.151459	5.433365	5.0	630.0	7.752288	4.202676	21.699476	0.0	2622	2622	2622	1.2	20	44	135	309	408	4995	0	60	2020-02-29_203725
148	5000	2373	4	0	1	0	5	2557	7.7653475	1.9215627277031064	10.151459	5.433365	5.0	630.0	7.752288	4.202676	21.699476	0.0	2623	2622	2622	1.2	20	44	135	309	408	4995	0	60	2020-02-29_203726
148	5000	2373	2	0	3	0	5	2557	7.7653475	1.9215627277031064	10.151459	5.433365	5.0	630.0	7.752288	4.202676	21.699476	0.0	2625	2622	2622	1.2	20	44	135	309	408	4995	0	60	2020-02-29_203726
148	5000	2373	2	0	3	0	5	2557	7.7653475	1.9215627277031064	10.151459	5.433365	5.0	630.0	7.752288	4.202676	21.699476	0.0	2625	2622	2622	1.2	20	44	135	309	408	4995	0	60	2020-02-29_203726
149	5000	2373	1	0	3	0	6	2557	7.2801766	2.0895610297227587	10.151459	4.8543243	6.0	630.0	7.752288	4.202676	21.699476	0.0	2626	2623	2623	1.0	20	44	135	309	408	4994	0	60	2020-02-29_203726
149	5000	2373	1	0	1	0	8	2557	7.9020805	2.390548904304886	11.876038	4.8543243	8.0	630.0	7.752288	4.202676	21.699476	0.0	2626	2625	2625	0.75	20	44	135	309	408	4992	0	60	2020-02-29_203727
149	5000	2373	1	0	1	0	7	2558	7.951246	2.5777154770626796	11.876038	4.8543243	7.0	630.0	7.752288	4.202676	21.699476	0.0	2626	2625	2625	0.71428573	20	44	135	309	408	4993	0	60	2020-02-29_203727
150	5000	2373	1	0	0	0	8	2558	7.704546	2.4864177822540072	11.876038	4.8543243	8.0	630.0	7.752288	4.202676	21.699476	0.0	2626	2626	2626	0.625	20	44	135	309	408	4992	0	60	2020-02-29_203727
150	5000	2373	1	0	0	0	8	2558	7.704546	2.4864177822540072	11.876038	4.8543243	8.0	630.0	7.752288	4.202676	21.699476	0.0	2626	2626	2626	0.625	20	44	135	309	408	4992	0	60	2020-02-29_203727
150	5000	2373	1	0	0	0	8	2558	7.704546	2.4864177822540072	11.876038	4.8543243	8.0	630.0	7.752288	4.202676	21.699476	0.0	2626	2626	2626	0.625	20	44	135	309	408	4992	0	60	2020-02-29_203727
151	5000	2373	1	0	0	0	8	2558	7.704546	2.4864177822540072	11.876038	4.8543243	8.0	630.0	7.752288	4.202676	21.699476	0.0	2626	2626	2626	0.625	20	44	135	309	408	4992	0	60	2020-02-29_203728
151	5000	2373	0	0	1	0	8	2558	7.704546	2.4864177822540072	11.876038	4.8543243	8.0	630.0	7.752288	4.202676	21.699476	0.0	2627	2626	2626	0.625	20	44	135	309	408	4992	0	60	2020-02-29_203728
151	5000	2373	0	0	1	0	8	2558	7.704546	2.4864177822540072	11.876038	4.8543243	8.0	630.0	7.752288	4.202676	21.699476	0.0	2627	2626	2626	0.625	20	44	135	309	408	4992	0	60	2020-02-29_203728
152	5000	2373	0	0	1	0	8	2558	7.704546	2.4864177822540072	11.876038	4.8543243	8.0	630.0	7.752288	4.202676	21.699476	0.0	2627	2626	2626	0.625	20	44	135	309	408	4992	0	60	2020-02-29_203728
152	5000	2373	0	0	0	0	8	2559	8.8707695	4.582277257222717	18.510284	4.8543243	8.0	630.0	7.752288	4.202676	21.699476	0.0	2627	2627	2627	0.625	20	44	135	309	408	4992	0	60	2020-02-29_203729
152	5000	2373	0	0	0	0	8	2559	8.8707695	4.582277257222717	18.510284	4.8543243	8.0	630.0	7.752288	4.202676	21.699476	0.0	2627	2627	2627	0.625	20	44	135	309	408	4992	0	60	2020-02-29_203729
153	5000	2373	0	0	0	0	7	2560	9.208952	4.840390720202115	18.510284	4.8543243	7.0	630.0	7.752288	4.202676	21.699476	0.0	2627	2627	2627	0.5714286	20	44	135	309	408	4993	0	60	2020-02-29_203729
153	5000	2373	0	0	0	0	7	2560	9.208952	4.840390720202115	18.510284	4.8543243	7.0	630.0	7.752288	4.202676	21.699476	0.0	2627	2627	2627	0.5714286	20	44	135	309	408	4993	0	60	2020-02-29_203729
153	5000	2373	0	0	0	0	7	2560	9.208952	4.840390720202115	18.510284	4.8543243	7.0	630.0	7.752288	4.202676	21.699476	0.0	2627	2627	2627	0.5714286	20	44	135	309	408	4993	0	60	2020-02-29_203729
154	5000	2373	0	0	0	0	6	2561	8.764438	5.143488958694564	18.510284	4.8543243	6.0	630.0	7.752288	4.202676	21.699476	0.0	2627	2627	2627	0.6666667	20	44	135	309	408	4994	0	60	2020-02-29_203730
154	5000	2373	0	0	0	0	6	2561	8.764438	5.143488958694564	18.510284	4.8543243	6.0	630.0	7.752288	4.202676	21.699476	0.0	2627	2627	2627	0.6666667	20	44	135	309	408	4994	0	60	2020-02-29_203730
154	5000	2373	0	0	0	0	6	2561	8.764438	5.143488958694564	18.510284	4.8543243	6.0	630.0	7.752288	4.202676	21.699476	0.0	2627	2627	2627	0.6666667	20	44	135	309	408	4994	0	60	2020-02-29_203730
155	5000	2373	0	0	0	0	3	2564	10.534398	6.996430440582691	18.510284	5.433365	3.0	630.0	7.752288	4.202676	21.699476	0.0	2627	2627	2627	0.6666667	20	44	135	309	408	4997	0	60	2020-02-29_203730
155	5000	2373	0	0	0	0	2	2565	6.5464554	1.5741477174091272	7.659546	5.433365	2.0	630.0	7.752288	4.202676	21.699476	0.0	2627	2627	2627	0.5	20	44	135	309	408	4998	0	60	2020-02-29_203731
155	5000	2373	0	0	0	0	1	2566	7.659546	NaN	7.659546	7.659546	1.0	630.0	7.752288	4.202676	21.699476	0.0	2627	2627	2627	0.0	20	44	135	309	408	4999	0	60	2020-02-29_203731
156	5000	2373	0	0	0	0	1	2566	7.659546	NaN	7.659546	7.659546	1.0	630.0	7.752288	4.202676	21.699476	0.0	2627	2627	2627	0.0	20	44	135	309	408	4999	0	60	2020-02-29_203731
156	5000	2373	0	0	0	0	1	2566	7.659546	NaN	7.659546	7.659546	1.0	630.0	7.752288	4.202676	21.699476	0.0	2627	2627	2627	0.0	20	44	135	309	408	4999	0	60	2020-02-29_203731
156	5000	2373	0	0	0	0	1	2566	7.659546	NaN	7.659546	7.659546	1.0	630.0	7.752288	4.202676	21.699476	0.0	2627	2627	2627	0.0	20	44	135	309	408	4999	0	60	2020-02-29_203731
157	5000	2373	0	0	0	0	1	2566	7.659546	NaN	7.659546	7.659546	1.0	630.0	7.752288	4.202676	21.699476	0.0	2627	2627	2627	0.0	20	44	135	309	408	4999	0	60	2020-02-29_203732
157	5000	2373	0	0	0	0	1	2566	7.659546	NaN	7.659546	7.659546	1.0	630.0	7.752288	4.202676	21.699476	0.0	2627	2627	2627	0.0	20	44	135	309	408	4999	0	60	2020-02-29_203732
157	5000	2373	0	0	0	0	0	2567	NaN	-0.0	9999.0	9999.0	0.0	630.0	7.752288	4.202676	21.699476	0.0	2627	2627	2627	0.0	20	44	135	309	408	5000	0	60	2020-02-29_203732
158	5000	2373	0	0	0	0	0	2567	NaN	-0.0	9999.0	9999.0	0.0	630.0	7.752288	4.202676	21.699476	0.0	2627	2627	2627	0.0	20	44	135	309	408	5000	0	60	2020-02-29_203732
158	5000	2373	0	0	0	0	0	2567	NaN	-0.0	9999.0	9999.0	0.0	630.0	7.752288	4.202676	21.699476	0.0	2627	2627	2627	0.0	20	44	135	309	408	5000	0	60	2020-02-29_203732
158	5000	2373	0	0	0	0	0	2567	NaN	-0.0	9999.0	9999.0	0.0	630.0	7.752288	4.202676	21.699476	0.0	2627	2627	2627	0.0	20	44	135	309	408	5000	0	60	2020-02-29_203733
159	5000	2373	0	0	0	0	0	2567	NaN	-0.0	9999.0	9999.0	0.0	630.0	7.752288	4.202676	21.699476	0.0	2627	2627	2627	0.0	20	44	135	309	408	5000	0	60	2020-02-29_203733
159	5000	2373	0	0	0	0	0	2567	NaN	-0.0	9999.0	9999.0	0.0	630.0	7.752288	4.202676	21.699476	0.0	2627	2627	2627	0.0	20	44	135	309	408	5000	0	60	2020-02-29_203733
159	5000	2373	0	0	0	0	0	2567	NaN	-0.0	9999.0	9999.0	0.0	630.0	7.752288	4.202676	21.699476	0.0	2627	2627	2627	0.0	20	44	135	309	408	5000	0	60	2020-02-29_203733
160	5000	2373	0	0	0	0	0	2567	NaN	-0.0	9999.0	9999.0	0.0	630.0	7.752288	4.202676	21.699476	0.0	2627	2627	2627	0.0	20	44	135	309	408	5000	0	60	2020-02-29_203734
160	5000	2373	0	0	0	0	0	2567	NaN	-0.0	9999.0	9999.0	0.0	630.0	7.752288	4.202676	21.699476	0.0	2627	2627	2627	0.0	20	44	135	309	408	5000	0	60	2020-02-29_203734
160	5000	2373	0	0	0	0	0	2567	NaN	-0.0	9999.0	9999.0	0.0	630.0	7.752288	4.202676	21.699476	0.0	2627	2627	2627	0.0	20	44	135	309	408	5000	0	60	2020-02-29_203734
161	5000	2373	0	0	0	0	0	2567	NaN	-0.0	9999.0	9999.0	0.0	630.0	7.752288	4.202676	21.699476	0.0	2627	2627	2627	0.0	20	44	135	309	408	5000	0	60	2020-02-29_203734
161	5000	2373	0	0	0	0	0	2567	NaN	-0.0	9999.0	9999.0	0.0	630.0	7.752288	4.202676	21.699476	0.0	2627	2627	2627	0.0	20	44	135	309	408	5000	0	60	2020-02-29_203734
161	5000	2373	0	0	0	0	0	2567	NaN	-0.0	9999.0	9999.0	0.0	630.0	7.752288	4.202676	21.699476	0.0	2627	2627	2627	0.0	20	44	135	309	408	5000	0	60	2020-02-29_203735
162	5000	2373	0	0	0	0	0	2567	NaN	-0.0	9999.0	9999.0	0.0	630.0	7.752288	4.202676	21.699476	0.0	2627	2627	2627	0.0	20	44	135	309	408	5000	0	60	2020-02-29_203735
162	5000	2373	0	0	0	0	0	2567	NaN	-0.0	9999.0	9999.0	0.0	630.0	7.752288	4.202676	21.699476	0.0	2627	2627	2627	0.0	20	44	135	309	408	5000	0	60	2020-02-29_203735
162	5000	2373	0	0	0	0	0	2567	NaN	-0.0	9999.0	9999.0	0.0	630.0	7.752288	4.202676	21.699476	0.0	2627	2627	2627	0.0	20	44	135	309	408	5000	0	60	2020-02-29_203735
163	5000	2373	0	0	0	0	0	2567	NaN	-0.0	9999.0	9999.0	0.0	630.0	7.752288	4.202676	21.699476	0.0	2627	2627	2627	0.0	20	44	135	309	408	5000	0	60	2020-02-29_203736
