# Supplementary material for: Discrete simulation analysis of COVID-19 and prediction of isolation bed numbers
Source: PeerJ. 2021 Jun 23;9:e11629. doi: 10.7717/peerj.11629 (PMC8234972; doi:10.7717/peerj.11629)
Supplement: Supplemental Information 3 [file peerj-09-11629-s003.zip › raw_data/Healing time_output_2020-02-29_203742.csv]

worldTime(Day)	CITY_PERSON_SIZE	NORMAL	SHADOW	SUPER	CONFIRMED	DIAGNOSIS	FREEZE	CURED	shadow_average	shadow_std	shadow_max	shadow_min	real_countTmp	max_count	count_shadow_average	count_shadow_std	count_shadow_max	count_shadow_min	sum_confirmed_mark	sum_diagnosis_mark	sum_freeze_mark	r0	G1num	G2num	G3Num	G4Num	G5Num	BED_CanUse	BED_Need	DEATH	recordTime
0	5000	4973	27	0	0	0	0	0	NaN	-0.0	9999.0	9999.0	0.0	0.0	NaN	-0.0	9999.0	9999.0	0	0	0	0.0	0	0	0	0	0	5000	0	0	2020-02-29_203745
0	5000	4967	30	0	3	0	0	0	NaN	-0.0	9999.0	9999.0	0.0	0.0	NaN	-0.0	9999.0	9999.0	3	0	0	0.0	0	0	0	0	0	5000	0	0	2020-02-29_203745
0	5000	4960	37	0	3	0	0	0	NaN	-0.0	9999.0	9999.0	0.0	0.0	NaN	-0.0	9999.0	9999.0	3	0	0	0.0	0	0	0	0	0	5000	0	0	2020-02-29_203745
1	5000	4954	43	0	0	0	3	0	0.0	0.0	0.0	0.0	3.0	3.0	0.0	0.0	0.0	0.0	3	3	3	1.0	3	0	0	0	0	4997	0	0	2020-02-29_203746
1	5000	4947	48	0	2	0	3	0	0.0	0.0	0.0	0.0	3.0	3.0	0.0	0.0	0.0	0.0	5	3	3	1.0	3	0	0	0	0	4997	0	0	2020-02-29_203746
1	5000	4939	55	0	3	0	3	0	0.0	0.0	0.0	0.0	3.0	3.0	0.0	0.0	0.0	0.0	6	3	3	1.0	3	0	0	0	0	4997	0	0	2020-02-29_203746
2	5000	4923	70	0	2	0	5	0	0.0	0.0	0.0	0.0	5.0	5.0	0.0	0.0	0.0	0.0	7	5	5	0.6	3	2	0	0	0	4995	0	0	2020-02-29_203746
2	5000	4916	75	0	3	0	6	0	0.0	0.0	0.0	0.0	6.0	6.0	0.0	0.0	0.0	0.0	9	6	6	0.5	3	2	0	0	1	4994	0	0	2020-02-29_203746
2	5000	4904	86	0	3	0	7	0	0.0	0.0	0.0	0.0	7.0	7.0	0.0	0.0	0.0	0.0	10	7	7	0.42857143	3	2	1	0	1	4993	0	0	2020-02-29_203747
3	5000	4886	103	0	4	0	7	0	0.0	0.0	0.0	0.0	7.0	7.0	0.0	0.0	0.0	0.0	11	7	7	0.42857143	3	2	1	0	1	4993	0	0	2020-02-29_203747
3	5000	4873	111	0	6	0	10	0	0.21285501	0.6398991915911578	2.0319912	0.0	10.0	10.0	0.21285501	0.6398992	2.0319912	0.0	16	10	10	0.7	3	4	1	1	1	4990	0	0	2020-02-29_203747
3	5000	4852	130	0	7	0	11	0	0.19350456	0.6104448170946432	2.0319912	0.0	11.0	11.0	0.19350456	0.61044484	2.0319912	0.0	18	11	11	0.72727275	3	5	1	1	1	4989	0	0	2020-02-29_203747
4	5000	4836	142	0	10	0	12	0	0.17737918	0.5847106551005075	2.0319912	0.0	12.0	12.0	0.17737918	0.58471066	2.0319912	0.0	22	12	12	0.6666667	3	5	1	1	2	4988	0	0	2020-02-29_203747
4	5000	4824	148	0	12	0	16	0	0.61936986	1.0398508967290858	3.3111315	0.0	16.0	16.0	0.61936986	1.039851	3.3111315	0.0	28	16	16	0.9375	4	5	4	1	2	4984	0	0	2020-02-29_203747
4	5000	4801	170	0	8	0	20	1	0.75864476	1.148812109645227	3.3111315	0.0	20.0	20.0	0.75864476	1.148812	3.3111315	0.0	29	21	21	0.7	4	6	6	2	2	4980	0	0	2020-02-29_203748
5	5000	4779	187	0	10	0	23	1	0.81971973	1.2555162308075623	3.6806576	0.0	23.0	23.0	0.81971973	1.2555162	3.6806576	0.0	34	24	24	0.73913044	4	7	6	3	3	4977	0	0	2020-02-29_203748
5	5000	4755	207	0	10	0	27	1	0.9304896	1.298223965894155	3.7155821	0.0	27.0	27.0	0.9304896	1.298224	3.7155821	0.0	38	28	28	0.8518519	4	8	8	3	4	4973	0	0	2020-02-29_203748
5	5000	4740	213	0	18	0	28	1	0.9565147	1.2813776929538834	3.7155821	0.0	28.0	28.0	0.9565147	1.2813777	3.7155821	0.0	47	29	29	0.85714287	4	8	8	4	4	4972	0	0	2020-02-29_203748
6	5000	4707	238	0	20	0	34	1	1.3440039	1.596174751724639	4.933225	0.0	34.0	34.0	1.3440039	1.5961747	4.933225	0.0	55	35	35	0.9117647	5	10	11	4	4	4966	0	0	2020-02-29_203748
6	5000	4666	273	0	20	0	39	2	1.4304065	1.7512814734474045	5.160807	0.0	39.0	39.0	1.4304065	1.7512815	5.160807	0.0	61	41	41	1.1538461	6	10	13	5	4	4961	0	0	2020-02-29_203749
6	5000	4635	295	0	23	0	45	2	1.7433496	1.944173088515503	5.5120425	0.0	45.0	45.0	1.7433496	1.9441731	5.5120425	0.0	70	47	47	1.3111111	8	12	13	5	5	4955	0	0	2020-02-29_203749
7	5000	4607	313	0	22	0	56	2	1.8522366	1.9409563552611286	5.970858	0.0	56.0	56.0	1.8522366	1.9409564	5.970858	0.0	80	58	58	1.1964285	9	12	17	8	8	4944	0	0	2020-02-29_203749
7	5000	4572	339	0	24	0	62	3	1.7680657	1.8980606395774244	5.970858	0.0	62.0	62.0	1.7680657	1.8980607	5.970858	0.0	89	65	65	1.1290323	9	12	19	12	9	4938	0	0	2020-02-29_203749
7	5000	4543	354	0	31	0	68	4	1.8315492	1.9229267622936506	6.4538364	0.0	68.0	68.0	1.8315492	1.9229268	6.4538364	0.0	103	72	72	1.1911764	10	13	20	15	10	4932	0	0	2020-02-29_203750
8	5000	4505	384	0	29	0	76	5	2.099588	2.0920291490292824	6.734037	0.0	76.0	76.0	2.099588	2.092029	6.734037	0.0	111	82	82	1.2894737	11	14	21	19	11	4924	0	1	2020-02-29_203750
8	5000	4466	413	0	28	0	85	7	2.1046004	2.1070267781573326	6.734037	0.0	85.0	85.0	2.1046004	2.1070268	6.734037	0.0	121	93	93	1.2352941	11	15	23	23	12	4915	0	1	2020-02-29_203750
8	5000	4423	446	0	27	0	95	8	2.209827	2.114788427569952	7.0260816	0.0	95.0	95.0	2.209827	2.1147885	7.0260816	0.0	131	104	104	1.2210526	11	16	26	25	16	4905	0	1	2020-02-29_203751
9	5000	4384	471	0	33	0	102	9	2.239824	2.0967717925595153	7.0260816	0.0	102.0	102.0	2.239824	2.0967717	7.0260816	0.0	145	112	112	1.2156863	11	16	29	27	18	4898	0	1	2020-02-29_203751
9	5000	4334	504	0	37	0	115	9	2.1444745	2.076794420642735	7.0260816	0.0	115.0	115.0	2.1444745	2.0767944	7.0260816	0.0	162	125	125	1.1913043	11	17	33	32	19	4885	0	1	2020-02-29_203751
9	5000	4286	533	0	45	0	125	10	2.2130532	2.16857307877739	7.7965684	0.0	125.0	125.0	2.2130532	2.1685731	7.7965684	0.0	181	136	136	1.2	11	19	34	37	21	4875	0	1	2020-02-29_203752
10	5000	4236	567	0	48	0	136	11	2.3676925	2.3033241506780855	8.889449	0.0	136.0	136.0	2.3676925	2.3033242	8.889449	0.0	197	149	149	1.257353	12	21	36	41	23	4864	0	2	2020-02-29_203752
10	5000	4201	582	0	51	0	151	13	2.4362066	2.3770467070539167	9.282009	0.0	151.0	151.0	2.4362066	2.3770468	9.282009	0.0	217	166	166	1.2251656	13	21	40	46	25	4849	0	2	2020-02-29_203752
10	5000	4153	615	0	48	0	169	13	2.5011265	2.370568910232394	9.282009	0.0	169.0	169.0	2.5011265	2.370569	9.282009	0.0	232	184	184	1.2248521	13	22	43	51	28	4831	0	2	2020-02-29_203753
11	5000	4103	649	0	48	0	180	18	2.6807106	2.4848946081950176	9.459466	0.0	180.0	180.0	2.6807106	2.4848945	9.459466	0.0	248	200	200	1.2388889	13	25	47	56	29	4820	0	2	2020-02-29_203753
11	5000	4074	659	0	47	0	195	23	2.8878732	2.6313505103696944	10.236783	0.0	195.0	195.0	2.8878732	2.6313505	10.236783	0.0	267	220	220	1.3025641	14	29	52	62	30	4805	0	2	2020-02-29_203753
11	5000	4042	675	0	47	0	205	29	3.0161242	2.7644002325332493	10.628478	0.0	205.0	205.0	3.0161242	2.7644002	10.628478	0.0	283	236	236	1.3560976	15	29	60	66	32	4795	0	2	2020-02-29_203754
12	5000	4000	691	0	56	0	222	29	2.998128	2.741432194601956	10.628478	0.0	222.0	222.0	2.998128	2.7414322	10.628478	0.0	309	253	253	1.3108108	15	30	62	71	37	4778	0	2	2020-02-29_203754
12	5000	3955	715	0	63	0	234	31	3.0701382	2.790803681021766	11.13628	0.0	234.0	234.0	3.0701382	2.7908037	11.13628	0.0	330	267	267	1.2991453	15	32	65	73	43	4766	0	2	2020-02-29_203754
12	5000	3906	732	0	77	0	248	35	3.1350098	2.841287573831532	11.13628	0.0	248.0	248.0	3.1350098	2.8412876	11.13628	0.0	362	285	285	1.3024193	15	33	67	78	47	4752	0	2	2020-02-29_203755
13	5000	3867	737	0	83	0	264	47	3.2747035	2.885866609785965	11.974632	0.0	264.0	264.0	3.2747035	2.8858666	11.974632	0.0	396	313	313	1.344697	16	34	70	85	53	4736	0	2	2020-02-29_203755
13	5000	3843	735	0	84	0	285	51	3.3173497	2.990799943197795	12.0695505	0.0	285.0	285.0	3.3173497	2.9908	12.0695505	0.0	422	338	338	1.2807018	18	34	78	90	57	4715	0	2	2020-02-29_203756
13	5000	3804	752	0	82	0	301	59	3.4322636	3.050457066542543	12.0695505	0.0	301.0	301.0	3.4322636	3.050457	12.0695505	0.0	444	362	362	1.2923588	18	36	80	97	64	4699	0	2	2020-02-29_203756
14	5000	3774	744	0	83	0	325	71	3.599986	3.0920127846279573	12.0695505	0.0	325.0	325.0	3.599986	3.092013	12.0695505	0.0	482	399	399	1.2738461	18	40	84	103	72	4675	0	3	2020-02-29_203756
14	5000	3742	748	0	88	0	338	81	3.8054957	3.1566160386351476	12.0695505	0.0	338.0	338.0	3.8054957	3.156616	12.0695505	0.0	510	422	422	1.3017751	18	41	88	113	80	4662	0	3	2020-02-29_203757
14	5000	3715	740	0	95	0	361	86	3.8752928	3.2747035525736936	13.426937	0.0	361.0	361.0	3.8752928	3.2747035	13.426937	0.0	545	450	450	1.3157895	19	43	91	121	83	4639	0	3	2020-02-29_203757
15	5000	3689	742	0	86	0	380	100	4.065393	3.2457826100321188	13.426937	0.0	380.0	380.0	4.065393	3.2457826	13.426937	0.0	569	483	483	1.318421	19	45	97	132	85	4620	0	3	2020-02-29_203758
15	5000	3654	751	0	83	0	399	110	4.2593966	3.3149592069989917	13.426937	0.0	399.0	399.0	4.2593966	3.3149593	13.426937	0.0	595	512	512	1.3358396	19	46	103	142	90	4601	0	3	2020-02-29_203758
15	5000	3622	753	0	77	0	426	119	4.2346106	3.2633216437135935	13.426937	0.0	426.0	426.0	4.2346106	3.2633216	13.426937	0.0	625	548	548	1.298122	19	46	107	154	98	4574	0	3	2020-02-29_203759
16	5000	3586	755	0	89	0	435	131	4.405606	3.3308587107496113	14.142785	0.0	435.0	435.0	4.405606	3.3308587	14.142785	0.0	659	570	570	1.3241379	19	50	110	161	102	4565	0	4	2020-02-29_203759
16	5000	3553	757	0	94	0	451	141	4.512022	3.346164722745371	14.142785	0.0	451.0	451.0	4.512022	3.3461647	14.142785	0.0	690	596	596	1.3325943	19	51	111	170	106	4549	0	4	2020-02-29_203759
16	5000	3525	749	0	98	0	467	155	4.6429453	3.381112391691383	14.142785	0.0	467.0	467.0	4.6429453	3.3811123	14.142785	0.0	726	628	628	1.3383298	19	53	116	176	117	4533	0	6	2020-02-29_203800
17	5000	3495	754	0	88	0	491	164	4.7006664	3.393814766337858	14.142785	0.0	491.0	491.0	4.7006664	3.3938148	14.142785	0.0	751	663	663	1.3116089	19	55	123	183	122	4509	0	8	2020-02-29_203800
17	5000	3481	727	0	98	0	502	183	4.7789164	3.416897292998559	14.206482	0.0	502.0	502.0	4.7789164	3.4168973	14.206482	0.0	792	694	694	1.3007969	19	57	127	185	131	4498	0	9	2020-02-29_203801
17	5000	3458	718	0	97	0	514	203	4.8588667	3.45521364868111	14.206482	0.0	514.0	514.0	4.8588667	3.4552135	14.206482	0.0	824	727	727	1.2723736	19	58	130	189	142	4486	0	10	2020-02-29_203801
18	5000	3441	702	0	104	0	521	222	4.996209	3.5359513036818364	15.961714	0.0	521.0	521.0	4.996209	3.5359514	15.961714	0.0	857	753	753	1.2514396	19	58	134	196	146	4479	0	10	2020-02-29_203802
18	5000	3422	683	0	103	0	541	241	5.22192	3.5148455624682757	15.961714	0.0	541.0	541.0	5.22192	3.5148456	15.961714	0.0	895	792	792	1.2347505	19	58	137	206	157	4459	0	10	2020-02-29_203802
18	5000	3405	675	0	94	0	559	257	5.318895	3.5196083390645327	15.961714	0.0	559.0	559.0	5.318895	3.5196083	15.961714	0.0	920	826	826	1.2325581	19	60	139	213	166	4441	0	10	2020-02-29_203803
19	5000	3383	671	0	89	0	569	278	5.5524626	3.5685994986684864	15.961714	0.0	569.0	569.0	5.5524626	3.5685995	15.961714	0.0	946	857	857	1.258348	19	61	141	221	176	4431	0	10	2020-02-29_203803
19	5000	3367	661	0	77	0	578	307	5.7662263	3.597514295728537	15.961714	0.0	578.0	578.0	5.7662263	3.5975144	15.961714	0.0	972	895	895	1.2352941	19	62	142	230	185	4422	0	10	2020-02-29_203803
19	5000	3352	640	0	87	0	575	336	5.869141	3.6392138451716014	15.961714	0.0	575.0	578.0	5.7662263	3.5975144	15.961714	0.0	1008	921	921	1.2	19	63	145	239	192	4425	0	10	2020-02-29_203804
20	5000	3328	635	0	90	0	584	353	5.9735456	3.6314946891559905	15.961714	0.0	584.0	584.0	5.9735456	3.6314948	15.961714	0.0	1037	947	947	1.1934931	19	63	149	246	197	4416	0	10	2020-02-29_203804
20	5000	3312	625	0	91	0	585	375	6.180594	3.6372620599798346	15.961714	0.0	585.0	585.0	6.180594	3.637262	15.961714	0.0	1063	972	972	1.2136753	19	63	152	249	206	4415	0	12	2020-02-29_203805
20	5000	3298	600	0	91	0	603	395	6.3218536	3.7221464146221823	19.493835	0.0	603.0	603.0	6.3218536	3.7221465	19.493835	0.0	1102	1011	1011	1.1973466	20	64	154	256	216	4397	0	13	2020-02-29_203805
21	5000	3288	586	0	87	0	593	431	6.4596815	3.7210376018458327	19.493835	0.0	593.0	603.0	6.3218536	3.7221465	19.493835	0.0	1126	1039	1039	1.153457	20	64	154	264	225	4407	0	15	2020-02-29_203806
21	5000	3273	578	0	85	0	593	456	6.5107503	3.7677567015983087	19.493835	0.0	593.0	603.0	6.3218536	3.7221465	19.493835	0.0	1149	1064	1064	1.0826306	20	65	156	267	230	4407	0	15	2020-02-29_203806
21	5000	3250	566	0	80	0	610	479	6.6369143	3.8341109827700923	19.493835	0.0	610.0	610.0	6.6369143	3.834111	19.493835	0.0	1184	1104	1104	1.0754099	20	67	162	272	244	4390	0	15	2020-02-29_203807
22	5000	3230	562	0	82	0	593	516	6.7635274	3.8611153450873297	19.493835	0.0	593.0	610.0	6.6369143	3.834111	19.493835	0.0	1208	1126	1126	1.0725126	20	71	163	273	250	4407	0	17	2020-02-29_203807
22	5000	3213	551	0	85	0	597	536	6.86639	3.8922500586947364	19.493835	0.0	597.0	610.0	6.6369143	3.834111	19.493835	0.0	1236	1151	1151	1.0653267	20	71	163	276	259	4403	0	18	2020-02-29_203808
22	5000	3201	536	0	76	0	604	565	6.9608517	3.936203152670634	19.493835	0.0	604.0	610.0	6.6369143	3.834111	19.493835	0.0	1263	1187	1187	1.0397351	20	72	165	285	267	4396	0	18	2020-02-29_203808
23	5000	3187	519	0	85	0	606	585	7.0553966	3.9373313019959655	19.493835	0.0	606.0	610.0	6.6369143	3.834111	19.493835	0.0	1294	1209	1209	1.0280528	20	72	168	290	272	4394	0	18	2020-02-29_203809
23	5000	3170	507	0	86	0	601	618	7.168458	3.9316523893344235	19.493835	0.0	601.0	610.0	6.6369143	3.834111	19.493835	0.0	1323	1237	1237	1.0382695	20	72	168	295	279	4399	0	18	2020-02-29_203809
23	5000	3154	503	0	80	0	602	642	7.2629833	3.9781076243606197	19.493835	0.0	602.0	610.0	6.6369143	3.834111	19.493835	0.0	1343	1263	1263	1.0431894	20	72	169	297	289	4398	0	19	2020-02-29_203809
24	5000	3134	495	0	77	0	605	669	7.414867	4.024844973404134	19.493835	0.0	605.0	610.0	6.6369143	3.834111	19.493835	0.0	1371	1294	1294	1.0247934	20	72	170	304	296	4395	0	20	2020-02-29_203810
24	5000	3119	486	0	70	0	604	701	7.4578233	4.033178769977917	19.493835	0.0	604.0	610.0	6.6369143	3.834111	19.493835	0.0	1395	1325	1325	1.0049669	20	72	172	310	301	4396	0	20	2020-02-29_203810
24	5000	3100	464	0	89	0	591	732	7.488916	4.065293510698213	19.493835	0.0	591.0	610.0	6.6369143	3.834111	19.493835	0.0	1436	1347	1347	0.99492383	20	72	173	311	308	4409	0	24	2020-02-29_203811
25	5000	3093	448	0	86	0	585	763	7.603649	4.101117674911521	19.493835	0.0	585.0	610.0	6.6369143	3.834111	19.493835	0.0	1459	1373	1373	0.9965812	20	72	176	314	315	4415	0	25	2020-02-29_203811
25	5000	3078	442	0	82	0	578	793	7.654831	4.154362070480435	19.493835	0.0	578.0	610.0	6.6369143	3.834111	19.493835	0.0	1480	1398	1398	0.9705882	20	72	178	318	322	4422	0	27	2020-02-29_203812
25	5000	3068	427	0	69	0	580	829	7.754233	4.191221945942076	19.493835	0.0	580.0	610.0	6.6369143	3.834111	19.493835	0.0	1505	1436	1436	0.962069	20	73	180	321	327	4420	0	27	2020-02-29_203812
26	5000	3056	410	0	75	0	573	857	7.8034034	4.154942586527384	19.493835	0.0	573.0	610.0	6.6369143	3.834111	19.493835	0.0	1534	1459	1459	0.9616056	20	73	183	323	335	4427	0	29	2020-02-29_203813
26	5000	3041	400	0	79	0	572	878	7.8366613	4.173324961628505	19.493835	0.0	572.0	610.0	6.6369143	3.834111	19.493835	0.0	1559	1480	1480	0.95454544	20	73	186	327	340	4428	0	30	2020-02-29_203813
26	5000	3029	387	0	79	0	569	906	7.9201803	4.168706598013031	19.493835	0.0	569.0	610.0	6.6369143	3.834111	19.493835	0.0	1584	1505	1505	0.9543058	20	73	187	331	344	4431	0	30	2020-02-29_203814
27	5000	3017	380	0	66	0	570	937	8.009073	4.200096656050431	19.493835	0.0	570.0	610.0	6.6369143	3.834111	19.493835	0.0	1603	1537	1537	0.93157893	20	73	188	333	353	4430	0	30	2020-02-29_203814
27	5000	3005	377	0	58	0	563	966	7.9806433	4.215921315495837	19.493835	0.0	563.0	610.0	6.6369143	3.834111	19.493835	0.0	1618	1560	1560	0.9325044	20	73	190	337	361	4437	0	31	2020-02-29_203814
27	5000	2997	361	0	57	0	549	1005	8.147653	4.270450531466114	19.493835	0.0	549.0	610.0	6.6369143	3.834111	19.493835	0.0	1642	1585	1585	0.9216758	20	73	191	340	366	4451	0	31	2020-02-29_203815
28	5000	2990	352	0	55	0	540	1030	8.190549	4.29383837124478	20.080956	0.0	540.0	610.0	6.6369143	3.834111	19.493835	0.0	1658	1603	1603	0.92407405	20	73	193	344	369	4460	0	33	2020-02-29_203815
28	5000	2983	344	0	55	0	531	1054	8.289989	4.24875802237148	20.080956	0.0	531.0	610.0	6.6369143	3.834111	19.493835	0.0	1673	1618	1618	0.92843693	20	73	194	345	370	4469	0	33	2020-02-29_203816
28	5000	2971	325	0	62	0	522	1085	8.373607	4.322391389240144	20.080956	0.0	522.0	610.0	6.6369143	3.834111	19.493835	0.0	1704	1642	1642	0.9578544	20	75	194	347	372	4478	0	35	2020-02-29_203816
29	5000	2956	326	0	60	0	514	1108	8.3779	4.283616129127776	20.080956	0.0	514.0	610.0	6.6369143	3.834111	19.493835	0.0	1718	1658	1658	0.9202335	20	75	195	347	373	4486	0	36	2020-02-29_203817
29	5000	2943	316	0	66	0	504	1135	8.383408	4.281449807509558	20.080956	0.0	504.0	610.0	6.6369143	3.834111	19.493835	0.0	1741	1675	1675	0.9027778	20	75	196	348	376	4496	0	36	2020-02-29_203817
29	5000	2933	311	0	50	0	499	1170	8.371522	4.3771553180094624	20.080956	0.0	499.0	610.0	6.6369143	3.834111	19.493835	0.0	1756	1706	1706	0.8717435	20	75	200	350	383	4501	0	37	2020-02-29_203817
30	5000	2929	297	0	54	0	486	1196	8.473677	4.397364321161309	20.080956	0.0	486.0	610.0	6.6369143	3.834111	19.493835	0.0	1774	1720	1720	0.8539095	20	75	200	351	386	4514	0	38	2020-02-29_203818
30	5000	2921	290	0	48	0	483	1219	8.585689	4.402207705029677	20.080956	0.0	483.0	610.0	6.6369143	3.834111	19.493835	0.0	1789	1741	1741	0.8778468	20	75	201	351	389	4517	0	39	2020-02-29_203818
30	5000	2914	283	0	47	0	477	1239	8.592407	4.402641821098193	20.080956	0.0	477.0	610.0	6.6369143	3.834111	19.493835	0.0	1803	1756	1756	0.870021	20	75	201	353	392	4523	0	40	2020-02-29_203819
31	5000	2907	274	0	45	0	457	1274	8.634472	4.461679694168932	20.080956	0.0	457.0	610.0	6.6369143	3.834111	19.493835	0.0	1819	1774	1774	0.84463894	20	75	201	356	392	4543	0	43	2020-02-29_203819
31	5000	2895	271	0	45	0	447	1299	8.667982	4.464693589242737	20.080956	0.0	447.0	610.0	6.6369143	3.834111	19.493835	0.0	1834	1789	1789	0.84116334	20	75	201	359	392	4553	0	43	2020-02-29_203820
31	5000	2888	270	0	39	0	435	1325	8.651145	4.448446392644014	20.080956	0.0	435.0	610.0	6.6369143	3.834111	19.493835	0.0	1842	1803	1803	0.8183908	20	75	201	360	393	4565	0	43	2020-02-29_203820
32	5000	2875	270	0	35	0	428	1347	8.613977	4.483061807533554	20.080956	0.0	428.0	610.0	6.6369143	3.834111	19.493835	0.0	1855	1820	1820	0.83411217	20	75	201	360	398	4572	0	45	2020-02-29_203821
32	5000	2865	262	0	39	0	417	1372	8.610339	4.425096612080364	20.080956	0.0	417.0	610.0	6.6369143	3.834111	19.493835	0.0	1873	1834	1834	0.8489209	20	75	201	360	400	4583	0	45	2020-02-29_203821
32	5000	2860	245	0	51	0	396	1403	8.708643	4.513392124065465	20.080956	0.0	396.0	610.0	6.6369143	3.834111	19.493835	0.0	1895	1844	1844	0.85353535	20	75	201	361	401	4604	0	45	2020-02-29_203821
33	5000	2858	236	0	50	0	378	1433	8.602536	4.543224219292142	20.080956	0.0	378.0	610.0	6.6369143	3.834111	19.493835	0.0	1906	1856	1856	0.86243385	20	75	201	361	401	4622	0	45	2020-02-29_203822
33	5000	2848	231	0	48	0	376	1451	8.56022	4.6247554405094204	23.066372	0.0	376.0	610.0	6.6369143	3.834111	19.493835	0.0	1921	1873	1873	0.84042555	20	75	201	362	404	4624	0	46	2020-02-29_203822
33	5000	2841	224	0	38	0	379	1471	8.588832	4.695446348900738	23.066372	0.0	379.0	610.0	6.6369143	3.834111	19.493835	0.0	1935	1897	1897	0.8100264	20	75	201	366	407	4621	0	47	2020-02-29_203822
34	5000	2834	220	0	39	0	369	1490	8.607576	4.704671105008173	23.066372	0.0	369.0	610.0	6.6369143	3.834111	19.493835	0.0	1946	1907	1907	0.80487806	20	75	202	368	407	4631	0	48	2020-02-29_203823
34	5000	2832	211	0	36	0	358	1515	8.656064	4.7282665365128915	23.066372	0.0	358.0	610.0	6.6369143	3.834111	19.493835	0.0	1957	1921	1921	0.82122904	20	75	203	368	411	4642	0	48	2020-02-29_203823
34	5000	2831	200	0	34	0	348	1539	8.783624	4.802333645975217	23.066372	0.0	348.0	610.0	6.6369143	3.834111	19.493835	0.0	1969	1935	1935	0.86494255	20	75	203	369	414	4652	0	48	2020-02-29_203824
35	5000	2823	188	0	42	0	338	1561	8.785931	4.8613602977039045	23.066372	0.0	338.0	610.0	6.6369143	3.834111	19.493835	0.0	1989	1947	1947	0.8550296	20	75	203	370	415	4662	0	48	2020-02-29_203824
35	5000	2820	179	0	44	0	324	1585	8.733126	4.890149760693105	23.066372	0.0	324.0	610.0	6.6369143	3.834111	19.493835	0.0	2001	1957	1957	0.83641976	20	75	204	371	416	4676	0	48	2020-02-29_203824
35	5000	2814	175	0	42	0	314	1606	8.685975	4.8984495707337325	23.066372	0.0	314.0	610.0	6.6369143	3.834111	19.493835	0.0	2011	1969	1969	0.85987264	20	75	204	372	417	4686	0	49	2020-02-29_203825
36	5000	2807	169	0	33	0	319	1623	8.718056	4.928532049365317	23.066372	0.0	319.0	610.0	6.6369143	3.834111	19.493835	0.0	2024	1991	1991	0.8401254	20	75	205	372	422	4681	0	49	2020-02-29_203825
36	5000	2803	161	0	35	0	306	1645	8.908007	4.902147071814175	23.066372	0.0	306.0	610.0	6.6369143	3.834111	19.493835	0.0	2036	2001	2001	0.83006537	20	75	205	372	422	4694	0	50	2020-02-29_203825
36	5000	2802	151	0	36	0	295	1666	8.787475	4.784492739394159	22.110653	0.0	295.0	610.0	6.6369143	3.834111	19.493835	0.0	2047	2011	2011	0.8	20	75	205	372	424	4705	0	50	2020-02-29_203826
37	5000	2797	148	0	30	0	296	1678	8.777384	4.738891059146536	22.110653	0.0	296.0	610.0	6.6369143	3.834111	19.493835	0.0	2055	2025	2025	0.7804054	20	75	205	372	424	4704	0	51	2020-02-29_203826
37	5000	2793	143	0	28	0	290	1695	8.831059	4.728622517250085	22.110653	0.0	290.0	610.0	6.6369143	3.834111	19.493835	0.0	2064	2036	2036	0.7827586	20	75	205	373	425	4710	0	51	2020-02-29_203827
37	5000	2788	143	0	22	0	287	1709	8.8309555	4.819223834340807	22.110653	0.0	287.0	610.0	6.6369143	3.834111	19.493835	0.0	2069	2047	2047	0.79094076	20	75	205	374	425	4713	0	51	2020-02-29_203827
38	5000	2785	140	0	20	0	279	1725	8.841402	4.809658251892747	22.110653	0.0	279.0	610.0	6.6369143	3.834111	19.493835	0.0	2075	2055	2055	0.7777778	20	75	205	374	425	4721	0	51	2020-02-29_203827
38	5000	2781	140	0	15	0	279	1733	8.906008	4.833775642589406	22.110653	0.0	279.0	610.0	6.6369143	3.834111	19.493835	0.0	2079	2064	2064	0.7670251	20	76	205	374	426	4721	0	52	2020-02-29_203828
38	5000	2776	136	0	19	0	265	1752	8.95413	4.828579680628429	22.110653	0.0	265.0	610.0	6.6369143	3.834111	19.493835	0.0	2088	2069	2069	0.7509434	20	76	205	374	426	4735	0	52	2020-02-29_203828
39	5000	2773	134	0	18	0	260	1762	9.061262	4.852908624958066	22.110653	0.0	260.0	610.0	6.6369143	3.834111	19.493835	0.0	2093	2075	2075	0.7653846	20	76	205	374	427	4740	0	53	2020-02-29_203828
39	5000	2770	132	0	19	0	244	1781	9.146379	4.886280994643898	22.110653	0.0	244.0	610.0	6.6369143	3.834111	19.493835	0.0	2098	2079	2079	0.78688526	20	76	205	374	427	4756	0	54	2020-02-29_203829
39	5000	2768	126	0	16	0	241	1795	9.040185	4.973668956494184	22.110653	0.0	241.0	610.0	6.6369143	3.834111	19.493835	0.0	2106	2090	2090	0.780083	20	76	205	374	427	4759	0	54	2020-02-29_203829
40	5000	2765	126	0	16	0	224	1814	9.083753	4.981315606617342	22.110653	0.0	224.0	610.0	6.6369143	3.834111	19.493835	0.0	2109	2093	2093	0.79464287	20	76	205	374	428	4776	0	55	2020-02-29_203829
40	5000	2763	112	0	27	0	212	1831	9.176622	4.952804603202109	22.110653	0.0	212.0	610.0	6.6369143	3.834111	19.493835	0.0	2125	2098	2098	0.7830189	20	76	205	374	429	4788	0	55	2020-02-29_203830
40	5000	2759	108	0	27	0	204	1846	9.115747	4.895974642831299	22.110653	0.0	204.0	610.0	6.6369143	3.834111	19.493835	0.0	2133	2106	2106	0.75490195	20	76	205	374	429	4796	0	56	2020-02-29_203830
41	5000	2757	102	0	30	0	193	1862	8.901885	4.82285670771174	22.110653	0.0	193.0	610.0	6.6369143	3.834111	19.493835	0.0	2141	2111	2111	0.68393785	20	76	205	374	429	4807	0	56	2020-02-29_203830
41	5000	2755	98	0	22	0	198	1870	8.969193	4.742147278968641	22.110653	0.0	198.0	610.0	6.6369143	3.834111	19.493835	0.0	2147	2125	2125	0.63131315	20	76	205	374	430	4802	0	57	2020-02-29_203831
41	5000	2749	97	0	19	0	191	1887	8.988902	4.7873225326115225	22.110653	0.0	191.0	610.0	6.6369143	3.834111	19.493835	0.0	2154	2135	2135	0.62827224	20	76	205	374	430	4809	0	57	2020-02-29_203831
42	5000	2748	91	0	20	0	184	1900	9.006555	4.768831368848318	22.110653	0.0	184.0	610.0	6.6369143	3.834111	19.493835	0.0	2161	2141	2141	0.5923913	20	76	205	374	430	4816	0	57	2020-02-29_203831
42	5000	2741	96	0	15	0	177	1914	9.145527	4.761112064958435	22.110653	0.0	177.0	610.0	6.6369143	3.834111	19.493835	0.0	2163	2148	2148	0.6101695	20	76	205	374	430	4823	0	57	2020-02-29_203831
42	5000	2739	94	0	13	0	173	1923	9.311015	4.7619428574082745	22.110653	0.0	173.0	610.0	6.6369143	3.834111	19.493835	0.0	2167	2154	2154	0.6069364	20	76	205	374	430	4827	0	58	2020-02-29_203832
43	5000	2736	93	0	10	0	170	1933	9.236606	4.785887220954879	22.110653	0.0	170.0	610.0	6.6369143	3.834111	19.493835	0.0	2171	2161	2161	0.6117647	20	76	205	374	431	4830	0	58	2020-02-29_203832
43	5000	2735	89	0	13	0	162	1943	9.205677	4.711272321098083	22.110653	0.0	162.0	610.0	6.6369143	3.834111	19.493835	0.0	2176	2163	2163	0.60493827	20	76	205	374	432	4838	0	58	2020-02-29_203832
43	5000	2731	89	0	13	0	153	1955	9.044028	4.720021259777229	22.110653	0.0	153.0	610.0	6.6369143	3.834111	19.493835	0.0	2180	2167	2167	0.6013072	20	76	205	374	433	4847	0	59	2020-02-29_203833
44	5000	2728	90	0	11	0	149	1961	9.135025	4.804083660607425	22.110653	0.0	149.0	610.0	6.6369143	3.834111	19.493835	0.0	2182	2171	2171	0.6107383	20	76	205	374	433	4851	0	61	2020-02-29_203833
44	5000	2725	86	0	13	0	140	1973	8.967524	4.645886658959772	21.061401	0.0	140.0	610.0	6.6369143	3.834111	19.493835	0.0	2189	2176	2176	0.62142855	20	76	205	374	433	4860	0	63	2020-02-29_203833
44	5000	2723	83	0	14	0	134	1983	8.843223	4.545277527916874	18.75938	0.0	134.0	610.0	6.6369143	3.834111	19.493835	0.0	2194	2180	2180	0.6268657	20	76	205	374	433	4866	0	63	2020-02-29_203833
45	5000	2720	80	0	18	0	129	1990	8.752912	4.379944976739728	18.331694	0.0	129.0	610.0	6.6369143	3.834111	19.493835	0.0	2200	2182	2182	0.5968992	20	76	205	374	433	4871	0	63	2020-02-29_203834
45	5000	2717	78	0	16	0	131	1995	8.620867	4.409615388045016	18.331694	0.0	131.0	610.0	6.6369143	3.834111	19.493835	0.0	2205	2189	2189	0.58778626	20	76	205	374	433	4869	0	63	2020-02-29_203834
45	5000	2715	74	0	17	0	126	2005	8.63088	4.493301067821294	18.331694	0.0	126.0	610.0	6.6369143	3.834111	19.493835	0.0	2211	2194	2194	0.6111111	20	76	205	374	433	4874	0	63	2020-02-29_203834
46	5000	2713	72	0	14	0	125	2013	8.670569	4.516113254853565	18.331694	0.0	125.0	610.0	6.6369143	3.834111	19.493835	0.0	2215	2201	2201	0.616	20	76	205	375	433	4875	0	63	2020-02-29_203835
46	5000	2709	70	0	16	0	121	2019	8.694178	4.48803752771963	18.331694	0.0	121.0	610.0	6.6369143	3.834111	19.493835	0.0	2221	2205	2205	0.59504133	20	76	205	375	433	4879	0	65	2020-02-29_203835
46	5000	2705	70	0	14	0	119	2027	8.8903475	4.502795093107468	18.331694	0.0	119.0	610.0	6.6369143	3.834111	19.493835	0.0	2225	2211	2211	0.5882353	20	76	205	375	433	4881	0	65	2020-02-29_203835
47	5000	2702	69	0	14	0	111	2038	8.770952	4.521782185116691	18.331694	0.0	111.0	610.0	6.6369143	3.834111	19.493835	0.0	2229	2215	2215	0.6126126	20	76	205	376	433	4889	0	66	2020-02-29_203835
47	5000	2701	64	0	14	0	110	2045	9.025666	4.562274247946584	18.331694	0.0	110.0	610.0	6.6369143	3.834111	19.493835	0.0	2235	2221	2221	0.6545454	20	76	206	376	433	4890	0	66	2020-02-29_203836
47	5000	2697	64	0	14	0	104	2055	8.749093	4.501204011698608	18.227692	0.0	104.0	610.0	6.6369143	3.834111	19.493835	0.0	2239	2225	2225	0.72115386	20	76	206	376	433	4896	0	66	2020-02-29_203836
48	5000	2695	62	0	14	0	103	2060	8.589061	4.578411418821502	18.227692	0.0	103.0	610.0	6.6369143	3.834111	19.493835	0.0	2243	2229	2229	0.69902915	20	76	206	376	433	4897	0	66	2020-02-29_203836
48	5000	2693	62	0	9	0	108	2062	8.381062	4.6297259542546385	18.227692	0.0	108.0	610.0	6.6369143	3.834111	19.493835	0.0	2245	2236	2236	0.6851852	20	76	206	376	433	4892	0	66	2020-02-29_203837
48	5000	2690	61	0	9	0	107	2067	8.303524	4.76529079578657	18.227692	0.0	107.0	610.0	6.6369143	3.834111	19.493835	0.0	2249	2240	2240	0.682243	20	76	206	376	433	4893	0	66	2020-02-29_203837
49	5000	2688	62	0	7	0	106	2071	8.297668	4.766414389347767	18.227692	0.0	106.0	610.0	6.6369143	3.834111	19.493835	0.0	2250	2243	2243	0.6981132	20	76	207	376	434	4894	0	66	2020-02-29_203837
49	5000	2687	58	0	10	0	100	2079	8.355416	4.824022445082441	18.227692	0.0	100.0	610.0	6.6369143	3.834111	19.493835	0.0	2255	2245	2245	0.71	20	76	207	376	434	4900	0	66	2020-02-29_203837
49	5000	2686	56	0	9	0	97	2086	8.245037	4.823756738694094	18.227692	0.0	97.0	610.0	6.6369143	3.834111	19.493835	0.0	2258	2249	2249	0.7628866	20	76	207	376	434	4903	0	66	2020-02-29_203838
50	5000	2684	56	0	10	0	94	2090	8.380313	4.922679242018497	18.227692	0.0	94.0	610.0	6.6369143	3.834111	19.493835	0.0	2260	2250	2250	0.78723407	20	76	207	376	434	4906	0	66	2020-02-29_203838
50	5000	2683	56	0	6	0	95	2094	8.680615	4.826104293714403	18.227692	0.0	95.0	610.0	6.6369143	3.834111	19.493835	0.0	2261	2255	2255	0.77894735	20	76	207	376	434	4905	0	66	2020-02-29_203838
50	5000	2682	56	0	4	0	94	2098	8.539613	4.931267389960624	18.227692	0.0	94.0	610.0	6.6369143	3.834111	19.493835	0.0	2262	2258	2258	0.78723407	20	76	207	376	434	4906	0	66	2020-02-29_203838
51	5000	2681	57	0	2	0	90	2104	8.441616	4.9008076605502495	18.227692	0.0	90.0	610.0	6.6369143	3.834111	19.493835	0.0	2262	2260	2260	0.76666665	20	76	207	376	434	4910	0	66	2020-02-29_203839
51	5000	2681	55	0	3	0	86	2109	8.264816	4.874716334770919	18.13418	0.0	86.0	610.0	6.6369143	3.834111	19.493835	0.0	2264	2261	2261	0.74418604	20	76	207	376	434	4914	0	66	2020-02-29_203839
51	5000	2680	52	0	6	0	78	2118	8.219606	4.792161446056804	18.13418	0.0	78.0	610.0	6.6369143	3.834111	19.493835	0.0	2268	2262	2262	0.7307692	20	76	207	376	434	4922	0	66	2020-02-29_203839
52	5000	2678	53	0	7	0	73	2123	8.261682	4.794084862025978	18.13418	0.0	73.0	610.0	6.6369143	3.834111	19.493835	0.0	2269	2262	2262	0.7123288	20	76	207	376	434	4927	0	66	2020-02-29_203839
52	5000	2677	54	0	5	0	71	2127	8.323148	4.852221752838663	18.13418	0.0	71.0	610.0	6.6369143	3.834111	19.493835	0.0	2269	2264	2264	0.70422536	20	76	207	376	434	4929	0	66	2020-02-29_203840
52	5000	2673	56	0	3	0	67	2135	8.579266	5.303435906921403	20.379414	0.0	67.0	610.0	6.6369143	3.834111	19.493835	0.0	2271	2268	2268	0.74626863	20	76	207	376	434	4933	0	66	2020-02-29_203840
53	5000	2672	52	0	7	0	66	2137	8.483261	5.2675368463343695	20.379414	0.0	66.0	610.0	6.6369143	3.834111	19.493835	0.0	2276	2269	2269	0.74242425	20	76	207	377	434	4934	0	66	2020-02-29_203840
53	5000	2670	53	0	8	0	59	2144	8.451487	5.460074382456972	20.379414	0.0	59.0	610.0	6.6369143	3.834111	19.493835	0.0	2277	2269	2269	0.779661	20	76	207	377	434	4941	0	66	2020-02-29_203840
53	5000	2670	52	0	6	0	57	2148	8.417666	5.320337236657802	20.379414	0.0	57.0	610.0	6.6369143	3.834111	19.493835	0.0	2278	2272	2272	0.8245614	20	76	207	377	434	4943	0	67	2020-02-29_203841
54	5000	2669	50	0	5	0	60	2149	8.553	5.351788993553329	20.379414	0.0	60.0	610.0	6.6369143	3.834111	19.493835	0.0	2281	2276	2276	0.81666666	20	76	207	377	434	4940	0	67	2020-02-29_203841
54	5000	2669	45	0	9	0	56	2154	8.519239	5.494607709604598	20.379414	0.0	56.0	610.0	6.6369143	3.834111	19.493835	0.0	2286	2277	2277	0.85714287	20	76	207	377	434	4944	0	67	2020-02-29_203841
54	5000	2669	43	0	10	0	52	2159	8.754091	5.2442710135675785	20.379414	0.0	52.0	610.0	6.6369143	3.834111	19.493835	0.0	2288	2278	2278	0.88461536	20	76	207	377	434	4948	0	67	2020-02-29_203841
55	5000	2667	43	0	9	0	53	2161	8.919656	5.158974037786835	20.379414	0.0	53.0	610.0	6.6369143	3.834111	19.493835	0.0	2290	2281	2281	0.9056604	20	76	207	377	434	4947	0	67	2020-02-29_203842
55	5000	2665	43	0	6	0	53	2166	9.335414	5.120134789063537	20.379414	0.0	53.0	610.0	6.6369143	3.834111	19.493835	0.0	2292	2286	2286	0.8867925	20	76	207	379	434	4947	0	67	2020-02-29_203842
55	5000	2665	41	0	6	0	51	2170	9.046076	4.995062297321824	20.265089	0.0	51.0	610.0	6.6369143	3.834111	19.493835	0.0	2294	2288	2288	0.7254902	20	76	207	379	434	4949	0	67	2020-02-29_203842
56	5000	2664	40	0	6	0	50	2173	9.213058	5.022161389904263	20.265089	0.0	50.0	610.0	6.6369143	3.834111	19.493835	0.0	2296	2290	2290	0.72	20	76	207	379	434	4950	0	67	2020-02-29_203842
56	5000	2663	37	0	8	0	49	2176	9.09851	5.000820664767633	20.265089	0.0	49.0	610.0	6.6369143	3.834111	19.493835	0.0	2300	2292	2292	0.6530612	20	76	207	379	434	4951	0	67	2020-02-29_203843
56	5000	2663	34	0	9	0	48	2179	9.477933	4.788817556567372	20.265089	0.0	48.0	610.0	6.6369143	3.834111	19.493835	0.0	2303	2294	2294	0.6666667	20	76	207	379	434	4952	0	67	2020-02-29_203843
57	5000	2662	34	0	8	0	46	2183	9.661513	4.72074090250451	20.265089	0.0	46.0	610.0	6.6369143	3.834111	19.493835	0.0	2304	2296	2296	0.6956522	20	76	207	379	435	4954	0	67	2020-02-29_203843
57	5000	2661	32	0	7	0	45	2188	9.18601	4.62207639924726	18.737225	0.0	45.0	610.0	6.6369143	3.834111	19.493835	0.0	2307	2300	2300	0.5555556	20	76	207	379	435	4955	0	67	2020-02-29_203843
57	5000	2659	31	0	7	0	47	2189	9.107464	4.595598121542675	18.737225	0.0	47.0	610.0	6.6369143	3.834111	19.493835	0.0	2310	2303	2303	0.59574467	20	76	207	379	435	4953	0	67	2020-02-29_203844
58	5000	2657	30	0	9	0	46	2190	8.874997	4.786036669643665	18.737225	0.0	46.0	610.0	6.6369143	3.834111	19.493835	0.0	2313	2304	2304	0.5869565	20	76	207	379	435	4954	0	68	2020-02-29_203844
58	5000	2655	30	0	8	0	48	2191	8.718921	4.685817569165909	18.737225	0.0	48.0	610.0	6.6369143	3.834111	19.493835	0.0	2315	2307	2307	0.5416667	20	76	207	379	435	4952	0	68	2020-02-29_203844
58	5000	2653	30	0	7	0	47	2195	8.837044	4.789151512924301	18.954636	0.0	47.0	610.0	6.6369143	3.834111	19.493835	0.0	2317	2310	2310	0.5531915	20	76	207	379	435	4953	0	68	2020-02-29_203844
59	5000	2653	28	0	5	0	50	2196	8.7173815	4.862210443107785	18.954636	0.0	50.0	610.0	6.6369143	3.834111	19.493835	0.0	2319	2314	2314	0.54	20	76	207	379	435	4950	0	68	2020-02-29_203845
59	5000	2653	27	0	5	0	50	2197	8.94927	4.7121410445653	18.954636	0.0	50.0	610.0	6.6369143	3.834111	19.493835	0.0	2320	2315	2315	0.54	20	76	207	379	435	4950	0	68	2020-02-29_203845
59	5000	2651	25	0	6	0	48	2202	8.941529	4.695680118330213	18.954636	0.0	48.0	610.0	6.6369143	3.834111	19.493835	0.0	2324	2318	2318	0.5	20	76	207	379	435	4952	0	68	2020-02-29_203845
60	5000	2650	24	0	7	0	46	2205	8.818666	4.659695368293185	18.954636	0.0	46.0	610.0	6.6369143	3.834111	19.493835	0.0	2326	2319	2319	0.54347825	20	76	207	379	435	4954	0	68	2020-02-29_203845
60	5000	2649	24	0	7	0	46	2206	8.925118	4.538327707508274	18.954636	0.0	46.0	610.0	6.6369143	3.834111	19.493835	0.0	2327	2320	2320	0.5652174	20	76	207	379	435	4954	0	68	2020-02-29_203845
60	5000	2649	24	0	3	0	47	2209	9.023137	4.50017356537837	18.954636	0.0	47.0	610.0	6.6369143	3.834111	19.493835	0.0	2327	2324	2324	0.59574467	20	76	207	379	435	4953	0	68	2020-02-29_203846
61	5000	2649	24	0	1	0	49	2209	9.191047	4.528192159234967	18.954636	0.0	49.0	610.0	6.6369143	3.834111	19.493835	0.0	2327	2326	2326	0.6122449	20	76	207	379	435	4951	0	68	2020-02-29_203846
61	5000	2648	24	0	1	0	48	2211	8.864279	4.686237826490528	18.954636	0.0	48.0	610.0	6.6369143	3.834111	19.493835	0.0	2328	2327	2327	0.5833333	20	76	207	379	435	4952	0	68	2020-02-29_203846
61	5000	2647	24	0	2	0	46	2213	8.890674	4.787022117090302	18.954636	0.0	46.0	610.0	6.6369143	3.834111	19.493835	0.0	2329	2327	2327	0.6086956	20	76	207	379	435	4954	0	68	2020-02-29_203846
62	5000	2647	23	0	3	0	45	2214	8.85893	4.83621634078471	18.954636	0.0	45.0	610.0	6.6369143	3.834111	19.493835	0.0	2330	2327	2327	0.62222224	20	76	207	379	435	4955	0	68	2020-02-29_203847
62	5000	2646	22	0	4	0	44	2216	8.6709585	4.642946632277371	16.313438	0.0	44.0	610.0	6.6369143	3.834111	19.493835	0.0	2332	2328	2328	0.65909094	20	76	207	379	436	4956	0	68	2020-02-29_203847
62	5000	2644	23	0	4	0	43	2218	8.577109	4.6491735564829995	16.313438	0.0	43.0	610.0	6.6369143	3.834111	19.493835	0.0	2333	2329	2329	0.627907	20	76	207	379	436	4957	0	68	2020-02-29_203847
63	5000	2644	21	0	5	0	42	2220	8.260373	4.657477095543016	16.313438	0.0	42.0	610.0	6.6369143	3.834111	19.493835	0.0	2335	2330	2330	0.61904764	20	76	207	379	436	4958	0	68	2020-02-29_203847
63	5000	2643	21	0	4	0	40	2224	8.018213	4.658576537706128	16.313438	0.0	40.0	610.0	6.6369143	3.834111	19.493835	0.0	2336	2332	2332	0.65	20	76	207	379	436	4960	0	68	2020-02-29_203848
63	5000	2639	25	0	2	0	40	2226	7.9613256	4.805690952125797	16.313438	0.0	40.0	610.0	6.6369143	3.834111	19.493835	0.0	2336	2334	2334	0.65	20	76	207	379	436	4960	0	68	2020-02-29_203848
64	5000	2638	24	0	3	0	37	2230	8.299079	4.840540456310606	16.313438	0.0	37.0	610.0	6.6369143	3.834111	19.493835	0.0	2338	2335	2335	0.7567568	20	76	207	379	436	4963	0	68	2020-02-29_203848
64	5000	2636	25	0	3	0	33	2235	8.480392	4.87950727977067	16.313438	0.0	33.0	610.0	6.6369143	3.834111	19.493835	0.0	2339	2336	2336	0.75757575	20	76	207	379	436	4967	0	68	2020-02-29_203848
64	5000	2636	25	0	2	0	31	2238	8.7425375	4.918908378639632	16.313438	0.0	31.0	610.0	6.6369143	3.834111	19.493835	0.0	2339	2337	2337	0.83870965	20	76	207	379	436	4969	0	68	2020-02-29_203849
65	5000	2636	23	0	3	0	29	2241	8.938767	4.797578542602145	16.313438	0.0	29.0	610.0	6.6369143	3.834111	19.493835	0.0	2341	2338	2338	0.9310345	20	76	207	379	436	4971	0	68	2020-02-29_203849
65	5000	2636	21	0	4	0	29	2242	8.8443365	4.713696533806285	16.313438	0.0	29.0	610.0	6.6369143	3.834111	19.493835	0.0	2343	2339	2339	1.0	20	76	207	379	436	4971	0	68	2020-02-29_203849
65	5000	2635	22	0	4	0	27	2244	8.71877	4.774508242225384	16.313438	0.0	27.0	610.0	6.6369143	3.834111	19.493835	0.0	2343	2339	2339	1.0	20	76	207	379	436	4973	0	68	2020-02-29_203849
66	5000	2635	21	0	3	0	26	2246	9.026924	4.746968958654943	16.313438	0.0	26.0	610.0	6.6369143	3.834111	19.493835	0.0	2344	2341	2341	1.0	20	76	207	379	436	4974	0	69	2020-02-29_203849
66	5000	2634	19	0	4	0	26	2248	8.347872	4.538885168922007	14.285484	0.0	26.0	610.0	6.6369143	3.834111	19.493835	0.0	2347	2343	2343	1.0	20	76	207	379	436	4974	0	69	2020-02-29_203850
66	5000	2634	15	0	8	0	22	2252	8.616237	4.512036438693363	14.285484	0.0	22.0	610.0	6.6369143	3.834111	19.493835	0.0	2351	2343	2343	1.1363636	20	76	207	379	436	4978	0	69	2020-02-29_203850
67	5000	2633	15	0	8	0	23	2252	8.342324	4.599861491232686	14.285484	0.0	23.0	610.0	6.6369143	3.834111	19.493835	0.0	2352	2344	2344	1.173913	20	76	207	379	436	4977	0	69	2020-02-29_203850
67	5000	2630	18	0	4	0	25	2254	7.3111815	4.875564933712971	14.285484	0.0	25.0	610.0	6.6369143	3.834111	19.493835	0.0	2352	2348	2348	1.04	20	76	207	379	436	4975	0	69	2020-02-29_203851
67	5000	2629	19	0	1	0	28	2254	7.343731	4.67074601939407	14.285484	0.0	28.0	610.0	6.6369143	3.834111	19.493835	0.0	2352	2351	2351	1.0714285	20	76	207	379	436	4972	0	69	2020-02-29_203851
68	5000	2628	20	0	0	0	27	2256	6.896503	4.376200484012305	13.541168	0.0	27.0	610.0	6.6369143	3.834111	19.493835	0.0	2352	2352	2352	1.074074	20	76	207	379	436	4973	0	69	2020-02-29_203851
68	5000	2628	20	0	0	0	26	2257	6.7721095	4.413918605923403	13.541168	0.0	26.0	610.0	6.6369143	3.834111	19.493835	0.0	2352	2352	2352	1.0	20	76	207	379	436	4974	0	69	2020-02-29_203851
68	5000	2628	20	0	0	0	24	2259	6.970719	4.4885260213935	13.541168	0.0	24.0	610.0	6.6369143	3.834111	19.493835	0.0	2352	2352	2352	1.0416666	20	76	207	379	436	4976	0	69	2020-02-29_203851
69	5000	2627	19	0	2	0	24	2259	6.970719	4.4885260213935	13.541168	0.0	24.0	610.0	6.6369143	3.834111	19.493835	0.0	2354	2352	2352	1.0416666	20	76	207	379	436	4976	0	69	2020-02-29_203852
69	5000	2626	20	0	2	0	24	2259	6.970719	4.4885260213935	13.541168	0.0	24.0	610.0	6.6369143	3.834111	19.493835	0.0	2354	2352	2352	1.0416666	20	76	207	379	436	4976	0	69	2020-02-29_203852
69	5000	2625	20	0	3	0	22	2261	7.009644	4.607838313100594	13.541168	0.0	22.0	610.0	6.6369143	3.834111	19.493835	0.0	2355	2352	2352	1.1363636	20	76	207	379	436	4978	0	69	2020-02-29_203852
70	5000	2624	20	0	2	0	24	2261	7.136502	4.42418855457756	13.541168	0.0	24.0	610.0	6.6369143	3.834111	19.493835	0.0	2356	2354	2354	1.1666666	20	76	207	379	436	4976	0	69	2020-02-29_203852
70	5000	2623	20	0	3	0	18	2266	6.318934	4.386851797013986	12.006992	0.0	18.0	610.0	6.6369143	3.834111	19.493835	0.0	2357	2354	2354	1.1111112	20	76	207	379	436	4982	0	70	2020-02-29_203853
70	5000	2622	20	0	3	0	19	2266	6.3105917	4.26340927314879	12.006992	0.0	19.0	610.0	6.6369143	3.834111	19.493835	0.0	2358	2355	2355	1.0526316	20	76	207	379	436	4981	0	70	2020-02-29_203853
71	5000	2622	20	0	2	0	20	2266	6.506049	4.240762207690128	12.006992	0.0	20.0	610.0	6.6369143	3.834111	19.493835	0.0	2358	2356	2356	1.05	20	76	207	379	436	4980	0	70	2020-02-29_203853
71	5000	2622	19	0	2	0	20	2267	7.7584434	5.674497392218704	25.04789	0.0	20.0	610.0	6.6369143	3.834111	19.493835	0.0	2359	2357	2357	1.15	20	76	207	379	436	4980	0	70	2020-02-29_203853
71	5000	2622	18	0	2	0	21	2267	7.688454	5.540108177147983	25.04789	0.0	21.0	610.0	6.6369143	3.834111	19.493835	0.0	2360	2358	2358	1.0952381	20	76	207	379	436	4979	0	70	2020-02-29_203854
72	5000	2621	18	0	3	0	20	2268	7.6108603	5.672311813306198	25.04789	0.0	20.0	610.0	6.6369143	3.834111	19.493835	0.0	2361	2358	2358	1.05	20	76	207	379	436	4980	0	70	2020-02-29_203854
72	5000	2621	17	0	3	0	20	2269	7.958394	5.824632349813853	25.04789	0.0	20.0	610.0	6.6369143	3.834111	19.493835	0.0	2362	2359	2359	1.0	20	76	207	379	436	4980	0	70	2020-02-29_203854
72	5000	2621	16	0	3	0	20	2270	8.172505	5.920816211107459	25.04789	0.0	20.0	610.0	6.6369143	3.834111	19.493835	0.0	2363	2360	2360	0.9	20	76	207	379	436	4980	0	70	2020-02-29_203854
73	5000	2620	17	0	2	0	20	2271	8.22477	5.852303675732171	25.04789	0.0	20.0	610.0	6.6369143	3.834111	19.493835	0.0	2363	2361	2361	0.9	20	76	207	379	436	4980	0	70	2020-02-29_203854
73	5000	2619	16	0	3	0	20	2272	7.8585615	5.863782196704668	25.04789	0.0	20.0	610.0	6.6369143	3.834111	19.493835	0.0	2365	2362	2362	0.8	20	76	207	379	436	4980	0	70	2020-02-29_203855
73	5000	2619	16	0	2	0	21	2272	7.636748	5.80499570703471	25.04789	0.0	21.0	610.0	6.6369143	3.834111	19.493835	0.0	2365	2363	2363	0.7619048	20	76	207	379	436	4979	0	70	2020-02-29_203855
74	5000	2618	17	0	2	0	20	2273	7.617395	5.955104708964114	25.04789	0.0	20.0	610.0	6.6369143	3.834111	19.493835	0.0	2365	2363	2363	0.75	20	76	207	379	436	4980	0	70	2020-02-29_203855
74	5000	2618	17	0	0	0	19	2276	7.532021	6.0678526854364385	25.04789	0.0	19.0	610.0	6.6369143	3.834111	19.493835	0.0	2365	2365	2365	0.84210527	20	76	207	379	436	4981	0	70	2020-02-29_203855
74	5000	2617	17	0	1	0	18	2277	7.4864926	6.240428767512099	25.04789	0.0	18.0	610.0	6.6369143	3.834111	19.493835	0.0	2366	2365	2365	0.8333333	20	76	207	379	436	4982	0	70	2020-02-29_203856
75	5000	2617	15	0	3	0	18	2277	7.4864926	6.240428767512099	25.04789	0.0	18.0	610.0	6.6369143	3.834111	19.493835	0.0	2368	2365	2365	0.8333333	20	76	207	379	436	4982	0	70	2020-02-29_203856
75	5000	2617	14	0	4	0	15	2280	8.048139	6.317731747710974	25.04789	0.0	15.0	610.0	6.6369143	3.834111	19.493835	0.0	2369	2365	2365	0.73333335	20	76	207	379	436	4985	0	70	2020-02-29_203856
75	5000	2616	15	0	3	0	14	2281	8.266083	6.369279875720167	25.04789	0.0	14.0	610.0	6.6369143	3.834111	19.493835	0.0	2369	2366	2366	0.64285713	20	76	207	379	436	4986	0	71	2020-02-29_203856
76	5000	2616	15	0	1	0	16	2281	9.155988	6.60248092492615	25.04789	0.0	16.0	610.0	6.6369143	3.834111	19.493835	0.0	2369	2368	2368	0.75	20	76	207	379	436	4984	0	71	2020-02-29_203857
76	5000	2614	17	0	0	0	17	2281	9.087065	6.399137987258945	25.04789	0.0	17.0	610.0	6.6369143	3.834111	19.493835	0.0	2369	2369	2369	0.7647059	20	76	207	379	436	4983	0	71	2020-02-29_203857
76	5000	2612	17	0	2	0	16	2282	9.397052	6.475834749239891	25.04789	0.0	16.0	610.0	6.6369143	3.834111	19.493835	0.0	2371	2369	2369	0.8125	20	76	207	379	436	4984	0	71	2020-02-29_203857
77	5000	2609	18	0	4	0	15	2283	9.442699	6.700460264424151	25.04789	0.0	15.0	610.0	6.6369143	3.834111	19.493835	0.0	2373	2369	2369	0.73333335	20	76	207	379	436	4985	0	71	2020-02-29_203857
77	5000	2609	17	0	4	0	16	2283	8.8525305	6.890274004311598	25.04789	0.0	16.0	610.0	6.6369143	3.834111	19.493835	0.0	2374	2370	2370	0.6875	20	76	207	379	436	4984	0	71	2020-02-29_203857
77	5000	2608	17	0	4	0	16	2284	9.03107	6.856336472417179	25.04789	0.0	16.0	610.0	6.6369143	3.834111	19.493835	0.0	2375	2371	2371	0.8125	20	76	207	379	436	4984	0	71	2020-02-29_203858
78	5000	2608	16	0	3	0	18	2284	8.638285	6.712232826641443	25.04789	0.0	18.0	610.0	6.6369143	3.834111	19.493835	0.0	2376	2373	2373	0.8333333	20	76	207	379	436	4982	0	71	2020-02-29_203858
78	5000	2608	16	0	2	0	18	2285	8.992469	6.390075212253899	25.04789	0.0	18.0	610.0	6.6369143	3.834111	19.493835	0.0	2376	2374	2374	0.9444444	20	76	207	379	436	4982	0	71	2020-02-29_203858
78	5000	2608	16	0	0	0	18	2287	7.3466163	5.303765150736778	19.733582	0.0	18.0	610.0	6.6369143	3.834111	19.493835	0.0	2376	2376	2376	0.8333333	20	76	207	379	436	4982	0	71	2020-02-29_203858
79	5000	2608	16	0	0	0	18	2287	7.3466163	5.303765150736778	19.733582	0.0	18.0	610.0	6.6369143	3.834111	19.493835	0.0	2376	2376	2376	0.8333333	20	76	207	379	436	4982	0	71	2020-02-29_203859
79	5000	2607	16	0	1	0	18	2287	7.3466163	5.303765150736778	19.733582	0.0	18.0	610.0	6.6369143	3.834111	19.493835	0.0	2377	2376	2376	0.8333333	20	76	207	379	436	4982	0	71	2020-02-29_203859
79	5000	2606	16	0	2	0	18	2287	7.3466163	5.303765150736778	19.733582	0.0	18.0	610.0	6.6369143	3.834111	19.493835	0.0	2378	2376	2376	0.8333333	20	76	207	379	436	4982	0	71	2020-02-29_203859
80	5000	2606	14	0	4	0	16	2289	7.0723352	5.524943921939495	19.733582	0.0	16.0	610.0	6.6369143	3.834111	19.493835	0.0	2380	2376	2376	0.8125	20	76	207	379	436	4984	0	71	2020-02-29_203859
80	5000	2606	13	0	4	0	16	2290	7.57258	5.335297798918952	19.733582	0.0	16.0	610.0	6.6369143	3.834111	19.493835	0.0	2381	2377	2377	0.9375	20	76	207	379	436	4984	0	71	2020-02-29_203859
80	5000	2606	13	0	2	0	17	2291	6.6220055	5.495472691955827	19.733582	0.0	17.0	610.0	6.6369143	3.834111	19.493835	0.0	2381	2379	2379	0.8235294	20	76	207	379	436	4983	0	71	2020-02-29_203900
81	5000	2606	10	0	4	0	18	2291	6.5798335	5.3343930781035205	19.733582	0.0	18.0	610.0	6.6369143	3.834111	19.493835	0.0	2384	2380	2380	0.8333333	20	76	207	379	436	4982	0	71	2020-02-29_203900
81	5000	2606	10	0	3	0	18	2292	6.910383	5.891986072448719	19.733582	0.0	18.0	610.0	6.6369143	3.834111	19.493835	0.0	2384	2381	2381	0.8333333	20	76	207	379	436	4982	0	71	2020-02-29_203900
81	5000	2605	11	0	3	0	16	2294	6.7208085	5.946178638863235	19.733582	0.0	16.0	610.0	6.6369143	3.834111	19.493835	0.0	2384	2381	2381	0.875	20	76	207	379	436	4984	0	71	2020-02-29_203900
82	5000	2604	11	0	1	0	19	2294	7.255675	5.697765434345663	19.733582	0.0	19.0	610.0	6.6369143	3.834111	19.493835	0.0	2385	2384	2384	0.94736844	20	76	207	379	436	4981	0	71	2020-02-29_203901
82	5000	2604	9	0	3	0	18	2295	7.6587677	5.577222906092088	19.733582	0.0	18.0	610.0	6.6369143	3.834111	19.493835	0.0	2387	2384	2384	1.0	20	76	207	379	436	4982	0	71	2020-02-29_203901
82	5000	2604	9	0	3	0	18	2295	7.6587677	5.577222906092088	19.733582	0.0	18.0	610.0	6.6369143	3.834111	19.493835	0.0	2387	2384	2384	1.0	20	76	207	379	436	4982	0	71	2020-02-29_203901
83	5000	2604	8	0	3	0	19	2295	7.5404887	5.444551827978493	19.733582	0.0	19.0	610.0	6.6369143	3.834111	19.493835	0.0	2388	2385	2385	0.94736844	20	76	207	379	436	4981	0	71	2020-02-29_203901
83	5000	2604	8	0	1	0	19	2297	7.9275804	5.19558985837416	19.733582	0.0	19.0	610.0	6.6369143	3.834111	19.493835	0.0	2388	2387	2387	1.0526316	20	76	207	379	436	4981	0	71	2020-02-29_203902
83	5000	2604	7	0	2	0	19	2297	7.9275804	5.19558985837416	19.733582	0.0	19.0	610.0	6.6369143	3.834111	19.493835	0.0	2389	2387	2387	1.0526316	20	76	207	379	436	4981	0	71	2020-02-29_203902
84	5000	2603	8	0	1	0	20	2297	8.230658	5.235506305567282	19.733582	0.0	20.0	610.0	6.6369143	3.834111	19.493835	0.0	2389	2388	2388	1.05	20	76	207	379	436	4980	0	71	2020-02-29_203902
84	5000	2603	6	0	3	0	19	2298	8.605694	5.095488830715871	19.733582	0.0	19.0	610.0	6.6369143	3.834111	19.493835	0.0	2391	2388	2388	1.1052631	20	76	207	379	436	4981	0	71	2020-02-29_203902
84	5000	2603	6	0	2	0	19	2299	8.5703	5.108956136070554	19.733582	0.0	19.0	610.0	6.6369143	3.834111	19.493835	0.0	2391	2389	2389	1.2105263	20	76	207	379	436	4981	0	71	2020-02-29_203902
85	5000	2603	6	0	2	0	18	2300	8.269253	5.080706788102892	19.733582	0.0	18.0	610.0	6.6369143	3.834111	19.493835	0.0	2391	2389	2389	1.2222222	20	76	207	379	436	4982	0	71	2020-02-29_203903
85	5000	2603	6	0	0	0	18	2302	8.430904	5.106092979603624	19.733582	0.0	18.0	610.0	6.6369143	3.834111	19.493835	0.0	2391	2391	2391	1.0	20	76	207	379	436	4982	0	71	2020-02-29_203903
85	5000	2603	4	0	2	0	18	2302	8.430904	5.106092979603624	19.733582	0.0	18.0	610.0	6.6369143	3.834111	19.493835	0.0	2393	2391	2391	1.0	20	76	207	379	436	4982	0	71	2020-02-29_203903
86	5000	2603	4	0	2	0	17	2303	8.581963	5.221618046993338	19.733582	0.0	17.0	610.0	6.6369143	3.834111	19.493835	0.0	2393	2391	2391	1.0	20	76	207	379	436	4983	0	71	2020-02-29_203903
86	5000	2603	3	0	3	0	15	2305	7.166472	3.587779783178311	13.189026	0.0	15.0	610.0	6.6369143	3.834111	19.493835	0.0	2394	2391	2391	1.0	20	76	207	379	436	4985	0	71	2020-02-29_203904
86	5000	2603	3	0	1	0	16	2306	8.237267	4.86375872248228	21.03241	0.0	16.0	610.0	6.6369143	3.834111	19.493835	0.0	2394	2393	2393	0.875	20	76	207	379	436	4984	0	71	2020-02-29_203904
87	5000	2603	2	0	2	0	15	2307	8.254131	5.033984276487447	21.03241	0.0	15.0	610.0	6.6369143	3.834111	19.493835	0.0	2395	2393	2393	0.8666667	20	76	207	379	436	4985	0	71	2020-02-29_203904
87	5000	2602	3	0	1	0	16	2307	7.9917455	4.9752525150489575	21.03241	0.0	16.0	610.0	6.6369143	3.834111	19.493835	0.0	2395	2394	2394	0.8125	20	76	207	379	436	4984	0	71	2020-02-29_203904
87	5000	2601	4	0	1	0	15	2308	7.6452603	4.946026742951577	21.03241	0.0	15.0	610.0	6.6369143	3.834111	19.493835	0.0	2395	2394	2394	0.73333335	20	76	207	379	436	4985	0	71	2020-02-29_203904
88	5000	2599	5	0	1	0	16	2308	7.7958684	4.816142301605251	21.03241	0.0	16.0	610.0	6.6369143	3.834111	19.493835	0.0	2396	2395	2395	0.75	20	76	207	379	436	4984	0	71	2020-02-29_203905
88	5000	2597	7	0	1	0	14	2310	8.0635395	4.928645245964787	21.03241	0.0	14.0	610.0	6.6369143	3.834111	19.493835	0.0	2396	2395	2395	0.71428573	20	76	207	379	436	4986	0	71	2020-02-29_203905
88	5000	2597	7	0	0	0	15	2310	7.52597	5.185667150794401	21.03241	0.0	15.0	610.0	6.6369143	3.834111	19.493835	0.0	2396	2396	2396	0.73333335	20	76	207	379	436	4985	0	71	2020-02-29_203905
89	5000	2597	7	0	0	0	14	2311	7.858625	5.21268828346996	21.03241	0.0	14.0	610.0	6.6369143	3.834111	19.493835	0.0	2396	2396	2396	0.71428573	20	76	207	379	436	4986	0	71	2020-02-29_203905
89	5000	2596	8	0	0	0	14	2311	7.858625	5.21268828346996	21.03241	0.0	14.0	610.0	6.6369143	3.834111	19.493835	0.0	2396	2396	2396	0.71428573	20	76	207	379	436	4986	0	71	2020-02-29_203906
89	5000	2596	8	0	0	0	13	2312	7.7025914	5.391401063645437	21.03241	0.0	13.0	610.0	6.6369143	3.834111	19.493835	0.0	2396	2396	2396	0.61538464	20	76	207	379	436	4987	0	71	2020-02-29_203906
90	5000	2596	8	0	0	0	13	2312	7.7025914	5.391401063645437	21.03241	0.0	13.0	610.0	6.6369143	3.834111	19.493835	0.0	2396	2396	2396	0.61538464	20	76	207	379	436	4987	0	71	2020-02-29_203906
90	5000	2596	8	0	0	0	12	2313	7.893519	5.585042644395983	21.03241	0.0	12.0	610.0	6.6369143	3.834111	19.493835	0.0	2396	2396	2396	0.6666667	20	76	207	379	436	4988	0	71	2020-02-29_203906
90	5000	2596	7	0	1	0	12	2313	7.893519	5.585042644395983	21.03241	0.0	12.0	610.0	6.6369143	3.834111	19.493835	0.0	2397	2396	2396	0.6666667	20	76	207	379	436	4988	0	71	2020-02-29_203907
91	5000	2595	8	0	1	0	10	2315	7.514158	6.074246068567989	21.03241	0.0	10.0	610.0	6.6369143	3.834111	19.493835	0.0	2397	2396	2396	0.5	20	76	207	379	436	4990	0	71	2020-02-29_203907
91	5000	2595	8	0	1	0	7	2318	7.2092786	7.263972006185089	21.03241	0.0	7.0	610.0	6.6369143	3.834111	19.493835	0.0	2397	2396	2396	0.5714286	20	76	207	379	436	4993	0	71	2020-02-29_203907
91	5000	2595	7	0	1	0	8	2318	6.6860237	6.886055120818677	21.03241	0.0	8.0	610.0	6.6369143	3.834111	19.493835	0.0	2398	2397	2397	0.625	20	76	207	379	436	4992	0	71	2020-02-29_203907
92	5000	2595	7	0	1	0	7	2319	7.64117	6.841482126377798	21.03241	0.0	7.0	610.0	6.6369143	3.834111	19.493835	0.0	2398	2397	2397	0.71428573	20	76	207	379	436	4993	0	71	2020-02-29_203907
92	5000	2595	7	0	1	0	7	2319	7.64117	6.841482126377798	21.03241	0.0	7.0	610.0	6.6369143	3.834111	19.493835	0.0	2398	2397	2397	0.71428573	20	76	207	379	436	4993	0	71	2020-02-29_203908
92	5000	2594	8	0	0	0	8	2319	7.9019156	6.376772764964743	21.03241	0.0	8.0	610.0	6.6369143	3.834111	19.493835	0.0	2398	2398	2398	0.875	20	76	207	379	436	4992	0	71	2020-02-29_203908
93	5000	2594	8	0	0	0	7	2320	7.594333	6.823300820133262	21.03241	0.0	7.0	610.0	6.6369143	3.834111	19.493835	0.0	2398	2398	2398	0.85714287	20	76	207	379	436	4993	0	71	2020-02-29_203908
93	5000	2594	7	0	1	0	7	2320	7.594333	6.823300820133262	21.03241	0.0	7.0	610.0	6.6369143	3.834111	19.493835	0.0	2399	2398	2398	0.85714287	20	76	207	379	436	4993	0	71	2020-02-29_203908
93	5000	2594	7	0	1	0	6	2321	7.7912955	7.452720903042229	21.03241	0.0	6.0	610.0	6.6369143	3.834111	19.493835	0.0	2399	2398	2398	0.6666667	20	76	207	379	436	4994	0	71	2020-02-29_203909
94	5000	2594	7	0	1	0	5	2322	5.1430726	4.102521744228205	9.727135	0.0	5.0	610.0	6.6369143	3.834111	19.493835	0.0	2399	2398	2398	0.8	20	76	207	379	436	4995	0	71	2020-02-29_203909
94	5000	2594	7	0	0	0	5	2323	4.310005	3.529512230995257	9.727135	0.0	5.0	610.0	6.6369143	3.834111	19.493835	0.0	2399	2399	2399	1.0	20	76	207	379	436	4995	0	71	2020-02-29_203909
94	5000	2594	7	0	0	0	5	2323	4.310005	3.529512230995257	9.727135	0.0	5.0	610.0	6.6369143	3.834111	19.493835	0.0	2399	2399	2399	1.0	20	76	207	379	436	4995	0	71	2020-02-29_203909
95	5000	2593	7	0	1	0	4	2324	4.373516	4.072229091562743	9.727135	0.0	4.0	610.0	6.6369143	3.834111	19.493835	0.0	2400	2399	2399	1.25	20	76	207	379	436	4996	0	71	2020-02-29_203909
95	5000	2593	7	0	1	0	4	2324	4.373516	4.072229091562743	9.727135	0.0	4.0	610.0	6.6369143	3.834111	19.493835	0.0	2400	2399	2399	1.25	20	76	207	379	436	4996	0	71	2020-02-29_203910
95	5000	2593	7	0	1	0	3	2325	5.8313546	3.4817831894686946	9.727135	3.0232391	3.0	610.0	6.6369143	3.834111	19.493835	0.0	2400	2399	2399	1.3333334	20	76	207	379	436	4997	0	71	2020-02-29_203910
96	5000	2592	7	0	1	0	4	2325	6.0969887	2.8920790855494865	9.727135	3.0232391	4.0	610.0	6.6369143	3.834111	19.493835	0.0	2401	2400	2400	1.0	20	76	207	379	436	4996	0	71	2020-02-29_203910
96	5000	2592	7	0	1	0	4	2325	6.0969887	2.8920790855494865	9.727135	3.0232391	4.0	610.0	6.6369143	3.834111	19.493835	0.0	2401	2400	2400	1.0	20	76	207	379	436	4996	0	71	2020-02-29_203910
96	5000	2592	7	0	1	0	4	2325	6.0969887	2.8920790855494865	9.727135	3.0232391	4.0	610.0	6.6369143	3.834111	19.493835	0.0	2401	2400	2400	1.0	20	76	207	379	436	4996	0	71	2020-02-29_203911
97	5000	2592	6	0	1	0	5	2325	7.26172	3.613321236054087	11.920647	3.0232391	5.0	610.0	6.6369143	3.834111	19.493835	0.0	2402	2401	2401	1.0	20	76	207	379	436	4995	0	71	2020-02-29_203911
97	5000	2592	6	0	1	0	5	2325	7.26172	3.613321236054087	11.920647	3.0232391	5.0	610.0	6.6369143	3.834111	19.493835	0.0	2402	2401	2401	1.0	20	76	207	379	436	4995	0	71	2020-02-29_203911
97	5000	2592	6	0	1	0	5	2325	7.26172	3.613321236054087	11.920647	3.0232391	5.0	610.0	6.6369143	3.834111	19.493835	0.0	2402	2401	2401	1.0	20	76	207	379	436	4995	0	71	2020-02-29_203911
98	5000	2592	6	0	0	0	6	2325	6.1687317	4.196738684422363	11.920647	0.70378876	6.0	610.0	6.6369143	3.834111	19.493835	0.0	2402	2402	2402	0.8333333	20	76	207	379	436	4994	0	71	2020-02-29_203911
98	5000	2592	6	0	0	0	6	2325	6.1687317	4.196738684422363	11.920647	0.70378876	6.0	610.0	6.6369143	3.834111	19.493835	0.0	2402	2402	2402	0.8333333	20	76	207	379	436	4994	0	71	2020-02-29_203912
98	5000	2592	6	0	0	0	6	2325	6.1687317	4.196738684422363	11.920647	0.70378876	6.0	610.0	6.6369143	3.834111	19.493835	0.0	2402	2402	2402	0.8333333	20	76	207	379	436	4994	0	71	2020-02-29_203912
99	5000	2592	6	0	0	0	5	2325	5.4570513	4.268149498721034	11.920647	0.70378876	5.0	610.0	6.6369143	3.834111	19.493835	0.0	2402	2402	2402	0.6	20	76	207	379	436	4995	0	72	2020-02-29_203912
99	5000	2591	6	0	1	0	5	2325	5.4570513	4.268149498721034	11.920647	0.70378876	5.0	610.0	6.6369143	3.834111	19.493835	0.0	2403	2402	2402	0.6	20	76	207	379	436	4995	0	72	2020-02-29_203912
99	5000	2591	6	0	1	0	5	2325	5.4570513	4.268149498721034	11.920647	0.70378876	5.0	610.0	6.6369143	3.834111	19.493835	0.0	2403	2402	2402	0.6	20	76	207	379	436	4995	0	72	2020-02-29_203913
100	5000	2591	6	0	1	0	4	2326	6.065504	4.671334429950965	11.920647	0.70378876	4.0	610.0	6.6369143	3.834111	19.493835	0.0	2403	2402	2402	0.5	20	76	207	379	436	4996	0	72	2020-02-29_203913
100	5000	2590	7	0	0	0	4	2327	7.618355	5.098352891814439	11.920647	0.70378876	4.0	610.0	6.6369143	3.834111	19.493835	0.0	2403	2403	2403	0.25	20	76	207	379	436	4996	0	72	2020-02-29_203913
100	5000	2590	7	0	0	0	4	2327	7.618355	5.098352891814439	11.920647	0.70378876	4.0	610.0	6.6369143	3.834111	19.493835	0.0	2403	2403	2403	0.25	20	76	207	379	436	4996	0	72	2020-02-29_203913
101	5000	2590	7	0	0	0	4	2327	7.618355	5.098352891814439	11.920647	0.70378876	4.0	610.0	6.6369143	3.834111	19.493835	0.0	2403	2403	2403	0.25	20	76	207	379	436	4996	0	72	2020-02-29_203913
101	5000	2590	6	0	1	0	4	2327	7.618355	5.098352891814439	11.920647	0.70378876	4.0	610.0	6.6369143	3.834111	19.493835	0.0	2404	2403	2403	0.25	20	76	207	379	436	4996	0	72	2020-02-29_203914
101	5000	2590	6	0	1	0	4	2327	7.618355	5.098352891814439	11.920647	0.70378876	4.0	610.0	6.6369143	3.834111	19.493835	0.0	2404	2403	2403	0.25	20	76	207	379	436	4996	0	72	2020-02-29_203914
102	5000	2589	6	0	2	0	4	2327	7.618355	5.098352891814439	11.920647	0.70378876	4.0	610.0	6.6369143	3.834111	19.493835	0.0	2405	2403	2403	0.25	20	76	207	379	436	4996	0	72	2020-02-29_203914
102	5000	2589	5	0	2	0	5	2327	8.4840975	4.821042690275617	11.947067	0.70378876	5.0	610.0	6.6369143	3.834111	19.493835	0.0	2406	2404	2404	0.6	20	76	207	379	436	4995	0	72	2020-02-29_203914
102	5000	2589	5	0	2	0	5	2327	8.4840975	4.821042690275617	11.947067	0.70378876	5.0	610.0	6.6369143	3.834111	19.493835	0.0	2406	2404	2404	0.6	20	76	207	379	436	4995	0	72	2020-02-29_203915
103	5000	2589	5	0	1	0	6	2327	7.298269	5.199144278321832	11.947067	0.70378876	6.0	610.0	6.6369143	3.834111	19.493835	0.0	2406	2405	2405	0.5	20	76	207	379	436	4994	0	72	2020-02-29_203915
103	5000	2589	5	0	0	0	7	2327	7.594367	4.8103674585274225	11.947067	0.70378876	7.0	610.0	6.6369143	3.834111	19.493835	0.0	2406	2406	2406	0.5714286	20	76	207	379	436	4993	0	72	2020-02-29_203915
103	5000	2589	5	0	0	0	6	2328	7.711113	5.258619226743367	11.947067	0.70378876	6.0	610.0	6.6369143	3.834111	19.493835	0.0	2406	2406	2406	0.6666667	20	76	207	379	436	4994	0	72	2020-02-29_203915
104	5000	2588	6	0	0	0	6	2328	7.711113	5.258619226743367	11.947067	0.70378876	6.0	610.0	6.6369143	3.834111	19.493835	0.0	2406	2406	2406	0.6666667	20	76	207	379	436	4994	0	72	2020-02-29_203915
104	5000	2588	4	0	2	0	6	2328	7.711113	5.258619226743367	11.947067	0.70378876	6.0	610.0	6.6369143	3.834111	19.493835	0.0	2408	2406	2406	0.6666667	20	76	207	379	436	4994	0	72	2020-02-29_203916
104	5000	2588	4	0	2	0	6	2328	7.711113	5.258619226743367	11.947067	0.70378876	6.0	610.0	6.6369143	3.834111	19.493835	0.0	2408	2406	2406	0.6666667	20	76	207	379	436	4994	0	72	2020-02-29_203916
105	5000	2588	4	0	1	0	7	2328	6.609525	5.6159321916947915	11.947067	0.0	7.0	610.0	6.6369143	3.834111	19.493835	0.0	2408	2407	2407	0.5714286	20	76	207	379	436	4993	0	72	2020-02-29_203916
105	5000	2588	4	0	0	0	8	2328	7.8170185	6.220730106888109	16.26947	0.0	8.0	610.0	6.6369143	3.834111	19.493835	0.0	2408	2408	2408	0.75	20	76	207	379	436	4992	0	72	2020-02-29_203916
105	5000	2588	3	0	1	0	8	2328	7.8170185	6.220730106888109	16.26947	0.0	8.0	610.0	6.6369143	3.834111	19.493835	0.0	2409	2408	2408	0.75	20	76	207	379	436	4992	0	72	2020-02-29_203917
106	5000	2588	3	0	1	0	8	2328	7.8170185	6.220730106888109	16.26947	0.0	8.0	610.0	6.6369143	3.834111	19.493835	0.0	2409	2408	2408	0.75	20	76	207	379	436	4992	0	72	2020-02-29_203917
106	5000	2588	3	0	1	0	8	2328	7.8170185	6.220730106888109	16.26947	0.0	8.0	610.0	6.6369143	3.834111	19.493835	0.0	2409	2408	2408	0.75	20	76	207	379	436	4992	0	72	2020-02-29_203917
106	5000	2588	3	0	0	0	6	2331	8.267582	6.330851553818363	16.26947	0.0	6.0	610.0	6.6369143	3.834111	19.493835	0.0	2409	2409	2409	1.1666666	20	76	207	379	436	4994	0	72	2020-02-29_203917
107	5000	2588	3	0	0	0	6	2331	8.267582	6.330851553818363	16.26947	0.0	6.0	610.0	6.6369143	3.834111	19.493835	0.0	2409	2409	2409	1.1666666	20	76	207	379	436	4994	0	72	2020-02-29_203917
107	5000	2588	3	0	0	0	5	2332	7.531685	6.7851323559416645	16.26947	0.0	5.0	610.0	6.6369143	3.834111	19.493835	0.0	2409	2409	2409	1.0	20	76	207	379	436	4995	0	72	2020-02-29_203918
107	5000	2588	3	0	0	0	5	2332	7.531685	6.7851323559416645	16.26947	0.0	5.0	610.0	6.6369143	3.834111	19.493835	0.0	2409	2409	2409	1.0	20	76	207	379	436	4995	0	72	2020-02-29_203918
108	5000	2587	4	0	0	0	5	2332	7.531685	6.7851323559416645	16.26947	0.0	5.0	610.0	6.6369143	3.834111	19.493835	0.0	2409	2409	2409	1.0	20	76	207	379	436	4995	0	72	2020-02-29_203918
108	5000	2587	4	0	0	0	5	2332	7.531685	6.7851323559416645	16.26947	0.0	5.0	610.0	6.6369143	3.834111	19.493835	0.0	2409	2409	2409	1.0	20	76	207	379	436	4995	0	72	2020-02-29_203918
108	5000	2587	4	0	0	0	5	2332	7.531685	6.7851323559416645	16.26947	0.0	5.0	610.0	6.6369143	3.834111	19.493835	0.0	2409	2409	2409	1.0	20	76	207	379	436	4995	0	72	2020-02-29_203919
109	5000	2587	3	0	1	0	5	2332	7.531685	6.7851323559416645	16.26947	0.0	5.0	610.0	6.6369143	3.834111	19.493835	0.0	2410	2409	2409	1.0	20	76	207	379	436	4995	0	72	2020-02-29_203919
109	5000	2587	3	0	1	0	5	2332	7.531685	6.7851323559416645	16.26947	0.0	5.0	610.0	6.6369143	3.834111	19.493835	0.0	2410	2409	2409	1.0	20	76	207	379	436	4995	0	72	2020-02-29_203919
109	5000	2587	3	0	1	0	3	2334	8.972781	8.263224319820198	16.26947	0.0	3.0	610.0	6.6369143	3.834111	19.493835	0.0	2410	2409	2409	1.3333334	20	76	207	379	436	4997	0	72	2020-02-29_203919
110	5000	2587	3	0	0	0	4	2334	11.200991	8.085805875287388	17.88562	0.0	4.0	610.0	6.6369143	3.834111	19.493835	0.0	2410	2410	2410	1.25	20	76	207	379	436	4996	0	72	2020-02-29_203919
110	5000	2587	3	0	0	0	4	2334	11.200991	8.085805875287388	17.88562	0.0	4.0	610.0	6.6369143	3.834111	19.493835	0.0	2410	2410	2410	1.25	20	76	207	379	436	4996	0	72	2020-02-29_203920
110	5000	2587	3	0	0	0	4	2334	11.200991	8.085805875287388	17.88562	0.0	4.0	610.0	6.6369143	3.834111	19.493835	0.0	2410	2410	2410	1.25	20	76	207	379	436	4996	0	72	2020-02-29_203920
111	5000	2587	3	0	0	0	4	2334	11.200991	8.085805875287388	17.88562	0.0	4.0	610.0	6.6369143	3.834111	19.493835	0.0	2410	2410	2410	1.25	20	76	207	379	436	4996	0	72	2020-02-29_203920
111	5000	2587	3	0	0	0	3	2335	14.934654	3.7985431789822757	17.88562	10.648872	3.0	610.0	6.6369143	3.834111	19.493835	0.0	2410	2410	2410	1.6666666	20	76	207	379	436	4997	0	72	2020-02-29_203920
111	5000	2587	3	0	0	0	3	2335	14.934654	3.7985431789822757	17.88562	10.648872	3.0	610.0	6.6369143	3.834111	19.493835	0.0	2410	2410	2410	1.6666666	20	76	207	379	436	4997	0	72	2020-02-29_203921
112	5000	2587	3	0	0	0	3	2335	14.934654	3.7985431789822757	17.88562	10.648872	3.0	610.0	6.6369143	3.834111	19.493835	0.0	2410	2410	2410	1.6666666	20	76	207	379	436	4997	0	72	2020-02-29_203921
112	5000	2587	3	0	0	0	3	2335	14.934654	3.7985431789822757	17.88562	10.648872	3.0	610.0	6.6369143	3.834111	19.493835	0.0	2410	2410	2410	1.6666666	20	76	207	379	436	4997	0	72	2020-02-29_203921
112	5000	2587	3	0	0	0	3	2335	14.934654	3.7985431789822757	17.88562	10.648872	3.0	610.0	6.6369143	3.834111	19.493835	0.0	2410	2410	2410	1.6666666	20	76	207	379	436	4997	0	72	2020-02-29_203921
113	5000	2587	3	0	0	0	3	2335	14.934654	3.7985431789822757	17.88562	10.648872	3.0	610.0	6.6369143	3.834111	19.493835	0.0	2410	2410	2410	1.6666666	20	76	207	379	436	4997	0	72	2020-02-29_203921
113	5000	2587	2	0	1	0	3	2335	14.934654	3.7985431789822757	17.88562	10.648872	3.0	610.0	6.6369143	3.834111	19.493835	0.0	2411	2410	2410	1.6666666	20	76	207	379	436	4997	0	72	2020-02-29_203922
113	5000	2587	2	0	1	0	2	2336	14.267246	5.1171533947456025	17.88562	10.648872	2.0	610.0	6.6369143	3.834111	19.493835	0.0	2411	2410	2410	1.5	20	76	207	379	436	4998	0	72	2020-02-29_203922
114	5000	2587	2	0	1	0	1	2337	17.88562	NaN	17.88562	17.88562	1.0	610.0	6.6369143	3.834111	19.493835	0.0	2411	2410	2410	1.0	20	76	207	379	436	4999	0	72	2020-02-29_203922
114	5000	2587	1	0	1	0	2	2337	14.460133	4.844370943692059	17.88562	11.034645	2.0	610.0	6.6369143	3.834111	19.493835	0.0	2412	2411	2411	0.5	20	76	207	379	436	4998	0	72	2020-02-29_203922
114	5000	2587	1	0	1	0	2	2337	14.460133	4.844370943692059	17.88562	11.034645	2.0	610.0	6.6369143	3.834111	19.493835	0.0	2412	2411	2411	0.5	20	76	207	379	436	4998	0	72	2020-02-29_203923
115	5000	2587	1	0	1	0	2	2337	14.460133	4.844370943692059	17.88562	11.034645	2.0	610.0	6.6369143	3.834111	19.493835	0.0	2412	2411	2411	0.5	20	76	207	379	436	4998	0	72	2020-02-29_203923
115	5000	2587	1	0	0	0	3	2337	14.579928	3.4317659584219595	17.88562	11.034645	3.0	610.0	6.6369143	3.834111	19.493835	0.0	2412	2412	2412	0.6666667	20	76	207	379	436	4997	0	72	2020-02-29_203923
115	5000	2587	1	0	0	0	3	2337	14.579928	3.4317659584219595	17.88562	11.034645	3.0	610.0	6.6369143	3.834111	19.493835	0.0	2412	2412	2412	0.6666667	20	76	207	379	436	4997	0	72	2020-02-29_203923
116	5000	2587	1	0	0	0	3	2337	14.579928	3.4317659584219595	17.88562	11.034645	3.0	610.0	6.6369143	3.834111	19.493835	0.0	2412	2412	2412	0.6666667	20	76	207	379	436	4997	0	72	2020-02-29_203924
116	5000	2587	0	0	1	0	3	2337	14.579928	3.4317659584219595	17.88562	11.034645	3.0	610.0	6.6369143	3.834111	19.493835	0.0	2413	2412	2412	0.6666667	20	76	207	379	436	4997	0	72	2020-02-29_203924
116	5000	2587	0	0	1	0	3	2337	14.579928	3.4317659584219595	17.88562	11.034645	3.0	610.0	6.6369143	3.834111	19.493835	0.0	2413	2412	2412	0.6666667	20	76	207	379	436	4997	0	72	2020-02-29_203924
117	5000	2587	0	0	1	0	3	2337	14.579928	3.4317659584219595	17.88562	11.034645	3.0	610.0	6.6369143	3.834111	19.493835	0.0	2413	2412	2412	0.6666667	20	76	207	379	436	4997	0	72	2020-02-29_203924
117	5000	2587	0	0	0	0	4	2337	12.979511	4.254019463383852	17.88562	8.178261	4.0	610.0	6.6369143	3.834111	19.493835	0.0	2413	2413	2413	0.5	20	76	207	379	436	4996	0	72	2020-02-29_203925
117	5000	2587	0	0	0	0	4	2337	12.979511	4.254019463383852	17.88562	8.178261	4.0	610.0	6.6369143	3.834111	19.493835	0.0	2413	2413	2413	0.5	20	76	207	379	436	4996	0	72	2020-02-29_203925
118	5000	2587	0	0	0	0	4	2337	12.979511	4.254019463383852	17.88562	8.178261	4.0	610.0	6.6369143	3.834111	19.493835	0.0	2413	2413	2413	0.5	20	76	207	379	436	4996	0	72	2020-02-29_203925
118	5000	2587	0	0	0	0	4	2337	12.979511	4.254019463383852	17.88562	8.178261	4.0	610.0	6.6369143	3.834111	19.493835	0.0	2413	2413	2413	0.5	20	76	207	379	436	4996	0	72	2020-02-29_203925
118	5000	2587	0	0	0	0	4	2337	12.979511	4.254019463383852	17.88562	8.178261	4.0	610.0	6.6369143	3.834111	19.493835	0.0	2413	2413	2413	0.5	20	76	207	379	436	4996	0	72	2020-02-29_203925
119	5000	2587	0	0	0	0	4	2337	12.979511	4.254019463383852	17.88562	8.178261	4.0	610.0	6.6369143	3.834111	19.493835	0.0	2413	2413	2413	0.5	20	76	207	379	436	4996	0	72	2020-02-29_203926
119	5000	2587	0	0	0	0	3	2338	11.344142	3.331429001112454	14.819519	8.178261	3.0	610.0	6.6369143	3.834111	19.493835	0.0	2413	2413	2413	0.33333334	20	76	207	379	436	4997	0	72	2020-02-29_203926
119	5000	2587	0	0	0	0	3	2338	11.344142	3.331429001112454	14.819519	8.178261	3.0	610.0	6.6369143	3.834111	19.493835	0.0	2413	2413	2413	0.33333334	20	76	207	379	436	4997	0	72	2020-02-29_203926
120	5000	2587	0	0	0	0	3	2338	11.344142	3.331429001112454	14.819519	8.178261	3.0	610.0	6.6369143	3.834111	19.493835	0.0	2413	2413	2413	0.33333334	20	76	207	379	436	4997	0	72	2020-02-29_203927
120	5000	2587	0	0	0	0	3	2338	11.344142	3.331429001112454	14.819519	8.178261	3.0	610.0	6.6369143	3.834111	19.493835	0.0	2413	2413	2413	0.33333334	20	76	207	379	436	4997	0	72	2020-02-29_203927
120	5000	2587	0	0	0	0	2	2339	9.606453	2.019768647457354	11.034645	8.178261	2.0	610.0	6.6369143	3.834111	19.493835	0.0	2413	2413	2413	0.0	20	76	207	379	436	4998	0	72	2020-02-29_203927
121	5000	2587	0	0	0	0	2	2339	9.606453	2.019768647457354	11.034645	8.178261	2.0	610.0	6.6369143	3.834111	19.493835	0.0	2413	2413	2413	0.0	20	76	207	379	436	4998	0	72	2020-02-29_203927
121	5000	2587	0	0	0	0	2	2339	9.606453	2.019768647457354	11.034645	8.178261	2.0	610.0	6.6369143	3.834111	19.493835	0.0	2413	2413	2413	0.0	20	76	207	379	436	4998	0	72	2020-02-29_203928
121	5000	2587	0	0	0	0	1	2340	8.178261	NaN	8.178261	8.178261	1.0	610.0	6.6369143	3.834111	19.493835	0.0	2413	2413	2413	0.0	20	76	207	379	436	4999	0	72	2020-02-29_203928
122	5000	2587	0	0	0	0	1	2340	8.178261	NaN	8.178261	8.178261	1.0	610.0	6.6369143	3.834111	19.493835	0.0	2413	2413	2413	0.0	20	76	207	379	436	4999	0	72	2020-02-29_203929
122	5000	2587	0	0	0	0	1	2340	8.178261	NaN	8.178261	8.178261	1.0	610.0	6.6369143	3.834111	19.493835	0.0	2413	2413	2413	0.0	20	76	207	379	436	4999	0	72	2020-02-29_203929
122	5000	2587	0	0	0	0	1	2340	8.178261	NaN	8.178261	8.178261	1.0	610.0	6.6369143	3.834111	19.493835	0.0	2413	2413	2413	0.0	20	76	207	379	436	4999	0	72	2020-02-29_203929
123	5000	2587	0	0	0	0	1	2340	8.178261	NaN	8.178261	8.178261	1.0	610.0	6.6369143	3.834111	19.493835	0.0	2413	2413	2413	0.0	20	76	207	379	436	4999	0	72	2020-02-29_203930
123	5000	2587	0	0	0	0	0	2341	NaN	-0.0	9999.0	9999.0	0.0	610.0	6.6369143	3.834111	19.493835	0.0	2413	2413	2413	0.0	20	76	207	379	436	5000	0	72	2020-02-29_203930
123	5000	2587	0	0	0	0	0	2341	NaN	-0.0	9999.0	9999.0	0.0	610.0	6.6369143	3.834111	19.493835	0.0	2413	2413	2413	0.0	20	76	207	379	436	5000	0	72	2020-02-29_203930
124	5000	2587	0	0	0	0	0	2341	NaN	-0.0	9999.0	9999.0	0.0	610.0	6.6369143	3.834111	19.493835	0.0	2413	2413	2413	0.0	20	76	207	379	436	5000	0	72	2020-02-29_203930
124	5000	2587	0	0	0	0	0	2341	NaN	-0.0	9999.0	9999.0	0.0	610.0	6.6369143	3.834111	19.493835	0.0	2413	2413	2413	0.0	20	76	207	379	436	5000	0	72	2020-02-29_203931
124	5000	2587	0	0	0	0	0	2341	NaN	-0.0	9999.0	9999.0	0.0	610.0	6.6369143	3.834111	19.493835	0.0	2413	2413	2413	0.0	20	76	207	379	436	5000	0	72	2020-02-29_203931
125	5000	2587	0	0	0	0	0	2341	NaN	-0.0	9999.0	9999.0	0.0	610.0	6.6369143	3.834111	19.493835	0.0	2413	2413	2413	0.0	20	76	207	379	436	5000	0	72	2020-02-29_203931
125	5000	2587	0	0	0	0	0	2341	NaN	-0.0	9999.0	9999.0	0.0	610.0	6.6369143	3.834111	19.493835	0.0	2413	2413	2413	0.0	20	76	207	379	436	5000	0	72	2020-02-29_203931
125	5000	2587	0	0	0	0	0	2341	NaN	-0.0	9999.0	9999.0	0.0	610.0	6.6369143	3.834111	19.493835	0.0	2413	2413	2413	0.0	20	76	207	379	436	5000	0	72	2020-02-29_203932
126	5000	2587	0	0	0	0	0	2341	NaN	-0.0	9999.0	9999.0	0.0	610.0	6.6369143	3.834111	19.493835	0.0	2413	2413	2413	0.0	20	76	207	379	436	5000	0	72	2020-02-29_203932
126	5000	2587	0	0	0	0	0	2341	NaN	-0.0	9999.0	9999.0	0.0	610.0	6.6369143	3.834111	19.493835	0.0	2413	2413	2413	0.0	20	76	207	379	436	5000	0	72	2020-02-29_203932
126	5000	2587	0	0	0	0	0	2341	NaN	-0.0	9999.0	9999.0	0.0	610.0	6.6369143	3.834111	19.493835	0.0	2413	2413	2413	0.0	20	76	207	379	436	5000	0	72	2020-02-29_203932
127	5000	2587	0	0	0	0	0	2341	NaN	-0.0	9999.0	9999.0	0.0	610.0	6.6369143	3.834111	19.493835	0.0	2413	2413	2413	0.0	20	76	207	379	436	5000	0	72	2020-02-29_203932
127	5000	2587	0	0	0	0	0	2341	NaN	-0.0	9999.0	9999.0	0.0	610.0	6.6369143	3.834111	19.493835	0.0	2413	2413	2413	0.0	20	76	207	379	436	5000	0	72	2020-02-29_203933
127	5000	2587	0	0	0	0	0	2341	NaN	-0.0	9999.0	9999.0	0.0	610.0	6.6369143	3.834111	19.493835	0.0	2413	2413	2413	0.0	20	76	207	379	436	5000	0	72	2020-02-29_203933
128	5000	2587	0	0	0	0	0	2341	NaN	-0.0	9999.0	9999.0	0.0	610.0	6.6369143	3.834111	19.493835	0.0	2413	2413	2413	0.0	20	76	207	379	436	5000	0	72	2020-02-29_203933
128	5000	2587	0	0	0	0	0	2341	NaN	-0.0	9999.0	9999.0	0.0	610.0	6.6369143	3.834111	19.493835	0.0	2413	2413	2413	0.0	20	76	207	379	436	5000	0	72	2020-02-29_203933
128	5000	2587	0	0	0	0	0	2341	NaN	-0.0	9999.0	9999.0	0.0	610.0	6.6369143	3.834111	19.493835	0.0	2413	2413	2413	0.0	20	76	207	379	436	5000	0	72	2020-02-29_203933
129	5000	2587	0	0	0	0	0	2341	NaN	-0.0	9999.0	9999.0	0.0	610.0	6.6369143	3.834111	19.493835	0.0	2413	2413	2413	0.0	20	76	207	379	436	5000	0	72	2020-02-29_203934
