# Supplementary material for: Discrete simulation analysis of COVID-19 and prediction of isolation bed numbers
Source: PeerJ. 2021 Jun 23;9:e11629. doi: 10.7717/peerj.11629 (PMC8234972; doi:10.7717/peerj.11629)
Supplement: Supplemental Information 3 [file peerj-09-11629-s003.zip › raw_data/Healing time_output_2020-02-29_203939.csv]

worldTime(Day)	CITY_PERSON_SIZE	NORMAL	SHADOW	SUPER	CONFIRMED	DIAGNOSIS	FREEZE	CURED	shadow_average	shadow_std	shadow_max	shadow_min	real_countTmp	max_count	count_shadow_average	count_shadow_std	count_shadow_max	count_shadow_min	sum_confirmed_mark	sum_diagnosis_mark	sum_freeze_mark	r0	G1num	G2num	G3Num	G4Num	G5Num	BED_CanUse	BED_Need	DEATH	recordTime
0	5000	4973	27	0	0	0	0	0	NaN	-0.0	9999.0	9999.0	0.0	0.0	NaN	-0.0	9999.0	9999.0	0	0	0	0.0	0	0	0	0	0	5000	0	0	2020-02-29_203941
0	5000	4971	27	0	2	0	0	0	NaN	-0.0	9999.0	9999.0	0.0	0.0	NaN	-0.0	9999.0	9999.0	2	0	0	0.0	0	0	0	0	0	5000	0	0	2020-02-29_203941
0	5000	4957	41	0	2	0	0	0	NaN	-0.0	9999.0	9999.0	0.0	0.0	NaN	-0.0	9999.0	9999.0	2	0	0	0.0	0	0	0	0	0	5000	0	0	2020-02-29_203941
1	5000	4947	51	0	1	0	1	0	0.0	NaN	0.0	0.0	1.0	1.0	0.0	NaN	0.0	0.0	2	1	1	0.0	1	0	0	0	0	4999	0	0	2020-02-29_203942
1	5000	4938	57	0	3	0	2	0	0.025695464	0.03633887262716706	0.051390927	0.0	2.0	2.0	0.025695464	0.036338873	0.051390927	0.0	5	2	2	0.5	2	0	0	0	0	4998	0	0	2020-02-29_203942
1	5000	4930	64	0	4	0	2	0	0.025695464	0.03633887262716706	0.051390927	0.0	2.0	2.0	0.025695464	0.036338873	0.051390927	0.0	6	2	2	0.5	2	0	0	0	0	4998	0	0	2020-02-29_203942
2	5000	4921	72	0	2	0	5	0	0.010278186	0.02298272254052121	0.051390927	0.0	5.0	5.0	0.010278186	0.022982722	0.051390927	0.0	7	5	5	0.4	2	1	1	1	0	4995	0	0	2020-02-29_203942
2	5000	4911	81	0	2	0	6	0	0.008565155	0.02098025928054318	0.051390927	0.0	6.0	6.0	0.008565155	0.02098026	0.051390927	0.0	8	6	6	0.33333334	2	1	1	2	0	4994	0	0	2020-02-29_203942
2	5000	4894	97	0	3	0	6	0	0.008565155	0.02098025928054318	0.051390927	0.0	6.0	6.0	0.008565155	0.02098026	0.051390927	0.0	9	6	6	0.33333334	2	1	1	2	0	4994	0	0	2020-02-29_203943
3	5000	4883	106	0	4	0	7	0	0.25664476	0.656636328742719	1.7451224	0.0	7.0	7.0	0.25664476	0.65663636	1.7451224	0.0	11	7	7	0.42857143	3	1	1	2	0	4993	0	0	2020-02-29_203943
3	5000	4864	121	0	7	0	8	0	0.43652117	0.7927291583326327	1.7451224	0.0	8.0	8.0	0.43652117	0.79272914	1.7451224	0.0	15	8	8	0.75	3	1	1	3	0	4992	0	0	2020-02-29_203943
3	5000	4852	130	0	9	0	9	0	0.65672046	0.9931045859503213	2.4183152	0.0	9.0	9.0	0.65672046	0.9931046	2.4183152	0.0	18	9	9	1.2222222	4	1	1	3	0	4991	0	0	2020-02-29_203943
4	5000	4833	146	0	8	0	13	0	0.68329775	1.076247917022639	2.8610075	0.0	13.0	13.0	0.68329775	1.0762479	2.8610075	0.0	21	13	13	0.9230769	5	2	2	3	1	4987	0	0	2020-02-29_203943
4	5000	4816	158	0	9	0	17	0	0.77197474	1.1526312517907344	3.2219124	0.0	17.0	17.0	0.77197474	1.1526313	3.2219124	0.0	26	17	17	0.7647059	6	3	3	4	1	4983	0	0	2020-02-29_203943
4	5000	4802	166	0	13	0	19	0	0.8719814	1.2649764765938354	3.4440746	0.0	19.0	19.0	0.8719814	1.2649765	3.4440746	0.0	32	19	19	0.7894737	7	3	3	5	1	4981	0	0	2020-02-29_203943
5	5000	4778	183	0	16	0	22	1	0.93874377	1.257795156039438	3.4440746	0.0	22.0	22.0	0.93874377	1.2577952	3.4440746	0.0	39	23	23	0.77272725	7	5	3	6	2	4978	0	0	2020-02-29_203944
5	5000	4749	202	0	22	0	26	1	0.9122349	1.2351337467003964	3.4440746	0.0	26.0	26.0	0.9122349	1.2351338	3.4440746	0.0	49	27	27	0.7692308	7	5	3	8	2	4974	0	0	2020-02-29_203944
5	5000	4725	220	0	22	0	32	1	0.9629291	1.1964202933441934	3.4440746	0.0	32.0	32.0	0.9629291	1.1964203	3.4440746	0.0	55	33	33	0.78125	7	5	6	10	3	4968	0	0	2020-02-29_203944
6	5000	4700	240	0	20	0	39	1	1.0318271	1.2275672247788787	3.979095	0.0	39.0	39.0	1.0318271	1.2275672	3.979095	0.0	60	40	40	0.82051283	7	7	9	11	3	4961	0	0	2020-02-29_203944
6	5000	4668	263	0	18	0	49	2	1.476938	1.53060821785689	4.642883	0.0	49.0	49.0	1.476938	1.5306082	4.642883	0.0	69	51	51	1.0612245	7	7	15	11	6	4951	0	0	2020-02-29_203945
6	5000	4621	300	0	24	0	53	2	1.6808008	1.6632898533832874	5.4387703	0.0	53.0	53.0	1.6808008	1.6632899	5.4387703	0.0	79	55	55	1.1132076	8	8	16	12	6	4947	0	0	2020-02-29_203945
7	5000	4582	333	0	22	0	61	2	1.7494247	1.7636730916472132	5.7017083	0.0	61.0	61.0	1.7494247	1.7636731	5.7017083	0.0	85	63	63	1.1967213	8	10	18	14	7	4939	0	0	2020-02-29_203945
7	5000	4544	360	0	24	0	70	2	1.8739389	1.9254311636064123	6.2048135	0.0	70.0	70.0	1.8739389	1.9254311	6.2048135	0.0	96	72	72	1.2714286	9	12	20	17	7	4930	0	0	2020-02-29_203945
7	5000	4495	405	0	20	0	77	3	2.0087779	2.0346742377700697	6.459657	0.0	77.0	77.0	2.0087779	2.0346742	6.459657	0.0	100	80	80	1.3376623	11	13	21	18	9	4923	0	0	2020-02-29_203946
8	5000	4449	441	0	24	0	83	3	2.12591	2.139096236258971	6.984751	0.0	83.0	83.0	2.12591	2.1390963	6.984751	0.0	110	86	86	1.4096385	12	15	22	18	10	4917	0	0	2020-02-29_203946
8	5000	4415	463	0	26	0	91	5	2.3627222	2.237464849100037	6.984751	0.0	91.0	91.0	2.3627222	2.237465	6.984751	0.0	122	96	96	1.4065934	12	19	23	22	10	4909	0	0	2020-02-29_203946
8	5000	4363	496	0	39	0	97	5	2.4376874	2.347609940007054	7.5875096	0.0	97.0	97.0	2.4376874	2.34761	7.5875096	0.0	141	102	102	1.4432989	12	20	24	24	10	4903	0	0	2020-02-29_203947
9	5000	4319	522	0	44	0	108	6	2.4421384	2.3763392838305353	7.702123	0.0	108.0	108.0	2.4421384	2.3763392	7.702123	0.0	159	115	115	1.4351852	13	20	26	27	13	4892	0	1	2020-02-29_203947
9	5000	4263	560	0	52	0	116	8	2.4416091	2.4047793563540463	8.230124	0.0	116.0	116.0	2.4416091	2.4047794	8.230124	0.0	177	125	125	1.4137931	14	20	28	30	15	4884	0	1	2020-02-29_203947
9	5000	4226	576	0	51	0	134	11	2.4587147	2.421503936890405	8.551907	0.0	134.0	134.0	2.4587147	2.421504	8.551907	0.0	198	147	147	1.3358209	16	20	34	33	22	4866	0	2	2020-02-29_203948
10	5000	4189	589	0	59	0	148	13	2.55115	2.4905217741631103	8.831475	0.0	148.0	148.0	2.55115	2.4905217	8.831475	0.0	222	163	163	1.3986486	17	22	36	35	27	4852	0	2	2020-02-29_203948
10	5000	4146	614	0	59	0	164	15	2.5195978	2.489487384133629	8.831475	0.0	164.0	164.0	2.5195978	2.4894874	8.831475	0.0	240	181	181	1.2987804	17	22	41	40	30	4836	0	2	2020-02-29_203948
10	5000	4108	625	0	66	0	183	16	2.5070112	2.4313943148343884	8.831475	0.0	183.0	183.0	2.5070112	2.4313943	8.831475	0.0	267	201	201	1.273224	17	23	44	45	34	4817	0	2	2020-02-29_203949
11	5000	4066	649	0	58	0	202	23	2.6813197	2.5596241514153575	9.775059	0.0	202.0	202.0	2.6813197	2.5596242	9.775059	0.0	285	227	227	1.3069307	17	29	48	51	38	4798	0	2	2020-02-29_203949
11	5000	4019	670	0	69	0	212	28	2.8188148	2.5905912537441775	9.775059	0.0	212.0	212.0	2.8188148	2.5905912	9.775059	0.0	311	242	242	1.3207548	17	32	51	52	41	4788	0	2	2020-02-29_203950
11	5000	3974	705	0	50	0	235	34	2.8843346	2.6246433924091277	9.775059	0.0	235.0	235.0	2.8843346	2.6246433	9.775059	0.0	321	271	271	1.2723404	17	32	61	57	46	4765	0	2	2020-02-29_203950
12	5000	3918	737	0	55	0	250	37	2.903269	2.648339463841629	10.538909	0.0	250.0	250.0	2.903269	2.6483395	10.538909	0.0	345	290	290	1.256	17	32	63	64	52	4750	0	3	2020-02-29_203950
12	5000	3871	758	0	59	0	270	39	3.0657012	2.727095062797934	10.538909	0.0	270.0	270.0	3.0657012	2.7270951	10.538909	0.0	371	312	312	1.2185185	17	34	66	71	57	4730	0	3	2020-02-29_203951
12	5000	3834	771	0	72	0	271	49	3.1127133	2.715399947240576	10.538909	0.0	271.0	271.0	3.1127133	2.7154	10.538909	0.0	395	323	323	1.2250923	17	35	69	71	61	4729	0	3	2020-02-29_203951
13	5000	3791	790	0	68	0	293	55	3.180741	2.7641231101093484	10.538909	0.0	293.0	293.0	3.180741	2.7641232	10.538909	0.0	419	351	351	1.2832764	17	37	73	82	65	4707	0	3	2020-02-29_203952
13	5000	3752	804	0	70	0	305	66	3.2496104	2.8137468753019497	11.533775	0.0	305.0	305.0	3.2496104	2.813747	11.533775	0.0	444	374	374	1.2983607	17	39	79	86	67	4695	0	3	2020-02-29_203952
13	5000	3722	804	0	76	0	323	72	3.3609982	2.859408685871419	11.533775	0.0	323.0	323.0	3.3609982	2.8594086	11.533775	0.0	474	398	398	1.2972137	17	39	86	90	69	4677	0	3	2020-02-29_203952
14	5000	3685	813	0	82	0	339	78	3.507227	2.917874621975782	12.81995	0.0	339.0	339.0	3.507227	2.9178746	12.81995	0.0	502	420	420	1.2743363	18	40	93	94	74	4661	0	3	2020-02-29_203953
14	5000	3649	826	0	79	0	356	87	3.6120808	2.984099210608602	12.81995	0.0	356.0	356.0	3.6120808	2.9840991	12.81995	0.0	525	446	446	1.275281	18	41	100	100	81	4644	0	3	2020-02-29_203953
14	5000	3599	838	0	86	0	371	102	3.797844	3.0371720187972784	12.81995	0.0	371.0	371.0	3.797844	3.037172	12.81995	0.0	563	477	477	1.2803235	18	42	109	105	87	4629	0	4	2020-02-29_203954
15	5000	3565	845	0	86	0	387	112	3.88154	3.0567442075100892	12.81995	0.0	387.0	387.0	3.88154	3.056744	12.81995	0.0	590	504	504	1.2713178	18	42	113	109	95	4613	0	5	2020-02-29_203954
15	5000	3533	840	0	99	0	397	125	3.9141471	3.0634613085370948	12.81995	0.0	397.0	397.0	3.9141471	3.0634613	12.81995	0.0	627	528	528	1.2216625	18	43	116	113	102	4603	0	6	2020-02-29_203955
15	5000	3509	825	0	102	0	420	137	4.1736283	3.11225535338998	13.146328	0.0	420.0	420.0	4.1736283	3.1122553	13.146328	0.0	666	564	564	1.2714286	18	46	119	118	113	4580	0	7	2020-02-29_203955
16	5000	3478	824	0	104	0	439	147	4.2384744	3.2002909706865883	14.7227545	0.0	439.0	439.0	4.2384744	3.200291	14.7227545	0.0	698	594	594	1.2460136	19	47	126	121	120	4561	0	8	2020-02-29_203955
16	5000	3446	831	0	93	0	454	168	4.445433	3.264526328388649	14.7227545	0.0	454.0	454.0	4.445433	3.2645264	14.7227545	0.0	723	630	630	1.2202643	19	49	130	128	127	4546	0	8	2020-02-29_203956
16	5000	3417	823	0	92	0	478	181	4.650085	3.266788841090803	14.7227545	0.0	478.0	478.0	4.650085	3.266789	14.7227545	0.0	760	668	668	1.2343097	19	52	138	133	139	4522	0	9	2020-02-29_203956
17	5000	3387	811	0	104	0	483	206	4.7758207	3.309200875201456	15.886665	0.0	483.0	483.0	4.7758207	3.3092008	15.886665	0.0	802	698	698	1.2111801	19	53	144	139	148	4517	0	9	2020-02-29_203957
17	5000	3365	807	0	103	0	491	224	4.91514	3.3120920181944378	15.886665	0.0	491.0	491.0	4.91514	3.312092	15.886665	0.0	828	725	725	1.2057027	19	55	145	146	156	4509	0	10	2020-02-29_203957
17	5000	3336	800	0	102	0	515	236	5.0980453	3.363458467039109	15.886665	0.0	515.0	515.0	5.0980453	3.3634584	15.886665	0.0	864	762	762	1.2116505	19	55	148	155	163	4485	0	11	2020-02-29_203958
18	5000	3315	788	0	95	0	544	247	5.2881975	3.4211910034489565	16.83565	0.0	544.0	544.0	5.2881975	3.421191	16.83565	0.0	897	802	802	1.242647	20	59	153	164	168	4456	0	11	2020-02-29_203958
18	5000	3301	776	0	93	0	544	275	5.410499	3.471183679185467	16.83565	0.0	544.0	544.0	5.2881975	3.421191	16.83565	0.0	923	830	830	1.2481618	20	59	155	169	176	4456	0	11	2020-02-29_203959
18	5000	3281	764	0	89	0	562	293	5.5595765	3.5565656793397644	17.644411	0.0	562.0	562.0	5.5595765	3.5565658	17.644411	0.0	955	866	866	1.2544484	20	61	159	175	187	4438	0	11	2020-02-29_203959
19	5000	3264	753	0	85	0	567	319	5.7678914	3.584663912928567	17.644411	0.0	567.0	567.0	5.7678914	3.5846639	17.644411	0.0	983	898	898	1.2839506	20	63	161	185	192	4433	0	12	2020-02-29_204000
19	5000	3246	748	0	81	0	568	344	5.8944664	3.6377982105832714	17.644411	0.0	568.0	568.0	5.8944664	3.6377983	17.644411	0.0	1006	925	925	1.2922535	20	65	163	191	195	4432	0	13	2020-02-29_204000
19	5000	3233	729	0	82	0	588	355	5.9430466	3.6419615031872925	17.644411	0.0	588.0	588.0	5.9430466	3.6419616	17.644411	0.0	1038	956	956	1.2568027	20	65	165	200	202	4412	0	13	2020-02-29_204001
20	5000	3223	700	0	94	0	590	379	5.988186	3.6621062499986667	17.644411	0.0	590.0	590.0	5.988186	3.6621063	17.644411	0.0	1077	983	983	1.2305084	20	66	169	206	207	4410	0	14	2020-02-29_204001
20	5000	3207	679	0	107	0	597	396	6.118561	3.6801497053710834	17.644411	0.0	597.0	597.0	6.118561	3.6801498	17.644411	0.0	1114	1007	1007	1.2361809	20	67	171	210	213	4403	0	14	2020-02-29_204002
20	5000	3196	648	0	118	0	607	417	6.2439466	3.677092266702292	17.644411	0.0	607.0	607.0	6.2439466	3.6770923	17.644411	0.0	1156	1038	1038	1.2125206	20	67	177	215	216	4393	0	14	2020-02-29_204002
21	5000	3184	625	0	113	0	626	436	6.428656	3.7292666430719854	17.644411	0.0	626.0	626.0	6.428656	3.7292666	17.644411	0.0	1191	1078	1078	1.2028754	20	68	179	228	224	4374	0	16	2020-02-29_204003
21	5000	3169	610	0	105	0	631	467	6.5660233	3.761429978613026	17.644411	0.0	631.0	631.0	6.5660233	3.76143	17.644411	0.0	1221	1116	1116	1.1917591	20	68	182	235	238	4369	0	18	2020-02-29_204003
21	5000	3159	594	0	91	0	648	490	6.733243	3.778032557616291	17.644411	0.0	648.0	648.0	6.733243	3.7780325	17.644411	0.0	1247	1156	1156	1.1882716	20	68	187	242	246	4352	0	18	2020-02-29_204004
22	5000	3150	578	0	78	0	650	526	6.8962874	3.7952959207146755	17.644411	0.0	650.0	650.0	6.8962874	3.795296	17.644411	0.0	1272	1194	1194	1.1953846	20	70	190	246	251	4350	0	18	2020-02-29_204004
22	5000	3137	559	0	82	0	651	553	6.9931746	3.7846424868211472	17.644411	0.0	651.0	651.0	6.9931746	3.7846425	17.644411	0.0	1304	1222	1222	1.1689708	20	70	191	252	259	4349	0	18	2020-02-29_204004
22	5000	3122	542	0	89	0	639	590	7.097555	3.7957868861438957	17.644411	0.0	639.0	651.0	6.9931746	3.7846425	17.644411	0.0	1336	1247	1247	1.1517997	20	70	192	257	264	4361	0	18	2020-02-29_204005
23	5000	3112	522	0	92	0	640	616	7.202408	3.829581470181222	17.644411	0.0	640.0	651.0	6.9931746	3.7846425	17.644411	0.0	1366	1274	1274	1.1296875	20	70	194	264	267	4360	0	18	2020-02-29_204005
23	5000	3101	508	0	86	0	641	645	7.237006	3.8583265108140203	17.644411	0.0	641.0	651.0	6.9931746	3.7846425	17.644411	0.0	1391	1305	1305	1.0795631	20	70	195	268	274	4359	0	19	2020-02-29_204006
23	5000	3088	489	0	86	0	642	676	7.383136	3.919905696240591	17.95943	0.0	642.0	651.0	6.9931746	3.7846425	17.644411	0.0	1423	1337	1337	1.0700935	20	70	197	272	282	4358	0	19	2020-02-29_204006
24	5000	3077	470	0	86	0	641	707	7.541363	3.890977958387358	17.95943	0.0	641.0	651.0	6.9931746	3.7846425	17.644411	0.0	1453	1367	1367	1.0452418	20	72	199	279	288	4359	0	19	2020-02-29_204007
24	5000	3064	456	0	87	0	644	727	7.5877247	3.9209065856468883	17.95943	0.0	644.0	651.0	6.9931746	3.7846425	17.644411	0.0	1480	1393	1393	1.0248448	20	72	200	283	294	4356	0	22	2020-02-29_204007
24	5000	3053	439	0	84	0	651	751	7.712557	3.9148525879683467	17.95943	0.0	651.0	651.0	6.9931746	3.7846425	17.644411	0.0	1508	1424	1424	1.0107527	20	72	200	288	300	4349	0	22	2020-02-29_204008
25	5000	3041	428	0	75	0	640	793	7.756788	3.97990939147404	20.924507	0.0	640.0	651.0	6.9931746	3.7846425	17.644411	0.0	1531	1456	1456	0.965625	20	72	201	294	306	4360	0	23	2020-02-29_204008
25	5000	3028	414	0	78	0	642	815	7.8803635	3.932502239054475	20.924507	0.0	642.0	651.0	6.9931746	3.7846425	17.644411	0.0	1558	1480	1480	0.96728975	20	72	205	295	313	4358	0	23	2020-02-29_204009
25	5000	3020	399	0	71	0	629	856	8.003645	3.9476295843229736	20.924507	0.0	629.0	651.0	6.9931746	3.7846425	17.644411	0.0	1581	1510	1510	0.94753575	20	72	207	301	317	4371	0	25	2020-02-29_204009
26	5000	3008	389	0	71	0	620	887	8.1076565	3.9762039472592696	20.924507	0.0	620.0	651.0	6.9931746	3.7846425	17.644411	0.0	1603	1532	1532	0.9483871	20	73	208	302	324	4380	0	25	2020-02-29_204010
26	5000	2999	376	0	66	0	608	924	8.212669	4.039377698276191	20.924507	0.0	608.0	651.0	6.9931746	3.7846425	17.644411	0.0	1625	1559	1559	0.9440789	20	73	210	308	330	4392	0	27	2020-02-29_204010
26	5000	2991	362	0	66	0	593	960	8.2341795	4.105123547124764	20.924507	0.0	593.0	651.0	6.9931746	3.7846425	17.644411	0.0	1647	1581	1581	0.90725124	20	73	212	312	338	4407	0	28	2020-02-29_204011
27	5000	2973	359	0	62	0	589	988	8.192047	4.147280084391296	20.924507	0.0	589.0	651.0	6.9931746	3.7846425	17.644411	0.0	1668	1606	1606	0.860781	20	73	212	316	342	4411	0	29	2020-02-29_204011
27	5000	2969	338	0	68	0	576	1019	8.352708	4.151633086087226	20.924507	0.0	576.0	651.0	6.9931746	3.7846425	17.644411	0.0	1693	1625	1625	0.8559028	20	73	212	319	348	4424	0	30	2020-02-29_204011
27	5000	2959	335	0	59	0	564	1052	8.472056	4.163980737280654	20.924507	0.0	564.0	651.0	6.9931746	3.7846425	17.644411	0.0	1706	1647	1647	0.84042555	20	73	214	320	355	4436	0	31	2020-02-29_204012
28	5000	2952	332	0	47	0	549	1086	8.4369545	4.187375650409989	20.924507	0.0	549.0	651.0	6.9931746	3.7846425	17.644411	0.0	1716	1669	1669	0.8306011	20	73	215	320	359	4451	0	34	2020-02-29_204012
28	5000	2946	315	0	46	0	542	1116	8.546382	4.247727852604265	20.924507	0.0	542.0	651.0	6.9931746	3.7846425	17.644411	0.0	1739	1693	1693	0.8339483	20	73	218	322	367	4458	0	35	2020-02-29_204013
28	5000	2943	299	0	51	0	528	1143	8.560879	4.286186768962899	20.924507	0.0	528.0	651.0	6.9931746	3.7846425	17.644411	0.0	1758	1707	1707	0.7746212	20	73	219	324	368	4472	0	36	2020-02-29_204013
29	5000	2938	286	0	60	0	509	1171	8.632488	4.319906315670732	20.924507	0.0	509.0	651.0	6.9931746	3.7846425	17.644411	0.0	1776	1716	1716	0.78389	20	73	219	324	368	4491	0	36	2020-02-29_204014
29	5000	2927	280	0	54	0	503	1200	8.813798	4.374060393660858	20.924507	0.0	503.0	651.0	6.9931746	3.7846425	17.644411	0.0	1793	1739	1739	0.777336	20	73	220	326	373	4497	0	36	2020-02-29_204014
29	5000	2920	274	0	48	0	484	1237	8.89531	4.4565778229178985	20.924507	0.0	484.0	651.0	6.9931746	3.7846425	17.644411	0.0	1806	1758	1758	0.76033056	20	73	220	331	375	4516	0	37	2020-02-29_204014
30	5000	2912	270	0	42	0	473	1266	8.992282	4.461926566073256	20.924507	0.0	473.0	651.0	6.9931746	3.7846425	17.644411	0.0	1818	1776	1776	0.7463002	20	73	221	332	376	4527	0	37	2020-02-29_204015
30	5000	2907	257	0	43	0	462	1294	9.162416	4.548559761566404	21.990396	0.0	462.0	651.0	6.9931746	3.7846425	17.644411	0.0	1836	1793	1793	0.75974023	20	73	222	334	380	4538	0	37	2020-02-29_204015
30	5000	2898	252	0	44	0	444	1323	9.232969	4.5852959101211805	21.990396	0.0	444.0	651.0	6.9931746	3.7846425	17.644411	0.0	1850	1806	1806	0.75	20	73	222	337	383	4556	0	39	2020-02-29_204016
31	5000	2892	243	0	47	0	431	1347	9.2691555	4.608480696480564	21.990396	0.0	431.0	651.0	6.9931746	3.7846425	17.644411	0.0	1865	1818	1818	0.73085845	20	73	222	337	385	4569	0	40	2020-02-29_204016
31	5000	2889	230	0	45	0	421	1375	9.367937	4.655958537765936	21.990396	0.0	421.0	651.0	6.9931746	3.7846425	17.644411	0.0	1881	1836	1836	0.7410926	20	73	223	338	389	4579	0	40	2020-02-29_204016
31	5000	2886	222	0	42	0	417	1393	9.401411	4.664832481328501	21.990396	0.0	417.0	651.0	6.9931746	3.7846425	17.644411	0.0	1892	1850	1850	0.74820143	20	73	223	341	393	4583	0	40	2020-02-29_204017
32	5000	2882	214	0	39	0	406	1418	9.496734	4.7447313904379484	21.990396	0.0	406.0	651.0	6.9931746	3.7846425	17.644411	0.0	1904	1865	1865	0.7758621	20	74	223	343	399	4594	0	41	2020-02-29_204017
32	5000	2878	203	0	38	0	399	1440	9.642854	4.797940312983087	21.990396	0.0	399.0	651.0	6.9931746	3.7846425	17.644411	0.0	1919	1881	1881	0.78446114	20	74	223	345	402	4601	0	42	2020-02-29_204018
32	5000	2876	192	0	40	0	386	1464	9.874765	4.771412821173472	21.990396	0.0	386.0	651.0	6.9931746	3.7846425	17.644411	0.0	1932	1892	1892	0.7746114	20	74	224	346	404	4614	0	42	2020-02-29_204018
33	5000	2871	191	0	34	0	367	1494	9.996389	4.780138472462693	21.990396	0.0	367.0	651.0	6.9931746	3.7846425	17.644411	0.0	1938	1904	1904	0.7574932	20	74	224	348	405	4633	0	43	2020-02-29_204018
33	5000	2869	182	0	30	0	359	1517	10.142122	4.719660589008436	21.990396	0.0	359.0	651.0	6.9931746	3.7846425	17.644411	0.0	1949	1919	1919	0.7270195	20	74	224	350	408	4641	0	43	2020-02-29_204019
33	5000	2864	176	0	28	0	340	1546	10.147985	4.724695968938252	21.990396	0.0	340.0	651.0	6.9931746	3.7846425	17.644411	0.0	1960	1932	1932	0.7235294	20	74	225	350	413	4660	0	46	2020-02-29_204019
34	5000	2859	170	0	33	0	320	1571	10.317228	4.716336068652825	21.990396	0.0	320.0	651.0	6.9931746	3.7846425	17.644411	0.0	1971	1938	1938	0.75625	20	74	225	351	415	4680	0	47	2020-02-29_204019
34	5000	2848	172	0	31	0	307	1594	10.446739	4.730078028222809	21.990396	0.0	307.0	651.0	6.9931746	3.7846425	17.644411	0.0	1980	1949	1949	0.76221496	20	74	225	352	419	4693	0	48	2020-02-29_204020
34	5000	2844	170	0	26	0	293	1617	10.465584	4.742979583702727	21.990396	0.0	293.0	651.0	6.9931746	3.7846425	17.644411	0.0	1986	1960	1960	0.7337884	20	74	225	352	421	4707	0	50	2020-02-29_204020
35	5000	2842	162	0	25	0	279	1642	10.688278	4.6322231078630605	21.23462	0.0	279.0	651.0	6.9931746	3.7846425	17.644411	0.0	1996	1971	1971	0.74910396	20	74	225	352	425	4721	0	50	2020-02-29_204021
35	5000	2837	156	0	26	0	271	1659	10.638795	4.765965784114137	21.23462	0.0	271.0	651.0	6.9931746	3.7846425	17.644411	0.0	2007	1981	1981	0.7490775	20	74	225	352	425	4729	0	51	2020-02-29_204021
35	5000	2833	147	0	34	0	260	1675	10.599269	4.804386979295711	21.23462	0.0	260.0	651.0	6.9931746	3.7846425	17.644411	0.0	2020	1986	1986	0.7846154	20	74	225	352	425	4740	0	51	2020-02-29_204021
36	5000	2830	140	0	34	0	253	1692	10.652603	4.6930049868804495	21.23462	0.0	253.0	651.0	6.9931746	3.7846425	17.644411	0.0	2030	1996	1996	0.7312253	20	74	225	353	425	4747	0	51	2020-02-29_204022
36	5000	2827	134	0	32	0	246	1710	10.600228	4.570178742366934	21.23462	0.0	246.0	651.0	6.9931746	3.7846425	17.644411	0.0	2039	2007	2007	0.70731705	20	74	225	355	425	4754	0	51	2020-02-29_204022
36	5000	2822	132	0	25	0	251	1719	10.445949	4.6154957623425625	21.23462	0.0	251.0	651.0	6.9931746	3.7846425	17.644411	0.0	2046	2021	2021	0.69721115	20	74	225	355	425	4749	0	51	2020-02-29_204022
37	5000	2819	129	0	22	0	247	1732	10.327505	4.7003711229260725	22.4123	0.0	247.0	651.0	6.9931746	3.7846425	17.644411	0.0	2052	2030	2030	0.68421054	20	74	225	355	425	4753	0	51	2020-02-29_204023
37	5000	2812	126	0	23	0	239	1749	10.217258	4.6642150342781505	22.4123	0.0	239.0	651.0	6.9931746	3.7846425	17.644411	0.0	2062	2039	2039	0.69456065	20	74	225	355	426	4761	0	51	2020-02-29_204023
37	5000	2809	126	0	19	0	236	1759	10.172929	4.663606503174885	22.4123	0.0	236.0	651.0	6.9931746	3.7846425	17.644411	0.0	2065	2046	2046	0.7033898	20	74	225	355	426	4764	0	51	2020-02-29_204023
38	5000	2808	122	0	18	0	223	1778	10.027885	4.716875525030095	22.4123	0.0	223.0	651.0	6.9931746	3.7846425	17.644411	0.0	2070	2052	2052	0.7040359	20	74	225	355	426	4777	0	51	2020-02-29_204023
38	5000	2807	116	0	15	0	227	1784	10.096163	4.723900819517353	22.4123	0.0	227.0	651.0	6.9931746	3.7846425	17.644411	0.0	2077	2062	2062	0.7092511	20	74	225	355	427	4773	0	51	2020-02-29_204024
38	5000	2804	112	0	19	0	208	1806	9.825988	4.684446230213839	22.4123	0.0	208.0	651.0	6.9931746	3.7846425	17.644411	0.0	2084	2065	2065	0.72596157	20	74	225	355	427	4792	0	51	2020-02-29_204024
39	5000	2804	108	0	18	0	198	1821	9.769469	4.69517458492595	22.4123	0.0	198.0	651.0	6.9931746	3.7846425	17.644411	0.0	2088	2070	2070	0.7222222	20	74	225	356	427	4802	0	51	2020-02-29_204024
39	5000	2799	103	0	21	0	187	1837	9.613395	4.628889355849973	22.4123	0.0	187.0	651.0	6.9931746	3.7846425	17.644411	0.0	2098	2077	2077	0.7379679	20	74	225	356	427	4813	0	53	2020-02-29_204025
39	5000	2796	100	0	20	0	184	1847	9.455901	4.594572655332794	22.4123	0.0	184.0	651.0	6.9931746	3.7846425	17.644411	0.0	2104	2084	2084	0.7663044	20	74	225	357	427	4816	0	53	2020-02-29_204025
40	5000	2792	101	0	19	0	178	1857	9.356457	4.64469038014559	22.4123	0.0	178.0	651.0	6.9931746	3.7846425	17.644411	0.0	2107	2088	2088	0.78089887	20	74	225	357	427	4822	0	53	2020-02-29_204025
40	5000	2789	97	0	15	0	182	1864	9.550781	4.791050658504199	22.4123	0.0	182.0	651.0	6.9931746	3.7846425	17.644411	0.0	2114	2099	2099	0.7802198	20	74	225	358	429	4818	0	53	2020-02-29_204026
40	5000	2788	94	0	14	0	174	1877	9.500552	4.715135212938644	22.4123	0.0	174.0	651.0	6.9931746	3.7846425	17.644411	0.0	2118	2104	2104	0.7643678	20	74	225	358	429	4826	0	53	2020-02-29_204026
41	5000	2786	88	0	18	0	163	1892	9.476663	4.8134487257323	22.4123	0.0	163.0	651.0	6.9931746	3.7846425	17.644411	0.0	2126	2108	2108	0.7791411	20	74	225	358	429	4837	0	53	2020-02-29_204026
41	5000	2784	87	0	15	0	155	1906	9.2728615	4.87882454332604	22.4123	0.0	155.0	651.0	6.9931746	3.7846425	17.644411	0.0	2129	2114	2114	0.683871	20	74	225	358	429	4845	0	53	2020-02-29_204026
41	5000	2781	87	0	13	0	145	1921	9.375807	4.901434217482232	22.4123	0.0	145.0	651.0	6.9931746	3.7846425	17.644411	0.0	2132	2119	2119	0.6551724	20	74	225	358	429	4855	0	53	2020-02-29_204027
42	5000	2781	86	0	7	0	141	1932	9.302364	4.817317780481638	22.4123	0.0	141.0	651.0	6.9931746	3.7846425	17.644411	0.0	2133	2126	2126	0.6524823	20	74	225	358	429	4859	0	53	2020-02-29_204027
42	5000	2780	80	0	11	0	135	1941	9.338756	4.69354102917809	22.4123	0.0	135.0	651.0	6.9931746	3.7846425	17.644411	0.0	2140	2129	2129	0.64444447	20	74	225	358	431	4865	0	53	2020-02-29_204027
42	5000	2778	75	0	15	0	128	1951	9.328873	4.569630524705933	20.921713	0.0	128.0	651.0	6.9931746	3.7846425	17.644411	0.0	2147	2132	2132	0.6484375	20	74	225	358	432	4872	0	53	2020-02-29_204027
43	5000	2774	69	0	24	0	122	1958	9.543762	4.681981207626153	20.921713	0.0	122.0	651.0	6.9931746	3.7846425	17.644411	0.0	2157	2133	2133	0.6639344	20	74	225	358	433	4878	0	53	2020-02-29_204028
43	5000	2771	69	0	20	0	124	1963	9.786111	4.78796413950609	20.921713	0.0	124.0	651.0	6.9931746	3.7846425	17.644411	0.0	2160	2140	2140	0.6532258	20	74	225	359	433	4876	0	53	2020-02-29_204028
43	5000	2769	69	0	15	0	119	1975	9.731139	4.78470641221066	20.921713	0.0	119.0	651.0	6.9931746	3.7846425	17.644411	0.0	2162	2147	2147	0.6302521	20	74	225	359	433	4881	0	53	2020-02-29_204028
44	5000	2769	62	0	12	0	119	1985	9.708581	4.766262324507592	20.921713	0.0	119.0	651.0	6.9931746	3.7846425	17.644411	0.0	2169	2157	2157	0.66386557	20	74	225	359	433	4881	0	53	2020-02-29_204028
44	5000	2766	60	0	14	0	113	1994	9.424362	4.782640840776697	20.921713	0.0	113.0	651.0	6.9931746	3.7846425	17.644411	0.0	2174	2160	2160	0.67256635	20	74	225	360	433	4887	0	53	2020-02-29_204029
44	5000	2766	58	0	14	0	110	1999	9.576259	4.843108103889178	20.921713	0.0	110.0	651.0	6.9931746	3.7846425	17.644411	0.0	2176	2162	2162	0.6909091	20	74	225	360	434	4890	0	53	2020-02-29_204029
45	5000	2765	57	0	9	0	112	2004	9.581396	4.966261906526754	20.921713	0.0	112.0	651.0	6.9931746	3.7846425	17.644411	0.0	2178	2169	2169	0.6785714	20	74	225	360	435	4888	0	53	2020-02-29_204029
45	5000	2763	55	0	7	0	113	2009	9.418678	5.038973359494987	20.921713	0.0	113.0	651.0	6.9931746	3.7846425	17.644411	0.0	2182	2175	2175	0.6814159	20	74	225	361	435	4887	0	53	2020-02-29_204029
45	5000	2763	51	0	10	0	107	2015	9.448462	5.09643895607109	20.921713	0.0	107.0	651.0	6.9931746	3.7846425	17.644411	0.0	2186	2176	2176	0.72897196	20	74	225	361	435	4893	0	54	2020-02-29_204030
46	5000	2762	49	0	11	0	103	2021	9.663522	5.023815277275384	20.921713	0.0	103.0	651.0	6.9931746	3.7846425	17.644411	0.0	2189	2178	2178	0.7184466	20	74	225	361	436	4897	0	54	2020-02-29_204030
46	5000	2762	46	0	10	0	104	2024	9.790807	5.124198664843813	20.921713	0.0	104.0	651.0	6.9931746	3.7846425	17.644411	0.0	2192	2182	2182	0.7307692	20	74	225	361	436	4896	0	54	2020-02-29_204030
46	5000	2761	43	0	10	0	102	2030	9.749155	4.976267376207966	20.921713	0.0	102.0	651.0	6.9931746	3.7846425	17.644411	0.0	2196	2186	2186	0.6960784	20	74	225	361	436	4898	0	54	2020-02-29_204030
47	5000	2759	44	0	8	0	96	2038	9.928653	5.082496428256227	20.921713	0.0	96.0	651.0	6.9931746	3.7846425	17.644411	0.0	2197	2189	2189	0.6770833	20	74	225	361	436	4904	0	55	2020-02-29_204031
47	5000	2758	45	0	5	0	92	2045	10.051318	4.842203003968403	20.741755	0.0	92.0	651.0	6.9931746	3.7846425	17.644411	0.0	2197	2192	2192	0.6630435	20	74	225	361	436	4908	0	55	2020-02-29_204031
47	5000	2757	46	0	1	0	90	2051	10.019873	4.886945711593441	20.741755	0.0	90.0	651.0	6.9931746	3.7846425	17.644411	0.0	2197	2196	2196	0.6333333	20	74	225	361	436	4910	0	55	2020-02-29_204031
48	5000	2755	46	0	2	0	86	2056	10.055296	4.884300554505044	20.741755	0.0	86.0	651.0	6.9931746	3.7846425	17.644411	0.0	2199	2197	2197	0.6744186	20	74	225	361	436	4914	0	55	2020-02-29_204031
48	5000	2754	45	0	4	0	77	2065	10.148784	4.787474526120931	20.741755	0.0	77.0	651.0	6.9931746	3.7846425	17.644411	0.0	2201	2197	2197	0.71428573	20	74	225	361	436	4923	0	55	2020-02-29_204032
48	5000	2753	41	0	9	0	77	2065	10.148784	4.787474526120931	20.741755	0.0	77.0	651.0	6.9931746	3.7846425	17.644411	0.0	2206	2197	2197	0.71428573	20	74	225	361	436	4923	0	55	2020-02-29_204032
49	5000	2752	40	0	9	0	77	2067	10.347234	4.892465263481195	20.741755	0.0	77.0	651.0	6.9931746	3.7846425	17.644411	0.0	2208	2199	2199	0.74025977	20	74	225	361	436	4923	0	55	2020-02-29_204032
49	5000	2752	39	0	8	0	69	2077	10.203108	5.211905736918355	20.741755	0.0	69.0	651.0	6.9931746	3.7846425	17.644411	0.0	2209	2201	2201	0.68115944	20	74	225	361	436	4931	0	55	2020-02-29_204032
49	5000	2752	39	0	3	0	70	2081	10.149704	4.965435145921703	20.741755	0.0	70.0	651.0	6.9931746	3.7846425	17.644411	0.0	2209	2206	2206	0.7285714	20	74	225	361	437	4930	0	55	2020-02-29_204033
50	5000	2751	37	0	4	0	68	2085	9.959091	4.85513896236473	20.741755	0.0	68.0	651.0	6.9931746	3.7846425	17.644411	0.0	2212	2208	2208	0.6617647	20	74	225	361	437	4932	0	55	2020-02-29_204033
50	5000	2751	36	0	4	0	66	2088	10.158687	4.828309484617576	20.741755	0.0	66.0	651.0	6.9931746	3.7846425	17.644411	0.0	2213	2209	2209	0.6666667	20	74	225	361	437	4934	0	55	2020-02-29_204033
50	5000	2749	33	0	9	0	61	2092	10.124639	4.898440809720274	20.741755	0.0	61.0	651.0	6.9931746	3.7846425	17.644411	0.0	2218	2209	2209	0.6885246	20	74	225	361	437	4939	0	56	2020-02-29_204033
51	5000	2749	32	0	7	0	57	2099	9.646614	4.820610445233805	20.741755	0.0	57.0	651.0	6.9931746	3.7846425	17.644411	0.0	2219	2212	2212	0.57894737	20	74	225	361	437	4943	0	56	2020-02-29_204034
51	5000	2749	30	0	8	0	55	2102	9.558919	4.89776246501362	20.741755	0.0	55.0	651.0	6.9931746	3.7846425	17.644411	0.0	2221	2213	2213	0.58181816	20	74	225	361	437	4945	0	56	2020-02-29_204034
51	5000	2748	30	0	4	0	53	2109	9.175445	4.610907038165008	18.786816	0.0	53.0	651.0	6.9931746	3.7846425	17.644411	0.0	2222	2218	2218	0.6603774	20	74	225	361	437	4947	0	56	2020-02-29_204034
52	5000	2747	30	0	4	0	49	2114	8.8366	4.648524281949911	18.786816	0.0	49.0	651.0	6.9931746	3.7846425	17.644411	0.0	2223	2219	2219	0.59183675	20	74	225	361	437	4951	0	56	2020-02-29_204034
52	5000	2747	28	0	4	0	49	2116	8.623378	4.676380651260481	18.786816	0.0	49.0	651.0	6.9931746	3.7846425	17.644411	0.0	2225	2221	2221	0.5714286	20	74	225	361	437	4951	0	56	2020-02-29_204034
52	5000	2745	30	0	3	0	48	2118	8.652095	4.343438006935608	18.786816	1.2783813	48.0	651.0	6.9931746	3.7846425	17.644411	0.0	2225	2222	2222	0.5833333	20	74	225	361	437	4952	0	56	2020-02-29_204035
53	5000	2745	27	0	5	0	46	2121	8.719529	4.3231699428894235	18.786816	1.2783813	46.0	651.0	6.9931746	3.7846425	17.644411	0.0	2228	2223	2223	0.5869565	20	74	225	361	437	4954	0	56	2020-02-29_204035
53	5000	2744	27	0	4	0	47	2121	8.711227	4.276030986120505	18.786816	1.2783813	47.0	651.0	6.9931746	3.7846425	17.644411	0.0	2229	2225	2225	0.59574467	20	74	225	361	437	4953	0	57	2020-02-29_204035
53	5000	2743	25	0	7	0	44	2124	8.879803	4.370632498423918	18.786816	1.2783813	44.0	651.0	6.9931746	3.7846425	17.644411	0.0	2232	2225	2225	0.59090906	20	74	225	361	437	4956	0	57	2020-02-29_204035
54	5000	2743	23	0	6	0	40	2131	9.542021	4.4980229167159385	18.786816	1.6224823	40.0	651.0	6.9931746	3.7846425	17.644411	0.0	2234	2228	2228	0.625	20	74	225	361	437	4960	0	57	2020-02-29_204036
54	5000	2743	22	0	6	0	38	2134	9.502527	4.546063432659585	18.786816	1.6224823	38.0	651.0	6.9931746	3.7846425	17.644411	0.0	2235	2229	2229	0.6315789	20	74	225	361	438	4962	0	57	2020-02-29_204036
54	5000	2741	23	0	4	0	39	2136	9.863856	4.519563112665882	18.786816	1.6780243	39.0	651.0	6.9931746	3.7846425	17.644411	0.0	2236	2232	2232	0.6666667	20	74	225	361	438	4961	0	57	2020-02-29_204036
55	5000	2741	22	0	3	0	40	2137	9.77158	4.475976822439393	18.786816	1.6780243	40.0	651.0	6.9931746	3.7846425	17.644411	0.0	2237	2234	2234	0.675	20	74	225	361	438	4960	0	57	2020-02-29_204036
55	5000	2739	22	0	4	0	40	2138	10.035923	4.412796460099491	18.786816	1.6780243	40.0	651.0	6.9931746	3.7846425	17.644411	0.0	2239	2235	2235	0.75	20	74	225	361	438	4960	0	57	2020-02-29_204037
55	5000	2739	20	0	5	0	39	2140	10.218324	4.388805949289905	18.786816	1.6780243	39.0	651.0	6.9931746	3.7846425	17.644411	0.0	2241	2236	2236	0.7692308	20	74	225	361	438	4961	0	57	2020-02-29_204037
56	5000	2738	20	0	5	0	38	2142	10.330487	4.42138410343828	18.786816	1.6780243	38.0	651.0	6.9931746	3.7846425	17.644411	0.0	2242	2237	2237	0.7894737	20	74	225	361	438	4962	0	57	2020-02-29_204037
56	5000	2738	19	0	4	0	40	2142	10.374958	4.33800978069689	18.786816	1.6780243	40.0	651.0	6.9931746	3.7846425	17.644411	0.0	2243	2239	2239	0.8	20	74	225	361	438	4960	0	57	2020-02-29_204038
56	5000	2737	18	0	4	0	40	2144	10.254818	4.466407001596053	18.786816	1.6780243	40.0	651.0	6.9931746	3.7846425	17.644411	0.0	2245	2241	2241	0.775	20	74	225	361	438	4960	0	57	2020-02-29_204038
57	5000	2737	16	0	5	0	39	2146	9.955301	4.354044180916188	18.786816	1.6780243	39.0	651.0	6.9931746	3.7846425	17.644411	0.0	2247	2242	2242	0.71794873	20	74	225	361	438	4961	0	57	2020-02-29_204038
57	5000	2736	16	0	5	0	37	2149	10.122396	4.450728350407503	18.786816	1.6780243	37.0	651.0	6.9931746	3.7846425	17.644411	0.0	2248	2243	2243	0.7567568	20	74	225	361	438	4963	0	57	2020-02-29_204038
57	5000	2735	17	0	3	0	36	2152	9.972849	4.308404498124336	18.786816	1.6780243	36.0	651.0	6.9931746	3.7846425	17.644411	0.0	2248	2245	2245	0.6666667	20	74	225	361	438	4964	0	57	2020-02-29_204038
58	5000	2735	15	0	3	0	35	2155	10.041201	4.341587543803844	18.786816	1.6780243	35.0	651.0	6.9931746	3.7846425	17.644411	0.0	2250	2247	2247	0.71428573	20	74	225	361	438	4965	0	57	2020-02-29_204039
58	5000	2735	14	0	3	0	31	2160	10.207222	4.407430287814359	18.786816	2.754898	31.0	651.0	6.9931746	3.7846425	17.644411	0.0	2251	2248	2248	0.67741936	20	74	225	361	438	4969	0	57	2020-02-29_204039
58	5000	2735	13	0	3	0	30	2162	9.615362	4.555288808399495	18.004524	0.0	30.0	651.0	6.9931746	3.7846425	17.644411	0.0	2252	2249	2249	0.6	20	74	225	361	438	4970	0	57	2020-02-29_204039
59	5000	2735	11	0	4	0	29	2164	9.351224	4.89803700733963	18.004524	0.0	29.0	651.0	6.9931746	3.7846425	17.644411	0.0	2254	2250	2250	0.62068963	20	74	225	361	438	4971	0	57	2020-02-29_204039
59	5000	2735	11	0	3	0	29	2165	9.590543	4.752416096628447	18.004524	0.0	29.0	651.0	6.9931746	3.7846425	17.644411	0.0	2254	2251	2251	0.62068963	20	74	225	361	438	4971	0	57	2020-02-29_204040
59	5000	2732	14	0	2	0	28	2167	9.364554	4.744392096245318	18.004524	0.0	28.0	651.0	6.9931746	3.7846425	17.644411	0.0	2254	2252	2252	0.64285713	20	74	225	361	438	4972	0	57	2020-02-29_204040
60	5000	2731	14	0	1	0	27	2170	9.898091	4.949643424706297	19.539566	0.0	27.0	651.0	6.9931746	3.7846425	17.644411	0.0	2255	2254	2254	0.7407407	20	74	225	361	438	4973	0	57	2020-02-29_204040
60	5000	2731	13	0	2	0	27	2170	9.898091	4.949643424706297	19.539566	0.0	27.0	651.0	6.9931746	3.7846425	17.644411	0.0	2256	2254	2254	0.7407407	20	74	225	361	438	4973	0	57	2020-02-29_204040
60	5000	2730	14	0	1	0	26	2172	9.564079	5.402554345870387	19.539566	0.0	26.0	651.0	6.9931746	3.7846425	17.644411	0.0	2256	2255	2255	0.7307692	20	74	225	361	438	4974	0	57	2020-02-29_204041
61	5000	2730	13	0	2	0	25	2173	9.412465	5.457214396085584	19.539566	0.0	25.0	651.0	6.9931746	3.7846425	17.644411	0.0	2257	2255	2255	0.72	20	74	225	361	438	4975	0	57	2020-02-29_204041
61	5000	2730	13	0	1	0	23	2176	9.448357	5.720865827534359	19.539566	0.0	23.0	651.0	6.9931746	3.7846425	17.644411	0.0	2257	2256	2256	0.6956522	20	74	225	361	438	4977	0	57	2020-02-29_204041
61	5000	2730	13	0	0	0	22	2178	8.535279	5.897421722862875	19.539566	0.0	22.0	651.0	6.9931746	3.7846425	17.644411	0.0	2257	2257	2257	0.6818182	20	74	225	361	438	4978	0	57	2020-02-29_204041
62	5000	2728	15	0	0	0	20	2180	8.500636	5.958161393821438	19.539566	0.0	20.0	651.0	6.9931746	3.7846425	17.644411	0.0	2257	2257	2257	0.6	20	74	225	361	438	4980	0	57	2020-02-29_204041
62	5000	2728	14	0	1	0	17	2183	7.236743	5.372327095611474	19.539566	0.0	17.0	651.0	6.9931746	3.7846425	17.644411	0.0	2258	2257	2257	0.5294118	20	74	225	361	438	4983	0	57	2020-02-29_204042
62	5000	2728	14	0	1	0	16	2184	6.878395	5.334553797473567	19.539566	0.0	16.0	651.0	6.9931746	3.7846425	17.644411	0.0	2258	2257	2257	0.5	20	74	225	361	438	4984	0	57	2020-02-29_204042
63	5000	2727	13	0	2	0	16	2185	6.2953167	5.554145110485068	19.539566	0.0	16.0	651.0	6.9931746	3.7846425	17.644411	0.0	2260	2258	2258	0.4375	20	74	225	361	438	4984	0	57	2020-02-29_204042
63	5000	2726	13	0	3	0	15	2186	5.8618083	5.461717017861977	19.539566	0.0	15.0	651.0	6.9931746	3.7846425	17.644411	0.0	2261	2258	2258	0.33333334	20	74	225	361	438	4985	0	57	2020-02-29_204042
63	5000	2726	13	0	3	0	14	2186	6.2442026	5.455536841839309	19.539566	0.0	14.0	651.0	6.9931746	3.7846425	17.644411	0.0	2261	2258	2258	0.35714287	20	74	225	361	438	4986	0	58	2020-02-29_204043
64	5000	2726	12	0	2	0	16	2186	6.135377	5.363751906868234	19.539566	0.0	16.0	651.0	6.9931746	3.7846425	17.644411	0.0	2262	2260	2260	0.375	20	74	225	361	438	4984	0	58	2020-02-29_204043
64	5000	2726	10	0	3	0	16	2187	6.176957	5.380650056897404	19.539566	0.0	16.0	651.0	6.9931746	3.7846425	17.644411	0.0	2264	2261	2261	0.5	20	74	225	361	438	4984	0	58	2020-02-29_204043
64	5000	2725	11	0	3	0	16	2187	6.176957	5.380650056897404	19.539566	0.0	16.0	651.0	6.9931746	3.7846425	17.644411	0.0	2264	2261	2261	0.5	20	74	225	361	438	4984	0	58	2020-02-29_204043
65	5000	2725	10	0	3	0	16	2188	5.9664564	5.23986346467329	19.539566	0.0	16.0	651.0	6.9931746	3.7846425	17.644411	0.0	2265	2262	2262	0.5	20	74	225	361	438	4984	0	58	2020-02-29_204043
65	5000	2724	10	0	2	0	16	2190	7.031997	5.360351651456321	19.539566	0.0	16.0	651.0	6.9931746	3.7846425	17.644411	0.0	2266	2264	2264	0.625	20	74	225	361	438	4984	0	58	2020-02-29_204044
65	5000	2724	10	0	2	0	16	2190	7.031997	5.360351651456321	19.539566	0.0	16.0	651.0	6.9931746	3.7846425	17.644411	0.0	2266	2264	2264	0.625	20	74	225	361	438	4984	0	58	2020-02-29_204044
66	5000	2724	9	0	2	0	16	2191	7.4293585	5.421778785225643	19.539566	0.0	16.0	651.0	6.9931746	3.7846425	17.644411	0.0	2267	2265	2265	0.6875	20	74	225	361	438	4984	0	58	2020-02-29_204044
66	5000	2723	10	0	1	0	13	2195	7.8920593	5.56630019772877	19.539566	0.0	13.0	651.0	6.9931746	3.7846425	17.644411	0.0	2267	2266	2266	0.7692308	20	74	225	361	438	4987	0	58	2020-02-29_204044
66	5000	2723	10	0	1	0	12	2196	7.6171584	5.720897834045622	19.539566	0.0	12.0	651.0	6.9931746	3.7846425	17.644411	0.0	2267	2266	2266	0.75	20	74	225	361	438	4988	0	58	2020-02-29_204045
67	5000	2722	11	0	0	0	13	2196	8.00187	5.65024935416856	19.539566	0.0	13.0	651.0	6.9931746	3.7846425	17.644411	0.0	2267	2267	2267	0.6923077	20	74	225	361	438	4987	0	58	2020-02-29_204045
67	5000	2722	11	0	0	0	12	2197	8.668693	5.340565943070562	19.539566	0.0	12.0	651.0	6.9931746	3.7846425	17.644411	0.0	2267	2267	2267	0.75	20	74	225	361	438	4988	0	58	2020-02-29_204045
67	5000	2722	11	0	0	0	12	2197	8.668693	5.340565943070562	19.539566	0.0	12.0	651.0	6.9931746	3.7846425	17.644411	0.0	2267	2267	2267	0.75	20	74	225	361	438	4988	0	58	2020-02-29_204045
68	5000	2722	10	0	1	0	11	2198	8.953979	5.50449707672072	19.539566	0.0	11.0	651.0	6.9931746	3.7846425	17.644411	0.0	2268	2267	2267	0.8181818	20	74	225	361	438	4989	0	58	2020-02-29_204045
68	5000	2722	10	0	1	0	10	2199	9.045417	5.7934369279373605	19.539566	0.0	10.0	651.0	6.9931746	3.7846425	17.644411	0.0	2268	2267	2267	0.8	20	74	225	361	438	4990	0	58	2020-02-29_204046
68	5000	2722	9	0	2	0	10	2199	9.045417	5.7934369279373605	19.539566	0.0	10.0	651.0	6.9931746	3.7846425	17.644411	0.0	2269	2267	2267	0.8	20	74	225	361	438	4990	0	58	2020-02-29_204046
69	5000	2722	9	0	1	0	11	2199	10.023556	6.382150865531945	19.804955	0.0	11.0	651.0	6.9931746	3.7846425	17.644411	0.0	2269	2268	2268	1.0909091	20	74	225	361	438	4989	0	58	2020-02-29_204046
69	5000	2722	9	0	1	0	10	2200	9.071955	5.847208397074485	19.804955	0.0	10.0	651.0	6.9931746	3.7846425	17.644411	0.0	2269	2268	2268	0.9	20	74	225	361	438	4990	0	58	2020-02-29_204046
69	5000	2721	9	0	1	0	11	2200	9.446191	5.684315555003735	19.804955	0.0	11.0	651.0	6.9931746	3.7846425	17.644411	0.0	2270	2269	2269	1.0909091	20	74	225	361	438	4989	0	58	2020-02-29_204047
70	5000	2721	9	0	1	0	10	2201	10.318766	5.157108489730803	19.804955	0.0	10.0	651.0	6.9931746	3.7846425	17.644411	0.0	2270	2269	2269	1.2	20	74	225	361	438	4990	0	58	2020-02-29_204047
70	5000	2721	9	0	1	0	9	2202	10.516888	5.429425086397162	19.804955	0.0	9.0	651.0	6.9931746	3.7846425	17.644411	0.0	2270	2269	2269	1.1111112	20	74	225	361	438	4991	0	58	2020-02-29_204047
70	5000	2721	9	0	0	0	9	2203	11.5610075	3.818812288316355	19.804955	7.717331	9.0	651.0	6.9931746	3.7846425	17.644411	0.0	2270	2270	2270	1.2222222	20	74	225	361	438	4991	0	58	2020-02-29_204047
71	5000	2720	10	0	0	0	8	2204	11.949733	3.8874677846867796	19.804955	7.717331	8.0	651.0	6.9931746	3.7846425	17.644411	0.0	2270	2270	2270	1.375	20	74	225	361	438	4992	0	58	2020-02-29_204047
71	5000	2720	10	0	0	0	8	2204	11.949733	3.8874677846867796	19.804955	7.717331	8.0	651.0	6.9931746	3.7846425	17.644411	0.0	2270	2270	2270	1.375	20	74	225	361	438	4992	0	58	2020-02-29_204048
71	5000	2720	9	0	1	0	7	2205	12.224444	4.114217595452323	19.804955	7.717331	7.0	651.0	6.9931746	3.7846425	17.644411	0.0	2271	2270	2270	1.4285715	20	74	225	361	438	4993	0	58	2020-02-29_204048
72	5000	2720	9	0	1	0	7	2205	12.224444	4.114217595452323	19.804955	7.717331	7.0	651.0	6.9931746	3.7846425	17.644411	0.0	2271	2270	2270	1.4285715	20	74	225	361	438	4993	0	58	2020-02-29_204048
72	5000	2720	9	0	1	0	5	2207	13.804298	3.783525523094979	19.804955	9.397079	5.0	651.0	6.9931746	3.7846425	17.644411	0.0	2271	2270	2270	2.0	20	74	225	361	438	4995	0	58	2020-02-29_204048
72	5000	2720	8	0	1	0	6	2207	13.449883	3.4936667771910974	19.804955	9.397079	6.0	651.0	6.9931746	3.7846425	17.644411	0.0	2272	2271	2271	1.6666666	20	74	225	361	438	4994	0	58	2020-02-29_204049
73	5000	2720	8	0	1	0	6	2207	13.449883	3.4936667771910974	19.804955	9.397079	6.0	651.0	6.9931746	3.7846425	17.644411	0.0	2272	2271	2271	1.6666666	20	74	225	361	438	4994	0	58	2020-02-29_204049
73	5000	2720	7	0	2	0	6	2207	13.449883	3.4936667771910974	19.804955	9.397079	6.0	651.0	6.9931746	3.7846425	17.644411	0.0	2273	2271	2271	1.6666666	20	74	225	361	438	4994	0	58	2020-02-29_204049
73	5000	2720	7	0	1	0	6	2208	12.534721	4.365442353826251	19.804955	7.127434	6.0	651.0	6.9931746	3.7846425	17.644411	0.0	2273	2272	2272	1.6666666	20	74	225	361	438	4994	0	58	2020-02-29_204049
74	5000	2719	8	0	1	0	5	2208	13.6161785	3.8793983108953425	19.804955	9.397079	5.0	651.0	6.9931746	3.7846425	17.644411	0.0	2273	2272	2272	2.0	20	74	225	361	438	4995	0	59	2020-02-29_204049
74	5000	2719	8	0	0	0	6	2208	12.476914	4.452788116026361	19.804955	6.780594	6.0	651.0	6.9931746	3.7846425	17.644411	0.0	2273	2273	2273	1.8333334	20	74	225	361	438	4994	0	59	2020-02-29_204050
74	5000	2719	7	0	1	0	6	2208	12.476914	4.452788116026361	19.804955	6.780594	6.0	651.0	6.9931746	3.7846425	17.644411	0.0	2274	2273	2273	1.8333334	20	74	225	361	438	4994	0	59	2020-02-29_204050
75	5000	2719	6	0	2	0	5	2209	12.1698	4.906807254318257	19.804955	6.780594	5.0	651.0	6.9931746	3.7846425	17.644411	0.0	2275	2273	2273	1.8	20	74	225	361	438	4995	0	59	2020-02-29_204050
75	5000	2719	6	0	2	0	5	2209	12.1698	4.906807254318257	19.804955	6.780594	5.0	651.0	6.9931746	3.7846425	17.644411	0.0	2275	2273	2273	1.8	20	74	225	361	438	4995	0	59	2020-02-29_204050
75	5000	2718	7	0	1	0	6	2209	12.597089	4.5118576226597975	19.804955	6.780594	6.0	651.0	6.9931746	3.7846425	17.644411	0.0	2275	2274	2274	1.5	20	74	225	361	438	4994	0	59	2020-02-29_204051
76	5000	2718	6	0	1	0	7	2209	12.479723	4.130432251115455	19.804955	6.780594	7.0	651.0	6.9931746	3.7846425	17.644411	0.0	2276	2275	2275	1.2857143	20	74	225	361	438	4993	0	59	2020-02-29_204051
76	5000	2718	6	0	1	0	7	2209	12.479723	4.130432251115455	19.804955	6.780594	7.0	651.0	6.9931746	3.7846425	17.644411	0.0	2276	2275	2275	1.2857143	20	74	225	361	438	4993	0	59	2020-02-29_204051
76	5000	2718	6	0	1	0	7	2209	12.479723	4.130432251115455	19.804955	6.780594	7.0	651.0	6.9931746	3.7846425	17.644411	0.0	2276	2275	2275	1.2857143	20	74	225	361	438	4993	0	59	2020-02-29_204051
77	5000	2718	6	0	0	0	8	2209	12.308586	3.854551072754536	19.804955	6.780594	8.0	651.0	6.9931746	3.7846425	17.644411	0.0	2276	2276	2276	1.125	20	74	225	361	438	4992	0	59	2020-02-29_204052
77	5000	2718	6	0	0	0	8	2209	12.308586	3.854551072754536	19.804955	6.780594	8.0	651.0	6.9931746	3.7846425	17.644411	0.0	2276	2276	2276	1.125	20	74	225	361	438	4992	0	59	2020-02-29_204052
77	5000	2718	6	0	0	0	7	2210	12.182877	4.1456399741521315	19.804955	6.780594	7.0	651.0	6.9931746	3.7846425	17.644411	0.0	2276	2276	2276	0.85714287	20	74	225	361	438	4993	0	59	2020-02-29_204052
78	5000	2718	4	0	2	0	7	2210	12.182877	4.1456399741521315	19.804955	6.780594	7.0	651.0	6.9931746	3.7846425	17.644411	0.0	2278	2276	2276	0.85714287	20	74	225	361	438	4993	0	59	2020-02-29_204052
78	5000	2718	4	0	2	0	6	2211	10.912529	2.6585413306328998	14.733532	6.780594	6.0	651.0	6.9931746	3.7846425	17.644411	0.0	2278	2276	2276	0.33333334	20	74	225	361	438	4994	0	59	2020-02-29_204053
78	5000	2718	4	0	2	0	5	2212	10.759472	2.942635612376939	14.733532	6.780594	5.0	651.0	6.9931746	3.7846425	17.644411	0.0	2278	2276	2276	0.4	20	74	225	361	438	4995	0	59	2020-02-29_204053
79	5000	2718	4	0	0	0	7	2212	10.251929	2.799697645075109	14.733532	6.780594	7.0	651.0	6.9931746	3.7846425	17.644411	0.0	2278	2278	2278	0.42857143	20	74	225	361	438	4993	0	59	2020-02-29_204053
79	5000	2718	4	0	0	0	7	2212	10.251929	2.799697645075109	14.733532	6.780594	7.0	651.0	6.9931746	3.7846425	17.644411	0.0	2278	2278	2278	0.42857143	20	74	225	361	438	4993	0	59	2020-02-29_204053
79	5000	2718	4	0	0	0	6	2213	10.394403	3.038989382455096	14.733532	6.780594	6.0	651.0	6.9931746	3.7846425	17.644411	0.0	2278	2278	2278	0.33333334	20	74	225	361	438	4994	0	59	2020-02-29_204054
80	5000	2718	4	0	0	0	5	2213	10.279545	3.383101594126195	14.733532	6.780594	5.0	651.0	6.9931746	3.7846425	17.644411	0.0	2278	2278	2278	0.2	20	74	225	361	438	4995	0	60	2020-02-29_204054
80	5000	2718	4	0	0	0	5	2213	10.279545	3.383101594126195	14.733532	6.780594	5.0	651.0	6.9931746	3.7846425	17.644411	0.0	2278	2278	2278	0.2	20	74	225	361	438	4995	0	60	2020-02-29_204054
80	5000	2718	3	0	1	0	5	2213	10.279545	3.383101594126195	14.733532	6.780594	5.0	651.0	6.9931746	3.7846425	17.644411	0.0	2279	2278	2278	0.2	20	74	225	361	438	4995	0	60	2020-02-29_204054
81	5000	2718	3	0	1	0	4	2214	11.154283	3.187380470577868	14.733532	6.997444	4.0	651.0	6.9931746	3.7846425	17.644411	0.0	2279	2278	2278	0.0	20	74	225	361	438	4996	0	60	2020-02-29_204055
81	5000	2718	3	0	1	0	3	2215	10.947201	3.870632294251135	14.733532	6.997444	3.0	651.0	6.9931746	3.7846425	17.644411	0.0	2279	2278	2278	0.0	20	74	225	361	438	4997	0	60	2020-02-29_204055
81	5000	2717	3	0	1	0	4	2215	12.504663	4.4374116700743365	17.177052	6.997444	4.0	651.0	6.9931746	3.7846425	17.644411	0.0	2280	2279	2279	0.5	20	74	225	361	438	4996	0	60	2020-02-29_204055
82	5000	2717	3	0	1	0	3	2216	11.761707	5.120940484751239	17.177052	6.997444	3.0	651.0	6.9931746	3.7846425	17.644411	0.0	2280	2279	2279	0.6666667	20	74	225	361	438	4997	0	60	2020-02-29_204055
82	5000	2717	3	0	1	0	3	2216	11.761707	5.120940484751239	17.177052	6.997444	3.0	651.0	6.9931746	3.7846425	17.644411	0.0	2280	2279	2279	0.6666667	20	74	225	361	438	4997	0	60	2020-02-29_204055
82	5000	2717	3	0	0	0	4	2216	10.315265	5.084434181623912	17.177052	5.975937	4.0	651.0	6.9931746	3.7846425	17.644411	0.0	2280	2280	2280	0.75	20	74	225	361	438	4996	0	60	2020-02-29_204056
83	5000	2717	3	0	0	0	4	2216	10.315265	5.084434181623912	17.177052	5.975937	4.0	651.0	6.9931746	3.7846425	17.644411	0.0	2280	2280	2280	0.75	20	74	225	361	438	4996	0	60	2020-02-29_204056
83	5000	2717	3	0	0	0	4	2216	10.315265	5.084434181623912	17.177052	5.975937	4.0	651.0	6.9931746	3.7846425	17.644411	0.0	2280	2280	2280	0.75	20	74	225	361	438	4996	0	60	2020-02-29_204056
83	5000	2717	3	0	0	0	4	2216	10.315265	5.084434181623912	17.177052	5.975937	4.0	651.0	6.9931746	3.7846425	17.644411	0.0	2280	2280	2280	0.75	20	74	225	361	438	4996	0	60	2020-02-29_204056
84	5000	2717	3	0	0	0	4	2216	10.315265	5.084434181623912	17.177052	5.975937	4.0	651.0	6.9931746	3.7846425	17.644411	0.0	2280	2280	2280	0.75	20	74	225	361	438	4996	0	60	2020-02-29_204057
84	5000	2717	3	0	0	0	4	2216	10.315265	5.084434181623912	17.177052	5.975937	4.0	651.0	6.9931746	3.7846425	17.644411	0.0	2280	2280	2280	0.75	20	74	225	361	438	4996	0	60	2020-02-29_204057
84	5000	2716	4	0	0	0	4	2216	10.315265	5.084434181623912	17.177052	5.975937	4.0	651.0	6.9931746	3.7846425	17.644411	0.0	2280	2280	2280	0.75	20	74	225	361	438	4996	0	60	2020-02-29_204057
85	5000	2716	4	0	0	0	3	2217	10.050144	6.193179827794001	17.177052	5.975937	3.0	651.0	6.9931746	3.7846425	17.644411	0.0	2280	2280	2280	1.0	20	74	225	361	438	4997	0	60	2020-02-29_204057
85	5000	2716	4	0	0	0	2	2218	11.576494	7.920384012796113	17.177052	5.975937	2.0	651.0	6.9931746	3.7846425	17.644411	0.0	2280	2280	2280	1.5	20	74	225	361	438	4998	0	60	2020-02-29_204057
85	5000	2716	4	0	0	0	2	2218	11.576494	7.920384012796113	17.177052	5.975937	2.0	651.0	6.9931746	3.7846425	17.644411	0.0	2280	2280	2280	1.5	20	74	225	361	438	4998	0	60	2020-02-29_204058
86	5000	2715	4	0	1	0	2	2218	11.576494	7.920384012796113	17.177052	5.975937	2.0	651.0	6.9931746	3.7846425	17.644411	0.0	2281	2280	2280	1.5	20	74	225	361	438	4998	0	60	2020-02-29_204058
86	5000	2715	4	0	1	0	2	2218	11.576494	7.920384012796113	17.177052	5.975937	2.0	651.0	6.9931746	3.7846425	17.644411	0.0	2281	2280	2280	1.5	20	74	225	361	438	4998	0	60	2020-02-29_204058
86	5000	2715	4	0	1	0	2	2218	11.576494	7.920384012796113	17.177052	5.975937	2.0	651.0	6.9931746	3.7846425	17.644411	0.0	2281	2280	2280	1.5	20	74	225	361	438	4998	0	60	2020-02-29_204058
87	5000	2715	4	0	0	0	3	2218	9.052781	7.10447896530127	17.177052	4.005356	3.0	651.0	6.9931746	3.7846425	17.644411	0.0	2281	2281	2281	1.3333334	20	74	225	361	438	4997	0	60	2020-02-29_204059
87	5000	2715	4	0	0	0	3	2218	9.052781	7.10447896530127	17.177052	4.005356	3.0	651.0	6.9931746	3.7846425	17.644411	0.0	2281	2281	2281	1.3333334	20	74	225	361	438	4997	0	60	2020-02-29_204059
87	5000	2715	4	0	0	0	3	2218	9.052781	7.10447896530127	17.177052	4.005356	3.0	651.0	6.9931746	3.7846425	17.644411	0.0	2281	2281	2281	1.3333334	20	74	225	361	438	4997	0	60	2020-02-29_204059
88	5000	2715	4	0	0	0	3	2218	9.052781	7.10447896530127	17.177052	4.005356	3.0	651.0	6.9931746	3.7846425	17.644411	0.0	2281	2281	2281	1.3333334	20	74	225	361	438	4997	0	60	2020-02-29_204059
88	5000	2715	3	0	1	0	3	2218	9.052781	7.10447896530127	17.177052	4.005356	3.0	651.0	6.9931746	3.7846425	17.644411	0.0	2282	2281	2281	1.3333334	20	74	225	361	438	4997	0	60	2020-02-29_204059
88	5000	2715	3	0	1	0	3	2218	9.052781	7.10447896530127	17.177052	4.005356	3.0	651.0	6.9931746	3.7846425	17.644411	0.0	2282	2281	2281	1.3333334	20	74	225	361	438	4997	0	60	2020-02-29_204100
89	5000	2715	3	0	1	0	2	2219	4.9906464	1.3934112239737662	5.975937	4.005356	2.0	651.0	6.9931746	3.7846425	17.644411	0.0	2282	2281	2281	1.0	20	74	225	361	438	4998	0	60	2020-02-29_204100
89	5000	2715	3	0	0	0	3	2219	9.43983	7.768944013755485	18.338196	4.005356	3.0	651.0	6.9931746	3.7846425	17.644411	0.0	2282	2282	2282	0.6666667	20	74	225	361	438	4997	0	60	2020-02-29_204100
89	5000	2715	3	0	0	0	3	2219	9.43983	7.768944013755485	18.338196	4.005356	3.0	651.0	6.9931746	3.7846425	17.644411	0.0	2282	2282	2282	0.6666667	20	74	225	361	438	4997	0	60	2020-02-29_204100
90	5000	2713	5	0	0	0	3	2219	9.43983	7.768944013755485	18.338196	4.005356	3.0	651.0	6.9931746	3.7846425	17.644411	0.0	2282	2282	2282	0.6666667	20	74	225	361	438	4997	0	60	2020-02-29_204101
90	5000	2713	4	0	1	0	3	2219	9.43983	7.768944013755485	18.338196	4.005356	3.0	651.0	6.9931746	3.7846425	17.644411	0.0	2283	2282	2282	0.6666667	20	74	225	361	438	4997	0	60	2020-02-29_204101
90	5000	2713	4	0	1	0	3	2219	9.43983	7.768944013755485	18.338196	4.005356	3.0	651.0	6.9931746	3.7846425	17.644411	0.0	2283	2282	2282	0.6666667	20	74	225	361	438	4997	0	60	2020-02-29_204101
91	5000	2713	3	0	1	0	4	2219	7.079872	7.9066589008484005	18.338196	0.0	4.0	651.0	6.9931746	3.7846425	17.644411	0.0	2284	2283	2283	0.5	20	74	225	361	438	4996	0	60	2020-02-29_204101
91	5000	2713	3	0	1	0	3	2220	8.104711	9.352599377301729	18.338196	0.0	3.0	651.0	6.9931746	3.7846425	17.644411	0.0	2284	2283	2283	0.33333334	20	74	225	361	438	4997	0	60	2020-02-29_204101
91	5000	2713	3	0	1	0	3	2220	8.104711	9.352599377301729	18.338196	0.0	3.0	651.0	6.9931746	3.7846425	17.644411	0.0	2284	2283	2283	0.33333334	20	74	225	361	438	4997	0	60	2020-02-29_204102
92	5000	2713	3	0	0	0	4	2220	10.320837	8.82943548417668	18.338196	0.0	4.0	651.0	6.9931746	3.7846425	17.644411	0.0	2284	2284	2284	1.0	20	74	225	361	438	4996	0	60	2020-02-29_204102
92	5000	2713	3	0	0	0	4	2220	10.320837	8.82943548417668	18.338196	0.0	4.0	651.0	6.9931746	3.7846425	17.644411	0.0	2284	2284	2284	1.0	20	74	225	361	438	4996	0	60	2020-02-29_204102
92	5000	2713	3	0	0	0	4	2220	10.320837	8.82943548417668	18.338196	0.0	4.0	651.0	6.9931746	3.7846425	17.644411	0.0	2284	2284	2284	1.0	20	74	225	361	438	4996	0	60	2020-02-29_204102
93	5000	2713	3	0	0	0	3	2221	11.769137	10.215329965722779	18.338196	0.0	3.0	651.0	6.9931746	3.7846425	17.644411	0.0	2284	2284	2284	1.0	20	74	225	361	438	4997	0	60	2020-02-29_204102
93	5000	2713	2	0	1	0	3	2221	11.769137	10.215329965722779	18.338196	0.0	3.0	651.0	6.9931746	3.7846425	17.644411	0.0	2285	2284	2284	1.0	20	74	225	361	438	4997	0	60	2020-02-29_204103
93	5000	2713	2	0	1	0	3	2221	11.769137	10.215329965722779	18.338196	0.0	3.0	651.0	6.9931746	3.7846425	17.644411	0.0	2285	2284	2284	1.0	20	74	225	361	438	4997	0	60	2020-02-29_204103
94	5000	2713	2	0	1	0	3	2221	11.769137	10.215329965722779	18.338196	0.0	3.0	651.0	6.9931746	3.7846425	17.644411	0.0	2285	2284	2284	1.0	20	74	225	361	438	4997	0	60	2020-02-29_204103
94	5000	2713	2	0	0	0	4	2221	10.973024	8.491397319062145	18.338196	0.0	4.0	651.0	6.9931746	3.7846425	17.644411	0.0	2285	2285	2285	0.75	20	74	225	361	438	4996	0	60	2020-02-29_204103
94	5000	2713	2	0	0	0	4	2221	10.973024	8.491397319062145	18.338196	0.0	4.0	651.0	6.9931746	3.7846425	17.644411	0.0	2285	2285	2285	0.75	20	74	225	361	438	4996	0	60	2020-02-29_204104
95	5000	2713	2	0	0	0	4	2221	10.973024	8.491397319062145	18.338196	0.0	4.0	651.0	6.9931746	3.7846425	17.644411	0.0	2285	2285	2285	0.75	20	74	225	361	438	4996	0	60	2020-02-29_204104
95	5000	2713	2	0	0	0	4	2221	10.973024	8.491397319062145	18.338196	0.0	4.0	651.0	6.9931746	3.7846425	17.644411	0.0	2285	2285	2285	0.75	20	74	225	361	438	4996	0	60	2020-02-29_204104
95	5000	2713	2	0	0	0	4	2221	10.973024	8.491397319062145	18.338196	0.0	4.0	651.0	6.9931746	3.7846425	17.644411	0.0	2285	2285	2285	0.75	20	74	225	361	438	4996	0	60	2020-02-29_204104
96	5000	2713	2	0	0	0	4	2221	10.973024	8.491397319062145	18.338196	0.0	4.0	651.0	6.9931746	3.7846425	17.644411	0.0	2285	2285	2285	0.75	20	74	225	361	438	4996	0	60	2020-02-29_204105
96	5000	2713	2	0	0	0	3	2222	14.630699	5.280552202883976	18.338196	8.584686	3.0	651.0	6.9931746	3.7846425	17.644411	0.0	2285	2285	2285	1.0	20	74	225	361	438	4997	0	60	2020-02-29_204105
96	5000	2713	2	0	0	0	3	2222	14.630699	5.280552202883976	18.338196	8.584686	3.0	651.0	6.9931746	3.7846425	17.644411	0.0	2285	2285	2285	1.0	20	74	225	361	438	4997	0	60	2020-02-29_204105
97	5000	2713	2	0	0	0	3	2222	14.630699	5.280552202883976	18.338196	8.584686	3.0	651.0	6.9931746	3.7846425	17.644411	0.0	2285	2285	2285	1.0	20	74	225	361	438	4997	0	60	2020-02-29_204105
97	5000	2713	2	0	0	0	3	2222	14.630699	5.280552202883976	18.338196	8.584686	3.0	651.0	6.9931746	3.7846425	17.644411	0.0	2285	2285	2285	1.0	20	74	225	361	438	4997	0	60	2020-02-29_204106
97	5000	2713	1	0	1	0	2	2223	12.776951	5.928757505402066	16.969215	8.584686	2.0	651.0	6.9931746	3.7846425	17.644411	0.0	2286	2285	2285	1.5	20	74	225	361	438	4998	0	60	2020-02-29_204106
98	5000	2713	1	0	1	0	2	2223	12.776951	5.928757505402066	16.969215	8.584686	2.0	651.0	6.9931746	3.7846425	17.644411	0.0	2286	2285	2285	1.5	20	74	225	361	438	4998	0	60	2020-02-29_204106
98	5000	2713	1	0	1	0	1	2224	8.584686	NaN	8.584686	8.584686	1.0	651.0	6.9931746	3.7846425	17.644411	0.0	2286	2285	2285	0.0	20	74	225	361	438	4999	0	60	2020-02-29_204106
98	5000	2713	1	0	0	0	2	2224	8.01062	0.8118521601846549	8.584686	7.436554	2.0	651.0	6.9931746	3.7846425	17.644411	0.0	2286	2286	2286	0.5	20	74	225	361	438	4998	0	60	2020-02-29_204106
99	5000	2713	1	0	0	0	2	2224	8.01062	0.8118521601846549	8.584686	7.436554	2.0	651.0	6.9931746	3.7846425	17.644411	0.0	2286	2286	2286	0.5	20	74	225	361	438	4998	0	60	2020-02-29_204107
99	5000	2713	1	0	0	0	2	2224	8.01062	0.8118521601846549	8.584686	7.436554	2.0	651.0	6.9931746	3.7846425	17.644411	0.0	2286	2286	2286	0.5	20	74	225	361	438	4998	0	60	2020-02-29_204107
99	5000	2713	1	0	0	0	2	2224	8.01062	0.8118521601846549	8.584686	7.436554	2.0	651.0	6.9931746	3.7846425	17.644411	0.0	2286	2286	2286	0.5	20	74	225	361	438	4998	0	60	2020-02-29_204107
100	5000	2713	1	0	0	0	2	2224	8.01062	0.8118521601846549	8.584686	7.436554	2.0	651.0	6.9931746	3.7846425	17.644411	0.0	2286	2286	2286	0.5	20	74	225	361	438	4998	0	60	2020-02-29_204107
100	5000	2713	1	0	0	0	2	2224	8.01062	0.8118521601846549	8.584686	7.436554	2.0	651.0	6.9931746	3.7846425	17.644411	0.0	2286	2286	2286	0.5	20	74	225	361	438	4998	0	60	2020-02-29_204107
100	5000	2713	1	0	0	0	2	2224	8.01062	0.8118521601846549	8.584686	7.436554	2.0	651.0	6.9931746	3.7846425	17.644411	0.0	2286	2286	2286	0.5	20	74	225	361	438	4998	0	60	2020-02-29_204108
101	5000	2713	1	0	0	0	2	2224	8.01062	0.8118521601846549	8.584686	7.436554	2.0	651.0	6.9931746	3.7846425	17.644411	0.0	2286	2286	2286	0.5	20	74	225	361	438	4998	0	60	2020-02-29_204108
101	5000	2713	1	0	0	0	2	2224	8.01062	0.8118521601846549	8.584686	7.436554	2.0	651.0	6.9931746	3.7846425	17.644411	0.0	2286	2286	2286	0.5	20	74	225	361	438	4998	0	60	2020-02-29_204108
101	5000	2713	1	0	0	0	2	2224	8.01062	0.8118521601846549	8.584686	7.436554	2.0	651.0	6.9931746	3.7846425	17.644411	0.0	2286	2286	2286	0.5	20	74	225	361	438	4998	0	60	2020-02-29_204108
102	5000	2713	1	0	0	0	1	2225	7.436554	NaN	7.436554	7.436554	1.0	651.0	6.9931746	3.7846425	17.644411	0.0	2286	2286	2286	1.0	20	74	225	361	438	4999	0	60	2020-02-29_204109
102	5000	2713	1	0	0	0	0	2226	NaN	-0.0	9999.0	9999.0	0.0	651.0	6.9931746	3.7846425	17.644411	0.0	2286	2286	2286	0.0	20	74	225	361	438	5000	0	60	2020-02-29_204109
102	5000	2713	0	0	1	0	0	2226	NaN	-0.0	9999.0	9999.0	0.0	651.0	6.9931746	3.7846425	17.644411	0.0	2287	2286	2286	0.0	20	74	225	361	438	5000	0	60	2020-02-29_204109
103	5000	2713	0	0	1	0	0	2226	NaN	-0.0	9999.0	9999.0	0.0	651.0	6.9931746	3.7846425	17.644411	0.0	2287	2286	2286	0.0	20	74	225	361	438	5000	0	60	2020-02-29_204109
103	5000	2713	0	0	1	0	0	2226	NaN	-0.0	9999.0	9999.0	0.0	651.0	6.9931746	3.7846425	17.644411	0.0	2287	2286	2286	0.0	20	74	225	361	438	5000	0	60	2020-02-29_204109
103	5000	2713	0	0	0	0	1	2226	16.424553	NaN	16.424553	16.424553	1.0	651.0	6.9931746	3.7846425	17.644411	0.0	2287	2287	2287	0.0	20	74	225	361	438	4999	0	60	2020-02-29_204110
104	5000	2713	0	0	0	0	1	2226	16.424553	NaN	16.424553	16.424553	1.0	651.0	6.9931746	3.7846425	17.644411	0.0	2287	2287	2287	0.0	20	74	225	361	438	4999	0	60	2020-02-29_204110
104	5000	2713	0	0	0	0	1	2226	16.424553	NaN	16.424553	16.424553	1.0	651.0	6.9931746	3.7846425	17.644411	0.0	2287	2287	2287	0.0	20	74	225	361	438	4999	0	60	2020-02-29_204110
104	5000	2713	0	0	0	0	1	2226	16.424553	NaN	16.424553	16.424553	1.0	651.0	6.9931746	3.7846425	17.644411	0.0	2287	2287	2287	0.0	20	74	225	361	438	4999	0	60	2020-02-29_204110
105	5000	2713	0	0	0	0	1	2226	16.424553	NaN	16.424553	16.424553	1.0	651.0	6.9931746	3.7846425	17.644411	0.0	2287	2287	2287	0.0	20	74	225	361	438	4999	0	60	2020-02-29_204111
105	5000	2713	0	0	0	0	1	2226	16.424553	NaN	16.424553	16.424553	1.0	651.0	6.9931746	3.7846425	17.644411	0.0	2287	2287	2287	0.0	20	74	225	361	438	4999	0	60	2020-02-29_204111
105	5000	2713	0	0	0	0	1	2226	16.424553	NaN	16.424553	16.424553	1.0	651.0	6.9931746	3.7846425	17.644411	0.0	2287	2287	2287	0.0	20	74	225	361	438	4999	0	60	2020-02-29_204111
106	5000	2713	0	0	0	0	1	2226	16.424553	NaN	16.424553	16.424553	1.0	651.0	6.9931746	3.7846425	17.644411	0.0	2287	2287	2287	0.0	20	74	225	361	438	4999	0	60	2020-02-29_204111
106	5000	2713	0	0	0	0	1	2226	16.424553	NaN	16.424553	16.424553	1.0	651.0	6.9931746	3.7846425	17.644411	0.0	2287	2287	2287	0.0	20	74	225	361	438	4999	0	60	2020-02-29_204111
106	5000	2713	0	0	0	0	1	2226	16.424553	NaN	16.424553	16.424553	1.0	651.0	6.9931746	3.7846425	17.644411	0.0	2287	2287	2287	0.0	20	74	225	361	438	4999	0	60	2020-02-29_204112
107	5000	2713	0	0	0	0	1	2226	16.424553	NaN	16.424553	16.424553	1.0	651.0	6.9931746	3.7846425	17.644411	0.0	2287	2287	2287	0.0	20	74	225	361	438	4999	0	60	2020-02-29_204112
107	5000	2713	0	0	0	0	1	2226	16.424553	NaN	16.424553	16.424553	1.0	651.0	6.9931746	3.7846425	17.644411	0.0	2287	2287	2287	0.0	20	74	225	361	438	4999	0	60	2020-02-29_204112
107	5000	2713	0	0	0	0	1	2226	16.424553	NaN	16.424553	16.424553	1.0	651.0	6.9931746	3.7846425	17.644411	0.0	2287	2287	2287	0.0	20	74	225	361	438	4999	0	60	2020-02-29_204112
108	5000	2713	0	0	0	0	1	2226	16.424553	NaN	16.424553	16.424553	1.0	651.0	6.9931746	3.7846425	17.644411	0.0	2287	2287	2287	0.0	20	74	225	361	438	4999	0	60	2020-02-29_204112
108	5000	2713	0	0	0	0	1	2226	16.424553	NaN	16.424553	16.424553	1.0	651.0	6.9931746	3.7846425	17.644411	0.0	2287	2287	2287	0.0	20	74	225	361	438	4999	0	60	2020-02-29_204113
108	5000	2713	0	0	0	0	0	2227	NaN	-0.0	9999.0	9999.0	0.0	651.0	6.9931746	3.7846425	17.644411	0.0	2287	2287	2287	0.0	20	74	225	361	438	5000	0	60	2020-02-29_204113
109	5000	2713	0	0	0	0	0	2227	NaN	-0.0	9999.0	9999.0	0.0	651.0	6.9931746	3.7846425	17.644411	0.0	2287	2287	2287	0.0	20	74	225	361	438	5000	0	60	2020-02-29_204113
109	5000	2713	0	0	0	0	0	2227	NaN	-0.0	9999.0	9999.0	0.0	651.0	6.9931746	3.7846425	17.644411	0.0	2287	2287	2287	0.0	20	74	225	361	438	5000	0	60	2020-02-29_204113
109	5000	2713	0	0	0	0	0	2227	NaN	-0.0	9999.0	9999.0	0.0	651.0	6.9931746	3.7846425	17.644411	0.0	2287	2287	2287	0.0	20	74	225	361	438	5000	0	60	2020-02-29_204114
110	5000	2713	0	0	0	0	0	2227	NaN	-0.0	9999.0	9999.0	0.0	651.0	6.9931746	3.7846425	17.644411	0.0	2287	2287	2287	0.0	20	74	225	361	438	5000	0	60	2020-02-29_204114
110	5000	2713	0	0	0	0	0	2227	NaN	-0.0	9999.0	9999.0	0.0	651.0	6.9931746	3.7846425	17.644411	0.0	2287	2287	2287	0.0	20	74	225	361	438	5000	0	60	2020-02-29_204114
110	5000	2713	0	0	0	0	0	2227	NaN	-0.0	9999.0	9999.0	0.0	651.0	6.9931746	3.7846425	17.644411	0.0	2287	2287	2287	0.0	20	74	225	361	438	5000	0	60	2020-02-29_204114
111	5000	2713	0	0	0	0	0	2227	NaN	-0.0	9999.0	9999.0	0.0	651.0	6.9931746	3.7846425	17.644411	0.0	2287	2287	2287	0.0	20	74	225	361	438	5000	0	60	2020-02-29_204114
111	5000	2713	0	0	0	0	0	2227	NaN	-0.0	9999.0	9999.0	0.0	651.0	6.9931746	3.7846425	17.644411	0.0	2287	2287	2287	0.0	20	74	225	361	438	5000	0	60	2020-02-29_204115
111	5000	2713	0	0	0	0	0	2227	NaN	-0.0	9999.0	9999.0	0.0	651.0	6.9931746	3.7846425	17.644411	0.0	2287	2287	2287	0.0	20	74	225	361	438	5000	0	60	2020-02-29_204115
112	5000	2713	0	0	0	0	0	2227	NaN	-0.0	9999.0	9999.0	0.0	651.0	6.9931746	3.7846425	17.644411	0.0	2287	2287	2287	0.0	20	74	225	361	438	5000	0	60	2020-02-29_204115
112	5000	2713	0	0	0	0	0	2227	NaN	-0.0	9999.0	9999.0	0.0	651.0	6.9931746	3.7846425	17.644411	0.0	2287	2287	2287	0.0	20	74	225	361	438	5000	0	60	2020-02-29_204115
112	5000	2713	0	0	0	0	0	2227	NaN	-0.0	9999.0	9999.0	0.0	651.0	6.9931746	3.7846425	17.644411	0.0	2287	2287	2287	0.0	20	74	225	361	438	5000	0	60	2020-02-29_204115
113	5000	2713	0	0	0	0	0	2227	NaN	-0.0	9999.0	9999.0	0.0	651.0	6.9931746	3.7846425	17.644411	0.0	2287	2287	2287	0.0	20	74	225	361	438	5000	0	60	2020-02-29_204116
