# Supplementary material for: Discrete simulation analysis of COVID-19 and prediction of isolation bed numbers
Source: PeerJ. 2021 Jun 23;9:e11629. doi: 10.7717/peerj.11629 (PMC8234972; doi:10.7717/peerj.11629)
Supplement: Supplemental Information 3 [file peerj-09-11629-s003.zip › raw_data/Healing time_output_2020-02-29_204121.csv]

worldTime(Day)	CITY_PERSON_SIZE	NORMAL	SHADOW	SUPER	CONFIRMED	DIAGNOSIS	FREEZE	CURED	shadow_average	shadow_std	shadow_max	shadow_min	real_countTmp	max_count	count_shadow_average	count_shadow_std	count_shadow_max	count_shadow_min	sum_confirmed_mark	sum_diagnosis_mark	sum_freeze_mark	r0	G1num	G2num	G3Num	G4Num	G5Num	BED_CanUse	BED_Need	DEATH	recordTime
0	5000	4972	28	0	0	0	0	0	NaN	-0.0	9999.0	9999.0	0.0	0.0	NaN	-0.0	9999.0	9999.0	0	0	0	0.0	0	0	0	0	0	5000	0	0	2020-02-29_204122
0	5000	4971	26	0	3	0	0	0	NaN	-0.0	9999.0	9999.0	0.0	0.0	NaN	-0.0	9999.0	9999.0	3	0	0	0.0	0	0	0	0	0	5000	0	0	2020-02-29_204122
0	5000	4968	27	0	5	0	0	0	NaN	-0.0	9999.0	9999.0	0.0	0.0	NaN	-0.0	9999.0	9999.0	5	0	0	0.0	0	0	0	0	0	5000	0	0	2020-02-29_204123
1	5000	4960	34	0	3	0	3	0	0.0	0.0	0.0	0.0	3.0	3.0	0.0	0.0	0.0	0.0	6	3	3	0.0	1	1	1	0	0	4997	0	0	2020-02-29_204123
1	5000	4950	42	0	5	0	3	0	0.0	0.0	0.0	0.0	3.0	3.0	0.0	0.0	0.0	0.0	8	3	3	0.0	1	1	1	0	0	4997	0	0	2020-02-29_204123
1	5000	4946	45	0	4	0	5	0	0.124679014	0.19894616795507047	0.45614803	0.0	5.0	5.0	0.124679014	0.19894616	0.45614803	0.0	9	5	5	0.6	2	2	1	0	0	4995	0	0	2020-02-29_204123
2	5000	4941	49	0	3	0	7	0	0.18753557	0.27840750148422116	0.689354	0.0	7.0	7.0	0.18753557	0.2784075	0.689354	0.0	10	7	7	0.85714287	3	3	1	0	0	4993	0	0	2020-02-29_204124
2	5000	4933	56	0	2	0	9	0	0.29079592	0.45437974510181356	1.3044142	0.0	9.0	9.0	0.29079592	0.45437974	1.3044142	0.0	11	9	9	0.8888889	4	3	1	1	0	4991	0	0	2020-02-29_204124
2	5000	4924	62	0	5	0	9	0	0.29079592	0.45437974510181356	1.3044142	0.0	9.0	9.0	0.29079592	0.45437974	1.3044142	0.0	14	9	9	0.8888889	4	3	1	1	0	4991	0	0	2020-02-29_204124
3	5000	4913	73	0	4	0	10	0	0.28232855	0.42922931865043945	1.3044142	0.0	10.0	10.0	0.28232855	0.42922932	1.3044142	0.0	14	10	10	0.8	4	4	1	1	0	4990	0	0	2020-02-29_204124
3	5000	4897	87	0	5	0	11	0	0.44928047	0.6873255421628268	2.1188	0.0	11.0	11.0	0.44928047	0.68732554	2.1188	0.0	16	11	11	0.8181818	4	4	2	1	0	4989	0	0	2020-02-29_204124
3	5000	4885	98	0	3	0	14	0	0.715386	0.8578425876364564	2.5848646	0.0	14.0	14.0	0.715386	0.85784256	2.5848646	0.0	17	14	14	0.78571427	5	5	2	2	0	4986	0	0	2020-02-29_204124
4	5000	4871	112	0	3	0	14	0	0.715386	0.8578425876364564	2.5848646	0.0	14.0	14.0	0.715386	0.85784256	2.5848646	0.0	17	14	14	0.78571427	5	5	2	2	0	4986	0	0	2020-02-29_204124
4	5000	4851	127	0	5	0	17	0	0.8724141	1.0061678219048709	3.0442579	0.0	17.0	17.0	0.8724141	1.0061678	3.0442579	0.0	22	17	17	0.9411765	6	6	2	3	0	4983	0	0	2020-02-29_204125
4	5000	4840	134	0	9	0	17	0	0.8724141	1.0061678219048709	3.0442579	0.0	17.0	17.0	0.8724141	1.0061678	3.0442579	0.0	26	17	17	0.9411765	6	6	2	3	0	4983	0	0	2020-02-29_204125
5	5000	4815	156	0	10	0	19	0	0.78058106	0.9877009742579068	3.0442579	0.0	19.0	19.0	0.78058106	0.987701	3.0442579	0.0	29	19	19	0.84210527	6	6	2	5	0	4981	0	0	2020-02-29_204125
5	5000	4793	172	0	12	0	23	0	0.91098064	1.0513134711084018	3.127688	0.0	23.0	23.0	0.91098064	1.0513135	3.127688	0.0	35	23	23	1.0434783	6	8	3	6	0	4977	0	0	2020-02-29_204125
5	5000	4764	197	0	13	0	26	0	0.9672766	1.0022767494268794	3.127688	0.0	26.0	26.0	0.9672766	1.0022768	3.127688	0.0	39	26	26	1.1538461	6	8	4	7	0	4974	0	0	2020-02-29_204125
6	5000	4728	228	0	14	0	29	1	1.2268171	1.3108550162845096	4.8992677	0.0	29.0	29.0	1.2268171	1.310855	4.8992677	0.0	44	30	30	1.1034483	7	9	5	7	1	4971	0	0	2020-02-29_204126
6	5000	4706	241	0	16	0	36	1	1.4304821	1.4510482386293944	5.0806065	0.0	36.0	36.0	1.4304821	1.4510483	5.0806065	0.0	53	37	37	1.25	8	9	7	10	2	4964	0	0	2020-02-29_204126
6	5000	4675	259	0	27	0	36	3	1.7139527	1.7096285058429281	5.6261	0.0	36.0	36.0	1.4304821	1.4510483	5.0806065	0.0	66	39	39	1.3611112	10	9	7	10	2	4964	0	0	2020-02-29_204126
7	5000	4643	279	0	30	0	45	3	1.6460755	1.6944133993685233	5.6261	0.0	45.0	45.0	1.6460755	1.6944134	5.6261	0.0	78	48	48	1.2888889	10	10	10	12	3	4955	0	0	2020-02-29_204126
7	5000	4610	306	0	29	0	51	4	1.8041757	1.7399032740180824	5.6261	0.0	51.0	51.0	1.8041757	1.7399033	5.6261	0.0	84	55	55	1.3529412	10	10	12	14	6	4949	0	0	2020-02-29_204127
7	5000	4579	328	0	24	0	65	4	1.8408943	1.823037722973097	6.515057	0.0	65.0	65.0	1.8408943	1.8230377	6.515057	0.0	93	69	69	1.5230769	10	13	18	15	10	4935	0	0	2020-02-29_204127
8	5000	4529	369	0	21	0	77	4	1.8890395	1.9572158086862164	6.8381925	0.0	77.0	77.0	1.8890395	1.9572158	6.8381925	0.0	102	81	81	1.4805195	10	15	22	18	11	4923	0	0	2020-02-29_204127
8	5000	4481	406	0	26	0	82	5	1.8230932	1.9288200250993464	6.8381925	0.0	82.0	82.0	1.8230932	1.92882	6.8381925	0.0	113	87	87	1.4268292	10	16	22	20	13	4918	0	0	2020-02-29_204127
8	5000	4447	427	0	32	0	87	7	1.8711287	1.9002533693528387	6.8381925	0.0	87.0	87.0	1.8711287	1.9002534	6.8381925	0.0	126	94	94	1.4022988	10	16	26	21	14	4913	0	0	2020-02-29_204128
9	5000	4411	452	0	33	0	96	8	1.8273382	1.8422439372418082	6.8381925	0.0	96.0	96.0	1.8273382	1.8422439	6.8381925	0.0	137	104	104	1.3020834	10	16	27	24	17	4904	0	0	2020-02-29_204128
9	5000	4367	476	0	38	0	110	9	1.9237258	2.0418405134443116	8.060062	0.0	110.0	110.0	1.9237258	2.0418406	8.060062	0.0	157	119	119	1.4363636	12	17	30	25	20	4890	0	0	2020-02-29_204128
9	5000	4322	504	0	44	0	118	12	2.0196142	2.1802440739408846	8.4177	0.0	118.0	118.0	2.0196142	2.180244	8.4177	0.0	174	130	130	1.4067796	13	17	33	28	21	4882	0	0	2020-02-29_204129
10	5000	4266	550	0	46	0	126	12	2.122298	2.211223354664256	8.4177	0.0	126.0	126.0	2.122298	2.2112234	8.4177	0.0	184	138	138	1.3809524	13	17	35	31	24	4874	0	0	2020-02-29_204129
10	5000	4217	582	0	39	0	150	12	2.3230195	2.3156481784170184	9.322261	0.0	150.0	150.0	2.3230195	2.315648	9.322261	0.0	201	162	162	1.3866667	14	19	42	36	26	4850	0	0	2020-02-29_204129
10	5000	4172	608	0	44	0	162	14	2.4387813	2.4153461685232718	9.585649	0.0	162.0	162.0	2.4387813	2.4153461	9.585649	0.0	220	176	176	1.3950617	14	21	48	39	27	4838	0	0	2020-02-29_204130
11	5000	4133	619	0	58	0	171	19	2.4984717	2.4870439504337596	9.705161	0.0	171.0	171.0	2.4984717	2.4870439	9.705161	0.0	248	190	190	1.4502923	15	23	52	41	30	4829	0	0	2020-02-29_204130
11	5000	4074	657	0	64	0	184	21	2.5694773	2.499735436745886	9.705161	0.0	184.0	184.0	2.5694773	2.4997354	9.705161	0.0	269	205	205	1.5108696	15	23	55	47	33	4816	0	0	2020-02-29_204130
11	5000	4020	689	0	65	0	199	27	2.661973	2.569871395025244	9.705161	0.0	199.0	199.0	2.661973	2.5698714	9.705161	0.0	291	226	226	1.4673367	15	25	58	55	35	4801	0	0	2020-02-29_204131
12	5000	3972	718	0	60	0	218	31	2.8718753	2.67060304225159	10.809082	0.0	218.0	218.0	2.8718753	2.670603	10.809082	0.0	310	250	250	1.4220183	16	28	64	61	43	4782	0	1	2020-02-29_204131
12	5000	3922	744	0	61	0	237	35	2.9093168	2.644081516988734	10.809082	0.0	237.0	237.0	2.9093168	2.6440816	10.809082	0.0	334	273	273	1.3839662	16	28	69	69	47	4763	0	1	2020-02-29_204132
12	5000	3876	769	0	62	0	247	45	2.9979148	2.6256910050378677	10.809082	0.0	247.0	247.0	2.9979148	2.625691	10.809082	0.0	355	293	293	1.3846154	16	28	72	74	52	4753	0	1	2020-02-29_204132
13	5000	3833	782	0	70	0	261	53	3.0896487	2.715502322886244	11.710494	0.0	261.0	261.0	3.0896487	2.7155023	11.710494	0.0	385	315	315	1.421456	17	30	72	78	59	4739	0	1	2020-02-29_204132
13	5000	3780	808	0	74	0	273	64	3.2712812	2.8482799291840464	12.046142	0.0	273.0	273.0	3.2712812	2.84828	12.046142	0.0	412	338	338	1.4688644	18	32	76	84	66	4727	0	1	2020-02-29_204133
13	5000	3715	837	0	88	0	289	69	3.2597647	2.834945967763181	12.046142	0.0	289.0	289.0	3.2597647	2.834946	12.046142	0.0	448	360	360	1.4083045	18	32	80	89	72	4711	0	2	2020-02-29_204133
14	5000	3669	854	0	90	0	309	76	3.4433599	2.895910266613562	12.046142	0.0	309.0	309.0	3.4433599	2.8959103	12.046142	0.0	477	387	387	1.3818771	18	33	88	96	77	4691	0	2	2020-02-29_204134
14	5000	3623	866	0	90	0	332	86	3.4823399	2.934997953969837	12.651483	0.0	332.0	332.0	3.4823399	2.934998	12.651483	0.0	511	421	421	1.3403615	18	34	92	101	86	4668	0	3	2020-02-29_204134
14	5000	3580	878	0	90	0	352	97	3.528386	3.0180382436423647	13.592712	0.0	352.0	352.0	3.528386	3.0180383	13.592712	0.0	542	452	452	1.3409091	19	36	97	108	93	4648	0	3	2020-02-29_204135
15	5000	3554	880	0	81	0	374	107	3.5541923	3.0564240887758394	13.592712	0.0	374.0	374.0	3.5541923	3.0564241	13.592712	0.0	566	485	485	1.3449198	19	39	97	114	102	4626	0	4	2020-02-29_204135
15	5000	3493	913	0	79	0	396	114	3.6531582	3.092808127321635	13.592712	0.0	396.0	396.0	3.6531582	3.092808	13.592712	0.0	594	515	515	1.3257576	19	41	101	120	110	4604	0	5	2020-02-29_204136
15	5000	3452	917	0	87	0	411	127	3.721668	3.1085443201806444	13.592712	0.0	411.0	411.0	3.721668	3.1085443	13.592712	0.0	631	544	544	1.296837	19	44	104	124	119	4589	0	6	2020-02-29_204136
16	5000	3418	909	0	106	0	425	135	3.8364782	3.196729723481138	14.044667	0.0	425.0	425.0	3.8364782	3.1967297	14.044667	0.0	673	567	567	1.3105882	19	45	109	129	125	4575	0	7	2020-02-29_204137
16	5000	3365	910	0	130	0	434	152	3.9907146	3.2104004645181146	14.044667	0.0	434.0	434.0	3.9907146	3.2104006	14.044667	0.0	725	595	595	1.3156682	19	45	116	134	131	4566	0	9	2020-02-29_204137
16	5000	3318	923	0	126	0	461	163	4.1423683	3.219897167625166	14.044667	0.0	461.0	461.0	4.1423683	3.2198973	14.044667	0.0	759	633	633	1.3101952	19	46	123	141	143	4539	0	9	2020-02-29_204137
17	5000	3273	928	0	123	0	491	175	4.206467	3.20376148878189	14.044667	0.0	491.0	491.0	4.206467	3.2037616	14.044667	0.0	799	676	676	1.2321793	19	48	125	150	153	4509	0	10	2020-02-29_204138
17	5000	3243	921	0	108	0	528	189	4.449907	3.2677884031357443	14.044667	0.0	528.0	528.0	4.449907	3.2677884	14.044667	0.0	836	728	728	1.25	19	50	129	163	167	4472	0	11	2020-02-29_204138
17	5000	3204	928	0	106	0	546	204	4.5322824	3.329587946190708	14.044667	0.0	546.0	546.0	4.5322824	3.329588	14.044667	0.0	868	762	762	1.2307693	19	52	131	171	172	4454	0	12	2020-02-29_204139
18	5000	3166	924	0	109	0	568	221	4.676453	3.4024481598592775	16.915365	0.0	568.0	568.0	4.676453	3.4024482	16.915365	0.0	910	801	801	1.237676	20	54	136	180	178	4432	0	12	2020-02-29_204139
18	5000	3129	924	0	107	0	595	233	4.803962	3.428215527795341	16.915365	0.0	595.0	595.0	4.803962	3.4282155	16.915365	0.0	947	840	840	1.2352941	20	56	143	185	190	4405	0	12	2020-02-29_204140
18	5000	3098	906	0	124	0	608	250	4.865393	3.4491544654878004	16.915365	0.0	608.0	608.0	4.865393	3.4491544	16.915365	0.0	996	872	872	1.2450658	20	58	148	193	199	4392	0	14	2020-02-29_204140
19	5000	3065	900	0	120	0	641	259	5.012508	3.5207132774214265	16.915365	0.0	641.0	641.0	5.012508	3.5207133	16.915365	0.0	1035	915	915	1.2636505	20	60	151	203	206	4359	0	15	2020-02-29_204141
19	5000	3039	887	0	122	0	652	285	5.123981	3.5604460299675953	16.915365	0.0	652.0	652.0	5.123981	3.560446	16.915365	0.0	1074	952	952	1.26227	20	60	155	207	214	4348	0	15	2020-02-29_204141
19	5000	3003	885	0	113	0	672	311	5.1592755	3.5781086084248592	16.915365	0.0	672.0	672.0	5.1592755	3.5781085	16.915365	0.0	1112	999	999	1.2232143	20	60	158	218	222	4328	0	16	2020-02-29_204142
20	5000	2985	864	0	113	0	688	331	5.231113	3.5888147051859867	16.915365	0.0	688.0	688.0	5.231113	3.5888147	16.915365	0.0	1151	1038	1038	1.1918604	20	60	164	222	229	4312	0	19	2020-02-29_204142
20	5000	2947	869	0	109	0	702	354	5.2907686	3.613216321207172	17.933475	0.0	702.0	702.0	5.2907686	3.6132164	17.933475	0.0	1184	1075	1075	1.1538461	20	61	164	234	232	4298	0	19	2020-02-29_204143
20	5000	2920	850	0	116	0	706	389	5.4250154	3.616117710577593	17.933475	0.0	706.0	706.0	5.4250154	3.6161177	17.933475	0.0	1230	1114	1114	1.131728	20	61	168	243	242	4294	0	19	2020-02-29_204143
21	5000	2894	843	0	108	0	722	414	5.5051727	3.674566313397097	17.933475	0.0	722.0	722.0	5.5051727	3.6745663	17.933475	0.0	1263	1155	1155	1.1191136	20	62	171	249	250	4278	0	19	2020-02-29_204144
21	5000	2870	839	0	102	0	732	436	5.6068816	3.6860807888224687	17.933475	0.0	732.0	732.0	5.6068816	3.6860807	17.933475	0.0	1291	1189	1189	1.1229508	20	62	173	255	256	4268	0	21	2020-02-29_204144
21	5000	2838	826	0	101	0	752	462	5.713553	3.7171284963150892	17.933475	0.0	752.0	752.0	5.713553	3.7171285	17.933475	0.0	1336	1235	1235	1.1090425	20	62	176	266	272	4248	0	21	2020-02-29_204145
22	5000	2804	815	0	116	0	747	496	5.856367	3.743756628269448	17.933475	0.0	747.0	752.0	5.713553	3.7171285	17.933475	0.0	1381	1265	1265	1.1111112	20	63	179	272	273	4253	0	22	2020-02-29_204145
22	5000	2789	786	0	133	0	738	532	5.985546	3.7512522831737938	17.933475	0.0	738.0	752.0	5.713553	3.7171285	17.933475	0.0	1425	1292	1292	1.1300813	20	64	181	277	279	4262	0	22	2020-02-29_204146
22	5000	2764	772	0	124	0	755	561	6.1558013	3.8097424149234036	17.933475	0.0	755.0	755.0	6.1558013	3.8097425	17.933475	0.0	1464	1340	1340	1.1019868	20	66	181	280	291	4245	0	24	2020-02-29_204146
23	5000	2749	752	0	114	0	770	591	6.197863	3.860294742103334	17.933475	0.0	770.0	770.0	6.197863	3.8602948	17.933475	0.0	1499	1385	1385	1.0805194	20	67	185	288	297	4230	0	24	2020-02-29_204147
23	5000	2724	746	0	103	0	768	634	6.2633286	3.884378098404524	17.933475	0.0	768.0	770.0	6.197863	3.8602948	17.933475	0.0	1530	1427	1427	1.0651041	20	67	186	294	303	4232	0	25	2020-02-29_204147
23	5000	2705	725	0	105	0	769	669	6.361654	3.9118569378817543	17.933475	0.0	769.0	770.0	6.197863	3.8602948	17.933475	0.0	1570	1465	1465	1.0429128	20	67	189	302	312	4231	0	27	2020-02-29_204148
24	5000	2688	711	0	102	0	778	694	6.529039	3.938486732490589	17.933475	0.0	778.0	778.0	6.529039	3.9384868	17.933475	0.0	1601	1499	1499	1.066838	20	68	192	304	318	4222	0	27	2020-02-29_204148
24	5000	2671	695	0	100	0	767	740	6.6798286	4.010226528399865	17.933475	0.0	767.0	778.0	6.529039	3.9384868	17.933475	0.0	1634	1534	1534	1.0586702	20	68	194	310	327	4233	0	27	2020-02-29_204149
24	5000	2654	676	0	99	0	779	764	6.7664924	4.0615230852894175	20.018442	0.0	779.0	779.0	6.7664924	4.061523	20.018442	0.0	1670	1571	1571	1.055199	20	69	196	313	337	4221	0	28	2020-02-29_204149
25	5000	2641	658	0	99	0	775	798	6.89727	4.041720019640535	20.018442	0.0	775.0	779.0	6.7664924	4.061523	20.018442	0.0	1701	1602	1602	1.0658065	20	69	199	314	344	4225	0	29	2020-02-29_204150
25	5000	2621	640	0	104	0	769	835	7.0345783	4.085767344912449	20.018442	0.0	769.0	779.0	6.7664924	4.061523	20.018442	0.0	1739	1635	1635	1.0858258	20	69	200	318	351	4231	0	31	2020-02-29_204150
25	5000	2605	616	0	108	0	769	870	7.1079774	4.123577681887364	20.018442	0.0	769.0	779.0	6.7664924	4.061523	20.018442	0.0	1779	1671	1671	1.0845253	20	70	201	324	358	4231	0	32	2020-02-29_204151
26	5000	2586	604	0	109	0	764	905	7.2150564	4.133061479016621	20.018442	0.0	764.0	779.0	6.7664924	4.061523	20.018442	0.0	1810	1701	1701	1.0379581	20	70	203	327	364	4236	0	32	2020-02-29_204152
26	5000	2573	571	0	114	0	764	946	7.318856	4.11831006955274	20.018442	0.0	764.0	779.0	6.7664924	4.061523	20.018442	0.0	1856	1742	1742	1.0418848	20	71	206	330	374	4236	0	32	2020-02-29_204152
26	5000	2556	547	0	116	0	769	979	7.392695	4.134751094167311	20.018442	0.0	769.0	779.0	6.7664924	4.061523	20.018442	0.0	1897	1781	1781	1.0260078	20	72	207	332	380	4231	0	33	2020-02-29_204153
27	5000	2544	515	0	131	0	756	1021	7.548502	4.05770779174565	20.018442	0.0	756.0	779.0	6.7664924	4.061523	20.018442	0.0	1941	1810	1810	1.0145502	20	72	208	332	387	4244	0	33	2020-02-29_204153
27	5000	2536	498	0	108	0	756	1066	7.753967	4.148708298747419	23.69726	0.0	756.0	779.0	6.7664924	4.061523	20.018442	0.0	1966	1858	1858	1.005291	20	73	211	339	396	4244	0	36	2020-02-29_204154
27	5000	2523	488	0	90	0	769	1093	7.832466	4.181290534810876	23.69726	0.0	769.0	779.0	6.7664924	4.061523	20.018442	0.0	1989	1899	1899	1.0013003	20	73	212	342	404	4231	0	37	2020-02-29_204154
28	5000	2511	479	0	68	0	779	1125	7.9691253	4.198403581852083	23.69726	0.0	779.0	779.0	6.7664924	4.061523	20.018442	0.0	2010	1942	1942	0.98202825	20	73	212	347	415	4221	0	38	2020-02-29_204155
28	5000	2504	455	0	74	0	765	1163	8.019745	4.196959330378316	23.69726	0.0	765.0	779.0	6.7664924	4.061523	20.018442	0.0	2041	1967	1967	0.97124183	20	73	215	349	418	4235	0	39	2020-02-29_204155
28	5000	2497	431	0	83	0	751	1199	8.034652	4.222497476562324	23.69726	0.0	751.0	779.0	6.7664924	4.061523	20.018442	0.0	2072	1989	1989	0.95472705	20	73	219	350	422	4249	0	39	2020-02-29_204156
29	5000	2490	414	0	86	0	743	1228	8.1339655	4.254124379235848	23.69726	0.0	743.0	779.0	6.7664924	4.061523	20.018442	0.0	2096	2010	2010	0.9582772	20	73	221	351	428	4257	0	39	2020-02-29_204156
29	5000	2478	399	0	80	0	735	1267	8.213098	4.272285599080696	23.69726	0.0	735.0	779.0	6.7664924	4.061523	20.018442	0.0	2123	2043	2043	0.92925173	20	73	221	353	433	4265	0	41	2020-02-29_204157
29	5000	2473	381	0	73	0	724	1307	8.258013	4.23590645773449	23.69726	0.0	724.0	779.0	6.7664924	4.061523	20.018442	0.0	2146	2073	2073	0.9267956	20	73	222	358	436	4276	0	42	2020-02-29_204157
30	5000	2463	375	0	66	0	702	1351	8.406208	4.199015256697285	23.69726	0.0	702.0	779.0	6.7664924	4.061523	20.018442	0.0	2162	2096	2096	0.92022794	20	73	222	360	436	4298	0	43	2020-02-29_204158
30	5000	2457	358	0	59	0	683	1399	8.340748	4.273292218237162	23.69726	0.0	683.0	779.0	6.7664924	4.061523	20.018442	0.0	2185	2126	2126	0.89897513	20	73	223	363	438	4317	0	44	2020-02-29_204158
30	5000	2448	347	0	59	0	668	1433	8.440385	4.244320384193639	23.69726	0.0	668.0	779.0	6.7664924	4.061523	20.018442	0.0	2205	2146	2146	0.8488024	20	73	223	365	440	4332	0	45	2020-02-29_204159
31	5000	2442	339	0	56	0	651	1467	8.44172	4.255817246808469	23.69726	0.0	651.0	779.0	6.7664924	4.061523	20.018442	0.0	2219	2163	2163	0.8156682	20	73	223	366	443	4349	0	45	2020-02-29_204159
31	5000	2433	326	0	54	0	644	1497	8.545663	4.311804452726237	23.69726	0.0	644.0	779.0	6.7664924	4.061523	20.018442	0.0	2241	2187	2187	0.7950311	20	73	223	370	446	4356	0	46	2020-02-29_204200
31	5000	2428	315	0	51	0	624	1533	8.617186	4.329604353944403	23.69726	0.0	624.0	779.0	6.7664924	4.061523	20.018442	0.0	2257	2206	2206	0.8092949	20	73	223	370	450	4376	0	49	2020-02-29_204200
32	5000	2425	307	0	49	0	600	1568	8.631098	4.365890829066073	23.69726	0.0	600.0	779.0	6.7664924	4.061523	20.018442	0.0	2268	2219	2219	0.7783333	20	73	224	370	451	4400	0	51	2020-02-29_204201
32	5000	2413	295	0	50	0	584	1606	8.705016	4.411673812677879	23.69726	0.0	584.0	779.0	6.7664924	4.061523	20.018442	0.0	2292	2242	2242	0.7773973	20	73	224	372	454	4416	0	52	2020-02-29_204201
32	5000	2409	279	0	55	0	559	1645	8.705027	4.382296118686024	23.69726	0.0	559.0	779.0	6.7664924	4.061523	20.018442	0.0	2312	2257	2257	0.7620751	20	73	224	374	454	4441	0	53	2020-02-29_204201
33	5000	2405	265	0	62	0	543	1672	8.738477	4.327904210157027	23.69726	0.0	543.0	779.0	6.7664924	4.061523	20.018442	0.0	2330	2268	2268	0.7569061	20	73	224	374	456	4457	0	53	2020-02-29_204202
33	5000	2397	259	0	52	0	530	1709	8.910904	4.326631253826908	23.69726	0.0	530.0	779.0	6.7664924	4.061523	20.018442	0.0	2344	2292	2292	0.7754717	20	73	224	376	460	4470	0	53	2020-02-29_204202
33	5000	2391	260	0	37	0	518	1739	9.09724	4.418067182258903	23.878704	0.0	518.0	779.0	6.7664924	4.061523	20.018442	0.0	2349	2312	2312	0.7760618	20	73	225	376	462	4482	0	55	2020-02-29_204203
34	5000	2389	251	0	29	0	511	1765	9.017305	4.484253566041473	23.878704	0.0	511.0	779.0	6.7664924	4.061523	20.018442	0.0	2360	2331	2331	0.78277886	20	73	227	376	464	4489	0	55	2020-02-29_204203
34	5000	2385	240	0	30	0	482	1807	9.107608	4.5165402234010505	23.878704	0.0	482.0	779.0	6.7664924	4.061523	20.018442	0.0	2375	2345	2345	0.7759336	20	73	227	376	465	4518	0	56	2020-02-29_204204
34	5000	2378	227	0	46	0	449	1843	9.2060995	4.565030376086749	23.878704	0.0	449.0	779.0	6.7664924	4.061523	20.018442	0.0	2395	2349	2349	0.7906459	20	73	227	376	467	4551	0	57	2020-02-29_204204
35	5000	2372	205	0	63	0	421	1880	9.289078	4.538253948532099	23.878704	0.0	421.0	779.0	6.7664924	4.061523	20.018442	0.0	2423	2360	2360	0.79097384	20	73	227	376	467	4579	0	59	2020-02-29_204204
35	5000	2368	196	0	61	0	414	1902	9.34671	4.532186266755525	23.878704	0.0	414.0	779.0	6.7664924	4.061523	20.018442	0.0	2436	2375	2375	0.78985506	20	73	228	376	469	4586	0	59	2020-02-29_204205
35	5000	2365	190	0	50	0	408	1927	9.360092	4.557530453193605	23.878704	0.0	408.0	779.0	6.7664924	4.061523	20.018442	0.0	2445	2395	2395	0.7867647	20	73	229	379	471	4592	0	60	2020-02-29_204205
36	5000	2363	181	0	33	0	408	1955	9.560806	4.656272939331078	23.878704	0.0	408.0	779.0	6.7664924	4.061523	20.018442	0.0	2456	2423	2423	0.79656863	20	73	231	381	473	4592	0	60	2020-02-29_204206
36	5000	2362	172	0	29	0	395	1980	9.624667	4.634359014770349	23.878704	0.0	395.0	779.0	6.7664924	4.061523	20.018442	0.0	2466	2437	2437	0.77468354	20	73	231	383	476	4605	0	62	2020-02-29_204206
36	5000	2356	165	0	34	0	378	2005	9.739261	4.57449540654347	23.878704	0.0	378.0	779.0	6.7664924	4.061523	20.018442	0.0	2479	2445	2445	0.7751323	20	73	231	383	477	4622	0	62	2020-02-29_204206
37	5000	2353	160	0	31	0	374	2019	9.776732	4.619240138330806	23.878704	0.0	374.0	779.0	6.7664924	4.061523	20.018442	0.0	2487	2456	2456	0.7620321	20	73	231	383	482	4626	0	63	2020-02-29_204207
37	5000	2347	156	0	31	0	360	2042	9.754476	4.673755280133856	23.878704	0.0	360.0	779.0	6.7664924	4.061523	20.018442	0.0	2497	2466	2466	0.7638889	20	73	231	384	482	4640	0	64	2020-02-29_204207
37	5000	2344	146	0	30	0	348	2065	9.696471	4.750586824809511	23.878704	0.0	348.0	779.0	6.7664924	4.061523	20.018442	0.0	2510	2480	2480	0.7270115	20	73	231	385	483	4652	0	67	2020-02-29_204207
38	5000	2341	137	0	34	0	330	2091	9.915721	4.728050514738805	23.878704	0.0	330.0	779.0	6.7664924	4.061523	20.018442	0.0	2522	2488	2488	0.75151515	20	73	231	385	483	4670	0	67	2020-02-29_204208
38	5000	2337	132	0	34	0	314	2116	10.031328	4.6867715905401806	23.878704	0.0	314.0	779.0	6.7664924	4.061523	20.018442	0.0	2531	2497	2497	0.7420382	20	73	231	385	484	4686	0	67	2020-02-29_204208
38	5000	2334	129	0	26	0	306	2138	10.072518	4.689106170135699	23.878704	0.0	306.0	779.0	6.7664924	4.061523	20.018442	0.0	2537	2511	2511	0.71895427	20	73	231	385	485	4694	0	67	2020-02-29_204208
39	5000	2332	122	0	24	0	300	2155	10.075024	4.669244440291006	23.878704	0.0	300.0	779.0	6.7664924	4.061523	20.018442	0.0	2546	2522	2522	0.7	20	73	231	385	486	4700	0	67	2020-02-29_204209
39	5000	2330	116	0	23	0	288	2174	10.086264	4.624309178902301	23.878704	0.0	288.0	779.0	6.7664924	4.061523	20.018442	0.0	2554	2531	2531	0.6875	20	73	231	386	487	4712	0	69	2020-02-29_204209
39	5000	2326	113	0	24	0	270	2196	10.009193	4.700493466058951	23.878704	0.0	270.0	779.0	6.7664924	4.061523	20.018442	0.0	2561	2537	2537	0.6814815	20	73	231	387	487	4730	0	71	2020-02-29_204209
40	5000	2325	110	0	19	0	265	2210	9.879176	4.6655493942849535	23.342697	0.0	265.0	779.0	6.7664924	4.061523	20.018442	0.0	2565	2546	2546	0.6716981	20	73	231	387	487	4735	0	71	2020-02-29_204210
40	5000	2321	106	0	19	0	255	2227	9.813133	4.6060416890095075	20.059282	0.0	255.0	779.0	6.7664924	4.061523	20.018442	0.0	2573	2554	2554	0.64705884	20	73	231	388	487	4745	0	72	2020-02-29_204210
40	5000	2317	107	0	15	0	243	2246	9.869029	4.662965578453249	20.059282	0.0	243.0	779.0	6.7664924	4.061523	20.018442	0.0	2576	2561	2561	0.654321	20	73	231	388	488	4757	0	72	2020-02-29_204210
41	5000	2312	105	0	18	0	231	2261	9.813128	4.747212043534531	20.059282	0.0	231.0	779.0	6.7664924	4.061523	20.018442	0.0	2583	2565	2565	0.65367967	20	73	231	388	489	4769	0	73	2020-02-29_204211
41	5000	2309	106	0	12	0	223	2277	9.821008	4.701782846152409	20.047396	0.0	223.0	779.0	6.7664924	4.061523	20.018442	0.0	2585	2573	2573	0.6412556	20	73	231	388	490	4777	0	73	2020-02-29_204211
41	5000	2307	101	0	16	0	210	2293	9.826187	4.630636749643975	20.047396	0.0	210.0	779.0	6.7664924	4.061523	20.018442	0.0	2592	2576	2576	0.6333333	20	73	231	388	490	4790	0	73	2020-02-29_204211
42	5000	2304	98	0	15	0	201	2309	9.756411	4.632409629866711	20.047396	0.0	201.0	779.0	6.7664924	4.061523	20.018442	0.0	2598	2583	2583	0.6268657	20	73	231	388	490	4799	0	73	2020-02-29_204212
42	5000	2301	95	0	18	0	191	2321	9.748339	4.5195816815331264	20.047396	0.0	191.0	779.0	6.7664924	4.061523	20.018442	0.0	2604	2586	2586	0.62827224	20	73	231	388	490	4809	0	74	2020-02-29_204212
42	5000	2299	92	0	15	0	180	2340	9.499677	4.611101247529252	20.047396	0.0	180.0	779.0	6.7664924	4.061523	20.018442	0.0	2609	2594	2594	0.57222223	20	73	231	388	491	4820	0	74	2020-02-29_204212
43	5000	2297	91	0	14	0	172	2352	9.517928	4.627369041959835	20.047396	0.0	172.0	779.0	6.7664924	4.061523	20.018442	0.0	2612	2598	2598	0.59302324	20	73	231	388	491	4828	0	74	2020-02-29_204212
43	5000	2294	90	0	12	0	165	2365	9.753952	4.542680726306037	20.047396	0.0	165.0	779.0	6.7664924	4.061523	20.018442	0.0	2616	2604	2604	0.6	20	73	231	389	491	4835	0	74	2020-02-29_204213
43	5000	2294	87	0	10	0	162	2371	9.802977	4.567297725280512	20.047396	0.0	162.0	779.0	6.7664924	4.061523	20.018442	0.0	2619	2609	2609	0.60493827	20	73	231	389	491	4838	0	76	2020-02-29_204213
44	5000	2293	83	0	12	0	151	2385	9.822709	4.62158283086529	20.047396	0.0	151.0	779.0	6.7664924	4.061523	20.018442	0.0	2624	2612	2612	0.60264903	20	73	231	390	492	4849	0	76	2020-02-29_204213
44	5000	2293	79	0	12	0	143	2397	9.81079	4.609509482280769	20.047396	0.0	143.0	779.0	6.7664924	4.061523	20.018442	0.0	2628	2616	2616	0.6013986	20	73	231	391	492	4857	0	76	2020-02-29_204214
44	5000	2291	77	0	13	0	134	2409	9.921469	4.772247615673128	23.863878	0.0	134.0	779.0	6.7664924	4.061523	20.018442	0.0	2632	2619	2619	0.5970149	20	73	231	391	493	4866	0	76	2020-02-29_204214
45	5000	2289	76	0	11	0	129	2418	10.12982	4.995072225329167	23.863878	0.0	129.0	779.0	6.7664924	4.061523	20.018442	0.0	2635	2624	2624	0.5736434	20	73	231	391	493	4871	0	77	2020-02-29_204214
45	5000	2287	74	0	11	0	127	2423	10.223723	4.998971451826053	23.863878	0.0	127.0	779.0	6.7664924	4.061523	20.018442	0.0	2639	2628	2628	0.5826772	20	73	231	391	494	4873	0	78	2020-02-29_204214
45	5000	2286	73	0	9	0	122	2432	10.132438	5.171927737056463	23.863878	0.0	122.0	779.0	6.7664924	4.061523	20.018442	0.0	2641	2632	2632	0.58196723	20	73	231	391	494	4878	0	78	2020-02-29_204215
46	5000	2285	70	0	10	0	114	2443	10.483347	5.266723518225695	23.863878	0.0	114.0	779.0	6.7664924	4.061523	20.018442	0.0	2645	2635	2635	0.5877193	20	73	231	391	495	4886	0	78	2020-02-29_204215
46	5000	2283	65	0	13	0	111	2450	10.618608	5.302714412082589	23.863878	0.0	111.0	779.0	6.7664924	4.061523	20.018442	0.0	2652	2639	2639	0.6126126	20	73	231	391	495	4889	0	78	2020-02-29_204215
46	5000	2283	57	0	19	0	108	2455	10.473794	5.293195408546396	23.863878	0.0	108.0	779.0	6.7664924	4.061523	20.018442	0.0	2660	2641	2641	0.6296296	20	73	231	391	495	4892	0	78	2020-02-29_204215
47	5000	2282	56	0	16	0	103	2464	10.594009	5.544512866321503	23.863878	0.0	103.0	779.0	6.7664924	4.061523	20.018442	0.0	2662	2646	2646	0.6407767	20	73	231	391	495	4897	0	79	2020-02-29_204216
47	5000	2278	55	0	13	0	103	2472	10.698462	5.710278850099917	23.863878	0.0	103.0	779.0	6.7664924	4.061523	20.018442	0.0	2667	2654	2654	0.70873785	20	73	231	391	495	4897	0	79	2020-02-29_204216
47	5000	2277	54	0	9	0	99	2482	10.667719	5.81708304910591	23.863878	0.0	99.0	779.0	6.7664924	4.061523	20.018442	0.0	2669	2660	2660	0.65656567	20	73	231	391	495	4901	0	79	2020-02-29_204216
48	5000	2274	53	0	11	0	96	2487	10.737762	5.896452027693652	23.863878	0.0	96.0	779.0	6.7664924	4.061523	20.018442	0.0	2673	2662	2662	0.6770833	20	73	231	391	495	4904	0	79	2020-02-29_204217
48	5000	2274	50	0	9	0	98	2490	10.460978	5.867249591361696	23.863878	0.0	98.0	779.0	6.7664924	4.061523	20.018442	0.0	2676	2667	2667	0.63265306	20	73	231	391	495	4902	0	79	2020-02-29_204217
48	5000	2274	45	0	12	0	95	2495	10.501456	5.779947000016354	23.863878	0.0	95.0	779.0	6.7664924	4.061523	20.018442	0.0	2681	2669	2669	0.6315789	20	73	231	391	495	4905	0	79	2020-02-29_204217
49	5000	2270	47	0	10	0	88	2506	10.299324	5.598651975781568	21.656134	0.0	88.0	779.0	6.7664924	4.061523	20.018442	0.0	2683	2673	2673	0.65909094	20	73	231	391	495	4912	0	79	2020-02-29_204217
49	5000	2268	47	0	9	0	83	2513	10.305916	5.652298701066593	21.656134	0.0	83.0	779.0	6.7664924	4.061523	20.018442	0.0	2685	2676	2676	0.6987952	20	73	231	391	495	4917	0	80	2020-02-29_204218
49	5000	2268	42	0	9	0	83	2518	10.324273	5.472512656485193	21.656134	0.0	83.0	779.0	6.7664924	4.061523	20.018442	0.0	2690	2681	2681	0.6987952	20	73	231	391	495	4917	0	80	2020-02-29_204218
50	5000	2266	43	0	8	0	82	2521	10.307094	5.493832511412425	21.656134	0.0	82.0	779.0	6.7664924	4.061523	20.018442	0.0	2691	2683	2683	0.7195122	20	73	231	391	495	4918	0	80	2020-02-29_204218
50	5000	2266	42	0	6	0	79	2527	10.148187	5.6738146783403485	21.656134	0.0	79.0	779.0	6.7664924	4.061523	20.018442	0.0	2692	2686	2686	0.73417723	20	73	231	391	495	4921	0	80	2020-02-29_204218
50	5000	2265	42	0	3	0	79	2531	10.049102	5.7402147706155535	21.656134	0.0	79.0	779.0	6.7664924	4.061523	20.018442	0.0	2693	2690	2690	0.73417723	20	73	231	391	496	4921	0	80	2020-02-29_204219
51	5000	2264	41	0	4	0	74	2537	10.219573	5.808112672895122	21.656134	0.0	74.0	779.0	6.7664924	4.061523	20.018442	0.0	2695	2691	2691	0.7567568	20	73	231	391	496	4926	0	80	2020-02-29_204219
51	5000	2264	36	0	8	0	71	2541	9.905856	5.754386224040727	21.656134	0.0	71.0	779.0	6.7664924	4.061523	20.018442	0.0	2700	2692	2692	0.73239434	20	73	231	391	496	4929	0	80	2020-02-29_204219
51	5000	2263	34	0	10	0	67	2546	9.789779	5.677231458312229	21.656134	0.0	67.0	779.0	6.7664924	4.061523	20.018442	0.0	2703	2693	2693	0.74626863	20	73	231	391	496	4933	0	80	2020-02-29_204219
52	5000	2262	35	0	7	0	66	2549	9.662277	5.8074903331582535	21.656134	0.0	66.0	779.0	6.7664924	4.061523	20.018442	0.0	2703	2696	2696	0.6969697	20	73	231	391	496	4934	0	81	2020-02-29_204220
52	5000	2262	34	0	4	0	67	2552	9.79182	5.676829630464553	21.656134	0.0	67.0	779.0	6.7664924	4.061523	20.018442	0.0	2704	2700	2700	0.67164177	20	73	231	391	497	4933	0	81	2020-02-29_204220
52	5000	2261	34	0	2	0	69	2553	9.863282	5.61373043718584	21.656134	0.0	69.0	779.0	6.7664924	4.061523	20.018442	0.0	2705	2703	2703	0.6956522	20	73	231	391	497	4931	0	81	2020-02-29_204220
53	5000	2259	31	0	7	0	62	2560	9.925662	5.738596014916202	21.656134	0.0	62.0	779.0	6.7664924	4.061523	20.018442	0.0	2710	2703	2703	0.7096774	20	73	231	391	497	4938	0	81	2020-02-29_204220
53	5000	2254	36	0	6	0	61	2562	9.912765	5.642053312334405	21.656134	0.0	61.0	779.0	6.7664924	4.061523	20.018442	0.0	2710	2704	2704	0.704918	20	73	231	391	497	4939	0	81	2020-02-29_204221
53	5000	2253	35	0	7	0	58	2566	10.130307	5.466171092544019	21.656134	0.0	58.0	779.0	6.7664924	4.061523	20.018442	0.0	2712	2705	2705	0.67241377	20	73	231	391	497	4942	0	81	2020-02-29_204221
54	5000	2253	35	0	2	0	58	2570	10.606107	5.156257213240694	21.656134	0.0	58.0	779.0	6.7664924	4.061523	20.018442	0.0	2712	2710	2710	0.70689654	20	73	231	391	497	4942	0	82	2020-02-29_204221
54	5000	2253	32	0	5	0	56	2572	10.5239	5.228322278830787	21.656134	0.0	56.0	779.0	6.7664924	4.061523	20.018442	0.0	2715	2710	2710	0.64285713	20	73	231	391	497	4944	0	82	2020-02-29_204221
54	5000	2253	31	0	4	0	55	2574	10.200068	5.187696522126991	21.656134	0.0	55.0	779.0	6.7664924	4.061523	20.018442	0.0	2716	2712	2712	0.6363636	20	73	231	391	497	4945	0	83	2020-02-29_204221
55	5000	2252	31	0	5	0	52	2577	10.029871	5.232544718486124	21.656134	0.0	52.0	779.0	6.7664924	4.061523	20.018442	0.0	2717	2712	2712	0.61538464	20	73	231	391	497	4948	0	83	2020-02-29_204222
55	5000	2251	29	0	5	0	52	2580	9.956679	5.292439541982694	21.656134	0.0	52.0	779.0	6.7664924	4.061523	20.018442	0.0	2720	2715	2715	0.63461536	20	73	231	391	497	4948	0	83	2020-02-29_204222
55	5000	2251	29	0	4	0	47	2586	9.585617	5.020240252699488	21.656134	0.0	47.0	779.0	6.7664924	4.061523	20.018442	0.0	2720	2716	2716	0.65957445	20	73	231	391	497	4953	0	83	2020-02-29_204222
56	5000	2251	24	0	8	0	45	2589	9.210021	5.145910450387115	21.656134	0.0	45.0	779.0	6.7664924	4.061523	20.018442	0.0	2725	2717	2717	0.6	20	73	231	391	497	4955	0	83	2020-02-29_204222
56	5000	2251	24	0	5	0	42	2594	9.248425	5.109829850322138	21.656134	0.0	42.0	779.0	6.7664924	4.061523	20.018442	0.0	2725	2720	2720	0.61904764	20	73	231	391	497	4958	0	84	2020-02-29_204223
56	5000	2250	24	0	6	0	39	2597	9.260755	5.099261151817348	21.656134	0.0	39.0	779.0	6.7664924	4.061523	20.018442	0.0	2726	2720	2720	0.61538464	20	73	231	391	497	4961	0	84	2020-02-29_204223
57	5000	2250	23	0	2	0	42	2599	9.78363	5.427917806814073	21.656134	0.0	42.0	779.0	6.7664924	4.061523	20.018442	0.0	2727	2725	2725	0.6904762	20	73	231	391	497	4958	0	84	2020-02-29_204223
57	5000	2249	24	0	2	0	39	2602	10.009615	5.469235992635502	21.656134	0.0	39.0	779.0	6.7664924	4.061523	20.018442	0.0	2727	2725	2725	0.74358976	20	73	231	391	497	4961	0	84	2020-02-29_204223
57	5000	2249	24	0	1	0	38	2604	9.658781	5.141966670767726	19.817963	0.0	38.0	779.0	6.7664924	4.061523	20.018442	0.0	2727	2726	2726	0.6315789	20	73	231	391	497	4962	0	84	2020-02-29_204224
58	5000	2248	25	0	0	0	35	2608	9.261898	5.018513925969169	19.817963	0.0	35.0	779.0	6.7664924	4.061523	20.018442	0.0	2727	2727	2727	0.5714286	20	73	231	391	497	4965	0	84	2020-02-29_204224
58	5000	2248	23	0	2	0	33	2610	9.142534	5.004158388883217	19.817963	0.0	33.0	779.0	6.7664924	4.061523	20.018442	0.0	2729	2727	2727	0.57575756	20	73	231	391	497	4967	0	84	2020-02-29_204224
58	5000	2248	23	0	2	0	30	2613	9.488257	4.651928220908546	19.817963	0.0	30.0	779.0	6.7664924	4.061523	20.018442	0.0	2729	2727	2727	0.6333333	20	73	231	391	497	4970	0	84	2020-02-29_204224
59	5000	2245	22	0	6	0	26	2617	9.637649	4.92858642275723	19.817963	0.0	26.0	779.0	6.7664924	4.061523	20.018442	0.0	2733	2727	2727	0.65384614	20	73	231	391	497	4974	0	84	2020-02-29_204224
59	5000	2244	21	0	6	0	26	2619	9.644175	5.165653601150119	19.817963	0.0	26.0	779.0	6.7664924	4.061523	20.018442	0.0	2735	2729	2729	0.6923077	20	73	231	391	497	4974	0	84	2020-02-29_204225
59	5000	2244	20	0	7	0	24	2621	10.300037	4.784930240198331	19.817963	1.5557213	24.0	779.0	6.7664924	4.061523	20.018442	0.0	2736	2729	2729	0.75	20	73	231	391	497	4976	0	84	2020-02-29_204225
60	5000	2244	17	0	6	0	28	2621	10.222354	4.528665792265116	19.817963	1.5557213	28.0	779.0	6.7664924	4.061523	20.018442	0.0	2739	2733	2733	0.6785714	20	73	231	391	497	4972	0	84	2020-02-29_204225
60	5000	2244	17	0	4	0	29	2622	10.038874	4.500748254237562	19.817963	1.5557213	29.0	779.0	6.7664924	4.061523	20.018442	0.0	2739	2735	2735	0.6896552	20	73	231	391	497	4971	0	84	2020-02-29_204225
60	5000	2243	18	0	3	0	25	2627	10.200378	4.849520685166163	19.817963	1.5557213	25.0	779.0	6.7664924	4.061523	20.018442	0.0	2739	2736	2736	0.6	20	73	231	391	497	4975	0	84	2020-02-29_204226
61	5000	2243	18	0	0	0	26	2629	10.4883795	4.980406900657632	19.817963	1.5557213	26.0	779.0	6.7664924	4.061523	20.018442	0.0	2739	2739	2739	0.65384614	20	73	231	391	497	4974	0	84	2020-02-29_204226
61	5000	2242	19	0	0	0	26	2629	10.4883795	4.980406900657632	19.817963	1.5557213	26.0	779.0	6.7664924	4.061523	20.018442	0.0	2739	2739	2739	0.65384614	20	73	231	391	497	4974	0	84	2020-02-29_204226
61	5000	2242	18	0	1	0	24	2631	10.641156	5.028740108744817	19.817963	1.5557213	24.0	779.0	6.7664924	4.061523	20.018442	0.0	2740	2739	2739	0.6666667	20	73	231	391	497	4976	0	84	2020-02-29_204226
62	5000	2242	16	0	3	0	22	2633	10.10507	4.802002790965803	17.417305	1.5557213	22.0	779.0	6.7664924	4.061523	20.018442	0.0	2742	2739	2739	0.6818182	20	73	231	391	497	4978	0	84	2020-02-29_204227
62	5000	2242	16	0	3	0	20	2635	9.650766	4.721176837074493	16.967884	1.5557213	20.0	779.0	6.7664924	4.061523	20.018442	0.0	2742	2739	2739	0.5	20	73	231	391	497	4980	0	84	2020-02-29_204227
62	5000	2241	16	0	3	0	20	2636	9.524853	4.726055225232071	16.967884	1.5557213	20.0	779.0	6.7664924	4.061523	20.018442	0.0	2743	2740	2740	0.55	20	73	231	391	497	4980	0	84	2020-02-29_204227
63	5000	2241	14	0	3	0	20	2638	9.203155	4.683860892089486	16.967884	1.5557213	20.0	779.0	6.7664924	4.061523	20.018442	0.0	2745	2742	2742	0.45	20	73	231	391	497	4980	0	84	2020-02-29_204227
63	5000	2241	13	0	4	0	17	2641	9.291663	4.598166282710114	16.967884	1.5557213	17.0	779.0	6.7664924	4.061523	20.018442	0.0	2746	2742	2742	0.47058824	20	73	231	391	497	4983	0	84	2020-02-29_204227
63	5000	2241	13	0	2	0	19	2641	8.867512	4.846113649604476	16.967884	0.0	19.0	779.0	6.7664924	4.061523	20.018442	0.0	2746	2744	2744	0.42105263	20	73	231	391	497	4981	0	84	2020-02-29_204228
64	5000	2241	13	0	1	0	18	2643	7.922904	4.621469542055797	16.967884	0.0	18.0	779.0	6.7664924	4.061523	20.018442	0.0	2746	2745	2745	0.3888889	20	73	231	391	497	4982	0	84	2020-02-29_204228
64	5000	2241	13	0	0	0	18	2644	8.1143	4.645227275827502	16.967884	0.0	18.0	779.0	6.7664924	4.061523	20.018442	0.0	2746	2746	2746	0.44444445	20	73	231	391	497	4982	0	84	2020-02-29_204228
64	5000	2241	13	0	0	0	18	2644	8.1143	4.645227275827502	16.967884	0.0	18.0	779.0	6.7664924	4.061523	20.018442	0.0	2746	2746	2746	0.44444445	20	73	231	391	497	4982	0	84	2020-02-29_204228
65	5000	2241	10	0	3	0	17	2644	8.500098	4.481092574202115	16.967884	0.0	17.0	779.0	6.7664924	4.061523	20.018442	0.0	2749	2746	2746	0.47058824	20	73	231	391	497	4983	0	85	2020-02-29_204228
65	5000	2241	9	0	4	0	16	2645	7.9708614	4.042261741849979	12.583115	0.0	16.0	779.0	6.7664924	4.061523	20.018442	0.0	2750	2746	2746	0.3125	20	73	231	391	497	4984	0	85	2020-02-29_204229
65	5000	2239	11	0	4	0	15	2646	8.281916	3.9810002414805825	12.583115	0.0	15.0	779.0	6.7664924	4.061523	20.018442	0.0	2750	2746	2746	0.33333334	20	73	231	391	497	4985	0	85	2020-02-29_204229
66	5000	2239	10	0	2	0	18	2646	9.115258	4.776459731424308	20.951164	0.0	18.0	779.0	6.7664924	4.061523	20.018442	0.0	2751	2749	2749	0.33333334	20	73	231	391	497	4982	0	85	2020-02-29_204229
66	5000	2239	10	0	1	0	18	2647	9.496072	5.192563814111777	20.951164	0.0	18.0	779.0	6.7664924	4.061523	20.018442	0.0	2751	2750	2750	0.44444445	20	73	231	391	497	4982	0	85	2020-02-29_204229
66	5000	2239	10	0	0	0	18	2648	9.329534	5.454696647398159	20.951164	0.0	18.0	779.0	6.7664924	4.061523	20.018442	0.0	2751	2751	2751	0.44444445	20	73	231	391	497	4982	0	85	2020-02-29_204230
67	5000	2238	9	0	2	0	18	2648	9.329534	5.454696647398159	20.951164	0.0	18.0	779.0	6.7664924	4.061523	20.018442	0.0	2753	2751	2751	0.44444445	20	73	231	391	497	4982	0	85	2020-02-29_204230
67	5000	2238	9	0	2	0	18	2648	9.329534	5.454696647398159	20.951164	0.0	18.0	779.0	6.7664924	4.061523	20.018442	0.0	2753	2751	2751	0.44444445	20	73	231	391	497	4982	0	85	2020-02-29_204230
67	5000	2238	8	0	3	0	18	2648	9.329534	5.454696647398159	20.951164	0.0	18.0	779.0	6.7664924	4.061523	20.018442	0.0	2754	2751	2751	0.44444445	20	73	231	391	497	4982	0	85	2020-02-29_204230
68	5000	2238	6	0	3	0	20	2648	9.442625	5.264095095462492	20.951164	0.0	20.0	779.0	6.7664924	4.061523	20.018442	0.0	2756	2753	2753	0.5	20	73	231	391	497	4980	0	85	2020-02-29_204230
68	5000	2237	7	0	3	0	19	2649	9.613302	5.351187009237942	20.951164	0.0	19.0	779.0	6.7664924	4.061523	20.018442	0.0	2756	2753	2753	0.5263158	20	73	231	391	497	4981	0	85	2020-02-29_204231
68	5000	2237	7	0	2	0	17	2652	9.691331	5.420809858282554	20.951164	0.0	17.0	779.0	6.7664924	4.061523	20.018442	0.0	2756	2754	2754	0.5882353	20	73	231	391	497	4983	0	85	2020-02-29_204231
69	5000	2237	7	0	0	0	18	2653	9.91362	5.355959679871314	20.951164	0.0	18.0	779.0	6.7664924	4.061523	20.018442	0.0	2756	2756	2756	0.6666667	20	73	231	391	497	4982	0	85	2020-02-29_204231
69	5000	2237	7	0	0	0	15	2656	9.672586	5.850421870743496	20.951164	0.0	15.0	779.0	6.7664924	4.061523	20.018442	0.0	2756	2756	2756	0.73333335	20	73	231	391	497	4985	0	85	2020-02-29_204231
69	5000	2237	7	0	0	0	14	2657	9.780998	6.055612958505741	20.951164	0.0	14.0	779.0	6.7664924	4.061523	20.018442	0.0	2756	2756	2756	0.71428573	20	73	231	391	497	4986	0	85	2020-02-29_204231
70	5000	2237	7	0	0	0	13	2658	10.533382	5.580388654347414	20.951164	0.0	13.0	779.0	6.7664924	4.061523	20.018442	0.0	2756	2756	2756	0.7692308	20	73	231	391	497	4987	0	85	2020-02-29_204232
70	5000	2237	6	0	1	0	12	2659	10.393813	5.804779175230816	20.951164	0.0	12.0	779.0	6.7664924	4.061523	20.018442	0.0	2757	2756	2756	0.8333333	20	73	231	391	497	4988	0	85	2020-02-29_204232
70	5000	2237	5	0	2	0	11	2660	10.313074	6.081032339593792	20.951164	0.0	11.0	779.0	6.7664924	4.061523	20.018442	0.0	2758	2756	2756	0.90909094	20	73	231	391	497	4989	0	85	2020-02-29_204232
71	5000	2237	5	0	2	0	11	2660	10.313074	6.081032339593792	20.951164	0.0	11.0	779.0	6.7664924	4.061523	20.018442	0.0	2758	2756	2756	0.90909094	20	73	231	391	497	4989	0	85	2020-02-29_204232
71	5000	2237	4	0	2	0	11	2661	10.1940155	6.09445702779362	20.951164	0.0	11.0	779.0	6.7664924	4.061523	20.018442	0.0	2759	2757	2757	0.8181818	20	73	231	391	497	4989	0	85	2020-02-29_204233
71	5000	2237	4	0	1	0	11	2662	10.474819	5.98689937884071	20.951164	0.0	11.0	779.0	6.7664924	4.061523	20.018442	0.0	2759	2758	2758	0.8181818	20	73	231	391	497	4989	0	85	2020-02-29_204233
72	5000	2237	3	0	2	0	11	2662	10.474819	5.98689937884071	20.951164	0.0	11.0	779.0	6.7664924	4.061523	20.018442	0.0	2760	2758	2758	0.8181818	20	73	231	391	497	4989	0	85	2020-02-29_204233
72	5000	2237	3	0	1	0	12	2662	10.908832	5.902958028197898	20.951164	0.0	12.0	779.0	6.7664924	4.061523	20.018442	0.0	2760	2759	2759	0.8333333	20	73	231	391	497	4988	0	85	2020-02-29_204233
72	5000	2237	1	0	3	0	12	2662	10.908832	5.902958028197898	20.951164	0.0	12.0	779.0	6.7664924	4.061523	20.018442	0.0	2762	2759	2759	0.8333333	20	73	231	391	497	4988	0	85	2020-02-29_204233
73	5000	2237	1	0	2	0	13	2662	10.44573	5.893146491275009	20.951164	0.0	13.0	779.0	6.7664924	4.061523	20.018442	0.0	2762	2760	2760	0.7692308	20	73	231	391	497	4987	0	85	2020-02-29_204234
73	5000	2237	1	0	2	0	12	2663	11.007443	5.780284904137343	20.951164	0.0	12.0	779.0	6.7664924	4.061523	20.018442	0.0	2762	2760	2760	0.8333333	20	73	231	391	497	4988	0	85	2020-02-29_204234
73	5000	2237	1	0	0	0	14	2663	11.284001	5.889348142138197	20.951164	0.0	14.0	779.0	6.7664924	4.061523	20.018442	0.0	2762	2762	2762	0.78571427	20	73	231	391	497	4986	0	85	2020-02-29_204234
74	5000	2237	1	0	0	0	12	2665	11.845006	6.208358286694382	20.951164	0.0	12.0	779.0	6.7664924	4.061523	20.018442	0.0	2762	2762	2762	0.75	20	73	231	391	497	4988	0	85	2020-02-29_204234
74	5000	2237	1	0	0	0	12	2665	11.845006	6.208358286694382	20.951164	0.0	12.0	779.0	6.7664924	4.061523	20.018442	0.0	2762	2762	2762	0.75	20	73	231	391	497	4988	0	85	2020-02-29_204234
74	5000	2237	1	0	0	0	12	2665	11.845006	6.208358286694382	20.951164	0.0	12.0	779.0	6.7664924	4.061523	20.018442	0.0	2762	2762	2762	0.75	20	73	231	391	497	4988	0	85	2020-02-29_204235
75	5000	2237	1	0	0	0	11	2666	11.963598	6.497110164582609	20.951164	0.0	11.0	779.0	6.7664924	4.061523	20.018442	0.0	2762	2762	2762	0.72727275	20	73	231	391	497	4989	0	85	2020-02-29_204235
75	5000	2237	0	0	1	0	9	2668	12.294268	4.965333351707526	19.145931	4.888527	9.0	779.0	6.7664924	4.061523	20.018442	0.0	2763	2762	2762	0.7777778	20	73	231	391	497	4991	0	85	2020-02-29_204235
75	5000	2237	0	0	1	0	8	2669	12.144476	5.286381322240277	19.145931	4.888527	8.0	779.0	6.7664924	4.061523	20.018442	0.0	2763	2762	2762	0.75	20	73	231	391	497	4992	0	85	2020-02-29_204235
76	5000	2237	0	0	1	0	6	2671	10.868042	5.463967810037499	19.145931	4.888527	6.0	779.0	6.7664924	4.061523	20.018442	0.0	2763	2762	2762	0.33333334	20	73	231	391	497	4994	0	85	2020-02-29_204236
76	5000	2237	0	0	0	0	6	2672	10.534207	5.660439978439107	19.145931	4.888527	6.0	779.0	6.7664924	4.061523	20.018442	0.0	2763	2763	2763	0.33333334	20	73	231	391	497	4994	0	85	2020-02-29_204236
76	5000	2237	0	0	0	0	5	2673	11.663343	5.521649666178645	19.145931	6.740753	5.0	779.0	6.7664924	4.061523	20.018442	0.0	2763	2763	2763	0.4	20	73	231	391	497	4995	0	85	2020-02-29_204236
77	5000	2237	0	0	0	0	5	2673	11.663343	5.521649666178645	19.145931	6.740753	5.0	779.0	6.7664924	4.061523	20.018442	0.0	2763	2763	2763	0.4	20	73	231	391	497	4995	0	85	2020-02-29_204236
77	5000	2237	0	0	0	0	4	2674	12.135332	6.2583004574307965	19.145931	6.740753	4.0	779.0	6.7664924	4.061523	20.018442	0.0	2763	2763	2763	0.5	20	73	231	391	497	4996	0	85	2020-02-29_204236
77	5000	2237	0	0	0	0	4	2674	12.135332	6.2583004574307965	19.145931	6.740753	4.0	779.0	6.7664924	4.061523	20.018442	0.0	2763	2763	2763	0.5	20	73	231	391	497	4996	0	85	2020-02-29_204236
78	5000	2237	0	0	0	0	4	2674	12.135332	6.2583004574307965	19.145931	6.740753	4.0	779.0	6.7664924	4.061523	20.018442	0.0	2763	2763	2763	0.5	20	73	231	391	497	4996	0	85	2020-02-29_204236
78	5000	2237	0	0	0	0	4	2674	12.135332	6.2583004574307965	19.145931	6.740753	4.0	779.0	6.7664924	4.061523	20.018442	0.0	2763	2763	2763	0.5	20	73	231	391	497	4996	0	85	2020-02-29_204237
78	5000	2237	0	0	0	0	4	2674	12.135332	6.2583004574307965	19.145931	6.740753	4.0	779.0	6.7664924	4.061523	20.018442	0.0	2763	2763	2763	0.5	20	73	231	391	497	4996	0	85	2020-02-29_204237
79	5000	2237	0	0	0	0	4	2674	12.135332	6.2583004574307965	19.145931	6.740753	4.0	779.0	6.7664924	4.061523	20.018442	0.0	2763	2763	2763	0.5	20	73	231	391	497	4996	0	85	2020-02-29_204237
79	5000	2237	0	0	0	0	3	2675	10.952788	7.0964097737691345	19.145931	6.740753	3.0	779.0	6.7664924	4.061523	20.018442	0.0	2763	2763	2763	0.33333334	20	73	231	391	497	4997	0	85	2020-02-29_204237
79	5000	2237	0	0	0	0	3	2675	10.952788	7.0964097737691345	19.145931	6.740753	3.0	779.0	6.7664924	4.061523	20.018442	0.0	2763	2763	2763	0.33333334	20	73	231	391	497	4997	0	85	2020-02-29_204237
80	5000	2237	0	0	0	0	3	2675	10.952788	7.0964097737691345	19.145931	6.740753	3.0	779.0	6.7664924	4.061523	20.018442	0.0	2763	2763	2763	0.33333334	20	73	231	391	497	4997	0	85	2020-02-29_204237
80	5000	2237	0	0	0	0	1	2677	6.9716797	NaN	6.9716797	6.9716797	1.0	779.0	6.7664924	4.061523	20.018442	0.0	2763	2763	2763	0.0	20	73	231	391	497	4999	0	85	2020-02-29_204237
80	5000	2237	0	0	0	0	1	2677	6.9716797	NaN	6.9716797	6.9716797	1.0	779.0	6.7664924	4.061523	20.018442	0.0	2763	2763	2763	0.0	20	73	231	391	497	4999	0	85	2020-02-29_204238
81	5000	2237	0	0	0	0	1	2677	6.9716797	NaN	6.9716797	6.9716797	1.0	779.0	6.7664924	4.061523	20.018442	0.0	2763	2763	2763	0.0	20	73	231	391	497	4999	0	85	2020-02-29_204238
81	5000	2237	0	0	0	0	1	2677	6.9716797	NaN	6.9716797	6.9716797	1.0	779.0	6.7664924	4.061523	20.018442	0.0	2763	2763	2763	0.0	20	73	231	391	497	4999	0	85	2020-02-29_204238
81	5000	2237	0	0	0	0	1	2677	6.9716797	NaN	6.9716797	6.9716797	1.0	779.0	6.7664924	4.061523	20.018442	0.0	2763	2763	2763	0.0	20	73	231	391	497	4999	0	85	2020-02-29_204238
82	5000	2237	0	0	0	0	1	2677	6.9716797	NaN	6.9716797	6.9716797	1.0	779.0	6.7664924	4.061523	20.018442	0.0	2763	2763	2763	0.0	20	73	231	391	497	4999	0	85	2020-02-29_204238
82	5000	2237	0	0	0	0	0	2678	NaN	-0.0	9999.0	9999.0	0.0	779.0	6.7664924	4.061523	20.018442	0.0	2763	2763	2763	0.0	20	73	231	391	497	5000	0	85	2020-02-29_204238
82	5000	2237	0	0	0	0	0	2678	NaN	-0.0	9999.0	9999.0	0.0	779.0	6.7664924	4.061523	20.018442	0.0	2763	2763	2763	0.0	20	73	231	391	497	5000	0	85	2020-02-29_204239
83	5000	2237	0	0	0	0	0	2678	NaN	-0.0	9999.0	9999.0	0.0	779.0	6.7664924	4.061523	20.018442	0.0	2763	2763	2763	0.0	20	73	231	391	497	5000	0	85	2020-02-29_204239
83	5000	2237	0	0	0	0	0	2678	NaN	-0.0	9999.0	9999.0	0.0	779.0	6.7664924	4.061523	20.018442	0.0	2763	2763	2763	0.0	20	73	231	391	497	5000	0	85	2020-02-29_204239
83	5000	2237	0	0	0	0	0	2678	NaN	-0.0	9999.0	9999.0	0.0	779.0	6.7664924	4.061523	20.018442	0.0	2763	2763	2763	0.0	20	73	231	391	497	5000	0	85	2020-02-29_204239
84	5000	2237	0	0	0	0	0	2678	NaN	-0.0	9999.0	9999.0	0.0	779.0	6.7664924	4.061523	20.018442	0.0	2763	2763	2763	0.0	20	73	231	391	497	5000	0	85	2020-02-29_204239
84	5000	2237	0	0	0	0	0	2678	NaN	-0.0	9999.0	9999.0	0.0	779.0	6.7664924	4.061523	20.018442	0.0	2763	2763	2763	0.0	20	73	231	391	497	5000	0	85	2020-02-29_204239
84	5000	2237	0	0	0	0	0	2678	NaN	-0.0	9999.0	9999.0	0.0	779.0	6.7664924	4.061523	20.018442	0.0	2763	2763	2763	0.0	20	73	231	391	497	5000	0	85	2020-02-29_204240
85	5000	2237	0	0	0	0	0	2678	NaN	-0.0	9999.0	9999.0	0.0	779.0	6.7664924	4.061523	20.018442	0.0	2763	2763	2763	0.0	20	73	231	391	497	5000	0	85	2020-02-29_204240
85	5000	2237	0	0	0	0	0	2678	NaN	-0.0	9999.0	9999.0	0.0	779.0	6.7664924	4.061523	20.018442	0.0	2763	2763	2763	0.0	20	73	231	391	497	5000	0	85	2020-02-29_204240
85	5000	2237	0	0	0	0	0	2678	NaN	-0.0	9999.0	9999.0	0.0	779.0	6.7664924	4.061523	20.018442	0.0	2763	2763	2763	0.0	20	73	231	391	497	5000	0	85	2020-02-29_204240
86	5000	2237	0	0	0	0	0	2678	NaN	-0.0	9999.0	9999.0	0.0	779.0	6.7664924	4.061523	20.018442	0.0	2763	2763	2763	0.0	20	73	231	391	497	5000	0	85	2020-02-29_204240
86	5000	2237	0	0	0	0	0	2678	NaN	-0.0	9999.0	9999.0	0.0	779.0	6.7664924	4.061523	20.018442	0.0	2763	2763	2763	0.0	20	73	231	391	497	5000	0	85	2020-02-29_204240
86	5000	2237	0	0	0	0	0	2678	NaN	-0.0	9999.0	9999.0	0.0	779.0	6.7664924	4.061523	20.018442	0.0	2763	2763	2763	0.0	20	73	231	391	497	5000	0	85	2020-02-29_204240
87	5000	2237	0	0	0	0	0	2678	NaN	-0.0	9999.0	9999.0	0.0	779.0	6.7664924	4.061523	20.018442	0.0	2763	2763	2763	0.0	20	73	231	391	497	5000	0	85	2020-02-29_204241
87	5000	2237	0	0	0	0	0	2678	NaN	-0.0	9999.0	9999.0	0.0	779.0	6.7664924	4.061523	20.018442	0.0	2763	2763	2763	0.0	20	73	231	391	497	5000	0	85	2020-02-29_204241
87	5000	2237	0	0	0	0	0	2678	NaN	-0.0	9999.0	9999.0	0.0	779.0	6.7664924	4.061523	20.018442	0.0	2763	2763	2763	0.0	20	73	231	391	497	5000	0	85	2020-02-29_204241
88	5000	2237	0	0	0	0	0	2678	NaN	-0.0	9999.0	9999.0	0.0	779.0	6.7664924	4.061523	20.018442	0.0	2763	2763	2763	0.0	20	73	231	391	497	5000	0	85	2020-02-29_204241
88	5000	2237	0	0	0	0	0	2678	NaN	-0.0	9999.0	9999.0	0.0	779.0	6.7664924	4.061523	20.018442	0.0	2763	2763	2763	0.0	20	73	231	391	497	5000	0	85	2020-02-29_204241
88	5000	2237	0	0	0	0	0	2678	NaN	-0.0	9999.0	9999.0	0.0	779.0	6.7664924	4.061523	20.018442	0.0	2763	2763	2763	0.0	20	73	231	391	497	5000	0	85	2020-02-29_204241
89	5000	2237	0	0	0	0	0	2678	NaN	-0.0	9999.0	9999.0	0.0	779.0	6.7664924	4.061523	20.018442	0.0	2763	2763	2763	0.0	20	73	231	391	497	5000	0	85	2020-02-29_204242
89	5000	2237	0	0	0	0	0	2678	NaN	-0.0	9999.0	9999.0	0.0	779.0	6.7664924	4.061523	20.018442	0.0	2763	2763	2763	0.0	20	73	231	391	497	5000	0	85	2020-02-29_204242
89	5000	2237	0	0	0	0	0	2678	NaN	-0.0	9999.0	9999.0	0.0	779.0	6.7664924	4.061523	20.018442	0.0	2763	2763	2763	0.0	20	73	231	391	497	5000	0	85	2020-02-29_204242
90	5000	2237	0	0	0	0	0	2678	NaN	-0.0	9999.0	9999.0	0.0	779.0	6.7664924	4.061523	20.018442	0.0	2763	2763	2763	0.0	20	73	231	391	497	5000	0	85	2020-02-29_204242
90	5000	2237	0	0	0	0	0	2678	NaN	-0.0	9999.0	9999.0	0.0	779.0	6.7664924	4.061523	20.018442	0.0	2763	2763	2763	0.0	20	73	231	391	497	5000	0	85	2020-02-29_204242
90	5000	2237	0	0	0	0	0	2678	NaN	-0.0	9999.0	9999.0	0.0	779.0	6.7664924	4.061523	20.018442	0.0	2763	2763	2763	0.0	20	73	231	391	497	5000	0	85	2020-02-29_204242
91	5000	2237	0	0	0	0	0	2678	NaN	-0.0	9999.0	9999.0	0.0	779.0	6.7664924	4.061523	20.018442	0.0	2763	2763	2763	0.0	20	73	231	391	497	5000	0	85	2020-02-29_204242
91	5000	2237	0	0	0	0	0	2678	NaN	-0.0	9999.0	9999.0	0.0	779.0	6.7664924	4.061523	20.018442	0.0	2763	2763	2763	0.0	20	73	231	391	497	5000	0	85	2020-02-29_204243
91	5000	2237	0	0	0	0	0	2678	NaN	-0.0	9999.0	9999.0	0.0	779.0	6.7664924	4.061523	20.018442	0.0	2763	2763	2763	0.0	20	73	231	391	497	5000	0	85	2020-02-29_204243
92	5000	2237	0	0	0	0	0	2678	NaN	-0.0	9999.0	9999.0	0.0	779.0	6.7664924	4.061523	20.018442	0.0	2763	2763	2763	0.0	20	73	231	391	497	5000	0	85	2020-02-29_204243
92	5000	2237	0	0	0	0	0	2678	NaN	-0.0	9999.0	9999.0	0.0	779.0	6.7664924	4.061523	20.018442	0.0	2763	2763	2763	0.0	20	73	231	391	497	5000	0	85	2020-02-29_204243
92	5000	2237	0	0	0	0	0	2678	NaN	-0.0	9999.0	9999.0	0.0	779.0	6.7664924	4.061523	20.018442	0.0	2763	2763	2763	0.0	20	73	231	391	497	5000	0	85	2020-02-29_204243
93	5000	2237	0	0	0	0	0	2678	NaN	-0.0	9999.0	9999.0	0.0	779.0	6.7664924	4.061523	20.018442	0.0	2763	2763	2763	0.0	20	73	231	391	497	5000	0	85	2020-02-29_204243
93	5000	2237	0	0	0	0	0	2678	NaN	-0.0	9999.0	9999.0	0.0	779.0	6.7664924	4.061523	20.018442	0.0	2763	2763	2763	0.0	20	73	231	391	497	5000	0	85	2020-02-29_204243
93	5000	2237	0	0	0	0	0	2678	NaN	-0.0	9999.0	9999.0	0.0	779.0	6.7664924	4.061523	20.018442	0.0	2763	2763	2763	0.0	20	73	231	391	497	5000	0	85	2020-02-29_204244
94	5000	2237	0	0	0	0	0	2678	NaN	-0.0	9999.0	9999.0	0.0	779.0	6.7664924	4.061523	20.018442	0.0	2763	2763	2763	0.0	20	73	231	391	497	5000	0	85	2020-02-29_204244
94	5000	2237	0	0	0	0	0	2678	NaN	-0.0	9999.0	9999.0	0.0	779.0	6.7664924	4.061523	20.018442	0.0	2763	2763	2763	0.0	20	73	231	391	497	5000	0	85	2020-02-29_204244
