# Supplementary material for: Discrete simulation analysis of COVID-19 and prediction of isolation bed numbers
Source: PeerJ. 2021 Jun 23;9:e11629. doi: 10.7717/peerj.11629 (PMC8234972; doi:10.7717/peerj.11629)
Supplement: Supplemental Information 3 [file peerj-09-11629-s003.zip › raw_data/Healing time_output_2020-02-29_204344.csv]

worldTime(Day)	CITY_PERSON_SIZE	NORMAL	SHADOW	SUPER	CONFIRMED	DIAGNOSIS	FREEZE	CURED	shadow_average	shadow_std	shadow_max	shadow_min	real_countTmp	max_count	count_shadow_average	count_shadow_std	count_shadow_max	count_shadow_min	sum_confirmed_mark	sum_diagnosis_mark	sum_freeze_mark	r0	G1num	G2num	G3Num	G4Num	G5Num	BED_CanUse	BED_Need	DEATH	recordTime
0	5000	4974	26	0	0	0	0	0	NaN	-0.0	9999.0	9999.0	0.0	0.0	NaN	-0.0	9999.0	9999.0	0	0	0	0.0	0	0	0	0	0	5000	0	0	2020-02-29_204345
0	5000	4973	24	0	3	0	0	0	NaN	-0.0	9999.0	9999.0	0.0	0.0	NaN	-0.0	9999.0	9999.0	3	0	0	0.0	0	0	0	0	0	5000	0	0	2020-02-29_204345
0	5000	4969	28	0	3	0	0	0	NaN	-0.0	9999.0	9999.0	0.0	0.0	NaN	-0.0	9999.0	9999.0	3	0	0	0.0	0	0	0	0	0	5000	0	0	2020-02-29_204346
1	5000	4963	33	0	1	0	3	0	0.0	0.0	0.0	0.0	3.0	3.0	0.0	0.0	0.0	0.0	4	3	3	1.0	3	0	0	0	0	4997	0	0	2020-02-29_204346
1	5000	4960	33	0	4	0	3	0	0.0	0.0	0.0	0.0	3.0	3.0	0.0	0.0	0.0	0.0	7	3	3	1.0	3	0	0	0	0	4997	0	0	2020-02-29_204346
1	5000	4951	41	0	4	0	3	1	0.0	0.0	0.0	0.0	3.0	3.0	0.0	0.0	0.0	0.0	8	4	4	1.3333334	3	0	1	0	0	4997	0	0	2020-02-29_204347
2	5000	4940	52	0	2	0	5	1	0.0	0.0	0.0	0.0	5.0	5.0	0.0	0.0	0.0	0.0	8	6	6	0.8	3	1	2	0	0	4995	0	0	2020-02-29_204347
2	5000	4934	56	0	2	0	7	1	0.15583435	0.41229896342660494	1.0908405	0.0	7.0	7.0	0.15583435	0.41229898	1.0908405	0.0	10	8	8	0.5714286	3	3	2	0	0	4993	0	0	2020-02-29_204347
2	5000	4927	62	0	3	0	7	1	0.15583435	0.41229896342660494	1.0908405	0.0	7.0	7.0	0.15583435	0.41229898	1.0908405	0.0	11	8	8	0.5714286	3	3	2	0	0	4993	0	0	2020-02-29_204347
3	5000	4924	64	0	3	0	7	1	0.0	0.0	0.0	0.0	7.0	7.0	0.15583435	0.41229898	1.0908405	0.0	12	9	9	0.5714286	3	4	2	0	0	4993	0	1	2020-02-29_204347
3	5000	4909	78	0	3	0	8	1	0.25121173	0.7105340336776425	2.0096939	0.0	8.0	8.0	0.25121173	0.71053404	2.0096939	0.0	13	10	10	0.75	4	4	2	0	0	4992	0	1	2020-02-29_204347
3	5000	4897	85	0	7	0	9	1	0.5171487	1.0383897482138182	2.644644	0.0	9.0	9.0	0.5171487	1.0383898	2.644644	0.0	18	11	11	1.1111112	5	4	2	0	0	4991	0	1	2020-02-29_204348
4	5000	4881	94	0	12	0	10	2	0.46543378	0.9925683259386463	2.644644	0.0	10.0	10.0	0.46543378	0.9925683	2.644644	0.0	25	13	13	1.1	6	4	3	0	0	4990	0	1	2020-02-29_204348
4	5000	4864	111	0	10	0	12	2	0.3878615	0.9159084818631692	2.644644	0.0	12.0	12.0	0.3878615	0.91590846	2.644644	0.0	25	15	15	0.9166667	6	4	3	0	1	4988	0	1	2020-02-29_204348
4	5000	4853	120	0	5	0	19	2	0.64968663	1.161304047376957	3.2741814	0.0	19.0	19.0	0.64968663	1.161304	3.2741814	0.0	27	22	22	1.0526316	6	6	7	0	1	4981	0	1	2020-02-29_204348
5	5000	4834	136	0	5	0	22	2	0.80144554	1.1609690480932269	3.2741814	0.0	22.0	22.0	0.80144554	1.160969	3.2741814	0.0	30	25	25	1.2727273	6	7	8	1	1	4978	0	1	2020-02-29_204348
5	5000	4819	148	0	8	0	21	3	0.8396096	1.1754133086014011	3.2741814	0.0	21.0	22.0	0.80144554	1.160969	3.2741814	0.0	33	25	25	1.3333334	6	7	8	1	1	4979	0	1	2020-02-29_204348
5	5000	4801	165	0	6	0	23	4	0.937098	1.2055690760716185	3.2741814	0.0	23.0	23.0	0.937098	1.205569	3.2741814	0.0	34	28	28	1.3043479	6	8	8	1	3	4977	0	1	2020-02-29_204348
6	5000	4785	176	0	8	0	25	5	1.2483299	1.5790882003869957	4.929866	0.0	25.0	25.0	1.2483299	1.5790882	4.929866	0.0	39	31	31	1.44	8	8	8	2	3	4975	0	1	2020-02-29_204349
6	5000	4761	197	0	9	0	25	7	1.4163461	1.5964261941596447	4.929866	0.0	25.0	25.0	1.2483299	1.5790882	4.929866	0.0	42	33	33	1.52	8	8	8	4	3	4975	0	1	2020-02-29_204349
6	5000	4745	207	0	13	0	27	7	1.5120116	1.7422275966255394	5.4156594	0.0	27.0	27.0	1.5120116	1.7422276	5.4156594	0.0	48	35	35	1.4814814	9	8	8	5	3	4973	0	1	2020-02-29_204349
7	5000	4717	227	0	16	0	32	7	1.6627464	1.8599068017395997	5.9559693	0.0	32.0	32.0	1.6627464	1.8599068	5.9559693	0.0	56	40	40	1.375	10	8	10	6	3	4968	0	1	2020-02-29_204349
7	5000	4694	244	0	18	0	35	8	1.6489868	1.809827939596528	5.9559693	0.0	35.0	35.0	1.6489868	1.8098279	5.9559693	0.0	62	44	44	1.2857143	10	9	11	6	4	4965	0	1	2020-02-29_204349
7	5000	4666	270	0	15	0	38	10	1.9554176	2.0970107920036525	6.584272	0.0	38.0	38.0	1.9554176	2.0970109	6.584272	0.0	64	49	49	1.3157895	12	9	11	7	5	4962	0	1	2020-02-29_204350
8	5000	4629	302	0	11	0	45	12	2.2557116	2.3003760403601383	6.873518	0.0	45.0	45.0	2.2557116	2.300376	6.873518	0.0	69	58	58	1.5333333	14	9	13	10	6	4955	0	1	2020-02-29_204350
8	5000	4605	314	0	18	0	50	12	2.1284947	2.2315851681077086	6.873518	0.0	50.0	50.0	2.1284947	2.2315853	6.873518	0.0	81	63	63	1.42	14	9	18	10	6	4950	0	1	2020-02-29_204350
8	5000	4576	337	0	21	0	52	13	2.0971053	2.208469806508793	6.873518	0.0	52.0	52.0	2.0971053	2.2084699	6.873518	0.0	87	66	66	1.3653846	14	10	19	10	6	4948	0	1	2020-02-29_204350
9	5000	4534	369	0	24	0	55	17	1.8251475	2.1437150690997515	6.873518	0.0	55.0	55.0	1.8251475	2.1437151	6.873518	0.0	97	73	73	1.1818181	14	10	20	11	9	4945	0	1	2020-02-29_204350
9	5000	4507	387	0	25	0	57	23	2.1467009	2.4311058099740435	8.319003	0.0	57.0	57.0	2.1467009	2.4311059	8.319003	0.0	106	81	81	1.2982457	15	12	21	12	11	4943	0	1	2020-02-29_204351
9	5000	4479	409	0	24	0	61	26	2.1148841	2.448599364402244	8.319003	0.0	61.0	61.0	2.1148841	2.4485993	8.319003	0.0	112	88	88	1.295082	15	12	23	15	12	4939	0	1	2020-02-29_204351
10	5000	4449	424	0	28	0	71	27	2.4341033	2.61261954148136	8.7788105	0.0	71.0	71.0	2.4341033	2.6126196	8.7788105	0.0	127	99	99	1.4366198	15	17	26	16	13	4929	0	1	2020-02-29_204351
10	5000	4413	449	0	30	0	76	31	2.5650194	2.590044246870047	8.7788105	0.0	76.0	76.0	2.5650194	2.5900443	8.7788105	0.0	138	108	108	1.4210526	15	18	29	17	15	4924	0	1	2020-02-29_204352
10	5000	4381	461	0	45	0	76	36	2.6189415	2.5614124874703874	8.7788105	0.0	76.0	76.0	2.5650194	2.5900443	8.7788105	0.0	158	113	113	1.3947369	15	19	29	18	16	4924	0	1	2020-02-29_204352
11	5000	4350	474	0	47	0	89	39	2.8704123	2.7059559193169385	9.69412	0.0	89.0	89.0	2.8704123	2.705956	9.69412	0.0	176	129	129	1.505618	16	20	32	24	20	4911	0	1	2020-02-29_204352
11	5000	4310	493	0	55	0	99	42	2.87815	2.752710220666164	10.036719	0.0	99.0	99.0	2.87815	2.75271	10.036719	0.0	197	142	142	1.4444444	17	20	35	26	23	4901	0	1	2020-02-29_204352
11	5000	4279	509	0	50	0	114	47	3.1117706	2.930481012329383	10.661869	0.0	114.0	114.0	3.1117706	2.930481	10.661869	0.0	212	162	162	1.4035088	18	23	39	29	26	4886	0	1	2020-02-29_204353
12	5000	4241	533	0	47	0	127	51	3.256594	3.0831360281285574	10.76434	0.0	127.0	127.0	3.256594	3.083136	10.76434	0.0	226	179	179	1.4094489	19	25	40	33	28	4873	0	1	2020-02-29_204353
12	5000	4198	559	0	43	0	144	55	3.3670127	3.083338935090896	10.76434	0.0	144.0	144.0	3.3670127	3.083339	10.76434	0.0	243	200	200	1.3888888	19	27	46	40	30	4856	0	1	2020-02-29_204353
12	5000	4153	584	0	50	0	152	60	3.4933655	3.0296672346235107	10.76434	0.0	152.0	152.0	3.4933655	3.0296671	10.76434	0.0	263	213	213	1.4013158	19	27	49	46	31	4848	0	1	2020-02-29_204354
13	5000	4124	592	0	56	0	163	64	3.6314363	3.0992839909257577	10.8516	0.0	163.0	163.0	3.6314363	3.099284	10.8516	0.0	284	228	228	1.404908	19	28	53	51	32	4837	0	1	2020-02-29_204354
13	5000	4089	607	0	59	0	173	71	3.7287302	3.11355356056968	10.8516	0.0	173.0	173.0	3.7287302	3.1135535	10.8516	0.0	304	245	245	1.3872832	19	28	54	56	37	4827	0	1	2020-02-29_204354
13	5000	4051	629	0	51	0	193	75	3.7705476	3.105853669884947	10.8516	0.0	193.0	193.0	3.7705476	3.1058536	10.8516	0.0	320	269	269	1.3886011	19	31	58	59	42	4807	0	1	2020-02-29_204355
14	5000	4002	660	0	52	0	196	89	4.023746	3.2573533134779353	11.08239	0.0	196.0	196.0	4.023746	3.2573533	11.08239	0.0	338	286	286	1.5204082	19	34	58	63	45	4804	0	1	2020-02-29_204355
14	5000	3968	666	0	60	0	207	97	4.1533685	3.29096491290676	11.08239	0.0	207.0	207.0	4.1533685	3.2909648	11.08239	0.0	366	306	306	1.4541063	19	37	61	66	47	4793	0	2	2020-02-29_204355
14	5000	3936	667	0	75	0	217	103	4.259052	3.2866828628151294	11.08239	0.0	217.0	217.0	4.259052	3.2866828	11.08239	0.0	397	322	322	1.4009217	19	37	64	71	50	4783	0	2	2020-02-29_204356
15	5000	3900	675	0	81	0	230	112	4.201817	3.320537676188056	12.293474	0.0	230.0	230.0	4.201817	3.3205376	12.293474	0.0	425	344	344	1.3347826	19	38	68	78	54	4770	0	2	2020-02-29_204356
15	5000	3865	694	0	69	0	247	123	4.2839174	3.3111327606562995	12.293474	0.0	247.0	247.0	4.2839174	3.3111327	12.293474	0.0	441	372	372	1.2672064	19	39	71	83	65	4753	0	2	2020-02-29_204356
15	5000	3823	704	0	73	0	259	139	4.454905	3.40314405031363	13.388743	0.0	259.0	259.0	4.454905	3.4031441	13.388743	0.0	473	400	400	1.2857143	19	39	73	91	74	4741	0	2	2020-02-29_204357
16	5000	3793	710	0	71	0	270	152	4.6671505	3.368177936511002	14.008409	0.0	270.0	270.0	4.6671505	3.368178	14.008409	0.0	497	426	426	1.2925926	19	41	77	98	78	4730	0	4	2020-02-29_204357
16	5000	3752	727	0	76	0	274	167	4.641563	3.490725490725262	15.100266	0.0	274.0	274.0	4.641563	3.4907255	15.100266	0.0	521	445	445	1.3248175	20	42	78	101	83	4726	0	4	2020-02-29_204358
16	5000	3728	725	0	68	0	295	179	4.6251297	3.505798713350536	15.100266	0.0	295.0	295.0	4.6251297	3.5057988	15.100266	0.0	547	479	479	1.2711865	20	42	85	108	89	4705	0	5	2020-02-29_204358
17	5000	3679	749	0	73	0	299	195	4.831979	3.6309178159380298	15.100266	0.0	299.0	299.0	4.831979	3.6309178	15.100266	0.0	572	499	499	1.3043479	20	44	89	111	94	4701	0	5	2020-02-29_204358
17	5000	3644	760	0	72	0	300	218	4.8979945	3.6671807333351905	15.100266	0.0	300.0	300.0	4.8979945	3.6671808	15.100266	0.0	596	524	524	1.2833333	20	45	94	115	97	4700	0	6	2020-02-29_204359
17	5000	3609	772	0	70	0	308	233	4.939682	3.727478042834653	15.100266	0.0	308.0	308.0	4.939682	3.727478	15.100266	0.0	619	549	549	1.2662338	20	45	97	121	104	4692	0	8	2020-02-29_204359
18	5000	3573	773	0	75	0	324	247	5.0553026	3.816535814754681	15.100266	0.0	324.0	324.0	5.0553026	3.8165357	15.100266	0.0	654	579	579	1.2561729	20	46	102	124	114	4676	0	8	2020-02-29_204359
18	5000	3536	773	0	93	0	326	264	5.1352963	3.922530890708448	15.65758	0.0	326.0	326.0	5.1352963	3.922531	15.65758	0.0	691	598	598	1.2453988	20	47	105	129	119	4674	0	8	2020-02-29_204400
18	5000	3496	783	0	98	0	333	282	5.2932653	3.983716005168901	15.65758	0.0	333.0	333.0	5.2932653	3.983716	15.65758	0.0	721	623	623	1.2642642	20	47	108	136	124	4667	0	8	2020-02-29_204400
19	5000	3465	776	0	99	0	347	305	5.3742237	4.001298931934503	15.65758	0.0	347.0	347.0	5.3742237	4.001299	15.65758	0.0	759	660	660	1.2103746	20	48	111	140	136	4653	0	8	2020-02-29_204401
19	5000	3433	783	0	92	0	356	328	5.4524374	3.9363897060049204	15.961394	0.0	356.0	356.0	5.4524374	3.9363897	15.961394	0.0	784	692	692	1.1994382	20	48	113	149	146	4644	0	8	2020-02-29_204401
19	5000	3401	776	0	99	0	372	343	5.523183	3.9917098205612267	18.409246	0.0	372.0	372.0	5.523183	3.9917097	18.409246	0.0	823	724	724	1.2204301	20	49	113	159	155	4628	0	9	2020-02-29_204402
20	5000	3365	789	0	87	0	382	367	5.7176456	3.9872415440904017	18.409246	0.0	382.0	382.0	5.7176456	3.9872415	18.409246	0.0	846	759	759	1.2643979	20	50	117	169	159	4618	0	10	2020-02-29_204402
20	5000	3332	783	0	99	0	397	378	5.749989	3.9956098545073235	18.409246	0.0	397.0	397.0	5.749989	3.9956098	18.409246	0.0	885	786	786	1.2745591	20	50	119	175	164	4603	0	11	2020-02-29_204403
20	5000	3304	776	0	96	0	406	407	5.9080157	3.9704649816759914	18.409246	0.0	406.0	406.0	5.9080157	3.970465	18.409246	0.0	920	824	824	1.2413793	20	50	121	186	169	4594	0	11	2020-02-29_204403
21	5000	3270	768	0	110	0	411	429	5.88229	4.029403618541851	18.409246	0.0	411.0	411.0	5.88229	4.0294037	18.409246	0.0	962	852	852	1.1873479	20	50	125	189	175	4589	0	12	2020-02-29_204403
21	5000	3247	755	0	113	0	418	455	5.9460626	4.072970234680432	18.409246	0.0	418.0	418.0	5.9460626	4.0729704	18.409246	0.0	998	885	885	1.2129186	20	52	128	192	182	4582	0	12	2020-02-29_204404
21	5000	3216	762	0	99	0	432	479	6.006039	4.104241126816355	18.409246	0.0	432.0	432.0	6.006039	4.104241	18.409246	0.0	1022	923	923	1.2152778	20	52	132	200	193	4568	0	12	2020-02-29_204404
22	5000	3194	761	0	83	0	445	505	6.076581	4.081356945652054	18.409246	0.0	445.0	445.0	6.076581	4.081357	18.409246	0.0	1045	962	962	1.1280899	20	52	138	209	199	4555	0	12	2020-02-29_204405
22	5000	3168	759	0	72	0	463	526	6.1495028	4.043608182752147	18.409246	0.0	463.0	463.0	6.1495028	4.043608	18.409246	0.0	1073	1001	1001	1.1187905	20	52	143	214	202	4537	0	12	2020-02-29_204405
22	5000	3141	756	0	78	0	463	550	6.132478	4.022032379414613	18.409246	0.0	463.0	463.0	6.1495028	4.043608	18.409246	0.0	1103	1025	1025	1.0647948	20	52	145	220	205	4537	0	12	2020-02-29_204406
23	5000	3109	755	0	91	0	455	577	6.2620535	4.01459225685119	18.409246	0.0	455.0	463.0	6.1495028	4.043608	18.409246	0.0	1136	1045	1045	1.0835165	20	52	145	226	208	4545	0	13	2020-02-29_204406
23	5000	3096	727	0	102	0	460	602	6.289222	4.017901417321784	18.409246	0.0	460.0	463.0	6.1495028	4.043608	18.409246	0.0	1177	1075	1075	1.0891304	20	52	148	228	214	4540	0	13	2020-02-29_204407
23	5000	3068	727	0	101	0	452	638	6.4150505	3.991130173745494	19.960255	0.0	452.0	463.0	6.1495028	4.043608	18.409246	0.0	1205	1104	1104	1.0884956	20	52	151	232	221	4548	0	14	2020-02-29_204407
24	5000	3039	715	0	105	0	463	663	6.4869804	4.060342773474963	19.960255	0.0	463.0	463.0	6.1495028	4.043608	18.409246	0.0	1246	1141	1141	1.1036717	20	52	154	235	231	4537	0	15	2020-02-29_204408
24	5000	3017	709	0	96	0	472	690	6.600814	4.010857628033375	19.960255	0.0	472.0	472.0	6.600814	4.0108576	19.960255	0.0	1274	1178	1178	1.0995762	20	52	156	240	240	4528	0	16	2020-02-29_204408
24	5000	2990	704	0	99	0	467	724	6.703601	4.02509375990187	19.960255	0.0	467.0	472.0	6.600814	4.0108576	19.960255	0.0	1306	1207	1207	1.0920771	20	52	158	247	245	4533	0	16	2020-02-29_204409
25	5000	2974	686	0	92	0	466	764	7.02389	4.156607476256319	19.960255	0.0	466.0	472.0	6.600814	4.0108576	19.960255	0.0	1340	1248	1248	1.1587983	20	53	159	256	253	4534	0	18	2020-02-29_204409
25	5000	2956	676	0	93	0	456	799	7.1085773	4.197198369342498	19.960255	0.0	456.0	472.0	6.600814	4.0108576	19.960255	0.0	1368	1275	1275	1.1315789	20	53	159	264	257	4544	0	20	2020-02-29_204409
25	5000	2933	662	0	94	0	455	836	7.163742	4.164340756049524	19.960255	0.0	455.0	472.0	6.600814	4.0108576	19.960255	0.0	1405	1311	1311	1.1450549	20	53	160	267	262	4545	0	20	2020-02-29_204410
26	5000	2914	650	0	95	0	460	859	7.307332	4.159581505559376	19.960255	0.0	460.0	472.0	6.600814	4.0108576	19.960255	0.0	1436	1341	1341	1.1217391	20	53	160	273	269	4540	0	22	2020-02-29_204410
26	5000	2889	648	0	93	0	457	890	7.539752	4.125328282095692	19.960255	0.0	457.0	472.0	6.600814	4.0108576	19.960255	0.0	1463	1370	1370	1.131291	20	53	161	279	274	4543	0	23	2020-02-29_204411
26	5000	2875	633	0	86	0	465	918	7.5143247	4.111895002486641	19.452381	0.0	465.0	472.0	6.600814	4.0108576	19.960255	0.0	1492	1406	1406	1.0688173	20	53	162	284	285	4535	0	23	2020-02-29_204411
27	5000	2856	621	0	84	0	462	954	7.532831	4.1625712803874775	19.452381	0.0	462.0	472.0	6.600814	4.0108576	19.960255	0.0	1523	1439	1439	1.04329	20	53	163	291	292	4538	0	23	2020-02-29_204412
27	5000	2841	607	0	87	0	453	989	7.6628194	4.191650838550288	19.452381	0.0	453.0	472.0	6.600814	4.0108576	19.960255	0.0	1552	1465	1465	1.0198675	20	53	164	292	299	4547	0	23	2020-02-29_204412
27	5000	2828	602	0	77	0	457	1013	7.648626	4.2144697163016875	19.452381	0.0	457.0	472.0	6.600814	4.0108576	19.960255	0.0	1570	1493	1493	0.95404816	20	53	165	294	307	4543	0	23	2020-02-29_204413
28	5000	2812	582	0	83	0	453	1047	7.687812	4.260822876807297	19.452381	0.0	453.0	472.0	6.600814	4.0108576	19.960255	0.0	1606	1523	1523	0.97792494	20	53	166	300	311	4547	0	23	2020-02-29_204413
28	5000	2792	571	0	85	0	442	1087	7.761467	4.238858597629008	18.116074	0.0	442.0	472.0	6.600814	4.0108576	19.960255	0.0	1637	1552	1552	0.9230769	20	53	166	305	318	4558	0	23	2020-02-29_204414
28	5000	2783	552	0	94	0	432	1114	7.7723255	4.2584581917948485	18.116074	0.0	432.0	472.0	6.600814	4.0108576	19.960255	0.0	1665	1571	1571	0.8981481	20	53	166	307	320	4568	0	25	2020-02-29_204414
29	5000	2774	528	0	91	0	440	1142	7.976929	4.301467937700731	18.966438	0.0	440.0	472.0	6.600814	4.0108576	19.960255	0.0	1698	1607	1607	0.9068182	20	53	169	310	329	4560	0	25	2020-02-29_204415
29	5000	2759	507	0	97	0	440	1170	7.9438133	4.270935330297224	18.966438	0.0	440.0	472.0	6.600814	4.0108576	19.960255	0.0	1734	1637	1637	0.92954546	20	53	171	311	331	4560	0	27	2020-02-29_204415
29	5000	2749	483	0	101	0	439	1200	7.8754554	4.336505804535887	19.101868	0.0	439.0	472.0	6.600814	4.0108576	19.960255	0.0	1768	1667	1667	0.91343963	20	53	171	314	339	4561	0	28	2020-02-29_204416
30	5000	2742	464	0	94	0	430	1242	7.8968296	4.347545694349068	19.101868	0.0	430.0	472.0	6.600814	4.0108576	19.960255	0.0	1794	1700	1700	0.89534885	20	53	174	315	342	4570	0	28	2020-02-29_204416
30	5000	2731	446	0	87	0	430	1278	7.9105844	4.311151265965637	19.101868	0.0	430.0	472.0	6.600814	4.0108576	19.960255	0.0	1823	1736	1736	0.86744183	20	53	175	318	346	4570	0	28	2020-02-29_204417
30	5000	2716	435	0	79	0	430	1312	8.11468	4.454745670341547	20.696102	0.0	430.0	472.0	6.600814	4.0108576	19.960255	0.0	1849	1770	1770	0.8697674	20	53	177	323	353	4570	0	28	2020-02-29_204417
31	5000	2700	432	0	74	0	425	1341	8.157841	4.497539059276938	20.696102	0.0	425.0	472.0	6.600814	4.0108576	19.960255	0.0	1868	1794	1794	0.8964706	20	53	178	327	357	4575	0	28	2020-02-29_204417
31	5000	2689	418	0	69	0	425	1371	8.280188	4.563739347004009	20.696102	0.0	425.0	472.0	6.600814	4.0108576	19.960255	0.0	1893	1824	1824	0.91058826	20	53	179	328	364	4575	0	28	2020-02-29_204418
31	5000	2679	397	0	75	0	424	1397	8.390144	4.565534862592002	20.696102	0.0	424.0	472.0	6.600814	4.0108576	19.960255	0.0	1924	1849	1849	0.8679245	20	53	179	330	368	4576	0	28	2020-02-29_204418
32	5000	2669	382	0	80	0	414	1427	8.366669	4.5698198101822545	20.696102	0.0	414.0	472.0	6.600814	4.0108576	19.960255	0.0	1949	1869	1869	0.8236715	20	53	179	331	373	4586	0	28	2020-02-29_204419
32	5000	2654	372	0	79	0	397	1470	8.426137	4.5559930255357575	20.696102	0.0	397.0	472.0	6.600814	4.0108576	19.960255	0.0	1974	1895	1895	0.8488665	20	54	179	333	376	4603	0	28	2020-02-29_204419
32	5000	2640	364	0	69	0	397	1502	8.545943	4.497394867326125	20.696102	0.0	397.0	472.0	6.600814	4.0108576	19.960255	0.0	1996	1927	1927	0.83627206	20	54	179	336	384	4603	0	28	2020-02-29_204420
33	5000	2630	359	0	61	0	401	1520	8.718522	4.5027326128325695	20.696102	0.0	401.0	472.0	6.600814	4.0108576	19.960255	0.0	2011	1950	1950	0.8354115	20	54	179	337	388	4599	0	29	2020-02-29_204420
33	5000	2620	344	0	61	0	391	1554	8.791509	4.524864380210943	20.696102	0.0	391.0	472.0	6.600814	4.0108576	19.960255	0.0	2036	1975	1975	0.8286445	20	54	179	338	391	4609	0	30	2020-02-29_204421
33	5000	2610	327	0	66	0	381	1584	8.826495	4.52735744207647	20.696102	0.0	381.0	472.0	6.600814	4.0108576	19.960255	0.0	2063	1997	1997	0.79790026	20	54	179	338	395	4619	0	32	2020-02-29_204421
34	5000	2600	326	0	63	0	378	1601	8.90934	4.5703202206799105	21.546745	0.0	378.0	472.0	6.600814	4.0108576	19.960255	0.0	2074	2011	2011	0.8068783	20	54	180	339	395	4622	0	32	2020-02-29_204421
34	5000	2593	314	0	55	0	385	1621	8.885332	4.532711451080345	21.546745	0.0	385.0	472.0	6.600814	4.0108576	19.960255	0.0	2093	2038	2038	0.82597405	20	54	180	341	397	4615	0	32	2020-02-29_204422
34	5000	2585	306	0	46	0	378	1653	8.989411	4.499793577757944	21.546745	0.0	378.0	472.0	6.600814	4.0108576	19.960255	0.0	2109	2063	2063	0.78835976	20	54	180	343	399	4622	0	32	2020-02-29_204422
35	5000	2579	291	0	56	0	358	1684	9.019449	4.622262505412833	24.953499	0.0	358.0	472.0	6.600814	4.0108576	19.960255	0.0	2130	2074	2074	0.7765363	20	54	180	343	400	4642	0	32	2020-02-29_204423
35	5000	2572	278	0	56	0	353	1709	9.145453	4.620201921220184	21.546745	0.0	353.0	472.0	6.600814	4.0108576	19.960255	0.0	2150	2094	2094	0.8073654	20	54	180	346	403	4647	0	32	2020-02-29_204423
35	5000	2563	279	0	47	0	346	1733	9.073425	4.712423163073441	21.546745	0.0	346.0	472.0	6.600814	4.0108576	19.960255	0.0	2158	2111	2111	0.7803468	20	54	181	346	406	4654	0	32	2020-02-29_204424
36	5000	2554	271	0	45	0	326	1771	8.8812065	4.671752315683771	19.78547	0.0	326.0	472.0	6.600814	4.0108576	19.960255	0.0	2175	2130	2130	0.74846625	20	54	181	346	407	4674	0	33	2020-02-29_204424
36	5000	2549	267	0	34	0	315	1802	8.8906975	4.618279807144127	19.78547	0.0	315.0	472.0	6.600814	4.0108576	19.960255	0.0	2184	2150	2150	0.73650795	20	54	182	346	408	4685	0	33	2020-02-29_204424
36	5000	2544	252	0	44	0	304	1823	8.998271	4.638535771029592	19.78547	0.0	304.0	472.0	6.600814	4.0108576	19.960255	0.0	2204	2160	2160	0.71710527	20	54	182	346	408	4696	0	33	2020-02-29_204425
37	5000	2538	247	0	40	0	291	1851	8.970947	4.573397646600998	19.78547	0.0	291.0	472.0	6.600814	4.0108576	19.960255	0.0	2215	2175	2175	0.7182131	20	54	182	346	411	4709	0	33	2020-02-29_204425
37	5000	2532	231	0	52	0	281	1871	8.81332	4.590200908643745	19.78547	0.0	281.0	472.0	6.600814	4.0108576	19.960255	0.0	2237	2185	2185	0.7224199	20	54	182	346	411	4719	0	33	2020-02-29_204426
37	5000	2521	225	0	50	0	278	1892	8.818756	4.554920118617592	19.78547	0.0	278.0	472.0	6.600814	4.0108576	19.960255	0.0	2254	2204	2204	0.75179857	20	54	184	346	411	4722	0	34	2020-02-29_204426
38	5000	2516	224	0	43	0	269	1913	8.770208	4.634868712309625	19.78547	0.0	269.0	472.0	6.600814	4.0108576	19.960255	0.0	2260	2217	2217	0.7583643	20	54	184	347	411	4731	0	35	2020-02-29_204426
38	5000	2514	207	0	42	0	268	1933	8.8271675	4.631177127898027	19.78547	0.0	268.0	472.0	6.600814	4.0108576	19.960255	0.0	2279	2237	2237	0.76119405	20	54	184	348	411	4732	0	36	2020-02-29_204427
38	5000	2510	195	0	41	0	259	1959	8.839114	4.6386870887908405	19.78547	0.0	259.0	472.0	6.600814	4.0108576	19.960255	0.0	2295	2254	2254	0.74131274	20	54	184	349	414	4741	0	36	2020-02-29_204427
39	5000	2507	186	0	47	0	248	1976	8.77266	4.626395556250623	19.78547	0.0	248.0	472.0	6.600814	4.0108576	19.960255	0.0	2307	2260	2260	0.7298387	20	54	184	350	414	4752	0	36	2020-02-29_204427
39	5000	2502	182	0	37	0	246	1996	9.06479	4.764341087615947	19.78547	0.0	246.0	472.0	6.600814	4.0108576	19.960255	0.0	2316	2279	2279	0.7113821	20	54	184	350	416	4754	0	37	2020-02-29_204428
39	5000	2500	170	0	35	0	243	2015	9.180176	4.89019617510192	20.252916	0.0	243.0	472.0	6.600814	4.0108576	19.960255	0.0	2330	2295	2295	0.7242798	20	54	184	353	416	4757	0	37	2020-02-29_204428
40	5000	2492	163	0	37	0	235	2036	9.168109	4.870245938523945	20.330606	0.0	235.0	472.0	6.600814	4.0108576	19.960255	0.0	2345	2308	2308	0.706383	20	54	184	353	418	4765	0	37	2020-02-29_204429
40	5000	2491	157	0	34	0	228	2053	9.375926	4.846292333056416	20.330606	0.0	228.0	472.0	6.600814	4.0108576	19.960255	0.0	2352	2318	2318	0.7280702	20	54	184	354	420	4772	0	37	2020-02-29_204429
40	5000	2485	157	0	27	0	216	2078	9.3111315	4.90199007377102	20.547642	0.0	216.0	472.0	6.600814	4.0108576	19.960255	0.0	2358	2331	2331	0.7361111	20	54	184	355	421	4784	0	37	2020-02-29_204429
41	5000	2479	149	0	27	0	208	2100	9.04763	4.798414747407186	20.547642	0.0	208.0	472.0	6.600814	4.0108576	19.960255	0.0	2372	2345	2345	0.77884614	20	54	184	355	422	4792	0	37	2020-02-29_204430
41	5000	2474	140	0	34	0	199	2115	9.032643	4.86869697982654	20.547642	0.0	199.0	472.0	6.600814	4.0108576	19.960255	0.0	2386	2352	2352	0.81407034	20	54	184	356	422	4801	0	38	2020-02-29_204430
41	5000	2472	133	0	36	0	193	2128	8.970063	4.864267909451727	20.547642	0.0	193.0	472.0	6.600814	4.0108576	19.960255	0.0	2395	2359	2359	0.79792744	20	54	184	356	422	4807	0	38	2020-02-29_204430
42	5000	2467	125	0	36	0	195	2139	8.845397	4.840302058480853	20.547642	0.0	195.0	472.0	6.600814	4.0108576	19.960255	0.0	2408	2372	2372	0.774359	20	54	184	356	422	4805	0	38	2020-02-29_204431
42	5000	2464	122	0	28	0	198	2150	8.842738	4.762489162642996	20.547642	0.0	198.0	472.0	6.600814	4.0108576	19.960255	0.0	2414	2386	2386	0.7878788	20	54	184	357	423	4802	0	38	2020-02-29_204431
42	5000	2462	116	0	27	0	185	2172	8.889259	4.795565448154086	20.547642	0.0	185.0	472.0	6.600814	4.0108576	19.960255	0.0	2422	2395	2395	0.7675676	20	54	184	357	423	4815	0	38	2020-02-29_204431
43	5000	2459	114	0	19	0	189	2181	8.733512	4.887763895778816	20.547642	0.0	189.0	472.0	6.600814	4.0108576	19.960255	0.0	2427	2408	2408	0.7830688	20	54	184	357	423	4811	0	38	2020-02-29_204432
43	5000	2458	108	0	20	0	171	2205	8.729832	4.789155097302707	20.547642	0.0	171.0	472.0	6.600814	4.0108576	19.960255	0.0	2434	2414	2414	0.748538	20	54	184	357	423	4829	0	38	2020-02-29_204432
43	5000	2458	102	0	18	0	156	2226	8.65058	4.724123490995839	20.547642	0.0	156.0	472.0	6.600814	4.0108576	19.960255	0.0	2440	2422	2422	0.6923077	20	54	184	357	423	4844	0	40	2020-02-29_204432
44	5000	2455	97	0	21	0	142	2245	8.680825	4.733253270578017	20.139248	0.0	142.0	472.0	6.600814	4.0108576	19.960255	0.0	2448	2427	2427	0.73239434	20	54	184	357	423	4858	0	40	2020-02-29_204432
44	5000	2451	96	0	19	0	136	2258	8.669602	4.776857040952478	20.139248	0.0	136.0	472.0	6.600814	4.0108576	19.960255	0.0	2453	2434	2434	0.72794116	20	54	184	357	424	4864	0	40	2020-02-29_204433
44	5000	2451	92	0	17	0	134	2266	8.684774	4.770073487297522	20.139248	0.0	134.0	472.0	6.600814	4.0108576	19.960255	0.0	2457	2440	2440	0.73134327	20	54	184	357	424	4866	0	40	2020-02-29_204433
45	5000	2448	89	0	15	0	134	2274	8.888458	4.935749564558365	20.139248	0.0	134.0	472.0	6.600814	4.0108576	19.960255	0.0	2463	2448	2448	0.74626863	20	54	184	357	425	4866	0	40	2020-02-29_204433
45	5000	2445	87	0	14	0	128	2286	8.5207615	5.071641556778666	20.139248	0.0	128.0	472.0	6.600814	4.0108576	19.960255	0.0	2468	2454	2454	0.6953125	20	54	184	357	425	4872	0	40	2020-02-29_204434
45	5000	2443	84	0	16	0	121	2296	8.655297	5.000765741840017	21.603302	0.0	121.0	472.0	6.600814	4.0108576	19.960255	0.0	2473	2457	2457	0.72727275	20	54	184	357	425	4879	0	40	2020-02-29_204434
46	5000	2443	80	0	14	0	122	2301	8.808972	5.0173667664222865	21.603302	0.0	122.0	472.0	6.600814	4.0108576	19.960255	0.0	2477	2463	2463	0.6803279	20	54	184	357	425	4878	0	40	2020-02-29_204434
46	5000	2441	77	0	14	0	117	2311	8.854212	5.03533977828103	21.603302	0.0	117.0	472.0	6.600814	4.0108576	19.960255	0.0	2482	2468	2468	0.71794873	20	54	184	357	425	4883	0	40	2020-02-29_204434
46	5000	2441	72	0	14	0	110	2322	9.012979	5.108319934787987	21.603302	0.0	110.0	472.0	6.600814	4.0108576	19.960255	0.0	2487	2473	2473	0.7090909	20	54	184	357	425	4890	0	41	2020-02-29_204435
47	5000	2441	70	0	12	0	102	2333	9.173074	4.935490259556071	21.603302	0.0	102.0	472.0	6.600814	4.0108576	19.960255	0.0	2489	2477	2477	0.7352941	20	54	184	357	425	4898	0	42	2020-02-29_204435
47	5000	2440	69	0	9	0	96	2344	9.541003	4.863863426813338	21.603302	0.0	96.0	472.0	6.600814	4.0108576	19.960255	0.0	2491	2482	2482	0.7291667	20	54	184	357	425	4904	0	42	2020-02-29_204435
47	5000	2439	69	0	5	0	91	2353	9.781178	4.84724310160272	21.603302	0.0	91.0	472.0	6.600814	4.0108576	19.960255	0.0	2492	2487	2487	0.73626375	20	54	184	357	425	4909	0	43	2020-02-29_204435
48	5000	2436	66	0	9	0	88	2358	9.575918	4.73507775860174	21.603302	0.0	88.0	472.0	6.600814	4.0108576	19.960255	0.0	2498	2489	2489	0.7613636	20	54	184	358	425	4912	0	43	2020-02-29_204435
48	5000	2435	63	0	11	0	87	2361	9.655578	4.679035529826621	21.603302	0.0	87.0	472.0	6.600814	4.0108576	19.960255	0.0	2502	2491	2491	0.7586207	20	54	184	358	425	4913	0	43	2020-02-29_204436
48	5000	2433	60	0	15	0	83	2366	9.900864	4.616371147163037	21.603302	0.0	83.0	472.0	6.600814	4.0108576	19.960255	0.0	2507	2492	2492	0.79518074	20	54	184	358	425	4917	0	43	2020-02-29_204436
49	5000	2431	61	0	10	0	78	2377	9.333669	4.631346395006747	21.603302	0.0	78.0	472.0	6.600814	4.0108576	19.960255	0.0	2508	2498	2498	0.8333333	20	54	184	358	425	4922	0	43	2020-02-29_204436
49	5000	2430	55	0	13	0	73	2385	9.555185	4.838378487399379	21.603302	0.0	73.0	472.0	6.600814	4.0108576	19.960255	0.0	2515	2502	2502	0.9041096	20	54	184	358	425	4927	0	44	2020-02-29_204436
49	5000	2430	51	0	12	0	71	2392	9.531091	4.936271997645714	21.603302	0.0	71.0	472.0	6.600814	4.0108576	19.960255	0.0	2519	2507	2507	0.8169014	20	54	184	358	425	4929	0	44	2020-02-29_204437
50	5000	2430	50	0	12	0	65	2399	9.658467	4.895820953137051	21.603302	0.0	65.0	472.0	6.600814	4.0108576	19.960255	0.0	2520	2508	2508	0.8	20	54	184	358	425	4935	0	44	2020-02-29_204437
50	5000	2427	50	0	8	0	68	2403	9.470541	4.6797139926472555	21.603302	0.0	68.0	472.0	6.600814	4.0108576	19.960255	0.0	2523	2515	2515	0.75	20	54	184	358	425	4932	0	44	2020-02-29_204437
50	5000	2426	48	0	7	0	61	2413	9.832475	4.255150535063337	21.079739	0.0	61.0	472.0	6.600814	4.0108576	19.960255	0.0	2526	2519	2519	0.704918	20	54	184	358	425	4939	0	45	2020-02-29_204437
51	5000	2424	43	0	13	0	54	2421	10.026385	4.226700588374995	21.079739	0.0	54.0	472.0	6.600814	4.0108576	19.960255	0.0	2533	2520	2520	0.6481481	20	54	184	358	425	4946	0	45	2020-02-29_204437
51	5000	2422	40	0	15	0	52	2426	9.839709	4.335889111498013	21.079739	0.0	52.0	472.0	6.600814	4.0108576	19.960255	0.0	2538	2523	2523	0.5576923	20	54	184	358	425	4948	0	45	2020-02-29_204438
51	5000	2422	38	0	14	0	48	2433	9.904838	4.609570308362199	21.079739	0.0	48.0	472.0	6.600814	4.0108576	19.960255	0.0	2540	2526	2526	0.5208333	20	54	184	358	425	4952	0	45	2020-02-29_204438
52	5000	2421	36	0	10	0	52	2436	9.435299	4.5308061053452064	21.079739	0.0	52.0	472.0	6.600814	4.0108576	19.960255	0.0	2543	2533	2533	0.53846157	20	54	184	358	425	4948	0	45	2020-02-29_204438
52	5000	2421	32	0	9	0	53	2440	9.286335	4.698265632248977	21.079739	0.0	53.0	472.0	6.600814	4.0108576	19.960255	0.0	2547	2538	2538	0.5283019	20	54	184	358	425	4947	0	45	2020-02-29_204438
52	5000	2421	31	0	8	0	49	2445	9.194347	4.812094931461196	21.079739	0.0	49.0	472.0	6.600814	4.0108576	19.960255	0.0	2548	2540	2540	0.5510204	20	54	184	358	425	4951	0	46	2020-02-29_204438
53	5000	2421	27	0	9	0	48	2449	9.046784	4.801132648665626	21.079739	0.0	48.0	472.0	6.600814	4.0108576	19.960255	0.0	2552	2543	2543	0.5416667	20	54	184	358	425	4952	0	46	2020-02-29_204439
53	5000	2421	25	0	7	0	51	2450	9.263262	4.994744399731816	21.80036	0.0	51.0	472.0	6.600814	4.0108576	19.960255	0.0	2554	2547	2547	0.5686275	20	54	184	358	425	4949	0	46	2020-02-29_204439
53	5000	2420	25	0	7	0	46	2456	9.761212	5.11591315090021	21.80036	0.4250412	46.0	472.0	6.600814	4.0108576	19.960255	0.0	2555	2548	2548	0.5652174	20	54	184	358	425	4954	0	46	2020-02-29_204439
54	5000	2420	23	0	5	0	47	2459	9.7792225	5.286779454692949	21.80036	0.4250412	47.0	472.0	6.600814	4.0108576	19.960255	0.0	2557	2552	2552	0.5319149	20	54	184	358	425	4953	0	46	2020-02-29_204439
54	5000	2420	22	0	4	0	45	2463	9.587468	4.893592397361439	21.80036	0.9246216	45.0	472.0	6.600814	4.0108576	19.960255	0.0	2558	2554	2554	0.51111114	20	54	184	358	425	4955	0	46	2020-02-29_204439
54	5000	2420	21	0	3	0	46	2464	9.261679	5.026117775559864	21.80036	0.0	46.0	472.0	6.600814	4.0108576	19.960255	0.0	2559	2556	2556	0.47826087	20	54	184	358	425	4954	0	46	2020-02-29_204440
55	5000	2419	21	0	3	0	46	2465	9.3959875	5.081365402431451	21.80036	0.0	46.0	472.0	6.600814	4.0108576	19.960255	0.0	2560	2557	2557	0.47826087	20	54	184	358	425	4954	0	46	2020-02-29_204440
55	5000	2418	21	0	3	0	38	2474	9.91552	5.622572650635109	21.80036	0.0	38.0	472.0	6.600814	4.0108576	19.960255	0.0	2561	2558	2558	0.42105263	20	54	184	358	425	4962	0	46	2020-02-29_204440
55	5000	2417	21	0	3	0	37	2476	9.775444	5.510311690582318	21.80036	0.0	37.0	472.0	6.600814	4.0108576	19.960255	0.0	2562	2559	2559	0.4054054	20	54	184	358	425	4963	0	46	2020-02-29_204440
56	5000	2416	19	0	5	0	34	2480	9.863359	5.524546208452435	21.80036	0.0	34.0	472.0	6.600814	4.0108576	19.960255	0.0	2565	2560	2560	0.44117647	20	54	184	358	425	4966	0	46	2020-02-29_204441
56	5000	2416	17	0	6	0	33	2482	10.448099	5.6399703134607675	21.80036	0.0	33.0	472.0	6.600814	4.0108576	19.960255	0.0	2567	2561	2561	0.42424244	20	54	184	358	425	4967	0	46	2020-02-29_204441
56	5000	2416	16	0	5	0	29	2488	9.774025	5.797822859353954	20.845512	0.0	29.0	472.0	6.600814	4.0108576	19.960255	0.0	2568	2563	2563	0.37931034	20	54	184	358	425	4971	0	46	2020-02-29_204441
57	5000	2415	17	0	3	0	31	2488	10.002412	5.708476526548076	20.845512	0.0	31.0	472.0	6.600814	4.0108576	19.960255	0.0	2568	2565	2565	0.3548387	20	54	184	358	425	4969	0	46	2020-02-29_204441
57	5000	2415	15	0	3	0	31	2490	9.878537	5.582631916378648	20.845512	0.0	31.0	472.0	6.600814	4.0108576	19.960255	0.0	2570	2567	2567	0.3548387	20	54	184	358	425	4969	0	46	2020-02-29_204442
57	5000	2414	15	0	3	0	29	2493	9.663888	5.684043420785506	20.845512	0.0	29.0	472.0	6.600814	4.0108576	19.960255	0.0	2571	2568	2568	0.3448276	20	54	184	358	425	4971	0	46	2020-02-29_204442
58	5000	2413	15	0	4	0	28	2494	9.976005	5.52948763082735	20.845512	0.0	28.0	472.0	6.600814	4.0108576	19.960255	0.0	2572	2568	2568	0.35714287	20	54	184	358	425	4972	0	46	2020-02-29_204442
58	5000	2412	16	0	2	0	25	2499	10.592663	5.541828965795752	20.845512	0.0	25.0	472.0	6.600814	4.0108576	19.960255	0.0	2572	2570	2570	0.44	20	54	184	358	425	4975	0	46	2020-02-29_204442
58	5000	2412	16	0	1	0	26	2499	10.570934	5.430991475895988	20.845512	0.0	26.0	472.0	6.600814	4.0108576	19.960255	0.0	2572	2571	2571	0.42307693	20	54	184	358	425	4974	0	46	2020-02-29_204442
59	5000	2411	14	0	3	0	26	2500	10.534648	5.433798396015896	20.845512	0.0	26.0	472.0	6.600814	4.0108576	19.960255	0.0	2575	2572	2572	0.3846154	20	54	184	358	425	4974	0	46	2020-02-29_204443
59	5000	2411	12	0	5	0	24	2502	10.472984	5.660271495332967	20.845512	0.0	24.0	472.0	6.600814	4.0108576	19.960255	0.0	2577	2572	2572	0.41666666	20	54	184	358	425	4976	0	46	2020-02-29_204443
59	5000	2411	12	0	5	0	20	2506	10.370436	5.941938488036162	20.845512	0.0	20.0	472.0	6.600814	4.0108576	19.960255	0.0	2577	2572	2572	0.45	20	54	184	358	425	4980	0	46	2020-02-29_204443
60	5000	2411	11	0	3	0	21	2508	10.803206	5.678609081873511	20.845512	0.0	21.0	472.0	6.600814	4.0108576	19.960255	0.0	2578	2575	2575	0.6666667	20	54	184	358	425	4979	0	46	2020-02-29_204443
60	5000	2411	10	0	2	0	21	2510	11.1078825	5.160552478163827	20.845512	0.0	21.0	472.0	6.600814	4.0108576	19.960255	0.0	2579	2577	2577	0.6666667	20	54	184	358	425	4979	0	46	2020-02-29_204444
60	5000	2408	13	0	2	0	20	2510	10.89047	5.195005204140312	20.845512	0.0	20.0	472.0	6.600814	4.0108576	19.960255	0.0	2579	2577	2577	0.65	20	54	184	358	425	4980	0	47	2020-02-29_204444
61	5000	2408	13	0	1	0	20	2511	10.03303	4.870517332575059	19.239254	0.0	20.0	472.0	6.600814	4.0108576	19.960255	0.0	2579	2578	2578	0.55	20	54	184	358	425	4980	0	47	2020-02-29_204444
61	5000	2408	13	0	0	0	18	2514	10.452343	4.95600302082059	19.239254	0.0	18.0	472.0	6.600814	4.0108576	19.960255	0.0	2579	2579	2579	0.6111111	20	54	184	358	425	4982	0	47	2020-02-29_204444
61	5000	2408	12	0	1	0	18	2514	10.452343	4.95600302082059	19.239254	0.0	18.0	472.0	6.600814	4.0108576	19.960255	0.0	2580	2579	2579	0.6111111	20	54	184	358	425	4982	0	47	2020-02-29_204445
62	5000	2408	10	0	3	0	16	2516	10.915755	4.9334048901772505	19.239254	0.0	16.0	472.0	6.600814	4.0108576	19.960255	0.0	2582	2579	2579	0.6875	20	54	184	358	425	4984	0	47	2020-02-29_204445
62	5000	2408	10	0	3	0	14	2518	10.820531	5.285386852300103	19.239254	0.0	14.0	472.0	6.600814	4.0108576	19.960255	0.0	2582	2579	2579	0.64285713	20	54	184	358	425	4986	0	47	2020-02-29_204445
62	5000	2408	10	0	2	0	15	2518	10.351979	5.406758014426251	19.239254	0.0	15.0	472.0	6.600814	4.0108576	19.960255	0.0	2582	2580	2580	0.6	20	54	184	358	425	4985	0	47	2020-02-29_204445
63	5000	2408	10	0	0	0	17	2518	10.5257015	5.125249530951308	19.239254	0.0	17.0	472.0	6.600814	4.0108576	19.960255	0.0	2582	2582	2582	0.64705884	20	54	184	358	425	4983	0	47	2020-02-29_204446
63	5000	2408	10	0	0	0	15	2520	9.755757	4.959231490310501	19.239254	0.0	15.0	472.0	6.600814	4.0108576	19.960255	0.0	2582	2582	2582	0.73333335	20	54	184	358	425	4985	0	47	2020-02-29_204446
63	5000	2408	10	0	0	0	13	2522	10.666528	4.416005906875087	19.239254	3.6967049	13.0	472.0	6.600814	4.0108576	19.960255	0.0	2582	2582	2582	0.84615386	20	54	184	358	425	4987	0	47	2020-02-29_204446
64	5000	2408	10	0	0	0	13	2522	10.666528	4.416005906875087	19.239254	3.6967049	13.0	472.0	6.600814	4.0108576	19.960255	0.0	2582	2582	2582	0.84615386	20	54	184	358	425	4987	0	47	2020-02-29_204446
64	5000	2408	9	0	1	0	12	2523	10.595143	4.6045270867911245	19.239254	3.6967049	12.0	472.0	6.600814	4.0108576	19.960255	0.0	2583	2582	2582	0.9166667	20	54	184	358	425	4988	0	47	2020-02-29_204447
64	5000	2408	8	0	2	0	12	2523	10.595143	4.6045270867911245	19.239254	3.6967049	12.0	472.0	6.600814	4.0108576	19.960255	0.0	2584	2582	2582	0.9166667	20	54	184	358	425	4988	0	47	2020-02-29_204447
65	5000	2407	9	0	2	0	12	2523	10.595143	4.6045270867911245	19.239254	3.6967049	12.0	472.0	6.600814	4.0108576	19.960255	0.0	2584	2582	2582	0.9166667	20	54	184	358	425	4988	0	47	2020-02-29_204447
65	5000	2407	9	0	1	0	13	2523	10.234568	4.596201547424871	19.239254	3.6967049	13.0	472.0	6.600814	4.0108576	19.960255	0.0	2584	2583	2583	1.0	20	54	184	358	425	4987	0	47	2020-02-29_204447
65	5000	2407	8	0	1	0	14	2523	10.045221	4.472358153958087	19.239254	3.6967049	14.0	472.0	6.600814	4.0108576	19.960255	0.0	2585	2584	2584	1.0	20	54	184	358	425	4986	0	47	2020-02-29_204448
66	5000	2407	7	0	2	0	14	2523	10.045221	4.472358153958087	19.239254	3.6967049	14.0	472.0	6.600814	4.0108576	19.960255	0.0	2586	2584	2584	1.0	20	54	184	358	425	4986	0	47	2020-02-29_204448
66	5000	2407	6	0	3	0	13	2524	10.30461	4.544047836763809	19.239254	3.6967049	13.0	472.0	6.600814	4.0108576	19.960255	0.0	2587	2584	2584	1.0769231	20	54	184	358	425	4987	0	47	2020-02-29_204448
66	5000	2405	8	0	2	0	12	2526	9.289866	4.358458501259608	16.026524	0.45442963	12.0	472.0	6.600814	4.0108576	19.960255	0.0	2587	2585	2585	1.1666666	20	54	184	358	425	4988	0	47	2020-02-29_204448
67	5000	2404	8	0	2	0	11	2528	9.308735	4.581356847747864	16.026524	0.45442963	11.0	472.0	6.600814	4.0108576	19.960255	0.0	2588	2586	2586	1.1818181	20	54	184	358	425	4989	0	47	2020-02-29_204449
67	5000	2404	8	0	1	0	11	2529	9.545536	4.824445291366124	16.026524	0.45442963	11.0	472.0	6.600814	4.0108576	19.960255	0.0	2588	2587	2587	1.0909091	20	54	184	358	425	4989	0	47	2020-02-29_204449
67	5000	2404	8	0	1	0	10	2530	8.897437	4.552767471592484	15.118439	0.45442963	10.0	472.0	6.600814	4.0108576	19.960255	0.0	2588	2587	2587	0.7	20	54	184	358	425	4990	0	47	2020-02-29_204449
68	5000	2404	8	0	0	0	10	2531	8.562987	4.611603175696891	15.118439	0.45442963	10.0	472.0	6.600814	4.0108576	19.960255	0.0	2588	2588	2588	0.7	20	54	184	358	425	4990	0	47	2020-02-29_204449
68	5000	2404	8	0	0	0	7	2534	7.976645	5.3465618744154755	15.118439	0.45442963	7.0	472.0	6.600814	4.0108576	19.960255	0.0	2588	2588	2588	0.5714286	20	54	184	358	425	4993	0	47	2020-02-29_204449
68	5000	2404	7	0	1	0	7	2534	7.976645	5.3465618744154755	15.118439	0.45442963	7.0	472.0	6.600814	4.0108576	19.960255	0.0	2589	2588	2588	0.5714286	20	54	184	358	425	4993	0	47	2020-02-29_204450
69	5000	2403	8	0	1	0	7	2534	7.976645	5.3465618744154755	15.118439	0.45442963	7.0	472.0	6.600814	4.0108576	19.960255	0.0	2589	2588	2588	0.5714286	20	54	184	358	425	4993	0	47	2020-02-29_204450
69	5000	2403	8	0	1	0	7	2534	7.976645	5.3465618744154755	15.118439	0.45442963	7.0	472.0	6.600814	4.0108576	19.960255	0.0	2589	2588	2588	0.5714286	20	54	184	358	425	4993	0	47	2020-02-29_204450
69	5000	2403	7	0	1	0	8	2534	7.9533806	4.950391526584488	15.118439	0.45442963	8.0	472.0	6.600814	4.0108576	19.960255	0.0	2590	2589	2589	0.625	20	54	184	358	425	4992	0	47	2020-02-29_204450
70	5000	2403	7	0	1	0	7	2535	9.024659	4.228413907913432	15.118439	3.7922707	7.0	472.0	6.600814	4.0108576	19.960255	0.0	2590	2589	2589	0.71428573	20	54	184	358	425	4993	0	47	2020-02-29_204451
70	5000	2403	7	0	1	0	6	2536	8.24153	4.0377896515018445	15.118439	3.7922707	6.0	472.0	6.600814	4.0108576	19.960255	0.0	2590	2589	2589	0.8333333	20	54	184	358	425	4994	0	47	2020-02-29_204451
70	5000	2403	6	0	1	0	6	2537	8.922462	4.773824273405901	15.118439	3.7922707	6.0	472.0	6.600814	4.0108576	19.960255	0.0	2591	2590	2590	1.3333334	20	54	184	358	425	4994	0	47	2020-02-29_204451
71	5000	2403	5	0	2	0	4	2539	8.127173	4.616556657015231	14.593407	3.7922707	4.0	472.0	6.600814	4.0108576	19.960255	0.0	2592	2590	2590	1.25	20	54	184	358	425	4996	0	47	2020-02-29_204451
71	5000	2403	4	0	3	0	4	2539	8.127173	4.616556657015231	14.593407	3.7922707	4.0	472.0	6.600814	4.0108576	19.960255	0.0	2593	2590	2590	1.25	20	54	184	358	425	4996	0	47	2020-02-29_204452
71	5000	2403	4	0	2	0	3	2541	9.572141	4.409229759024936	14.593407	6.332485	3.0	472.0	6.600814	4.0108576	19.960255	0.0	2593	2591	2591	1.6666666	20	54	184	358	425	4997	0	47	2020-02-29_204452
72	5000	2403	3	0	2	0	4	2541	10.365244	3.9340718195710367	14.593407	6.332485	4.0	472.0	6.600814	4.0108576	19.960255	0.0	2594	2592	2592	1.25	20	54	184	358	425	4996	0	47	2020-02-29_204452
72	5000	2403	3	0	1	0	4	2542	9.872907	4.662736304791689	14.593407	4.3631363	4.0	472.0	6.600814	4.0108576	19.960255	0.0	2594	2593	2593	1.5	20	54	184	358	425	4996	0	47	2020-02-29_204452
72	5000	2403	2	0	2	0	4	2542	9.872907	4.662736304791689	14.593407	4.3631363	4.0	472.0	6.600814	4.0108576	19.960255	0.0	2595	2593	2593	1.5	20	54	184	358	425	4996	0	47	2020-02-29_204452
73	5000	2403	2	0	1	0	5	2542	10.490002	4.267301460568622	14.593407	4.3631363	5.0	472.0	6.600814	4.0108576	19.960255	0.0	2595	2594	2594	1.4	20	54	184	358	425	4995	0	47	2020-02-29_204453
73	5000	2403	2	0	1	0	4	2543	9.46415	4.154998590902923	12.958382	4.3631363	4.0	472.0	6.600814	4.0108576	19.960255	0.0	2595	2594	2594	0.75	20	54	184	358	425	4996	0	47	2020-02-29_204453
73	5000	2403	2	0	0	0	5	2543	9.917063	3.7381353240196633	12.958382	4.3631363	5.0	472.0	6.600814	4.0108576	19.960255	0.0	2595	2595	2595	0.6	20	54	184	358	425	4995	0	47	2020-02-29_204453
74	5000	2403	2	0	0	0	5	2543	9.917063	3.7381353240196633	12.958382	4.3631363	5.0	472.0	6.600814	4.0108576	19.960255	0.0	2595	2595	2595	0.6	20	54	184	358	425	4995	0	47	2020-02-29_204453
74	5000	2403	2	0	0	0	5	2543	9.917063	3.7381353240196633	12.958382	4.3631363	5.0	472.0	6.600814	4.0108576	19.960255	0.0	2595	2595	2595	0.6	20	54	184	358	425	4995	0	47	2020-02-29_204454
74	5000	2403	2	0	0	0	5	2543	9.917063	3.7381353240196633	12.958382	4.3631363	5.0	472.0	6.600814	4.0108576	19.960255	0.0	2595	2595	2595	0.6	20	54	184	358	425	4995	0	47	2020-02-29_204454
75	5000	2403	2	0	0	0	5	2543	9.917063	3.7381353240196633	12.958382	4.3631363	5.0	472.0	6.600814	4.0108576	19.960255	0.0	2595	2595	2595	0.6	20	54	184	358	425	4995	0	47	2020-02-29_204454
75	5000	2402	3	0	0	0	4	2544	10.448695	4.092348514053224	12.958382	4.3631363	4.0	472.0	6.600814	4.0108576	19.960255	0.0	2595	2595	2595	0.5	20	54	184	358	425	4996	0	47	2020-02-29_204454
75	5000	2402	3	0	0	0	4	2544	10.448695	4.092348514053224	12.958382	4.3631363	4.0	472.0	6.600814	4.0108576	19.960255	0.0	2595	2595	2595	0.5	20	54	184	358	425	4996	0	47	2020-02-29_204455
76	5000	2402	2	0	1	0	4	2544	10.448695	4.092348514053224	12.958382	4.3631363	4.0	472.0	6.600814	4.0108576	19.960255	0.0	2596	2595	2595	0.5	20	54	184	358	425	4996	0	47	2020-02-29_204455
76	5000	2402	2	0	1	0	4	2544	10.448695	4.092348514053224	12.958382	4.3631363	4.0	472.0	6.600814	4.0108576	19.960255	0.0	2596	2595	2595	0.5	20	54	184	358	425	4996	0	47	2020-02-29_204455
76	5000	2402	2	0	1	0	3	2545	12.477215	0.6569818321630807	12.958382	11.72871	3.0	472.0	6.600814	4.0108576	19.960255	0.0	2596	2595	2595	0.33333334	20	54	184	358	425	4997	0	47	2020-02-29_204455
77	5000	2402	2	0	0	0	4	2545	11.6548605	1.7299759208238272	12.958382	9.187798	4.0	472.0	6.600814	4.0108576	19.960255	0.0	2596	2596	2596	0.25	20	54	184	358	425	4996	0	47	2020-02-29_204455
77	5000	2402	2	0	0	0	2	2547	11.07309	2.6662055650058503	12.958382	9.187798	2.0	472.0	6.600814	4.0108576	19.960255	0.0	2596	2596	2596	0.5	20	54	184	358	425	4998	0	47	2020-02-29_204456
77	5000	2402	2	0	0	0	2	2547	11.07309	2.6662055650058503	12.958382	9.187798	2.0	472.0	6.600814	4.0108576	19.960255	0.0	2596	2596	2596	0.5	20	54	184	358	425	4998	0	47	2020-02-29_204456
78	5000	2401	3	0	0	0	2	2547	11.07309	2.6662055650058503	12.958382	9.187798	2.0	472.0	6.600814	4.0108576	19.960255	0.0	2596	2596	2596	0.5	20	54	184	358	425	4998	0	47	2020-02-29_204456
78	5000	2401	3	0	0	0	2	2547	11.07309	2.6662055650058503	12.958382	9.187798	2.0	472.0	6.600814	4.0108576	19.960255	0.0	2596	2596	2596	0.5	20	54	184	358	425	4998	0	47	2020-02-29_204456
78	5000	2400	4	0	0	0	2	2547	11.07309	2.6662055650058503	12.958382	9.187798	2.0	472.0	6.600814	4.0108576	19.960255	0.0	2596	2596	2596	0.5	20	54	184	358	425	4998	0	47	2020-02-29_204457
79	5000	2400	4	0	0	0	2	2547	11.07309	2.6662055650058503	12.958382	9.187798	2.0	472.0	6.600814	4.0108576	19.960255	0.0	2596	2596	2596	0.5	20	54	184	358	425	4998	0	47	2020-02-29_204457
79	5000	2400	3	0	1	0	2	2547	11.07309	2.6662055650058503	12.958382	9.187798	2.0	472.0	6.600814	4.0108576	19.960255	0.0	2597	2596	2596	0.5	20	54	184	358	425	4998	0	47	2020-02-29_204457
79	5000	2400	3	0	1	0	2	2547	11.07309	2.6662055650058503	12.958382	9.187798	2.0	472.0	6.600814	4.0108576	19.960255	0.0	2597	2596	2596	0.5	20	54	184	358	425	4998	0	47	2020-02-29_204457
80	5000	2400	3	0	1	0	2	2547	11.07309	2.6662055650058503	12.958382	9.187798	2.0	472.0	6.600814	4.0108576	19.960255	0.0	2597	2596	2596	0.5	20	54	184	358	425	4998	0	47	2020-02-29_204458
80	5000	2400	3	0	0	0	3	2547	11.491803	2.0199728506926524	12.958382	9.187798	3.0	472.0	6.600814	4.0108576	19.960255	0.0	2597	2597	2597	1.0	20	54	184	358	425	4997	0	47	2020-02-29_204458
80	5000	2400	3	0	0	0	3	2547	11.491803	2.0199728506926524	12.958382	9.187798	3.0	472.0	6.600814	4.0108576	19.960255	0.0	2597	2597	2597	1.0	20	54	184	358	425	4997	0	47	2020-02-29_204458
81	5000	2400	3	0	0	0	3	2547	11.491803	2.0199728506926524	12.958382	9.187798	3.0	472.0	6.600814	4.0108576	19.960255	0.0	2597	2597	2597	1.0	20	54	184	358	425	4997	0	47	2020-02-29_204458
81	5000	2400	3	0	0	0	3	2547	11.491803	2.0199728506926524	12.958382	9.187798	3.0	472.0	6.600814	4.0108576	19.960255	0.0	2597	2597	2597	1.0	20	54	184	358	425	4997	0	47	2020-02-29_204458
81	5000	2399	4	0	0	0	3	2547	11.491803	2.0199728506926524	12.958382	9.187798	3.0	472.0	6.600814	4.0108576	19.960255	0.0	2597	2597	2597	1.0	20	54	184	358	425	4997	0	47	2020-02-29_204459
82	5000	2399	4	0	0	0	2	2548	10.758514	2.2213290631633686	12.329231	9.187798	2.0	472.0	6.600814	4.0108576	19.960255	0.0	2597	2597	2597	1.0	20	54	184	358	425	4998	0	47	2020-02-29_204459
82	5000	2399	4	0	0	0	1	2549	12.329231	NaN	12.329231	12.329231	1.0	472.0	6.600814	4.0108576	19.960255	0.0	2597	2597	2597	2.0	20	54	184	358	425	4999	0	47	2020-02-29_204459
82	5000	2399	3	0	1	0	1	2549	12.329231	NaN	12.329231	12.329231	1.0	472.0	6.600814	4.0108576	19.960255	0.0	2598	2597	2597	2.0	20	54	184	358	425	4999	0	47	2020-02-29_204459
83	5000	2399	3	0	1	0	1	2549	12.329231	NaN	12.329231	12.329231	1.0	472.0	6.600814	4.0108576	19.960255	0.0	2598	2597	2597	2.0	20	54	184	358	425	4999	0	47	2020-02-29_204500
83	5000	2399	3	0	1	0	1	2549	12.329231	NaN	12.329231	12.329231	1.0	472.0	6.600814	4.0108576	19.960255	0.0	2598	2597	2597	2.0	20	54	184	358	425	4999	0	47	2020-02-29_204500
83	5000	2398	4	0	0	0	2	2549	9.685616	3.7386372395725496	12.329231	7.042	2.0	472.0	6.600814	4.0108576	19.960255	0.0	2598	2598	2598	2.5	20	54	184	358	425	4998	0	47	2020-02-29_204500
84	5000	2398	4	0	0	0	2	2549	9.685616	3.7386372395725496	12.329231	7.042	2.0	472.0	6.600814	4.0108576	19.960255	0.0	2598	2598	2598	2.5	20	54	184	358	425	4998	0	47	2020-02-29_204500
84	5000	2398	4	0	0	0	2	2549	9.685616	3.7386372395725496	12.329231	7.042	2.0	472.0	6.600814	4.0108576	19.960255	0.0	2598	2598	2598	2.5	20	54	184	358	425	4998	0	47	2020-02-29_204500
84	5000	2398	4	0	0	0	2	2549	9.685616	3.7386372395725496	12.329231	7.042	2.0	472.0	6.600814	4.0108576	19.960255	0.0	2598	2598	2598	2.5	20	54	184	358	425	4998	0	47	2020-02-29_204501
85	5000	2398	4	0	0	0	2	2549	9.685616	3.7386372395725496	12.329231	7.042	2.0	472.0	6.600814	4.0108576	19.960255	0.0	2598	2598	2598	2.5	20	54	184	358	425	4998	0	47	2020-02-29_204501
85	5000	2398	4	0	0	0	1	2550	7.042	NaN	7.042	7.042	1.0	472.0	6.600814	4.0108576	19.960255	0.0	2598	2598	2598	3.0	20	54	184	358	425	4999	0	47	2020-02-29_204501
85	5000	2398	4	0	0	0	1	2550	7.042	NaN	7.042	7.042	1.0	472.0	6.600814	4.0108576	19.960255	0.0	2598	2598	2598	3.0	20	54	184	358	425	4999	0	47	2020-02-29_204501
86	5000	2398	3	0	1	0	1	2550	7.042	NaN	7.042	7.042	1.0	472.0	6.600814	4.0108576	19.960255	0.0	2599	2598	2598	3.0	20	54	184	358	425	4999	0	47	2020-02-29_204502
86	5000	2398	3	0	1	0	1	2550	7.042	NaN	7.042	7.042	1.0	472.0	6.600814	4.0108576	19.960255	0.0	2599	2598	2598	3.0	20	54	184	358	425	4999	0	47	2020-02-29_204502
86	5000	2398	3	0	1	0	1	2550	7.042	NaN	7.042	7.042	1.0	472.0	6.600814	4.0108576	19.960255	0.0	2599	2598	2598	3.0	20	54	184	358	425	4999	0	47	2020-02-29_204502
87	5000	2398	3	0	0	0	2	2550	7.437931	0.5599313473342689	7.8338623	7.042	2.0	472.0	6.600814	4.0108576	19.960255	0.0	2599	2599	2599	1.5	20	54	184	358	425	4998	0	47	2020-02-29_204502
87	5000	2398	3	0	0	0	2	2550	7.437931	0.5599313473342689	7.8338623	7.042	2.0	472.0	6.600814	4.0108576	19.960255	0.0	2599	2599	2599	1.5	20	54	184	358	425	4998	0	47	2020-02-29_204502
87	5000	2398	3	0	0	0	2	2550	7.437931	0.5599313473342689	7.8338623	7.042	2.0	472.0	6.600814	4.0108576	19.960255	0.0	2599	2599	2599	1.5	20	54	184	358	425	4998	0	47	2020-02-29_204503
88	5000	2398	3	0	0	0	2	2550	7.437931	0.5599313473342689	7.8338623	7.042	2.0	472.0	6.600814	4.0108576	19.960255	0.0	2599	2599	2599	1.5	20	54	184	358	425	4998	0	47	2020-02-29_204503
88	5000	2398	3	0	0	0	2	2550	7.437931	0.5599313473342689	7.8338623	7.042	2.0	472.0	6.600814	4.0108576	19.960255	0.0	2599	2599	2599	1.5	20	54	184	358	425	4998	0	47	2020-02-29_204503
88	5000	2398	3	0	0	0	2	2550	7.437931	0.5599313473342689	7.8338623	7.042	2.0	472.0	6.600814	4.0108576	19.960255	0.0	2599	2599	2599	1.5	20	54	184	358	425	4998	0	47	2020-02-29_204503
89	5000	2398	3	0	0	0	1	2551	7.8338623	NaN	7.8338623	7.8338623	1.0	472.0	6.600814	4.0108576	19.960255	0.0	2599	2599	2599	0.0	20	54	184	358	425	4999	0	47	2020-02-29_204504
89	5000	2398	2	0	1	0	1	2551	7.8338623	NaN	7.8338623	7.8338623	1.0	472.0	6.600814	4.0108576	19.960255	0.0	2600	2599	2599	0.0	20	54	184	358	425	4999	0	47	2020-02-29_204504
89	5000	2398	2	0	1	0	0	2552	NaN	-0.0	9999.0	9999.0	0.0	472.0	6.600814	4.0108576	19.960255	0.0	2600	2599	2599	0.0	20	54	184	358	425	5000	0	47	2020-02-29_204504
90	5000	2398	2	0	1	0	0	2552	NaN	-0.0	9999.0	9999.0	0.0	472.0	6.600814	4.0108576	19.960255	0.0	2600	2599	2599	0.0	20	54	184	358	425	5000	0	47	2020-02-29_204504
90	5000	2398	2	0	0	0	1	2552	10.596313	NaN	10.596313	10.596313	1.0	472.0	6.600814	4.0108576	19.960255	0.0	2600	2600	2600	0.0	20	54	184	358	425	4999	0	47	2020-02-29_204504
90	5000	2398	2	0	0	0	1	2552	10.596313	NaN	10.596313	10.596313	1.0	472.0	6.600814	4.0108576	19.960255	0.0	2600	2600	2600	0.0	20	54	184	358	425	4999	0	47	2020-02-29_204505
91	5000	2398	2	0	0	0	1	2552	10.596313	NaN	10.596313	10.596313	1.0	472.0	6.600814	4.0108576	19.960255	0.0	2600	2600	2600	0.0	20	54	184	358	425	4999	0	47	2020-02-29_204505
91	5000	2398	2	0	0	0	1	2552	10.596313	NaN	10.596313	10.596313	1.0	472.0	6.600814	4.0108576	19.960255	0.0	2600	2600	2600	0.0	20	54	184	358	425	4999	0	47	2020-02-29_204505
91	5000	2397	2	0	1	0	1	2552	10.596313	NaN	10.596313	10.596313	1.0	472.0	6.600814	4.0108576	19.960255	0.0	2601	2600	2600	0.0	20	54	184	358	425	4999	0	47	2020-02-29_204505
92	5000	2397	2	0	1	0	1	2552	10.596313	NaN	10.596313	10.596313	1.0	472.0	6.600814	4.0108576	19.960255	0.0	2601	2600	2600	0.0	20	54	184	358	425	4999	0	47	2020-02-29_204506
92	5000	2397	1	0	2	0	1	2552	10.596313	NaN	10.596313	10.596313	1.0	472.0	6.600814	4.0108576	19.960255	0.0	2602	2600	2600	0.0	20	54	184	358	425	4999	0	47	2020-02-29_204506
92	5000	2397	1	0	1	0	2	2552	10.22551	0.5243958198315286	10.596313	9.854706	2.0	472.0	6.600814	4.0108576	19.960255	0.0	2602	2601	2601	0.5	20	54	184	358	425	4998	0	47	2020-02-29_204506
93	5000	2397	1	0	1	0	2	2552	10.22551	0.5243958198315286	10.596313	9.854706	2.0	472.0	6.600814	4.0108576	19.960255	0.0	2602	2601	2601	0.5	20	54	184	358	425	4998	0	47	2020-02-29_204506
93	5000	2397	1	0	0	0	3	2552	9.631734	1.0932535407172352	10.596313	8.444183	3.0	472.0	6.600814	4.0108576	19.960255	0.0	2602	2602	2602	0.33333334	20	54	184	358	425	4997	0	47	2020-02-29_204506
93	5000	2397	1	0	0	0	3	2552	9.631734	1.0932535407172352	10.596313	8.444183	3.0	472.0	6.600814	4.0108576	19.960255	0.0	2602	2602	2602	0.33333334	20	54	184	358	425	4997	0	47	2020-02-29_204507
94	5000	2397	1	0	0	0	3	2552	9.631734	1.0932535407172352	10.596313	8.444183	3.0	472.0	6.600814	4.0108576	19.960255	0.0	2602	2602	2602	0.33333334	20	54	184	358	425	4997	0	47	2020-02-29_204507
94	5000	2397	1	0	0	0	3	2552	9.631734	1.0932535407172352	10.596313	8.444183	3.0	472.0	6.600814	4.0108576	19.960255	0.0	2602	2602	2602	0.33333334	20	54	184	358	425	4997	0	47	2020-02-29_204507
94	5000	2397	1	0	0	0	3	2552	9.631734	1.0932535407172352	10.596313	8.444183	3.0	472.0	6.600814	4.0108576	19.960255	0.0	2602	2602	2602	0.33333334	20	54	184	358	425	4997	0	47	2020-02-29_204507
95	5000	2397	1	0	0	0	3	2552	9.631734	1.0932535407172352	10.596313	8.444183	3.0	472.0	6.600814	4.0108576	19.960255	0.0	2602	2602	2602	0.33333334	20	54	184	358	425	4997	0	47	2020-02-29_204508
95	5000	2397	0	0	1	0	2	2553	9.149445	0.9973899934098046	9.854706	8.444183	2.0	472.0	6.600814	4.0108576	19.960255	0.0	2603	2602	2602	0.5	20	54	184	358	425	4998	0	47	2020-02-29_204508
95	5000	2397	0	0	1	0	2	2553	9.149445	0.9973899934098046	9.854706	8.444183	2.0	472.0	6.600814	4.0108576	19.960255	0.0	2603	2602	2602	0.5	20	54	184	358	425	4998	0	47	2020-02-29_204508
96	5000	2397	0	0	1	0	2	2553	9.149445	0.9973899934098046	9.854706	8.444183	2.0	472.0	6.600814	4.0108576	19.960255	0.0	2603	2602	2602	0.5	20	54	184	358	425	4998	0	47	2020-02-29_204508
96	5000	2397	0	0	0	0	3	2553	7.3168488	3.2515560239904273	9.854706	3.651657	3.0	472.0	6.600814	4.0108576	19.960255	0.0	2603	2603	2603	0.33333334	20	54	184	358	425	4997	0	47	2020-02-29_204508
96	5000	2397	0	0	0	0	3	2553	7.3168488	3.2515560239904273	9.854706	3.651657	3.0	472.0	6.600814	4.0108576	19.960255	0.0	2603	2603	2603	0.33333334	20	54	184	358	425	4997	0	47	2020-02-29_204509
97	5000	2397	0	0	0	0	2	2554	6.7531815	4.386217830928095	9.854706	3.651657	2.0	472.0	6.600814	4.0108576	19.960255	0.0	2603	2603	2603	0.5	20	54	184	358	425	4998	0	47	2020-02-29_204509
97	5000	2397	0	0	0	0	2	2554	6.7531815	4.386217830928095	9.854706	3.651657	2.0	472.0	6.600814	4.0108576	19.960255	0.0	2603	2603	2603	0.5	20	54	184	358	425	4998	0	47	2020-02-29_204509
97	5000	2397	0	0	0	0	1	2555	3.651657	NaN	3.651657	3.651657	1.0	472.0	6.600814	4.0108576	19.960255	0.0	2603	2603	2603	0.0	20	54	184	358	425	4999	0	47	2020-02-29_204509
98	5000	2397	0	0	0	0	0	2556	NaN	-0.0	9999.0	9999.0	0.0	472.0	6.600814	4.0108576	19.960255	0.0	2603	2603	2603	0.0	20	54	184	358	425	5000	0	47	2020-02-29_204510
98	5000	2397	0	0	0	0	0	2556	NaN	-0.0	9999.0	9999.0	0.0	472.0	6.600814	4.0108576	19.960255	0.0	2603	2603	2603	0.0	20	54	184	358	425	5000	0	47	2020-02-29_204510
98	5000	2397	0	0	0	0	0	2556	NaN	-0.0	9999.0	9999.0	0.0	472.0	6.600814	4.0108576	19.960255	0.0	2603	2603	2603	0.0	20	54	184	358	425	5000	0	47	2020-02-29_204510
99	5000	2397	0	0	0	0	0	2556	NaN	-0.0	9999.0	9999.0	0.0	472.0	6.600814	4.0108576	19.960255	0.0	2603	2603	2603	0.0	20	54	184	358	425	5000	0	47	2020-02-29_204510
99	5000	2397	0	0	0	0	0	2556	NaN	-0.0	9999.0	9999.0	0.0	472.0	6.600814	4.0108576	19.960255	0.0	2603	2603	2603	0.0	20	54	184	358	425	5000	0	47	2020-02-29_204510
99	5000	2397	0	0	0	0	0	2556	NaN	-0.0	9999.0	9999.0	0.0	472.0	6.600814	4.0108576	19.960255	0.0	2603	2603	2603	0.0	20	54	184	358	425	5000	0	47	2020-02-29_204511
100	5000	2397	0	0	0	0	0	2556	NaN	-0.0	9999.0	9999.0	0.0	472.0	6.600814	4.0108576	19.960255	0.0	2603	2603	2603	0.0	20	54	184	358	425	5000	0	47	2020-02-29_204511
100	5000	2397	0	0	0	0	0	2556	NaN	-0.0	9999.0	9999.0	0.0	472.0	6.600814	4.0108576	19.960255	0.0	2603	2603	2603	0.0	20	54	184	358	425	5000	0	47	2020-02-29_204511
100	5000	2397	0	0	0	0	0	2556	NaN	-0.0	9999.0	9999.0	0.0	472.0	6.600814	4.0108576	19.960255	0.0	2603	2603	2603	0.0	20	54	184	358	425	5000	0	47	2020-02-29_204511
101	5000	2397	0	0	0	0	0	2556	NaN	-0.0	9999.0	9999.0	0.0	472.0	6.600814	4.0108576	19.960255	0.0	2603	2603	2603	0.0	20	54	184	358	425	5000	0	47	2020-02-29_204512
101	5000	2397	0	0	0	0	0	2556	NaN	-0.0	9999.0	9999.0	0.0	472.0	6.600814	4.0108576	19.960255	0.0	2603	2603	2603	0.0	20	54	184	358	425	5000	0	47	2020-02-29_204512
101	5000	2397	0	0	0	0	0	2556	NaN	-0.0	9999.0	9999.0	0.0	472.0	6.600814	4.0108576	19.960255	0.0	2603	2603	2603	0.0	20	54	184	358	425	5000	0	47	2020-02-29_204512
102	5000	2397	0	0	0	0	0	2556	NaN	-0.0	9999.0	9999.0	0.0	472.0	6.600814	4.0108576	19.960255	0.0	2603	2603	2603	0.0	20	54	184	358	425	5000	0	47	2020-02-29_204512
102	5000	2397	0	0	0	0	0	2556	NaN	-0.0	9999.0	9999.0	0.0	472.0	6.600814	4.0108576	19.960255	0.0	2603	2603	2603	0.0	20	54	184	358	425	5000	0	47	2020-02-29_204512
102	5000	2397	0	0	0	0	0	2556	NaN	-0.0	9999.0	9999.0	0.0	472.0	6.600814	4.0108576	19.960255	0.0	2603	2603	2603	0.0	20	54	184	358	425	5000	0	47	2020-02-29_204513
103	5000	2397	0	0	0	0	0	2556	NaN	-0.0	9999.0	9999.0	0.0	472.0	6.600814	4.0108576	19.960255	0.0	2603	2603	2603	0.0	20	54	184	358	425	5000	0	47	2020-02-29_204513
103	5000	2397	0	0	0	0	0	2556	NaN	-0.0	9999.0	9999.0	0.0	472.0	6.600814	4.0108576	19.960255	0.0	2603	2603	2603	0.0	20	54	184	358	425	5000	0	47	2020-02-29_204513
103	5000	2397	0	0	0	0	0	2556	NaN	-0.0	9999.0	9999.0	0.0	472.0	6.600814	4.0108576	19.960255	0.0	2603	2603	2603	0.0	20	54	184	358	425	5000	0	47	2020-02-29_204513
104	5000	2397	0	0	0	0	0	2556	NaN	-0.0	9999.0	9999.0	0.0	472.0	6.600814	4.0108576	19.960255	0.0	2603	2603	2603	0.0	20	54	184	358	425	5000	0	47	2020-02-29_204514
104	5000	2397	0	0	0	0	0	2556	NaN	-0.0	9999.0	9999.0	0.0	472.0	6.600814	4.0108576	19.960255	0.0	2603	2603	2603	0.0	20	54	184	358	425	5000	0	47	2020-02-29_204514
104	5000	2397	0	0	0	0	0	2556	NaN	-0.0	9999.0	9999.0	0.0	472.0	6.600814	4.0108576	19.960255	0.0	2603	2603	2603	0.0	20	54	184	358	425	5000	0	47	2020-02-29_204514
105	5000	2397	0	0	0	0	0	2556	NaN	-0.0	9999.0	9999.0	0.0	472.0	6.600814	4.0108576	19.960255	0.0	2603	2603	2603	0.0	20	54	184	358	425	5000	0	47	2020-02-29_204514
