# Supplementary material for: Discrete simulation analysis of COVID-19 and prediction of isolation bed numbers
Source: PeerJ. 2021 Jun 23;9:e11629. doi: 10.7717/peerj.11629 (PMC8234972; doi:10.7717/peerj.11629)
Supplement: Supplemental Information 3 [file peerj-09-11629-s003.zip › raw_data/Healing time_output_2020-02-29_204520.csv]

worldTime(Day)	CITY_PERSON_SIZE	NORMAL	SHADOW	SUPER	CONFIRMED	DIAGNOSIS	FREEZE	CURED	shadow_average	shadow_std	shadow_max	shadow_min	real_countTmp	max_count	count_shadow_average	count_shadow_std	count_shadow_max	count_shadow_min	sum_confirmed_mark	sum_diagnosis_mark	sum_freeze_mark	r0	G1num	G2num	G3Num	G4Num	G5Num	BED_CanUse	BED_Need	DEATH	recordTime
0	5000	4975	25	0	0	0	0	0	NaN	-0.0	9999.0	9999.0	0.0	0.0	NaN	-0.0	9999.0	9999.0	0	0	0	0.0	0	0	0	0	0	5000	0	0	2020-02-29_204521
0	5000	4970	28	0	2	0	0	0	NaN	-0.0	9999.0	9999.0	0.0	0.0	NaN	-0.0	9999.0	9999.0	2	0	0	0.0	0	0	0	0	0	5000	0	0	2020-02-29_204521
0	5000	4961	37	0	2	0	0	0	NaN	-0.0	9999.0	9999.0	0.0	0.0	NaN	-0.0	9999.0	9999.0	2	0	0	0.0	0	0	0	0	0	5000	0	0	2020-02-29_204522
1	5000	4953	43	0	2	0	2	0	0.0	0.0	0.0	0.0	2.0	2.0	0.0	0.0	0.0	0.0	4	2	2	0.5	2	0	0	0	0	4998	0	0	2020-02-29_204522
1	5000	4949	43	0	6	0	2	0	0.0	0.0	0.0	0.0	2.0	2.0	0.0	0.0	0.0	0.0	8	2	2	0.5	2	0	0	0	0	4998	0	0	2020-02-29_204522
1	5000	4934	58	0	4	0	4	0	0.0	0.0	0.0	0.0	4.0	4.0	0.0	0.0	0.0	0.0	8	4	4	0.5	2	1	0	1	0	4996	0	0	2020-02-29_204522
2	5000	4923	67	0	3	0	7	0	0.0	0.0	0.0	0.0	7.0	7.0	0.0	0.0	0.0	0.0	10	7	7	0.42857143	2	3	1	1	0	4993	0	0	2020-02-29_204523
2	5000	4916	73	0	3	0	8	0	0.1527237	0.43196787446937895	1.2217896	0.0	8.0	8.0	0.1527237	0.43196788	1.2217896	0.0	11	8	8	0.5	3	3	1	1	0	4992	0	0	2020-02-29_204523
2	5000	4904	84	0	3	0	9	0	0.1357544	0.4072632258534999	1.2217896	0.0	9.0	9.0	0.1357544	0.40726322	1.2217896	0.0	12	9	9	0.5555556	3	3	2	1	0	4991	0	0	2020-02-29_204523
3	5000	4891	97	0	1	0	9	2	0.33559805	0.6813655177877059	1.7985929	0.0	9.0	9.0	0.1357544	0.40726322	1.2217896	0.0	12	11	11	0.5555556	4	4	2	1	0	4991	0	0	2020-02-29_204523
3	5000	4881	106	0	2	0	9	2	0.33559805	0.6813655177877059	1.7985929	0.0	9.0	9.0	0.1357544	0.40726322	1.2217896	0.0	13	11	11	0.5555556	4	4	2	1	0	4991	0	0	2020-02-29_204523
3	5000	4868	118	0	2	0	9	3	0.6183202	0.9849684909195829	2.5444992	0.0	9.0	9.0	0.1357544	0.40726322	1.2217896	0.0	14	12	12	1.0	4	5	2	1	0	4991	0	0	2020-02-29_204524
4	5000	4849	133	0	6	0	9	3	0.6183202	0.9849684909195829	2.5444992	0.0	9.0	9.0	0.1357544	0.40726322	1.2217896	0.0	18	12	12	1.0	4	5	2	1	0	4991	0	0	2020-02-29_204524
4	5000	4838	142	0	7	0	9	4	0.96968365	1.2619214441331223	3.1622713	0.0	9.0	9.0	0.1357544	0.40726322	1.2217896	0.0	20	13	13	1.2222222	5	5	2	1	0	4991	0	0	2020-02-29_204524
4	5000	4811	165	0	10	0	10	4	1.2154107	1.4210294787619637	3.426954	0.0	10.0	10.0	1.2154107	1.4210294	3.426954	0.0	24	14	14	1.3	6	5	2	1	0	4990	0	0	2020-02-29_204524
5	5000	4795	177	0	9	0	12	7	1.7455426	1.4670706542981353	3.8256972	0.0	12.0	12.0	1.7455426	1.4670707	3.8256972	0.0	28	19	19	1.5833334	7	7	3	2	0	4988	0	0	2020-02-29_204524
5	5000	4776	191	0	13	0	13	7	1.7315406	1.405520101375677	3.8256972	0.0	13.0	13.0	1.7315406	1.4055201	3.8256972	0.0	33	20	20	1.5384616	7	7	3	3	0	4987	0	0	2020-02-29_204525
5	5000	4751	213	0	11	0	18	7	1.6861796	1.3595237650532064	3.8256972	0.0	18.0	18.0	1.6861796	1.3595238	3.8256972	0.0	36	25	25	1.2777778	7	10	4	3	1	4982	0	0	2020-02-29_204525
6	5000	4727	233	0	11	0	22	7	1.7416002	1.3421733833254508	3.8256972	0.0	22.0	22.0	1.7416002	1.3421733	3.8256972	0.0	40	29	29	1.1363636	7	11	5	5	1	4978	0	0	2020-02-29_204525
6	5000	4702	252	0	11	0	28	7	1.6942688	1.3820213166565098	3.8256972	0.0	28.0	28.0	1.6942688	1.3820213	3.8256972	0.0	46	35	35	1.1785715	7	12	7	6	2	4972	0	0	2020-02-29_204525
6	5000	4673	277	0	13	0	30	7	1.5903908	1.391335766488729	3.8256972	0.0	30.0	30.0	1.5903908	1.3913357	3.8256972	0.0	50	37	37	1.1	7	12	7	7	2	4970	0	0	2020-02-29_204526
7	5000	4639	301	0	19	0	34	7	1.5734489	1.4149238955517174	4.068218	0.0	34.0	34.0	1.5734489	1.4149239	4.068218	0.0	60	41	41	1.117647	7	13	9	7	3	4966	0	0	2020-02-29_204526
7	5000	4611	316	0	26	0	39	8	1.6919602	1.6499343512219766	5.8325167	0.0	39.0	39.0	1.6919602	1.6499343	5.8325167	0.0	73	47	47	1.0	7	14	11	10	3	4961	0	0	2020-02-29_204526
7	5000	4583	331	0	36	0	39	11	1.742967	1.775368668322871	6.0368834	0.0	39.0	39.0	1.6919602	1.6499343	5.8325167	0.0	86	50	50	0.94871795	7	15	11	10	3	4961	0	0	2020-02-29_204526
8	5000	4553	351	0	30	0	54	12	1.8795682	1.9563596262089817	6.863207	0.0	54.0	54.0	1.8795682	1.9563596	6.863207	0.0	96	66	66	1.0925926	8	18	15	13	6	4946	0	0	2020-02-29_204527
8	5000	4517	375	0	32	0	63	13	1.7806983	1.8924105700952174	6.863207	0.0	63.0	63.0	1.7806983	1.8924105	6.863207	0.0	108	76	76	1.0158731	8	19	20	14	9	4937	0	0	2020-02-29_204527
8	5000	4482	399	0	30	0	69	20	1.9559913	2.09205444915693	7.633474	0.0	69.0	69.0	1.9559913	2.0920544	7.633474	0.0	119	89	89	0.9710145	8	21	22	16	15	4931	0	0	2020-02-29_204527
9	5000	4448	425	0	27	0	78	22	2.1721241	2.339868102798718	7.7351584	0.0	78.0	78.0	2.1721241	2.339868	7.7351584	0.0	127	100	100	1.1410257	10	21	25	20	17	4922	0	0	2020-02-29_204527
9	5000	4402	452	0	35	0	86	25	2.3025215	2.4788409320967295	8.240111	0.0	86.0	86.0	2.3025215	2.4788408	8.240111	0.0	146	111	111	1.244186	11	22	29	22	19	4914	0	0	2020-02-29_204528
9	5000	4369	470	0	40	0	92	29	2.5824254	2.714663536622067	8.561004	0.0	92.0	92.0	2.5824254	2.7146635	8.561004	0.0	161	121	121	1.3586956	13	26	29	23	19	4908	0	0	2020-02-29_204528
10	5000	4326	504	0	39	0	101	30	2.5645778	2.689681476326109	8.561004	0.0	101.0	101.0	2.5645778	2.6896815	8.561004	0.0	170	131	131	1.3366337	13	26	30	30	20	4899	0	0	2020-02-29_204528
10	5000	4274	541	0	34	0	116	33	2.836769	2.853630758126066	9.328567	0.0	116.0	116.0	2.836769	2.8536308	9.328567	0.0	185	151	151	1.4396552	15	31	32	35	22	4884	0	2	2020-02-29_204528
10	5000	4245	554	0	39	0	123	37	3.0584574	2.953907212098577	9.616173	0.0	123.0	123.0	3.0584574	2.9539073	9.616173	0.0	201	162	162	1.4796748	15	34	36	36	22	4877	0	2	2020-02-29_204529
11	5000	4212	559	0	56	0	128	42	3.1614237	2.9720792072466624	9.616173	0.0	128.0	128.0	3.1614237	2.9720793	9.616173	0.0	229	173	173	1.5546875	15	36	39	38	23	4872	0	3	2020-02-29_204529
11	5000	4175	578	0	55	0	139	50	3.266553	3.0671239705436744	9.616173	0.0	139.0	139.0	3.266553	3.067124	9.616173	0.0	247	192	192	1.5683453	15	39	42	41	27	4861	0	3	2020-02-29_204529
11	5000	4136	604	0	52	0	147	58	3.227319	3.0629191209138655	9.616173	0.0	147.0	147.0	3.227319	3.0629191	9.616173	0.0	260	208	208	1.5170068	15	40	46	45	32	4853	0	3	2020-02-29_204530
12	5000	4106	604	0	60	0	164	63	3.4750862	3.1800070562224403	10.86396	0.0	164.0	164.0	3.4750862	3.180007	10.86396	0.0	290	230	230	1.5914634	16	44	50	50	34	4836	0	3	2020-02-29_204530
12	5000	4073	616	0	61	0	178	69	3.637606	3.1831776352864893	11.092067	0.0	178.0	178.0	3.637606	3.1831777	11.092067	0.0	311	250	250	1.6460674	17	46	53	55	39	4822	0	3	2020-02-29_204531
12	5000	4039	634	0	63	0	182	79	3.6283956	3.2029444201670434	11.092067	0.0	182.0	182.0	3.6283956	3.2029445	11.092067	0.0	327	264	264	1.6923077	17	49	53	60	40	4818	0	3	2020-02-29_204531
13	5000	4005	644	0	58	0	200	90	3.9135098	3.2554409259351362	11.60861	0.0	200.0	200.0	3.9135098	3.255441	11.60861	0.0	351	293	293	1.795	17	51	64	61	47	4800	0	3	2020-02-29_204531
13	5000	3966	666	0	55	0	208	102	3.9557147	3.249560253030205	11.60861	0.0	208.0	208.0	3.9557147	3.2495604	11.60861	0.0	368	313	313	1.7067307	17	51	72	66	51	4792	0	3	2020-02-29_204532
13	5000	3920	685	0	61	0	216	115	3.847815	3.2917933057415087	11.60861	0.0	216.0	216.0	3.847815	3.2917933	11.60861	0.0	395	334	334	1.550926	17	52	74	71	57	4784	0	3	2020-02-29_204532
14	5000	3869	712	0	65	0	224	127	4.052528	3.3151266372450507	11.60861	0.0	224.0	224.0	4.052528	3.3151267	11.60861	0.0	419	354	354	1.4821428	17	55	76	79	61	4776	0	3	2020-02-29_204532
14	5000	3829	715	0	86	0	230	137	4.01687	3.2589456247977173	11.60861	0.0	230.0	230.0	4.01687	3.2589457	11.60861	0.0	456	370	370	1.4652174	17	55	78	83	64	4770	0	3	2020-02-29_204533
14	5000	3789	727	0	86	0	248	147	4.350286	3.281647866968411	11.60861	0.0	248.0	248.0	4.350286	3.281648	11.60861	0.0	484	398	398	1.467742	17	55	83	93	72	4752	0	3	2020-02-29_204533
15	5000	3759	731	0	85	0	259	161	4.3529735	3.300337866624342	13.755769	0.0	259.0	259.0	4.3529735	3.3003378	13.755769	0.0	510	425	425	1.3899614	18	55	86	98	76	4741	0	5	2020-02-29_204534
15	5000	3724	740	0	78	0	279	174	4.5827546	3.369495424026663	13.755769	0.0	279.0	279.0	4.5827546	3.3694954	13.755769	0.0	536	458	458	1.4301075	18	55	94	108	82	4721	0	5	2020-02-29_204534
15	5000	3695	735	0	85	0	295	184	4.7914333	3.3910295798817947	13.755769	0.0	295.0	295.0	4.7914333	3.3910296	13.755769	0.0	570	485	485	1.379661	18	59	106	113	84	4705	0	6	2020-02-29_204534
16	5000	3667	731	0	90	0	314	192	4.8670497	3.3797164739388816	13.755769	0.0	314.0	314.0	4.8670497	3.3797164	13.755769	0.0	602	512	512	1.3439491	18	60	114	117	91	4686	0	6	2020-02-29_204535
16	5000	3639	729	0	94	0	324	208	4.935985	3.3842301074402403	15.040235	0.0	324.0	324.0	4.935985	3.3842301	15.040235	0.0	632	538	538	1.3703704	19	61	117	123	101	4676	0	6	2020-02-29_204535
16	5000	3610	726	0	92	0	346	219	4.898358	3.3741410186639453	15.040235	0.0	346.0	346.0	4.898358	3.374141	15.040235	0.0	664	572	572	1.3236995	19	63	120	133	112	4654	0	7	2020-02-29_204536
17	5000	3580	718	0	96	0	358	241	5.021833	3.3523104884485138	15.040235	0.0	358.0	358.0	5.021833	3.3523104	15.040235	0.0	702	606	606	1.2988827	19	63	124	143	121	4642	0	7	2020-02-29_204536
17	5000	3548	718	0	99	0	372	256	5.081636	3.4028607226445935	15.040235	0.0	372.0	372.0	5.081636	3.4028606	15.040235	0.0	734	635	635	1.2231183	19	65	128	151	127	4628	0	7	2020-02-29_204537
17	5000	3516	721	0	95	0	385	276	5.125885	3.461714474368269	15.040235	0.0	385.0	385.0	5.125885	3.4617145	15.040235	0.0	763	668	668	1.1896104	19	67	135	157	132	4615	0	7	2020-02-29_204537
18	5000	3491	723	0	81	0	403	295	5.19758	3.4585142586196165	15.040235	0.0	403.0	403.0	5.19758	3.4585142	15.040235	0.0	786	705	705	1.1811415	19	68	137	166	141	4597	0	7	2020-02-29_204538
18	5000	3468	723	0	73	0	407	322	5.3033195	3.515155676138716	15.346456	0.0	407.0	407.0	5.3033195	3.5151558	15.346456	0.0	809	736	736	1.1498772	19	68	142	175	146	4593	0	7	2020-02-29_204538
18	5000	3451	701	0	80	0	422	339	5.406602	3.5948455467523055	16.007553	0.0	422.0	422.0	5.406602	3.5948455	16.007553	0.0	848	768	768	1.1208531	19	70	144	181	152	4578	0	7	2020-02-29_204538
19	5000	3425	695	0	93	0	418	362	5.546657	3.636690428528282	16.007553	0.0	418.0	422.0	5.406602	3.5948455	16.007553	0.0	880	787	787	1.1291866	19	71	146	184	155	4582	0	7	2020-02-29_204539
19	5000	3395	694	0	102	0	406	395	5.731017	3.6294260299508467	16.007553	0.0	406.0	422.0	5.406602	3.5948455	16.007553	0.0	911	809	809	1.1059114	19	72	150	191	160	4594	0	8	2020-02-29_204539
19	5000	3362	692	0	98	0	421	419	5.874805	3.659182033125749	18.534147	0.0	421.0	422.0	5.406602	3.5948455	16.007553	0.0	946	848	848	1.1068884	20	73	152	197	175	4579	0	8	2020-02-29_204540
20	5000	3345	683	0	92	0	422	450	5.9707294	3.645439271974879	18.534147	0.0	422.0	422.0	5.406602	3.5948455	16.007553	0.0	972	880	880	1.1184834	20	75	158	202	180	4578	0	8	2020-02-29_204540
20	5000	3319	682	0	85	0	428	477	6.073555	3.6599416761493537	18.534147	0.0	428.0	428.0	6.073555	3.6599417	18.534147	0.0	999	914	914	1.0817757	20	76	159	207	185	4572	0	9	2020-02-29_204541
20	5000	3296	678	0	75	0	439	503	6.0689993	3.6297624807704816	16.007553	0.0	439.0	439.0	6.0689993	3.6297624	16.007553	0.0	1026	951	951	1.0136675	20	77	160	217	191	4561	0	9	2020-02-29_204541
21	5000	3275	657	0	96	0	426	537	6.126941	3.5789839200908062	16.007553	0.0	426.0	439.0	6.0689993	3.6297624	16.007553	0.0	1068	972	972	1.0164319	20	77	160	219	199	4574	0	9	2020-02-29_204542
21	5000	3249	648	0	102	0	422	570	6.2494655	3.69827261630933	16.007553	0.0	422.0	439.0	6.0689993	3.6297624	16.007553	0.0	1103	1001	1001	1.0331753	20	79	162	221	206	4578	0	9	2020-02-29_204542
21	5000	3223	639	0	109	0	422	595	6.404856	3.844437452418952	16.678541	0.0	422.0	439.0	6.0689993	3.6297624	16.007553	0.0	1138	1029	1029	1.0876777	20	79	164	227	211	4578	0	12	2020-02-29_204542
22	5000	3200	632	0	98	0	442	616	6.447296	3.8881027441303004	16.678541	0.0	442.0	442.0	6.447296	3.8881028	16.678541	0.0	1168	1070	1070	1.0837104	20	80	167	235	219	4558	0	12	2020-02-29_204543
22	5000	3178	622	0	92	0	453	643	6.516182	3.965486280872325	16.678541	0.0	453.0	453.0	6.516182	3.9654863	16.678541	0.0	1200	1108	1108	1.1059602	20	80	170	246	224	4547	0	12	2020-02-29_204543
22	5000	3162	612	0	87	0	445	682	6.6050763	4.025848792005699	16.678541	0.0	445.0	453.0	6.516182	3.9654863	16.678541	0.0	1226	1139	1139	1.0898876	20	81	171	250	231	4555	0	12	2020-02-29_204544
23	5000	3145	598	0	85	0	451	709	6.692423	4.04508125289583	16.678541	0.0	451.0	453.0	6.516182	3.9654863	16.678541	0.0	1257	1172	1172	1.0798227	20	82	173	254	241	4549	0	12	2020-02-29_204544
23	5000	3132	583	0	84	0	456	732	6.7479377	4.079485553022505	16.678541	0.0	456.0	456.0	6.7479377	4.0794854	16.678541	0.0	1285	1201	1201	1.0789474	20	83	176	258	248	4544	0	13	2020-02-29_204545
23	5000	3110	576	0	87	0	443	769	6.813021	4.085916960392925	16.678541	0.0	443.0	456.0	6.7479377	4.0794854	16.678541	0.0	1314	1227	1227	1.0722347	20	84	177	265	257	4557	0	15	2020-02-29_204545
24	5000	3092	566	0	85	0	444	798	6.9826765	4.08484035371421	17.53914	0.0	444.0	456.0	6.7479377	4.0794854	16.678541	0.0	1342	1257	1257	1.0743244	20	84	179	272	263	4556	0	15	2020-02-29_204546
24	5000	3061	567	0	86	0	442	829	7.0947137	4.040289391832097	17.53914	0.0	442.0	456.0	6.7479377	4.0794854	16.678541	0.0	1372	1286	1286	1.0927602	20	84	181	274	274	4558	0	15	2020-02-29_204546
24	5000	3049	552	0	82	0	441	860	7.0708556	4.056204510214755	17.53914	0.0	441.0	456.0	6.7479377	4.0794854	16.678541	0.0	1399	1317	1317	1.0158731	20	85	184	276	283	4559	0	16	2020-02-29_204547
25	5000	3040	526	0	91	0	439	886	7.0806713	4.074167253090176	17.53914	0.0	439.0	456.0	6.7479377	4.0794854	16.678541	0.0	1434	1343	1343	1.0045558	20	85	184	280	286	4561	0	18	2020-02-29_204547
25	5000	3018	513	0	94	0	445	912	7.221967	4.061660914698115	17.53914	0.0	445.0	456.0	6.7479377	4.0794854	16.678541	0.0	1469	1375	1375	1.0134832	20	85	186	287	293	4555	0	18	2020-02-29_204547
25	5000	3004	497	0	100	0	436	944	7.340798	4.124283930730786	17.53914	0.0	436.0	456.0	6.7479377	4.0794854	16.678541	0.0	1499	1399	1399	1.0321101	20	85	187	292	300	4564	0	19	2020-02-29_204548
26	5000	2980	490	0	93	0	445	973	7.246579	4.138164436948653	17.53914	0.0	445.0	456.0	6.7479377	4.0794854	16.678541	0.0	1530	1437	1437	0.9640449	20	85	189	297	308	4555	0	19	2020-02-29_204548
26	5000	2970	472	0	87	0	444	1007	7.2730546	4.203722829739427	19.358952	0.0	444.0	456.0	6.7479377	4.0794854	16.678541	0.0	1558	1471	1471	0.9369369	20	85	190	305	313	4556	0	20	2020-02-29_204549
26	5000	2959	462	0	78	0	423	1058	7.405137	4.169605337810247	19.358952	0.0	423.0	456.0	6.7479377	4.0794854	16.678541	0.0	1579	1501	1501	0.9314421	20	86	191	307	322	4577	0	20	2020-02-29_204549
27	5000	2940	456	0	72	0	429	1082	7.4872394	4.182831396459931	19.358952	0.0	429.0	456.0	6.7479377	4.0794854	16.678541	0.0	1604	1532	1532	0.9114219	20	86	192	308	331	4571	0	21	2020-02-29_204550
27	5000	2933	436	0	73	0	428	1109	7.6092396	4.275338651394349	19.358952	0.0	428.0	456.0	6.7479377	4.0794854	16.678541	0.0	1631	1558	1558	0.9042056	20	86	193	313	335	4572	0	21	2020-02-29_204550
27	5000	2921	419	0	78	0	426	1134	7.708184	4.302501421079783	19.358952	0.0	426.0	456.0	6.7479377	4.0794854	16.678541	0.0	1660	1582	1582	0.90140843	20	86	195	315	344	4574	0	22	2020-02-29_204551
28	5000	2905	418	0	72	0	421	1162	7.7831335	4.331597983292908	19.358952	0.0	421.0	456.0	6.7479377	4.0794854	16.678541	0.0	1677	1605	1605	0.87410927	20	87	195	318	350	4579	0	22	2020-02-29_204551
28	5000	2898	404	0	67	0	408	1199	8.002081	4.381531553703969	22.432255	0.0	408.0	456.0	6.7479377	4.0794854	16.678541	0.0	1698	1631	1631	0.872549	20	87	196	322	356	4592	0	24	2020-02-29_204551
28	5000	2891	386	0	60	0	405	1234	8.059004	4.448194270289389	22.432255	0.0	405.0	456.0	6.7479377	4.0794854	16.678541	0.0	1723	1663	1663	0.82222223	20	87	196	326	360	4595	0	24	2020-02-29_204552
29	5000	2880	384	0	58	0	386	1267	8.000806	4.51329703860619	22.432255	0.0	386.0	456.0	6.7479377	4.0794854	16.678541	0.0	1736	1678	1678	0.79792744	20	87	196	327	361	4614	0	25	2020-02-29_204552
29	5000	2861	384	0	57	0	381	1291	8.143069	4.676700817118507	23.566664	0.0	381.0	456.0	6.7479377	4.0794854	16.678541	0.0	1755	1698	1698	0.8215223	20	87	196	331	364	4619	0	26	2020-02-29_204553
29	5000	2852	374	0	50	0	383	1313	8.114761	4.769685609961216	23.566664	0.0	383.0	456.0	6.7479377	4.0794854	16.678541	0.0	1774	1724	1724	0.8355091	20	87	196	336	367	4617	0	28	2020-02-29_204553
30	5000	2844	361	0	59	0	366	1341	8.142981	4.812965667786039	23.566664	0.0	366.0	456.0	6.7479377	4.0794854	16.678541	0.0	1795	1736	1736	0.78688526	20	87	196	336	369	4634	0	29	2020-02-29_204554
30	5000	2833	359	0	52	0	362	1365	8.167201	4.843483406852053	23.566664	0.0	362.0	456.0	6.7479377	4.0794854	16.678541	0.0	1808	1756	1756	0.80662984	20	87	196	337	374	4638	0	29	2020-02-29_204554
30	5000	2827	351	0	48	0	357	1387	8.12288	4.7997978326820325	23.566664	0.0	357.0	456.0	6.7479377	4.0794854	16.678541	0.0	1822	1774	1774	0.7815126	20	87	197	338	376	4643	0	30	2020-02-29_204554
31	5000	2821	332	0	51	0	346	1419	8.290561	4.78442516736639	23.566664	0.0	346.0	456.0	6.7479377	4.0794854	16.678541	0.0	1847	1796	1796	0.78612715	20	87	198	339	380	4654	0	31	2020-02-29_204555
31	5000	2814	320	0	58	0	336	1440	8.310431	4.882587299494257	23.566664	0.0	336.0	456.0	6.7479377	4.0794854	16.678541	0.0	1866	1808	1808	0.77678573	20	87	198	341	383	4664	0	32	2020-02-29_204555
31	5000	2802	320	0	56	0	317	1473	8.493863	4.9015472616166145	23.566664	0.0	317.0	456.0	6.7479377	4.0794854	16.678541	0.0	1878	1822	1822	0.81388015	20	87	198	341	388	4683	0	32	2020-02-29_204556
32	5000	2795	310	0	48	0	311	1504	8.609306	4.979069196739283	23.566664	0.0	311.0	456.0	6.7479377	4.0794854	16.678541	0.0	1895	1847	1847	0.86173636	20	87	199	344	391	4689	0	32	2020-02-29_204556
32	5000	2791	290	0	52	0	308	1525	8.575539	5.025029667249566	23.566664	0.0	308.0	456.0	6.7479377	4.0794854	16.678541	0.0	1919	1867	1867	0.84415585	20	87	199	344	393	4692	0	34	2020-02-29_204556
32	5000	2782	284	0	54	0	295	1550	8.436126	5.0615012985178085	23.566664	0.0	295.0	456.0	6.7479377	4.0794854	16.678541	0.0	1934	1880	1880	0.8169491	20	87	199	346	395	4705	0	35	2020-02-29_204557
33	5000	2773	279	0	52	0	285	1576	8.56834	5.013341461100652	23.566664	0.0	285.0	456.0	6.7479377	4.0794854	16.678541	0.0	1948	1896	1896	0.8	20	87	199	346	400	4715	0	35	2020-02-29_204557
33	5000	2770	254	0	55	0	291	1595	8.636076	5.120145219591154	23.566664	0.0	291.0	456.0	6.7479377	4.0794854	16.678541	0.0	1976	1921	1921	0.78350514	20	87	200	347	403	4709	0	35	2020-02-29_204557
33	5000	2764	245	0	56	0	285	1615	8.672273	5.018188391933734	23.566664	0.0	285.0	456.0	6.7479377	4.0794854	16.678541	0.0	1991	1935	1935	0.79298246	20	87	200	348	404	4715	0	35	2020-02-29_204558
34	5000	2754	238	0	60	0	273	1640	8.730529	4.99935870826414	23.566664	0.0	273.0	456.0	6.7479377	4.0794854	16.678541	0.0	2008	1948	1948	0.7912088	20	87	200	349	404	4727	0	35	2020-02-29_204558
34	5000	2747	236	0	41	0	273	1668	8.881201	4.864700980332888	23.040293	0.0	273.0	456.0	6.7479377	4.0794854	16.678541	0.0	2017	1976	1976	0.7728938	20	87	200	349	411	4727	0	35	2020-02-29_204559
34	5000	2742	227	0	40	0	262	1693	8.952599	4.8677039691370245	23.040293	0.0	262.0	456.0	6.7479377	4.0794854	16.678541	0.0	2031	1991	1991	0.7557252	20	87	201	350	412	4738	0	36	2020-02-29_204559
35	5000	2737	226	0	28	0	261	1711	8.998063	4.898092498067887	23.040293	0.0	261.0	456.0	6.7479377	4.0794854	16.678541	0.0	2037	2009	2009	0.8045977	20	87	202	351	412	4739	0	37	2020-02-29_204559
35	5000	2730	222	0	31	0	257	1723	9.041369	4.8672286471224195	23.040293	0.0	257.0	456.0	6.7479377	4.0794854	16.678541	0.0	2048	2017	2017	0.77431905	20	87	202	351	414	4743	0	37	2020-02-29_204600
35	5000	2724	214	0	30	0	254	1741	9.136963	4.840992197844852	23.040293	0.0	254.0	456.0	6.7479377	4.0794854	16.678541	0.0	2062	2032	2032	0.78346455	20	87	202	351	416	4746	0	37	2020-02-29_204600
36	5000	2721	199	0	43	0	249	1751	9.283612	4.81844804463407	23.040293	0.0	249.0	456.0	6.7479377	4.0794854	16.678541	0.0	2080	2037	2037	0.79116464	20	87	202	351	416	4751	0	37	2020-02-29_204600
36	5000	2712	198	0	42	0	242	1769	9.404704	4.892301716867755	23.040293	0.0	242.0	456.0	6.7479377	4.0794854	16.678541	0.0	2090	2048	2048	0.80991733	20	87	202	352	418	4758	0	37	2020-02-29_204601
36	5000	2706	187	0	43	0	235	1792	9.332128	4.8225062987354175	23.040293	0.0	235.0	456.0	6.7479377	4.0794854	16.678541	0.0	2107	2064	2064	0.8	20	87	202	353	419	4765	0	37	2020-02-29_204601
37	5000	2695	186	0	39	0	234	1809	9.492283	4.814791641559969	23.040293	0.0	234.0	456.0	6.7479377	4.0794854	16.678541	0.0	2119	2080	2080	0.75213677	20	87	202	354	421	4766	0	37	2020-02-29_204601
37	5000	2683	188	0	38	0	232	1822	9.505174	4.848799897202939	23.040293	0.0	232.0	456.0	6.7479377	4.0794854	16.678541	0.0	2129	2091	2091	0.76724136	20	87	202	354	422	4768	0	37	2020-02-29_204602
37	5000	2678	190	0	25	0	232	1838	9.415112	4.767618331520856	23.040293	0.0	232.0	456.0	6.7479377	4.0794854	16.678541	0.0	2132	2107	2107	0.74568963	20	87	202	354	425	4768	0	37	2020-02-29_204602
38	5000	2672	189	0	19	0	228	1855	9.222088	4.720514030914901	23.040293	0.0	228.0	456.0	6.7479377	4.0794854	16.678541	0.0	2139	2120	2120	0.7280702	20	87	202	354	429	4772	0	37	2020-02-29_204602
38	5000	2670	179	0	21	0	216	1877	9.269132	4.664913029652188	23.040293	0.0	216.0	456.0	6.7479377	4.0794854	16.678541	0.0	2151	2130	2130	0.6944444	20	87	202	354	430	4784	0	37	2020-02-29_204603
38	5000	2669	168	0	31	0	199	1896	9.370827	4.691178772911873	23.040293	0.0	199.0	456.0	6.7479377	4.0794854	16.678541	0.0	2163	2132	2132	0.6532663	20	87	202	354	430	4801	0	37	2020-02-29_204603
39	5000	2665	161	0	35	0	186	1916	9.467785	4.612882876335159	23.040293	0.0	186.0	456.0	6.7479377	4.0794854	16.678541	0.0	2174	2139	2139	0.6505376	20	87	202	354	430	4814	0	37	2020-02-29_204603
39	5000	2663	154	0	32	0	186	1928	9.367854	4.420906095538154	19.804512	0.0	186.0	456.0	6.7479377	4.0794854	16.678541	0.0	2183	2151	2151	0.672043	20	87	202	355	430	4814	0	37	2020-02-29_204604
39	5000	2658	155	0	24	0	176	1950	9.391998	4.32799918201883	19.804512	0.0	176.0	456.0	6.7479377	4.0794854	16.678541	0.0	2187	2163	2163	0.72159094	20	87	202	355	431	4824	0	37	2020-02-29_204604
40	5000	2652	154	0	20	0	165	1971	9.391251	4.291990298812156	19.804512	0.0	165.0	456.0	6.7479377	4.0794854	16.678541	0.0	2194	2174	2174	0.7151515	20	87	202	355	432	4835	0	38	2020-02-29_204604
40	5000	2645	151	0	21	0	157	1988	9.348353	4.191361426178658	19.804512	0.0	157.0	456.0	6.7479377	4.0794854	16.678541	0.0	2204	2183	2183	0.7579618	20	87	202	355	432	4843	0	38	2020-02-29_204605
40	5000	2641	149	0	23	0	150	1999	9.291966	4.174650604795465	17.811926	0.0	150.0	456.0	6.7479377	4.0794854	16.678541	0.0	2210	2187	2187	0.76666665	20	87	202	355	432	4850	0	38	2020-02-29_204605
41	5000	2637	149	0	17	0	149	2010	9.114284	4.2597942814831615	17.811926	0.0	149.0	456.0	6.7479377	4.0794854	16.678541	0.0	2214	2197	2197	0.7315436	20	87	202	355	432	4851	0	38	2020-02-29_204605
41	5000	2635	143	0	18	0	143	2023	9.116296	4.242065203117463	17.811926	0.0	143.0	456.0	6.7479377	4.0794854	16.678541	0.0	2222	2204	2204	0.7062937	20	87	202	355	433	4857	0	38	2020-02-29_204606
41	5000	2634	138	0	18	0	133	2038	9.112307	4.239359156924707	17.811926	0.0	133.0	456.0	6.7479377	4.0794854	16.678541	0.0	2228	2210	2210	0.7218045	20	87	202	355	433	4867	0	39	2020-02-29_204606
42	5000	2627	141	0	18	0	124	2051	9.05311	4.210735705464594	17.811926	0.0	124.0	456.0	6.7479377	4.0794854	16.678541	0.0	2232	2214	2214	0.766129	20	87	202	355	433	4876	0	39	2020-02-29_204606
42	5000	2625	134	0	19	0	118	2065	9.124315	4.347077117762398	17.811926	0.0	118.0	456.0	6.7479377	4.0794854	16.678541	0.0	2241	2222	2222	0.7711864	20	87	202	355	433	4882	0	39	2020-02-29_204607
42	5000	2622	132	0	18	0	112	2077	8.973038	4.3202650402145695	17.69015	0.0	112.0	456.0	6.7479377	4.0794854	16.678541	0.0	2246	2228	2228	0.78571427	20	87	202	355	434	4888	0	39	2020-02-29_204607
43	5000	2620	126	0	20	0	111	2084	8.937603	4.676050877903719	26.890625	0.0	111.0	456.0	6.7479377	4.0794854	16.678541	0.0	2254	2234	2234	0.6936937	20	87	203	355	434	4889	0	39	2020-02-29_204607
43	5000	2619	118	0	22	0	107	2094	8.5936775	4.61695140874029	26.890625	0.0	107.0	456.0	6.7479377	4.0794854	16.678541	0.0	2263	2241	2241	0.7383177	20	87	203	355	434	4893	0	40	2020-02-29_204607
43	5000	2618	112	0	24	0	110	2096	8.846832	4.792425720244146	26.890625	0.0	110.0	456.0	6.7479377	4.0794854	16.678541	0.0	2270	2246	2246	0.77272725	20	87	203	355	436	4890	0	40	2020-02-29_204608
44	5000	2614	110	0	21	0	102	2113	8.796532	4.980181134464898	26.890625	0.0	102.0	456.0	6.7479377	4.0794854	16.678541	0.0	2276	2255	2255	0.6862745	20	87	203	355	436	4898	0	40	2020-02-29_204608
44	5000	2612	107	0	18	0	104	2118	8.67038	4.817403103893764	26.890625	0.0	104.0	456.0	6.7479377	4.0794854	16.678541	0.0	2281	2263	2263	0.6730769	20	87	203	355	436	4896	0	41	2020-02-29_204608
44	5000	2611	106	0	13	0	105	2124	9.033767	5.017750322439315	26.890625	0.0	105.0	456.0	6.7479377	4.0794854	16.678541	0.0	2283	2270	2270	0.7619048	20	87	203	355	437	4895	0	41	2020-02-29_204609
45	5000	2611	98	0	15	0	97	2137	9.11852	4.890351991681076	26.890625	0.0	97.0	456.0	6.7479377	4.0794854	16.678541	0.0	2291	2276	2276	0.7010309	20	87	203	355	437	4903	0	42	2020-02-29_204609
45	5000	2609	93	0	17	0	93	2146	9.301206	5.052599987341178	26.890625	0.0	93.0	456.0	6.7479377	4.0794854	16.678541	0.0	2298	2281	2281	0.65591395	20	87	203	355	437	4907	0	42	2020-02-29_204609
45	5000	2603	95	0	18	0	90	2152	9.485013	5.079813421232245	26.890625	0.0	90.0	456.0	6.7479377	4.0794854	16.678541	0.0	2302	2284	2284	0.64444447	20	87	203	355	437	4910	0	42	2020-02-29_204609
46	5000	2600	95	0	14	0	94	2155	9.384799	5.136295060354446	26.890625	0.0	94.0	456.0	6.7479377	4.0794854	16.678541	0.0	2305	2291	2291	0.62765956	20	87	203	355	437	4906	0	42	2020-02-29_204610
46	5000	2599	94	0	9	0	92	2164	9.473074	5.267434010357111	26.890625	0.0	92.0	456.0	6.7479377	4.0794854	16.678541	0.0	2307	2298	2298	0.5326087	20	87	203	355	437	4908	0	42	2020-02-29_204610
46	5000	2598	88	0	12	0	90	2170	9.459204	5.1983618943747745	26.890625	0.0	90.0	456.0	6.7479377	4.0794854	16.678541	0.0	2314	2302	2302	0.53333336	20	87	203	355	437	4910	0	42	2020-02-29_204610
47	5000	2594	88	0	13	0	84	2178	9.670229	4.923626494222958	26.890625	0.0	84.0	456.0	6.7479377	4.0794854	16.678541	0.0	2318	2305	2305	0.53571427	20	87	203	355	437	4916	0	43	2020-02-29_204610
47	5000	2594	83	0	15	0	80	2185	9.385696	4.832537662302112	19.574753	0.0	80.0	456.0	6.7479377	4.0794854	16.678541	0.0	2323	2308	2308	0.575	20	87	203	355	437	4920	0	43	2020-02-29_204611
47	5000	2592	80	0	14	0	81	2190	9.439523	4.8052793556961175	19.574753	0.0	81.0	456.0	6.7479377	4.0794854	16.678541	0.0	2328	2314	2314	0.5308642	20	87	203	355	437	4919	0	43	2020-02-29_204611
48	5000	2592	72	0	18	0	76	2199	9.1574545	4.8842683376544604	19.574753	0.0	76.0	456.0	6.7479377	4.0794854	16.678541	0.0	2336	2318	2318	0.5131579	20	87	203	355	437	4924	0	43	2020-02-29_204611
48	5000	2590	68	0	19	0	79	2201	9.161627	4.7721059287401815	19.574753	0.0	79.0	456.0	6.7479377	4.0794854	16.678541	0.0	2342	2323	2323	0.51898736	20	87	203	355	437	4921	0	43	2020-02-29_204612
48	5000	2588	63	0	20	0	78	2207	9.2765255	4.780952593959542	19.574753	0.0	78.0	456.0	6.7479377	4.0794854	16.678541	0.0	2349	2329	2329	0.5	20	87	203	355	437	4922	0	44	2020-02-29_204612
49	5000	2587	58	0	19	0	82	2210	9.236269	4.776455338872965	19.574753	0.0	82.0	456.0	6.7479377	4.0794854	16.678541	0.0	2355	2336	2336	0.4878049	20	87	203	355	437	4918	0	44	2020-02-29_204612
49	5000	2585	55	0	18	0	82	2216	9.370804	4.8899947177725815	19.574753	0.0	82.0	456.0	6.7479377	4.0794854	16.678541	0.0	2360	2342	2342	0.5121951	20	87	203	355	437	4918	0	44	2020-02-29_204612
49	5000	2584	54	0	13	0	83	2222	9.543652	4.860328310956288	19.574753	0.0	83.0	456.0	6.7479377	4.0794854	16.678541	0.0	2362	2349	2349	0.56626505	20	87	203	355	437	4917	0	44	2020-02-29_204613
50	5000	2584	49	0	12	0	83	2228	9.718194	4.711388713427156	19.439287	0.0	83.0	456.0	6.7479377	4.0794854	16.678541	0.0	2367	2355	2355	0.5421687	20	87	203	355	437	4917	0	44	2020-02-29_204613
50	5000	2583	49	0	8	0	83	2233	9.589969	4.691227562492659	19.439287	0.0	83.0	456.0	6.7479377	4.0794854	16.678541	0.0	2368	2360	2360	0.5301205	20	87	203	355	437	4917	0	44	2020-02-29_204613
50	5000	2582	47	0	9	0	80	2238	9.393743	4.636379984794529	19.439287	0.0	80.0	456.0	6.7479377	4.0794854	16.678541	0.0	2371	2362	2362	0.5375	20	87	203	355	437	4920	0	44	2020-02-29_204613
51	5000	2582	44	0	7	0	82	2241	9.283395	4.735460415039622	19.439287	0.0	82.0	456.0	6.7479377	4.0794854	16.678541	0.0	2374	2367	2367	0.5121951	20	87	203	355	437	4918	0	44	2020-02-29_204614
51	5000	2582	42	0	8	0	76	2248	9.321016	4.691200321705952	19.439287	0.0	76.0	456.0	6.7479377	4.0794854	16.678541	0.0	2376	2368	2368	0.5263158	20	87	203	355	437	4924	0	44	2020-02-29_204614
51	5000	2580	42	0	7	0	73	2254	9.560159	4.741579924976118	19.439287	0.0	73.0	456.0	6.7479377	4.0794854	16.678541	0.0	2378	2371	2371	0.5068493	20	87	203	355	437	4927	0	44	2020-02-29_204614
52	5000	2577	41	0	8	0	70	2260	9.690371	4.64997492137422	19.439287	0.0	70.0	456.0	6.7479377	4.0794854	16.678541	0.0	2382	2374	2374	0.51428574	20	87	203	355	437	4930	0	44	2020-02-29_204614
52	5000	2576	40	0	8	0	68	2264	9.879104	4.5612902147815495	19.439287	0.0	68.0	456.0	6.7479377	4.0794854	16.678541	0.0	2384	2376	2376	0.5294118	20	87	203	355	437	4932	0	44	2020-02-29_204615
52	5000	2576	40	0	5	0	69	2266	9.796891	4.662434407199787	19.439287	0.0	69.0	456.0	6.7479377	4.0794854	16.678541	0.0	2384	2379	2379	0.5507246	20	87	203	355	437	4931	0	44	2020-02-29_204615
53	5000	2575	39	0	4	0	65	2273	10.104868	4.585602470260455	19.439287	0.0	65.0	456.0	6.7479377	4.0794854	16.678541	0.0	2386	2382	2382	0.5692308	20	87	203	355	437	4935	0	44	2020-02-29_204615
53	5000	2575	36	0	5	0	62	2278	10.289628	4.470806155636186	19.026974	0.0	62.0	456.0	6.7479377	4.0794854	16.678541	0.0	2389	2384	2384	0.58064514	20	87	203	355	437	4938	0	44	2020-02-29_204615
53	5000	2575	35	0	6	0	59	2281	10.3428335	4.573720851157884	19.026974	0.0	59.0	456.0	6.7479377	4.0794854	16.678541	0.0	2390	2384	2384	0.6101695	20	87	203	355	437	4941	0	44	2020-02-29_204616
54	5000	2575	35	0	4	0	58	2284	10.202517	4.6669988286924395	19.026974	0.0	58.0	456.0	6.7479377	4.0794854	16.678541	0.0	2390	2386	2386	0.63793105	20	87	203	355	437	4942	0	44	2020-02-29_204616
54	5000	2575	32	0	4	0	53	2292	10.306712	4.747601154328474	19.026974	0.0	53.0	456.0	6.7479377	4.0794854	16.678541	0.0	2393	2389	2389	0.6981132	20	87	203	355	437	4947	0	44	2020-02-29_204616
54	5000	2575	30	0	5	0	49	2297	10.62801	4.313997754941311	19.026974	0.0	49.0	456.0	6.7479377	4.0794854	16.678541	0.0	2395	2390	2390	0.71428573	20	87	203	355	437	4951	0	44	2020-02-29_204616
55	5000	2574	29	0	7	0	39	2307	10.138007	4.151653300574824	19.026974	0.0	39.0	456.0	6.7479377	4.0794854	16.678541	0.0	2397	2390	2390	0.61538464	20	87	203	355	437	4961	0	44	2020-02-29_204617
55	5000	2572	29	0	6	0	40	2309	9.8285885	3.8066669304664464	17.209442	0.0	40.0	456.0	6.7479377	4.0794854	16.678541	0.0	2399	2393	2393	0.725	20	87	203	355	437	4960	0	44	2020-02-29_204617
55	5000	2568	31	0	6	0	37	2314	10.033297	3.974565225491897	17.209442	0.0	37.0	456.0	6.7479377	4.0794854	16.678541	0.0	2401	2395	2395	0.7297297	20	87	203	355	437	4963	0	44	2020-02-29_204617
56	5000	2567	29	0	7	0	36	2317	10.071847	4.127507459147394	17.432152	0.0	36.0	456.0	6.7479377	4.0794854	16.678541	0.0	2404	2397	2397	0.7222222	20	87	203	355	437	4964	0	44	2020-02-29_204617
56	5000	2566	28	0	6	0	36	2320	9.823893	4.306400795830673	17.432152	0.0	36.0	456.0	6.7479377	4.0794854	16.678541	0.0	2406	2400	2400	0.75	20	87	203	355	437	4964	0	44	2020-02-29_204618
56	5000	2565	27	0	7	0	34	2323	9.819972	4.3477496936555164	17.432152	0.0	34.0	456.0	6.7479377	4.0794854	16.678541	0.0	2408	2401	2401	0.7647059	20	87	203	355	437	4966	0	44	2020-02-29_204618
57	5000	2565	25	0	6	0	34	2326	9.840439	4.385510272237473	17.432152	0.0	34.0	456.0	6.7479377	4.0794854	16.678541	0.0	2410	2404	2404	0.7352941	20	87	203	355	437	4966	0	44	2020-02-29_204618
57	5000	2565	24	0	5	0	34	2328	9.867481	4.146678716962994	17.432152	0.0	34.0	456.0	6.7479377	4.0794854	16.678541	0.0	2411	2406	2406	0.7647059	20	87	203	355	437	4966	0	44	2020-02-29_204618
57	5000	2565	21	0	6	0	31	2333	10.064385	4.4034196136438375	17.432152	0.0	31.0	456.0	6.7479377	4.0794854	16.678541	0.0	2414	2408	2408	0.83870965	20	87	203	355	437	4969	0	44	2020-02-29_204619
58	5000	2563	22	0	5	0	31	2335	10.247258	4.76424460508741	20.315308	0.0	31.0	456.0	6.7479377	4.0794854	16.678541	0.0	2415	2410	2410	0.7741935	20	87	203	355	437	4969	0	44	2020-02-29_204619
58	5000	2561	23	0	5	0	30	2337	10.391249	4.837835232260093	20.315308	0.0	30.0	456.0	6.7479377	4.0794854	16.678541	0.0	2416	2411	2411	0.76666665	20	87	203	355	437	4970	0	44	2020-02-29_204619
58	5000	2560	23	0	3	0	31	2339	10.176609	4.859604808610884	20.315308	0.0	31.0	456.0	6.7479377	4.0794854	16.678541	0.0	2417	2414	2414	0.7096774	20	87	203	355	437	4969	0	44	2020-02-29_204619
59	5000	2560	22	0	3	0	31	2340	10.115184	4.78839733986985	20.315308	0.0	31.0	456.0	6.7479377	4.0794854	16.678541	0.0	2418	2415	2415	0.7096774	20	87	203	355	437	4969	0	44	2020-02-29_204619
59	5000	2559	22	0	3	0	30	2342	9.903693	5.111213003515855	20.315308	0.0	30.0	456.0	6.7479377	4.0794854	16.678541	0.0	2419	2416	2416	0.73333335	20	87	203	355	437	4970	0	44	2020-02-29_204620
59	5000	2557	24	0	2	0	28	2345	9.412772	5.131974289732328	20.315308	0.0	28.0	456.0	6.7479377	4.0794854	16.678541	0.0	2419	2417	2417	0.75	20	87	203	355	437	4972	0	44	2020-02-29_204620
60	5000	2556	23	0	3	0	26	2348	9.4590225	5.325134153870104	20.315308	0.0	26.0	456.0	6.7479377	4.0794854	16.678541	0.0	2421	2418	2418	0.8076923	20	87	203	355	437	4974	0	44	2020-02-29_204620
60	5000	2556	18	0	7	0	26	2349	9.331808	5.4106309372643615	20.315308	0.0	26.0	456.0	6.7479377	4.0794854	16.678541	0.0	2426	2419	2419	0.84615386	20	87	203	355	437	4974	0	44	2020-02-29_204620
60	5000	2554	18	0	9	0	24	2351	9.725646	5.4419307853001095	20.315308	0.0	24.0	456.0	6.7479377	4.0794854	16.678541	0.0	2428	2419	2419	0.875	20	87	203	355	437	4976	0	44	2020-02-29_204621
61	5000	2553	19	0	7	0	24	2353	8.632562	5.00806234751151	17.432152	0.0	24.0	456.0	6.7479377	4.0794854	16.678541	0.0	2428	2421	2421	0.75	20	87	203	355	437	4976	0	44	2020-02-29_204621
61	5000	2553	19	0	2	0	29	2353	8.8692255	4.922356669759534	17.432152	0.0	29.0	456.0	6.7479377	4.0794854	16.678541	0.0	2428	2426	2426	0.8965517	20	87	203	355	437	4971	0	44	2020-02-29_204621
61	5000	2552	20	0	0	0	29	2354	8.686521	4.7793138361085425	17.432152	0.0	29.0	456.0	6.7479377	4.0794854	16.678541	0.0	2428	2428	2428	0.8965517	20	87	203	355	437	4971	0	45	2020-02-29_204621
62	5000	2550	22	0	0	0	27	2356	8.847984	4.919990687477789	17.432152	0.0	27.0	456.0	6.7479377	4.0794854	16.678541	0.0	2428	2428	2428	0.9259259	20	87	203	355	437	4973	0	45	2020-02-29_204622
62	5000	2550	21	0	1	0	24	2359	8.795367	5.085544647185836	17.432152	0.0	24.0	456.0	6.7479377	4.0794854	16.678541	0.0	2429	2428	2428	0.7916667	20	87	203	355	437	4976	0	45	2020-02-29_204622
62	5000	2550	21	0	1	0	21	2362	8.751078	4.856248444663723	17.37696	0.0	21.0	456.0	6.7479377	4.0794854	16.678541	0.0	2429	2428	2428	0.8095238	20	87	203	355	437	4979	0	45	2020-02-29_204622
63	5000	2549	22	0	1	0	21	2362	8.751078	4.856248444663723	17.37696	0.0	21.0	456.0	6.7479377	4.0794854	16.678541	0.0	2429	2428	2428	0.8095238	20	87	203	355	437	4979	0	45	2020-02-29_204622
63	5000	2549	22	0	0	0	19	2365	8.537096	4.815122608117178	17.37696	1.1476135	19.0	456.0	6.7479377	4.0794854	16.678541	0.0	2429	2429	2429	0.7368421	20	87	203	355	437	4981	0	45	2020-02-29_204622
63	5000	2549	22	0	0	0	15	2369	8.854109	5.3988086445885255	17.37696	1.1476135	15.0	456.0	6.7479377	4.0794854	16.678541	0.0	2429	2429	2429	0.73333335	20	87	203	355	437	4985	0	45	2020-02-29_204623
64	5000	2548	22	0	1	0	14	2370	8.526622	5.445802510570032	17.37696	1.1476135	14.0	456.0	6.7479377	4.0794854	16.678541	0.0	2430	2429	2429	0.71428573	20	87	203	355	437	4986	0	45	2020-02-29_204623
64	5000	2548	22	0	1	0	12	2372	9.407493	5.37867735221254	17.37696	1.1476135	12.0	456.0	6.7479377	4.0794854	16.678541	0.0	2430	2429	2429	0.6666667	20	87	203	355	437	4988	0	45	2020-02-29_204623
64	5000	2548	21	0	2	0	12	2372	9.407493	5.37867735221254	17.37696	1.1476135	12.0	456.0	6.7479377	4.0794854	16.678541	0.0	2431	2429	2429	0.6666667	20	87	203	355	437	4988	0	45	2020-02-29_204623
65	5000	2547	19	0	4	0	10	2375	8.279665	5.2681474841189395	17.37696	1.1476135	10.0	456.0	6.7479377	4.0794854	16.678541	0.0	2434	2430	2430	0.7	20	87	203	355	437	4990	0	45	2020-02-29_204624
65	5000	2547	18	0	5	0	8	2377	8.268005	5.7754560150170375	17.37696	1.1476135	8.0	456.0	6.7479377	4.0794854	16.678541	0.0	2435	2430	2430	0.875	20	87	203	355	437	4992	0	45	2020-02-29_204624
65	5000	2547	18	0	4	0	9	2377	8.33354	5.406020672294672	17.37696	1.1476135	9.0	456.0	6.7479377	4.0794854	16.678541	0.0	2435	2431	2431	0.7777778	20	87	203	355	437	4991	0	45	2020-02-29_204624
66	5000	2546	19	0	1	0	12	2377	9.166783	5.661382717363395	19.450123	1.1476135	12.0	456.0	6.7479377	4.0794854	16.678541	0.0	2435	2434	2434	0.75	20	87	203	355	437	4988	0	45	2020-02-29_204624
66	5000	2545	19	0	1	0	12	2378	9.858689	5.126214604547394	19.450123	1.1476135	12.0	456.0	6.7479377	4.0794854	16.678541	0.0	2436	2435	2435	0.75	20	87	203	355	437	4988	0	45	2020-02-29_204624
66	5000	2545	17	0	3	0	11	2379	9.683944	5.338801719720469	19.450123	1.1476135	11.0	456.0	6.7479377	4.0794854	16.678541	0.0	2438	2435	2435	0.72727275	20	87	203	355	437	4989	0	45	2020-02-29_204625
67	5000	2545	16	0	4	0	9	2381	9.674885	5.7570372930488025	19.450123	1.1476135	9.0	456.0	6.7479377	4.0794854	16.678541	0.0	2439	2435	2435	0.8888889	20	87	203	355	437	4991	0	45	2020-02-29_204625
67	5000	2544	16	0	4	0	9	2382	9.737569	5.762915990547782	19.450123	1.1476135	9.0	456.0	6.7479377	4.0794854	16.678541	0.0	2440	2436	2436	0.7777778	20	87	203	355	437	4991	0	45	2020-02-29_204625
67	5000	2543	16	0	3	0	11	2382	8.730719	5.666524249512438	19.450123	1.1476135	11.0	456.0	6.7479377	4.0794854	16.678541	0.0	2441	2438	2438	0.72727275	20	87	203	355	437	4989	0	45	2020-02-29_204625
68	5000	2543	14	0	4	0	10	2384	8.958232	6.393335042932711	19.779198	1.1476135	10.0	456.0	6.7479377	4.0794854	16.678541	0.0	2443	2439	2439	0.8	20	87	203	355	437	4990	0	45	2020-02-29_204625
68	5000	2543	14	0	3	0	11	2384	8.249551	6.504751082986291	19.779198	1.1476135	11.0	456.0	6.7479377	4.0794854	16.678541	0.0	2443	2440	2440	0.72727275	20	87	203	355	437	4989	0	45	2020-02-29_204625
68	5000	2543	14	0	2	0	9	2386	9.70197	6.486631584477736	19.779198	1.162735	9.0	456.0	6.7479377	4.0794854	16.678541	0.0	2443	2441	2441	0.6666667	20	87	203	355	437	4991	0	46	2020-02-29_204626
69	5000	2541	15	0	1	0	11	2386	10.059747	6.023150920853707	19.779198	1.162735	11.0	456.0	6.7479377	4.0794854	16.678541	0.0	2444	2443	2443	0.6363636	20	87	203	355	437	4989	0	46	2020-02-29_204626
69	5000	2541	13	0	3	0	11	2386	10.059747	6.023150920853707	19.779198	1.162735	11.0	456.0	6.7479377	4.0794854	16.678541	0.0	2446	2443	2443	0.6363636	20	87	203	355	437	4989	0	46	2020-02-29_204626
69	5000	2541	13	0	3	0	11	2386	10.059747	6.023150920853707	19.779198	1.162735	11.0	456.0	6.7479377	4.0794854	16.678541	0.0	2446	2443	2443	0.6363636	20	87	203	355	437	4989	0	46	2020-02-29_204626
70	5000	2541	13	0	2	0	10	2388	10.927632	5.682304608417415	19.779198	1.162735	10.0	456.0	6.7479377	4.0794854	16.678541	0.0	2446	2444	2444	0.8	20	87	203	355	437	4990	0	46	2020-02-29_204626
70	5000	2541	12	0	1	0	12	2388	10.571854	5.252575560457036	19.779198	1.162735	12.0	456.0	6.7479377	4.0794854	16.678541	0.0	2447	2446	2446	0.6666667	20	87	203	355	437	4988	0	46	2020-02-29_204627
70	5000	2540	11	0	3	0	12	2388	10.571854	5.252575560457036	19.779198	1.162735	12.0	456.0	6.7479377	4.0794854	16.678541	0.0	2449	2446	2446	0.6666667	20	87	203	355	437	4988	0	46	2020-02-29_204627
71	5000	2539	11	0	4	0	11	2389	10.716825	5.48371087642267	19.779198	1.162735	11.0	456.0	6.7479377	4.0794854	16.678541	0.0	2450	2446	2446	0.6363636	20	87	203	355	437	4989	0	46	2020-02-29_204627
71	5000	2539	11	0	3	0	11	2390	11.704606	4.476800669247821	19.779198	7.018902	11.0	456.0	6.7479377	4.0794854	16.678541	0.0	2450	2447	2447	0.8181818	20	87	203	355	437	4989	0	46	2020-02-29_204627
71	5000	2538	10	0	2	0	14	2390	10.709589	5.008084627515048	19.779198	0.0	14.0	456.0	6.7479377	4.0794854	16.678541	0.0	2452	2450	2450	0.78571427	20	87	203	355	437	4986	0	46	2020-02-29_204628
72	5000	2537	11	0	2	0	14	2390	10.709589	5.008084627515048	19.779198	0.0	14.0	456.0	6.7479377	4.0794854	16.678541	0.0	2452	2450	2450	0.78571427	20	87	203	355	437	4986	0	46	2020-02-29_204628
72	5000	2537	11	0	2	0	13	2391	10.037241	4.507199991221186	19.779198	0.0	13.0	456.0	6.7479377	4.0794854	16.678541	0.0	2452	2450	2450	0.7692308	20	87	203	355	437	4987	0	46	2020-02-29_204628
72	5000	2537	9	0	2	0	12	2394	9.3561735	3.758842216149569	15.89452	0.0	12.0	456.0	6.7479377	4.0794854	16.678541	0.0	2454	2452	2452	0.6666667	20	87	203	355	437	4988	0	46	2020-02-29_204628
73	5000	2537	9	0	2	0	12	2394	9.3561735	3.758842216149569	15.89452	0.0	12.0	456.0	6.7479377	4.0794854	16.678541	0.0	2454	2452	2452	0.6666667	20	87	203	355	437	4988	0	46	2020-02-29_204628
73	5000	2537	8	0	3	0	12	2394	9.3561735	3.758842216149569	15.89452	0.0	12.0	456.0	6.7479377	4.0794854	16.678541	0.0	2455	2452	2452	0.6666667	20	87	203	355	437	4988	0	46	2020-02-29_204628
73	5000	2537	8	0	1	0	14	2394	9.210768	3.57255366995815	15.89452	0.0	14.0	456.0	6.7479377	4.0794854	16.678541	0.0	2455	2454	2454	0.64285713	20	87	203	355	437	4986	0	46	2020-02-29_204629
74	5000	2537	7	0	2	0	13	2395	9.162373	3.713652507024874	15.89452	0.0	13.0	456.0	6.7479377	4.0794854	16.678541	0.0	2456	2454	2454	0.6923077	20	87	203	355	437	4987	0	46	2020-02-29_204629
74	5000	2537	6	0	2	0	14	2395	8.591756	4.157980422421119	15.89452	0.0	14.0	456.0	6.7479377	4.0794854	16.678541	0.0	2457	2455	2455	0.64285713	20	87	203	355	437	4986	0	46	2020-02-29_204629
74	5000	2537	6	0	2	0	14	2395	8.591756	4.157980422421119	15.89452	0.0	14.0	456.0	6.7479377	4.0794854	16.678541	0.0	2457	2455	2455	0.64285713	20	87	203	355	437	4986	0	46	2020-02-29_204629
75	5000	2537	6	0	1	0	12	2398	8.170949	4.436157238319086	15.89452	0.0	12.0	456.0	6.7479377	4.0794854	16.678541	0.0	2457	2456	2456	0.5833333	20	87	203	355	437	4988	0	46	2020-02-29_204629
75	5000	2536	7	0	0	0	13	2398	8.401226	4.327689138562207	15.89452	0.0	13.0	456.0	6.7479377	4.0794854	16.678541	0.0	2457	2457	2457	0.61538464	20	87	203	355	437	4987	0	46	2020-02-29_204629
75	5000	2536	7	0	0	0	13	2398	8.401226	4.327689138562207	15.89452	0.0	13.0	456.0	6.7479377	4.0794854	16.678541	0.0	2457	2457	2457	0.61538464	20	87	203	355	437	4987	0	46	2020-02-29_204630
76	5000	2536	5	0	2	0	11	2400	7.7091794	4.041222826520922	12.028328	0.0	11.0	456.0	6.7479377	4.0794854	16.678541	0.0	2459	2457	2457	0.6363636	20	87	203	355	437	4989	0	46	2020-02-29_204630
76	5000	2536	5	0	2	0	11	2400	7.7091794	4.041222826520922	12.028328	0.0	11.0	456.0	6.7479377	4.0794854	16.678541	0.0	2459	2457	2457	0.6363636	20	87	203	355	437	4989	0	46	2020-02-29_204630
76	5000	2536	5	0	2	0	9	2402	7.0764027	4.234637375476468	12.028328	0.0	9.0	456.0	6.7479377	4.0794854	16.678541	0.0	2459	2457	2457	0.7777778	20	87	203	355	437	4991	0	46	2020-02-29_204630
77	5000	2536	4	0	1	0	9	2404	6.5157137	3.80977683447514	11.164551	0.0	9.0	456.0	6.7479377	4.0794854	16.678541	0.0	2460	2459	2459	0.5555556	20	87	203	355	437	4991	0	46	2020-02-29_204630
77	5000	2536	4	0	1	0	8	2405	6.1751337	3.9236204359155686	11.164551	0.0	8.0	456.0	6.7479377	4.0794854	16.678541	0.0	2460	2459	2459	0.5	20	87	203	355	437	4992	0	46	2020-02-29_204630
77	5000	2536	3	0	2	0	7	2406	6.0335608	4.215866572851068	11.164551	0.0	7.0	456.0	6.7479377	4.0794854	16.678541	0.0	2461	2459	2459	0.5714286	20	87	203	355	437	4993	0	46	2020-02-29_204631
78	5000	2536	3	0	1	0	8	2406	6.769392	4.423351459212106	11.920212	0.0	8.0	456.0	6.7479377	4.0794854	16.678541	0.0	2461	2460	2460	0.625	20	87	203	355	437	4992	0	46	2020-02-29_204631
78	5000	2536	2	0	2	0	7	2407	7.5687714	4.106455414858263	11.920212	0.0	7.0	456.0	6.7479377	4.0794854	16.678541	0.0	2462	2460	2460	0.71428573	20	87	203	355	437	4993	0	46	2020-02-29_204631
78	5000	2536	2	0	1	0	7	2408	8.778251	2.3964323428349488	11.920212	6.237854	7.0	456.0	6.7479377	4.0794854	16.678541	0.0	2462	2461	2461	0.5714286	20	87	203	355	437	4993	0	46	2020-02-29_204631
79	5000	2536	2	0	1	0	6	2409	8.380534	2.358551690155269	11.920212	6.237854	6.0	456.0	6.7479377	4.0794854	16.678541	0.0	2462	2461	2461	0.5	20	87	203	355	437	4994	0	46	2020-02-29_204631
79	5000	2536	1	0	1	0	6	2410	7.8305306	2.1624386199883885	11.920212	6.237854	6.0	456.0	6.7479377	4.0794854	16.678541	0.0	2463	2462	2462	0.5	20	87	203	355	437	4994	0	46	2020-02-29_204631
79	5000	2536	1	0	1	0	6	2410	7.8305306	2.1624386199883885	11.920212	6.237854	6.0	456.0	6.7479377	4.0794854	16.678541	0.0	2463	2462	2462	0.5	20	87	203	355	437	4994	0	46	2020-02-29_204631
80	5000	2536	1	0	1	0	5	2411	8.149066	2.254814930022494	11.920212	6.2494354	5.0	456.0	6.7479377	4.0794854	16.678541	0.0	2463	2462	2462	0.6	20	87	203	355	437	4995	0	46	2020-02-29_204632
80	5000	2536	1	0	0	0	6	2411	8.789451	2.5549762341015483	11.991371	6.2494354	6.0	456.0	6.7479377	4.0794854	16.678541	0.0	2463	2463	2463	0.5	20	87	203	355	437	4994	0	46	2020-02-29_204632
80	5000	2536	1	0	0	0	5	2412	8.85407	2.8510633057811567	11.991371	6.2494354	5.0	456.0	6.7479377	4.0794854	16.678541	0.0	2463	2463	2463	0.4	20	87	203	355	437	4995	0	46	2020-02-29_204632
81	5000	2536	1	0	0	0	5	2412	8.85407	2.8510633057811567	11.991371	6.2494354	5.0	456.0	6.7479377	4.0794854	16.678541	0.0	2463	2463	2463	0.4	20	87	203	355	437	4995	0	46	2020-02-29_204632
81	5000	2536	1	0	0	0	5	2412	8.85407	2.8510633057811567	11.991371	6.2494354	5.0	456.0	6.7479377	4.0794854	16.678541	0.0	2463	2463	2463	0.4	20	87	203	355	437	4995	0	46	2020-02-29_204632
81	5000	2536	1	0	0	0	5	2412	8.85407	2.8510633057811567	11.991371	6.2494354	5.0	456.0	6.7479377	4.0794854	16.678541	0.0	2463	2463	2463	0.4	20	87	203	355	437	4995	0	46	2020-02-29_204632
82	5000	2536	1	0	0	0	4	2413	9.505228	2.8304358046380855	11.991371	6.9821243	4.0	456.0	6.7479377	4.0794854	16.678541	0.0	2463	2463	2463	0.25	20	87	203	355	437	4996	0	46	2020-02-29_204633
82	5000	2536	1	0	0	0	4	2413	9.505228	2.8304358046380855	11.991371	6.9821243	4.0	456.0	6.7479377	4.0794854	16.678541	0.0	2463	2463	2463	0.25	20	87	203	355	437	4996	0	46	2020-02-29_204633
82	5000	2536	1	0	0	0	3	2414	8.676514	2.810061436046021	11.920212	6.9821243	3.0	456.0	6.7479377	4.0794854	16.678541	0.0	2463	2463	2463	0.33333334	20	87	203	355	437	4997	0	46	2020-02-29_204633
83	5000	2536	1	0	0	0	2	2415	9.523708	3.389167718586236	11.920212	7.127205	2.0	456.0	6.7479377	4.0794854	16.678541	0.0	2463	2463	2463	0.5	20	87	203	355	437	4998	0	46	2020-02-29_204633
83	5000	2536	1	0	0	0	1	2416	7.127205	NaN	7.127205	7.127205	1.0	456.0	6.7479377	4.0794854	16.678541	0.0	2463	2463	2463	0.0	20	87	203	355	437	4999	0	46	2020-02-29_204633
83	5000	2536	1	0	0	0	1	2416	7.127205	NaN	7.127205	7.127205	1.0	456.0	6.7479377	4.0794854	16.678541	0.0	2463	2463	2463	0.0	20	87	203	355	437	4999	0	46	2020-02-29_204633
84	5000	2536	0	0	1	0	1	2416	7.127205	NaN	7.127205	7.127205	1.0	456.0	6.7479377	4.0794854	16.678541	0.0	2464	2463	2463	0.0	20	87	203	355	437	4999	0	46	2020-02-29_204633
84	5000	2536	0	0	1	0	1	2416	7.127205	NaN	7.127205	7.127205	1.0	456.0	6.7479377	4.0794854	16.678541	0.0	2464	2463	2463	0.0	20	87	203	355	437	4999	0	46	2020-02-29_204634
84	5000	2536	0	0	1	0	1	2416	7.127205	NaN	7.127205	7.127205	1.0	456.0	6.7479377	4.0794854	16.678541	0.0	2464	2463	2463	0.0	20	87	203	355	437	4999	0	46	2020-02-29_204634
85	5000	2536	0	0	0	0	2	2416	9.593304	3.487590315548322	12.059402	7.127205	2.0	456.0	6.7479377	4.0794854	16.678541	0.0	2464	2464	2464	0.5	20	87	203	355	437	4998	0	46	2020-02-29_204634
85	5000	2536	0	0	0	0	2	2416	9.593304	3.487590315548322	12.059402	7.127205	2.0	456.0	6.7479377	4.0794854	16.678541	0.0	2464	2464	2464	0.5	20	87	203	355	437	4998	0	46	2020-02-29_204634
85	5000	2536	0	0	0	0	1	2417	12.059402	NaN	12.059402	12.059402	1.0	456.0	6.7479377	4.0794854	16.678541	0.0	2464	2464	2464	1.0	20	87	203	355	437	4999	0	46	2020-02-29_204634
86	5000	2536	0	0	0	0	1	2417	12.059402	NaN	12.059402	12.059402	1.0	456.0	6.7479377	4.0794854	16.678541	0.0	2464	2464	2464	1.0	20	87	203	355	437	4999	0	46	2020-02-29_204634
86	5000	2536	0	0	0	0	1	2417	12.059402	NaN	12.059402	12.059402	1.0	456.0	6.7479377	4.0794854	16.678541	0.0	2464	2464	2464	1.0	20	87	203	355	437	4999	0	46	2020-02-29_204634
86	5000	2536	0	0	0	0	1	2417	12.059402	NaN	12.059402	12.059402	1.0	456.0	6.7479377	4.0794854	16.678541	0.0	2464	2464	2464	1.0	20	87	203	355	437	4999	0	46	2020-02-29_204635
87	5000	2536	0	0	0	0	1	2417	12.059402	NaN	12.059402	12.059402	1.0	456.0	6.7479377	4.0794854	16.678541	0.0	2464	2464	2464	1.0	20	87	203	355	437	4999	0	46	2020-02-29_204635
87	5000	2536	0	0	0	0	1	2417	12.059402	NaN	12.059402	12.059402	1.0	456.0	6.7479377	4.0794854	16.678541	0.0	2464	2464	2464	1.0	20	87	203	355	437	4999	0	46	2020-02-29_204635
87	5000	2536	0	0	0	0	1	2417	12.059402	NaN	12.059402	12.059402	1.0	456.0	6.7479377	4.0794854	16.678541	0.0	2464	2464	2464	1.0	20	87	203	355	437	4999	0	46	2020-02-29_204635
88	5000	2536	0	0	0	0	1	2417	12.059402	NaN	12.059402	12.059402	1.0	456.0	6.7479377	4.0794854	16.678541	0.0	2464	2464	2464	1.0	20	87	203	355	437	4999	0	46	2020-02-29_204635
88	5000	2536	0	0	0	0	0	2418	NaN	-0.0	9999.0	9999.0	0.0	456.0	6.7479377	4.0794854	16.678541	0.0	2464	2464	2464	0.0	20	87	203	355	437	5000	0	46	2020-02-29_204635
88	5000	2536	0	0	0	0	0	2418	NaN	-0.0	9999.0	9999.0	0.0	456.0	6.7479377	4.0794854	16.678541	0.0	2464	2464	2464	0.0	20	87	203	355	437	5000	0	46	2020-02-29_204636
89	5000	2536	0	0	0	0	0	2418	NaN	-0.0	9999.0	9999.0	0.0	456.0	6.7479377	4.0794854	16.678541	0.0	2464	2464	2464	0.0	20	87	203	355	437	5000	0	46	2020-02-29_204636
89	5000	2536	0	0	0	0	0	2418	NaN	-0.0	9999.0	9999.0	0.0	456.0	6.7479377	4.0794854	16.678541	0.0	2464	2464	2464	0.0	20	87	203	355	437	5000	0	46	2020-02-29_204636
89	5000	2536	0	0	0	0	0	2418	NaN	-0.0	9999.0	9999.0	0.0	456.0	6.7479377	4.0794854	16.678541	0.0	2464	2464	2464	0.0	20	87	203	355	437	5000	0	46	2020-02-29_204636
90	5000	2536	0	0	0	0	0	2418	NaN	-0.0	9999.0	9999.0	0.0	456.0	6.7479377	4.0794854	16.678541	0.0	2464	2464	2464	0.0	20	87	203	355	437	5000	0	46	2020-02-29_204636
90	5000	2536	0	0	0	0	0	2418	NaN	-0.0	9999.0	9999.0	0.0	456.0	6.7479377	4.0794854	16.678541	0.0	2464	2464	2464	0.0	20	87	203	355	437	5000	0	46	2020-02-29_204636
90	5000	2536	0	0	0	0	0	2418	NaN	-0.0	9999.0	9999.0	0.0	456.0	6.7479377	4.0794854	16.678541	0.0	2464	2464	2464	0.0	20	87	203	355	437	5000	0	46	2020-02-29_204636
91	5000	2536	0	0	0	0	0	2418	NaN	-0.0	9999.0	9999.0	0.0	456.0	6.7479377	4.0794854	16.678541	0.0	2464	2464	2464	0.0	20	87	203	355	437	5000	0	46	2020-02-29_204637
91	5000	2536	0	0	0	0	0	2418	NaN	-0.0	9999.0	9999.0	0.0	456.0	6.7479377	4.0794854	16.678541	0.0	2464	2464	2464	0.0	20	87	203	355	437	5000	0	46	2020-02-29_204637
91	5000	2536	0	0	0	0	0	2418	NaN	-0.0	9999.0	9999.0	0.0	456.0	6.7479377	4.0794854	16.678541	0.0	2464	2464	2464	0.0	20	87	203	355	437	5000	0	46	2020-02-29_204637
92	5000	2536	0	0	0	0	0	2418	NaN	-0.0	9999.0	9999.0	0.0	456.0	6.7479377	4.0794854	16.678541	0.0	2464	2464	2464	0.0	20	87	203	355	437	5000	0	46	2020-02-29_204637
92	5000	2536	0	0	0	0	0	2418	NaN	-0.0	9999.0	9999.0	0.0	456.0	6.7479377	4.0794854	16.678541	0.0	2464	2464	2464	0.0	20	87	203	355	437	5000	0	46	2020-02-29_204637
92	5000	2536	0	0	0	0	0	2418	NaN	-0.0	9999.0	9999.0	0.0	456.0	6.7479377	4.0794854	16.678541	0.0	2464	2464	2464	0.0	20	87	203	355	437	5000	0	46	2020-02-29_204637
93	5000	2536	0	0	0	0	0	2418	NaN	-0.0	9999.0	9999.0	0.0	456.0	6.7479377	4.0794854	16.678541	0.0	2464	2464	2464	0.0	20	87	203	355	437	5000	0	46	2020-02-29_204638
93	5000	2536	0	0	0	0	0	2418	NaN	-0.0	9999.0	9999.0	0.0	456.0	6.7479377	4.0794854	16.678541	0.0	2464	2464	2464	0.0	20	87	203	355	437	5000	0	46	2020-02-29_204638
93	5000	2536	0	0	0	0	0	2418	NaN	-0.0	9999.0	9999.0	0.0	456.0	6.7479377	4.0794854	16.678541	0.0	2464	2464	2464	0.0	20	87	203	355	437	5000	0	46	2020-02-29_204638
94	5000	2536	0	0	0	0	0	2418	NaN	-0.0	9999.0	9999.0	0.0	456.0	6.7479377	4.0794854	16.678541	0.0	2464	2464	2464	0.0	20	87	203	355	437	5000	0	46	2020-02-29_204638
94	5000	2536	0	0	0	0	0	2418	NaN	-0.0	9999.0	9999.0	0.0	456.0	6.7479377	4.0794854	16.678541	0.0	2464	2464	2464	0.0	20	87	203	355	437	5000	0	46	2020-02-29_204638
94	5000	2536	0	0	0	0	0	2418	NaN	-0.0	9999.0	9999.0	0.0	456.0	6.7479377	4.0794854	16.678541	0.0	2464	2464	2464	0.0	20	87	203	355	437	5000	0	46	2020-02-29_204638
95	5000	2536	0	0	0	0	0	2418	NaN	-0.0	9999.0	9999.0	0.0	456.0	6.7479377	4.0794854	16.678541	0.0	2464	2464	2464	0.0	20	87	203	355	437	5000	0	46	2020-02-29_204638
95	5000	2536	0	0	0	0	0	2418	NaN	-0.0	9999.0	9999.0	0.0	456.0	6.7479377	4.0794854	16.678541	0.0	2464	2464	2464	0.0	20	87	203	355	437	5000	0	46	2020-02-29_204639
95	5000	2536	0	0	0	0	0	2418	NaN	-0.0	9999.0	9999.0	0.0	456.0	6.7479377	4.0794854	16.678541	0.0	2464	2464	2464	0.0	20	87	203	355	437	5000	0	46	2020-02-29_204639
96	5000	2536	0	0	0	0	0	2418	NaN	-0.0	9999.0	9999.0	0.0	456.0	6.7479377	4.0794854	16.678541	0.0	2464	2464	2464	0.0	20	87	203	355	437	5000	0	46	2020-02-29_204639
96	5000	2536	0	0	0	0	0	2418	NaN	-0.0	9999.0	9999.0	0.0	456.0	6.7479377	4.0794854	16.678541	0.0	2464	2464	2464	0.0	20	87	203	355	437	5000	0	46	2020-02-29_204639
96	5000	2536	0	0	0	0	0	2418	NaN	-0.0	9999.0	9999.0	0.0	456.0	6.7479377	4.0794854	16.678541	0.0	2464	2464	2464	0.0	20	87	203	355	437	5000	0	46	2020-02-29_204639
97	5000	2536	0	0	0	0	0	2418	NaN	-0.0	9999.0	9999.0	0.0	456.0	6.7479377	4.0794854	16.678541	0.0	2464	2464	2464	0.0	20	87	203	355	437	5000	0	46	2020-02-29_204639
97	5000	2536	0	0	0	0	0	2418	NaN	-0.0	9999.0	9999.0	0.0	456.0	6.7479377	4.0794854	16.678541	0.0	2464	2464	2464	0.0	20	87	203	355	437	5000	0	46	2020-02-29_204639
97	5000	2536	0	0	0	0	0	2418	NaN	-0.0	9999.0	9999.0	0.0	456.0	6.7479377	4.0794854	16.678541	0.0	2464	2464	2464	0.0	20	87	203	355	437	5000	0	46	2020-02-29_204640
98	5000	2536	0	0	0	0	0	2418	NaN	-0.0	9999.0	9999.0	0.0	456.0	6.7479377	4.0794854	16.678541	0.0	2464	2464	2464	0.0	20	87	203	355	437	5000	0	46	2020-02-29_204640
98	5000	2536	0	0	0	0	0	2418	NaN	-0.0	9999.0	9999.0	0.0	456.0	6.7479377	4.0794854	16.678541	0.0	2464	2464	2464	0.0	20	87	203	355	437	5000	0	46	2020-02-29_204640
98	5000	2536	0	0	0	0	0	2418	NaN	-0.0	9999.0	9999.0	0.0	456.0	6.7479377	4.0794854	16.678541	0.0	2464	2464	2464	0.0	20	87	203	355	437	5000	0	46	2020-02-29_204640
99	5000	2536	0	0	0	0	0	2418	NaN	-0.0	9999.0	9999.0	0.0	456.0	6.7479377	4.0794854	16.678541	0.0	2464	2464	2464	0.0	20	87	203	355	437	5000	0	46	2020-02-29_204640
99	5000	2536	0	0	0	0	0	2418	NaN	-0.0	9999.0	9999.0	0.0	456.0	6.7479377	4.0794854	16.678541	0.0	2464	2464	2464	0.0	20	87	203	355	437	5000	0	46	2020-02-29_204641
99	5000	2536	0	0	0	0	0	2418	NaN	-0.0	9999.0	9999.0	0.0	456.0	6.7479377	4.0794854	16.678541	0.0	2464	2464	2464	0.0	20	87	203	355	437	5000	0	46	2020-02-29_204641
100	5000	2536	0	0	0	0	0	2418	NaN	-0.0	9999.0	9999.0	0.0	456.0	6.7479377	4.0794854	16.678541	0.0	2464	2464	2464	0.0	20	87	203	355	437	5000	0	46	2020-02-29_204641
100	5000	2536	0	0	0	0	0	2418	NaN	-0.0	9999.0	9999.0	0.0	456.0	6.7479377	4.0794854	16.678541	0.0	2464	2464	2464	0.0	20	87	203	355	437	5000	0	46	2020-02-29_204641
100	5000	2536	0	0	0	0	0	2418	NaN	-0.0	9999.0	9999.0	0.0	456.0	6.7479377	4.0794854	16.678541	0.0	2464	2464	2464	0.0	20	87	203	355	437	5000	0	46	2020-02-29_204641
101	5000	2536	0	0	0	0	0	2418	NaN	-0.0	9999.0	9999.0	0.0	456.0	6.7479377	4.0794854	16.678541	0.0	2464	2464	2464	0.0	20	87	203	355	437	5000	0	46	2020-02-29_204641
101	5000	2536	0	0	0	0	0	2418	NaN	-0.0	9999.0	9999.0	0.0	456.0	6.7479377	4.0794854	16.678541	0.0	2464	2464	2464	0.0	20	87	203	355	437	5000	0	46	2020-02-29_204642
101	5000	2536	0	0	0	0	0	2418	NaN	-0.0	9999.0	9999.0	0.0	456.0	6.7479377	4.0794854	16.678541	0.0	2464	2464	2464	0.0	20	87	203	355	437	5000	0	46	2020-02-29_204642
102	5000	2536	0	0	0	0	0	2418	NaN	-0.0	9999.0	9999.0	0.0	456.0	6.7479377	4.0794854	16.678541	0.0	2464	2464	2464	0.0	20	87	203	355	437	5000	0	46	2020-02-29_204642
102	5000	2536	0	0	0	0	0	2418	NaN	-0.0	9999.0	9999.0	0.0	456.0	6.7479377	4.0794854	16.678541	0.0	2464	2464	2464	0.0	20	87	203	355	437	5000	0	46	2020-02-29_204642
