# Supplementary material for: Discrete simulation analysis of COVID-19 and prediction of isolation bed numbers
Source: PeerJ. 2021 Jun 23;9:e11629. doi: 10.7717/peerj.11629 (PMC8234972; doi:10.7717/peerj.11629)
Supplement: Supplemental Information 3 [file peerj-09-11629-s003.zip › raw_data/Healing time_output_2020-02-29_204647.csv]

worldTime(Day)	CITY_PERSON_SIZE	NORMAL	SHADOW	SUPER	CONFIRMED	DIAGNOSIS	FREEZE	CURED	shadow_average	shadow_std	shadow_max	shadow_min	real_countTmp	max_count	count_shadow_average	count_shadow_std	count_shadow_max	count_shadow_min	sum_confirmed_mark	sum_diagnosis_mark	sum_freeze_mark	r0	G1num	G2num	G3Num	G4Num	G5Num	BED_CanUse	BED_Need	DEATH	recordTime
0	5000	4975	25	0	0	0	0	0	NaN	-0.0	9999.0	9999.0	0.0	0.0	NaN	-0.0	9999.0	9999.0	0	0	0	0.0	0	0	0	0	0	5000	0	0	2020-02-29_204649
0	5000	4965	33	0	2	0	0	0	NaN	-0.0	9999.0	9999.0	0.0	0.0	NaN	-0.0	9999.0	9999.0	2	0	0	0.0	0	0	0	0	0	5000	0	0	2020-02-29_204649
0	5000	4957	40	0	3	0	0	0	NaN	-0.0	9999.0	9999.0	0.0	0.0	NaN	-0.0	9999.0	9999.0	3	0	0	0.0	0	0	0	0	0	5000	0	0	2020-02-29_204649
1	5000	4948	47	0	3	0	2	0	0.0	0.0	0.0	0.0	2.0	2.0	0.0	0.0	0.0	0.0	5	2	2	2.0	2	0	0	0	0	4998	0	0	2020-02-29_204650
1	5000	4938	57	0	2	0	3	0	0.0	0.0	0.0	0.0	3.0	3.0	0.0	0.0	0.0	0.0	5	3	3	1.3333334	2	1	0	0	0	4997	0	0	2020-02-29_204650
1	5000	4926	68	0	2	0	4	0	0.0	0.0	0.0	0.0	4.0	4.0	0.0	0.0	0.0	0.0	6	4	4	1.25	2	2	0	0	0	4996	0	0	2020-02-29_204650
2	5000	4917	76	0	2	0	5	0	0.16503868	0.36903769455770125	0.82519335	0.0	5.0	5.0	0.16503868	0.3690377	0.82519335	0.0	7	5	5	1.4	3	2	0	0	0	4995	0	0	2020-02-29_204650
2	5000	4907	85	0	3	0	5	0	0.16503868	0.36903769455770125	0.82519335	0.0	5.0	5.0	0.16503868	0.3690377	0.82519335	0.0	8	5	5	1.4	3	2	0	0	0	4995	0	0	2020-02-29_204650
2	5000	4891	99	0	3	0	6	1	0.22118933	0.3575869736546527	0.82519335	0.0	6.0	6.0	0.22118933	0.35758698	0.82519335	0.0	10	7	7	1.0	3	4	0	0	0	4994	0	0	2020-02-29_204651
3	5000	4874	115	0	3	0	7	1	0.18959086	0.33696628110600796	0.82519335	0.0	7.0	7.0	0.18959086	0.33696628	0.82519335	0.0	11	8	8	0.85714287	3	4	0	0	1	4993	0	0	2020-02-29_204651
3	5000	4856	132	0	3	0	8	1	0.165892	0.31909008069441536	0.82519335	0.0	8.0	8.0	0.165892	0.31909007	0.82519335	0.0	12	9	9	1.0	3	5	0	0	1	4992	0	0	2020-02-29_204651
3	5000	4839	147	0	4	0	9	1	0.26484048	0.4209613089281507	1.0564286	0.0	9.0	9.0	0.26484048	0.42096132	1.0564286	0.0	14	10	10	1.1111112	3	6	0	0	1	4991	0	0	2020-02-29_204651
4	5000	4818	162	0	8	0	11	1	0.22313122	0.38810982633037916	1.0564286	0.0	11.0	11.0	0.22313122	0.38810983	1.0564286	0.0	20	12	12	0.90909094	3	7	0	0	2	4989	0	0	2020-02-29_204651
4	5000	4790	188	0	10	0	11	1	0.22313122	0.38810982633037916	1.0564286	0.0	11.0	11.0	0.22313122	0.38810983	1.0564286	0.0	22	12	12	0.90909094	3	7	0	0	2	4989	0	0	2020-02-29_204652
4	5000	4773	199	0	13	0	13	2	0.5484735	1.009412515610361	3.5933578	0.0	13.0	13.0	0.5484735	1.0094125	3.5933578	0.0	28	15	15	0.9230769	4	7	1	1	2	4987	0	0	2020-02-29_204652
5	5000	4755	215	0	10	0	16	4	1.051823	1.4503538719347286	3.8023577	0.0	16.0	16.0	1.051823	1.4503539	3.8023577	0.0	30	20	20	1.0625	5	8	2	2	2	4984	0	0	2020-02-29_204652
5	5000	4730	236	0	11	0	18	5	1.0342984	1.3714711683262728	3.8023577	0.0	18.0	18.0	1.0342984	1.3714712	3.8023577	0.0	34	23	23	1.1111112	5	8	5	2	2	4982	0	0	2020-02-29_204652
5	5000	4713	245	0	14	0	23	5	1.6116925	1.670900078420987	4.4976587	0.0	23.0	23.0	1.6116925	1.6709001	4.4976587	0.0	42	28	28	1.3043479	6	9	6	3	3	4977	0	0	2020-02-29_204652
6	5000	4688	266	0	14	0	27	5	1.484115	1.6248181314665366	4.4976587	0.0	27.0	27.0	1.484115	1.6248181	4.4976587	0.0	46	32	32	1.2222222	6	9	8	5	3	4973	0	0	2020-02-29_204653
6	5000	4651	297	0	16	0	30	6	1.264083	1.5210276004963084	4.4976587	0.0	30.0	30.0	1.264083	1.5210276	4.4976587	0.0	52	36	36	1.0666667	6	9	8	7	3	4970	0	0	2020-02-29_204653
6	5000	4628	305	0	24	0	37	6	1.6827276	1.7866800094694608	5.4873104	0.0	37.0	37.0	1.6827276	1.78668	5.4873104	0.0	67	43	43	1.1891892	7	10	11	8	4	4963	0	0	2020-02-29_204653
7	5000	4601	324	0	28	0	40	7	1.6912696	1.747077818204601	5.4873104	0.0	40.0	40.0	1.6912696	1.7470778	5.4873104	0.0	75	47	47	1.15	7	10	14	9	4	4960	0	0	2020-02-29_204653
7	5000	4563	353	0	26	0	49	9	1.7130957	1.7662376758661122	5.4873104	0.0	49.0	49.0	1.7130957	1.7662376	5.4873104	0.0	84	58	58	1.0408163	7	13	14	14	5	4951	0	0	2020-02-29_204654
7	5000	4530	374	0	27	0	59	10	1.8382391	1.8068426565668632	5.4873104	0.0	59.0	59.0	1.8382391	1.8068427	5.4873104	0.0	96	69	69	1.1355932	7	16	17	16	7	4941	0	0	2020-02-29_204654
8	5000	4509	386	0	29	0	65	11	1.9453228	1.8911678701293662	6.799393	0.0	65.0	65.0	1.9453228	1.8911679	6.799393	0.0	105	76	76	1.2153846	8	16	19	18	9	4935	0	0	2020-02-29_204654
8	5000	4475	407	0	32	0	71	15	2.1998966	2.061046666282863	7.197332	0.0	71.0	71.0	2.1998966	2.0610466	7.197332	0.0	118	86	86	1.2394366	8	17	22	19	12	4929	0	0	2020-02-29_204655
8	5000	4441	424	0	35	0	80	20	2.5376217	2.3292273657389853	7.6625295	0.0	80.0	80.0	2.5376217	2.3292274	7.6625295	0.0	135	100	100	1.35	9	22	24	24	13	4920	0	0	2020-02-29_204655
9	5000	4415	433	0	45	0	84	23	2.5419075	2.399048867106787	7.9066567	0.0	84.0	84.0	2.5419075	2.3990488	7.9066567	0.0	152	107	107	1.3690476	10	22	27	25	15	4916	0	0	2020-02-29_204655
9	5000	4368	465	0	45	0	97	25	2.5553463	2.4663472131980533	8.321551	0.0	97.0	97.0	2.5553463	2.4663472	8.321551	0.0	167	122	122	1.3092784	10	24	28	30	17	4903	0	0	2020-02-29_204655
9	5000	4340	474	0	48	0	111	26	2.7366068	2.56783400119091	8.465145	0.0	111.0	111.0	2.7366068	2.567834	8.465145	0.0	186	138	138	1.3243244	11	26	31	31	22	4889	0	1	2020-02-29_204656
10	5000	4300	501	0	45	0	123	30	2.9433758	2.658399183679456	8.999468	0.0	123.0	123.0	2.9433758	2.658399	8.999468	0.0	199	154	154	1.2845528	12	27	32	37	26	4877	0	1	2020-02-29_204656
10	5000	4262	524	0	45	0	135	33	3.1512647	2.7399101690895225	8.999468	0.0	135.0	135.0	3.1512647	2.7399101	8.999468	0.0	214	169	169	1.3111111	12	31	34	38	28	4865	0	1	2020-02-29_204656
10	5000	4222	541	0	49	0	147	40	3.2614243	2.7719038040402015	9.610229	0.0	147.0	147.0	3.2614243	2.7719038	9.610229	0.0	237	188	188	1.2857143	13	33	36	42	34	4853	0	1	2020-02-29_204657
11	5000	4183	557	0	56	0	156	47	3.2929409	2.8271087169327567	9.796342	0.0	156.0	156.0	3.2929409	2.8271086	9.796342	0.0	260	204	204	1.2564102	14	33	37	45	35	4844	0	1	2020-02-29_204657
11	5000	4138	586	0	56	0	167	52	3.3082962	2.8314577140149706	9.796342	0.0	167.0	167.0	3.3082962	2.8314576	9.796342	0.0	276	220	220	1.2335329	14	33	40	47	38	4833	0	1	2020-02-29_204657
11	5000	4084	609	0	65	0	185	55	3.346722	2.8511215077989727	10.099928	0.0	185.0	185.0	3.346722	2.8511214	10.099928	0.0	307	242	242	1.2216216	14	34	42	54	46	4815	0	2	2020-02-29_204658
12	5000	4043	619	0	77	0	196	63	3.483239	2.9949675312097273	10.868149	0.0	196.0	196.0	3.483239	2.9949675	10.868149	0.0	338	261	261	1.2142857	15	37	46	57	48	4804	0	2	2020-02-29_204658
12	5000	3999	638	0	80	0	204	77	3.559648	3.0033755385481378	10.868149	0.0	204.0	204.0	3.559648	3.0033755	10.868149	0.0	363	283	283	1.2107843	15	37	52	58	52	4796	0	2	2020-02-29_204659
12	5000	3957	650	0	78	0	225	88	3.580445	3.0368302097381608	10.868149	0.0	225.0	225.0	3.580445	3.0368302	10.868149	0.0	393	315	315	1.2133334	15	39	59	64	61	4775	0	2	2020-02-29_204659
13	5000	3904	684	0	68	0	244	98	3.6117857	3.083921754381261	10.868149	0.0	244.0	244.0	3.6117857	3.0839217	10.868149	0.0	412	344	344	1.2131147	15	45	64	69	66	4756	0	2	2020-02-29_204659
13	5000	3868	693	0	71	0	252	114	3.7327888	3.1084081018640997	12.111038	0.0	252.0	252.0	3.7327888	3.1084082	12.111038	0.0	439	368	368	1.1865079	16	46	70	74	71	4748	0	2	2020-02-29_204700
13	5000	3829	713	0	64	0	268	124	3.9137568	3.2649536902982987	12.573742	0.0	268.0	268.0	3.9137568	3.2649536	12.573742	0.0	458	394	394	1.2947761	17	48	75	79	79	4732	0	2	2020-02-29_204700
14	5000	3780	742	0	62	0	277	137	4.0445814	3.335154957524199	12.885779	0.0	277.0	277.0	4.0445814	3.335155	12.885779	0.0	478	416	416	1.3393502	18	48	80	84	82	4723	0	2	2020-02-29_204701
14	5000	3744	753	0	64	0	283	154	4.146108	3.4660583225192534	13.1664505	0.0	283.0	283.0	4.146108	3.4660583	13.1664505	0.0	503	439	439	1.385159	19	50	85	86	88	4717	0	2	2020-02-29_204701
14	5000	3692	774	0	74	0	295	163	4.1168227	3.4117801116533637	13.1664505	0.0	295.0	295.0	4.1168227	3.41178	13.1664505	0.0	534	460	460	1.3491526	19	51	88	89	94	4705	0	2	2020-02-29_204701
15	5000	3646	794	0	79	0	299	180	4.2078705	3.465012882753674	13.1664505	0.0	299.0	299.0	4.2078705	3.4650128	13.1664505	0.0	560	481	481	1.3511705	19	52	93	94	100	4701	0	2	2020-02-29_204702
15	5000	3602	799	0	95	0	308	194	4.3466134	3.5636557327267857	13.961536	0.0	308.0	308.0	4.3466134	3.5636556	13.961536	0.0	599	504	504	1.3993506	19	54	96	98	107	4692	0	2	2020-02-29_204702
15	5000	3566	804	0	94	0	317	217	4.480777	3.5901286579763063	13.961536	0.0	317.0	317.0	4.480777	3.5901287	13.961536	0.0	630	536	536	1.4258676	19	54	101	106	115	4683	0	2	2020-02-29_204703
16	5000	3535	813	0	90	0	320	240	4.6789746	3.6218894240690322	14.2201	0.0	320.0	320.0	4.6789746	3.6218894	14.2201	0.0	652	562	562	1.44375	19	57	103	115	118	4680	0	2	2020-02-29_204703
16	5000	3492	820	0	84	0	345	257	4.8428	3.635319851494289	14.2201	0.0	345.0	345.0	4.8428	3.63532	14.2201	0.0	688	604	604	1.4231884	19	59	108	125	124	4655	0	2	2020-02-29_204704
16	5000	3460	818	0	92	0	353	275	4.901181	3.640783347423125	15.491047	0.0	353.0	353.0	4.901181	3.6407833	15.491047	0.0	722	630	630	1.3909348	20	60	113	127	130	4647	0	2	2020-02-29_204704
17	5000	3424	822	0	99	0	363	290	4.998711	3.6251150967971837	15.491047	0.0	363.0	363.0	4.998711	3.6251152	15.491047	0.0	754	655	655	1.3801653	20	60	116	132	135	4637	0	2	2020-02-29_204705
17	5000	3392	814	0	101	0	384	307	4.996128	3.632986938226279	15.491047	0.0	384.0	384.0	4.996128	3.632987	15.491047	0.0	794	693	693	1.3151041	20	60	124	139	144	4616	0	2	2020-02-29_204705
17	5000	3353	822	0	100	0	394	328	5.0887966	3.6897713083251187	15.491047	0.0	394.0	394.0	5.0887966	3.6897714	15.491047	0.0	825	725	725	1.3121828	20	62	131	143	150	4606	0	3	2020-02-29_204706
18	5000	3316	834	0	91	0	412	344	5.173892	3.643522885607326	15.491047	0.0	412.0	412.0	5.173892	3.643523	15.491047	0.0	850	759	759	1.2936894	20	63	133	146	162	4588	0	3	2020-02-29_204706
18	5000	3290	825	0	88	0	420	374	5.2941236	3.637531587129283	16.1276	0.0	420.0	420.0	5.2941236	3.6375315	16.1276	0.0	885	797	797	1.2595239	20	65	136	150	170	4580	0	3	2020-02-29_204707
18	5000	3250	823	0	100	0	423	401	5.4025626	3.709403980016586	16.1276	0.0	423.0	423.0	5.4025626	3.709404	16.1276	0.0	927	827	827	1.2695036	20	65	138	155	175	4577	0	3	2020-02-29_204707
19	5000	3219	819	0	108	0	429	422	5.4424114	3.686650194426764	16.1276	0.0	429.0	429.0	5.4424114	3.6866503	16.1276	0.0	962	854	854	1.2703962	20	65	140	160	180	4571	0	3	2020-02-29_204707
19	5000	3181	823	0	109	0	431	453	5.475462	3.728637245716462	16.1276	0.0	431.0	431.0	5.475462	3.7286372	16.1276	0.0	996	887	887	1.2111369	20	65	141	165	191	4569	0	3	2020-02-29_204708
19	5000	3144	816	0	111	0	443	483	5.6795425	3.7650644985312782	16.1276	0.0	443.0	443.0	5.6795425	3.7650645	16.1276	0.0	1040	929	929	1.2325057	20	68	146	170	199	4557	0	3	2020-02-29_204708
20	5000	3108	820	0	104	0	455	510	5.6857715	3.7971384718417656	16.1276	0.0	455.0	455.0	5.6857715	3.7971385	16.1276	0.0	1072	968	968	1.1868132	20	69	149	174	210	4545	0	3	2020-02-29_204709
20	5000	3082	809	0	111	0	461	532	5.687771	3.755363443515888	16.1276	0.0	461.0	461.0	5.687771	3.7553635	16.1276	0.0	1109	998	998	1.1735358	20	69	151	179	217	4539	0	5	2020-02-29_204709
20	5000	3051	800	0	106	0	478	559	5.900368	3.890569602234869	16.18121	0.0	478.0	478.0	5.900368	3.8905697	16.18121	0.0	1149	1043	1043	1.1485356	20	71	162	189	223	4522	0	6	2020-02-29_204710
21	5000	3023	788	0	112	0	483	588	5.9345026	3.957109094665569	16.18121	0.0	483.0	483.0	5.9345026	3.9571092	16.18121	0.0	1189	1077	1077	1.1594203	20	71	162	197	227	4517	0	6	2020-02-29_204710
21	5000	2989	779	0	118	0	482	626	6.03085	4.020187932266623	19.835777	0.0	482.0	483.0	5.9345026	3.9571092	16.18121	0.0	1232	1114	1114	1.153527	20	72	164	206	234	4518	0	6	2020-02-29_204711
21	5000	2962	762	0	122	0	495	653	5.8889446	3.9881204391474934	19.835777	0.0	495.0	495.0	5.8889446	3.9881206	19.835777	0.0	1276	1154	1154	1.0686868	20	72	165	217	240	4505	0	6	2020-02-29_204711
22	5000	2932	755	0	121	0	498	688	6.001138	4.016698790193581	19.835777	0.0	498.0	498.0	6.001138	4.016699	19.835777	0.0	1313	1192	1192	1.0783132	20	73	168	221	249	4502	0	6	2020-02-29_204712
22	5000	2904	749	0	113	0	509	718	6.219422	4.1370871346536555	19.835777	0.0	509.0	509.0	6.219422	4.1370873	19.835777	0.0	1347	1234	1234	1.113949	20	75	169	229	259	4491	0	7	2020-02-29_204712
22	5000	2876	746	0	99	0	530	742	6.2148066	4.099170619535909	19.835777	0.0	530.0	530.0	6.2148066	4.0991707	19.835777	0.0	1378	1279	1279	1.1132076	20	75	170	232	266	4470	0	7	2020-02-29_204713
23	5000	2848	743	0	92	0	538	772	6.314506	4.200021044360526	19.835777	0.0	538.0	538.0	6.314506	4.2000213	19.835777	0.0	1409	1317	1317	1.1040893	20	75	173	240	271	4462	0	7	2020-02-29_204713
23	5000	2823	734	0	93	0	529	814	6.433096	4.180975998823047	19.835777	0.0	529.0	538.0	6.314506	4.2000213	19.835777	0.0	1443	1350	1350	1.0812855	20	76	173	244	277	4471	0	7	2020-02-29_204714
23	5000	2801	727	0	93	0	531	839	6.5149245	4.232580276151579	19.835777	0.0	531.0	538.0	6.314506	4.2000213	19.835777	0.0	1472	1379	1379	1.0828625	20	76	174	247	284	4469	0	9	2020-02-29_204715
24	5000	2780	710	0	99	0	527	875	6.6877847	4.306773267160862	19.835777	0.0	527.0	538.0	6.314506	4.2000213	19.835777	0.0	1510	1411	1411	1.1195446	20	76	177	249	289	4473	0	9	2020-02-29_204715
24	5000	2759	693	0	103	0	518	918	6.805378	4.304000218075885	19.835777	0.0	518.0	538.0	6.314506	4.2000213	19.835777	0.0	1548	1445	1445	1.1023166	20	77	180	252	294	4482	0	9	2020-02-29_204716
24	5000	2744	666	0	117	0	506	958	6.927743	4.327510418276089	19.835777	0.0	506.0	538.0	6.314506	4.2000213	19.835777	0.0	1590	1473	1473	1.0612649	20	77	183	254	302	4494	0	9	2020-02-29_204716
25	5000	2721	658	0	111	0	502	999	7.079449	4.307893587220264	19.835777	0.0	502.0	538.0	6.314506	4.2000213	19.835777	0.0	1621	1510	1510	1.0478088	20	77	184	261	307	4498	0	9	2020-02-29_204717
25	5000	2701	647	0	103	0	504	1036	7.147707	4.29669322236237	19.835777	0.0	504.0	538.0	6.314506	4.2000213	19.835777	0.0	1652	1549	1549	1.0357143	20	77	185	262	316	4496	0	9	2020-02-29_204717
25	5000	2677	649	0	83	0	511	1070	7.269921	4.284744729770024	19.835777	0.0	511.0	538.0	6.314506	4.2000213	19.835777	0.0	1674	1591	1591	1.0391389	20	77	186	268	329	4489	0	10	2020-02-29_204718
26	5000	2656	633	0	89	0	511	1100	7.286997	4.297800637159948	19.835777	0.0	511.0	538.0	6.314506	4.2000213	19.835777	0.0	1711	1622	1622	1.0606654	20	78	186	270	334	4489	0	11	2020-02-29_204718
26	5000	2638	624	0	83	0	503	1140	7.293069	4.311225813446376	19.835777	0.0	503.0	538.0	6.314506	4.2000213	19.835777	0.0	1738	1655	1655	1.0397614	20	78	187	272	339	4497	0	12	2020-02-29_204719
26	5000	2617	612	0	94	0	498	1167	7.3481956	4.326220813069705	19.564196	0.0	498.0	538.0	6.314506	4.2000213	19.835777	0.0	1771	1677	1677	1.0080321	20	79	187	276	342	4502	0	12	2020-02-29_204719
27	5000	2603	583	0	99	0	498	1205	7.2598305	4.354544420906446	19.564196	0.0	498.0	538.0	6.314506	4.2000213	19.835777	0.0	1814	1715	1715	0.9578313	20	79	188	279	345	4502	0	12	2020-02-29_204720
27	5000	2591	566	0	105	0	479	1247	7.3269324	4.361528199830311	19.564196	0.0	479.0	538.0	6.314506	4.2000213	19.835777	0.0	1843	1738	1738	0.9665971	20	79	188	280	348	4521	0	12	2020-02-29_204720
27	5000	2575	550	0	102	0	474	1285	7.4109125	4.375099834937921	19.564196	0.0	474.0	538.0	6.314506	4.2000213	19.835777	0.0	1875	1773	1773	0.98312235	20	79	189	286	359	4526	0	14	2020-02-29_204721
28	5000	2562	530	0	91	0	478	1324	7.4505296	4.431744778965579	19.564196	0.0	478.0	538.0	6.314506	4.2000213	19.835777	0.0	1908	1817	1817	0.96443516	20	79	190	287	363	4522	0	15	2020-02-29_204721
28	5000	2544	520	0	91	0	471	1359	7.442801	4.378420990897878	19.564196	0.0	471.0	538.0	6.314506	4.2000213	19.835777	0.0	1936	1845	1845	0.9278132	20	79	190	291	367	4529	0	15	2020-02-29_204721
28	5000	2537	500	0	84	0	483	1379	7.4726105	4.406616628558012	19.564196	0.0	483.0	538.0	6.314506	4.2000213	19.835777	0.0	1963	1879	1879	0.91511387	20	79	191	293	371	4517	0	17	2020-02-29_204722
29	5000	2520	500	0	71	0	474	1418	7.544277	4.493854352776659	19.564196	0.0	474.0	538.0	6.314506	4.2000213	19.835777	0.0	1980	1909	1909	0.93459916	20	79	192	295	376	4526	0	17	2020-02-29_204722
29	5000	2515	475	0	71	0	470	1452	7.6532764	4.520714449161701	19.564196	0.0	470.0	538.0	6.314506	4.2000213	19.835777	0.0	2010	1939	1939	0.9404255	20	79	193	297	379	4530	0	17	2020-02-29_204723
29	5000	2504	456	0	77	0	464	1482	7.7319646	4.509252784220139	19.564196	0.0	464.0	538.0	6.314506	4.2000213	19.835777	0.0	2040	1963	1963	0.9353448	20	79	194	299	382	4536	0	17	2020-02-29_204723
30	5000	2491	434	0	95	0	447	1516	7.9070754	4.5412621740865236	19.564196	0.0	447.0	538.0	6.314506	4.2000213	19.835777	0.0	2075	1980	1980	0.9261745	20	79	195	299	385	4553	0	17	2020-02-29_204724
30	5000	2483	417	0	90	0	448	1545	8.053389	4.575045334221363	22.211533	0.0	448.0	538.0	6.314506	4.2000213	19.835777	0.0	2100	2010	2010	0.9464286	20	79	196	299	388	4552	0	17	2020-02-29_204724
30	5000	2473	402	0	82	0	449	1577	8.245891	4.617170769520767	22.211533	0.0	449.0	538.0	6.314506	4.2000213	19.835777	0.0	2125	2043	2043	0.94432074	20	79	197	301	394	4551	0	17	2020-02-29_204725
31	5000	2461	390	0	73	0	435	1623	8.277592	4.558837047317992	22.211533	0.0	435.0	538.0	6.314506	4.2000213	19.835777	0.0	2149	2076	2076	0.9172414	20	79	197	304	398	4565	0	18	2020-02-29_204725
31	5000	2453	375	0	71	0	421	1662	8.40186	4.641989561911521	22.211533	0.0	421.0	538.0	6.314506	4.2000213	19.835777	0.0	2172	2101	2101	0.9263658	20	79	197	304	403	4579	0	18	2020-02-29_204726
31	5000	2447	361	0	67	0	407	1697	8.44107	4.711084467934498	22.211533	0.0	407.0	538.0	6.314506	4.2000213	19.835777	0.0	2192	2125	2125	0.9115479	20	79	197	307	407	4593	0	21	2020-02-29_204726
32	5000	2436	355	0	59	0	404	1725	8.367783	4.750598869718604	22.211533	0.0	404.0	538.0	6.314506	4.2000213	19.835777	0.0	2209	2150	2150	0.89356434	20	79	198	309	409	4596	0	21	2020-02-29_204727
32	5000	2430	341	0	57	0	388	1763	8.344181	4.724245824621131	23.91856	0.0	388.0	538.0	6.314506	4.2000213	19.835777	0.0	2229	2172	2172	0.83505154	20	79	198	309	411	4612	0	21	2020-02-29_204727
32	5000	2419	336	0	53	0	383	1788	8.439117	4.677564747707309	23.91856	0.0	383.0	538.0	6.314506	4.2000213	19.835777	0.0	2245	2192	2192	0.8381201	20	79	198	312	413	4617	0	21	2020-02-29_204727
33	5000	2412	316	0	63	0	375	1811	8.562806	4.647078730639257	23.91856	0.0	375.0	538.0	6.314506	4.2000213	19.835777	0.0	2272	2209	2209	0.85866666	20	79	198	312	414	4625	0	23	2020-02-29_204728
33	5000	2407	300	0	63	0	365	1841	8.626257	4.642684736299564	23.91856	0.0	365.0	538.0	6.314506	4.2000213	19.835777	0.0	2293	2230	2230	0.8465753	20	79	198	314	416	4635	0	24	2020-02-29_204728
33	5000	2397	289	0	69	0	352	1869	8.771715	4.6120823037842555	23.91856	0.0	352.0	538.0	6.314506	4.2000213	19.835777	0.0	2314	2245	2245	0.85227275	20	79	198	315	420	4648	0	24	2020-02-29_204729
34	5000	2392	277	0	58	0	350	1898	8.666214	4.513157576308825	23.91856	0.0	350.0	538.0	6.314506	4.2000213	19.835777	0.0	2331	2273	2273	0.8142857	20	79	198	315	422	4650	0	25	2020-02-29_204729
34	5000	2387	268	0	52	0	342	1925	8.718638	4.569851113529751	23.91856	0.0	342.0	538.0	6.314506	4.2000213	19.835777	0.0	2345	2293	2293	0.8274854	20	79	198	317	425	4658	0	26	2020-02-29_204730
34	5000	2381	252	0	53	0	330	1957	8.845341	4.547860474646357	23.91856	0.0	330.0	538.0	6.314506	4.2000213	19.835777	0.0	2367	2314	2314	0.8121212	20	79	198	317	429	4670	0	27	2020-02-29_204730
35	5000	2376	239	0	54	0	324	1979	8.963668	4.618028076905964	23.91856	0.0	324.0	538.0	6.314506	4.2000213	19.835777	0.0	2385	2331	2331	0.8302469	20	79	198	319	430	4676	0	28	2020-02-29_204730
35	5000	2372	232	0	51	0	311	2006	8.972275	4.528671267501835	22.056522	0.0	311.0	538.0	6.314506	4.2000213	19.835777	0.0	2396	2345	2345	0.7942122	20	79	198	319	431	4689	0	28	2020-02-29_204731
35	5000	2369	218	0	46	0	303	2036	9.169384	4.387297649010236	22.056522	0.0	303.0	538.0	6.314506	4.2000213	19.835777	0.0	2413	2367	2367	0.7887789	20	79	198	319	431	4697	0	28	2020-02-29_204731
36	5000	2362	211	0	42	0	305	2051	9.24435	4.392703178800159	22.056522	0.0	305.0	538.0	6.314506	4.2000213	19.835777	0.0	2427	2385	2385	0.7934426	20	79	198	319	433	4695	0	29	2020-02-29_204732
36	5000	2358	202	0	44	0	291	2076	9.333269	4.4885472682806675	22.056522	0.0	291.0	538.0	6.314506	4.2000213	19.835777	0.0	2440	2396	2396	0.78350514	20	79	198	321	434	4709	0	29	2020-02-29_204732
36	5000	2352	198	0	37	0	284	2100	9.2884445	4.513145320325178	22.056522	0.0	284.0	538.0	6.314506	4.2000213	19.835777	0.0	2450	2413	2413	0.7816901	20	79	198	322	436	4716	0	29	2020-02-29_204732
37	5000	2347	199	0	27	0	273	2125	9.269899	4.574108457986628	22.056522	0.0	273.0	538.0	6.314506	4.2000213	19.835777	0.0	2454	2427	2427	0.7875458	20	79	198	322	438	4727	0	29	2020-02-29_204733
37	5000	2340	195	0	24	0	270	2142	9.293705	4.58635734442879	22.056522	0.0	270.0	538.0	6.314506	4.2000213	19.835777	0.0	2465	2441	2441	0.7777778	20	79	198	322	439	4730	0	29	2020-02-29_204733
37	5000	2336	191	0	23	0	255	2166	9.248416	4.602636966356068	22.056522	0.0	255.0	538.0	6.314506	4.2000213	19.835777	0.0	2473	2450	2450	0.7294118	20	79	198	322	439	4745	0	29	2020-02-29_204733
38	5000	2335	179	0	31	0	242	2184	9.130305	4.564704258041139	22.056522	0.0	242.0	538.0	6.314506	4.2000213	19.835777	0.0	2486	2455	2455	0.71900827	20	79	198	322	439	4758	0	29	2020-02-29_204734
38	5000	2332	173	0	29	0	238	2199	9.124555	4.6196821415536	22.056522	0.0	238.0	538.0	6.314506	4.2000213	19.835777	0.0	2495	2466	2466	0.7352941	20	79	198	322	439	4762	0	29	2020-02-29_204734
38	5000	2328	162	0	36	0	228	2217	9.128224	4.630462925551529	22.056522	0.0	228.0	538.0	6.314506	4.2000213	19.835777	0.0	2510	2474	2474	0.7368421	20	79	198	322	439	4772	0	29	2020-02-29_204734
39	5000	2326	160	0	28	0	220	2237	9.01658	4.795989212609409	23.4328	0.0	220.0	538.0	6.314506	4.2000213	19.835777	0.0	2514	2486	2486	0.70454544	20	79	198	322	439	4780	0	29	2020-02-29_204735
39	5000	2323	150	0	32	0	212	2254	9.314974	4.870530647334138	23.4328	0.0	212.0	538.0	6.314506	4.2000213	19.835777	0.0	2527	2495	2495	0.7028302	20	79	198	323	439	4788	0	29	2020-02-29_204735
39	5000	2318	151	0	21	0	203	2277	9.249793	4.747609189321123	23.4328	0.0	203.0	538.0	6.314506	4.2000213	19.835777	0.0	2531	2510	2510	0.6699507	20	79	198	323	441	4797	0	30	2020-02-29_204735
40	5000	2316	140	0	29	0	186	2299	9.435717	4.769721000077373	23.4328	0.0	186.0	538.0	6.314506	4.2000213	19.835777	0.0	2544	2515	2515	0.6989247	20	79	198	323	441	4814	0	30	2020-02-29_204736
40	5000	2313	135	0	25	0	184	2313	9.435151	4.715532633367881	23.4328	0.0	184.0	538.0	6.314506	4.2000213	19.835777	0.0	2552	2527	2527	0.70108694	20	79	198	323	443	4816	0	30	2020-02-29_204736
40	5000	2311	131	0	27	0	173	2328	9.585342	4.763217405417218	23.4328	0.0	173.0	538.0	6.314506	4.2000213	19.835777	0.0	2558	2531	2531	0.7109827	20	79	198	323	444	4827	0	30	2020-02-29_204736
41	5000	2307	124	0	24	0	164	2351	9.776396	4.886581553142513	23.4328	0.0	164.0	538.0	6.314506	4.2000213	19.835777	0.0	2569	2545	2545	0.7012195	20	79	198	323	444	4836	0	30	2020-02-29_204737
41	5000	2305	119	0	24	0	158	2364	9.742404	4.956985461397073	23.4328	0.0	158.0	538.0	6.314506	4.2000213	19.835777	0.0	2576	2552	2552	0.664557	20	79	198	323	444	4842	0	30	2020-02-29_204737
41	5000	2303	113	0	26	0	147	2381	9.629562	4.945707428938377	23.4328	0.0	147.0	538.0	6.314506	4.2000213	19.835777	0.0	2584	2558	2558	0.65986395	20	79	198	323	445	4853	0	30	2020-02-29_204737
42	5000	2297	116	0	17	0	154	2386	9.700086	5.014375429977176	23.4328	0.0	154.0	538.0	6.314506	4.2000213	19.835777	0.0	2587	2570	2570	0.66233766	20	79	198	323	445	4846	0	30	2020-02-29_204737
42	5000	2296	111	0	17	0	148	2398	9.577528	4.859099450839068	23.4328	0.0	148.0	538.0	6.314506	4.2000213	19.835777	0.0	2593	2576	2576	0.6351351	20	79	198	323	445	4852	0	30	2020-02-29_204738
42	5000	2295	103	0	18	0	146	2408	9.69319	4.814653187400045	23.4328	0.0	146.0	538.0	6.314506	4.2000213	19.835777	0.0	2602	2584	2584	0.6643836	20	79	198	323	445	4854	0	30	2020-02-29_204738
43	5000	2291	104	0	18	0	126	2431	9.845196	4.613983436782931	23.4328	0.0	126.0	538.0	6.314506	4.2000213	19.835777	0.0	2605	2587	2587	0.6825397	20	79	198	323	445	4874	0	30	2020-02-29_204738
43	5000	2290	97	0	20	0	125	2438	9.683646	4.621596037394585	23.4328	0.0	125.0	538.0	6.314506	4.2000213	19.835777	0.0	2613	2593	2593	0.624	20	79	198	323	445	4875	0	30	2020-02-29_204739
43	5000	2288	90	0	20	0	125	2447	9.640722	4.555153772164176	23.4328	0.0	125.0	538.0	6.314506	4.2000213	19.835777	0.0	2622	2602	2602	0.624	20	79	198	323	446	4875	0	30	2020-02-29_204739
44	5000	2286	88	0	21	0	123	2452	9.755193	4.504868311169213	19.343903	0.0	123.0	538.0	6.314506	4.2000213	19.835777	0.0	2626	2605	2605	0.62601626	20	79	198	323	446	4877	0	30	2020-02-29_204739
44	5000	2285	81	0	21	0	123	2460	9.848754	4.572566801806445	19.343903	0.0	123.0	538.0	6.314506	4.2000213	19.835777	0.0	2634	2613	2613	0.5609756	20	79	198	323	446	4877	0	30	2020-02-29_204739
44	5000	2281	83	0	14	0	119	2473	9.831752	4.677917043667153	20.110594	0.0	119.0	538.0	6.314506	4.2000213	19.835777	0.0	2636	2622	2622	0.5546219	20	79	198	323	446	4881	0	30	2020-02-29_204740
45	5000	2280	74	0	19	0	115	2482	9.836249	4.815413150669993	20.110594	0.0	115.0	538.0	6.314506	4.2000213	19.835777	0.0	2646	2627	2627	0.53913045	20	79	198	323	446	4885	0	30	2020-02-29_204740
45	5000	2277	74	0	14	0	114	2491	9.762143	5.016661159643316	20.110594	0.0	114.0	538.0	6.314506	4.2000213	19.835777	0.0	2649	2635	2635	0.54385966	20	79	198	323	446	4886	0	30	2020-02-29_204740
45	5000	2275	72	0	17	0	106	2500	9.586724	4.93339715778889	20.026367	0.0	106.0	538.0	6.314506	4.2000213	19.835777	0.0	2653	2636	2636	0.5471698	20	79	198	323	446	4894	0	30	2020-02-29_204740
46	5000	2270	75	0	9	0	102	2514	9.845587	4.902637099041938	20.026367	0.0	102.0	538.0	6.314506	4.2000213	19.835777	0.0	2655	2646	2646	0.5882353	20	79	198	323	446	4898	0	30	2020-02-29_204741
46	5000	2269	76	0	6	0	96	2523	9.987075	4.88542156856375	20.026367	0.0	96.0	538.0	6.314506	4.2000213	19.835777	0.0	2655	2649	2649	0.5625	20	79	198	323	446	4904	0	30	2020-02-29_204741
46	5000	2266	73	0	8	0	93	2530	9.845355	4.924012510183077	20.026367	0.0	93.0	538.0	6.314506	4.2000213	19.835777	0.0	2661	2653	2653	0.5483871	20	79	198	323	446	4907	0	30	2020-02-29_204741
47	5000	2262	76	0	7	0	89	2536	10.078959	5.003635801202871	20.026367	0.0	89.0	538.0	6.314506	4.2000213	19.835777	0.0	2662	2655	2655	0.5505618	20	79	198	323	446	4911	0	30	2020-02-29_204742
47	5000	2260	75	0	10	0	83	2542	10.200357	4.857471547104791	20.026367	0.0	83.0	538.0	6.314506	4.2000213	19.835777	0.0	2665	2655	2655	0.55421686	20	79	198	323	446	4917	0	30	2020-02-29_204742
47	5000	2259	71	0	8	0	80	2552	10.164631	4.920580303115597	20.026367	0.0	80.0	538.0	6.314506	4.2000213	19.835777	0.0	2670	2662	2662	0.55	20	79	198	323	446	4920	0	30	2020-02-29_204742
48	5000	2258	69	0	10	0	73	2559	10.053083	5.079472101972487	20.026367	0.0	73.0	538.0	6.314506	4.2000213	19.835777	0.0	2673	2663	2663	0.5068493	20	79	198	323	446	4927	0	31	2020-02-29_204742
48	5000	2256	67	0	12	0	68	2566	9.931046	5.264529875572084	20.026367	0.0	68.0	538.0	6.314506	4.2000213	19.835777	0.0	2677	2665	2665	0.5	20	79	198	323	446	4932	0	31	2020-02-29_204743
48	5000	2255	64	0	11	0	68	2571	9.875626	5.00819793027283	20.026367	0.0	68.0	538.0	6.314506	4.2000213	19.835777	0.0	2681	2670	2670	0.4852941	20	79	198	323	446	4932	0	31	2020-02-29_204743
49	5000	2254	63	0	10	0	64	2578	9.664289	5.012329349799777	20.026367	0.0	64.0	538.0	6.314506	4.2000213	19.835777	0.0	2683	2673	2673	0.53125	20	79	198	323	446	4936	0	31	2020-02-29_204743
49	5000	2254	59	0	10	0	66	2580	9.628816	5.167895119763178	20.026367	0.0	66.0	538.0	6.314506	4.2000213	19.835777	0.0	2687	2677	2677	0.5151515	20	79	198	323	446	4934	0	31	2020-02-29_204743
49	5000	2253	51	0	15	0	61	2588	9.558821	5.00273267457465	20.026367	0.0	61.0	538.0	6.314506	4.2000213	19.835777	0.0	2696	2681	2681	0.52459013	20	79	198	323	446	4939	0	32	2020-02-29_204743
50	5000	2251	49	0	17	0	57	2594	9.449756	5.188351664663434	20.026367	0.0	57.0	538.0	6.314506	4.2000213	19.835777	0.0	2700	2683	2683	0.57894737	20	79	198	323	446	4943	0	32	2020-02-29_204744
50	5000	2249	50	0	14	0	54	2601	9.459367	5.006013687023635	20.026367	0.0	54.0	538.0	6.314506	4.2000213	19.835777	0.0	2701	2687	2687	0.6111111	20	79	198	323	446	4946	0	32	2020-02-29_204744
50	5000	2246	52	0	6	0	57	2607	9.833802	4.763757558680003	20.026367	1.0420227	57.0	538.0	6.314506	4.2000213	19.835777	0.0	2702	2696	2696	0.71929824	20	79	198	323	446	4943	0	32	2020-02-29_204744
51	5000	2244	52	0	4	0	53	2615	10.153653	4.683755828878229	20.026367	1.0420227	53.0	538.0	6.314506	4.2000213	19.835777	0.0	2704	2700	2700	0.7735849	20	79	198	323	446	4947	0	32	2020-02-29_204744
51	5000	2242	53	0	3	0	53	2617	9.906871	4.538205195502334	17.614595	0.0	53.0	538.0	6.314506	4.2000213	19.835777	0.0	2705	2702	2702	0.6981132	20	79	198	323	446	4947	0	32	2020-02-29_204745
51	5000	2241	54	0	3	0	51	2619	9.732301	4.50449126018261	17.614595	0.0	51.0	538.0	6.314506	4.2000213	19.835777	0.0	2705	2702	2702	0.7058824	20	79	198	323	446	4949	0	32	2020-02-29_204745
52	5000	2239	56	0	1	0	49	2622	10.153623	4.7371781614790205	17.614595	0.0	49.0	538.0	6.314506	4.2000213	19.835777	0.0	2705	2704	2704	0.79591835	20	79	198	323	446	4951	0	33	2020-02-29_204745
52	5000	2237	55	0	3	0	47	2625	9.835985	4.853544312666727	17.614595	0.0	47.0	538.0	6.314506	4.2000213	19.835777	0.0	2708	2705	2705	0.7234042	20	79	198	323	446	4953	0	33	2020-02-29_204745
52	5000	2236	50	0	9	0	43	2629	9.754227	5.029977009533012	17.614595	0.0	43.0	538.0	6.314506	4.2000213	19.835777	0.0	2714	2705	2705	0.7906977	20	79	198	323	446	4957	0	33	2020-02-29_204745
53	5000	2233	47	0	15	0	41	2631	9.890285	4.9782066324153735	17.614595	0.0	41.0	538.0	6.314506	4.2000213	19.835777	0.0	2720	2705	2705	0.8292683	20	79	198	323	446	4959	0	33	2020-02-29_204746
53	5000	2233	44	0	15	0	42	2633	10.096428	4.935870517374036	17.614595	0.0	42.0	538.0	6.314506	4.2000213	19.835777	0.0	2723	2708	2708	0.85714287	20	79	198	323	446	4958	0	33	2020-02-29_204746
53	5000	2230	46	0	10	0	42	2639	10.393992	4.5584140405478175	17.614595	0.0	42.0	538.0	6.314506	4.2000213	19.835777	0.0	2724	2714	2714	0.9047619	20	79	198	323	446	4958	0	33	2020-02-29_204746
54	5000	2230	44	0	6	0	42	2645	10.266395	5.072295331665993	19.68275	0.0	42.0	538.0	6.314506	4.2000213	19.835777	0.0	2726	2720	2720	0.97619045	20	79	198	323	446	4958	0	33	2020-02-29_204746
54	5000	2230	42	0	5	0	40	2650	10.583172	5.184402828130369	21.47634	0.0	40.0	538.0	6.314506	4.2000213	19.835777	0.0	2728	2723	2723	0.975	20	79	198	323	446	4960	0	33	2020-02-29_204746
54	5000	2227	44	0	5	0	41	2650	10.351788	5.329274699547978	21.47634	0.0	41.0	538.0	6.314506	4.2000213	19.835777	0.0	2729	2724	2724	0.9512195	20	79	198	323	446	4959	0	33	2020-02-29_204747
55	5000	2226	43	0	5	0	39	2654	10.651372	5.252426131835244	21.47634	0.0	39.0	538.0	6.314506	4.2000213	19.835777	0.0	2731	2726	2726	0.974359	20	79	198	323	446	4961	0	33	2020-02-29_204747
55	5000	2226	42	0	4	0	40	2655	10.680905	5.189155957748139	21.47634	0.0	40.0	538.0	6.314506	4.2000213	19.835777	0.0	2732	2728	2728	0.95	20	79	198	323	446	4960	0	33	2020-02-29_204747
55	5000	2225	42	0	4	0	37	2659	10.652781	5.31539479093014	21.47634	0.0	37.0	538.0	6.314506	4.2000213	19.835777	0.0	2733	2729	2729	0.9459459	20	79	198	323	446	4963	0	33	2020-02-29_204747
56	5000	2224	40	0	5	0	34	2663	9.917227	5.0409660588177285	19.68275	0.0	34.0	538.0	6.314506	4.2000213	19.835777	0.0	2736	2731	2731	1.0294118	20	79	198	323	446	4966	0	34	2020-02-29_204747
56	5000	2220	42	0	6	0	34	2664	9.688907	4.932201584742272	19.68275	0.0	34.0	538.0	6.314506	4.2000213	19.835777	0.0	2738	2732	2732	1.0294118	20	79	198	323	446	4966	0	34	2020-02-29_204747
56	5000	2218	42	0	7	0	28	2671	9.16683	5.068505575022887	19.68275	0.0	28.0	538.0	6.314506	4.2000213	19.835777	0.0	2740	2733	2733	0.89285713	20	79	198	323	446	4972	0	34	2020-02-29_204748
57	5000	2217	38	0	9	0	27	2675	9.793392	5.492471050035096	21.400558	0.0	27.0	538.0	6.314506	4.2000213	19.835777	0.0	2745	2736	2736	1.0	20	79	198	323	446	4973	0	34	2020-02-29_204748
57	5000	2216	36	0	9	0	29	2676	9.507467	5.7001664522194275	21.400558	0.0	29.0	538.0	6.314506	4.2000213	19.835777	0.0	2748	2739	2739	1.0	20	79	198	323	446	4971	0	34	2020-02-29_204748
57	5000	2216	34	0	10	0	27	2679	9.57416	5.836308111349629	21.400558	0.0	27.0	538.0	6.314506	4.2000213	19.835777	0.0	2750	2740	2740	1.074074	20	79	198	323	446	4973	0	34	2020-02-29_204748
58	5000	2213	35	0	6	0	32	2680	9.055298	5.8046595699824355	21.400558	0.0	32.0	538.0	6.314506	4.2000213	19.835777	0.0	2752	2746	2746	1.0625	20	79	198	323	446	4968	0	34	2020-02-29_204748
58	5000	2213	32	0	7	0	31	2683	9.396691	5.668080134910893	21.400558	0.0	31.0	538.0	6.314506	4.2000213	19.835777	0.0	2755	2748	2748	0.9677419	20	79	198	323	446	4969	0	34	2020-02-29_204749
58	5000	2212	33	0	5	0	31	2685	9.474267	5.703320978011202	21.400558	0.0	31.0	538.0	6.314506	4.2000213	19.835777	0.0	2755	2750	2750	0.9354839	20	79	198	323	446	4969	0	34	2020-02-29_204749
59	5000	2209	33	0	6	0	32	2686	9.23777	5.316283012267906	21.400558	0.0	32.0	538.0	6.314506	4.2000213	19.835777	0.0	2758	2752	2752	0.8125	20	79	198	323	446	4968	0	34	2020-02-29_204749
59	5000	2209	31	0	5	0	34	2687	9.051412	5.404958228868244	21.400558	0.0	34.0	538.0	6.314506	4.2000213	19.835777	0.0	2760	2755	2755	0.7352941	20	79	198	323	446	4966	0	34	2020-02-29_204749
59	5000	2207	33	0	4	0	34	2688	8.619584	5.526604204610986	21.400558	0.0	34.0	538.0	6.314506	4.2000213	19.835777	0.0	2760	2756	2756	0.6764706	20	79	198	323	446	4966	0	34	2020-02-29_204749
60	5000	2207	31	0	3	0	33	2692	8.851803	5.621946226456541	21.400558	0.0	33.0	538.0	6.314506	4.2000213	19.835777	0.0	2762	2759	2759	0.7878788	20	79	198	323	446	4967	0	34	2020-02-29_204749
60	5000	2205	30	0	5	0	33	2693	8.37375	5.174460695333266	16.768295	0.0	33.0	538.0	6.314506	4.2000213	19.835777	0.0	2765	2760	2760	0.6363636	20	79	198	323	446	4967	0	34	2020-02-29_204750
60	5000	2205	30	0	5	0	32	2694	8.255718	5.211926779571566	16.768295	0.0	32.0	538.0	6.314506	4.2000213	19.835777	0.0	2765	2760	2760	0.625	20	79	198	323	446	4968	0	34	2020-02-29_204750
61	5000	2205	28	0	5	0	32	2696	8.280071	5.167624579608736	16.256367	0.0	32.0	538.0	6.314506	4.2000213	19.835777	0.0	2767	2762	2762	0.59375	20	79	198	323	446	4968	0	34	2020-02-29_204750
61	5000	2205	27	0	3	0	34	2697	8.131773	4.894333673311709	16.057854	0.0	34.0	538.0	6.314506	4.2000213	19.835777	0.0	2768	2765	2765	0.6764706	20	79	198	323	446	4966	0	34	2020-02-29_204750
61	5000	2205	27	0	3	0	32	2699	8.25448	5.016066867461762	16.057854	0.0	32.0	538.0	6.314506	4.2000213	19.835777	0.0	2768	2765	2765	0.71875	20	79	198	323	446	4968	0	34	2020-02-29_204750
62	5000	2205	26	0	2	0	33	2700	8.40344	5.081192733235491	16.057854	0.0	33.0	538.0	6.314506	4.2000213	19.835777	0.0	2769	2767	2767	0.75757575	20	79	198	323	446	4967	0	34	2020-02-29_204751
62	5000	2204	27	0	1	0	33	2701	8.717966	4.861245338161094	16.057854	0.0	33.0	538.0	6.314506	4.2000213	19.835777	0.0	2769	2768	2768	0.75757575	20	79	198	323	446	4967	0	34	2020-02-29_204751
62	5000	2202	29	0	1	0	29	2705	8.70514	4.8275323892985496	16.057854	0.0	29.0	538.0	6.314506	4.2000213	19.835777	0.0	2769	2768	2768	0.79310346	20	79	198	323	446	4971	0	34	2020-02-29_204751
63	5000	2202	29	0	0	0	26	2709	8.833761	4.613126824852407	16.057854	0.0	26.0	538.0	6.314506	4.2000213	19.835777	0.0	2769	2769	2769	0.6923077	20	79	198	323	446	4974	0	34	2020-02-29_204751
63	5000	2201	28	0	2	0	24	2711	8.514562	4.659855413199408	16.057854	0.0	24.0	538.0	6.314506	4.2000213	19.835777	0.0	2771	2769	2769	0.6666667	20	79	198	323	446	4976	0	34	2020-02-29_204751
63	5000	2200	28	0	3	0	20	2715	8.581085	4.626831929079677	16.057854	0.0	20.0	538.0	6.314506	4.2000213	19.835777	0.0	2772	2769	2769	0.7	20	79	198	323	446	4980	0	34	2020-02-29_204751
64	5000	2200	27	0	4	0	16	2719	9.825506	4.19520975054576	16.057854	0.0	16.0	538.0	6.314506	4.2000213	19.835777	0.0	2773	2769	2769	0.875	20	79	198	323	446	4984	0	34	2020-02-29_204752
64	5000	2200	25	0	3	0	18	2720	9.036215	4.802646606685832	16.057854	0.0	18.0	538.0	6.314506	4.2000213	19.835777	0.0	2775	2772	2772	0.7777778	20	79	198	323	446	4982	0	34	2020-02-29_204752
64	5000	2200	22	0	6	0	17	2721	8.847077	4.880864845935309	16.057854	0.0	17.0	538.0	6.314506	4.2000213	19.835777	0.0	2778	2772	2772	0.7058824	20	79	198	323	446	4983	0	34	2020-02-29_204752
65	5000	2199	21	0	7	0	16	2723	8.409277	4.680089153190516	14.885296	0.0	16.0	538.0	6.314506	4.2000213	19.835777	0.0	2780	2773	2773	0.5	20	79	198	323	446	4984	0	34	2020-02-29_204752
65	5000	2198	22	0	5	0	18	2723	7.9705234	4.656340118150567	14.885296	0.0	18.0	538.0	6.314506	4.2000213	19.835777	0.0	2780	2775	2775	0.5	20	79	198	323	446	4982	0	34	2020-02-29_204752
65	5000	2196	23	0	3	0	20	2724	7.975418	4.375666322375428	14.885296	0.0	20.0	538.0	6.314506	4.2000213	19.835777	0.0	2781	2778	2778	0.55	20	79	198	323	446	4980	0	34	2020-02-29_204752
66	5000	2196	23	0	1	0	21	2725	8.217681	4.557963166674317	15.262936	0.0	21.0	538.0	6.314506	4.2000213	19.835777	0.0	2781	2780	2780	0.71428573	20	79	198	323	446	4979	0	34	2020-02-29_204753
66	5000	2195	24	0	1	0	19	2727	8.577162	4.369017734427856	15.262936	0.0	19.0	538.0	6.314506	4.2000213	19.835777	0.0	2781	2780	2780	0.7368421	20	79	198	323	446	4981	0	34	2020-02-29_204753
66	5000	2195	24	0	0	0	19	2728	8.466336	4.3367868502298075	15.262936	0.0	19.0	538.0	6.314506	4.2000213	19.835777	0.0	2781	2781	2781	0.7368421	20	79	198	323	446	4981	0	34	2020-02-29_204753
67	5000	2195	23	0	1	0	17	2730	8.396582	4.36034707884008	15.262936	0.0	17.0	538.0	6.314506	4.2000213	19.835777	0.0	2782	2781	2781	0.7647059	20	79	198	323	446	4983	0	34	2020-02-29_204753
67	5000	2194	22	0	3	0	13	2734	7.8030043	4.093267048310454	15.262936	0.0	13.0	538.0	6.314506	4.2000213	19.835777	0.0	2784	2781	2781	0.9230769	20	79	198	323	446	4987	0	34	2020-02-29_204753
67	5000	2194	21	0	4	0	13	2734	7.8030043	4.093267048310454	15.262936	0.0	13.0	538.0	6.314506	4.2000213	19.835777	0.0	2785	2781	2781	0.9230769	20	79	198	323	446	4987	0	34	2020-02-29_204753
68	5000	2193	22	0	3	0	14	2734	8.334028	4.406109530326874	15.262936	0.0	14.0	538.0	6.314506	4.2000213	19.835777	0.0	2785	2782	2782	1.0	20	79	198	323	446	4986	0	34	2020-02-29_204754
68	5000	2192	23	0	1	0	16	2734	8.717038	4.544057490925369	15.921238	0.0	16.0	538.0	6.314506	4.2000213	19.835777	0.0	2785	2784	2784	0.9375	20	79	198	323	446	4984	0	34	2020-02-29_204754
68	5000	2191	22	0	2	0	14	2737	9.056112	4.7777459762066865	15.921238	0.0	14.0	538.0	6.314506	4.2000213	19.835777	0.0	2787	2785	2785	0.9285714	20	79	198	323	446	4986	0	34	2020-02-29_204754
69	5000	2191	22	0	2	0	11	2740	8.434985	5.030583687014427	15.921238	0.0	11.0	538.0	6.314506	4.2000213	19.835777	0.0	2787	2785	2785	0.8181818	20	79	198	323	446	4989	0	34	2020-02-29_204754
69	5000	2191	19	0	5	0	9	2742	9.684444	4.4717367368125975	15.921238	1.9789238	9.0	538.0	6.314506	4.2000213	19.835777	0.0	2790	2785	2785	1.0	20	79	198	323	446	4991	0	34	2020-02-29_204754
69	5000	2190	20	0	3	0	9	2744	11.710094	3.3512181814320217	15.921238	6.8749886	9.0	538.0	6.314506	4.2000213	19.835777	0.0	2790	2787	2787	1.1111112	20	79	198	323	446	4991	0	34	2020-02-29_204754
70	5000	2188	19	0	6	0	9	2744	11.710094	3.3512181814320217	15.921238	6.8749886	9.0	538.0	6.314506	4.2000213	19.835777	0.0	2793	2787	2787	1.1111112	20	79	198	323	446	4991	0	34	2020-02-29_204754
70	5000	2187	17	0	6	0	10	2746	11.41341	3.5188266671265933	15.921238	6.3742027	10.0	538.0	6.314506	4.2000213	19.835777	0.0	2796	2790	2790	0.5	20	79	198	323	446	4990	0	34	2020-02-29_204755
70	5000	2187	17	0	5	0	11	2746	10.375828	4.794401344900263	15.921238	0.0	11.0	538.0	6.314506	4.2000213	19.835777	0.0	2796	2791	2791	0.45454547	20	79	198	323	446	4989	0	34	2020-02-29_204755
71	5000	2186	18	0	3	0	12	2747	10.300225	4.9517094367324495	15.921238	0.0	12.0	538.0	6.314506	4.2000213	19.835777	0.0	2796	2793	2793	0.5833333	20	79	198	323	446	4988	0	34	2020-02-29_204755
71	5000	2186	18	0	0	0	15	2747	10.25098	4.4850882252124595	15.921238	0.0	15.0	538.0	6.314506	4.2000213	19.835777	0.0	2796	2796	2796	0.73333335	20	79	198	323	446	4985	0	34	2020-02-29_204755
71	5000	2186	18	0	0	0	15	2747	10.25098	4.4850882252124595	15.921238	0.0	15.0	538.0	6.314506	4.2000213	19.835777	0.0	2796	2796	2796	0.73333335	20	79	198	323	446	4985	0	34	2020-02-29_204756
72	5000	2186	16	0	2	0	15	2747	10.25098	4.4850882252124595	15.921238	0.0	15.0	538.0	6.314506	4.2000213	19.835777	0.0	2798	2796	2796	0.73333335	20	79	198	323	446	4985	0	34	2020-02-29_204756
72	5000	2186	15	0	3	0	13	2749	9.879462	4.639899303067097	15.921238	0.0	13.0	538.0	6.314506	4.2000213	19.835777	0.0	2799	2796	2796	0.53846157	20	79	198	323	446	4987	0	34	2020-02-29_204756
72	5000	2186	14	0	4	0	12	2750	9.375981	4.459912504697884	15.130428	0.0	12.0	538.0	6.314506	4.2000213	19.835777	0.0	2800	2796	2796	0.5	20	79	198	323	446	4988	0	34	2020-02-29_204756
73	5000	2186	12	0	4	0	12	2752	9.388959	4.451253504420987	15.130428	0.0	12.0	538.0	6.314506	4.2000213	19.835777	0.0	2802	2798	2798	0.5	20	79	198	323	446	4988	0	34	2020-02-29_204756
73	5000	2186	12	0	3	0	12	2753	9.35628	4.418572260669039	15.130428	0.0	12.0	538.0	6.314506	4.2000213	19.835777	0.0	2802	2799	2799	0.6666667	20	79	198	323	446	4988	0	34	2020-02-29_204757
73	5000	2185	13	0	2	0	13	2753	9.882646	4.63665601757005	16.199024	0.0	13.0	538.0	6.314506	4.2000213	19.835777	0.0	2802	2800	2800	0.6923077	20	79	198	323	446	4987	0	34	2020-02-29_204757
74	5000	2185	11	0	2	0	15	2753	9.902004	4.509541251117704	16.199024	0.0	15.0	538.0	6.314506	4.2000213	19.835777	0.0	2804	2802	2802	0.6666667	20	79	198	323	446	4985	0	34	2020-02-29_204757
74	5000	2185	10	0	3	0	14	2754	10.60929	3.7174244289246317	16.199024	6.015972	14.0	538.0	6.314506	4.2000213	19.835777	0.0	2805	2802	2802	0.71428573	20	79	198	323	446	4986	0	34	2020-02-29_204757
74	5000	2185	9	0	4	0	13	2755	10.896545	3.703967549851316	16.199024	6.015972	13.0	538.0	6.314506	4.2000213	19.835777	0.0	2806	2802	2802	0.7692308	20	79	198	323	446	4987	0	34	2020-02-29_204758
75	5000	2185	9	0	2	0	13	2757	10.31454	3.802455364820557	16.199024	6.015972	13.0	538.0	6.314506	4.2000213	19.835777	0.0	2806	2804	2804	0.84615386	20	79	198	323	446	4987	0	34	2020-02-29_204758
75	5000	2182	12	0	1	0	13	2758	9.838499	3.924401309281647	16.199024	6.015972	13.0	538.0	6.314506	4.2000213	19.835777	0.0	2806	2805	2805	0.84615386	20	79	198	323	446	4987	0	34	2020-02-29_204758
75	5000	2182	11	0	1	0	13	2759	10.191728	4.50164341057753	18.666359	6.015972	13.0	538.0	6.314506	4.2000213	19.835777	0.0	2807	2806	2806	0.84615386	20	79	198	323	446	4987	0	34	2020-02-29_204758
76	5000	2182	11	0	1	0	13	2759	10.191728	4.50164341057753	18.666359	6.015972	13.0	538.0	6.314506	4.2000213	19.835777	0.0	2807	2806	2806	0.84615386	20	79	198	323	446	4987	0	34	2020-02-29_204758
76	5000	2182	11	0	1	0	12	2760	10.539708	4.51550356163752	18.666359	6.0687027	12.0	538.0	6.314506	4.2000213	19.835777	0.0	2807	2806	2806	0.8333333	20	79	198	323	446	4988	0	34	2020-02-29_204759
76	5000	2182	10	0	1	0	13	2760	10.242136	4.454408694841405	18.666359	6.0687027	13.0	538.0	6.314506	4.2000213	19.835777	0.0	2808	2807	2807	0.7692308	20	79	198	323	446	4987	0	34	2020-02-29_204759
77	5000	2182	9	0	2	0	13	2760	10.242136	4.454408694841405	18.666359	6.0687027	13.0	538.0	6.314506	4.2000213	19.835777	0.0	2809	2807	2807	0.7692308	20	79	198	323	446	4987	0	34	2020-02-29_204759
77	5000	2182	9	0	2	0	13	2760	10.242136	4.454408694841405	18.666359	6.0687027	13.0	538.0	6.314506	4.2000213	19.835777	0.0	2809	2807	2807	0.7692308	20	79	198	323	446	4987	0	34	2020-02-29_204759
77	5000	2181	9	0	2	0	11	2763	10.97243	4.4855906470339875	18.666359	6.375168	11.0	538.0	6.314506	4.2000213	19.835777	0.0	2810	2808	2808	0.72727275	20	79	198	323	446	4989	0	34	2020-02-29_204759
78	5000	2181	8	0	2	0	12	2763	10.589956	4.477367708178353	18.666359	6.375168	12.0	538.0	6.314506	4.2000213	19.835777	0.0	2811	2809	2809	0.6666667	20	79	198	323	446	4988	0	34	2020-02-29_204800
78	5000	2181	8	0	2	0	11	2764	10.81453	4.624477253832677	18.666359	6.375168	11.0	538.0	6.314506	4.2000213	19.835777	0.0	2811	2809	2809	0.6363636	20	79	198	323	446	4989	0	34	2020-02-29_204800
78	5000	2181	8	0	1	0	10	2766	11.660574	5.034484202871715	18.666359	6.375168	10.0	538.0	6.314506	4.2000213	19.835777	0.0	2811	2810	2810	0.7	20	79	198	323	446	4990	0	34	2020-02-29_204800
79	5000	2181	8	0	0	0	11	2766	11.316835	4.910309296789431	18.666359	6.375168	11.0	538.0	6.314506	4.2000213	19.835777	0.0	2811	2811	2811	0.6363636	20	79	198	323	446	4989	0	34	2020-02-29_204800
79	5000	2181	8	0	0	0	10	2767	10.935477	5.001261170595752	18.666359	6.375168	10.0	538.0	6.314506	4.2000213	19.835777	0.0	2811	2811	2811	0.5	20	79	198	323	446	4990	0	34	2020-02-29_204801
79	5000	2181	8	0	0	0	8	2769	10.539155	4.524441569734804	17.785656	6.382744	8.0	538.0	6.314506	4.2000213	19.835777	0.0	2811	2811	2811	0.625	20	79	198	323	446	4992	0	34	2020-02-29_204801
80	5000	2181	8	0	0	0	7	2770	9.730601	4.216704600368347	17.785656	6.382744	7.0	538.0	6.314506	4.2000213	19.835777	0.0	2811	2811	2811	0.5714286	20	79	198	323	446	4993	0	34	2020-02-29_204801
80	5000	2180	9	0	0	0	5	2772	9.354766	4.769188721000518	17.785656	6.382744	5.0	538.0	6.314506	4.2000213	19.835777	0.0	2811	2811	2811	0.4	20	79	198	323	446	4995	0	34	2020-02-29_204801
80	5000	2180	9	0	0	0	5	2772	9.354766	4.769188721000518	17.785656	6.382744	5.0	538.0	6.314506	4.2000213	19.835777	0.0	2811	2811	2811	0.4	20	79	198	323	446	4995	0	34	2020-02-29_204801
81	5000	2180	9	0	0	0	5	2772	9.354766	4.769188721000518	17.785656	6.382744	5.0	538.0	6.314506	4.2000213	19.835777	0.0	2811	2811	2811	0.4	20	79	198	323	446	4995	0	34	2020-02-29_204802
81	5000	2180	8	0	1	0	5	2772	9.354766	4.769188721000518	17.785656	6.382744	5.0	538.0	6.314506	4.2000213	19.835777	0.0	2812	2811	2811	0.4	20	79	198	323	446	4995	0	34	2020-02-29_204802
81	5000	2180	8	0	1	0	5	2772	9.354766	4.769188721000518	17.785656	6.382744	5.0	538.0	6.314506	4.2000213	19.835777	0.0	2812	2811	2811	0.4	20	79	198	323	446	4995	0	34	2020-02-29_204802
82	5000	2179	9	0	1	0	3	2774	7.0362372	0.8937249026742828	8.0546875	6.382744	3.0	538.0	6.314506	4.2000213	19.835777	0.0	2812	2811	2811	0.0	20	79	198	323	446	4997	0	34	2020-02-29_204802
82	5000	2178	10	0	0	0	4	2774	8.103327	2.255486157742888	11.304596	6.382744	4.0	538.0	6.314506	4.2000213	19.835777	0.0	2812	2812	2812	0.5	20	79	198	323	446	4996	0	34	2020-02-29_204802
82	5000	2178	10	0	0	0	4	2774	8.103327	2.255486157742888	11.304596	6.382744	4.0	538.0	6.314506	4.2000213	19.835777	0.0	2812	2812	2812	0.5	20	79	198	323	446	4996	0	34	2020-02-29_204803
83	5000	2178	10	0	0	0	4	2774	8.103327	2.255486157742888	11.304596	6.382744	4.0	538.0	6.314506	4.2000213	19.835777	0.0	2812	2812	2812	0.5	20	79	198	323	446	4996	0	34	2020-02-29_204803
83	5000	2178	10	0	0	0	4	2774	8.103327	2.255486157742888	11.304596	6.382744	4.0	538.0	6.314506	4.2000213	19.835777	0.0	2812	2812	2812	0.5	20	79	198	323	446	4996	0	34	2020-02-29_204803
83	5000	2178	10	0	0	0	3	2775	8.580676	2.502729451791045	11.304596	6.382744	3.0	538.0	6.314506	4.2000213	19.835777	0.0	2812	2812	2812	0.6666667	20	79	198	323	446	4997	0	34	2020-02-29_204803
84	5000	2178	10	0	0	0	3	2775	8.580676	2.502729451791045	11.304596	6.382744	3.0	538.0	6.314506	4.2000213	19.835777	0.0	2812	2812	2812	0.6666667	20	79	198	323	446	4997	0	34	2020-02-29_204804
84	5000	2178	10	0	0	0	2	2776	8.84367	3.4802750213514972	11.304596	6.382744	2.0	538.0	6.314506	4.2000213	19.835777	0.0	2812	2812	2812	1.0	20	79	198	323	446	4998	0	34	2020-02-29_204804
84	5000	2178	10	0	0	0	2	2776	8.84367	3.4802750213514972	11.304596	6.382744	2.0	538.0	6.314506	4.2000213	19.835777	0.0	2812	2812	2812	1.0	20	79	198	323	446	4998	0	34	2020-02-29_204804
85	5000	2178	9	0	1	0	2	2776	8.84367	3.4802750213514972	11.304596	6.382744	2.0	538.0	6.314506	4.2000213	19.835777	0.0	2813	2812	2812	1.0	20	79	198	323	446	4998	0	34	2020-02-29_204804
85	5000	2178	7	0	3	0	2	2776	8.84367	3.4802750213514972	11.304596	6.382744	2.0	538.0	6.314506	4.2000213	19.835777	0.0	2815	2812	2812	1.0	20	79	198	323	446	4998	0	34	2020-02-29_204804
85	5000	2177	7	0	4	0	1	2777	6.382744	NaN	6.382744	6.382744	1.0	538.0	6.314506	4.2000213	19.835777	0.0	2816	2812	2812	0.0	20	79	198	323	446	4999	0	34	2020-02-29_204805
86	5000	2177	5	0	5	0	2	2777	8.730427	3.320125080877728	11.07811	6.382744	2.0	538.0	6.314506	4.2000213	19.835777	0.0	2818	2813	2813	0.0	20	79	198	323	446	4998	0	34	2020-02-29_204805
86	5000	2177	4	0	4	0	3	2778	10.230947	0.7337258493195441	11.07811	9.797882	3.0	538.0	6.314506	4.2000213	19.835777	0.0	2819	2815	2815	0.0	20	79	198	323	446	4997	0	34	2020-02-29_204805
86	5000	2177	4	0	3	0	4	2778	9.617081	1.366099944115368	11.07811	7.775482	4.0	538.0	6.314506	4.2000213	19.835777	0.0	2819	2816	2816	0.0	20	79	198	323	446	4996	0	34	2020-02-29_204805
87	5000	2177	4	0	1	0	6	2778	8.738702	2.844529265225207	11.07811	3.404274	6.0	538.0	6.314506	4.2000213	19.835777	0.0	2819	2818	2818	0.0	20	79	198	323	446	4994	0	34	2020-02-29_204805
87	5000	2177	4	0	0	0	7	2778	10.1897335	4.634784349611881	18.89592	3.404274	7.0	538.0	6.314506	4.2000213	19.835777	0.0	2819	2819	2819	0.42857143	20	79	198	323	446	4993	0	34	2020-02-29_204806
87	5000	2177	4	0	0	0	7	2778	10.1897335	4.634784349611881	18.89592	3.404274	7.0	538.0	6.314506	4.2000213	19.835777	0.0	2819	2819	2819	0.42857143	20	79	198	323	446	4993	0	34	2020-02-29_204806
88	5000	2177	3	0	1	0	7	2778	10.1897335	4.634784349611881	18.89592	3.404274	7.0	538.0	6.314506	4.2000213	19.835777	0.0	2820	2819	2819	0.42857143	20	79	198	323	446	4993	0	34	2020-02-29_204806
88	5000	2177	3	0	1	0	7	2778	10.1897335	4.634784349611881	18.89592	3.404274	7.0	538.0	6.314506	4.2000213	19.835777	0.0	2820	2819	2819	0.42857143	20	79	198	323	446	4993	0	34	2020-02-29_204806
88	5000	2177	3	0	1	0	7	2778	10.1897335	4.634784349611881	18.89592	3.404274	7.0	538.0	6.314506	4.2000213	19.835777	0.0	2820	2819	2819	0.42857143	20	79	198	323	446	4993	0	34	2020-02-29_204806
89	5000	2176	4	0	0	0	8	2778	9.871032	4.384637517268322	18.89592	3.404274	8.0	538.0	6.314506	4.2000213	19.835777	0.0	2820	2820	2820	0.5	20	79	198	323	446	4992	0	34	2020-02-29_204807
89	5000	2176	4	0	0	0	8	2778	9.871032	4.384637517268322	18.89592	3.404274	8.0	538.0	6.314506	4.2000213	19.835777	0.0	2820	2820	2820	0.5	20	79	198	323	446	4992	0	34	2020-02-29_204807
89	5000	2176	4	0	0	0	8	2778	9.871032	4.384637517268322	18.89592	3.404274	8.0	538.0	6.314506	4.2000213	19.835777	0.0	2820	2820	2820	0.5	20	79	198	323	446	4992	0	34	2020-02-29_204807
90	5000	2176	4	0	0	0	7	2779	9.881482	4.735842033690145	18.89592	3.404274	7.0	538.0	6.314506	4.2000213	19.835777	0.0	2820	2820	2820	0.5714286	20	79	198	323	446	4993	0	34	2020-02-29_204807
90	5000	2176	4	0	0	0	5	2781	10.315608	5.683033289591525	18.89592	3.404274	5.0	538.0	6.314506	4.2000213	19.835777	0.0	2820	2820	2820	0.8	20	79	198	323	446	4995	0	34	2020-02-29_204808
90	5000	2176	4	0	0	0	5	2781	10.315608	5.683033289591525	18.89592	3.404274	5.0	538.0	6.314506	4.2000213	19.835777	0.0	2820	2820	2820	0.8	20	79	198	323	446	4995	0	34	2020-02-29_204808
91	5000	2176	3	0	1	0	4	2782	10.254606	6.56031079788851	18.89592	3.404274	4.0	538.0	6.314506	4.2000213	19.835777	0.0	2821	2820	2820	1.0	20	79	198	323	446	4996	0	34	2020-02-29_204808
91	5000	2176	2	0	2	0	3	2783	12.538051	5.768172696241169	18.89592	7.6401215	3.0	538.0	6.314506	4.2000213	19.835777	0.0	2822	2820	2820	1.3333334	20	79	198	323	446	4997	0	34	2020-02-29_204808
91	5000	2176	2	0	2	0	3	2783	12.538051	5.768172696241169	18.89592	7.6401215	3.0	538.0	6.314506	4.2000213	19.835777	0.0	2822	2820	2820	1.3333334	20	79	198	323	446	4997	0	34	2020-02-29_204808
92	5000	2176	2	0	1	0	3	2784	9.502647	8.614368908084348	18.89592	1.9719009	3.0	538.0	6.314506	4.2000213	19.835777	0.0	2822	2821	2821	1.3333334	20	79	198	323	446	4997	0	34	2020-02-29_204809
92	5000	2176	2	0	0	0	4	2784	8.525526	7.300043435163481	18.89592	1.9719009	4.0	538.0	6.314506	4.2000213	19.835777	0.0	2822	2822	2822	1.0	20	79	198	323	446	4996	0	34	2020-02-29_204809
92	5000	2176	1	0	1	0	4	2784	8.525526	7.300043435163481	18.89592	1.9719009	4.0	538.0	6.314506	4.2000213	19.835777	0.0	2823	2822	2822	1.0	20	79	198	323	446	4996	0	34	2020-02-29_204809
93	5000	2176	1	0	1	0	4	2784	8.525526	7.300043435163481	18.89592	1.9719009	4.0	538.0	6.314506	4.2000213	19.835777	0.0	2823	2822	2822	1.0	20	79	198	323	446	4996	0	34	2020-02-29_204809
93	5000	2176	1	0	1	0	4	2784	8.525526	7.300043435163481	18.89592	1.9719009	4.0	538.0	6.314506	4.2000213	19.835777	0.0	2823	2822	2822	1.0	20	79	198	323	446	4996	0	34	2020-02-29_204809
93	5000	2176	1	0	0	0	5	2784	8.926306	6.3852250618577395	18.89592	1.9719009	5.0	538.0	6.314506	4.2000213	19.835777	0.0	2823	2823	2823	1.0	20	79	198	323	446	4995	0	34	2020-02-29_204810
94	5000	2176	0	0	1	0	5	2784	8.926306	6.3852250618577395	18.89592	1.9719009	5.0	538.0	6.314506	4.2000213	19.835777	0.0	2824	2823	2823	1.0	20	79	198	323	446	4995	0	34	2020-02-29_204810
94	5000	2176	0	0	1	0	5	2784	8.926306	6.3852250618577395	18.89592	1.9719009	5.0	538.0	6.314506	4.2000213	19.835777	0.0	2824	2823	2823	1.0	20	79	198	323	446	4995	0	34	2020-02-29_204810
94	5000	2176	0	0	1	0	4	2785	6.4339027	3.5982823194733853	10.529427	1.9719009	4.0	538.0	6.314506	4.2000213	19.835777	0.0	2824	2823	2823	0.5	20	79	198	323	446	4996	0	34	2020-02-29_204810
95	5000	2176	0	0	0	0	5	2785	9.711543	7.964004120623041	22.822105	1.9719009	5.0	538.0	6.314506	4.2000213	19.835777	0.0	2824	2824	2824	0.6	20	79	198	323	446	4995	0	34	2020-02-29_204810
95	5000	2176	0	0	0	0	5	2785	9.711543	7.964004120623041	22.822105	1.9719009	5.0	538.0	6.314506	4.2000213	19.835777	0.0	2824	2824	2824	0.6	20	79	198	323	446	4995	0	34	2020-02-29_204811
95	5000	2176	0	0	0	0	5	2785	9.711543	7.964004120623041	22.822105	1.9719009	5.0	538.0	6.314506	4.2000213	19.835777	0.0	2824	2824	2824	0.6	20	79	198	323	446	4995	0	34	2020-02-29_204811
96	5000	2176	0	0	0	0	5	2785	9.711543	7.964004120623041	22.822105	1.9719009	5.0	538.0	6.314506	4.2000213	19.835777	0.0	2824	2824	2824	0.6	20	79	198	323	446	4995	0	34	2020-02-29_204811
96	5000	2176	0	0	0	0	5	2785	9.711543	7.964004120623041	22.822105	1.9719009	5.0	538.0	6.314506	4.2000213	19.835777	0.0	2824	2824	2824	0.6	20	79	198	323	446	4995	0	34	2020-02-29_204811
96	5000	2176	0	0	0	0	5	2785	9.711543	7.964004120623041	22.822105	1.9719009	5.0	538.0	6.314506	4.2000213	19.835777	0.0	2824	2824	2824	0.6	20	79	198	323	446	4995	0	34	2020-02-29_204811
97	5000	2176	0	0	0	0	5	2785	9.711543	7.964004120623041	22.822105	1.9719009	5.0	538.0	6.314506	4.2000213	19.835777	0.0	2824	2824	2824	0.6	20	79	198	323	446	4995	0	34	2020-02-29_204812
97	5000	2176	0	0	0	0	3	2787	12.981898	8.871948577264027	22.822105	5.594162	3.0	538.0	6.314506	4.2000213	19.835777	0.0	2824	2824	2824	0.6666667	20	79	198	323	446	4997	0	34	2020-02-29_204812
97	5000	2176	0	0	0	0	3	2787	12.981898	8.871948577264027	22.822105	5.594162	3.0	538.0	6.314506	4.2000213	19.835777	0.0	2824	2824	2824	0.6666667	20	79	198	323	446	4997	0	34	2020-02-29_204812
98	5000	2176	0	0	0	0	2	2788	14.208134	12.181995576889346	22.822105	5.594162	2.0	538.0	6.314506	4.2000213	19.835777	0.0	2824	2824	2824	0.5	20	79	198	323	446	4998	0	34	2020-02-29_204812
98	5000	2176	0	0	0	0	1	2789	22.822105	NaN	22.822105	22.822105	1.0	538.0	6.314506	4.2000213	19.835777	0.0	2824	2824	2824	1.0	20	79	198	323	446	4999	0	34	2020-02-29_204812
98	5000	2176	0	0	0	0	1	2789	22.822105	NaN	22.822105	22.822105	1.0	538.0	6.314506	4.2000213	19.835777	0.0	2824	2824	2824	1.0	20	79	198	323	446	4999	0	34	2020-02-29_204813
99	5000	2176	0	0	0	0	1	2789	22.822105	NaN	22.822105	22.822105	1.0	538.0	6.314506	4.2000213	19.835777	0.0	2824	2824	2824	1.0	20	79	198	323	446	4999	0	34	2020-02-29_204813
99	5000	2176	0	0	0	0	1	2789	22.822105	NaN	22.822105	22.822105	1.0	538.0	6.314506	4.2000213	19.835777	0.0	2824	2824	2824	1.0	20	79	198	323	446	4999	0	34	2020-02-29_204813
99	5000	2176	0	0	0	0	1	2789	22.822105	NaN	22.822105	22.822105	1.0	538.0	6.314506	4.2000213	19.835777	0.0	2824	2824	2824	1.0	20	79	198	323	446	4999	0	34	2020-02-29_204814
100	5000	2176	0	0	0	0	1	2789	22.822105	NaN	22.822105	22.822105	1.0	538.0	6.314506	4.2000213	19.835777	0.0	2824	2824	2824	1.0	20	79	198	323	446	4999	0	34	2020-02-29_204814
100	5000	2176	0	0	0	0	1	2789	22.822105	NaN	22.822105	22.822105	1.0	538.0	6.314506	4.2000213	19.835777	0.0	2824	2824	2824	1.0	20	79	198	323	446	4999	0	34	2020-02-29_204814
100	5000	2176	0	0	0	0	0	2790	NaN	-0.0	9999.0	9999.0	0.0	538.0	6.314506	4.2000213	19.835777	0.0	2824	2824	2824	0.0	20	79	198	323	446	5000	0	34	2020-02-29_204814
101	5000	2176	0	0	0	0	0	2790	NaN	-0.0	9999.0	9999.0	0.0	538.0	6.314506	4.2000213	19.835777	0.0	2824	2824	2824	0.0	20	79	198	323	446	5000	0	34	2020-02-29_204814
101	5000	2176	0	0	0	0	0	2790	NaN	-0.0	9999.0	9999.0	0.0	538.0	6.314506	4.2000213	19.835777	0.0	2824	2824	2824	0.0	20	79	198	323	446	5000	0	34	2020-02-29_204815
101	5000	2176	0	0	0	0	0	2790	NaN	-0.0	9999.0	9999.0	0.0	538.0	6.314506	4.2000213	19.835777	0.0	2824	2824	2824	0.0	20	79	198	323	446	5000	0	34	2020-02-29_204815
102	5000	2176	0	0	0	0	0	2790	NaN	-0.0	9999.0	9999.0	0.0	538.0	6.314506	4.2000213	19.835777	0.0	2824	2824	2824	0.0	20	79	198	323	446	5000	0	34	2020-02-29_204815
102	5000	2176	0	0	0	0	0	2790	NaN	-0.0	9999.0	9999.0	0.0	538.0	6.314506	4.2000213	19.835777	0.0	2824	2824	2824	0.0	20	79	198	323	446	5000	0	34	2020-02-29_204815
102	5000	2176	0	0	0	0	0	2790	NaN	-0.0	9999.0	9999.0	0.0	538.0	6.314506	4.2000213	19.835777	0.0	2824	2824	2824	0.0	20	79	198	323	446	5000	0	34	2020-02-29_204815
103	5000	2176	0	0	0	0	0	2790	NaN	-0.0	9999.0	9999.0	0.0	538.0	6.314506	4.2000213	19.835777	0.0	2824	2824	2824	0.0	20	79	198	323	446	5000	0	34	2020-02-29_204816
103	5000	2176	0	0	0	0	0	2790	NaN	-0.0	9999.0	9999.0	0.0	538.0	6.314506	4.2000213	19.835777	0.0	2824	2824	2824	0.0	20	79	198	323	446	5000	0	34	2020-02-29_204816
103	5000	2176	0	0	0	0	0	2790	NaN	-0.0	9999.0	9999.0	0.0	538.0	6.314506	4.2000213	19.835777	0.0	2824	2824	2824	0.0	20	79	198	323	446	5000	0	34	2020-02-29_204816
104	5000	2176	0	0	0	0	0	2790	NaN	-0.0	9999.0	9999.0	0.0	538.0	6.314506	4.2000213	19.835777	0.0	2824	2824	2824	0.0	20	79	198	323	446	5000	0	34	2020-02-29_204816
104	5000	2176	0	0	0	0	0	2790	NaN	-0.0	9999.0	9999.0	0.0	538.0	6.314506	4.2000213	19.835777	0.0	2824	2824	2824	0.0	20	79	198	323	446	5000	0	34	2020-02-29_204817
104	5000	2176	0	0	0	0	0	2790	NaN	-0.0	9999.0	9999.0	0.0	538.0	6.314506	4.2000213	19.835777	0.0	2824	2824	2824	0.0	20	79	198	323	446	5000	0	34	2020-02-29_204817
105	5000	2176	0	0	0	0	0	2790	NaN	-0.0	9999.0	9999.0	0.0	538.0	6.314506	4.2000213	19.835777	0.0	2824	2824	2824	0.0	20	79	198	323	446	5000	0	34	2020-02-29_204817
105	5000	2176	0	0	0	0	0	2790	NaN	-0.0	9999.0	9999.0	0.0	538.0	6.314506	4.2000213	19.835777	0.0	2824	2824	2824	0.0	20	79	198	323	446	5000	0	34	2020-02-29_204817
105	5000	2176	0	0	0	0	0	2790	NaN	-0.0	9999.0	9999.0	0.0	538.0	6.314506	4.2000213	19.835777	0.0	2824	2824	2824	0.0	20	79	198	323	446	5000	0	34	2020-02-29_204817
106	5000	2176	0	0	0	0	0	2790	NaN	-0.0	9999.0	9999.0	0.0	538.0	6.314506	4.2000213	19.835777	0.0	2824	2824	2824	0.0	20	79	198	323	446	5000	0	34	2020-02-29_204818
106	5000	2176	0	0	0	0	0	2790	NaN	-0.0	9999.0	9999.0	0.0	538.0	6.314506	4.2000213	19.835777	0.0	2824	2824	2824	0.0	20	79	198	323	446	5000	0	34	2020-02-29_204818
106	5000	2176	0	0	0	0	0	2790	NaN	-0.0	9999.0	9999.0	0.0	538.0	6.314506	4.2000213	19.835777	0.0	2824	2824	2824	0.0	20	79	198	323	446	5000	0	34	2020-02-29_204818
107	5000	2176	0	0	0	0	0	2790	NaN	-0.0	9999.0	9999.0	0.0	538.0	6.314506	4.2000213	19.835777	0.0	2824	2824	2824	0.0	20	79	198	323	446	5000	0	34	2020-02-29_204818
