# Supplementary material for: Discrete simulation analysis of COVID-19 and prediction of isolation bed numbers
Source: PeerJ. 2021 Jun 23;9:e11629. doi: 10.7717/peerj.11629 (PMC8234972; doi:10.7717/peerj.11629)
Supplement: Supplemental Information 3 [file peerj-09-11629-s003.zip › raw_data/Healing time_output_2020-02-29_204825.csv]

worldTime(Day)	CITY_PERSON_SIZE	NORMAL	SHADOW	SUPER	CONFIRMED	DIAGNOSIS	FREEZE	CURED	shadow_average	shadow_std	shadow_max	shadow_min	real_countTmp	max_count	count_shadow_average	count_shadow_std	count_shadow_max	count_shadow_min	sum_confirmed_mark	sum_diagnosis_mark	sum_freeze_mark	r0	G1num	G2num	G3Num	G4Num	G5Num	BED_CanUse	BED_Need	DEATH	recordTime
0	5000	4967	33	0	0	0	0	0	NaN	-0.0	9999.0	9999.0	0.0	0.0	NaN	-0.0	9999.0	9999.0	0	0	0	0.0	0	0	0	0	0	5000	0	0	2020-02-29_204826
0	5000	4963	35	0	2	0	0	0	NaN	-0.0	9999.0	9999.0	0.0	0.0	NaN	-0.0	9999.0	9999.0	2	0	0	0.0	0	0	0	0	0	5000	0	0	2020-02-29_204826
0	5000	4959	39	0	2	0	0	0	NaN	-0.0	9999.0	9999.0	0.0	0.0	NaN	-0.0	9999.0	9999.0	2	0	0	0.0	0	0	0	0	0	5000	0	0	2020-02-29_204827
1	5000	4946	50	0	2	0	2	0	0.0	0.0	0.0	0.0	2.0	2.0	0.0	0.0	0.0	0.0	4	2	2	0.5	2	0	0	0	0	4998	0	0	2020-02-29_204827
1	5000	4932	61	0	5	0	2	0	0.0	0.0	0.0	0.0	2.0	2.0	0.0	0.0	0.0	0.0	7	2	2	0.5	2	0	0	0	0	4998	0	0	2020-02-29_204827
1	5000	4924	66	0	8	0	2	0	0.0	0.0	0.0	0.0	2.0	2.0	0.0	0.0	0.0	0.0	10	2	2	0.5	2	0	0	0	0	4998	0	0	2020-02-29_204828
2	5000	4916	74	0	5	0	5	0	0.32606688	0.4558342476451475	0.9450565	0.0	5.0	5.0	0.32606688	0.45583424	0.9450565	0.0	10	5	5	0.6	2	3	0	0	0	4995	0	0	2020-02-29_204828
2	5000	4907	75	0	10	0	8	0	0.39396963	0.429296749347533	0.9450565	0.0	8.0	8.0	0.39396963	0.42929676	0.9450565	0.0	18	8	8	0.625	2	3	3	0	0	4992	0	0	2020-02-29_204828
2	5000	4899	82	0	9	0	10	0	0.61797136	0.6064725123400942	1.5950326	0.0	10.0	10.0	0.61797136	0.6064725	1.5950326	0.0	19	10	10	1.0	4	3	3	0	0	4990	0	0	2020-02-29_204828
3	5000	4886	91	0	10	0	13	0	0.4753626	0.5910133487836594	1.5950326	0.0	13.0	13.0	0.4753626	0.5910134	1.5950326	0.0	23	13	13	0.9230769	4	3	4	1	1	4987	0	0	2020-02-29_204828
3	5000	4871	104	0	7	0	17	1	0.66133493	0.7178001762132702	2.1769466	0.0	17.0	17.0	0.66133493	0.7178002	2.1769466	0.0	25	18	18	1.117647	5	7	4	1	1	4983	0	0	2020-02-29_204828
3	5000	4855	119	0	6	0	19	1	0.7178592	0.8038692573362411	2.396631	0.0	19.0	19.0	0.7178592	0.80386925	2.396631	0.0	26	20	20	1.0	5	8	4	1	1	4981	0	0	2020-02-29_204829
4	5000	4835	136	0	6	0	22	1	0.87358564	0.880069590060267	2.7533467	0.0	22.0	22.0	0.87358564	0.8800696	2.7533467	0.0	29	23	23	0.95454544	6	10	4	1	1	4978	0	0	2020-02-29_204829
4	5000	4815	150	0	9	0	25	1	0.9330208	0.9116194918617923	2.7533467	0.0	25.0	25.0	0.9330208	0.9116195	2.7533467	0.0	35	26	26	0.88	6	12	5	1	1	4975	0	0	2020-02-29_204829
4	5000	4795	167	0	10	0	27	1	0.8639081	0.910563922004079	2.7533467	0.0	27.0	27.0	0.8639081	0.91056395	2.7533467	0.0	38	28	28	0.8148148	6	12	7	1	1	4973	0	0	2020-02-29_204829
5	5000	4780	179	0	10	0	28	3	0.96967316	1.0543399379397531	3.825328	0.0	28.0	28.0	0.96967316	1.0543399	3.825328	0.0	41	31	31	0.85714287	6	13	8	2	1	4972	0	0	2020-02-29_204829
5	5000	4758	194	0	13	0	32	3	1.176566	1.238994501275645	4.0110264	0.0	32.0	32.0	1.176566	1.2389945	4.0110264	0.0	48	35	35	1.03125	7	14	8	4	1	4968	0	0	2020-02-29_204830
5	5000	4732	214	0	15	0	33	5	1.0821521	1.1788952927430965	4.0110264	0.0	33.0	33.0	1.0821521	1.1788952	4.0110264	0.0	54	39	39	1.030303	7	14	11	4	2	4967	0	1	2020-02-29_204830
6	5000	4709	232	0	17	0	36	5	1.1683736	1.2992556219781233	4.7474165	0.0	36.0	36.0	1.1683736	1.2992556	4.7474165	0.0	59	42	42	1.1388888	8	15	11	5	2	4964	0	1	2020-02-29_204830
6	5000	4688	247	0	16	0	42	6	1.3170586	1.4511920008540895	4.7474165	0.0	42.0	42.0	1.3170586	1.451192	4.7474165	0.0	65	49	49	1.1190476	8	20	11	6	3	4958	0	1	2020-02-29_204831
6	5000	4658	274	0	12	0	46	8	1.4709058	1.7012530897618363	5.601751	0.0	46.0	46.0	1.4709058	1.701253	5.601751	0.0	68	56	56	1.1956521	8	22	15	7	3	4954	0	2	2020-02-29_204831
7	5000	4621	303	0	16	0	46	12	1.5856078	1.8259115268127202	5.8905654	0.0	46.0	46.0	1.4709058	1.701253	5.601751	0.0	76	60	60	1.2173913	9	22	16	9	3	4954	0	2	2020-02-29_204831
7	5000	4594	320	0	21	0	51	12	1.8448399	2.0058591372778585	6.2612147	0.0	51.0	51.0	1.8448399	2.0058591	6.2612147	0.0	86	65	65	1.3333334	9	23	20	9	3	4949	0	2	2020-02-29_204831
7	5000	4565	339	0	23	0	57	14	1.7378696	1.9531438597722244	6.2612147	0.0	57.0	57.0	1.7378696	1.9531438	6.2612147	0.0	96	73	73	1.2631578	9	23	22	11	4	4943	0	2	2020-02-29_204832
8	5000	4535	362	0	24	0	63	14	1.7513611	2.010168215037384	6.953895	0.0	63.0	63.0	1.7513611	2.0101683	6.953895	0.0	103	79	79	1.2222222	10	23	24	14	4	4937	0	2	2020-02-29_204832
8	5000	4506	377	0	28	0	71	16	1.9759498	2.196715751508607	7.279539	0.0	71.0	71.0	1.9759498	2.1967158	7.279539	0.0	117	89	89	1.2676057	12	24	25	16	6	4929	0	2	2020-02-29_204832
8	5000	4462	415	0	25	0	78	18	1.9878415	2.1936065453034517	7.279539	0.0	78.0	78.0	1.9878415	2.1936066	7.279539	0.0	123	98	98	1.2051282	12	24	27	21	7	4922	0	2	2020-02-29_204832
9	5000	4423	441	0	31	0	82	21	1.9509004	2.1889170825044038	7.279539	0.0	82.0	82.0	1.9509004	2.1889172	7.279539	0.0	136	105	105	1.1707317	12	24	29	23	9	4918	0	2	2020-02-29_204833
9	5000	4383	472	0	26	0	95	22	2.0848782	2.258784734884257	8.175876	0.0	95.0	95.0	2.0848782	2.2587848	8.175876	0.0	145	119	119	1.1578947	13	26	31	27	12	4905	0	2	2020-02-29_204833
9	5000	4339	499	0	35	0	98	27	2.1445003	2.3694041735302833	8.497621	0.0	98.0	98.0	2.1445003	2.369404	8.497621	0.0	162	127	127	1.2040817	13	28	33	27	15	4902	0	2	2020-02-29_204833
10	5000	4300	517	0	46	0	105	30	2.3705914	2.425170919942815	8.497621	0.0	105.0	105.0	2.3705914	2.425171	8.497621	0.0	183	137	137	1.2666667	13	31	36	28	16	4895	0	2	2020-02-29_204833
10	5000	4267	535	0	49	0	115	31	2.5903478	2.6378761746408865	9.281114	0.0	115.0	115.0	2.5903478	2.6378763	9.281114	0.0	198	149	149	1.2782608	14	36	36	29	16	4885	0	3	2020-02-29_204834
10	5000	4233	557	0	42	0	127	38	2.8663645	2.7923853978587125	9.561649	0.0	127.0	127.0	2.8663645	2.7923853	9.561649	0.0	210	168	168	1.3149606	15	39	40	36	18	4873	0	3	2020-02-29_204834
11	5000	4200	567	0	45	0	140	45	2.8989754	2.8449741285921033	9.892046	0.0	140.0	140.0	2.8989754	2.844974	9.892046	0.0	233	188	188	1.3142858	16	40	43	45	21	4860	0	3	2020-02-29_204834
11	5000	4166	590	0	44	0	148	49	2.9099517	2.8313329217148637	9.892046	0.0	148.0	148.0	2.9099517	2.831333	9.892046	0.0	244	200	200	1.2972972	16	41	47	48	23	4852	0	3	2020-02-29_204835
11	5000	4121	611	0	54	0	153	58	2.9105248	2.834264340495897	10.600174	0.0	153.0	153.0	2.9105248	2.8342643	10.600174	0.0	268	214	214	1.2418301	16	42	48	50	29	4847	0	3	2020-02-29_204835
12	5000	4087	628	0	52	0	164	66	3.1019008	2.9031265045260666	10.967368	0.0	164.0	164.0	3.1019008	2.9031265	10.967368	0.0	285	233	233	1.2560976	16	44	51	58	31	4836	0	3	2020-02-29_204835
12	5000	4053	642	0	55	0	176	71	3.1490562	3.0117203332721196	10.967368	0.0	176.0	176.0	3.1490562	3.0117204	10.967368	0.0	305	250	250	1.2556819	16	47	54	60	36	4824	0	3	2020-02-29_204836
12	5000	4018	656	0	54	0	188	81	3.2529254	3.0533623906658884	11.363042	0.0	188.0	188.0	3.2529254	3.0533624	11.363042	0.0	326	272	272	1.2127659	17	47	57	66	42	4812	0	3	2020-02-29_204836
13	5000	3987	668	0	58	0	196	88	3.2424757	3.015300357717854	11.363042	0.0	196.0	196.0	3.2424757	3.0153003	11.363042	0.0	345	287	287	1.1734694	17	47	58	71	47	4804	0	3	2020-02-29_204837
13	5000	3939	692	0	62	0	201	103	3.3605223	3.079022117047168	11.363042	0.0	201.0	201.0	3.3605223	3.0790222	11.363042	0.0	369	307	307	1.2089552	17	49	64	76	52	4799	0	3	2020-02-29_204837
13	5000	3897	706	0	70	0	213	111	3.5019825	3.1160014484681273	11.363042	0.0	213.0	213.0	3.5019825	3.1160014	11.363042	0.0	397	327	327	1.2065728	17	49	69	82	55	4787	0	3	2020-02-29_204837
14	5000	3856	714	0	81	0	228	118	3.6627345	3.1595250125214287	11.363042	0.0	228.0	228.0	3.6627345	3.159525	11.363042	0.0	430	349	349	1.2412281	17	50	73	89	58	4772	0	3	2020-02-29_204838
14	5000	3822	717	0	89	0	242	127	3.7731142	3.1822175778485913	13.25584	0.0	242.0	242.0	3.7731142	3.1822176	13.25584	0.0	461	372	372	1.2066115	18	50	75	93	63	4758	0	3	2020-02-29_204838
14	5000	3774	739	0	85	0	256	141	4.04428	3.305755370553951	13.25584	0.0	256.0	256.0	4.04428	3.3057554	13.25584	0.0	487	402	402	1.2226562	18	50	81	100	68	4744	0	5	2020-02-29_204838
15	5000	3726	758	0	82	0	278	151	4.308523	3.357593152535623	13.25584	0.0	278.0	278.0	4.308523	3.357593	13.25584	0.0	516	434	434	1.2661871	18	51	88	108	72	4722	0	5	2020-02-29_204839
15	5000	3681	772	0	84	0	293	165	4.4260883	3.4768177410254166	13.25584	0.0	293.0	293.0	4.4260883	3.4768178	13.25584	0.0	547	463	463	1.2491467	18	54	92	116	78	4707	0	5	2020-02-29_204839
15	5000	3636	787	0	88	0	298	183	4.555807	3.5971019205984214	13.99593	0.0	298.0	298.0	4.555807	3.597102	13.99593	0.0	577	489	489	1.3221476	18	54	98	121	81	4702	0	8	2020-02-29_204840
16	5000	3604	794	0	83	0	314	197	4.6047244	3.6562604333451567	13.99593	0.0	314.0	314.0	4.6047244	3.6562605	13.99593	0.0	602	519	519	1.3025478	18	55	101	130	87	4686	0	8	2020-02-29_204840
16	5000	3567	794	0	87	0	325	219	4.591651	3.6443136626583583	13.99593	0.0	325.0	325.0	4.591651	3.6443136	13.99593	0.0	639	552	552	1.2523077	18	56	102	139	96	4675	0	8	2020-02-29_204841
16	5000	3539	787	0	95	0	337	234	4.815919	3.599393046393961	13.99593	0.0	337.0	337.0	4.815919	3.5993931	13.99593	0.0	674	579	579	1.2581602	18	56	106	147	103	4663	0	8	2020-02-29_204841
17	5000	3510	779	0	106	0	345	252	4.923904	3.63271287350791	13.99593	0.0	345.0	345.0	4.923904	3.6327128	13.99593	0.0	711	605	605	1.2202898	18	58	108	151	110	4655	0	8	2020-02-29_204841
17	5000	3475	791	0	87	0	365	273	5.0581203	3.7371943218042305	16.235178	0.0	365.0	365.0	5.0581203	3.7371943	16.235178	0.0	734	647	647	1.2410959	19	59	110	161	117	4635	0	9	2020-02-29_204842
17	5000	3449	789	0	86	0	373	293	4.978426	3.6942544918576403	16.235178	0.0	373.0	373.0	4.978426	3.6942544	16.235178	0.0	762	676	676	1.1501341	19	59	113	163	121	4627	0	10	2020-02-29_204842
18	5000	3414	807	0	66	0	390	313	5.1168866	3.8266745797406654	16.808172	0.0	390.0	390.0	5.1168866	3.8266745	16.808172	0.0	779	713	713	1.1615385	20	60	118	168	129	4610	0	10	2020-02-29_204843
18	5000	3387	792	0	85	0	383	342	5.3492427	3.838901594343075	16.808172	0.0	383.0	390.0	5.1168866	3.8266745	16.808172	0.0	821	736	736	1.2193211	20	60	121	172	136	4617	0	11	2020-02-29_204843
18	5000	3353	790	0	90	0	393	363	5.4975505	3.8754288220779745	16.808172	0.0	393.0	393.0	5.4975505	3.875429	16.808172	0.0	857	767	767	1.264631	20	62	122	178	143	4607	0	11	2020-02-29_204844
19	5000	3333	770	0	116	0	384	386	5.4900093	3.8929720620407844	16.808172	0.0	384.0	393.0	5.4975505	3.875429	16.808172	0.0	897	781	781	1.25	20	62	123	180	145	4616	0	11	2020-02-29_204844
19	5000	3301	768	0	109	0	396	415	5.595905	3.9106062135737476	16.808172	0.0	396.0	396.0	5.595905	3.9106061	16.808172	0.0	931	822	822	1.2373737	20	64	126	187	153	4604	0	11	2020-02-29_204845
19	5000	3284	759	0	95	0	401	450	5.7347755	3.9289446938288055	16.808172	0.0	401.0	401.0	5.7347755	3.9289446	16.808172	0.0	957	862	862	1.2144638	20	64	126	194	169	4599	0	11	2020-02-29_204845
20	5000	3263	751	0	88	0	407	479	5.7802253	3.922075243697413	16.808172	0.0	407.0	407.0	5.7802253	3.9220753	16.808172	0.0	986	898	898	1.1400491	20	64	129	198	178	4593	0	12	2020-02-29_204845
20	5000	3228	746	0	93	0	414	507	5.9317656	3.93169738455676	17.809977	0.0	414.0	414.0	5.9317656	3.9316974	17.809977	0.0	1026	933	933	1.120773	20	64	134	202	188	4586	0	12	2020-02-29_204846
20	5000	3205	731	0	105	0	414	533	5.9902024	3.98886370165378	17.809977	0.0	414.0	414.0	5.9317656	3.9316974	17.809977	0.0	1064	959	959	1.115942	20	64	136	207	193	4586	0	12	2020-02-29_204846
21	5000	3169	732	0	111	0	421	554	6.1227674	3.9942222829366685	17.809977	0.0	421.0	421.0	6.1227674	3.9942222	17.809977	0.0	1099	988	988	1.1543943	20	64	136	212	199	4579	0	13	2020-02-29_204847
21	5000	3143	729	0	100	0	435	579	6.168099	3.94621462941744	17.809977	0.0	435.0	435.0	6.168099	3.9462147	17.809977	0.0	1128	1028	1028	1.1609195	20	65	142	217	214	4565	0	14	2020-02-29_204847
21	5000	3120	717	0	94	0	451	604	6.298893	4.058815561792435	17.809977	0.0	451.0	451.0	6.298893	4.0588155	17.809977	0.0	1163	1069	1069	1.150776	20	65	145	225	223	4549	0	14	2020-02-29_204848
22	5000	3101	691	0	107	0	460	627	6.503758	4.080068541680344	17.809977	0.0	460.0	460.0	6.503758	4.0800686	17.809977	0.0	1208	1101	1101	1.1347826	20	66	147	228	229	4540	0	14	2020-02-29_204848
22	5000	3080	671	0	120	0	446	668	6.69544	4.0733294005512874	17.809977	0.0	446.0	460.0	6.503758	4.0800686	17.809977	0.0	1249	1129	1129	1.1345291	20	66	148	235	235	4554	0	15	2020-02-29_204849
22	5000	3053	653	0	128	0	448	703	6.7478957	4.089351708253868	17.809977	0.0	448.0	460.0	6.503758	4.0800686	17.809977	0.0	1294	1166	1166	1.0870535	20	66	151	240	239	4552	0	15	2020-02-29_204849
23	5000	3034	640	0	112	0	470	729	6.9713526	4.229184957129604	18.200424	0.0	470.0	470.0	6.9713526	4.229185	18.200424	0.0	1326	1214	1214	1.1127659	20	66	155	249	256	4530	0	15	2020-02-29_204850
23	5000	3009	633	0	105	0	486	751	6.9337063	4.185733935171919	18.200424	0.0	486.0	486.0	6.9337063	4.185734	18.200424	0.0	1358	1253	1253	1.063786	20	66	155	253	269	4514	0	16	2020-02-29_204850
23	5000	2997	615	0	92	0	497	782	6.941916	4.154394438279027	18.200424	0.0	497.0	497.0	6.941916	4.1543946	18.200424	0.0	1388	1296	1296	1.0362173	20	67	158	256	279	4503	0	17	2020-02-29_204851
24	5000	2965	614	0	93	0	500	810	6.977537	4.156719668819557	18.200424	0.0	500.0	500.0	6.977537	4.1567197	18.200424	0.0	1421	1328	1328	0.986	20	67	159	259	282	4500	0	18	2020-02-29_204851
24	5000	2945	609	0	87	0	513	828	7.0891914	4.202975926361373	19.024492	0.0	513.0	513.0	7.0891914	4.2029757	19.024492	0.0	1446	1359	1359	0.99415207	20	67	160	264	288	4487	0	18	2020-02-29_204852
24	5000	2924	600	0	87	0	507	863	7.225373	4.232607539478702	19.024492	0.0	507.0	513.0	7.0891914	4.2029757	19.024492	0.0	1476	1389	1389	0.99605525	20	67	161	267	297	4493	0	19	2020-02-29_204852
25	5000	2904	594	0	78	0	517	887	7.299072	4.226232603951784	19.024492	0.0	517.0	517.0	7.299072	4.2262325	19.024492	0.0	1502	1424	1424	1.0154738	20	67	163	269	308	4483	0	20	2020-02-29_204853
25	5000	2884	586	0	82	0	498	930	7.3363137	4.256854196199945	19.024492	0.0	498.0	517.0	7.299072	4.2262325	19.024492	0.0	1530	1448	1448	1.0200803	20	67	163	273	312	4502	0	20	2020-02-29_204853
25	5000	2861	580	0	83	0	496	960	7.4660516	4.279775323764019	19.024492	0.0	496.0	517.0	7.299072	4.2262325	19.024492	0.0	1559	1476	1476	1.0120968	20	67	164	274	318	4504	0	20	2020-02-29_204853
26	5000	2847	562	0	84	0	495	992	7.4916973	4.338549457862089	19.024492	0.0	495.0	517.0	7.299072	4.2262325	19.024492	0.0	1591	1507	1507	1.0222223	20	68	165	276	325	4505	0	20	2020-02-29_204854
26	5000	2834	547	0	89	0	487	1022	7.525992	4.331396525933427	19.024492	0.0	487.0	517.0	7.299072	4.2262325	19.024492	0.0	1619	1530	1530	1.0061601	20	68	165	277	329	4513	0	21	2020-02-29_204854
26	5000	2816	535	0	90	0	483	1054	7.7061486	4.385192116298964	22.58063	0.0	483.0	517.0	7.299072	4.2262325	19.024492	0.0	1649	1559	1559	1.0621119	20	70	166	279	331	4517	0	22	2020-02-29_204855
27	5000	2794	529	0	84	0	475	1096	7.8136144	4.398891066478698	22.58063	0.0	475.0	517.0	7.299072	4.2262325	19.024492	0.0	1677	1593	1593	1.0442106	20	70	166	281	336	4525	0	22	2020-02-29_204855
27	5000	2784	512	0	85	0	463	1132	7.7885933	4.383666038698976	22.58063	0.0	463.0	517.0	7.299072	4.2262325	19.024492	0.0	1704	1619	1619	1.0172787	20	70	167	285	339	4537	0	24	2020-02-29_204856
27	5000	2776	504	0	69	0	462	1164	7.922399	4.440869623542856	22.58063	0.0	462.0	517.0	7.299072	4.2262325	19.024492	0.0	1720	1651	1651	1.0346321	20	70	168	290	348	4538	0	25	2020-02-29_204856
28	5000	2762	491	0	69	0	457	1195	7.901926	4.4707690392830965	22.58063	0.0	457.0	517.0	7.299072	4.2262325	19.024492	0.0	1747	1678	1678	1.0065645	20	70	169	292	350	4543	0	26	2020-02-29_204857
28	5000	2737	495	0	62	0	456	1224	7.8980837	4.426449623378826	19.024492	0.0	456.0	517.0	7.299072	4.2262325	19.024492	0.0	1768	1706	1706	1.0307018	20	70	169	293	352	4544	0	26	2020-02-29_204857
28	5000	2728	480	0	71	0	435	1260	8.008755	4.441723600002409	19.024492	0.0	435.0	517.0	7.299072	4.2262325	19.024492	0.0	1792	1721	1721	1.0712644	20	70	169	294	353	4565	0	26	2020-02-29_204858
29	5000	2713	467	0	72	0	430	1291	8.128191	4.482946720021961	19.024492	0.0	430.0	517.0	7.299072	4.2262325	19.024492	0.0	1820	1748	1748	1.0511628	20	70	170	298	357	4570	0	27	2020-02-29_204858
29	5000	2696	468	0	67	0	426	1315	8.17375	4.497014220775321	22.242737	0.0	426.0	517.0	7.299072	4.2262325	19.024492	0.0	1836	1769	1769	1.0352113	20	70	171	301	362	4574	0	28	2020-02-29_204859
29	5000	2687	450	0	69	0	413	1352	8.212097	4.509420706344832	22.242737	0.0	413.0	517.0	7.299072	4.2262325	19.024492	0.0	1863	1794	1794	0.9927361	20	70	171	302	364	4587	0	29	2020-02-29_204859
30	5000	2681	439	0	59	0	409	1383	8.266982	4.434434073379315	22.242737	0.0	409.0	517.0	7.299072	4.2262325	19.024492	0.0	1880	1821	1821	0.97066015	20	70	172	305	368	4591	0	29	2020-02-29_204900
30	5000	2671	439	0	51	0	390	1420	8.380587	4.532111776550901	22.242737	0.0	390.0	517.0	7.299072	4.2262325	19.024492	0.0	1890	1839	1839	0.97179484	20	70	172	306	369	4610	0	29	2020-02-29_204900
30	5000	2659	428	0	48	0	378	1458	8.380074	4.547338507974034	22.242737	0.0	378.0	517.0	7.299072	4.2262325	19.024492	0.0	1913	1865	1865	0.95502645	20	70	172	308	372	4622	0	29	2020-02-29_204900
31	5000	2648	415	0	57	0	351	1500	8.3329735	4.581950493480591	22.242737	0.0	351.0	517.0	7.299072	4.2262325	19.024492	0.0	1937	1880	1880	0.9344729	20	70	172	308	373	4649	0	29	2020-02-29_204901
31	5000	2639	399	0	69	0	350	1514	8.280395	4.639384813633658	22.242737	0.0	350.0	517.0	7.299072	4.2262325	19.024492	0.0	1962	1893	1893	0.9285714	20	70	172	308	373	4650	0	29	2020-02-29_204901
31	5000	2629	389	0	68	0	341	1543	8.416457	4.692599561688842	22.242737	0.0	341.0	517.0	7.299072	4.2262325	19.024492	0.0	1982	1914	1914	0.88856304	20	70	173	309	377	4659	0	30	2020-02-29_204902
32	5000	2621	378	0	63	0	334	1573	8.485468	4.719048294845268	22.242737	0.0	334.0	517.0	7.299072	4.2262325	19.024492	0.0	2001	1938	1938	0.9221557	20	70	173	309	380	4666	0	31	2020-02-29_204902
32	5000	2614	364	0	60	0	332	1599	8.481081	4.688482359628524	22.242737	0.0	332.0	517.0	7.299072	4.2262325	19.024492	0.0	2022	1962	1962	0.90361446	20	70	174	310	383	4668	0	31	2020-02-29_204903
32	5000	2602	359	0	57	0	328	1622	8.524133	4.712242236790609	22.242737	0.0	328.0	517.0	7.299072	4.2262325	19.024492	0.0	2039	1982	1982	0.88414633	20	70	174	312	388	4672	0	32	2020-02-29_204903
33	5000	2592	352	0	52	0	326	1645	8.365784	4.776924121109513	22.242737	0.0	326.0	517.0	7.299072	4.2262325	19.024492	0.0	2056	2004	2004	0.84662575	20	70	174	312	389	4674	0	33	2020-02-29_204903
33	5000	2584	338	0	56	0	312	1676	8.170443	4.684363167552497	22.242737	0.0	312.0	517.0	7.299072	4.2262325	19.024492	0.0	2078	2022	2022	0.7916667	20	70	174	312	390	4688	0	34	2020-02-29_204904
33	5000	2577	328	0	56	0	311	1694	8.381122	4.770484522876876	22.242737	0.0	311.0	517.0	7.299072	4.2262325	19.024492	0.0	2095	2039	2039	0.8135048	20	70	174	312	392	4689	0	34	2020-02-29_204904
34	5000	2570	319	0	54	0	300	1723	8.469327	4.929464440959344	23.105267	0.0	300.0	517.0	7.299072	4.2262325	19.024492	0.0	2111	2057	2057	0.81	20	70	174	313	398	4700	0	34	2020-02-29_204905
34	5000	2557	313	0	50	0	303	1743	8.630599	5.088020331839958	24.304287	0.0	303.0	517.0	7.299072	4.2262325	19.024492	0.0	2130	2080	2080	0.8250825	20	70	174	314	398	4697	0	34	2020-02-29_204905
34	5000	2550	304	0	51	0	301	1760	8.78506	5.049959639586261	24.304287	0.0	301.0	517.0	7.299072	4.2262325	19.024492	0.0	2146	2095	2095	0.82392025	20	70	174	315	400	4699	0	34	2020-02-29_204905
35	5000	2537	299	0	53	0	289	1788	9.022188	5.005904335537459	24.304287	0.0	289.0	517.0	7.299072	4.2262325	19.024492	0.0	2164	2111	2111	0.8512111	20	70	174	315	401	4711	0	34	2020-02-29_204906
35	5000	2531	284	0	55	0	286	1810	9.117119	5.069232561163008	24.304287	0.0	286.0	517.0	7.299072	4.2262325	19.024492	0.0	2185	2130	2130	0.8881119	20	70	174	317	403	4714	0	34	2020-02-29_204906
35	5000	2526	278	0	49	0	280	1833	9.031961	5.035373301300239	24.304287	0.0	280.0	517.0	7.299072	4.2262325	19.024492	0.0	2196	2147	2147	0.8642857	20	70	174	317	404	4720	0	34	2020-02-29_204907
36	5000	2517	271	0	48	0	272	1856	9.056565	4.965479704241807	24.304287	0.0	272.0	517.0	7.299072	4.2262325	19.024492	0.0	2212	2164	2164	0.8492647	20	70	174	317	406	4728	0	36	2020-02-29_204907
36	5000	2517	248	0	49	0	267	1882	9.065744	4.829413084776266	23.953964	0.0	267.0	517.0	7.299072	4.2262325	19.024492	0.0	2235	2186	2186	0.8426966	20	70	174	318	408	4733	0	37	2020-02-29_204907
36	5000	2510	241	0	53	0	253	1906	9.199027	4.841843555959418	23.953964	0.0	253.0	517.0	7.299072	4.2262325	19.024492	0.0	2249	2196	2196	0.8300395	20	70	174	320	409	4747	0	37	2020-02-29_204908
37	5000	2504	233	0	50	0	254	1922	9.104824	4.885006343091675	23.953964	0.0	254.0	517.0	7.299072	4.2262325	19.024492	0.0	2263	2213	2213	0.8228347	20	70	174	320	410	4746	0	37	2020-02-29_204908
37	5000	2503	220	0	42	0	259	1939	9.180438	4.904719022738877	23.953964	0.0	259.0	517.0	7.299072	4.2262325	19.024492	0.0	2277	2235	2235	0.7992278	20	70	174	320	412	4741	0	37	2020-02-29_204909
37	5000	2497	218	0	36	0	257	1955	9.181955	4.886691428031135	23.953964	0.0	257.0	517.0	7.299072	4.2262325	19.024492	0.0	2285	2249	2249	0.78210115	20	70	174	320	414	4743	0	37	2020-02-29_204909
38	5000	2489	205	0	43	0	255	1971	9.244156	4.834362753499356	23.953964	0.0	255.0	517.0	7.299072	4.2262325	19.024492	0.0	2306	2263	2263	0.77254903	20	70	174	320	414	4745	0	37	2020-02-29_204909
38	5000	2482	194	0	47	0	256	1984	9.28035	4.817411814319502	23.953964	0.0	256.0	517.0	7.299072	4.2262325	19.024492	0.0	2324	2277	2277	0.75390625	20	70	174	320	416	4744	0	37	2020-02-29_204910
38	5000	2479	191	0	45	0	246	2001	9.435849	4.65753975229299	23.953964	0.0	246.0	517.0	7.299072	4.2262325	19.024492	0.0	2330	2285	2285	0.7276423	20	70	174	320	416	4754	0	38	2020-02-29_204910
39	5000	2472	190	0	32	0	248	2020	9.393688	4.650735751774865	23.953964	0.0	248.0	517.0	7.299072	4.2262325	19.024492	0.0	2338	2306	2306	0.6935484	20	70	174	321	419	4752	0	38	2020-02-29_204910
39	5000	2467	185	0	23	0	246	2041	9.558202	4.672473677739131	23.953964	0.0	246.0	517.0	7.299072	4.2262325	19.024492	0.0	2348	2325	2325	0.73170733	20	70	174	321	419	4754	0	38	2020-02-29_204911
39	5000	2463	172	0	35	0	229	2062	9.60962	4.6063777165712985	21.194721	0.0	229.0	517.0	7.299072	4.2262325	19.024492	0.0	2365	2330	2330	0.6943231	20	70	174	321	419	4771	0	39	2020-02-29_204911
40	5000	2459	170	0	31	0	219	2082	9.48791	4.7271348843118	21.194721	0.0	219.0	517.0	7.299072	4.2262325	19.024492	0.0	2371	2340	2340	0.7214612	20	70	174	321	419	4781	0	39	2020-02-29_204911
40	5000	2456	163	0	32	0	212	2097	9.444649	4.745251942770396	21.194721	0.0	212.0	517.0	7.299072	4.2262325	19.024492	0.0	2381	2349	2349	0.7122642	20	70	174	321	419	4788	0	40	2020-02-29_204912
40	5000	2454	160	0	21	0	213	2112	9.6505575	4.675734950755006	21.194721	0.0	213.0	517.0	7.299072	4.2262325	19.024492	0.0	2386	2365	2365	0.7089202	20	70	174	321	420	4787	0	40	2020-02-29_204912
41	5000	2450	156	0	23	0	203	2128	9.858408	4.6603469745652895	21.194721	0.0	203.0	517.0	7.299072	4.2262325	19.024492	0.0	2394	2371	2371	0.74876845	20	70	174	321	420	4797	0	40	2020-02-29_204912
41	5000	2447	147	0	25	0	201	2140	9.988926	4.658359126711676	21.194721	0.0	201.0	517.0	7.299072	4.2262325	19.024492	0.0	2406	2381	2381	0.76119405	20	70	174	321	420	4799	0	40	2020-02-29_204913
41	5000	2444	141	0	29	0	186	2160	10.282337	4.7868406235122585	22.157782	0.0	186.0	517.0	7.299072	4.2262325	19.024492	0.0	2415	2386	2386	0.79569894	20	70	174	321	421	4814	0	40	2020-02-29_204913
42	5000	2441	131	0	34	0	177	2176	10.255253	4.83563537146886	22.157782	0.0	177.0	517.0	7.299072	4.2262325	19.024492	0.0	2428	2394	2394	0.79096043	20	70	174	321	422	4823	0	41	2020-02-29_204913
42	5000	2440	120	0	34	0	170	2195	10.226745	4.797984240386382	22.157782	0.0	170.0	517.0	7.299072	4.2262325	19.024492	0.0	2440	2406	2406	0.84117645	20	70	174	321	422	4830	0	41	2020-02-29_204914
42	5000	2438	113	0	34	0	170	2204	10.171689	4.8325133888781435	22.157782	0.0	170.0	517.0	7.299072	4.2262325	19.024492	0.0	2449	2415	2415	0.84117645	20	70	174	321	422	4830	0	41	2020-02-29_204914
43	5000	2433	114	0	25	0	174	2213	10.138685	4.785305920809797	22.157782	0.0	174.0	517.0	7.299072	4.2262325	19.024492	0.0	2453	2428	2428	0.87356323	20	70	174	321	422	4826	0	41	2020-02-29_204914
43	5000	2428	114	0	18	0	175	2224	10.083038	4.7462012510330425	22.157782	0.0	175.0	517.0	7.299072	4.2262325	19.024492	0.0	2458	2440	2440	0.8742857	20	70	174	321	423	4825	0	41	2020-02-29_204915
43	5000	2422	115	0	14	0	162	2244	9.857514	4.675189115401698	22.157782	0.0	162.0	517.0	7.299072	4.2262325	19.024492	0.0	2463	2449	2449	0.91358024	20	70	174	321	423	4838	0	43	2020-02-29_204915
44	5000	2419	108	0	20	0	150	2260	9.882077	4.715127324865922	22.157782	0.0	150.0	517.0	7.299072	4.2262325	19.024492	0.0	2473	2453	2453	0.88666666	20	70	174	321	423	4850	0	43	2020-02-29_204915
44	5000	2413	108	0	20	0	143	2273	9.794313	4.822269382529419	22.157782	0.0	143.0	517.0	7.299072	4.2262325	19.024492	0.0	2479	2459	2459	0.86713284	20	70	174	321	423	4857	0	43	2020-02-29_204915
44	5000	2413	101	0	23	0	134	2286	9.841298	4.823732025674476	22.157782	0.0	134.0	517.0	7.299072	4.2262325	19.024492	0.0	2486	2463	2463	0.9328358	20	70	174	321	424	4866	0	43	2020-02-29_204916
45	5000	2411	99	0	17	0	138	2292	9.771435	4.749640601766334	22.157782	0.0	138.0	517.0	7.299072	4.2262325	19.024492	0.0	2490	2473	2473	0.95652175	20	70	174	321	424	4862	0	43	2020-02-29_204916
45	5000	2410	95	0	16	0	133	2303	9.429377	4.697474129662934	22.157782	0.0	133.0	517.0	7.299072	4.2262325	19.024492	0.0	2495	2479	2479	0.86466163	20	70	174	321	425	4867	0	43	2020-02-29_204916
45	5000	2407	94	0	13	0	126	2317	9.572304	4.663272349840728	22.157782	0.0	126.0	517.0	7.299072	4.2262325	19.024492	0.0	2499	2486	2486	0.8333333	20	70	174	321	425	4874	0	43	2020-02-29_204917
46	5000	2405	92	0	13	0	120	2327	9.74589	4.479772671653916	22.157782	0.0	120.0	517.0	7.299072	4.2262325	19.024492	0.0	2503	2490	2490	0.875	20	70	174	321	425	4880	0	43	2020-02-29_204917
46	5000	2404	89	0	12	0	115	2337	9.729568	4.490590111710442	22.157782	0.0	115.0	517.0	7.299072	4.2262325	19.024492	0.0	2507	2495	2495	0.8695652	20	70	174	321	425	4885	0	43	2020-02-29_204917
46	5000	2403	84	0	14	0	109	2347	9.47924	4.450740778268467	22.157782	0.0	109.0	517.0	7.299072	4.2262325	19.024492	0.0	2513	2499	2499	0.79816514	20	70	174	321	425	4891	0	43	2020-02-29_204917
47	5000	2403	82	0	12	0	107	2353	9.242183	4.48136093449248	22.157782	0.0	107.0	517.0	7.299072	4.2262325	19.024492	0.0	2515	2503	2503	0.78504676	20	70	174	321	425	4893	0	43	2020-02-29_204918
47	5000	2403	76	0	14	0	97	2367	9.12052	4.559348075844723	22.157782	0.0	97.0	517.0	7.299072	4.2262325	19.024492	0.0	2521	2507	2507	0.7628866	20	70	174	321	425	4903	0	43	2020-02-29_204918
47	5000	2402	69	0	16	0	92	2378	8.660504	4.5624431449796585	22.157782	0.0	92.0	517.0	7.299072	4.2262325	19.024492	0.0	2529	2513	2513	0.67391306	20	70	174	321	425	4908	0	43	2020-02-29_204918
48	5000	2401	65	0	19	0	87	2385	8.459234	4.680550064300022	22.157782	0.0	87.0	517.0	7.299072	4.2262325	19.024492	0.0	2534	2515	2515	0.6666667	20	70	174	321	425	4913	0	43	2020-02-29_204918
48	5000	2399	59	0	21	0	82	2396	8.400423	4.329517126844025	19.384611	0.0	82.0	517.0	7.299072	4.2262325	19.024492	0.0	2542	2521	2521	0.64634144	20	70	174	321	425	4918	0	43	2020-02-29_204919
48	5000	2399	55	0	16	0	80	2407	8.15357	4.59051025745811	23.540085	0.0	80.0	517.0	7.299072	4.2262325	19.024492	0.0	2546	2530	2530	0.625	20	70	174	321	425	4920	0	43	2020-02-29_204919
49	5000	2398	50	0	17	0	79	2413	8.174009	4.602996447309656	23.540085	0.0	79.0	517.0	7.299072	4.2262325	19.024492	0.0	2552	2535	2535	0.6075949	20	70	174	321	425	4921	0	43	2020-02-29_204919
49	5000	2396	50	0	12	0	79	2420	8.277705	4.711473526200263	23.540085	0.0	79.0	517.0	7.299072	4.2262325	19.024492	0.0	2554	2542	2542	0.6075949	20	70	174	321	425	4921	0	43	2020-02-29_204919
49	5000	2395	47	0	12	0	76	2427	8.363468	4.711928533818451	23.540085	0.0	76.0	517.0	7.299072	4.2262325	19.024492	0.0	2558	2546	2546	0.6052632	20	70	174	321	425	4924	0	43	2020-02-29_204919
50	5000	2395	45	0	8	0	78	2431	8.449923	4.751900543662027	23.540085	0.0	78.0	517.0	7.299072	4.2262325	19.024492	0.0	2560	2552	2552	0.6025641	20	70	174	321	425	4922	0	43	2020-02-29_204920
50	5000	2390	47	0	9	0	73	2438	8.840478	4.808034236779715	23.540085	0.0	73.0	517.0	7.299072	4.2262325	19.024492	0.0	2563	2554	2554	0.6164383	20	70	174	321	425	4927	0	43	2020-02-29_204920
50	5000	2390	43	0	9	0	70	2445	8.871945	4.658564050155307	23.540085	0.0	70.0	517.0	7.299072	4.2262325	19.024492	0.0	2567	2558	2558	0.5857143	20	70	174	321	425	4930	0	43	2020-02-29_204920
51	5000	2389	40	0	11	0	69	2448	9.004941	4.874209804560332	23.540085	0.0	69.0	517.0	7.299072	4.2262325	19.024492	0.0	2571	2560	2560	0.5507246	20	70	174	321	425	4931	0	43	2020-02-29_204920
51	5000	2388	38	0	10	0	71	2450	9.03287	4.993828588829354	23.540085	0.0	71.0	517.0	7.299072	4.2262325	19.024492	0.0	2574	2564	2564	0.57746476	20	70	174	321	425	4929	0	43	2020-02-29_204921
51	5000	2385	36	0	12	0	66	2458	9.024066	4.864988365982745	23.540085	0.0	66.0	517.0	7.299072	4.2262325	19.024492	0.0	2579	2567	2567	0.54545456	20	70	174	321	425	4934	0	43	2020-02-29_204921
52	5000	2384	33	0	12	0	67	2461	9.250317	4.8396593109529675	23.540085	0.0	67.0	517.0	7.299072	4.2262325	19.024492	0.0	2583	2571	2571	0.53731346	20	70	174	321	425	4933	0	43	2020-02-29_204921
52	5000	2384	27	0	14	0	63	2469	8.898164	5.154674682416241	23.540085	0.0	63.0	517.0	7.299072	4.2262325	19.024492	0.0	2589	2575	2575	0.50793654	20	70	174	321	425	4937	0	43	2020-02-29_204921
52	5000	2382	27	0	11	0	60	2477	8.667842	5.2720771900019505	23.540085	0.0	60.0	517.0	7.299072	4.2262325	19.024492	0.0	2591	2580	2580	0.41666666	20	70	174	321	425	4940	0	43	2020-02-29_204921
53	5000	2382	26	0	9	0	56	2483	8.43509	5.193478368089584	23.540085	0.0	56.0	517.0	7.299072	4.2262325	19.024492	0.0	2592	2583	2583	0.44642857	20	70	174	321	425	4944	0	44	2020-02-29_204922
53	5000	2381	24	0	6	0	59	2486	8.536746	5.121241610303454	23.540085	0.0	59.0	517.0	7.299072	4.2262325	19.024492	0.0	2595	2589	2589	0.47457626	20	70	174	321	425	4941	0	44	2020-02-29_204922
53	5000	2379	24	0	6	0	56	2491	8.472194	5.193820458036394	23.540085	0.0	56.0	517.0	7.299072	4.2262325	19.024492	0.0	2597	2591	2591	0.48214287	20	70	174	321	425	4944	0	44	2020-02-29_204922
54	5000	2379	22	0	7	0	54	2494	8.49351	5.084036147930775	23.540085	0.0	54.0	517.0	7.299072	4.2262325	19.024492	0.0	2599	2592	2592	0.5555556	20	70	174	321	425	4946	0	44	2020-02-29_204922
54	5000	2377	23	0	4	0	58	2494	8.445244	5.189867145991503	23.540085	0.0	58.0	517.0	7.299072	4.2262325	19.024492	0.0	2600	2596	2596	0.55172414	20	70	174	321	425	4942	0	44	2020-02-29_204922
54	5000	2376	23	0	4	0	52	2501	8.2608595	5.142024351236674	19.341043	0.0	52.0	517.0	7.299072	4.2262325	19.024492	0.0	2601	2597	2597	0.5576923	20	70	174	321	425	4948	0	44	2020-02-29_204923
55	5000	2376	22	0	3	0	52	2503	8.208115	5.460546476802242	22.035418	0.0	52.0	517.0	7.299072	4.2262325	19.024492	0.0	2602	2599	2599	0.53846157	20	70	174	321	425	4948	0	44	2020-02-29_204923
55	5000	2376	21	0	3	0	50	2506	8.30818	5.383489602166132	22.035418	0.0	50.0	517.0	7.299072	4.2262325	19.024492	0.0	2603	2600	2600	0.54	20	70	174	321	425	4950	0	44	2020-02-29_204923
55	5000	2376	20	0	3	0	47	2510	8.362647	5.327943144348864	22.035418	0.0	47.0	517.0	7.299072	4.2262325	19.024492	0.0	2604	2601	2601	0.5531915	20	70	174	321	425	4953	0	44	2020-02-29_204923
56	5000	2376	20	0	2	0	43	2515	8.972238	5.203974840565176	22.035418	0.0	43.0	517.0	7.299072	4.2262325	19.024492	0.0	2604	2602	2602	0.60465115	20	70	174	321	425	4957	0	44	2020-02-29_204923
56	5000	2376	19	0	2	0	42	2517	8.959908	5.259095623463543	22.035418	0.0	42.0	517.0	7.299072	4.2262325	19.024492	0.0	2605	2603	2603	0.61904764	20	70	174	321	425	4958	0	44	2020-02-29_204924
56	5000	2376	18	0	2	0	37	2523	9.038032	5.2605209289894415	22.035418	0.0	37.0	517.0	7.299072	4.2262325	19.024492	0.0	2606	2604	2604	0.6756757	20	70	174	321	425	4963	0	44	2020-02-29_204924
57	5000	2376	18	0	2	0	30	2530	9.135295	5.487266017643821	22.035418	0.0	30.0	517.0	7.299072	4.2262325	19.024492	0.0	2606	2604	2604	0.73333335	20	70	174	321	425	4970	0	44	2020-02-29_204924
57	5000	2376	16	0	3	0	29	2532	9.322184	5.575289820506339	22.035418	0.0	29.0	517.0	7.299072	4.2262325	19.024492	0.0	2608	2605	2605	0.7241379	20	70	174	321	425	4971	0	44	2020-02-29_204924
57	5000	2376	15	0	3	0	28	2534	9.095874	5.78785880441074	22.035418	0.0	28.0	517.0	7.299072	4.2262325	19.024492	0.0	2609	2606	2606	0.64285713	20	70	174	321	425	4972	0	44	2020-02-29_204924
58	5000	2375	16	0	3	0	24	2538	9.140086	5.580706514593503	22.035418	0.0	24.0	517.0	7.299072	4.2262325	19.024492	0.0	2609	2606	2606	0.6666667	20	70	174	321	425	4976	0	44	2020-02-29_204924
58	5000	2375	13	0	4	0	25	2539	9.538261	5.340487549487907	22.035418	0.0	25.0	517.0	7.299072	4.2262325	19.024492	0.0	2612	2608	2608	0.64	20	70	174	321	425	4975	0	44	2020-02-29_204925
58	5000	2375	13	0	3	0	22	2543	10.29367	4.970154761623846	22.035418	1.9395943	22.0	517.0	7.299072	4.2262325	19.024492	0.0	2612	2609	2609	0.6818182	20	70	174	321	425	4978	0	44	2020-02-29_204925
59	5000	2375	12	0	4	0	21	2544	9.734538	4.326184440232881	17.541615	1.9395943	21.0	517.0	7.299072	4.2262325	19.024492	0.0	2613	2609	2609	0.6666667	20	70	174	321	425	4979	0	44	2020-02-29_204925
59	5000	2374	13	0	1	0	22	2546	9.353933	4.443862007972169	17.541615	1.9395943	22.0	517.0	7.299072	4.2262325	19.024492	0.0	2613	2612	2612	0.6363636	20	70	174	321	425	4978	0	44	2020-02-29_204925
59	5000	2374	12	0	2	0	21	2547	9.657776	4.3130857650327705	17.541615	1.9395943	21.0	517.0	7.299072	4.2262325	19.024492	0.0	2614	2612	2612	0.61904764	20	70	174	321	425	4979	0	44	2020-02-29_204925
60	5000	2374	12	0	1	0	21	2548	9.276032	3.916992674442129	16.441303	1.9395943	21.0	517.0	7.299072	4.2262325	19.024492	0.0	2614	2613	2613	0.6666667	20	70	174	321	425	4979	0	44	2020-02-29_204926
60	5000	2374	12	0	1	0	20	2549	9.33098	4.0104372230432315	16.441303	1.9395943	20.0	517.0	7.299072	4.2262325	19.024492	0.0	2614	2613	2613	0.7	20	70	174	321	425	4980	0	44	2020-02-29_204926
60	5000	2374	12	0	0	0	19	2551	8.824562	3.8497471119448528	14.8863945	1.9395943	19.0	517.0	7.299072	4.2262325	19.024492	0.0	2614	2614	2614	0.6315789	20	70	174	321	425	4981	0	44	2020-02-29_204926
61	5000	2374	12	0	0	0	18	2552	8.758784	3.950355132351001	14.8863945	1.9395943	18.0	517.0	7.299072	4.2262325	19.024492	0.0	2614	2614	2614	0.44444445	20	70	174	321	425	4982	0	44	2020-02-29_204926
61	5000	2372	14	0	0	0	16	2554	9.290008	3.7545527478062644	14.8863945	2.2400017	16.0	517.0	7.299072	4.2262325	19.024492	0.0	2614	2614	2614	0.4375	20	70	174	321	425	4984	0	44	2020-02-29_204926
61	5000	2372	11	0	3	0	14	2556	9.494107	3.3234156569752633	14.8863945	4.4223824	14.0	517.0	7.299072	4.2262325	19.024492	0.0	2617	2614	2614	0.5	20	70	174	321	425	4986	0	44	2020-02-29_204926
62	5000	2371	12	0	3	0	13	2557	9.60888	3.4301208361368976	14.8863945	4.4223824	13.0	517.0	7.299072	4.2262325	19.024492	0.0	2617	2614	2614	0.3846154	20	70	174	321	425	4987	0	44	2020-02-29_204927
62	5000	2370	11	0	5	0	12	2558	9.675473	3.573855989318156	14.8863945	4.4223824	12.0	517.0	7.299072	4.2262325	19.024492	0.0	2619	2614	2614	0.41666666	20	70	174	321	425	4988	0	44	2020-02-29_204927
62	5000	2369	11	0	3	0	13	2560	9.079354	3.99562465267338	17.78711	3.5788078	13.0	517.0	7.299072	4.2262325	19.024492	0.0	2620	2617	2617	0.30769232	20	70	174	321	425	4987	0	44	2020-02-29_204927
63	5000	2369	11	0	3	0	12	2561	8.94059	4.140447418435489	17.78711	3.5788078	12.0	517.0	7.299072	4.2262325	19.024492	0.0	2620	2617	2617	0.33333334	20	70	174	321	425	4988	0	44	2020-02-29_204927
63	5000	2369	10	0	2	0	14	2561	9.508313	4.089713166492204	17.78711	3.5788078	14.0	517.0	7.299072	4.2262325	19.024492	0.0	2621	2619	2619	0.5714286	20	70	174	321	425	4986	0	44	2020-02-29_204927
63	5000	2369	9	0	2	0	14	2562	9.219744	3.9816820805473356	17.78711	3.5788078	14.0	517.0	7.299072	4.2262325	19.024492	0.0	2622	2620	2620	0.5714286	20	70	174	321	425	4986	0	44	2020-02-29_204927
64	5000	2369	8	0	3	0	12	2564	9.584889	4.206191295197116	17.78711	3.5788078	12.0	517.0	7.299072	4.2262325	19.024492	0.0	2623	2620	2620	0.5833333	20	70	174	321	425	4988	0	44	2020-02-29_204927
64	5000	2369	8	0	2	0	11	2566	9.465372	4.325826206562715	17.78711	3.5788078	11.0	517.0	7.299072	4.2262325	19.024492	0.0	2623	2621	2621	0.6363636	20	70	174	321	425	4989	0	44	2020-02-29_204928
64	5000	2368	8	0	2	0	11	2567	8.971308	4.6091190590357085	17.78711	3.5788078	11.0	517.0	7.299072	4.2262325	19.024492	0.0	2624	2622	2622	0.6363636	20	70	174	321	425	4989	0	44	2020-02-29_204928
65	5000	2368	8	0	1	0	12	2567	9.01339	4.3970400824664315	17.78711	3.5788078	12.0	517.0	7.299072	4.2262325	19.024492	0.0	2624	2623	2623	0.5833333	20	70	174	321	425	4988	0	44	2020-02-29_204928
65	5000	2367	8	0	2	0	11	2568	9.125152	4.59374377191861	17.78711	3.5788078	11.0	517.0	7.299072	4.2262325	19.024492	0.0	2625	2623	2623	0.6363636	20	70	174	321	425	4989	0	44	2020-02-29_204928
65	5000	2366	9	0	1	0	11	2569	10.13547	4.677371666848687	17.78711	3.5788078	11.0	517.0	7.299072	4.2262325	19.024492	0.0	2625	2624	2624	0.8181818	20	70	174	321	425	4989	0	44	2020-02-29_204928
66	5000	2366	9	0	1	0	9	2571	10.516845	4.80780930244704	17.78711	3.5788078	9.0	517.0	7.299072	4.2262325	19.024492	0.0	2625	2624	2624	1.0	20	70	174	321	425	4991	0	44	2020-02-29_204928
66	5000	2366	9	0	0	0	9	2572	9.748719	5.489932817002871	17.78711	2.6118736	9.0	517.0	7.299072	4.2262325	19.024492	0.0	2625	2625	2625	0.8888889	20	70	174	321	425	4991	0	44	2020-02-29_204929
66	5000	2366	8	0	1	0	9	2572	9.748719	5.489932817002871	17.78711	2.6118736	9.0	517.0	7.299072	4.2262325	19.024492	0.0	2626	2625	2625	0.8888889	20	70	174	321	425	4991	0	44	2020-02-29_204929
67	5000	2365	8	0	2	0	9	2572	9.748719	5.489932817002871	17.78711	2.6118736	9.0	517.0	7.299072	4.2262325	19.024492	0.0	2627	2625	2625	0.8888889	20	70	174	321	425	4991	0	44	2020-02-29_204929
67	5000	2365	7	0	3	0	9	2572	9.748719	5.489932817002871	17.78711	2.6118736	9.0	517.0	7.299072	4.2262325	19.024492	0.0	2628	2625	2625	0.8888889	20	70	174	321	425	4991	0	44	2020-02-29_204929
67	5000	2365	6	0	3	0	10	2572	9.216036	5.4431656008073555	17.78711	2.6118736	10.0	517.0	7.299072	4.2262325	19.024492	0.0	2629	2626	2626	0.8	20	70	174	321	425	4990	0	44	2020-02-29_204929
68	5000	2365	6	0	2	0	10	2573	10.070111	6.002683675133226	17.78711	2.6118736	10.0	517.0	7.299072	4.2262325	19.024492	0.0	2629	2627	2627	1.0	20	70	174	321	425	4990	0	44	2020-02-29_204929
68	5000	2365	6	0	1	0	10	2574	11.266803	5.524410696232623	17.78711	3.5788078	10.0	517.0	7.299072	4.2262325	19.024492	0.0	2629	2628	2628	1.1	20	70	174	321	425	4990	0	44	2020-02-29_204929
68	5000	2365	5	0	1	0	11	2574	10.702841	5.564691347677953	17.78711	3.5788078	11.0	517.0	7.299072	4.2262325	19.024492	0.0	2630	2629	2629	1.0909091	20	70	174	321	425	4989	0	44	2020-02-29_204930
69	5000	2365	4	0	2	0	8	2577	11.588259	5.97045139210089	17.78711	4.172241	8.0	517.0	7.299072	4.2262325	19.024492	0.0	2631	2629	2629	1.125	20	70	174	321	425	4992	0	44	2020-02-29_204930
69	5000	2365	4	0	2	0	7	2578	11.263833	6.372204635198229	17.78711	4.172241	7.0	517.0	7.299072	4.2262325	19.024492	0.0	2631	2629	2629	1.1428572	20	70	174	321	425	4993	0	44	2020-02-29_204930
69	5000	2365	4	0	1	0	7	2579	9.284291	6.156667317609163	17.287708	3.9303055	7.0	517.0	7.299072	4.2262325	19.024492	0.0	2631	2630	2630	1.0	20	70	174	321	425	4993	0	44	2020-02-29_204930
70	5000	2365	3	0	1	0	8	2579	8.346798	6.286553568357011	17.287708	1.7843475	8.0	517.0	7.299072	4.2262325	19.024492	0.0	2632	2631	2631	0.875	20	70	174	321	425	4992	0	44	2020-02-29_204930
70	5000	2365	3	0	1	0	8	2579	8.346798	6.286553568357011	17.287708	1.7843475	8.0	517.0	7.299072	4.2262325	19.024492	0.0	2632	2631	2631	0.875	20	70	174	321	425	4992	0	44	2020-02-29_204930
70	5000	2365	3	0	1	0	6	2581	7.802768	6.44642035933267	17.287708	1.7843475	6.0	517.0	7.299072	4.2262325	19.024492	0.0	2632	2631	2631	0.8333333	20	70	174	321	425	4994	0	44	2020-02-29_204931
71	5000	2365	3	0	0	0	7	2581	7.878567	5.888166243320952	17.287708	1.7843475	7.0	517.0	7.299072	4.2262325	19.024492	0.0	2632	2632	2632	0.85714287	20	70	174	321	425	4993	0	44	2020-02-29_204931
71	5000	2365	2	0	1	0	7	2581	7.878567	5.888166243320952	17.287708	1.7843475	7.0	517.0	7.299072	4.2262325	19.024492	0.0	2633	2632	2632	0.85714287	20	70	174	321	425	4993	0	44	2020-02-29_204931
71	5000	2365	2	0	1	0	7	2581	7.878567	5.888166243320952	17.287708	1.7843475	7.0	517.0	7.299072	4.2262325	19.024492	0.0	2633	2632	2632	0.85714287	20	70	174	321	425	4993	0	44	2020-02-29_204931
72	5000	2365	2	0	1	0	6	2582	8.347792	6.305169712235957	17.287708	1.7843475	6.0	517.0	7.299072	4.2262325	19.024492	0.0	2633	2632	2632	0.8333333	20	70	174	321	425	4994	0	44	2020-02-29_204931
72	5000	2365	2	0	0	0	7	2582	8.562614	5.783800047292485	17.287708	1.7843475	7.0	517.0	7.299072	4.2262325	19.024492	0.0	2633	2633	2633	0.85714287	20	70	174	321	425	4993	0	44	2020-02-29_204931
72	5000	2365	2	0	0	0	7	2582	8.562614	5.783800047292485	17.287708	1.7843475	7.0	517.0	7.299072	4.2262325	19.024492	0.0	2633	2633	2633	0.85714287	20	70	174	321	425	4993	0	44	2020-02-29_204931
73	5000	2365	2	0	0	0	6	2583	9.692326	5.424235684745997	17.287708	3.9303055	6.0	517.0	7.299072	4.2262325	19.024492	0.0	2633	2633	2633	1.0	20	70	174	321	425	4994	0	44	2020-02-29_204932
73	5000	2365	2	0	0	0	6	2583	9.692326	5.424235684745997	17.287708	3.9303055	6.0	517.0	7.299072	4.2262325	19.024492	0.0	2633	2633	2633	1.0	20	70	174	321	425	4994	0	44	2020-02-29_204932
73	5000	2365	1	0	1	0	5	2584	8.715034	5.441936393155778	17.287708	3.9303055	5.0	517.0	7.299072	4.2262325	19.024492	0.0	2634	2633	2633	1.0	20	70	174	321	425	4995	0	44	2020-02-29_204932
74	5000	2365	1	0	1	0	5	2584	8.715034	5.441936393155778	17.287708	3.9303055	5.0	517.0	7.299072	4.2262325	19.024492	0.0	2634	2633	2633	1.0	20	70	174	321	425	4995	0	44	2020-02-29_204932
74	5000	2365	1	0	1	0	4	2585	6.571865	2.977428720743685	9.851551	3.9303055	4.0	517.0	7.299072	4.2262325	19.024492	0.0	2634	2633	2633	0.75	20	70	174	321	425	4996	0	44	2020-02-29_204932
74	5000	2365	0	0	1	0	4	2586	7.5218525	2.5290352822313	9.851551	3.9303055	4.0	517.0	7.299072	4.2262325	19.024492	0.0	2635	2634	2634	0.75	20	70	174	321	425	4996	0	44	2020-02-29_204932
75	5000	2365	0	0	1	0	4	2586	7.5218525	2.5290352822313	9.851551	3.9303055	4.0	517.0	7.299072	4.2262325	19.024492	0.0	2635	2634	2634	0.75	20	70	174	321	425	4996	0	44	2020-02-29_204932
75	5000	2365	0	0	1	0	4	2586	7.5218525	2.5290352822313	9.851551	3.9303055	4.0	517.0	7.299072	4.2262325	19.024492	0.0	2635	2634	2634	0.75	20	70	174	321	425	4996	0	44	2020-02-29_204933
75	5000	2365	0	0	0	0	5	2586	7.8177996	2.2879985120208275	9.851551	3.9303055	5.0	517.0	7.299072	4.2262325	19.024492	0.0	2635	2635	2635	0.6	20	70	174	321	425	4995	0	44	2020-02-29_204933
76	5000	2365	0	0	0	0	5	2586	7.8177996	2.2879985120208275	9.851551	3.9303055	5.0	517.0	7.299072	4.2262325	19.024492	0.0	2635	2635	2635	0.6	20	70	174	321	425	4995	0	44	2020-02-29_204933
76	5000	2365	0	0	0	0	4	2587	8.789673	0.8264358856201559	9.851551	7.972191	4.0	517.0	7.299072	4.2262325	19.024492	0.0	2635	2635	2635	0.5	20	70	174	321	425	4996	0	44	2020-02-29_204933
76	5000	2365	0	0	0	0	4	2587	8.789673	0.8264358856201559	9.851551	7.972191	4.0	517.0	7.299072	4.2262325	19.024492	0.0	2635	2635	2635	0.5	20	70	174	321	425	4996	0	44	2020-02-29_204933
77	5000	2365	0	0	0	0	4	2587	8.789673	0.8264358856201559	9.851551	7.972191	4.0	517.0	7.299072	4.2262325	19.024492	0.0	2635	2635	2635	0.5	20	70	174	321	425	4996	0	44	2020-02-29_204933
77	5000	2365	0	0	0	0	3	2588	8.941776	0.9411065982028328	9.851551	7.972191	3.0	517.0	7.299072	4.2262325	19.024492	0.0	2635	2635	2635	0.33333334	20	70	174	321	425	4997	0	44	2020-02-29_204934
77	5000	2365	0	0	0	0	2	2589	9.426569	0.6010154118965829	9.851551	9.001587	2.0	517.0	7.299072	4.2262325	19.024492	0.0	2635	2635	2635	0.5	20	70	174	321	425	4998	0	44	2020-02-29_204934
78	5000	2365	0	0	0	0	2	2589	9.426569	0.6010154118965829	9.851551	9.001587	2.0	517.0	7.299072	4.2262325	19.024492	0.0	2635	2635	2635	0.5	20	70	174	321	425	4998	0	44	2020-02-29_204934
78	5000	2365	0	0	0	0	2	2589	9.426569	0.6010154118965829	9.851551	9.001587	2.0	517.0	7.299072	4.2262325	19.024492	0.0	2635	2635	2635	0.5	20	70	174	321	425	4998	0	44	2020-02-29_204934
78	5000	2365	0	0	0	0	1	2590	9.001587	NaN	9.001587	9.001587	1.0	517.0	7.299072	4.2262325	19.024492	0.0	2635	2635	2635	0.0	20	70	174	321	425	4999	0	44	2020-02-29_204935
79	5000	2365	0	0	0	0	1	2590	9.001587	NaN	9.001587	9.001587	1.0	517.0	7.299072	4.2262325	19.024492	0.0	2635	2635	2635	0.0	20	70	174	321	425	4999	0	44	2020-02-29_204935
79	5000	2365	0	0	0	0	1	2590	9.001587	NaN	9.001587	9.001587	1.0	517.0	7.299072	4.2262325	19.024492	0.0	2635	2635	2635	0.0	20	70	174	321	425	4999	0	44	2020-02-29_204935
79	5000	2365	0	0	0	0	1	2590	9.001587	NaN	9.001587	9.001587	1.0	517.0	7.299072	4.2262325	19.024492	0.0	2635	2635	2635	0.0	20	70	174	321	425	4999	0	44	2020-02-29_204935
80	5000	2365	0	0	0	0	1	2590	9.001587	NaN	9.001587	9.001587	1.0	517.0	7.299072	4.2262325	19.024492	0.0	2635	2635	2635	0.0	20	70	174	321	425	4999	0	44	2020-02-29_204936
80	5000	2365	0	0	0	0	1	2590	9.001587	NaN	9.001587	9.001587	1.0	517.0	7.299072	4.2262325	19.024492	0.0	2635	2635	2635	0.0	20	70	174	321	425	4999	0	44	2020-02-29_204936
80	5000	2365	0	0	0	0	1	2590	9.001587	NaN	9.001587	9.001587	1.0	517.0	7.299072	4.2262325	19.024492	0.0	2635	2635	2635	0.0	20	70	174	321	425	4999	0	44	2020-02-29_204936
81	5000	2365	0	0	0	0	1	2590	9.001587	NaN	9.001587	9.001587	1.0	517.0	7.299072	4.2262325	19.024492	0.0	2635	2635	2635	0.0	20	70	174	321	425	4999	0	44	2020-02-29_204936
81	5000	2365	0	0	0	0	1	2590	9.001587	NaN	9.001587	9.001587	1.0	517.0	7.299072	4.2262325	19.024492	0.0	2635	2635	2635	0.0	20	70	174	321	425	4999	0	44	2020-02-29_204937
81	5000	2365	0	0	0	0	1	2590	9.001587	NaN	9.001587	9.001587	1.0	517.0	7.299072	4.2262325	19.024492	0.0	2635	2635	2635	0.0	20	70	174	321	425	4999	0	44	2020-02-29_204937
82	5000	2365	0	0	0	0	1	2590	9.001587	NaN	9.001587	9.001587	1.0	517.0	7.299072	4.2262325	19.024492	0.0	2635	2635	2635	0.0	20	70	174	321	425	4999	0	44	2020-02-29_204937
82	5000	2365	0	0	0	0	0	2591	NaN	-0.0	9999.0	9999.0	0.0	517.0	7.299072	4.2262325	19.024492	0.0	2635	2635	2635	0.0	20	70	174	321	425	5000	0	44	2020-02-29_204937
82	5000	2365	0	0	0	0	0	2591	NaN	-0.0	9999.0	9999.0	0.0	517.0	7.299072	4.2262325	19.024492	0.0	2635	2635	2635	0.0	20	70	174	321	425	5000	0	44	2020-02-29_204938
83	5000	2365	0	0	0	0	0	2591	NaN	-0.0	9999.0	9999.0	0.0	517.0	7.299072	4.2262325	19.024492	0.0	2635	2635	2635	0.0	20	70	174	321	425	5000	0	44	2020-02-29_204938
83	5000	2365	0	0	0	0	0	2591	NaN	-0.0	9999.0	9999.0	0.0	517.0	7.299072	4.2262325	19.024492	0.0	2635	2635	2635	0.0	20	70	174	321	425	5000	0	44	2020-02-29_204938
83	5000	2365	0	0	0	0	0	2591	NaN	-0.0	9999.0	9999.0	0.0	517.0	7.299072	4.2262325	19.024492	0.0	2635	2635	2635	0.0	20	70	174	321	425	5000	0	44	2020-02-29_204938
84	5000	2365	0	0	0	0	0	2591	NaN	-0.0	9999.0	9999.0	0.0	517.0	7.299072	4.2262325	19.024492	0.0	2635	2635	2635	0.0	20	70	174	321	425	5000	0	44	2020-02-29_204939
84	5000	2365	0	0	0	0	0	2591	NaN	-0.0	9999.0	9999.0	0.0	517.0	7.299072	4.2262325	19.024492	0.0	2635	2635	2635	0.0	20	70	174	321	425	5000	0	44	2020-02-29_204939
84	5000	2365	0	0	0	0	0	2591	NaN	-0.0	9999.0	9999.0	0.0	517.0	7.299072	4.2262325	19.024492	0.0	2635	2635	2635	0.0	20	70	174	321	425	5000	0	44	2020-02-29_204939
85	5000	2365	0	0	0	0	0	2591	NaN	-0.0	9999.0	9999.0	0.0	517.0	7.299072	4.2262325	19.024492	0.0	2635	2635	2635	0.0	20	70	174	321	425	5000	0	44	2020-02-29_204939
85	5000	2365	0	0	0	0	0	2591	NaN	-0.0	9999.0	9999.0	0.0	517.0	7.299072	4.2262325	19.024492	0.0	2635	2635	2635	0.0	20	70	174	321	425	5000	0	44	2020-02-29_204940
85	5000	2365	0	0	0	0	0	2591	NaN	-0.0	9999.0	9999.0	0.0	517.0	7.299072	4.2262325	19.024492	0.0	2635	2635	2635	0.0	20	70	174	321	425	5000	0	44	2020-02-29_204940
86	5000	2365	0	0	0	0	0	2591	NaN	-0.0	9999.0	9999.0	0.0	517.0	7.299072	4.2262325	19.024492	0.0	2635	2635	2635	0.0	20	70	174	321	425	5000	0	44	2020-02-29_204940
86	5000	2365	0	0	0	0	0	2591	NaN	-0.0	9999.0	9999.0	0.0	517.0	7.299072	4.2262325	19.024492	0.0	2635	2635	2635	0.0	20	70	174	321	425	5000	0	44	2020-02-29_204940
86	5000	2365	0	0	0	0	0	2591	NaN	-0.0	9999.0	9999.0	0.0	517.0	7.299072	4.2262325	19.024492	0.0	2635	2635	2635	0.0	20	70	174	321	425	5000	0	44	2020-02-29_204940
87	5000	2365	0	0	0	0	0	2591	NaN	-0.0	9999.0	9999.0	0.0	517.0	7.299072	4.2262325	19.024492	0.0	2635	2635	2635	0.0	20	70	174	321	425	5000	0	44	2020-02-29_204941
87	5000	2365	0	0	0	0	0	2591	NaN	-0.0	9999.0	9999.0	0.0	517.0	7.299072	4.2262325	19.024492	0.0	2635	2635	2635	0.0	20	70	174	321	425	5000	0	44	2020-02-29_204941
87	5000	2365	0	0	0	0	0	2591	NaN	-0.0	9999.0	9999.0	0.0	517.0	7.299072	4.2262325	19.024492	0.0	2635	2635	2635	0.0	20	70	174	321	425	5000	0	44	2020-02-29_204941
88	5000	2365	0	0	0	0	0	2591	NaN	-0.0	9999.0	9999.0	0.0	517.0	7.299072	4.2262325	19.024492	0.0	2635	2635	2635	0.0	20	70	174	321	425	5000	0	44	2020-02-29_204941
88	5000	2365	0	0	0	0	0	2591	NaN	-0.0	9999.0	9999.0	0.0	517.0	7.299072	4.2262325	19.024492	0.0	2635	2635	2635	0.0	20	70	174	321	425	5000	0	44	2020-02-29_204941
