# Supplementary material for: Discrete simulation analysis of COVID-19 and prediction of isolation bed numbers
Source: PeerJ. 2021 Jun 23;9:e11629. doi: 10.7717/peerj.11629 (PMC8234972; doi:10.7717/peerj.11629)
Supplement: Supplemental Information 3 [file peerj-09-11629-s003.zip › raw_data/Healing time_output_2020-02-29_204947.csv]

worldTime(Day)	CITY_PERSON_SIZE	NORMAL	SHADOW	SUPER	CONFIRMED	DIAGNOSIS	FREEZE	CURED	shadow_average	shadow_std	shadow_max	shadow_min	real_countTmp	max_count	count_shadow_average	count_shadow_std	count_shadow_max	count_shadow_min	sum_confirmed_mark	sum_diagnosis_mark	sum_freeze_mark	r0	G1num	G2num	G3Num	G4Num	G5Num	BED_CanUse	BED_Need	DEATH	recordTime
0	5000	4972	28	0	0	0	0	0	NaN	-0.0	9999.0	9999.0	0.0	0.0	NaN	-0.0	9999.0	9999.0	0	0	0	0.0	0	0	0	0	0	5000	0	0	2020-02-29_204948
0	5000	4964	36	0	0	0	0	0	NaN	-0.0	9999.0	9999.0	0.0	0.0	NaN	-0.0	9999.0	9999.0	0	0	0	0.0	0	0	0	0	0	5000	0	0	2020-02-29_204948
0	5000	4954	46	0	0	0	0	0	NaN	-0.0	9999.0	9999.0	0.0	0.0	NaN	-0.0	9999.0	9999.0	0	0	0	0.0	0	0	0	0	0	5000	0	0	2020-02-29_204949
1	5000	4949	51	0	0	0	0	0	NaN	-0.0	9999.0	9999.0	0.0	0.0	NaN	-0.0	9999.0	9999.0	0	0	0	0.0	0	0	0	0	0	5000	0	0	2020-02-29_204949
1	5000	4944	55	0	1	0	0	0	NaN	-0.0	9999.0	9999.0	0.0	0.0	NaN	-0.0	9999.0	9999.0	1	0	0	0.0	0	0	0	0	0	5000	0	0	2020-02-29_204949
1	5000	4936	62	0	2	0	0	0	NaN	-0.0	9999.0	9999.0	0.0	0.0	NaN	-0.0	9999.0	9999.0	2	0	0	0.0	0	0	0	0	0	5000	0	0	2020-02-29_204949
2	5000	4924	74	0	2	0	0	0	NaN	-0.0	9999.0	9999.0	0.0	0.0	NaN	-0.0	9999.0	9999.0	2	0	0	0.0	0	0	0	0	0	5000	0	0	2020-02-29_204950
2	5000	4909	87	0	2	0	2	0	0.53186005	0.7521637064360405	1.0637201	0.0	2.0	2.0	0.53186005	0.7521637	1.0637201	0.0	4	2	2	1.0	1	0	0	1	0	4998	0	0	2020-02-29_204950
2	5000	4899	96	0	3	0	2	0	0.53186005	0.7521637064360405	1.0637201	0.0	2.0	2.0	0.53186005	0.7521637	1.0637201	0.0	5	2	2	1.0	1	0	0	1	0	4998	0	0	2020-02-29_204950
3	5000	4881	108	0	9	0	2	0	0.53186005	0.7521637064360405	1.0637201	0.0	2.0	2.0	0.53186005	0.7521637	1.0637201	0.0	11	2	2	1.0	1	0	0	1	0	4998	0	0	2020-02-29_204950
3	5000	4873	111	0	11	0	4	1	0.72913045	0.9014524872033914	1.8528017	0.0	4.0	4.0	0.72913045	0.9014525	1.8528017	0.0	16	5	5	0.75	1	2	0	2	0	4996	0	0	2020-02-29_204950
3	5000	4868	114	0	12	0	5	1	0.58330435	0.8460429788363408	1.8528017	0.0	5.0	5.0	0.58330435	0.846043	1.8528017	0.0	18	6	6	0.6	1	2	1	2	0	4995	0	0	2020-02-29_204951
4	5000	4857	120	0	8	0	13	2	0.6906394	0.9506029624817359	2.8182905	0.0	13.0	13.0	0.6906394	0.95060295	2.8182905	0.0	23	15	15	0.9230769	2	4	4	4	0	4987	0	0	2020-02-29_204951
4	5000	4843	131	0	9	0	15	2	0.81351596	1.118491951788577	3.2244284	0.0	15.0	15.0	0.81351596	1.118492	3.2244284	0.0	26	17	17	1.1333333	3	5	4	4	0	4985	0	0	2020-02-29_204951
4	5000	4813	155	0	13	0	17	2	0.9168262	1.2399225278464114	3.3833055	0.0	17.0	17.0	0.9168262	1.2399225	3.3833055	0.0	32	19	19	1.1764706	3	5	5	4	0	4983	0	0	2020-02-29_204951
5	5000	4789	176	0	11	0	21	3	1.1646029	1.3313323841661469	3.9841385	0.0	21.0	21.0	1.1646029	1.3313323	3.9841385	0.0	35	24	24	1.1428572	3	7	6	5	1	4979	0	0	2020-02-29_204951
5	5000	4769	190	0	14	0	24	3	1.2666329	1.4011765832239644	3.989198	0.0	24.0	24.0	1.2666329	1.4011766	3.989198	0.0	41	27	27	1.125	3	7	8	6	1	4976	0	0	2020-02-29_204952
5	5000	4750	201	0	15	0	31	3	1.4197898	1.5406364486918918	4.5617776	0.0	31.0	31.0	1.4197898	1.5406364	4.5617776	0.0	49	34	34	1.032258	4	8	9	9	2	4969	0	0	2020-02-29_204952
6	5000	4727	222	0	15	0	32	4	1.5238239	1.6258329310857424	4.748881	0.0	32.0	32.0	1.5238239	1.6258329	4.748881	0.0	51	36	36	1.125	4	8	10	9	3	4968	0	0	2020-02-29_204952
6	5000	4704	238	0	15	0	37	6	1.7538853	1.7987809397652332	5.062224	0.0	37.0	37.0	1.7538853	1.7987809	5.062224	0.0	58	43	43	1.2432432	5	11	11	9	3	4963	0	0	2020-02-29_204952
6	5000	4668	269	0	14	0	42	7	2.0835938	2.019826959620022	5.5470004	0.0	42.0	42.0	2.0835938	2.019827	5.5470004	0.0	63	49	49	1.2857143	8	12	12	10	3	4958	0	0	2020-02-29_204952
7	5000	4636	287	0	22	0	48	7	1.9717311	2.063555938450543	5.985819	0.0	48.0	48.0	1.9717311	2.063556	5.985819	0.0	77	55	55	1.25	9	12	14	12	3	4952	0	0	2020-02-29_204953
7	5000	4600	310	0	32	0	49	9	2.0945666	2.1866958229904623	6.2876296	0.0	49.0	49.0	2.0945666	2.1866958	6.2876296	0.0	90	58	58	1.3673469	9	14	14	13	3	4951	0	0	2020-02-29_204953
7	5000	4582	317	0	32	0	59	10	1.938702	2.11480342176899	6.2876296	0.0	59.0	59.0	1.938702	2.1148033	6.2876296	0.0	101	69	69	1.2711865	9	16	17	15	5	4941	0	0	2020-02-29_204953
8	5000	4551	336	0	32	0	65	16	1.893109	2.0158478369735784	6.2876296	0.0	65.0	65.0	1.893109	2.015848	6.2876296	0.0	113	81	81	1.1538461	9	16	20	22	6	4935	0	0	2020-02-29_204953
8	5000	4533	347	0	26	0	77	17	2.056586	2.1758867714187042	6.943297	0.0	77.0	77.0	2.056586	2.1758869	6.943297	0.0	120	94	94	1.1948051	9	19	23	25	9	4923	0	0	2020-02-29_204954
8	5000	4505	363	0	29	0	83	20	2.2007787	2.3369860895058716	7.424095	0.0	83.0	83.0	2.2007787	2.336986	7.424095	0.0	132	103	103	1.1686747	11	19	26	26	9	4917	0	0	2020-02-29_204954
9	5000	4484	373	0	30	0	88	25	2.2706954	2.3822433041988784	7.424095	0.0	88.0	88.0	2.2706954	2.3822434	7.424095	0.0	143	113	113	1.1818181	11	20	30	28	10	4912	0	0	2020-02-29_204954
9	5000	4442	405	0	29	0	93	31	2.143225	2.3950396895653956	7.6023307	0.0	93.0	93.0	2.143225	2.3950398	7.6023307	0.0	153	124	124	1.0215054	11	22	32	32	12	4907	0	0	2020-02-29_204955
9	5000	4414	415	0	37	0	95	39	2.2454314	2.398663140533779	7.6023307	0.0	95.0	95.0	2.2454314	2.398663	7.6023307	0.0	171	134	134	0.97894734	11	23	33	34	13	4905	0	0	2020-02-29_204955
10	5000	4383	427	0	47	0	99	44	2.4058316	2.3527264423417136	7.6023307	0.0	99.0	99.0	2.4058316	2.3527265	7.6023307	0.0	190	143	143	1.0404041	11	23	37	36	14	4901	0	0	2020-02-29_204955
10	5000	4332	468	0	43	0	112	45	2.4227817	2.3773769731108763	8.500706	0.0	112.0	112.0	2.4227817	2.377377	8.500706	0.0	200	157	157	1.0714285	11	24	38	40	17	4888	0	0	2020-02-29_204955
10	5000	4302	480	0	45	0	124	49	2.5874038	2.480153846275728	9.452714	0.0	124.0	124.0	2.5874038	2.4801538	9.452714	0.0	218	173	173	1.0887097	11	27	39	43	22	4876	0	0	2020-02-29_204956
11	5000	4269	499	0	41	0	135	56	2.8408132	2.572029166624295	9.452714	0.0	135.0	135.0	2.8408132	2.572029	9.452714	0.0	232	191	191	1.2148148	11	30	42	47	24	4865	0	0	2020-02-29_204956
11	5000	4233	521	0	41	0	143	62	3.0013666	2.7774826422834824	10.161822	0.0	143.0	143.0	3.0013666	2.7774827	10.161822	0.0	246	205	205	1.2167832	11	33	44	50	26	4857	0	0	2020-02-29_204956
11	5000	4198	533	0	51	0	151	67	3.1069562	2.720219269918204	10.161822	0.0	151.0	151.0	3.1069562	2.7202194	10.161822	0.0	269	218	218	1.2450331	11	33	48	56	27	4849	0	0	2020-02-29_204957
12	5000	4148	564	0	54	0	159	75	3.351504	2.910408408486172	10.979821	0.0	159.0	159.0	3.351504	2.9104085	10.979821	0.0	288	234	234	1.3396226	13	34	52	60	29	4841	0	0	2020-02-29_204957
12	5000	4105	582	0	62	0	172	79	3.3876915	2.9170544684408255	10.979821	0.0	172.0	172.0	3.3876915	2.9170544	10.979821	0.0	313	251	251	1.3197675	13	36	54	63	33	4828	0	0	2020-02-29_204957
12	5000	4066	600	0	61	0	187	86	3.443606	2.999582738468708	11.47442	0.0	187.0	187.0	3.443606	2.9995828	11.47442	0.0	334	273	273	1.2887701	14	39	54	67	38	4813	0	0	2020-02-29_204958
13	5000	4019	623	0	61	0	200	97	3.6169064	3.2234319319794826	11.914111	0.0	200.0	200.0	3.6169064	3.2234318	11.914111	0.0	358	297	297	1.345	16	42	58	74	41	4800	0	0	2020-02-29_204958
13	5000	3987	630	0	67	0	216	100	3.6745057	3.2906470027235075	11.914111	0.0	216.0	216.0	3.6745057	3.290647	11.914111	0.0	383	316	316	1.3425926	16	43	61	80	44	4784	0	0	2020-02-29_204958
13	5000	3950	645	0	65	0	231	109	3.6835456	3.3854450087705854	11.914111	0.0	231.0	231.0	3.6835456	3.385445	11.914111	0.0	405	340	340	1.3116883	16	45	65	88	47	4769	0	0	2020-02-29_204959
14	5000	3914	667	0	55	0	245	119	3.7862225	3.4105924871320012	12.460769	0.0	245.0	245.0	3.7862225	3.4105926	12.460769	0.0	419	364	364	1.277551	16	47	68	92	53	4755	0	0	2020-02-29_204959
14	5000	3882	671	0	61	0	255	131	3.9344635	3.499740863471208	12.460769	0.0	255.0	255.0	3.9344635	3.4997408	12.460769	0.0	447	386	386	1.3843137	16	48	73	96	62	4745	0	0	2020-02-29_205000
14	5000	3850	681	0	59	0	257	152	3.9903793	3.5454227650602985	13.340837	0.0	257.0	257.0	3.9903793	3.5454228	13.340837	0.0	469	410	410	1.3540856	17	51	73	100	67	4743	0	1	2020-02-29_205000
15	5000	3802	712	0	63	0	252	169	4.0009656	3.673829293136776	13.837813	0.0	252.0	257.0	3.9903793	3.5454228	13.340837	0.0	486	423	423	1.3492063	18	51	74	101	72	4748	0	2	2020-02-29_205000
15	5000	3754	737	0	61	0	260	186	4.212743	3.646499413089974	13.837813	0.0	260.0	260.0	4.212743	3.6464994	13.837813	0.0	509	448	448	1.3730769	18	51	79	107	77	4740	0	2	2020-02-29_205001
15	5000	3733	728	0	66	0	274	197	4.2684565	3.6944189301823167	14.39285	0.0	274.0	274.0	4.2684565	3.694419	14.39285	0.0	539	473	473	1.3503649	19	51	84	113	82	4726	0	2	2020-02-29_205001
16	5000	3694	741	0	76	0	272	215	4.340558	3.7466826706903102	14.68021	0.0	272.0	274.0	4.2684565	3.694419	14.39285	0.0	565	489	489	1.3161764	20	51	87	116	82	4728	0	2	2020-02-29_205002
16	5000	3657	748	0	81	0	286	225	4.467095	3.757984942565929	14.68021	0.0	286.0	286.0	4.467095	3.7579849	14.68021	0.0	595	514	514	1.3636364	20	51	90	120	90	4714	0	3	2020-02-29_205002
16	5000	3626	756	0	76	0	303	236	4.5704727	3.8078767854807647	14.68021	0.0	303.0	303.0	4.5704727	3.8078768	14.68021	0.0	618	542	542	1.3630363	20	53	94	124	96	4697	0	3	2020-02-29_205003
17	5000	3581	771	0	82	0	309	254	4.7150707	3.7854391805216885	14.68021	0.0	309.0	309.0	4.7150707	3.7854393	14.68021	0.0	648	566	566	1.3559871	20	53	98	132	102	4691	0	3	2020-02-29_205003
17	5000	3545	775	0	83	0	320	274	4.8369093	3.8474325511986494	14.68021	0.0	320.0	320.0	4.8369093	3.8474326	14.68021	0.0	680	597	597	1.4125	20	54	102	134	109	4680	0	3	2020-02-29_205003
17	5000	3509	771	0	97	0	324	295	4.9672017	3.9027689567517516	14.68021	0.0	324.0	324.0	4.9672017	3.9027689	14.68021	0.0	720	623	623	1.441358	20	56	102	137	116	4676	0	4	2020-02-29_205004
18	5000	3471	777	0	99	0	338	311	5.020866	3.889809764338943	14.68021	0.0	338.0	338.0	5.020866	3.8898098	14.68021	0.0	752	653	653	1.443787	20	56	105	142	126	4662	0	4	2020-02-29_205004
18	5000	3432	794	0	91	0	351	328	5.143473	3.887153148816748	14.68021	0.0	351.0	351.0	5.143473	3.8871531	14.68021	0.0	774	683	683	1.4074074	20	58	108	144	131	4649	0	4	2020-02-29_205005
18	5000	3398	792	0	87	0	371	348	5.30895	3.8564751112659184	14.68021	0.0	371.0	371.0	5.30895	3.856475	14.68021	0.0	810	723	723	1.4123989	20	58	111	154	141	4629	0	4	2020-02-29_205005
19	5000	3376	788	0	82	0	379	371	5.472532	3.873330525732637	14.68021	0.0	379.0	379.0	5.472532	3.8733306	14.68021	0.0	836	754	754	1.4248021	20	58	113	157	148	4621	0	4	2020-02-29_205006
19	5000	3350	784	0	87	0	385	390	5.558402	3.8937658171845295	14.68021	0.0	385.0	385.0	5.558402	3.893766	14.68021	0.0	866	779	779	1.374026	20	58	115	160	154	4615	0	4	2020-02-29_205006
19	5000	3319	779	0	89	0	398	411	5.6000247	3.909074662317947	17.716415	0.0	398.0	398.0	5.6000247	3.9090745	17.716415	0.0	902	813	813	1.361809	20	59	119	163	165	4602	0	4	2020-02-29_205007
20	5000	3282	776	0	104	0	397	437	5.7030373	3.884007720892448	17.716415	0.0	397.0	398.0	5.6000247	3.9090745	17.716415	0.0	942	838	838	1.3224181	20	59	119	170	167	4603	0	4	2020-02-29_205007
20	5000	3258	768	0	102	0	403	464	5.7426715	3.9688135577541783	17.716415	0.0	403.0	403.0	5.7426715	3.9688137	17.716415	0.0	974	872	872	1.2655087	20	60	121	175	174	4597	0	5	2020-02-29_205007
20	5000	3230	759	0	106	0	412	488	5.8059335	4.029209773961625	17.716415	0.0	412.0	412.0	5.8059335	4.0292096	17.716415	0.0	1011	905	905	1.2427185	20	60	124	178	186	4588	0	5	2020-02-29_205008
21	5000	3194	754	0	107	0	429	511	5.85181	3.9535693495633337	17.716415	0.0	429.0	429.0	5.85181	3.9535694	17.716415	0.0	1052	945	945	1.2097902	20	60	125	183	196	4571	0	5	2020-02-29_205008
21	5000	3166	739	0	119	0	434	536	5.9510064	3.950480424661325	17.716415	0.0	434.0	434.0	5.9510064	3.9504805	17.716415	0.0	1095	976	976	1.1589862	20	61	125	188	207	4566	0	6	2020-02-29_205009
21	5000	3141	732	0	112	0	447	561	6.0348873	4.025227150519738	17.716415	0.0	447.0	447.0	6.0348873	4.025227	17.716415	0.0	1127	1015	1015	1.1610738	20	62	128	190	216	4553	0	7	2020-02-29_205009
22	5000	3112	727	0	104	0	462	588	6.2798395	4.044307409720038	17.716415	0.0	462.0	462.0	6.2798395	4.044307	17.716415	0.0	1161	1057	1057	1.1818181	20	63	129	202	223	4538	0	7	2020-02-29_205010
22	5000	3080	726	0	98	0	473	616	6.4369617	4.038005284676724	17.716415	0.0	473.0	473.0	6.4369617	4.0380054	17.716415	0.0	1194	1096	1096	1.1374208	20	63	132	210	230	4527	0	7	2020-02-29_205010
22	5000	3053	723	0	96	0	474	646	6.4398518	4.026786521449958	17.716415	0.0	474.0	474.0	6.4398518	4.0267863	17.716415	0.0	1224	1128	1128	1.1118144	20	63	132	212	241	4526	0	8	2020-02-29_205011
23	5000	3020	718	0	100	0	475	679	6.497693	4.019444649136941	17.716415	0.0	475.0	475.0	6.497693	4.0194445	17.716415	0.0	1262	1162	1162	1.0884211	20	64	133	213	249	4525	0	8	2020-02-29_205011
23	5000	3002	704	0	96	0	479	710	6.548751	4.113485043251015	17.716415	0.0	479.0	479.0	6.548751	4.113485	17.716415	0.0	1294	1198	1198	1.0626305	20	64	136	217	256	4521	0	9	2020-02-29_205012
23	5000	2982	688	0	106	0	479	736	6.60297	4.1436353572677005	17.986294	0.0	479.0	479.0	6.548751	4.113485	17.716415	0.0	1330	1224	1224	1.0459291	20	64	137	220	261	4521	0	9	2020-02-29_205012
24	5000	2953	689	0	93	0	496	760	6.6163	4.154277362069242	17.986294	0.0	496.0	496.0	6.6163	4.1542773	17.986294	0.0	1358	1265	1265	1.0	20	64	137	224	268	4504	0	9	2020-02-29_205013
24	5000	2923	689	0	94	0	487	797	6.695248	4.174351332292259	17.986294	0.0	487.0	496.0	6.6163	4.1542773	17.986294	0.0	1388	1294	1294	1.0061601	20	64	138	226	277	4513	0	10	2020-02-29_205013
24	5000	2904	671	0	93	0	493	828	6.7120423	4.187948402196236	17.986294	0.0	493.0	496.0	6.6163	4.1542773	17.986294	0.0	1425	1332	1332	1.0040568	20	64	140	230	280	4507	0	11	2020-02-29_205014
25	5000	2884	665	0	92	0	488	860	6.8804345	4.262211030802411	17.986294	0.0	488.0	496.0	6.6163	4.1542773	17.986294	0.0	1451	1359	1359	1.0368853	20	64	140	232	288	4512	0	11	2020-02-29_205014
25	5000	2863	662	0	83	0	494	887	6.9307885	4.23921203237058	17.986294	0.0	494.0	496.0	6.6163	4.1542773	17.986294	0.0	1475	1392	1392	1.0587045	20	64	140	234	294	4506	0	11	2020-02-29_205015
25	5000	2838	660	0	77	0	490	923	7.0331745	4.187559440532536	17.986294	0.0	490.0	496.0	6.6163	4.1542773	17.986294	0.0	1502	1425	1425	1.0571429	20	65	142	236	295	4510	0	12	2020-02-29_205015
26	5000	2818	652	0	77	0	481	958	7.1315613	4.209250598816575	17.986294	0.0	481.0	496.0	6.6163	4.1542773	17.986294	0.0	1530	1453	1453	1.0644491	20	65	144	239	300	4519	0	14	2020-02-29_205016
26	5000	2793	645	0	85	0	462	998	7.1669936	4.2367303920208155	17.986294	0.0	462.0	496.0	6.6163	4.1542773	17.986294	0.0	1562	1477	1477	1.0541126	20	65	144	241	305	4538	0	17	2020-02-29_205016
26	5000	2776	625	0	95	0	452	1034	7.327698	4.297929114309688	19.946934	0.0	452.0	496.0	6.6163	4.1542773	17.986294	0.0	1599	1504	1504	1.0199115	20	65	144	242	312	4548	0	18	2020-02-29_205017
27	5000	2754	617	0	95	0	447	1069	7.4260125	4.321452481902899	19.946934	0.0	447.0	496.0	6.6163	4.1542773	17.986294	0.0	1629	1534	1534	1.0067114	20	65	144	244	313	4553	0	18	2020-02-29_205017
27	5000	2735	609	0	91	0	440	1107	7.5179067	4.439138620348978	19.946934	0.0	440.0	496.0	6.6163	4.1542773	17.986294	0.0	1656	1565	1565	1.0	20	65	144	245	320	4560	0	18	2020-02-29_205018
27	5000	2719	598	0	82	0	445	1138	7.528069	4.472882900575505	19.946934	0.0	445.0	496.0	6.6163	4.1542773	17.986294	0.0	1683	1601	1601	0.9505618	20	65	144	247	327	4555	0	18	2020-02-29_205018
28	5000	2710	580	0	80	0	449	1162	7.4918	4.427045084470186	19.946934	0.0	449.0	496.0	6.6163	4.1542773	17.986294	0.0	1710	1630	1630	0.94877505	20	65	145	247	332	4551	0	19	2020-02-29_205019
28	5000	2697	569	0	78	0	445	1192	7.537442	4.3928827203056935	19.946934	0.0	445.0	496.0	6.6163	4.1542773	17.986294	0.0	1734	1656	1656	0.9325843	20	65	145	247	335	4555	0	19	2020-02-29_205019
28	5000	2684	556	0	75	0	440	1226	7.623121	4.360964249542871	19.946934	0.0	440.0	496.0	6.6163	4.1542773	17.986294	0.0	1760	1685	1685	0.94772726	20	65	145	253	342	4560	0	19	2020-02-29_205019
29	5000	2667	544	0	78	0	445	1247	7.7329936	4.340172261629729	19.946934	0.0	445.0	496.0	6.6163	4.1542773	17.986294	0.0	1789	1711	1711	0.9460674	20	65	145	255	346	4555	0	19	2020-02-29_205020
29	5000	2641	544	0	79	0	444	1273	7.839119	4.435979663289736	19.946934	0.0	444.0	496.0	6.6163	4.1542773	17.986294	0.0	1815	1736	1736	0.9954955	20	65	145	256	350	4556	0	19	2020-02-29_205020
29	5000	2629	526	0	85	0	428	1313	7.8157873	4.503128024225325	19.946934	0.0	428.0	496.0	6.6163	4.1542773	17.986294	0.0	1845	1760	1760	0.9742991	20	65	145	257	353	4572	0	19	2020-02-29_205021
30	5000	2619	515	0	75	0	426	1346	7.783246	4.525635918039197	19.946934	0.0	426.0	496.0	6.6163	4.1542773	17.986294	0.0	1866	1791	1791	0.9835681	20	65	145	259	360	4574	0	19	2020-02-29_205021
30	5000	2602	512	0	69	0	414	1384	7.73064	4.47394883580767	19.946934	0.0	414.0	496.0	6.6163	4.1542773	17.986294	0.0	1886	1817	1817	0.9589372	20	65	145	259	362	4586	0	19	2020-02-29_205022
30	5000	2590	495	0	70	0	410	1416	7.847653	4.48432481053142	19.946934	0.0	410.0	496.0	6.6163	4.1542773	17.986294	0.0	1915	1845	1845	0.9414634	20	65	145	261	367	4590	0	19	2020-02-29_205022
31	5000	2577	481	0	76	0	397	1449	7.930233	4.398312392412016	19.42162	0.0	397.0	496.0	6.6163	4.1542773	17.986294	0.0	1942	1866	1866	0.88916874	20	65	145	262	369	4603	0	20	2020-02-29_205023
31	5000	2565	466	0	81	0	397	1471	7.91216	4.439764814935413	19.42162	0.0	397.0	496.0	6.6163	4.1542773	17.986294	0.0	1969	1888	1888	0.8589421	20	65	145	263	372	4603	0	20	2020-02-29_205023
31	5000	2552	457	0	74	0	396	1501	7.9978957	4.503111928885111	19.42162	0.0	396.0	496.0	6.6163	4.1542773	17.986294	0.0	1991	1917	1917	0.8181818	20	65	145	263	374	4604	0	20	2020-02-29_205024
32	5000	2538	454	0	64	0	401	1522	8.076324	4.580090410098129	19.42162	0.0	401.0	496.0	6.6163	4.1542773	17.986294	0.0	2008	1944	1944	0.83042395	20	65	145	263	377	4599	0	21	2020-02-29_205024
32	5000	2527	432	0	71	0	400	1549	8.173305	4.656284204139786	19.42162	0.0	400.0	496.0	6.6163	4.1542773	17.986294	0.0	2041	1970	1970	0.8175	20	65	145	263	380	4600	0	21	2020-02-29_205025
32	5000	2515	423	0	71	0	391	1579	8.237366	4.656716547384599	19.42162	0.0	391.0	496.0	6.6163	4.1542773	17.986294	0.0	2062	1991	1991	0.81074166	20	65	145	264	380	4609	0	21	2020-02-29_205025
33	5000	2504	400	0	87	0	376	1611	8.206955	4.681689106575211	19.42162	0.0	376.0	496.0	6.6163	4.1542773	17.986294	0.0	2096	2009	2009	0.8111702	20	65	145	264	380	4624	0	22	2020-02-29_205025
33	5000	2496	389	0	74	0	384	1635	8.40818	4.777251323014843	24.133694	0.0	384.0	496.0	6.6163	4.1542773	17.986294	0.0	2115	2041	2041	0.8020833	20	65	146	265	383	4616	0	22	2020-02-29_205026
33	5000	2486	383	0	68	0	371	1670	8.581185	4.766451204316465	24.133694	0.0	371.0	496.0	6.6163	4.1542773	17.986294	0.0	2131	2063	2063	0.8544474	20	65	146	265	383	4629	0	22	2020-02-29_205026
34	5000	2472	374	0	56	0	385	1691	8.785329	4.829348116020216	24.133694	0.0	385.0	496.0	6.6163	4.1542773	17.986294	0.0	2154	2098	2098	0.8857143	20	66	146	266	385	4615	0	22	2020-02-29_205027
34	5000	2463	365	0	57	0	374	1719	8.849628	4.91948532948137	24.133694	0.0	374.0	496.0	6.6163	4.1542773	17.986294	0.0	2172	2115	2115	0.87433153	20	66	147	267	386	4626	0	22	2020-02-29_205027
34	5000	2455	361	0	52	0	373	1737	8.895202	4.879488126142838	24.133694	0.0	373.0	496.0	6.6163	4.1542773	17.986294	0.0	2184	2132	2132	0.8981233	20	66	147	269	387	4627	0	22	2020-02-29_205028
35	5000	2445	349	0	51	0	366	1767	8.998607	4.793286699290143	24.133694	0.0	366.0	496.0	6.6163	4.1542773	17.986294	0.0	2206	2155	2155	0.91256833	20	66	147	270	390	4634	0	22	2020-02-29_205028
35	5000	2439	338	0	51	0	350	1798	9.12477	4.75059907046683	24.133694	0.0	350.0	496.0	6.6163	4.1542773	17.986294	0.0	2223	2172	2172	0.94	20	66	148	270	392	4650	0	24	2020-02-29_205028
35	5000	2435	324	0	57	0	336	1824	9.318259	4.737835214476254	24.133694	0.0	336.0	496.0	6.6163	4.1542773	17.986294	0.0	2241	2184	2184	0.98214287	20	66	148	272	394	4664	0	24	2020-02-29_205029
36	5000	2427	312	0	52	0	344	1841	9.1687975	4.829891733413301	24.133694	0.0	344.0	496.0	6.6163	4.1542773	17.986294	0.0	2261	2209	2209	0.9593023	20	66	148	272	396	4656	0	24	2020-02-29_205029
36	5000	2423	300	0	54	0	341	1858	9.17673	4.751879470825099	24.133694	0.0	341.0	496.0	6.6163	4.1542773	17.986294	0.0	2277	2223	2223	0.9501466	20	66	148	272	396	4659	0	24	2020-02-29_205030
36	5000	2418	294	0	47	0	339	1878	9.213762	4.703709562859233	24.133694	0.0	339.0	496.0	6.6163	4.1542773	17.986294	0.0	2288	2241	2241	0.9321534	20	66	148	273	397	4661	0	24	2020-02-29_205030
37	5000	2413	280	0	45	0	334	1904	9.330276	4.765084858285846	24.133694	0.0	334.0	496.0	6.6163	4.1542773	17.986294	0.0	2307	2262	2262	0.9491018	20	66	148	273	400	4666	0	24	2020-02-29_205030
37	5000	2409	265	0	49	0	313	1939	9.576757	4.6721942499094276	24.133694	0.0	313.0	496.0	6.6163	4.1542773	17.986294	0.0	2326	2277	2277	0.9488818	20	66	149	273	401	4687	0	25	2020-02-29_205031
37	5000	2404	256	0	52	0	299	1963	9.591224	4.631553749079809	24.133694	0.0	299.0	496.0	6.6163	4.1542773	17.986294	0.0	2340	2288	2288	0.88294315	20	66	149	273	401	4701	0	26	2020-02-29_205031
38	5000	2399	245	0	49	0	293	1987	9.541659	4.613680209384141	24.133694	0.0	293.0	496.0	6.6163	4.1542773	17.986294	0.0	2356	2307	2307	0.90784985	20	66	149	273	402	4707	0	27	2020-02-29_205031
38	5000	2394	239	0	41	0	293	2006	9.5324955	4.659257365634437	20.670536	0.0	293.0	496.0	6.6163	4.1542773	17.986294	0.0	2367	2326	2326	0.9146758	20	66	150	273	403	4707	0	27	2020-02-29_205032
38	5000	2389	232	0	38	0	272	2041	9.591666	4.56854808689965	20.670536	0.0	272.0	496.0	6.6163	4.1542773	17.986294	0.0	2379	2341	2341	0.9191176	20	66	150	273	405	4728	0	28	2020-02-29_205032
39	5000	2385	221	0	38	0	259	2067	9.836338	4.767063811681521	21.697216	0.0	259.0	496.0	6.6163	4.1542773	17.986294	0.0	2394	2356	2356	0.9266409	20	66	150	274	406	4741	0	30	2020-02-29_205033
39	5000	2382	212	0	39	0	251	2085	9.755563	4.709720081021498	21.697216	0.0	251.0	496.0	6.6163	4.1542773	17.986294	0.0	2406	2367	2367	0.8844622	20	66	150	274	407	4749	0	31	2020-02-29_205033
39	5000	2381	201	0	39	0	237	2111	9.895651	4.702569973154785	23.49992	0.0	237.0	496.0	6.6163	4.1542773	17.986294	0.0	2418	2379	2379	0.8649789	20	66	150	275	408	4763	0	31	2020-02-29_205033
40	5000	2378	196	0	32	0	229	2134	9.954917	4.754168237568325	23.49992	0.0	229.0	496.0	6.6163	4.1542773	17.986294	0.0	2426	2394	2394	0.90829694	20	66	150	275	408	4771	0	31	2020-02-29_205034
40	5000	2373	194	0	26	0	225	2151	9.733791	4.84734914638385	23.49992	0.0	225.0	496.0	6.6163	4.1542773	17.986294	0.0	2433	2407	2407	0.8488889	20	66	150	275	408	4775	0	31	2020-02-29_205034
40	5000	2367	186	0	29	0	223	2163	9.620104	4.756891972731184	23.49992	0.0	223.0	496.0	6.6163	4.1542773	17.986294	0.0	2447	2418	2418	0.8340807	20	66	150	275	408	4777	0	32	2020-02-29_205034
41	5000	2363	178	0	32	0	216	2179	9.5455885	4.7139419413808	23.49992	0.0	216.0	496.0	6.6163	4.1542773	17.986294	0.0	2459	2427	2427	0.837963	20	66	150	275	410	4784	0	32	2020-02-29_205035
41	5000	2361	173	0	33	0	205	2196	9.607222	4.666373902174735	23.49992	0.0	205.0	496.0	6.6163	4.1542773	17.986294	0.0	2466	2433	2433	0.85365856	20	66	150	275	411	4795	0	32	2020-02-29_205035
41	5000	2359	162	0	32	0	194	2221	9.810546	4.683300120461056	23.49992	0.0	194.0	496.0	6.6163	4.1542773	17.986294	0.0	2479	2447	2447	0.8298969	20	66	150	275	411	4806	0	32	2020-02-29_205035
42	5000	2357	150	0	33	0	186	2242	9.973251	4.7750726824116985	23.49992	0.0	186.0	496.0	6.6163	4.1542773	17.986294	0.0	2493	2460	2460	0.8010753	20	66	150	276	412	4814	0	32	2020-02-29_205035
42	5000	2355	140	0	39	0	175	2259	9.861525	4.780389247033071	23.49992	0.0	175.0	496.0	6.6163	4.1542773	17.986294	0.0	2505	2466	2466	0.7942857	20	66	150	276	413	4825	0	32	2020-02-29_205036
42	5000	2352	134	0	35	0	175	2272	9.717272	4.712823038134313	23.49992	0.0	175.0	496.0	6.6163	4.1542773	17.986294	0.0	2514	2479	2479	0.7885714	20	66	150	277	413	4825	0	32	2020-02-29_205036
43	5000	2347	129	0	31	0	178	2283	9.680746	4.7484300930295555	23.49992	0.0	178.0	496.0	6.6163	4.1542773	17.986294	0.0	2524	2493	2493	0.7303371	20	66	150	277	414	4822	0	32	2020-02-29_205036
43	5000	2341	128	0	26	0	179	2294	9.921324	4.827789986354393	23.49992	0.0	179.0	496.0	6.6163	4.1542773	17.986294	0.0	2531	2505	2505	0.7094972	20	66	150	277	415	4821	0	32	2020-02-29_205037
43	5000	2337	125	0	23	0	172	2310	10.06009	4.862951599959618	23.240044	0.0	172.0	496.0	6.6163	4.1542773	17.986294	0.0	2538	2515	2515	0.6976744	20	66	150	277	416	4828	0	33	2020-02-29_205037
44	5000	2333	122	0	21	0	166	2325	10.061509	4.8195877395908315	23.240044	0.0	166.0	496.0	6.6163	4.1542773	17.986294	0.0	2545	2524	2524	0.6927711	20	66	150	277	417	4834	0	33	2020-02-29_205037
44	5000	2329	122	0	18	0	155	2343	10.02511	4.819506016660723	23.240044	0.0	155.0	496.0	6.6163	4.1542773	17.986294	0.0	2549	2531	2531	0.65806454	20	66	150	277	419	4845	0	33	2020-02-29_205038
44	5000	2325	116	0	21	0	158	2347	10.1207075	4.844497721395627	23.240044	0.0	158.0	496.0	6.6163	4.1542773	17.986294	0.0	2559	2538	2538	0.664557	20	66	150	277	419	4842	0	33	2020-02-29_205038
45	5000	2324	106	0	25	0	156	2356	10.193237	4.676829285154161	23.240044	0.0	156.0	496.0	6.6163	4.1542773	17.986294	0.0	2570	2545	2545	0.6666667	20	66	150	277	419	4844	0	33	2020-02-29_205038
45	5000	2321	98	0	31	0	154	2363	10.087177	4.678790329665843	23.240044	0.0	154.0	496.0	6.6163	4.1542773	17.986294	0.0	2581	2550	2550	0.6298701	20	66	150	277	419	4846	0	33	2020-02-29_205038
45	5000	2319	95	0	27	0	151	2374	10.055866	4.687381997212619	23.240044	0.0	151.0	496.0	6.6163	4.1542773	17.986294	0.0	2586	2559	2559	0.6490066	20	66	150	277	419	4849	0	34	2020-02-29_205039
46	5000	2316	96	0	18	0	147	2389	9.998771	4.72111866092375	23.240044	0.0	147.0	496.0	6.6163	4.1542773	17.986294	0.0	2588	2570	2570	0.6122449	20	66	150	277	419	4853	0	34	2020-02-29_205039
46	5000	2314	90	0	15	0	147	2400	10.008794	4.68195432042485	23.240044	0.0	147.0	496.0	6.6163	4.1542773	17.986294	0.0	2596	2581	2581	0.63265306	20	66	150	277	419	4853	0	34	2020-02-29_205039
46	5000	2310	91	0	13	0	147	2405	9.969189	4.5369082146403725	23.240044	0.0	147.0	496.0	6.6163	4.1542773	17.986294	0.0	2599	2586	2586	0.6122449	20	66	150	277	419	4853	0	34	2020-02-29_205040
47	5000	2310	84	0	18	0	133	2421	10.039214	4.562163040050619	23.240044	0.0	133.0	496.0	6.6163	4.1542773	17.986294	0.0	2606	2588	2588	0.5864662	20	66	150	277	419	4867	0	34	2020-02-29_205040
47	5000	2305	84	0	14	0	129	2434	9.819822	4.730202627217068	23.240044	0.0	129.0	496.0	6.6163	4.1542773	17.986294	0.0	2611	2597	2597	0.60465115	20	66	150	277	419	4871	0	34	2020-02-29_205040
47	5000	2303	83	0	15	0	117	2448	9.598155	4.6795629825488625	20.091436	0.0	117.0	496.0	6.6163	4.1542773	17.986294	0.0	2614	2599	2599	0.63247865	20	66	150	277	419	4883	0	34	2020-02-29_205040
48	5000	2300	81	0	13	0	114	2458	9.697833	4.62086260516587	20.091436	0.0	114.0	496.0	6.6163	4.1542773	17.986294	0.0	2619	2606	2606	0.6315789	20	66	150	277	419	4886	0	34	2020-02-29_205041
48	5000	2299	75	0	14	0	110	2468	9.47815	4.624336813727659	18.738409	0.0	110.0	496.0	6.6163	4.1542773	17.986294	0.0	2626	2612	2612	0.6090909	20	66	150	277	419	4890	0	34	2020-02-29_205041
48	5000	2298	72	0	16	0	98	2482	9.42149	4.672371216004928	18.738409	0.0	98.0	496.0	6.6163	4.1542773	17.986294	0.0	2630	2614	2614	0.6122449	20	66	150	277	419	4902	0	34	2020-02-29_205041
49	5000	2298	69	0	13	0	96	2489	9.238329	4.8127035122731066	18.738409	0.0	96.0	496.0	6.6163	4.1542773	17.986294	0.0	2633	2620	2620	0.6145833	20	66	150	277	419	4904	0	35	2020-02-29_205041
49	5000	2296	67	0	11	0	94	2497	9.525697	4.851571149096558	18.738409	0.0	94.0	496.0	6.6163	4.1542773	17.986294	0.0	2637	2626	2626	0.65957445	20	66	150	277	419	4906	0	35	2020-02-29_205042
49	5000	2294	67	0	9	0	93	2502	9.473376	4.828194528221056	18.738409	0.0	93.0	496.0	6.6163	4.1542773	17.986294	0.0	2639	2630	2630	0.65591395	20	66	150	277	419	4907	0	35	2020-02-29_205042
50	5000	2292	68	0	7	0	86	2512	9.445822	4.928545013894008	18.738409	0.0	86.0	496.0	6.6163	4.1542773	17.986294	0.0	2640	2633	2633	0.68604654	20	66	150	277	419	4914	0	35	2020-02-29_205042
50	5000	2289	66	0	8	0	79	2523	9.505231	5.124365976704631	18.738409	0.0	79.0	496.0	6.6163	4.1542773	17.986294	0.0	2645	2637	2637	0.70886075	20	66	150	277	419	4921	0	35	2020-02-29_205042
50	5000	2287	62	0	12	0	73	2530	9.354347	5.209883965135479	18.273943	0.0	73.0	496.0	6.6163	4.1542773	17.986294	0.0	2651	2639	2639	0.739726	20	66	150	277	419	4927	0	36	2020-02-29_205043
51	5000	2285	59	0	15	0	70	2535	8.911314	5.240465498187667	18.273943	0.0	70.0	496.0	6.6163	4.1542773	17.986294	0.0	2656	2641	2641	0.7285714	20	66	150	277	419	4930	0	36	2020-02-29_205043
51	5000	2285	57	0	13	0	72	2537	8.887835	5.150458024777042	18.273943	0.0	72.0	496.0	6.6163	4.1542773	17.986294	0.0	2658	2645	2645	0.7638889	20	66	150	277	419	4928	0	36	2020-02-29_205043
51	5000	2282	56	0	11	0	70	2545	9.092675	5.057203371303225	18.273943	0.0	70.0	496.0	6.6163	4.1542773	17.986294	0.0	2662	2651	2651	0.75714284	20	66	150	277	419	4930	0	36	2020-02-29_205043
52	5000	2280	55	0	9	0	70	2550	8.945267	4.785491259000043	18.273943	0.0	70.0	496.0	6.6163	4.1542773	17.986294	0.0	2665	2656	2656	0.7285714	20	66	150	277	419	4930	0	36	2020-02-29_205044
52	5000	2280	53	0	9	0	64	2558	9.031099	4.79614928282213	18.273943	0.0	64.0	496.0	6.6163	4.1542773	17.986294	0.0	2667	2658	2658	0.734375	20	66	150	277	419	4936	0	36	2020-02-29_205044
52	5000	2280	45	0	12	0	62	2565	8.920992	4.929249110732211	18.273943	0.0	62.0	496.0	6.6163	4.1542773	17.986294	0.0	2675	2663	2663	0.7741935	20	66	150	277	419	4938	0	36	2020-02-29_205044
53	5000	2278	44	0	13	0	61	2568	9.142768	4.928801781935975	18.273943	0.0	61.0	496.0	6.6163	4.1542773	17.986294	0.0	2678	2665	2665	0.75409836	20	66	150	277	419	4939	0	36	2020-02-29_205044
53	5000	2278	42	0	13	0	56	2575	9.123591	4.996703396272613	18.273943	0.0	56.0	496.0	6.6163	4.1542773	17.986294	0.0	2680	2667	2667	0.73214287	20	66	150	277	419	4944	0	36	2020-02-29_205044
53	5000	2278	40	0	7	0	60	2578	8.922313	5.029188598652413	21.088743	0.0	60.0	496.0	6.6163	4.1542773	17.986294	0.0	2682	2675	2675	0.6666667	20	66	150	277	419	4940	0	37	2020-02-29_205045
54	5000	2276	41	0	5	0	61	2580	9.462281	5.415570466063607	21.088743	0.0	61.0	496.0	6.6163	4.1542773	17.986294	0.0	2683	2678	2678	0.6885246	20	66	150	277	419	4939	0	37	2020-02-29_205045
54	5000	2275	39	0	6	0	55	2588	9.920172	5.551823517503671	21.088743	0.0	55.0	496.0	6.6163	4.1542773	17.986294	0.0	2686	2680	2680	0.74545455	20	66	150	277	419	4945	0	37	2020-02-29_205045
54	5000	2274	39	0	5	0	52	2593	10.025323	5.603969338877063	21.088743	0.0	52.0	496.0	6.6163	4.1542773	17.986294	0.0	2687	2682	2682	0.75	20	66	150	277	419	4948	0	37	2020-02-29_205045
55	5000	2273	40	0	4	0	50	2596	9.882046	5.634677784464806	21.088743	0.0	50.0	496.0	6.6163	4.1542773	17.986294	0.0	2687	2683	2683	0.74	20	66	150	277	419	4950	0	37	2020-02-29_205045
55	5000	2273	34	0	7	0	45	2604	9.579551	5.650906056360564	21.088743	0.0	45.0	496.0	6.6163	4.1542773	17.986294	0.0	2693	2686	2686	0.64444447	20	66	150	277	419	4955	0	37	2020-02-29_205046
55	5000	2271	28	0	14	0	43	2607	9.707747	5.710551404099887	21.088743	0.0	43.0	496.0	6.6163	4.1542773	17.986294	0.0	2701	2687	2687	0.55813956	20	66	150	277	419	4957	0	37	2020-02-29_205046
56	5000	2270	27	0	16	0	39	2611	9.894214	5.732860396344447	21.088743	0.0	39.0	496.0	6.6163	4.1542773	17.986294	0.0	2703	2687	2687	0.53846157	20	66	150	277	419	4961	0	37	2020-02-29_205046
56	5000	2267	28	0	12	0	44	2612	9.933745	5.411318305085203	21.088743	0.0	44.0	496.0	6.6163	4.1542773	17.986294	0.0	2705	2693	2693	0.6363636	20	66	150	277	419	4956	0	37	2020-02-29_205046
56	5000	2266	28	0	5	0	46	2618	9.747579	5.281681742880865	21.088743	0.0	46.0	496.0	6.6163	4.1542773	17.986294	0.0	2706	2701	2701	0.5652174	20	66	150	277	419	4954	0	37	2020-02-29_205046
57	5000	2266	26	0	4	0	46	2621	9.351275	5.592700540138462	21.088743	0.0	46.0	496.0	6.6163	4.1542773	17.986294	0.0	2708	2704	2704	0.5217391	20	66	150	277	419	4954	0	37	2020-02-29_205047
57	5000	2266	26	0	3	0	40	2628	9.362193	5.879983614425146	21.088743	0.0	40.0	496.0	6.6163	4.1542773	17.986294	0.0	2708	2705	2705	0.525	20	66	150	277	419	4960	0	37	2020-02-29_205047
57	5000	2266	25	0	3	0	38	2631	9.888824	5.889731908632719	21.088743	0.0	38.0	496.0	6.6163	4.1542773	17.986294	0.0	2709	2706	2706	0.55263156	20	66	150	277	419	4962	0	37	2020-02-29_205047
58	5000	2266	22	0	4	0	38	2633	9.807169	5.717019741769588	21.088743	0.0	38.0	496.0	6.6163	4.1542773	17.986294	0.0	2712	2708	2708	0.5263158	20	66	150	277	419	4962	0	37	2020-02-29_205047
58	5000	2266	22	0	4	0	30	2641	8.954416	5.607474937706093	21.088743	0.0	30.0	496.0	6.6163	4.1542773	17.986294	0.0	2712	2708	2708	0.53333336	20	66	150	277	419	4970	0	37	2020-02-29_205047
58	5000	2266	19	0	6	0	28	2643	9.373862	5.542543595228176	21.088743	0.0	28.0	496.0	6.6163	4.1542773	17.986294	0.0	2715	2709	2709	0.5	20	66	150	277	419	4972	0	38	2020-02-29_205048
59	5000	2265	18	0	5	0	27	2647	8.608356	5.037411157473012	21.088743	0.0	27.0	496.0	6.6163	4.1542773	17.986294	0.0	2717	2712	2712	0.37037036	20	66	150	277	419	4973	0	38	2020-02-29_205048
59	5000	2265	17	0	6	0	23	2651	8.039153	4.739144016348356	15.971218	0.0	23.0	496.0	6.6163	4.1542773	17.986294	0.0	2718	2712	2712	0.39130434	20	66	150	277	419	4977	0	38	2020-02-29_205048
59	5000	2264	17	0	4	0	23	2654	7.8348064	4.862348523759265	15.971218	0.0	23.0	496.0	6.6163	4.1542773	17.986294	0.0	2719	2715	2715	0.4347826	20	66	150	277	419	4977	0	38	2020-02-29_205048
60	5000	2263	17	0	3	0	25	2654	7.988144	4.762945303536199	15.971218	0.0	25.0	496.0	6.6163	4.1542773	17.986294	0.0	2720	2717	2717	0.44	20	66	150	277	419	4975	0	38	2020-02-29_205049
60	5000	2261	18	0	3	0	23	2657	8.225082	4.620754252044582	15.971218	0.0	23.0	496.0	6.6163	4.1542773	17.986294	0.0	2721	2718	2718	0.47826087	20	66	150	277	419	4977	0	38	2020-02-29_205049
60	5000	2261	18	0	2	0	24	2657	8.292202	4.531133400304765	15.971218	0.0	24.0	496.0	6.6163	4.1542773	17.986294	0.0	2721	2719	2719	0.45833334	20	66	150	277	419	4976	0	38	2020-02-29_205049
61	5000	2261	18	0	1	0	25	2657	8.481263	4.535339614617838	15.971218	0.0	25.0	496.0	6.6163	4.1542773	17.986294	0.0	2721	2720	2720	0.56	20	66	150	277	419	4975	0	38	2020-02-29_205049
61	5000	2260	17	0	2	0	24	2659	9.119084	4.591527284328644	15.971218	0.0	24.0	496.0	6.6163	4.1542773	17.986294	0.0	2723	2721	2721	0.5416667	20	66	150	277	419	4976	0	38	2020-02-29_205049
61	5000	2260	17	0	2	0	24	2659	9.119084	4.591527284328644	15.971218	0.0	24.0	496.0	6.6163	4.1542773	17.986294	0.0	2723	2721	2721	0.5416667	20	66	150	277	419	4976	0	38	2020-02-29_205049
62	5000	2260	17	0	2	0	22	2661	8.975366	4.754080375046508	15.971218	0.0	22.0	496.0	6.6163	4.1542773	17.986294	0.0	2723	2721	2721	0.54545456	20	66	150	277	419	4978	0	38	2020-02-29_205050
62	5000	2260	17	0	0	0	21	2664	8.897528	4.7612893315396	15.971218	0.0	21.0	496.0	6.6163	4.1542773	17.986294	0.0	2723	2723	2723	0.5714286	20	66	150	277	419	4979	0	38	2020-02-29_205050
62	5000	2260	17	0	0	0	18	2667	8.176553	4.694564378900518	15.6383705	0.0	18.0	496.0	6.6163	4.1542773	17.986294	0.0	2723	2723	2723	0.6111111	20	66	150	277	419	4982	0	38	2020-02-29_205050
63	5000	2260	16	0	1	0	17	2668	7.9672656	4.751702053902119	15.6383705	0.0	17.0	496.0	6.6163	4.1542773	17.986294	0.0	2724	2723	2723	0.5882353	20	66	150	277	419	4983	0	38	2020-02-29_205050
63	5000	2259	15	0	3	0	16	2669	8.111993	4.8686850312076535	15.6383705	0.0	16.0	496.0	6.6163	4.1542773	17.986294	0.0	2726	2723	2723	0.625	20	66	150	277	419	4984	0	38	2020-02-29_205050
63	5000	2259	14	0	4	0	15	2670	8.340986	4.949576565905683	15.6383705	0.0	15.0	496.0	6.6163	4.1542773	17.986294	0.0	2727	2723	2723	0.6666667	20	66	150	277	419	4985	0	38	2020-02-29_205050
64	5000	2257	16	0	3	0	15	2671	8.95546	4.614661957334334	15.6383705	0.0	15.0	496.0	6.6163	4.1542773	17.986294	0.0	2727	2724	2724	0.8	20	66	150	277	419	4985	0	38	2020-02-29_205051
64	5000	2257	16	0	1	0	16	2672	8.319723	4.37739976734414	14.907009	0.0	16.0	496.0	6.6163	4.1542773	17.986294	0.0	2727	2726	2726	0.6875	20	66	150	277	419	4984	0	38	2020-02-29_205051
64	5000	2257	14	0	2	0	17	2672	8.612779	4.407268649913986	14.907009	0.0	17.0	496.0	6.6163	4.1542773	17.986294	0.0	2729	2727	2727	0.64705884	20	66	150	277	419	4983	0	38	2020-02-29_205051
65	5000	2257	13	0	3	0	17	2672	8.612779	4.407268649913986	14.907009	0.0	17.0	496.0	6.6163	4.1542773	17.986294	0.0	2730	2727	2727	0.64705884	20	66	150	277	419	4983	0	38	2020-02-29_205051
65	5000	2257	12	0	4	0	14	2675	9.1998205	4.344341649440733	14.907009	0.0	14.0	496.0	6.6163	4.1542773	17.986294	0.0	2731	2727	2727	0.71428573	20	66	150	277	419	4986	0	38	2020-02-29_205051
65	5000	2257	11	0	3	0	12	2679	9.826983	3.744520634732241	14.907009	3.0676727	12.0	496.0	6.6163	4.1542773	17.986294	0.0	2732	2729	2729	0.5	20	66	150	277	419	4988	0	38	2020-02-29_205051
66	5000	2257	10	0	3	0	13	2679	9.456519	3.8258524474642335	14.907009	3.0676727	13.0	496.0	6.6163	4.1542773	17.986294	0.0	2733	2730	2730	0.46153846	20	66	150	277	419	4987	0	38	2020-02-29_205052
66	5000	2256	11	0	2	0	14	2679	9.127059	3.8769623494458902	14.907009	3.0676727	14.0	496.0	6.6163	4.1542773	17.986294	0.0	2733	2731	2731	0.5	20	66	150	277	419	4986	0	38	2020-02-29_205052
66	5000	2256	11	0	1	0	15	2679	8.622842	4.2155338037126615	14.907009	1.5638046	15.0	496.0	6.6163	4.1542773	17.986294	0.0	2733	2732	2732	0.46666667	20	66	150	277	419	4985	0	38	2020-02-29_205052
67	5000	2256	10	0	1	0	13	2682	7.8908033	4.024631004715972	14.161312	1.5638046	13.0	496.0	6.6163	4.1542773	17.986294	0.0	2734	2733	2733	0.61538464	20	66	150	277	419	4987	0	38	2020-02-29_205052
67	5000	2255	10	0	2	0	13	2682	7.8908033	4.024631004715972	14.161312	1.5638046	13.0	496.0	6.6163	4.1542773	17.986294	0.0	2735	2733	2733	0.61538464	20	66	150	277	419	4987	0	38	2020-02-29_205052
67	5000	2254	10	0	3	0	11	2684	8.078842	4.379890106773469	14.161312	1.5638046	11.0	496.0	6.6163	4.1542773	17.986294	0.0	2736	2733	2733	0.54545456	20	66	150	277	419	4989	0	38	2020-02-29_205052
68	5000	2254	10	0	2	0	11	2685	8.209858	4.458556172633832	14.161312	1.5638046	11.0	496.0	6.6163	4.1542773	17.986294	0.0	2736	2734	2734	0.54545456	20	66	150	277	419	4989	0	38	2020-02-29_205053
68	5000	2254	10	0	1	0	12	2685	8.440651	4.325592511995783	14.161312	1.5638046	12.0	496.0	6.6163	4.1542773	17.986294	0.0	2736	2735	2735	0.5	20	66	150	277	419	4988	0	38	2020-02-29_205053
68	5000	2254	8	0	2	0	13	2685	8.650776	4.2101660536685355	14.161312	1.5638046	13.0	496.0	6.6163	4.1542773	17.986294	0.0	2738	2736	2736	0.53846157	20	66	150	277	419	4987	0	38	2020-02-29_205053
69	5000	2254	8	0	2	0	13	2685	8.650776	4.2101660536685355	14.161312	1.5638046	13.0	496.0	6.6163	4.1542773	17.986294	0.0	2738	2736	2736	0.53846157	20	66	150	277	419	4987	0	38	2020-02-29_205053
69	5000	2254	6	0	4	0	12	2686	8.9836035	4.214964800378838	14.161312	1.5638046	12.0	496.0	6.6163	4.1542773	17.986294	0.0	2740	2736	2736	0.5	20	66	150	277	419	4988	0	38	2020-02-29_205053
69	5000	2254	6	0	2	0	14	2686	8.887082	3.9066700213638152	14.161312	1.5638046	14.0	496.0	6.6163	4.1542773	17.986294	0.0	2740	2738	2738	0.42857143	20	66	150	277	419	4986	0	38	2020-02-29_205053
70	5000	2253	7	0	2	0	12	2688	8.461566	3.9950619257590256	14.161312	1.5638046	12.0	496.0	6.6163	4.1542773	17.986294	0.0	2740	2738	2738	0.33333334	20	66	150	277	419	4988	0	38	2020-02-29_205053
70	5000	2253	7	0	0	0	12	2690	9.02977	3.706119276446396	14.161312	1.5638046	12.0	496.0	6.6163	4.1542773	17.986294	0.0	2740	2740	2740	0.41666666	20	66	150	277	419	4988	0	38	2020-02-29_205054
70	5000	2253	6	0	1	0	10	2692	9.236691	3.810927395027155	14.161312	1.5638046	10.0	496.0	6.6163	4.1542773	17.986294	0.0	2741	2740	2740	0.5	20	66	150	277	419	4990	0	38	2020-02-29_205054
71	5000	2252	7	0	1	0	10	2692	9.236691	3.810927395027155	14.161312	1.5638046	10.0	496.0	6.6163	4.1542773	17.986294	0.0	2741	2740	2740	0.5	20	66	150	277	419	4990	0	38	2020-02-29_205054
71	5000	2252	7	0	1	0	9	2693	8.98611	3.953753153835586	14.161312	1.5638046	9.0	496.0	6.6163	4.1542773	17.986294	0.0	2741	2740	2740	0.44444445	20	66	150	277	419	4991	0	38	2020-02-29_205054
71	5000	2252	6	0	1	0	9	2694	7.7449207	3.878720251197338	12.561855	1.5638046	9.0	496.0	6.6163	4.1542773	17.986294	0.0	2742	2741	2741	0.33333334	20	66	150	277	419	4991	0	38	2020-02-29_205054
72	5000	2252	5	0	2	0	9	2694	7.7449207	3.878720251197338	12.561855	1.5638046	9.0	496.0	6.6163	4.1542773	17.986294	0.0	2743	2741	2741	0.33333334	20	66	150	277	419	4991	0	38	2020-02-29_205054
72	5000	2252	5	0	2	0	8	2695	8.107527	3.9801103095482007	12.561855	1.5638046	8.0	496.0	6.6163	4.1542773	17.986294	0.0	2743	2741	2741	0.25	20	66	150	277	419	4992	0	38	2020-02-29_205054
72	5000	2251	5	0	2	0	7	2697	8.013568	3.517006700055441	12.561855	2.9906006	7.0	496.0	6.6163	4.1542773	17.986294	0.0	2744	2742	2742	0.2857143	20	66	150	277	419	4993	0	38	2020-02-29_205055
73	5000	2251	4	0	2	0	7	2698	8.431763	4.246374715793309	15.489216	2.9906006	7.0	496.0	6.6163	4.1542773	17.986294	0.0	2745	2743	2743	0.42857143	20	66	150	277	419	4993	0	38	2020-02-29_205055
73	5000	2250	5	0	2	0	7	2698	8.431763	4.246374715793309	15.489216	2.9906006	7.0	496.0	6.6163	4.1542773	17.986294	0.0	2745	2743	2743	0.42857143	20	66	150	277	419	4993	0	38	2020-02-29_205055
73	5000	2250	5	0	1	0	8	2698	8.130099	4.02290319950504	15.489216	2.9906006	8.0	496.0	6.6163	4.1542773	17.986294	0.0	2745	2744	2744	0.5	20	66	150	277	419	4992	0	38	2020-02-29_205055
74	5000	2250	5	0	0	0	9	2698	8.267944	3.785735189375013	15.489216	2.9906006	9.0	496.0	6.6163	4.1542773	17.986294	0.0	2745	2745	2745	0.5555556	20	66	150	277	419	4991	0	38	2020-02-29_205055
74	5000	2250	5	0	0	0	9	2698	8.267944	3.785735189375013	15.489216	2.9906006	9.0	496.0	6.6163	4.1542773	17.986294	0.0	2745	2745	2745	0.5555556	20	66	150	277	419	4991	0	38	2020-02-29_205055
74	5000	2250	5	0	0	0	9	2698	8.267944	3.785735189375013	15.489216	2.9906006	9.0	496.0	6.6163	4.1542773	17.986294	0.0	2745	2745	2745	0.5555556	20	66	150	277	419	4991	0	38	2020-02-29_205056
75	5000	2250	5	0	0	0	8	2699	8.927612	3.450106997834819	15.489216	4.0757065	8.0	496.0	6.6163	4.1542773	17.986294	0.0	2745	2745	2745	0.625	20	66	150	277	419	4992	0	38	2020-02-29_205056
75	5000	2250	5	0	0	0	6	2701	8.482013	3.9219605941854834	15.489216	4.0757065	6.0	496.0	6.6163	4.1542773	17.986294	0.0	2745	2745	2745	0.6666667	20	66	150	277	419	4994	0	38	2020-02-29_205056
75	5000	2250	5	0	0	0	5	2702	8.726545	4.333445449748085	15.489216	4.0757065	5.0	496.0	6.6163	4.1542773	17.986294	0.0	2745	2745	2745	0.8	20	66	150	277	419	4995	0	38	2020-02-29_205056
76	5000	2250	5	0	0	0	5	2702	8.726545	4.333445449748085	15.489216	4.0757065	5.0	496.0	6.6163	4.1542773	17.986294	0.0	2745	2745	2745	0.8	20	66	150	277	419	4995	0	38	2020-02-29_205056
76	5000	2250	4	0	1	0	5	2702	8.726545	4.333445449748085	15.489216	4.0757065	5.0	496.0	6.6163	4.1542773	17.986294	0.0	2746	2745	2745	0.8	20	66	150	277	419	4995	0	38	2020-02-29_205056
76	5000	2250	4	0	1	0	5	2702	8.726545	4.333445449748085	15.489216	4.0757065	5.0	496.0	6.6163	4.1542773	17.986294	0.0	2746	2745	2745	0.8	20	66	150	277	419	4995	0	38	2020-02-29_205056
77	5000	2250	4	0	1	0	5	2702	8.726545	4.333445449748085	15.489216	4.0757065	5.0	496.0	6.6163	4.1542773	17.986294	0.0	2746	2745	2745	0.8	20	66	150	277	419	4995	0	38	2020-02-29_205057
77	5000	2249	5	0	0	0	6	2702	9.326152	4.1448970996338055	15.489216	4.0757065	6.0	496.0	6.6163	4.1542773	17.986294	0.0	2746	2746	2746	1.1666666	20	66	150	277	419	4994	0	38	2020-02-29_205057
77	5000	2249	5	0	0	0	6	2702	9.326152	4.1448970996338055	15.489216	4.0757065	6.0	496.0	6.6163	4.1542773	17.986294	0.0	2746	2746	2746	1.1666666	20	66	150	277	419	4994	0	38	2020-02-29_205057
78	5000	2249	5	0	0	0	5	2703	9.987692	4.265320260477339	15.489216	4.0757065	5.0	496.0	6.6163	4.1542773	17.986294	0.0	2746	2746	2746	1.2	20	66	150	277	419	4995	0	38	2020-02-29_205057
78	5000	2249	4	0	1	0	4	2704	10.314953	4.852141365740479	15.489216	4.0757065	4.0	496.0	6.6163	4.1542773	17.986294	0.0	2747	2746	2746	1.25	20	66	150	277	419	4996	0	38	2020-02-29_205057
78	5000	2249	4	0	1	0	4	2704	10.314953	4.852141365740479	15.489216	4.0757065	4.0	496.0	6.6163	4.1542773	17.986294	0.0	2747	2746	2746	1.25	20	66	150	277	419	4996	0	38	2020-02-29_205057
79	5000	2249	4	0	1	0	4	2704	10.314953	4.852141365740479	15.489216	4.0757065	4.0	496.0	6.6163	4.1542773	17.986294	0.0	2747	2746	2746	1.25	20	66	150	277	419	4996	0	38	2020-02-29_205058
79	5000	2248	5	0	0	0	5	2704	9.368582	4.7048427955236525	15.489216	4.0757065	5.0	496.0	6.6163	4.1542773	17.986294	0.0	2747	2747	2747	1.2	20	66	150	277	419	4995	0	38	2020-02-29_205058
79	5000	2248	4	0	1	0	4	2705	9.3680525	5.4326843334370585	15.489216	4.0757065	4.0	496.0	6.6163	4.1542773	17.986294	0.0	2748	2747	2747	1.25	20	66	150	277	419	4996	0	38	2020-02-29_205058
80	5000	2248	4	0	1	0	3	2706	8.382674	6.200424413613599	15.489216	4.0757065	3.0	496.0	6.6163	4.1542773	17.986294	0.0	2748	2747	2747	0.6666667	20	66	150	277	419	4997	0	38	2020-02-29_205058
80	5000	2248	4	0	1	0	2	2707	10.536158	7.004682064969033	15.489216	5.5830994	2.0	496.0	6.6163	4.1542773	17.986294	0.0	2748	2747	2747	1.0	20	66	150	277	419	4998	0	38	2020-02-29_205058
80	5000	2248	3	0	1	0	2	2708	7.6199303	2.8805139159926045	9.656761	5.5830994	2.0	496.0	6.6163	4.1542773	17.986294	0.0	2749	2748	2748	1.5	20	66	150	277	419	4998	0	38	2020-02-29_205058
81	5000	2248	3	0	1	0	2	2708	7.6199303	2.8805139159926045	9.656761	5.5830994	2.0	496.0	6.6163	4.1542773	17.986294	0.0	2749	2748	2748	1.5	20	66	150	277	419	4998	0	38	2020-02-29_205058
81	5000	2248	3	0	1	0	2	2708	7.6199303	2.8805139159926045	9.656761	5.5830994	2.0	496.0	6.6163	4.1542773	17.986294	0.0	2749	2748	2748	1.5	20	66	150	277	419	4998	0	38	2020-02-29_205059
81	5000	2248	3	0	0	0	3	2708	6.187899	3.20948881339355	9.656761	3.3238373	3.0	496.0	6.6163	4.1542773	17.986294	0.0	2749	2749	2749	1.0	20	66	150	277	419	4997	0	38	2020-02-29_205059
82	5000	2247	4	0	0	0	3	2708	6.187899	3.20948881339355	9.656761	3.3238373	3.0	496.0	6.6163	4.1542773	17.986294	0.0	2749	2749	2749	1.0	20	66	150	277	419	4997	0	38	2020-02-29_205059
82	5000	2247	4	0	0	0	3	2708	6.187899	3.20948881339355	9.656761	3.3238373	3.0	496.0	6.6163	4.1542773	17.986294	0.0	2749	2749	2749	1.0	20	66	150	277	419	4997	0	38	2020-02-29_205059
82	5000	2246	5	0	0	0	3	2708	6.187899	3.20948881339355	9.656761	3.3238373	3.0	496.0	6.6163	4.1542773	17.986294	0.0	2749	2749	2749	1.0	20	66	150	277	419	4997	0	38	2020-02-29_205059
83	5000	2246	5	0	0	0	3	2708	6.187899	3.20948881339355	9.656761	3.3238373	3.0	496.0	6.6163	4.1542773	17.986294	0.0	2749	2749	2749	1.0	20	66	150	277	419	4997	0	38	2020-02-29_205059
83	5000	2246	5	0	0	0	2	2709	6.490299	4.478053512055872	9.656761	3.3238373	2.0	496.0	6.6163	4.1542773	17.986294	0.0	2749	2749	2749	1.0	20	66	150	277	419	4998	0	38	2020-02-29_205059
83	5000	2246	5	0	0	0	2	2709	6.490299	4.478053512055872	9.656761	3.3238373	2.0	496.0	6.6163	4.1542773	17.986294	0.0	2749	2749	2749	1.0	20	66	150	277	419	4998	0	38	2020-02-29_205100
84	5000	2246	3	0	2	0	2	2709	6.490299	4.478053512055872	9.656761	3.3238373	2.0	496.0	6.6163	4.1542773	17.986294	0.0	2751	2749	2749	1.0	20	66	150	277	419	4998	0	38	2020-02-29_205100
84	5000	2246	3	0	2	0	2	2709	6.490299	4.478053512055872	9.656761	3.3238373	2.0	496.0	6.6163	4.1542773	17.986294	0.0	2751	2749	2749	1.0	20	66	150	277	419	4998	0	38	2020-02-29_205100
84	5000	2246	3	0	2	0	2	2709	6.490299	4.478053512055872	9.656761	3.3238373	2.0	496.0	6.6163	4.1542773	17.986294	0.0	2751	2749	2749	1.0	20	66	150	277	419	4998	0	38	2020-02-29_205100
85	5000	2246	3	0	0	0	3	2710	8.895658	4.984863066021704	12.932556	3.3238373	3.0	496.0	6.6163	4.1542773	17.986294	0.0	2751	2751	2751	0.33333334	20	66	150	277	419	4997	0	38	2020-02-29_205100
85	5000	2246	3	0	0	0	3	2710	8.895658	4.984863066021704	12.932556	3.3238373	3.0	496.0	6.6163	4.1542773	17.986294	0.0	2751	2751	2751	0.33333334	20	66	150	277	419	4997	0	38	2020-02-29_205100
85	5000	2246	3	0	0	0	3	2710	8.895658	4.984863066021704	12.932556	3.3238373	3.0	496.0	6.6163	4.1542773	17.986294	0.0	2751	2751	2751	0.33333334	20	66	150	277	419	4997	0	38	2020-02-29_205100
86	5000	2246	3	0	0	0	3	2710	8.895658	4.984863066021704	12.932556	3.3238373	3.0	496.0	6.6163	4.1542773	17.986294	0.0	2751	2751	2751	0.33333334	20	66	150	277	419	4997	0	38	2020-02-29_205101
86	5000	2246	3	0	0	0	3	2710	8.895658	4.984863066021704	12.932556	3.3238373	3.0	496.0	6.6163	4.1542773	17.986294	0.0	2751	2751	2751	0.33333334	20	66	150	277	419	4997	0	38	2020-02-29_205101
86	5000	2246	3	0	0	0	2	2711	6.8772087	5.025226090692163	10.43058	3.3238373	2.0	496.0	6.6163	4.1542773	17.986294	0.0	2751	2751	2751	0.0	20	66	150	277	419	4998	0	38	2020-02-29_205101
87	5000	2246	3	0	0	0	2	2711	6.8772087	5.025226090692163	10.43058	3.3238373	2.0	496.0	6.6163	4.1542773	17.986294	0.0	2751	2751	2751	0.0	20	66	150	277	419	4998	0	38	2020-02-29_205101
87	5000	2246	3	0	0	0	2	2711	6.8772087	5.025226090692163	10.43058	3.3238373	2.0	496.0	6.6163	4.1542773	17.986294	0.0	2751	2751	2751	0.0	20	66	150	277	419	4998	0	38	2020-02-29_205101
87	5000	2246	3	0	0	0	2	2711	6.8772087	5.025226090692163	10.43058	3.3238373	2.0	496.0	6.6163	4.1542773	17.986294	0.0	2751	2751	2751	0.0	20	66	150	277	419	4998	0	38	2020-02-29_205101
88	5000	2245	4	0	0	0	2	2711	6.8772087	5.025226090692163	10.43058	3.3238373	2.0	496.0	6.6163	4.1542773	17.986294	0.0	2751	2751	2751	0.0	20	66	150	277	419	4998	0	38	2020-02-29_205101
88	5000	2245	4	0	0	0	2	2711	6.8772087	5.025226090692163	10.43058	3.3238373	2.0	496.0	6.6163	4.1542773	17.986294	0.0	2751	2751	2751	0.0	20	66	150	277	419	4998	0	38	2020-02-29_205102
88	5000	2245	4	0	0	0	2	2711	6.8772087	5.025226090692163	10.43058	3.3238373	2.0	496.0	6.6163	4.1542773	17.986294	0.0	2751	2751	2751	0.0	20	66	150	277	419	4998	0	38	2020-02-29_205102
89	5000	2244	4	0	1	0	1	2712	10.43058	NaN	10.43058	10.43058	1.0	496.0	6.6163	4.1542773	17.986294	0.0	2752	2751	2751	0.0	20	66	150	277	419	4999	0	38	2020-02-29_205102
89	5000	2244	3	0	2	0	1	2712	10.43058	NaN	10.43058	10.43058	1.0	496.0	6.6163	4.1542773	17.986294	0.0	2753	2751	2751	0.0	20	66	150	277	419	4999	0	38	2020-02-29_205102
89	5000	2244	3	0	2	0	1	2712	10.43058	NaN	10.43058	10.43058	1.0	496.0	6.6163	4.1542773	17.986294	0.0	2753	2751	2751	0.0	20	66	150	277	419	4999	0	38	2020-02-29_205102
90	5000	2244	3	0	1	0	2	2712	8.335377	2.9630650749978265	10.43058	6.2401733	2.0	496.0	6.6163	4.1542773	17.986294	0.0	2753	2752	2752	0.0	20	66	150	277	419	4998	0	38	2020-02-29_205102
90	5000	2244	3	0	0	0	3	2712	8.788368	2.2372932850061353	10.43058	6.2401733	3.0	496.0	6.6163	4.1542773	17.986294	0.0	2753	2753	2753	0.6666667	20	66	150	277	419	4997	0	38	2020-02-29_205102
90	5000	2244	3	0	0	0	3	2712	8.788368	2.2372932850061353	10.43058	6.2401733	3.0	496.0	6.6163	4.1542773	17.986294	0.0	2753	2753	2753	0.6666667	20	66	150	277	419	4997	0	38	2020-02-29_205103
91	5000	2244	3	0	0	0	3	2712	8.788368	2.2372932850061353	10.43058	6.2401733	3.0	496.0	6.6163	4.1542773	17.986294	0.0	2753	2753	2753	0.6666667	20	66	150	277	419	4997	0	38	2020-02-29_205103
91	5000	2243	4	0	0	0	3	2712	8.788368	2.2372932850061353	10.43058	6.2401733	3.0	496.0	6.6163	4.1542773	17.986294	0.0	2753	2753	2753	0.6666667	20	66	150	277	419	4997	0	38	2020-02-29_205103
91	5000	2243	3	0	1	0	3	2712	8.788368	2.2372932850061353	10.43058	6.2401733	3.0	496.0	6.6163	4.1542773	17.986294	0.0	2754	2753	2753	0.6666667	20	66	150	277	419	4997	0	38	2020-02-29_205103
92	5000	2243	3	0	1	0	3	2712	8.788368	2.2372932850061353	10.43058	6.2401733	3.0	496.0	6.6163	4.1542773	17.986294	0.0	2754	2753	2753	0.6666667	20	66	150	277	419	4997	0	38	2020-02-29_205103
92	5000	2243	3	0	1	0	2	2713	7.9672623	2.442472618675787	9.694351	6.2401733	2.0	496.0	6.6163	4.1542773	17.986294	0.0	2754	2753	2753	1.0	20	66	150	277	419	4998	0	38	2020-02-29_205103
92	5000	2243	3	0	0	0	3	2713	8.53287	1.9855912453697424	9.694351	6.2401733	3.0	496.0	6.6163	4.1542773	17.986294	0.0	2754	2754	2754	0.6666667	20	66	150	277	419	4997	0	38	2020-02-29_205104
93	5000	2243	3	0	0	0	2	2714	7.9672623	2.442472618675787	9.694351	6.2401733	2.0	496.0	6.6163	4.1542773	17.986294	0.0	2754	2754	2754	1.0	20	66	150	277	419	4998	0	38	2020-02-29_205104
93	5000	2243	3	0	0	0	2	2714	7.9672623	2.442472618675787	9.694351	6.2401733	2.0	496.0	6.6163	4.1542773	17.986294	0.0	2754	2754	2754	1.0	20	66	150	277	419	4998	0	38	2020-02-29_205104
93	5000	2243	3	0	0	0	2	2714	7.9672623	2.442472618675787	9.694351	6.2401733	2.0	496.0	6.6163	4.1542773	17.986294	0.0	2754	2754	2754	1.0	20	66	150	277	419	4998	0	38	2020-02-29_205104
94	5000	2243	3	0	0	0	2	2714	7.9672623	2.442472618675787	9.694351	6.2401733	2.0	496.0	6.6163	4.1542773	17.986294	0.0	2754	2754	2754	1.0	20	66	150	277	419	4998	0	38	2020-02-29_205104
94	5000	2243	3	0	0	0	2	2714	7.9672623	2.442472618675787	9.694351	6.2401733	2.0	496.0	6.6163	4.1542773	17.986294	0.0	2754	2754	2754	1.0	20	66	150	277	419	4998	0	38	2020-02-29_205104
94	5000	2243	3	0	0	0	2	2714	7.9672623	2.442472618675787	9.694351	6.2401733	2.0	496.0	6.6163	4.1542773	17.986294	0.0	2754	2754	2754	1.0	20	66	150	277	419	4998	0	38	2020-02-29_205104
95	5000	2243	3	0	0	0	2	2714	7.9672623	2.442472618675787	9.694351	6.2401733	2.0	496.0	6.6163	4.1542773	17.986294	0.0	2754	2754	2754	1.0	20	66	150	277	419	4998	0	38	2020-02-29_205105
95	5000	2242	4	0	0	0	2	2714	7.9672623	2.442472618675787	9.694351	6.2401733	2.0	496.0	6.6163	4.1542773	17.986294	0.0	2754	2754	2754	1.0	20	66	150	277	419	4998	0	38	2020-02-29_205105
95	5000	2242	4	0	0	0	2	2714	7.9672623	2.442472618675787	9.694351	6.2401733	2.0	496.0	6.6163	4.1542773	17.986294	0.0	2754	2754	2754	1.0	20	66	150	277	419	4998	0	38	2020-02-29_205105
96	5000	2242	4	0	0	0	2	2714	7.9672623	2.442472618675787	9.694351	6.2401733	2.0	496.0	6.6163	4.1542773	17.986294	0.0	2754	2754	2754	1.0	20	66	150	277	419	4998	0	38	2020-02-29_205105
96	5000	2242	4	0	0	0	1	2715	6.2401733	NaN	6.2401733	6.2401733	1.0	496.0	6.6163	4.1542773	17.986294	0.0	2754	2754	2754	0.0	20	66	150	277	419	4999	0	38	2020-02-29_205105
96	5000	2242	4	0	0	0	0	2716	NaN	-0.0	9999.0	9999.0	0.0	496.0	6.6163	4.1542773	17.986294	0.0	2754	2754	2754	0.0	20	66	150	277	419	5000	0	38	2020-02-29_205105
97	5000	2242	4	0	0	0	0	2716	NaN	-0.0	9999.0	9999.0	0.0	496.0	6.6163	4.1542773	17.986294	0.0	2754	2754	2754	0.0	20	66	150	277	419	5000	0	38	2020-02-29_205106
97	5000	2242	4	0	0	0	0	2716	NaN	-0.0	9999.0	9999.0	0.0	496.0	6.6163	4.1542773	17.986294	0.0	2754	2754	2754	0.0	20	66	150	277	419	5000	0	38	2020-02-29_205106
97	5000	2242	4	0	0	0	0	2716	NaN	-0.0	9999.0	9999.0	0.0	496.0	6.6163	4.1542773	17.986294	0.0	2754	2754	2754	0.0	20	66	150	277	419	5000	0	38	2020-02-29_205106
98	5000	2241	5	0	0	0	0	2716	NaN	-0.0	9999.0	9999.0	0.0	496.0	6.6163	4.1542773	17.986294	0.0	2754	2754	2754	0.0	20	66	150	277	419	5000	0	38	2020-02-29_205106
98	5000	2241	5	0	0	0	0	2716	NaN	-0.0	9999.0	9999.0	0.0	496.0	6.6163	4.1542773	17.986294	0.0	2754	2754	2754	0.0	20	66	150	277	419	5000	0	38	2020-02-29_205106
98	5000	2241	5	0	0	0	0	2716	NaN	-0.0	9999.0	9999.0	0.0	496.0	6.6163	4.1542773	17.986294	0.0	2754	2754	2754	0.0	20	66	150	277	419	5000	0	38	2020-02-29_205106
99	5000	2241	5	0	0	0	0	2716	NaN	-0.0	9999.0	9999.0	0.0	496.0	6.6163	4.1542773	17.986294	0.0	2754	2754	2754	0.0	20	66	150	277	419	5000	0	38	2020-02-29_205106
99	5000	2241	5	0	0	0	0	2716	NaN	-0.0	9999.0	9999.0	0.0	496.0	6.6163	4.1542773	17.986294	0.0	2754	2754	2754	0.0	20	66	150	277	419	5000	0	38	2020-02-29_205107
99	5000	2241	5	0	0	0	0	2716	NaN	-0.0	9999.0	9999.0	0.0	496.0	6.6163	4.1542773	17.986294	0.0	2754	2754	2754	0.0	20	66	150	277	419	5000	0	38	2020-02-29_205107
100	5000	2241	5	0	0	0	0	2716	NaN	-0.0	9999.0	9999.0	0.0	496.0	6.6163	4.1542773	17.986294	0.0	2754	2754	2754	0.0	20	66	150	277	419	5000	0	38	2020-02-29_205107
100	5000	2241	5	0	0	0	0	2716	NaN	-0.0	9999.0	9999.0	0.0	496.0	6.6163	4.1542773	17.986294	0.0	2754	2754	2754	0.0	20	66	150	277	419	5000	0	38	2020-02-29_205107
100	5000	2241	5	0	0	0	0	2716	NaN	-0.0	9999.0	9999.0	0.0	496.0	6.6163	4.1542773	17.986294	0.0	2754	2754	2754	0.0	20	66	150	277	419	5000	0	38	2020-02-29_205107
101	5000	2241	5	0	0	0	0	2716	NaN	-0.0	9999.0	9999.0	0.0	496.0	6.6163	4.1542773	17.986294	0.0	2754	2754	2754	0.0	20	66	150	277	419	5000	0	38	2020-02-29_205107
101	5000	2241	4	0	1	0	0	2716	NaN	-0.0	9999.0	9999.0	0.0	496.0	6.6163	4.1542773	17.986294	0.0	2755	2754	2754	0.0	20	66	150	277	419	5000	0	38	2020-02-29_205107
101	5000	2241	3	0	2	0	0	2716	NaN	-0.0	9999.0	9999.0	0.0	496.0	6.6163	4.1542773	17.986294	0.0	2756	2754	2754	0.0	20	66	150	277	419	5000	0	38	2020-02-29_205108
102	5000	2241	2	0	3	0	0	2716	NaN	-0.0	9999.0	9999.0	0.0	496.0	6.6163	4.1542773	17.986294	0.0	2757	2754	2754	0.0	20	66	150	277	419	5000	0	38	2020-02-29_205108
102	5000	2241	2	0	2	0	1	2716	12.099449	NaN	12.099449	12.099449	1.0	496.0	6.6163	4.1542773	17.986294	0.0	2757	2755	2755	1.0	20	66	150	277	419	4999	0	38	2020-02-29_205108
102	5000	2241	2	0	1	0	2	2716	7.8414993	6.021650353494159	12.099449	3.5835495	2.0	496.0	6.6163	4.1542773	17.986294	0.0	2757	2756	2756	0.5	20	66	150	277	419	4998	0	38	2020-02-29_205108
103	5000	2241	2	0	0	0	3	2716	9.7871475	5.4301727736720045	13.678444	3.5835495	3.0	496.0	6.6163	4.1542773	17.986294	0.0	2757	2757	2757	1.0	20	66	150	277	419	4997	0	38	2020-02-29_205108
103	5000	2241	2	0	0	0	3	2716	9.7871475	5.4301727736720045	13.678444	3.5835495	3.0	496.0	6.6163	4.1542773	17.986294	0.0	2757	2757	2757	1.0	20	66	150	277	419	4997	0	38	2020-02-29_205108
103	5000	2241	2	0	0	0	3	2716	9.7871475	5.4301727736720045	13.678444	3.5835495	3.0	496.0	6.6163	4.1542773	17.986294	0.0	2757	2757	2757	1.0	20	66	150	277	419	4997	0	38	2020-02-29_205108
104	5000	2241	2	0	0	0	3	2716	9.7871475	5.4301727736720045	13.678444	3.5835495	3.0	496.0	6.6163	4.1542773	17.986294	0.0	2757	2757	2757	1.0	20	66	150	277	419	4997	0	38	2020-02-29_205109
104	5000	2240	3	0	0	0	3	2716	9.7871475	5.4301727736720045	13.678444	3.5835495	3.0	496.0	6.6163	4.1542773	17.986294	0.0	2757	2757	2757	1.0	20	66	150	277	419	4997	0	38	2020-02-29_205109
104	5000	2240	2	0	1	0	3	2716	9.7871475	5.4301727736720045	13.678444	3.5835495	3.0	496.0	6.6163	4.1542773	17.986294	0.0	2758	2757	2757	1.0	20	66	150	277	419	4997	0	38	2020-02-29_205109
105	5000	2240	2	0	1	0	3	2716	9.7871475	5.4301727736720045	13.678444	3.5835495	3.0	496.0	6.6163	4.1542773	17.986294	0.0	2758	2757	2757	1.0	20	66	150	277	419	4997	0	38	2020-02-29_205109
105	5000	2240	2	0	1	0	3	2716	9.7871475	5.4301727736720045	13.678444	3.5835495	3.0	496.0	6.6163	4.1542773	17.986294	0.0	2758	2757	2757	1.0	20	66	150	277	419	4997	0	38	2020-02-29_205109
105	5000	2240	2	0	0	0	4	2716	9.633665	4.444331109403278	13.678444	3.5835495	4.0	496.0	6.6163	4.1542773	17.986294	0.0	2758	2758	2758	1.0	20	66	150	277	419	4996	0	38	2020-02-29_205109
106	5000	2240	2	0	0	0	3	2717	8.285405	4.3268111124795094	12.099449	3.5835495	3.0	496.0	6.6163	4.1542773	17.986294	0.0	2758	2758	2758	0.6666667	20	66	150	277	419	4997	0	38	2020-02-29_205110
106	5000	2240	2	0	0	0	2	2718	6.3783836	3.9524922825775954	9.173218	3.5835495	2.0	496.0	6.6163	4.1542773	17.986294	0.0	2758	2758	2758	0.5	20	66	150	277	419	4998	0	38	2020-02-29_205110
106	5000	2240	2	0	0	0	2	2718	6.3783836	3.9524922825775954	9.173218	3.5835495	2.0	496.0	6.6163	4.1542773	17.986294	0.0	2758	2758	2758	0.5	20	66	150	277	419	4998	0	38	2020-02-29_205110
107	5000	2240	2	0	0	0	2	2718	6.3783836	3.9524922825775954	9.173218	3.5835495	2.0	496.0	6.6163	4.1542773	17.986294	0.0	2758	2758	2758	0.5	20	66	150	277	419	4998	0	38	2020-02-29_205110
107	5000	2240	2	0	0	0	2	2718	6.3783836	3.9524922825775954	9.173218	3.5835495	2.0	496.0	6.6163	4.1542773	17.986294	0.0	2758	2758	2758	0.5	20	66	150	277	419	4998	0	38	2020-02-29_205110
107	5000	2240	2	0	0	0	2	2718	6.3783836	3.9524922825775954	9.173218	3.5835495	2.0	496.0	6.6163	4.1542773	17.986294	0.0	2758	2758	2758	0.5	20	66	150	277	419	4998	0	38	2020-02-29_205110
108	5000	2239	3	0	0	0	2	2718	6.3783836	3.9524922825775954	9.173218	3.5835495	2.0	496.0	6.6163	4.1542773	17.986294	0.0	2758	2758	2758	0.5	20	66	150	277	419	4998	0	38	2020-02-29_205110
108	5000	2239	3	0	0	0	2	2718	6.3783836	3.9524922825775954	9.173218	3.5835495	2.0	496.0	6.6163	4.1542773	17.986294	0.0	2758	2758	2758	0.5	20	66	150	277	419	4998	0	38	2020-02-29_205111
108	5000	2239	3	0	0	0	2	2718	6.3783836	3.9524922825775954	9.173218	3.5835495	2.0	496.0	6.6163	4.1542773	17.986294	0.0	2758	2758	2758	0.5	20	66	150	277	419	4998	0	38	2020-02-29_205111
109	5000	2239	3	0	0	0	2	2718	6.3783836	3.9524922825775954	9.173218	3.5835495	2.0	496.0	6.6163	4.1542773	17.986294	0.0	2758	2758	2758	0.5	20	66	150	277	419	4998	0	38	2020-02-29_205111
109	5000	2239	3	0	0	0	2	2718	6.3783836	3.9524922825775954	9.173218	3.5835495	2.0	496.0	6.6163	4.1542773	17.986294	0.0	2758	2758	2758	0.5	20	66	150	277	419	4998	0	38	2020-02-29_205111
109	5000	2239	2	0	1	0	2	2718	6.3783836	3.9524922825775954	9.173218	3.5835495	2.0	496.0	6.6163	4.1542773	17.986294	0.0	2759	2758	2758	0.5	20	66	150	277	419	4998	0	38	2020-02-29_205111
110	5000	2239	2	0	1	0	2	2718	6.3783836	3.9524922825775954	9.173218	3.5835495	2.0	496.0	6.6163	4.1542773	17.986294	0.0	2759	2758	2758	0.5	20	66	150	277	419	4998	0	38	2020-02-29_205111
110	5000	2239	2	0	1	0	2	2718	6.3783836	3.9524922825775954	9.173218	3.5835495	2.0	496.0	6.6163	4.1542773	17.986294	0.0	2759	2758	2758	0.5	20	66	150	277	419	4998	0	38	2020-02-29_205111
110	5000	2239	2	0	0	0	3	2718	10.355777	7.434383733230343	18.310562	3.5835495	3.0	496.0	6.6163	4.1542773	17.986294	0.0	2759	2759	2759	0.6666667	20	66	150	277	419	4997	0	38	2020-02-29_205112
111	5000	2239	2	0	0	0	2	2719	13.74189	6.461078019557161	18.310562	9.173218	2.0	496.0	6.6163	4.1542773	17.986294	0.0	2759	2759	2759	1.0	20	66	150	277	419	4998	0	38	2020-02-29_205112
111	5000	2239	2	0	0	0	2	2719	13.74189	6.461078019557161	18.310562	9.173218	2.0	496.0	6.6163	4.1542773	17.986294	0.0	2759	2759	2759	1.0	20	66	150	277	419	4998	0	38	2020-02-29_205112
111	5000	2239	2	0	0	0	2	2719	13.74189	6.461078019557161	18.310562	9.173218	2.0	496.0	6.6163	4.1542773	17.986294	0.0	2759	2759	2759	1.0	20	66	150	277	419	4998	0	38	2020-02-29_205112
112	5000	2239	2	0	0	0	2	2719	13.74189	6.461078019557161	18.310562	9.173218	2.0	496.0	6.6163	4.1542773	17.986294	0.0	2759	2759	2759	1.0	20	66	150	277	419	4998	0	38	2020-02-29_205112
112	5000	2239	2	0	0	0	2	2719	13.74189	6.461078019557161	18.310562	9.173218	2.0	496.0	6.6163	4.1542773	17.986294	0.0	2759	2759	2759	1.0	20	66	150	277	419	4998	0	38	2020-02-29_205112
112	5000	2239	2	0	0	0	2	2719	13.74189	6.461078019557161	18.310562	9.173218	2.0	496.0	6.6163	4.1542773	17.986294	0.0	2759	2759	2759	1.0	20	66	150	277	419	4998	0	38	2020-02-29_205112
113	5000	2239	2	0	0	0	2	2719	13.74189	6.461078019557161	18.310562	9.173218	2.0	496.0	6.6163	4.1542773	17.986294	0.0	2759	2759	2759	1.0	20	66	150	277	419	4998	0	38	2020-02-29_205113
113	5000	2239	2	0	0	0	2	2719	13.74189	6.461078019557161	18.310562	9.173218	2.0	496.0	6.6163	4.1542773	17.986294	0.0	2759	2759	2759	1.0	20	66	150	277	419	4998	0	38	2020-02-29_205113
113	5000	2239	2	0	0	0	2	2719	13.74189	6.461078019557161	18.310562	9.173218	2.0	496.0	6.6163	4.1542773	17.986294	0.0	2759	2759	2759	1.0	20	66	150	277	419	4998	0	38	2020-02-29_205113
114	5000	2239	2	0	0	0	2	2719	13.74189	6.461078019557161	18.310562	9.173218	2.0	496.0	6.6163	4.1542773	17.986294	0.0	2759	2759	2759	1.0	20	66	150	277	419	4998	0	38	2020-02-29_205113
114	5000	2239	2	0	0	0	2	2719	13.74189	6.461078019557161	18.310562	9.173218	2.0	496.0	6.6163	4.1542773	17.986294	0.0	2759	2759	2759	1.0	20	66	150	277	419	4998	0	38	2020-02-29_205113
114	5000	2239	1	0	1	0	0	2721	NaN	-0.0	9999.0	9999.0	0.0	496.0	6.6163	4.1542773	17.986294	0.0	2760	2759	2759	0.0	20	66	150	277	419	5000	0	38	2020-02-29_205113
115	5000	2239	1	0	1	0	0	2721	NaN	-0.0	9999.0	9999.0	0.0	496.0	6.6163	4.1542773	17.986294	0.0	2760	2759	2759	0.0	20	66	150	277	419	5000	0	38	2020-02-29_205113
115	5000	2239	1	0	1	0	0	2721	NaN	-0.0	9999.0	9999.0	0.0	496.0	6.6163	4.1542773	17.986294	0.0	2760	2759	2759	0.0	20	66	150	277	419	5000	0	38	2020-02-29_205114
115	5000	2239	1	0	0	0	1	2721	10.330269	NaN	10.330269	10.330269	1.0	496.0	6.6163	4.1542773	17.986294	0.0	2760	2760	2760	1.0	20	66	150	277	419	4999	0	38	2020-02-29_205114
116	5000	2239	1	0	0	0	1	2721	10.330269	NaN	10.330269	10.330269	1.0	496.0	6.6163	4.1542773	17.986294	0.0	2760	2760	2760	1.0	20	66	150	277	419	4999	0	38	2020-02-29_205114
116	5000	2239	1	0	0	0	1	2721	10.330269	NaN	10.330269	10.330269	1.0	496.0	6.6163	4.1542773	17.986294	0.0	2760	2760	2760	1.0	20	66	150	277	419	4999	0	38	2020-02-29_205114
116	5000	2239	1	0	0	0	1	2721	10.330269	NaN	10.330269	10.330269	1.0	496.0	6.6163	4.1542773	17.986294	0.0	2760	2760	2760	1.0	20	66	150	277	419	4999	0	38	2020-02-29_205114
117	5000	2239	1	0	0	0	1	2721	10.330269	NaN	10.330269	10.330269	1.0	496.0	6.6163	4.1542773	17.986294	0.0	2760	2760	2760	1.0	20	66	150	277	419	4999	0	38	2020-02-29_205114
117	5000	2239	1	0	0	0	1	2721	10.330269	NaN	10.330269	10.330269	1.0	496.0	6.6163	4.1542773	17.986294	0.0	2760	2760	2760	1.0	20	66	150	277	419	4999	0	38	2020-02-29_205114
117	5000	2239	1	0	0	0	1	2721	10.330269	NaN	10.330269	10.330269	1.0	496.0	6.6163	4.1542773	17.986294	0.0	2760	2760	2760	1.0	20	66	150	277	419	4999	0	38	2020-02-29_205115
118	5000	2239	1	0	0	0	1	2721	10.330269	NaN	10.330269	10.330269	1.0	496.0	6.6163	4.1542773	17.986294	0.0	2760	2760	2760	1.0	20	66	150	277	419	4999	0	38	2020-02-29_205115
118	5000	2239	0	0	1	0	1	2721	10.330269	NaN	10.330269	10.330269	1.0	496.0	6.6163	4.1542773	17.986294	0.0	2761	2760	2760	1.0	20	66	150	277	419	4999	0	38	2020-02-29_205115
118	5000	2239	0	0	1	0	1	2721	10.330269	NaN	10.330269	10.330269	1.0	496.0	6.6163	4.1542773	17.986294	0.0	2761	2760	2760	1.0	20	66	150	277	419	4999	0	38	2020-02-29_205115
119	5000	2239	0	0	1	0	1	2721	10.330269	NaN	10.330269	10.330269	1.0	496.0	6.6163	4.1542773	17.986294	0.0	2761	2760	2760	1.0	20	66	150	277	419	4999	0	38	2020-02-29_205115
119	5000	2238	1	0	0	0	2	2721	10.326618	0.005162820355190475	10.330269	10.322968	2.0	496.0	6.6163	4.1542773	17.986294	0.0	2761	2761	2761	1.0	20	66	150	277	419	4998	0	38	2020-02-29_205115
119	5000	2238	1	0	0	0	2	2721	10.326618	0.005162820355190475	10.330269	10.322968	2.0	496.0	6.6163	4.1542773	17.986294	0.0	2761	2761	2761	1.0	20	66	150	277	419	4998	0	38	2020-02-29_205115
120	5000	2238	1	0	0	0	2	2721	10.326618	0.005162820355190475	10.330269	10.322968	2.0	496.0	6.6163	4.1542773	17.986294	0.0	2761	2761	2761	1.0	20	66	150	277	419	4998	0	38	2020-02-29_205116
120	5000	2238	1	0	0	0	2	2721	10.326618	0.005162820355190475	10.330269	10.322968	2.0	496.0	6.6163	4.1542773	17.986294	0.0	2761	2761	2761	1.0	20	66	150	277	419	4998	0	38	2020-02-29_205116
120	5000	2238	1	0	0	0	2	2721	10.326618	0.005162820355190475	10.330269	10.322968	2.0	496.0	6.6163	4.1542773	17.986294	0.0	2761	2761	2761	1.0	20	66	150	277	419	4998	0	38	2020-02-29_205116
121	5000	2238	1	0	0	0	2	2721	10.326618	0.005162820355190475	10.330269	10.322968	2.0	496.0	6.6163	4.1542773	17.986294	0.0	2761	2761	2761	1.0	20	66	150	277	419	4998	0	38	2020-02-29_205116
121	5000	2238	1	0	0	0	2	2721	10.326618	0.005162820355190475	10.330269	10.322968	2.0	496.0	6.6163	4.1542773	17.986294	0.0	2761	2761	2761	1.0	20	66	150	277	419	4998	0	38	2020-02-29_205116
121	5000	2238	1	0	0	0	2	2721	10.326618	0.005162820355190475	10.330269	10.322968	2.0	496.0	6.6163	4.1542773	17.986294	0.0	2761	2761	2761	1.0	20	66	150	277	419	4998	0	38	2020-02-29_205116
122	5000	2238	1	0	0	0	2	2721	10.326618	0.005162820355190475	10.330269	10.322968	2.0	496.0	6.6163	4.1542773	17.986294	0.0	2761	2761	2761	1.0	20	66	150	277	419	4998	0	38	2020-02-29_205116
122	5000	2238	1	0	0	0	2	2721	10.326618	0.005162820355190475	10.330269	10.322968	2.0	496.0	6.6163	4.1542773	17.986294	0.0	2761	2761	2761	1.0	20	66	150	277	419	4998	0	38	2020-02-29_205117
122	5000	2238	1	0	0	0	2	2721	10.326618	0.005162820355190475	10.330269	10.322968	2.0	496.0	6.6163	4.1542773	17.986294	0.0	2761	2761	2761	1.0	20	66	150	277	419	4998	0	38	2020-02-29_205117
123	5000	2238	1	0	0	0	2	2721	10.326618	0.005162820355190475	10.330269	10.322968	2.0	496.0	6.6163	4.1542773	17.986294	0.0	2761	2761	2761	1.0	20	66	150	277	419	4998	0	38	2020-02-29_205117
123	5000	2238	1	0	0	0	1	2722	10.322968	NaN	10.322968	10.322968	1.0	496.0	6.6163	4.1542773	17.986294	0.0	2761	2761	2761	1.0	20	66	150	277	419	4999	0	38	2020-02-29_205117
123	5000	2238	1	0	0	0	1	2722	10.322968	NaN	10.322968	10.322968	1.0	496.0	6.6163	4.1542773	17.986294	0.0	2761	2761	2761	1.0	20	66	150	277	419	4999	0	38	2020-02-29_205117
124	5000	2238	1	0	0	0	0	2723	NaN	-0.0	9999.0	9999.0	0.0	496.0	6.6163	4.1542773	17.986294	0.0	2761	2761	2761	0.0	20	66	150	277	419	5000	0	38	2020-02-29_205117
124	5000	2238	0	0	1	0	0	2723	NaN	-0.0	9999.0	9999.0	0.0	496.0	6.6163	4.1542773	17.986294	0.0	2762	2761	2761	0.0	20	66	150	277	419	5000	0	38	2020-02-29_205118
124	5000	2238	0	0	1	0	0	2723	NaN	-0.0	9999.0	9999.0	0.0	496.0	6.6163	4.1542773	17.986294	0.0	2762	2761	2761	0.0	20	66	150	277	419	5000	0	38	2020-02-29_205118
125	5000	2237	1	0	1	0	0	2723	NaN	-0.0	9999.0	9999.0	0.0	496.0	6.6163	4.1542773	17.986294	0.0	2762	2761	2761	0.0	20	66	150	277	419	5000	0	38	2020-02-29_205118
125	5000	2237	1	0	0	0	0	2724	NaN	-0.0	9999.0	9999.0	0.0	496.0	6.6163	4.1542773	17.986294	0.0	2762	2762	2762	0.0	20	66	150	277	419	5000	0	38	2020-02-29_205118
125	5000	2237	1	0	0	0	0	2724	NaN	-0.0	9999.0	9999.0	0.0	496.0	6.6163	4.1542773	17.986294	0.0	2762	2762	2762	0.0	20	66	150	277	419	5000	0	38	2020-02-29_205118
126	5000	2237	1	0	0	0	0	2724	NaN	-0.0	9999.0	9999.0	0.0	496.0	6.6163	4.1542773	17.986294	0.0	2762	2762	2762	0.0	20	66	150	277	419	5000	0	38	2020-02-29_205118
126	5000	2237	1	0	0	0	0	2724	NaN	-0.0	9999.0	9999.0	0.0	496.0	6.6163	4.1542773	17.986294	0.0	2762	2762	2762	0.0	20	66	150	277	419	5000	0	38	2020-02-29_205118
126	5000	2237	1	0	0	0	0	2724	NaN	-0.0	9999.0	9999.0	0.0	496.0	6.6163	4.1542773	17.986294	0.0	2762	2762	2762	0.0	20	66	150	277	419	5000	0	38	2020-02-29_205119
127	5000	2237	1	0	0	0	0	2724	NaN	-0.0	9999.0	9999.0	0.0	496.0	6.6163	4.1542773	17.986294	0.0	2762	2762	2762	0.0	20	66	150	277	419	5000	0	38	2020-02-29_205119
127	5000	2237	1	0	0	0	0	2724	NaN	-0.0	9999.0	9999.0	0.0	496.0	6.6163	4.1542773	17.986294	0.0	2762	2762	2762	0.0	20	66	150	277	419	5000	0	38	2020-02-29_205119
127	5000	2237	1	0	0	0	0	2724	NaN	-0.0	9999.0	9999.0	0.0	496.0	6.6163	4.1542773	17.986294	0.0	2762	2762	2762	0.0	20	66	150	277	419	5000	0	38	2020-02-29_205119
128	5000	2237	1	0	0	0	0	2724	NaN	-0.0	9999.0	9999.0	0.0	496.0	6.6163	4.1542773	17.986294	0.0	2762	2762	2762	0.0	20	66	150	277	419	5000	0	38	2020-02-29_205119
128	5000	2237	1	0	0	0	0	2724	NaN	-0.0	9999.0	9999.0	0.0	496.0	6.6163	4.1542773	17.986294	0.0	2762	2762	2762	0.0	20	66	150	277	419	5000	0	38	2020-02-29_205119
128	5000	2237	1	0	0	0	0	2724	NaN	-0.0	9999.0	9999.0	0.0	496.0	6.6163	4.1542773	17.986294	0.0	2762	2762	2762	0.0	20	66	150	277	419	5000	0	38	2020-02-29_205119
129	5000	2237	1	0	0	0	0	2724	NaN	-0.0	9999.0	9999.0	0.0	496.0	6.6163	4.1542773	17.986294	0.0	2762	2762	2762	0.0	20	66	150	277	419	5000	0	38	2020-02-29_205120
129	5000	2237	1	0	0	0	0	2724	NaN	-0.0	9999.0	9999.0	0.0	496.0	6.6163	4.1542773	17.986294	0.0	2762	2762	2762	0.0	20	66	150	277	419	5000	0	38	2020-02-29_205120
129	5000	2237	1	0	0	0	0	2724	NaN	-0.0	9999.0	9999.0	0.0	496.0	6.6163	4.1542773	17.986294	0.0	2762	2762	2762	0.0	20	66	150	277	419	5000	0	38	2020-02-29_205120
130	5000	2237	1	0	0	0	0	2724	NaN	-0.0	9999.0	9999.0	0.0	496.0	6.6163	4.1542773	17.986294	0.0	2762	2762	2762	0.0	20	66	150	277	419	5000	0	38	2020-02-29_205120
130	5000	2237	1	0	0	0	0	2724	NaN	-0.0	9999.0	9999.0	0.0	496.0	6.6163	4.1542773	17.986294	0.0	2762	2762	2762	0.0	20	66	150	277	419	5000	0	38	2020-02-29_205120
130	5000	2237	1	0	0	0	0	2724	NaN	-0.0	9999.0	9999.0	0.0	496.0	6.6163	4.1542773	17.986294	0.0	2762	2762	2762	0.0	20	66	150	277	419	5000	0	38	2020-02-29_205120
131	5000	2236	2	0	0	0	0	2724	NaN	-0.0	9999.0	9999.0	0.0	496.0	6.6163	4.1542773	17.986294	0.0	2762	2762	2762	0.0	20	66	150	277	419	5000	0	38	2020-02-29_205120
131	5000	2236	2	0	0	0	0	2724	NaN	-0.0	9999.0	9999.0	0.0	496.0	6.6163	4.1542773	17.986294	0.0	2762	2762	2762	0.0	20	66	150	277	419	5000	0	38	2020-02-29_205121
131	5000	2236	2	0	0	0	0	2724	NaN	-0.0	9999.0	9999.0	0.0	496.0	6.6163	4.1542773	17.986294	0.0	2762	2762	2762	0.0	20	66	150	277	419	5000	0	38	2020-02-29_205121
132	5000	2236	2	0	0	0	0	2724	NaN	-0.0	9999.0	9999.0	0.0	496.0	6.6163	4.1542773	17.986294	0.0	2762	2762	2762	0.0	20	66	150	277	419	5000	0	38	2020-02-29_205121
132	5000	2236	2	0	0	0	0	2724	NaN	-0.0	9999.0	9999.0	0.0	496.0	6.6163	4.1542773	17.986294	0.0	2762	2762	2762	0.0	20	66	150	277	419	5000	0	38	2020-02-29_205121
132	5000	2236	2	0	0	0	0	2724	NaN	-0.0	9999.0	9999.0	0.0	496.0	6.6163	4.1542773	17.986294	0.0	2762	2762	2762	0.0	20	66	150	277	419	5000	0	38	2020-02-29_205121
133	5000	2236	2	0	0	0	0	2724	NaN	-0.0	9999.0	9999.0	0.0	496.0	6.6163	4.1542773	17.986294	0.0	2762	2762	2762	0.0	20	66	150	277	419	5000	0	38	2020-02-29_205121
133	5000	2236	1	0	1	0	0	2724	NaN	-0.0	9999.0	9999.0	0.0	496.0	6.6163	4.1542773	17.986294	0.0	2763	2762	2762	0.0	20	66	150	277	419	5000	0	38	2020-02-29_205121
133	5000	2236	1	0	1	0	0	2724	NaN	-0.0	9999.0	9999.0	0.0	496.0	6.6163	4.1542773	17.986294	0.0	2763	2762	2762	0.0	20	66	150	277	419	5000	0	38	2020-02-29_205122
134	5000	2236	1	0	1	0	0	2724	NaN	-0.0	9999.0	9999.0	0.0	496.0	6.6163	4.1542773	17.986294	0.0	2763	2762	2762	0.0	20	66	150	277	419	5000	0	38	2020-02-29_205122
134	5000	2236	1	0	0	0	1	2724	8.091415	NaN	8.091415	8.091415	1.0	496.0	6.6163	4.1542773	17.986294	0.0	2763	2763	2763	1.0	20	66	150	277	419	4999	0	38	2020-02-29_205122
134	5000	2236	1	0	0	0	1	2724	8.091415	NaN	8.091415	8.091415	1.0	496.0	6.6163	4.1542773	17.986294	0.0	2763	2763	2763	1.0	20	66	150	277	419	4999	0	38	2020-02-29_205122
135	5000	2236	1	0	0	0	1	2724	8.091415	NaN	8.091415	8.091415	1.0	496.0	6.6163	4.1542773	17.986294	0.0	2763	2763	2763	1.0	20	66	150	277	419	4999	0	38	2020-02-29_205122
135	5000	2236	1	0	0	0	1	2724	8.091415	NaN	8.091415	8.091415	1.0	496.0	6.6163	4.1542773	17.986294	0.0	2763	2763	2763	1.0	20	66	150	277	419	4999	0	38	2020-02-29_205122
135	5000	2236	1	0	0	0	1	2724	8.091415	NaN	8.091415	8.091415	1.0	496.0	6.6163	4.1542773	17.986294	0.0	2763	2763	2763	1.0	20	66	150	277	419	4999	0	38	2020-02-29_205122
136	5000	2236	1	0	0	0	1	2724	8.091415	NaN	8.091415	8.091415	1.0	496.0	6.6163	4.1542773	17.986294	0.0	2763	2763	2763	1.0	20	66	150	277	419	4999	0	38	2020-02-29_205123
136	5000	2236	1	0	0	0	1	2724	8.091415	NaN	8.091415	8.091415	1.0	496.0	6.6163	4.1542773	17.986294	0.0	2763	2763	2763	1.0	20	66	150	277	419	4999	0	38	2020-02-29_205123
136	5000	2236	1	0	0	0	1	2724	8.091415	NaN	8.091415	8.091415	1.0	496.0	6.6163	4.1542773	17.986294	0.0	2763	2763	2763	1.0	20	66	150	277	419	4999	0	38	2020-02-29_205123
137	5000	2236	1	0	0	0	1	2724	8.091415	NaN	8.091415	8.091415	1.0	496.0	6.6163	4.1542773	17.986294	0.0	2763	2763	2763	1.0	20	66	150	277	419	4999	0	38	2020-02-29_205123
137	5000	2236	1	0	0	0	1	2724	8.091415	NaN	8.091415	8.091415	1.0	496.0	6.6163	4.1542773	17.986294	0.0	2763	2763	2763	1.0	20	66	150	277	419	4999	0	38	2020-02-29_205123
137	5000	2236	1	0	0	0	1	2724	8.091415	NaN	8.091415	8.091415	1.0	496.0	6.6163	4.1542773	17.986294	0.0	2763	2763	2763	1.0	20	66	150	277	419	4999	0	38	2020-02-29_205123
138	5000	2236	1	0	0	0	1	2724	8.091415	NaN	8.091415	8.091415	1.0	496.0	6.6163	4.1542773	17.986294	0.0	2763	2763	2763	1.0	20	66	150	277	419	4999	0	38	2020-02-29_205123
138	5000	2236	1	0	0	0	1	2724	8.091415	NaN	8.091415	8.091415	1.0	496.0	6.6163	4.1542773	17.986294	0.0	2763	2763	2763	1.0	20	66	150	277	419	4999	0	38	2020-02-29_205124
138	5000	2236	1	0	0	0	1	2724	8.091415	NaN	8.091415	8.091415	1.0	496.0	6.6163	4.1542773	17.986294	0.0	2763	2763	2763	1.0	20	66	150	277	419	4999	0	38	2020-02-29_205124
139	5000	2236	1	0	0	0	1	2724	8.091415	NaN	8.091415	8.091415	1.0	496.0	6.6163	4.1542773	17.986294	0.0	2763	2763	2763	1.0	20	66	150	277	419	4999	0	38	2020-02-29_205124
139	5000	2236	1	0	0	0	1	2724	8.091415	NaN	8.091415	8.091415	1.0	496.0	6.6163	4.1542773	17.986294	0.0	2763	2763	2763	1.0	20	66	150	277	419	4999	0	38	2020-02-29_205124
139	5000	2236	1	0	0	0	1	2724	8.091415	NaN	8.091415	8.091415	1.0	496.0	6.6163	4.1542773	17.986294	0.0	2763	2763	2763	1.0	20	66	150	277	419	4999	0	38	2020-02-29_205124
140	5000	2236	1	0	0	0	0	2725	NaN	-0.0	9999.0	9999.0	0.0	496.0	6.6163	4.1542773	17.986294	0.0	2763	2763	2763	0.0	20	66	150	277	419	5000	0	38	2020-02-29_205124
140	5000	2236	1	0	0	0	0	2725	NaN	-0.0	9999.0	9999.0	0.0	496.0	6.6163	4.1542773	17.986294	0.0	2763	2763	2763	0.0	20	66	150	277	419	5000	0	38	2020-02-29_205124
140	5000	2236	1	0	0	0	0	2725	NaN	-0.0	9999.0	9999.0	0.0	496.0	6.6163	4.1542773	17.986294	0.0	2763	2763	2763	0.0	20	66	150	277	419	5000	0	38	2020-02-29_205125
141	5000	2236	1	0	0	0	0	2725	NaN	-0.0	9999.0	9999.0	0.0	496.0	6.6163	4.1542773	17.986294	0.0	2763	2763	2763	0.0	20	66	150	277	419	5000	0	38	2020-02-29_205125
141	5000	2236	1	0	0	0	0	2725	NaN	-0.0	9999.0	9999.0	0.0	496.0	6.6163	4.1542773	17.986294	0.0	2763	2763	2763	0.0	20	66	150	277	419	5000	0	38	2020-02-29_205125
141	5000	2236	1	0	0	0	0	2725	NaN	-0.0	9999.0	9999.0	0.0	496.0	6.6163	4.1542773	17.986294	0.0	2763	2763	2763	0.0	20	66	150	277	419	5000	0	38	2020-02-29_205125
142	5000	2236	1	0	0	0	0	2725	NaN	-0.0	9999.0	9999.0	0.0	496.0	6.6163	4.1542773	17.986294	0.0	2763	2763	2763	0.0	20	66	150	277	419	5000	0	38	2020-02-29_205125
142	5000	2235	2	0	0	0	0	2725	NaN	-0.0	9999.0	9999.0	0.0	496.0	6.6163	4.1542773	17.986294	0.0	2763	2763	2763	0.0	20	66	150	277	419	5000	0	38	2020-02-29_205125
142	5000	2235	2	0	0	0	0	2725	NaN	-0.0	9999.0	9999.0	0.0	496.0	6.6163	4.1542773	17.986294	0.0	2763	2763	2763	0.0	20	66	150	277	419	5000	0	38	2020-02-29_205125
143	5000	2235	2	0	0	0	0	2725	NaN	-0.0	9999.0	9999.0	0.0	496.0	6.6163	4.1542773	17.986294	0.0	2763	2763	2763	0.0	20	66	150	277	419	5000	0	38	2020-02-29_205126
143	5000	2235	2	0	0	0	0	2725	NaN	-0.0	9999.0	9999.0	0.0	496.0	6.6163	4.1542773	17.986294	0.0	2763	2763	2763	0.0	20	66	150	277	419	5000	0	38	2020-02-29_205126
143	5000	2235	2	0	0	0	0	2725	NaN	-0.0	9999.0	9999.0	0.0	496.0	6.6163	4.1542773	17.986294	0.0	2763	2763	2763	0.0	20	66	150	277	419	5000	0	38	2020-02-29_205126
144	5000	2235	2	0	0	0	0	2725	NaN	-0.0	9999.0	9999.0	0.0	496.0	6.6163	4.1542773	17.986294	0.0	2763	2763	2763	0.0	20	66	150	277	419	5000	0	38	2020-02-29_205126
144	5000	2235	1	0	1	0	0	2725	NaN	-0.0	9999.0	9999.0	0.0	496.0	6.6163	4.1542773	17.986294	0.0	2764	2763	2763	0.0	20	66	150	277	419	5000	0	38	2020-02-29_205126
144	5000	2235	1	0	1	0	0	2725	NaN	-0.0	9999.0	9999.0	0.0	496.0	6.6163	4.1542773	17.986294	0.0	2764	2763	2763	0.0	20	66	150	277	419	5000	0	38	2020-02-29_205126
145	5000	2235	1	0	1	0	0	2725	NaN	-0.0	9999.0	9999.0	0.0	496.0	6.6163	4.1542773	17.986294	0.0	2764	2763	2763	0.0	20	66	150	277	419	5000	0	38	2020-02-29_205127
145	5000	2235	1	0	0	0	1	2725	13.022659	NaN	13.022659	13.022659	1.0	496.0	6.6163	4.1542773	17.986294	0.0	2764	2764	2764	1.0	20	66	150	277	419	4999	0	38	2020-02-29_205127
145	5000	2235	1	0	0	0	1	2725	13.022659	NaN	13.022659	13.022659	1.0	496.0	6.6163	4.1542773	17.986294	0.0	2764	2764	2764	1.0	20	66	150	277	419	4999	0	38	2020-02-29_205127
146	5000	2235	0	0	1	0	1	2725	13.022659	NaN	13.022659	13.022659	1.0	496.0	6.6163	4.1542773	17.986294	0.0	2765	2764	2764	1.0	20	66	150	277	419	4999	0	38	2020-02-29_205127
146	5000	2235	0	0	1	0	1	2725	13.022659	NaN	13.022659	13.022659	1.0	496.0	6.6163	4.1542773	17.986294	0.0	2765	2764	2764	1.0	20	66	150	277	419	4999	0	38	2020-02-29_205127
146	5000	2235	0	0	1	0	1	2725	13.022659	NaN	13.022659	13.022659	1.0	496.0	6.6163	4.1542773	17.986294	0.0	2765	2764	2764	1.0	20	66	150	277	419	4999	0	38	2020-02-29_205127
147	5000	2235	0	0	0	0	2	2725	8.29705	6.683020116200097	13.022659	3.5714417	2.0	496.0	6.6163	4.1542773	17.986294	0.0	2765	2765	2765	0.5	20	66	150	277	419	4998	0	38	2020-02-29_205128
147	5000	2235	0	0	0	0	2	2725	8.29705	6.683020116200097	13.022659	3.5714417	2.0	496.0	6.6163	4.1542773	17.986294	0.0	2765	2765	2765	0.5	20	66	150	277	419	4998	0	38	2020-02-29_205128
147	5000	2235	0	0	0	0	2	2725	8.29705	6.683020116200097	13.022659	3.5714417	2.0	496.0	6.6163	4.1542773	17.986294	0.0	2765	2765	2765	0.5	20	66	150	277	419	4998	0	38	2020-02-29_205128
148	5000	2235	0	0	0	0	2	2725	8.29705	6.683020116200097	13.022659	3.5714417	2.0	496.0	6.6163	4.1542773	17.986294	0.0	2765	2765	2765	0.5	20	66	150	277	419	4998	0	38	2020-02-29_205128
148	5000	2235	0	0	0	0	1	2726	3.5714417	NaN	3.5714417	3.5714417	1.0	496.0	6.6163	4.1542773	17.986294	0.0	2765	2765	2765	0.0	20	66	150	277	419	4999	0	38	2020-02-29_205128
148	5000	2235	0	0	0	0	1	2726	3.5714417	NaN	3.5714417	3.5714417	1.0	496.0	6.6163	4.1542773	17.986294	0.0	2765	2765	2765	0.0	20	66	150	277	419	4999	0	38	2020-02-29_205128
149	5000	2235	0	0	0	0	1	2726	3.5714417	NaN	3.5714417	3.5714417	1.0	496.0	6.6163	4.1542773	17.986294	0.0	2765	2765	2765	0.0	20	66	150	277	419	4999	0	38	2020-02-29_205128
149	5000	2235	0	0	0	0	1	2726	3.5714417	NaN	3.5714417	3.5714417	1.0	496.0	6.6163	4.1542773	17.986294	0.0	2765	2765	2765	0.0	20	66	150	277	419	4999	0	38	2020-02-29_205129
149	5000	2235	0	0	0	0	1	2726	3.5714417	NaN	3.5714417	3.5714417	1.0	496.0	6.6163	4.1542773	17.986294	0.0	2765	2765	2765	0.0	20	66	150	277	419	4999	0	38	2020-02-29_205129
150	5000	2235	0	0	0	0	1	2726	3.5714417	NaN	3.5714417	3.5714417	1.0	496.0	6.6163	4.1542773	17.986294	0.0	2765	2765	2765	0.0	20	66	150	277	419	4999	0	38	2020-02-29_205129
150	5000	2235	0	0	0	0	1	2726	3.5714417	NaN	3.5714417	3.5714417	1.0	496.0	6.6163	4.1542773	17.986294	0.0	2765	2765	2765	0.0	20	66	150	277	419	4999	0	38	2020-02-29_205129
150	5000	2235	0	0	0	0	0	2727	NaN	-0.0	9999.0	9999.0	0.0	496.0	6.6163	4.1542773	17.986294	0.0	2765	2765	2765	0.0	20	66	150	277	419	5000	0	38	2020-02-29_205129
151	5000	2235	0	0	0	0	0	2727	NaN	-0.0	9999.0	9999.0	0.0	496.0	6.6163	4.1542773	17.986294	0.0	2765	2765	2765	0.0	20	66	150	277	419	5000	0	38	2020-02-29_205129
151	5000	2235	0	0	0	0	0	2727	NaN	-0.0	9999.0	9999.0	0.0	496.0	6.6163	4.1542773	17.986294	0.0	2765	2765	2765	0.0	20	66	150	277	419	5000	0	38	2020-02-29_205130
151	5000	2235	0	0	0	0	0	2727	NaN	-0.0	9999.0	9999.0	0.0	496.0	6.6163	4.1542773	17.986294	0.0	2765	2765	2765	0.0	20	66	150	277	419	5000	0	38	2020-02-29_205130
152	5000	2235	0	0	0	0	0	2727	NaN	-0.0	9999.0	9999.0	0.0	496.0	6.6163	4.1542773	17.986294	0.0	2765	2765	2765	0.0	20	66	150	277	419	5000	0	38	2020-02-29_205130
152	5000	2235	0	0	0	0	0	2727	NaN	-0.0	9999.0	9999.0	0.0	496.0	6.6163	4.1542773	17.986294	0.0	2765	2765	2765	0.0	20	66	150	277	419	5000	0	38	2020-02-29_205130
152	5000	2235	0	0	0	0	0	2727	NaN	-0.0	9999.0	9999.0	0.0	496.0	6.6163	4.1542773	17.986294	0.0	2765	2765	2765	0.0	20	66	150	277	419	5000	0	38	2020-02-29_205130
153	5000	2235	0	0	0	0	0	2727	NaN	-0.0	9999.0	9999.0	0.0	496.0	6.6163	4.1542773	17.986294	0.0	2765	2765	2765	0.0	20	66	150	277	419	5000	0	38	2020-02-29_205130
153	5000	2235	0	0	0	0	0	2727	NaN	-0.0	9999.0	9999.0	0.0	496.0	6.6163	4.1542773	17.986294	0.0	2765	2765	2765	0.0	20	66	150	277	419	5000	0	38	2020-02-29_205130
153	5000	2235	0	0	0	0	0	2727	NaN	-0.0	9999.0	9999.0	0.0	496.0	6.6163	4.1542773	17.986294	0.0	2765	2765	2765	0.0	20	66	150	277	419	5000	0	38	2020-02-29_205131
154	5000	2235	0	0	0	0	0	2727	NaN	-0.0	9999.0	9999.0	0.0	496.0	6.6163	4.1542773	17.986294	0.0	2765	2765	2765	0.0	20	66	150	277	419	5000	0	38	2020-02-29_205131
154	5000	2235	0	0	0	0	0	2727	NaN	-0.0	9999.0	9999.0	0.0	496.0	6.6163	4.1542773	17.986294	0.0	2765	2765	2765	0.0	20	66	150	277	419	5000	0	38	2020-02-29_205131
154	5000	2235	0	0	0	0	0	2727	NaN	-0.0	9999.0	9999.0	0.0	496.0	6.6163	4.1542773	17.986294	0.0	2765	2765	2765	0.0	20	66	150	277	419	5000	0	38	2020-02-29_205131
155	5000	2235	0	0	0	0	0	2727	NaN	-0.0	9999.0	9999.0	0.0	496.0	6.6163	4.1542773	17.986294	0.0	2765	2765	2765	0.0	20	66	150	277	419	5000	0	38	2020-02-29_205131
155	5000	2235	0	0	0	0	0	2727	NaN	-0.0	9999.0	9999.0	0.0	496.0	6.6163	4.1542773	17.986294	0.0	2765	2765	2765	0.0	20	66	150	277	419	5000	0	38	2020-02-29_205131
155	5000	2235	0	0	0	0	0	2727	NaN	-0.0	9999.0	9999.0	0.0	496.0	6.6163	4.1542773	17.986294	0.0	2765	2765	2765	0.0	20	66	150	277	419	5000	0	38	2020-02-29_205132
156	5000	2235	0	0	0	0	0	2727	NaN	-0.0	9999.0	9999.0	0.0	496.0	6.6163	4.1542773	17.986294	0.0	2765	2765	2765	0.0	20	66	150	277	419	5000	0	38	2020-02-29_205132
156	5000	2235	0	0	0	0	0	2727	NaN	-0.0	9999.0	9999.0	0.0	496.0	6.6163	4.1542773	17.986294	0.0	2765	2765	2765	0.0	20	66	150	277	419	5000	0	38	2020-02-29_205132
156	5000	2235	0	0	0	0	0	2727	NaN	-0.0	9999.0	9999.0	0.0	496.0	6.6163	4.1542773	17.986294	0.0	2765	2765	2765	0.0	20	66	150	277	419	5000	0	38	2020-02-29_205132
157	5000	2235	0	0	0	0	0	2727	NaN	-0.0	9999.0	9999.0	0.0	496.0	6.6163	4.1542773	17.986294	0.0	2765	2765	2765	0.0	20	66	150	277	419	5000	0	38	2020-02-29_205132
157	5000	2235	0	0	0	0	0	2727	NaN	-0.0	9999.0	9999.0	0.0	496.0	6.6163	4.1542773	17.986294	0.0	2765	2765	2765	0.0	20	66	150	277	419	5000	0	38	2020-02-29_205132
157	5000	2235	0	0	0	0	0	2727	NaN	-0.0	9999.0	9999.0	0.0	496.0	6.6163	4.1542773	17.986294	0.0	2765	2765	2765	0.0	20	66	150	277	419	5000	0	38	2020-02-29_205132
158	5000	2235	0	0	0	0	0	2727	NaN	-0.0	9999.0	9999.0	0.0	496.0	6.6163	4.1542773	17.986294	0.0	2765	2765	2765	0.0	20	66	150	277	419	5000	0	38	2020-02-29_205133
158	5000	2235	0	0	0	0	0	2727	NaN	-0.0	9999.0	9999.0	0.0	496.0	6.6163	4.1542773	17.986294	0.0	2765	2765	2765	0.0	20	66	150	277	419	5000	0	38	2020-02-29_205133
158	5000	2235	0	0	0	0	0	2727	NaN	-0.0	9999.0	9999.0	0.0	496.0	6.6163	4.1542773	17.986294	0.0	2765	2765	2765	0.0	20	66	150	277	419	5000	0	38	2020-02-29_205133
159	5000	2235	0	0	0	0	0	2727	NaN	-0.0	9999.0	9999.0	0.0	496.0	6.6163	4.1542773	17.986294	0.0	2765	2765	2765	0.0	20	66	150	277	419	5000	0	38	2020-02-29_205133
159	5000	2235	0	0	0	0	0	2727	NaN	-0.0	9999.0	9999.0	0.0	496.0	6.6163	4.1542773	17.986294	0.0	2765	2765	2765	0.0	20	66	150	277	419	5000	0	38	2020-02-29_205133
159	5000	2235	0	0	0	0	0	2727	NaN	-0.0	9999.0	9999.0	0.0	496.0	6.6163	4.1542773	17.986294	0.0	2765	2765	2765	0.0	20	66	150	277	419	5000	0	38	2020-02-29_205133
160	5000	2235	0	0	0	0	0	2727	NaN	-0.0	9999.0	9999.0	0.0	496.0	6.6163	4.1542773	17.986294	0.0	2765	2765	2765	0.0	20	66	150	277	419	5000	0	38	2020-02-29_205133
160	5000	2235	0	0	0	0	0	2727	NaN	-0.0	9999.0	9999.0	0.0	496.0	6.6163	4.1542773	17.986294	0.0	2765	2765	2765	0.0	20	66	150	277	419	5000	0	38	2020-02-29_205134
160	5000	2235	0	0	0	0	0	2727	NaN	-0.0	9999.0	9999.0	0.0	496.0	6.6163	4.1542773	17.986294	0.0	2765	2765	2765	0.0	20	66	150	277	419	5000	0	38	2020-02-29_205134
161	5000	2235	0	0	0	0	0	2727	NaN	-0.0	9999.0	9999.0	0.0	496.0	6.6163	4.1542773	17.986294	0.0	2765	2765	2765	0.0	20	66	150	277	419	5000	0	38	2020-02-29_205134
