# Supplementary material for: Discrete simulation analysis of COVID-19 and prediction of isolation bed numbers
Source: PeerJ. 2021 Jun 23;9:e11629. doi: 10.7717/peerj.11629 (PMC8234972; doi:10.7717/peerj.11629)
Supplement: Supplemental Information 3 [file peerj-09-11629-s003.zip › raw_data/Hospital isolation capacity_output_2020-02-29_212652.csv]

worldTime(Day)	CITY_PERSON_SIZE	NORMAL	SHADOW	SUPER	CONFIRMED	DIAGNOSIS	FREEZE	CURED	shadow_average	shadow_std	shadow_max	shadow_min	real_countTmp	max_count	count_shadow_average	count_shadow_std	count_shadow_max	count_shadow_min	sum_confirmed_mark	sum_diagnosis_mark	sum_freeze_mark	r0	G1num	G2num	G3Num	G4Num	G5Num	BED_CanUse	BED_Need	DEATH	recordTime
0	5000	4975	25	0	0	0	0	0	NaN	-0.0	9999.0	9999.0	0.0	0.0	NaN	-0.0	9999.0	9999.0	0	0	0	0.0	0	0	0	0	0	1067	0	0	2020-02-29_212714
0	5000	4967	29	0	4	0	0	0	NaN	-0.0	9999.0	9999.0	0.0	0.0	NaN	-0.0	9999.0	9999.0	4	0	0	0.0	0	0	0	0	0	1067	0	0	2020-02-29_212715
0	5000	4960	35	0	5	0	0	0	NaN	-0.0	9999.0	9999.0	0.0	0.0	NaN	-0.0	9999.0	9999.0	5	0	0	0.0	0	0	0	0	0	1067	0	0	2020-02-29_212715
1	5000	4950	45	0	1	0	4	0	0.0	0.0	0.0	0.0	4.0	4.0	0.0	0.0	0.0	0.0	5	4	4	0.75	3	1	0	0	0	1063	0	0	2020-02-29_212715
1	5000	4946	49	0	0	0	5	0	0.0	0.0	0.0	0.0	5.0	5.0	0.0	0.0	0.0	0.0	5	5	5	0.6	3	2	0	0	0	1062	0	0	2020-02-29_212716
1	5000	4938	54	0	3	0	5	0	0.0	0.0	0.0	0.0	5.0	5.0	0.0	0.0	0.0	0.0	8	5	5	0.6	3	2	0	0	0	1062	0	0	2020-02-29_212716
2	5000	4930	61	0	4	0	5	0	0.0	0.0	0.0	0.0	5.0	5.0	0.0	0.0	0.0	0.0	9	5	5	0.6	3	2	0	0	0	1062	0	0	2020-02-29_212716
2	5000	4919	69	0	6	0	6	0	0.0	0.0	0.0	0.0	6.0	6.0	0.0	0.0	0.0	0.0	12	6	6	0.5	3	2	1	0	0	1061	0	0	2020-02-29_212716
2	5000	4909	76	0	7	0	8	0	0.32125276	0.6200238255183699	1.6122166	0.0	8.0	8.0	0.32125276	0.62002385	1.6122166	0.0	15	8	8	0.875	4	3	1	0	0	1059	0	0	2020-02-29_212716
3	5000	4896	88	0	7	0	9	0	0.39022654	0.6157859630544706	1.6122166	0.0	9.0	9.0	0.39022654	0.61578596	1.6122166	0.0	16	9	9	1.0	4	4	1	0	0	1058	0	0	2020-02-29_212716
3	5000	4880	104	0	2	0	14	0	0.50616556	0.7273299563172448	1.8503193	0.0	14.0	14.0	0.50616556	0.72732997	1.8503193	0.0	16	14	14	1.1428572	4	6	2	2	0	1053	0	0	2020-02-29_212716
3	5000	4869	113	0	3	0	15	0	0.6388712	0.8691283150133335	2.4967492	0.0	15.0	15.0	0.6388712	0.8691283	2.4967492	0.0	18	15	15	1.0666667	4	7	2	2	0	1052	0	0	2020-02-29_212717
4	5000	4854	127	0	3	0	16	0	0.76928097	0.9885001562076922	2.7254279	0.0	16.0	16.0	0.76928097	0.9885002	2.7254279	0.0	19	16	16	1.1875	5	7	2	2	0	1051	0	0	2020-02-29_212717
4	5000	4837	139	0	7	0	17	0	0.7240291	0.9751273023198946	2.7254279	0.0	17.0	17.0	0.7240291	0.9751273	2.7254279	0.0	24	17	17	1.117647	5	7	3	2	0	1050	0	0	2020-02-29_212717
4	5000	4816	156	0	9	0	19	0	0.7765704	1.0179526432428931	2.7254279	0.0	19.0	19.0	0.7765704	1.0179527	2.7254279	0.0	28	19	19	1.0	5	7	4	3	0	1048	0	0	2020-02-29_212717
5	5000	4787	184	0	8	0	21	0	0.70261127	0.9935630514528868	2.7254279	0.0	21.0	21.0	0.70261127	0.99356306	2.7254279	0.0	29	21	21	1.0	5	7	5	4	0	1046	0	0	2020-02-29_212717
5	5000	4768	195	0	12	0	25	0	1.0998471	1.4998958074622377	4.2973948	0.0	25.0	25.0	1.0998471	1.4998958	4.2973948	0.0	37	25	25	1.44	7	9	5	4	0	1042	0	0	2020-02-29_212718
5	5000	4756	206	0	10	0	28	0	1.3184377	1.6983361067420144	4.646086	0.0	28.0	28.0	1.3184377	1.6983361	4.646086	0.0	38	28	28	1.3571428	9	9	5	4	1	1039	0	0	2020-02-29_212718
6	5000	4725	230	0	12	0	33	0	1.1729339	1.623601972309314	4.646086	0.0	33.0	33.0	1.1729339	1.6236019	4.646086	0.0	45	33	33	1.1818181	9	9	5	8	2	1034	0	0	2020-02-29_212718
6	5000	4692	257	0	14	0	37	0	1.1615652	1.5621342803198341	4.646086	0.0	37.0	37.0	1.1615652	1.5621343	4.646086	0.0	51	37	37	1.1081082	9	9	5	10	3	1030	0	0	2020-02-29_212718
6	5000	4671	269	0	20	0	40	0	1.088287	1.5250290602119576	4.646086	0.0	40.0	40.0	1.088287	1.5250291	4.646086	0.0	60	40	40	1.05	9	9	6	11	4	1027	0	0	2020-02-29_212719
7	5000	4641	291	0	21	0	47	0	1.3869213	1.7861557714489438	5.7942066	0.0	47.0	47.0	1.3869213	1.7861558	5.7942066	0.0	68	47	47	1.106383	9	9	10	12	5	1020	0	0	2020-02-29_212719
7	5000	4616	301	0	31	0	52	0	1.5165297	1.816474043698746	5.7942066	0.0	52.0	52.0	1.5165297	1.8164741	5.7942066	0.0	83	52	52	1.0769231	9	9	13	13	5	1015	0	0	2020-02-29_212719
7	5000	4586	319	0	32	0	63	0	1.6964706	1.8839832638890113	5.7942066	0.0	63.0	63.0	1.6964706	1.8839833	5.7942066	0.0	95	63	63	1.0634921	9	12	17	15	7	1004	0	0	2020-02-29_212719
8	5000	4552	344	0	33	0	70	0	1.6781604	1.8879597691274435	5.7942066	0.0	70.0	70.0	1.6781604	1.8879597	5.7942066	0.0	104	71	71	1.0714285	9	13	18	17	11	997	0	1	2020-02-29_212720
8	5000	4516	366	0	33	0	84	0	2.0682378	2.1372523783421666	7.0226817	0.0	84.0	84.0	2.0682378	2.1372523	7.0226817	0.0	118	85	85	1.2261904	10	16	23	22	11	983	0	1	2020-02-29_212720
8	5000	4486	381	0	34	0	98	0	2.1401405	2.1612444545835765	7.1617684	0.0	98.0	98.0	2.1401405	2.1612444	7.1617684	0.0	133	99	99	1.2244898	10	19	26	24	12	969	0	1	2020-02-29_212720
9	5000	4440	412	0	38	0	108	0	2.088106	2.1888652355940703	7.6542873	0.0	108.0	108.0	2.088106	2.1888652	7.6542873	0.0	148	110	110	1.1111112	10	20	28	25	17	959	0	2	2020-02-29_212720
9	5000	4395	433	0	51	0	119	0	2.1502268	2.2213909925752673	7.6542873	0.0	119.0	119.0	2.1502268	2.221391	7.6542873	0.0	172	121	121	1.1008403	10	20	31	27	19	948	0	2	2020-02-29_212721
9	5000	4356	453	0	56	0	133	0	2.2633874	2.31144814153083	8.167942	0.0	133.0	133.0	2.2633874	2.311448	8.167942	0.0	191	135	135	1.112782	10	22	34	32	22	934	0	2	2020-02-29_212721
10	5000	4311	483	0	51	0	153	0	2.3659453	2.479206683266006	8.847325	0.0	153.0	153.0	2.3659453	2.4792068	8.847325	0.0	206	155	155	1.2287582	12	24	35	40	23	914	0	2	2020-02-29_212721
10	5000	4265	508	0	50	0	175	0	2.3876448	2.4675116994593953	9.143641	0.0	175.0	175.0	2.3876448	2.4675117	9.143641	0.0	227	177	177	1.2342857	13	25	37	45	32	892	0	2	2020-02-29_212722
10	5000	4219	533	0	57	0	189	0	2.4156365	2.4279584712164373	9.143641	0.0	189.0	189.0	2.4156365	2.4279585	9.143641	0.0	248	191	191	1.2010581	13	26	39	48	34	878	0	2	2020-02-29_212722
11	5000	4168	569	0	54	0	207	0	2.4866772	2.450914103415658	9.932797	0.0	207.0	207.0	2.4866772	2.4509141	9.932797	0.0	263	209	209	1.1690822	14	30	41	52	37	860	0	2	2020-02-29_212722
11	5000	4131	586	0	51	0	230	0	2.531997	2.488934824818606	9.932797	0.0	230.0	230.0	2.531997	2.4889348	9.932797	0.0	283	232	232	1.1826087	14	32	45	58	41	837	0	2	2020-02-29_212722
11	5000	4093	600	0	57	0	248	0	2.700061	2.5843522205755733	10.003975	0.0	248.0	248.0	2.700061	2.5843523	10.003975	0.0	307	250	250	1.2459677	14	36	47	62	46	819	0	2	2020-02-29_212723
12	5000	4050	625	0	57	0	266	0	2.7721221	2.680839268807562	10.731536	0.0	266.0	266.0	2.7721221	2.6808393	10.731536	0.0	325	268	268	1.2819549	15	37	51	65	52	801	0	2	2020-02-29_212723
12	5000	3992	658	0	64	0	282	1	2.8565042	2.7189890438531124	10.731536	0.0	282.0	282.0	2.8565042	2.7189891	10.731536	0.0	350	286	286	1.283688	15	40	54	69	56	785	0	3	2020-02-29_212724
12	5000	3952	687	0	52	0	305	1	2.8701813	2.7042813336042753	10.731536	0.0	305.0	305.0	2.8701813	2.7042813	10.731536	0.0	361	309	309	1.242623	15	41	57	74	65	762	0	3	2020-02-29_212724
13	5000	3905	703	0	64	0	324	1	2.9136465	2.706367356220361	10.731536	0.0	324.0	324.0	2.9136465	2.7063673	10.731536	0.0	392	328	328	1.2222222	15	42	60	79	69	743	0	3	2020-02-29_212724
13	5000	3872	710	0	61	0	353	1	3.0089648	2.856225452275873	12.269235	0.0	353.0	353.0	3.0089648	2.8562255	12.269235	0.0	418	357	357	1.2436261	16	46	63	83	78	714	0	3	2020-02-29_212725
13	5000	3833	725	0	80	0	358	1	3.0286136	2.8602968824792314	12.269235	0.0	358.0	358.0	3.0286136	2.860297	12.269235	0.0	442	362	362	1.2318436	16	46	65	85	79	709	0	3	2020-02-29_212725
14	5000	3786	743	0	77	0	390	1	3.2219315	2.98661664089246	12.782089	0.0	390.0	390.0	3.2219315	2.9866166	12.782089	0.0	471	394	394	1.2948718	17	48	72	92	86	677	0	3	2020-02-29_212726
14	5000	3750	748	0	80	0	418	1	3.307599	3.086429759492077	13.19728	0.0	418.0	418.0	3.307599	3.0864298	13.19728	0.0	502	422	422	1.2966508	19	50	76	102	92	649	0	3	2020-02-29_212726
14	5000	3704	760	0	92	0	438	1	3.361414	3.105721171934585	13.19728	0.0	438.0	438.0	3.361414	3.1057212	13.19728	0.0	536	444	444	1.283105	19	51	79	107	100	629	0	5	2020-02-29_212727
15	5000	3659	770	0	92	0	471	3	3.4431424	3.1426391216306895	13.19728	0.0	471.0	471.0	3.4431424	3.1426392	13.19728	0.0	571	479	479	1.2675159	19	54	84	117	105	596	0	5	2020-02-29_212727
15	5000	3616	783	0	96	0	494	4	3.4548461	3.128972389769904	13.19728	0.0	494.0	494.0	3.4548461	3.1289723	13.19728	0.0	601	505	505	1.2388664	19	54	86	122	114	573	0	7	2020-02-29_212727
15	5000	3564	805	0	91	0	529	4	3.5813527	3.186624593762922	14.511901	0.0	529.0	529.0	3.5813527	3.1866245	14.511901	0.0	631	540	540	1.268431	20	57	95	124	123	538	0	7	2020-02-29_212728
16	5000	3522	805	0	95	0	567	4	3.654429	3.2815101157129423	14.512515	0.0	567.0	567.0	3.654429	3.28151	14.512515	0.0	673	578	578	1.2574956	20	59	99	132	132	500	0	7	2020-02-29_212728
16	5000	3489	813	0	96	0	588	7	3.781715	3.325103104218954	14.512515	0.0	588.0	588.0	3.781715	3.325103	14.512515	0.0	698	602	602	1.2602041	20	60	102	137	136	479	0	7	2020-02-29_212729
16	5000	3455	812	0	96	0	623	7	3.8665404	3.3713083209975103	14.512515	0.0	623.0	623.0	3.8665404	3.3713083	14.512515	0.0	733	637	637	1.269663	20	61	107	143	146	444	0	7	2020-02-29_212729
17	5000	3412	830	0	85	0	657	8	3.9184759	3.350616677303612	14.512515	0.0	657.0	657.0	3.9184759	3.3506167	14.512515	0.0	758	673	673	1.2709285	20	62	113	148	151	410	0	8	2020-02-29_212730
17	5000	3379	833	0	85	0	685	9	3.9786854	3.373901046984234	14.512515	0.0	685.0	685.0	3.9786854	3.3739011	14.512515	0.0	788	703	703	1.259854	20	63	115	155	156	382	0	9	2020-02-29_212730
17	5000	3350	835	0	80	0	714	12	4.083696	3.4249713423149557	14.512515	0.0	714.0	714.0	4.083696	3.4249713	14.512515	0.0	815	735	735	1.2745098	20	63	117	164	159	353	0	9	2020-02-29_212731
18	5000	3303	853	0	84	0	735	14	4.1141458	3.3957546825701024	14.512515	0.0	735.0	735.0	4.1141458	3.3957546	14.512515	0.0	844	760	760	1.259864	20	63	119	169	164	332	0	11	2020-02-29_212731
18	5000	3263	858	0	89	0	762	16	4.1947484	3.4091052765976984	14.512515	0.0	762.0	762.0	4.1947484	3.4091053	14.512515	0.0	879	790	790	1.2572179	20	64	125	173	172	305	0	12	2020-02-29_212732
18	5000	3229	866	0	90	0	779	21	4.304636	3.451912645545305	15.16681	0.0	779.0	779.0	4.304636	3.4519126	15.16681	0.0	905	815	815	1.2734275	20	65	126	178	181	288	0	15	2020-02-29_212732
19	5000	3202	859	0	93	0	807	23	4.3912544	3.4931598308176075	15.16681	0.0	807.0	807.0	4.3912544	3.4931598	15.16681	0.0	939	846	846	1.2788104	20	67	133	188	184	260	0	16	2020-02-29_212733
19	5000	3162	861	0	98	0	837	23	4.475831	3.511785555364284	15.16681	0.0	837.0	837.0	4.475831	3.5117855	15.16681	0.0	977	879	879	1.2927121	20	69	136	193	191	230	0	19	2020-02-29_212733
19	5000	3131	854	0	109	0	858	28	4.5872974	3.5626707872644836	15.190045	0.0	858.0	858.0	4.5872974	3.5626707	15.190045	0.0	1015	906	906	1.3018647	20	69	140	199	193	209	0	20	2020-02-29_212734
20	5000	3099	849	0	109	0	892	31	4.6398244	3.5670590591867235	15.190045	0.0	892.0	892.0	4.6398244	3.567059	15.190045	0.0	1052	943	943	1.279148	20	69	141	205	198	175	0	20	2020-02-29_212734
20	5000	3073	841	0	106	0	925	35	4.718695	3.6008119938953853	16.263412	0.0	925.0	925.0	4.718695	3.600812	16.263412	0.0	1086	980	980	1.2821622	20	72	144	209	209	142	0	20	2020-02-29_212735
20	5000	3053	832	0	97	0	956	40	4.7996826	3.626203928999634	16.263412	0.0	956.0	956.0	4.7996826	3.626204	16.263412	0.0	1115	1018	1018	1.2635983	20	72	148	213	219	111	0	22	2020-02-29_212735
21	5000	3020	816	0	110	0	985	46	4.8937745	3.677773660297016	18.527685	0.0	985.0	985.0	4.8937745	3.6777737	18.527685	0.0	1164	1054	1054	1.2720813	20	74	152	219	228	82	0	23	2020-02-29_212736
21	5000	2982	815	0	116	0	1009	54	4.971457	3.695150940409892	18.527685	0.0	1009.0	1009.0	4.971457	3.6951509	18.527685	0.0	1203	1087	1087	1.2656095	20	74	154	223	237	58	0	24	2020-02-29_212736
21	5000	2950	814	0	115	0	1038	57	4.9981313	3.6982362564317373	18.527685	0.0	1038.0	1038.0	4.9981313	3.6982362	18.527685	0.0	1236	1121	1121	1.251445	20	74	156	226	246	29	0	26	2020-02-29_212737
22	5000	2920	809	0	103	6	1067	66	5.1133437	3.7406644967271783	18.860905	0.0	1073.0	1073.0	5.1133437	3.7406645	18.860905	0.0	1271	1168	1162	1.2492971	20	74	157	231	257	0	6	29	2020-02-29_212737
22	5000	2892	799	0	105	32	1067	76	5.2089887	3.7631105757663215	18.860905	0.0	1099.0	1099.0	5.2089887	3.7631106	18.860905	0.0	1309	1204	1172	1.239925	20	74	158	234	259	0	32	29	2020-02-29_212738
22	5000	2860	791	0	111	56	1067	82	5.278348	3.776468327413074	18.860905	0.0	1123.0	1123.0	5.278348	3.7764683	18.860905	0.0	1349	1238	1182	1.2427367	20	74	160	236	262	0	56	33	2020-02-29_212738
23	5000	2828	785	0	113	77	1067	97	5.351454	3.77653259593786	18.860905	0.0	1144.0	1144.0	5.351454	3.7765326	18.860905	0.0	1387	1274	1197	1.244611	20	74	162	237	266	0	77	33	2020-02-29_212739
23	5000	2807	775	0	104	97	1067	114	5.422198	3.807174715610717	18.860905	0.0	1164.0	1164.0	5.422198	3.8071747	18.860905	0.0	1418	1314	1217	1.2343018	20	74	164	239	270	0	97	36	2020-02-29_212739
23	5000	2786	764	0	97	127	1067	120	5.531066	3.876189510755507	18.860905	0.0	1194.0	1194.0	5.531066	3.8761895	18.860905	0.0	1450	1353	1226	1.2380506	20	74	164	240	270	0	127	39	2020-02-29_212740
24	5000	2755	760	0	93	154	1067	130	5.6000957	3.8720765930355747	18.860905	0.0	1221.0	1221.0	5.6000957	3.8720765	18.860905	0.0	1485	1392	1238	1.2343018	20	74	164	241	273	0	154	41	2020-02-29_212740
24	5000	2731	747	0	103	174	1067	137	5.6804843	3.9141723861040725	18.860905	0.0	1241.0	1241.0	5.6804843	3.9141724	18.860905	0.0	1522	1419	1245	1.2314901	20	74	164	244	275	0	174	41	2020-02-29_212741
24	5000	2702	744	0	103	190	1067	152	5.74516	3.9149483232266498	18.860905	0.0	1257.0	1257.0	5.74516	3.9149482	18.860905	0.0	1554	1451	1261	1.2408623	20	74	164	244	276	0	190	42	2020-02-29_212741
25	5000	2677	721	0	114	215	1067	162	5.8331766	3.9337371527283533	18.860905	0.0	1282.0	1282.0	5.8331766	3.933737	18.860905	0.0	1602	1488	1273	1.2361763	20	74	164	244	278	0	215	44	2020-02-29_212742
25	5000	2655	716	0	105	230	1067	181	5.914304	3.972550382300644	18.860905	0.0	1297.0	1297.0	5.914304	3.9725504	18.860905	0.0	1629	1524	1294	1.2380506	20	74	166	247	282	0	230	46	2020-02-29_212743
25	5000	2635	708	0	99	248	1067	194	5.9902945	4.017395816536941	18.860905	0.0	1315.0	1315.0	5.9902945	4.017396	18.860905	0.0	1657	1558	1310	1.2277414	20	74	168	248	284	0	248	49	2020-02-29_212743
26	5000	2614	699	0	85	271	1067	211	6.109164	4.031064051398167	18.860905	0.0	1338.0	1338.0	6.109164	4.031064	18.860905	0.0	1687	1602	1331	1.2230552	20	74	171	249	288	0	271	53	2020-02-29_212744
26	5000	2593	683	0	94	283	1067	226	6.203925	4.051032210313088	18.860905	0.0	1350.0	1350.0	6.203925	4.051032	18.860905	0.0	1724	1630	1347	1.217432	20	75	171	250	290	0	283	54	2020-02-29_212744
26	5000	2575	666	0	100	290	1067	247	6.279913	4.082449188009652	19.543516	0.0	1357.0	1357.0	6.279913	4.082449	19.543516	0.0	1759	1659	1369	1.2202437	20	75	171	253	296	0	290	55	2020-02-29_212745
27	5000	2553	659	0	100	304	1067	260	6.333125	4.088319394170421	19.543516	0.0	1371.0	1371.0	6.333125	4.0883193	19.543516	0.0	1788	1688	1384	1.2249297	20	75	172	257	297	0	304	57	2020-02-29_212745
27	5000	2527	650	0	97	321	1066	280	6.42558	4.133313211781736	19.800308	0.0	1387.0	1387.0	6.42558	4.133313	19.800308	0.0	1823	1726	1405	1.2270169	20	75	173	257	301	0	320	59	2020-02-29_212746
27	5000	2502	646	0	91	326	1067	307	6.5073514	4.1417845056196745	19.800308	0.0	1393.0	1393.0	6.5073514	4.1417847	19.800308	0.0	1852	1761	1435	1.2146205	20	75	178	258	305	0	326	61	2020-02-29_212746
28	5000	2490	635	0	84	325	1067	335	6.575606	4.151387288420225	19.800308	0.0	1392.0	1393.0	6.5073514	4.1417847	19.800308	0.0	1875	1791	1466	1.2136832	20	75	178	262	310	0	325	64	2020-02-29_212747
28	5000	2471	615	0	89	343	1067	351	6.6051135	4.138077322796586	19.800308	0.0	1410.0	1410.0	6.6051135	4.1380773	19.800308	0.0	1914	1825	1482	1.2061856	20	75	179	262	312	0	343	64	2020-02-29_212748
28	5000	2450	609	0	87	341	1067	375	6.6699495	4.140457322666219	19.800308	0.0	1408.0	1410.0	6.6051135	4.1380773	19.800308	0.0	1941	1854	1513	1.1949391	20	75	180	267	315	0	341	71	2020-02-29_212748
29	5000	2436	590	0	99	345	1067	391	6.6821976	4.142224272885268	19.800308	0.0	1412.0	1412.0	6.6821976	4.1422243	19.800308	0.0	1974	1875	1530	1.1836926	20	75	181	268	318	0	345	72	2020-02-29_212749
29	5000	2425	568	0	92	352	1067	422	6.831871	4.163168519552431	19.800308	0.0	1419.0	1419.0	6.831871	4.1631684	19.800308	0.0	2007	1915	1563	1.1696345	20	75	182	268	320	0	352	74	2020-02-29_212749
29	5000	2416	544	0	95	359	1067	441	6.9180446	4.211135434964224	20.117985	0.0	1426.0	1426.0	6.9180446	4.2111354	20.117985	0.0	2040	1945	1586	1.1724461	20	75	182	271	323	0	359	78	2020-02-29_212750
30	5000	2408	522	0	95	354	1067	474	7.0310946	4.21681293238895	20.117985	0.0	1421.0	1426.0	6.9180446	4.2111354	20.117985	0.0	2070	1975	1621	1.1780694	20	75	182	276	332	0	354	80	2020-02-29_212750
30	5000	2388	523	0	82	358	1067	502	7.101009	4.22516466530887	20.117985	0.0	1425.0	1426.0	6.9180446	4.2111354	20.117985	0.0	2089	2007	1649	1.1677601	20	75	183	281	334	0	358	80	2020-02-29_212751
30	5000	2373	512	0	75	358	1067	530	7.2149754	4.254807165776651	21.063076	0.0	1425.0	1426.0	6.9180446	4.2111354	20.117985	0.0	2115	2040	1682	1.153702	20	75	183	283	342	0	358	85	2020-02-29_212751
31	5000	2363	497	0	69	364	1067	553	7.284257	4.256407675714332	21.063076	0.0	1431.0	1431.0	7.284257	4.2564077	21.063076	0.0	2140	2071	1707	1.1611996	20	75	183	285	349	0	364	87	2020-02-29_212752
31	5000	2354	470	0	86	354	1067	580	7.336736	4.271258647799424	21.063076	0.0	1421.0	1431.0	7.284257	4.2564077	21.063076	0.0	2176	2090	1736	1.1396439	20	75	184	288	354	0	354	89	2020-02-29_212752
31	5000	2339	463	0	81	357	1067	604	7.400571	4.257479425404104	21.063076	0.0	1424.0	1431.0	7.284257	4.2564077	21.063076	0.0	2198	2117	1760	1.1396439	20	75	185	291	358	0	357	89	2020-02-29_212753
32	5000	2332	451	0	77	344	1067	639	7.4849606	4.284992892994991	21.063076	0.0	1411.0	1431.0	7.284257	4.2564077	21.063076	0.0	2217	2140	1796	1.1274601	20	75	186	293	361	0	344	90	2020-02-29_212754
32	5000	2324	430	0	70	351	1067	666	7.5616198	4.309162341009765	21.148035	0.0	1418.0	1431.0	7.284257	4.2564077	21.063076	0.0	2246	2176	1825	1.1208997	20	76	187	295	363	0	351	92	2020-02-29_212754
32	5000	2313	424	0	64	331	1067	705	7.6182666	4.3170279352920335	21.148035	0.0	1398.0	1431.0	7.284257	4.2564077	21.063076	0.0	2263	2199	1868	1.0965323	20	76	188	296	370	0	331	96	2020-02-29_212755
33	5000	2296	420	0	67	320	1067	728	7.6840277	4.321448288909715	21.148035	0.0	1387.0	1431.0	7.284257	4.2564077	21.063076	0.0	2284	2217	1897	1.0852859	20	76	189	296	374	0	320	102	2020-02-29_212755
33	5000	2282	409	0	62	317	1067	759	7.755738	4.339162476060599	21.481056	0.0	1384.0	1431.0	7.284257	4.2564077	21.063076	0.0	2309	2247	1930	1.0759138	20	76	192	296	377	0	317	104	2020-02-29_212756
33	5000	2272	387	0	78	303	1067	784	7.800469	4.352871107377452	21.481056	0.0	1370.0	1431.0	7.284257	4.2564077	21.063076	0.0	2341	2263	1960	1.0656044	20	76	193	298	380	0	303	109	2020-02-29_212756
34	5000	2257	385	0	72	303	1067	805	7.8403563	4.370975932560982	21.481056	0.0	1370.0	1431.0	7.284257	4.2564077	21.063076	0.0	2358	2286	1983	1.0487348	20	76	194	299	384	0	303	111	2020-02-29_212757
34	5000	2252	371	0	66	300	1067	831	7.8782034	4.381362430365219	21.481056	0.0	1367.0	1431.0	7.284257	4.2564077	21.063076	0.0	2377	2311	2011	1.0328022	20	76	194	300	387	0	300	113	2020-02-29_212758
34	5000	2241	355	0	61	293	1067	867	7.8973546	4.4019503345729465	21.481056	0.0	1360.0	1431.0	7.284257	4.2564077	21.063076	0.0	2404	2343	2050	1.0159326	20	76	194	304	393	0	293	116	2020-02-29_212758
35	5000	2233	349	0	57	275	1067	901	7.9293957	4.424522227556177	21.481056	0.0	1342.0	1431.0	7.284257	4.2564077	21.063076	0.0	2418	2361	2086	0.98781633	20	76	194	305	398	0	275	118	2020-02-29_212759
35	5000	2227	342	0	53	268	1067	921	7.988491	4.439814648926381	21.481056	0.0	1335.0	1431.0	7.284257	4.2564077	21.063076	0.0	2431	2378	2110	0.9868791	20	76	194	308	401	0	268	122	2020-02-29_212759
35	5000	2218	334	0	44	275	1067	938	8.031597	4.451319920955614	21.481056	0.0	1342.0	1431.0	7.284257	4.2564077	21.063076	0.0	2448	2404	2129	0.98219305	20	76	195	309	403	0	275	124	2020-02-29_212800
36	5000	2209	327	0	46	258	1067	966	8.07072	4.437934961627177	21.481056	0.0	1325.0	1431.0	7.284257	4.2564077	21.063076	0.0	2464	2418	2160	0.97094655	20	76	196	313	405	0	258	127	2020-02-29_212800
36	5000	2200	325	0	44	242	1067	993	8.125932	4.432150826941564	21.481056	0.0	1309.0	1431.0	7.284257	4.2564077	21.063076	0.0	2475	2431	2189	0.9484536	20	76	197	316	406	0	242	129	2020-02-29_212801
36	5000	2195	306	0	51	226	1067	1023	8.192686	4.420655854186384	21.481056	0.0	1293.0	1431.0	7.284257	4.2564077	21.063076	0.0	2499	2448	2222	0.9447048	20	76	198	317	412	0	226	132	2020-02-29_212801
37	5000	2186	302	0	48	219	1067	1045	8.22343	4.439809064110396	21.481056	0.0	1286.0	1431.0	7.284257	4.2564077	21.063076	0.0	2512	2464	2245	0.9212746	20	76	199	321	413	0	219	133	2020-02-29_212802
37	5000	2181	288	0	54	215	1067	1061	8.231661	4.478738785052811	25.687878	0.0	1282.0	1431.0	7.284257	4.2564077	21.063076	0.0	2531	2477	2262	0.91658854	20	76	199	321	415	0	215	134	2020-02-29_212802
37	5000	2172	281	0	47	218	1067	1078	8.299255	4.511940690563875	25.687878	0.0	1285.0	1431.0	7.284257	4.2564077	21.063076	0.0	2547	2500	2282	0.9081537	20	76	199	322	418	0	218	137	2020-02-29_212803
38	5000	2162	277	0	47	214	1067	1093	8.326251	4.544057700798219	25.687878	0.0	1281.0	1431.0	7.284257	4.2564077	21.063076	0.0	2561	2514	2300	0.90909094	20	76	199	322	420	0	214	140	2020-02-29_212803
38	5000	2157	270	0	42	204	1067	1115	8.393575	4.543760301245093	25.687878	0.0	1271.0	1431.0	7.284257	4.2564077	21.063076	0.0	2573	2531	2327	0.91190255	20	76	199	322	424	0	204	145	2020-02-29_212804
38	5000	2149	260	0	43	189	1067	1142	8.397674	4.530126392883321	25.687878	0.0	1256.0	1431.0	7.284257	4.2564077	21.063076	0.0	2591	2548	2359	0.89784443	20	76	199	323	426	0	189	150	2020-02-29_212804
39	5000	2144	252	0	42	187	1067	1157	8.441883	4.544026009888152	25.687878	0.0	1254.0	1431.0	7.284257	4.2564077	21.063076	0.0	2604	2562	2375	0.89597	20	76	199	323	428	0	187	151	2020-02-29_212805
39	5000	2141	239	0	45	184	1067	1169	8.445595	4.5553756900624895	25.687878	0.0	1251.0	1431.0	7.284257	4.2564077	21.063076	0.0	2620	2575	2391	0.89878166	20	76	199	324	428	0	184	155	2020-02-29_212805
39	5000	2139	216	0	54	177	1067	1186	8.4853735	4.562795551081244	25.687878	0.0	1244.0	1431.0	7.284257	4.2564077	21.063076	0.0	2645	2591	2414	0.8940956	20	76	199	324	430	0	177	161	2020-02-29_212806
40	5000	2135	212	0	48	163	1067	1211	8.478595	4.558675338681826	25.687878	0.0	1230.0	1431.0	7.284257	4.2564077	21.063076	0.0	2653	2605	2442	0.8725398	20	76	199	325	433	0	163	164	2020-02-29_212806
40	5000	2132	203	0	44	163	1067	1225	8.506828	4.562152379000906	25.687878	0.0	1230.0	1431.0	7.284257	4.2564077	21.063076	0.0	2665	2621	2458	0.87066543	20	76	199	325	435	0	163	166	2020-02-29_212807
40	5000	2129	199	0	27	162	1066	1249	8.557251	4.5737112596095635	25.687878	0.0	1228.0	1431.0	7.284257	4.2564077	21.063076	0.0	2672	2645	2483	0.87335837	20	76	199	326	438	0	161	168	2020-02-29_212807
41	5000	2126	191	0	30	147	1067	1269	8.572893	4.578554517367447	25.687878	0.0	1214.0	1431.0	7.284257	4.2564077	21.063076	0.0	2683	2653	2506	0.85754454	20	76	199	327	440	0	147	170	2020-02-29_212808
41	5000	2121	182	0	32	144	1067	1281	8.624991	4.57590511519754	25.687878	0.0	1211.0	1431.0	7.284257	4.2564077	21.063076	0.0	2697	2665	2521	0.8528585	20	76	199	329	441	0	144	173	2020-02-29_212808
41	5000	2117	176	0	35	134	1063	1300	8.651005	4.581613298819737	25.687878	0.0	1197.0	1431.0	7.284257	4.2564077	21.063076	0.0	2707	2672	2538	0.8381938	20	76	199	329	442	0	130	175	2020-02-29_212809
42	5000	2112	172	0	33	126	1064	1317	8.656099	4.586840149200895	25.687878	0.0	1190.0	1431.0	7.284257	4.2564077	21.063076	0.0	2716	2683	2557	0.8355263	20	76	200	331	444	0	123	176	2020-02-29_212809
42	5000	2106	167	0	30	120	1066	1334	8.697218	4.638925774301367	28.173496	0.0	1186.0	1431.0	7.284257	4.2564077	21.063076	0.0	2727	2697	2577	0.8217636	20	76	200	333	444	0	119	177	2020-02-29_212810
42	5000	2100	166	0	27	111	1064	1353	8.740689	4.638815992827007	28.173496	0.0	1175.0	1431.0	7.284257	4.2564077	21.063076	0.0	2734	2707	2596	0.80545115	20	76	201	333	446	0	108	179	2020-02-29_212810
43	5000	2098	163	0	23	99	1059	1378	8.769947	4.653213842400793	28.173496	0.0	1158.0	1431.0	7.284257	4.2564077	21.063076	0.0	2739	2716	2617	0.8035883	20	76	201	334	448	0	91	180	2020-02-29_212811
43	5000	2094	158	0	21	84	1058	1400	8.7596	4.640040094268153	28.173496	0.0	1142.0	1431.0	7.284257	4.2564077	21.063076	0.0	2748	2727	2643	0.8015123	20	76	201	335	452	0	75	185	2020-02-29_212811
43	5000	2092	151	0	23	56	1061	1426	8.801107	4.64586448944091	28.173496	0.0	1117.0	1431.0	7.284257	4.2564077	21.063076	0.0	2757	2734	2678	0.803016	20	76	201	338	456	0	50	191	2020-02-29_212812
44	5000	2090	141	0	28	28	1063	1455	8.811377	4.671760072857416	28.173496	0.0	1091.0	1431.0	7.284257	4.2564077	21.063076	0.0	2769	2741	2713	0.7968015	20	76	201	341	459	0	24	195	2020-02-29_212812
44	5000	2089	136	0	27	10	1062	1476	8.787517	4.659231780094188	28.173496	0.0	1072.0	1431.0	7.284257	4.2564077	21.063076	0.0	2775	2748	2738	0.7890772	20	76	201	344	462	0	5	200	2020-02-29_212813
44	5000	2089	127	0	27	0	1061	1492	8.823588	4.6685877433474445	28.173496	0.0	1061.0	1431.0	7.284257	4.2564077	21.063076	0.0	2784	2757	2757	0.78416586	20	76	201	345	463	6	0	204	2020-02-29_212813
45	5000	2088	120	0	22	0	1045	1521	8.846173	4.667631026943596	28.173496	0.0	1045.0	1431.0	7.284257	4.2564077	21.063076	0.0	2792	2770	2770	0.7751196	20	76	201	345	465	22	0	204	2020-02-29_212814
45	5000	2086	112	0	27	0	1024	1546	8.903996	4.666792640802256	28.173496	0.0	1024.0	1431.0	7.284257	4.2564077	21.063076	0.0	2802	2775	2775	0.7705078	20	76	201	345	466	43	0	205	2020-02-29_212814
45	5000	2086	110	0	20	0	1005	1573	8.985392	4.623096796176391	28.173496	0.0	1005.0	1431.0	7.284257	4.2564077	21.063076	0.0	2804	2784	2784	0.76915425	20	76	201	345	467	62	0	206	2020-02-29_212815
46	5000	2083	104	0	21	0	989	1593	9.012131	4.615084974636991	28.173496	0.0	989.0	1431.0	7.284257	4.2564077	21.063076	0.0	2813	2792	2792	0.77654195	20	76	201	345	468	78	0	210	2020-02-29_212815
46	5000	2082	98	0	18	0	972	1619	9.10379	4.60674187403307	28.173496	0.0	972.0	1431.0	7.284257	4.2564077	21.063076	0.0	2820	2802	2802	0.76954734	20	76	201	345	469	95	0	211	2020-02-29_212815
46	5000	2079	93	0	24	0	944	1649	9.087508	4.608541122267953	28.173496	0.0	944.0	1431.0	7.284257	4.2564077	21.063076	0.0	2828	2804	2804	0.7648305	20	76	201	345	471	123	0	211	2020-02-29_212816
47	5000	2079	90	0	18	0	923	1678	9.161893	4.57626377848656	28.173496	0.0	923.0	1431.0	7.284257	4.2564077	21.063076	0.0	2831	2813	2813	0.7659805	20	76	201	345	471	144	0	212	2020-02-29_212816
47	5000	2077	83	0	20	0	892	1713	9.200356	4.609237410221367	28.173496	0.0	892.0	1431.0	7.284257	4.2564077	21.063076	0.0	2840	2820	2820	0.7735426	20	76	201	345	473	175	0	215	2020-02-29_212817
47	5000	2076	82	0	14	0	876	1737	9.2166	4.598832620851663	28.173496	0.0	876.0	1431.0	7.284257	4.2564077	21.063076	0.0	2842	2828	2828	0.772831	20	76	201	345	473	191	0	215	2020-02-29_212817
48	5000	2074	81	0	14	0	852	1764	9.23261	4.58711791565191	28.173496	0.0	852.0	1431.0	7.284257	4.2564077	21.063076	0.0	2845	2831	2831	0.7640845	20	76	201	345	474	215	0	215	2020-02-29_212818
48	5000	2074	75	0	11	0	832	1792	9.267235	4.59455023821478	28.173496	0.0	832.0	1431.0	7.284257	4.2564077	21.063076	0.0	2851	2840	2840	0.7548077	20	76	201	345	474	235	0	216	2020-02-29_212818
48	5000	2074	68	0	16	0	813	1812	9.294687	4.616610986440386	28.173496	0.0	813.0	1431.0	7.284257	4.2564077	21.063076	0.0	2858	2842	2842	0.7478475	20	76	201	345	474	254	0	217	2020-02-29_212818
49	5000	2072	65	0	18	0	792	1836	9.28047	4.602140691470851	28.173496	0.0	792.0	1431.0	7.284257	4.2564077	21.063076	0.0	2863	2845	2845	0.75	20	76	201	345	474	275	0	217	2020-02-29_212819
49	5000	2068	65	0	16	0	770	1863	9.393231	4.610150391614224	28.173496	0.0	770.0	1431.0	7.284257	4.2564077	21.063076	0.0	2867	2851	2851	0.7467533	20	76	201	345	474	297	0	218	2020-02-29_212819
49	5000	2068	63	0	11	0	757	1883	9.37766	4.592368612387936	28.173496	0.0	757.0	1431.0	7.284257	4.2564077	21.063076	0.0	2869	2858	2858	0.7410832	20	76	201	345	474	310	0	218	2020-02-29_212820
50	5000	2067	62	0	8	0	729	1914	9.370275	4.589379132069075	28.173496	0.0	729.0	1431.0	7.284257	4.2564077	21.063076	0.0	2871	2863	2863	0.72839504	20	76	201	345	474	338	0	220	2020-02-29_212820
50	5000	2067	61	0	4	0	697	1949	9.357017	4.6057273785656205	28.173496	0.0	697.0	1431.0	7.284257	4.2564077	21.063076	0.0	2872	2868	2868	0.70731705	20	76	201	345	474	370	0	222	2020-02-29_212821
50	5000	2064	56	0	11	0	670	1976	9.340954	4.626290630996004	28.173496	0.0	670.0	1431.0	7.284257	4.2564077	21.063076	0.0	2880	2869	2869	0.6925373	20	76	201	345	474	397	0	223	2020-02-29_212821
51	5000	2064	48	0	17	0	656	1991	9.315041	4.655581432706606	28.173496	0.0	656.0	1431.0	7.284257	4.2564077	21.063076	0.0	2888	2871	2871	0.69359756	20	76	201	345	474	411	0	224	2020-02-29_212821
51	5000	2063	47	0	18	0	635	2013	9.345366	4.643274648988834	28.173496	0.0	635.0	1431.0	7.284257	4.2564077	21.063076	0.0	2890	2872	2872	0.68818897	20	76	201	345	474	432	0	224	2020-02-29_212822
51	5000	2062	42	0	16	0	623	2032	9.409498	4.649445752983524	28.173496	0.0	623.0	1431.0	7.284257	4.2564077	21.063076	0.0	2896	2880	2880	0.6886035	20	76	201	345	474	444	0	225	2020-02-29_212822
52	5000	2060	40	0	12	0	609	2053	9.410985	4.65193662615682	28.173496	0.0	609.0	1431.0	7.284257	4.2564077	21.063076	0.0	2900	2888	2888	0.68801314	20	76	201	345	474	458	0	226	2020-02-29_212822
52	5000	2059	38	0	13	0	590	2073	9.432217	4.626156430394615	28.173496	0.0	590.0	1431.0	7.284257	4.2564077	21.063076	0.0	2903	2890	2890	0.67966104	20	76	201	345	474	477	0	227	2020-02-29_212823
52	5000	2058	35	0	11	0	579	2090	9.44788	4.628684354847663	28.173496	0.0	579.0	1431.0	7.284257	4.2564077	21.063076	0.0	2907	2896	2896	0.6770294	20	76	201	345	474	488	0	227	2020-02-29_212823
53	5000	2058	34	0	8	0	555	2117	9.44744	4.659074374759542	28.173496	0.0	555.0	1431.0	7.284257	4.2564077	21.063076	0.0	2908	2900	2900	0.6666667	20	76	201	345	474	512	0	228	2020-02-29_212824
53	5000	2056	34	0	7	0	533	2141	9.42978	4.684027033753081	28.173496	0.0	533.0	1431.0	7.284257	4.2564077	21.063076	0.0	2910	2903	2903	0.6641651	20	76	201	345	474	534	0	229	2020-02-29_212824
53	5000	2056	32	0	5	0	509	2169	9.430777	4.6904590676455955	28.173496	0.0	509.0	1431.0	7.284257	4.2564077	21.063076	0.0	2912	2907	2907	0.654224	20	76	201	345	475	558	0	229	2020-02-29_212824
54	5000	2056	31	0	5	0	493	2185	9.417313	4.714000003793657	28.173496	0.0	493.0	1431.0	7.284257	4.2564077	21.063076	0.0	2913	2908	2908	0.6551724	20	76	201	345	475	574	0	230	2020-02-29_212825
54	5000	2054	32	0	4	0	475	2204	9.425484	4.737885335182862	28.173496	0.0	475.0	1431.0	7.284257	4.2564077	21.063076	0.0	2914	2910	2910	0.6631579	20	76	201	345	475	592	0	231	2020-02-29_212825
54	5000	2054	31	0	3	0	449	2232	9.441568	4.708034652193512	28.173496	0.0	449.0	1431.0	7.284257	4.2564077	21.063076	0.0	2915	2912	2912	0.65033406	20	76	201	345	475	618	0	231	2020-02-29_212825
55	5000	2054	31	0	2	0	438	2244	9.465275	4.757296529519197	28.173496	0.0	438.0	1431.0	7.284257	4.2564077	21.063076	0.0	2915	2913	2913	0.65753424	20	76	201	345	475	629	0	231	2020-02-29_212826
55	5000	2053	32	0	1	0	419	2264	9.568004	4.742805051107163	28.173496	0.0	419.0	1431.0	7.284257	4.2564077	21.063076	0.0	2915	2914	2914	0.6634845	20	76	201	345	475	648	0	231	2020-02-29_212826
55	5000	2053	31	0	1	0	400	2284	9.667409	4.704865295233123	28.173496	0.0	400.0	1431.0	7.284257	4.2564077	21.063076	0.0	2916	2915	2915	0.6525	20	76	201	345	475	667	0	231	2020-02-29_212826
56	5000	2053	30	0	2	0	382	2300	9.678286	4.703889398143913	28.173496	0.0	382.0	1431.0	7.284257	4.2564077	21.063076	0.0	2917	2915	2915	0.65445024	20	76	201	345	475	685	0	233	2020-02-29_212827
56	5000	2052	29	0	4	0	357	2324	9.739935	4.71235395048363	28.173496	0.0	357.0	1431.0	7.284257	4.2564077	21.063076	0.0	2919	2915	2915	0.6582633	20	76	201	345	475	710	0	234	2020-02-29_212827
56	5000	2052	25	0	7	0	343	2339	9.782412	4.7149887757961615	28.173496	0.0	343.0	1431.0	7.284257	4.2564077	21.063076	0.0	2923	2916	2916	0.6705539	20	76	201	345	475	724	0	234	2020-02-29_212827
57	5000	2052	22	0	9	0	317	2366	9.732365	4.730861253779765	28.173496	0.0	317.0	1431.0	7.284257	4.2564077	21.063076	0.0	2926	2917	2917	0.6719243	20	76	201	345	475	750	0	234	2020-02-29_212828
57	5000	2052	18	0	11	0	308	2377	9.733718	4.7100752362440135	28.173496	0.0	308.0	1431.0	7.284257	4.2564077	21.063076	0.0	2930	2919	2919	0.6525974	20	76	201	345	475	759	0	234	2020-02-29_212828
57	5000	2052	17	0	8	0	288	2400	9.771568	4.760332414255738	28.173496	0.0	288.0	1431.0	7.284257	4.2564077	21.063076	0.0	2931	2923	2923	0.6354167	20	76	201	345	475	779	0	235	2020-02-29_212828
58	5000	2052	15	0	7	0	281	2410	9.821478	4.876318142044931	28.173496	0.0	281.0	1431.0	7.284257	4.2564077	21.063076	0.0	2933	2926	2926	0.6441281	20	76	201	345	475	786	0	235	2020-02-29_212828
58	5000	2051	16	0	3	0	261	2433	10.002049	4.866866736458308	28.173496	0.0	261.0	1431.0	7.284257	4.2564077	21.063076	0.0	2933	2930	2930	0.6245211	20	76	201	345	475	806	0	236	2020-02-29_212829
58	5000	2051	15	0	3	0	247	2448	10.120769	4.819821226041582	28.173496	0.0	247.0	1431.0	7.284257	4.2564077	21.063076	0.0	2934	2931	2931	0.6356275	20	76	201	345	475	820	0	236	2020-02-29_212829
59	5000	2051	14	0	2	0	233	2464	10.248226	4.7728962443112	28.173496	0.0	233.0	1431.0	7.284257	4.2564077	21.063076	0.0	2935	2933	2933	0.6223176	20	76	201	345	475	834	0	236	2020-02-29_212829
59	5000	2051	12	0	4	0	210	2487	10.604671	4.682953524319615	28.173496	0.0	210.0	1431.0	7.284257	4.2564077	21.063076	0.0	2937	2933	2933	0.6047619	20	76	201	345	475	857	0	236	2020-02-29_212830
59	5000	2050	12	0	4	0	194	2504	10.693726	4.721299853032647	28.173496	0.0	194.0	1431.0	7.284257	4.2564077	21.063076	0.0	2938	2934	2934	0.6030928	20	76	201	345	475	873	0	236	2020-02-29_212830
60	5000	2050	12	0	3	0	181	2518	10.6397	4.76525577303018	28.173496	0.0	181.0	1431.0	7.284257	4.2564077	21.063076	0.0	2938	2935	2935	0.5966851	20	76	201	345	475	886	0	236	2020-02-29_212830
60	5000	2050	12	0	1	0	175	2526	10.656009	4.739043398553554	28.173496	0.0	175.0	1431.0	7.284257	4.2564077	21.063076	0.0	2938	2937	2937	0.6	20	76	201	345	475	892	0	236	2020-02-29_212830
60	5000	2049	11	0	2	0	162	2539	10.655825	4.8453110671202735	28.173496	0.0	162.0	1431.0	7.284257	4.2564077	21.063076	0.0	2940	2938	2938	0.5925926	20	76	201	345	475	905	0	237	2020-02-29_212831
61	5000	2049	10	0	3	0	145	2556	10.566941	4.888181423285466	28.173496	0.0	145.0	1431.0	7.284257	4.2564077	21.063076	0.0	2941	2938	2938	0.6	20	76	201	345	475	922	0	237	2020-02-29_212831
61	5000	2049	9	0	4	0	138	2562	10.643126	4.91838371338093	28.173496	0.0	138.0	1431.0	7.284257	4.2564077	21.063076	0.0	2942	2938	2938	0.6231884	20	76	201	345	475	929	0	238	2020-02-29_212831
61	5000	2049	8	0	3	0	131	2571	10.481901	4.678928116208924	20.716513	0.0	131.0	1431.0	7.284257	4.2564077	21.063076	0.0	2943	2940	2940	0.6259542	20	76	201	345	475	936	0	238	2020-02-29_212831
62	5000	2048	9	0	2	0	126	2577	10.575084	4.5939142106996895	20.716513	0.0	126.0	1431.0	7.284257	4.2564077	21.063076	0.0	2943	2941	2941	0.5873016	20	76	201	345	475	941	0	238	2020-02-29_212832
62	5000	2047	10	0	1	0	119	2585	10.592411	4.636695096888385	20.716513	0.0	119.0	1431.0	7.284257	4.2564077	21.063076	0.0	2943	2942	2942	0.5966387	20	76	201	345	475	948	0	238	2020-02-29_212832
62	5000	2047	10	0	0	0	114	2591	10.527855	4.691593061629772	20.716513	0.0	114.0	1431.0	7.284257	4.2564077	21.063076	0.0	2943	2943	2943	0.6052632	20	76	201	345	475	953	0	238	2020-02-29_212832
63	5000	2047	9	0	1	0	109	2596	10.408909	4.757146177941222	20.716513	0.0	109.0	1431.0	7.284257	4.2564077	21.063076	0.0	2944	2943	2943	0.5321101	20	76	201	345	475	958	0	238	2020-02-29_212832
63	5000	2047	9	0	1	0	98	2607	10.59595	4.721710489008893	20.716513	0.0	98.0	1431.0	7.284257	4.2564077	21.063076	0.0	2944	2943	2943	0.5510204	20	76	201	345	475	969	0	238	2020-02-29_212832
63	5000	2046	10	0	1	0	91	2613	10.586458	4.806426538367728	20.716513	0.0	91.0	1431.0	7.284257	4.2564077	21.063076	0.0	2944	2943	2943	0.52747256	20	76	201	345	475	976	0	239	2020-02-29_212833
64	5000	2046	8	0	2	0	88	2617	10.562799	4.757166024621742	20.716513	0.0	88.0	1431.0	7.284257	4.2564077	21.063076	0.0	2946	2944	2944	0.53409094	20	76	201	345	475	979	0	239	2020-02-29_212833
64	5000	2046	6	0	4	0	86	2619	10.415827	4.675000628303037	19.231007	0.0	86.0	1431.0	7.284257	4.2564077	21.063076	0.0	2948	2944	2944	0.54651165	20	76	201	345	475	981	0	239	2020-02-29_212833
64	5000	2046	6	0	4	0	79	2626	10.656967	4.646857703253052	19.231007	0.63481903	79.0	1431.0	7.284257	4.2564077	21.063076	0.0	2948	2944	2944	0.5443038	20	76	201	345	475	988	0	239	2020-02-29_212833
65	5000	2046	6	0	2	0	80	2627	10.715715	4.66404961819044	19.231007	0.63481903	80.0	1431.0	7.284257	4.2564077	21.063076	0.0	2948	2946	2946	0.55	20	76	201	345	475	987	0	239	2020-02-29_212833
65	5000	2046	6	0	0	0	74	2635	10.8053	4.663581350483043	19.231007	1.1008377	74.0	1431.0	7.284257	4.2564077	21.063076	0.0	2948	2948	2948	0.5810811	20	76	201	345	475	993	0	239	2020-02-29_212834
65	5000	2046	6	0	0	0	69	2639	10.945403	4.768214188418014	19.231007	1.1008377	69.0	1431.0	7.284257	4.2564077	21.063076	0.0	2948	2948	2948	0.5797101	20	76	201	345	475	998	0	240	2020-02-29_212834
66	5000	2046	6	0	0	0	64	2644	11.055017	4.772165281888415	19.231007	1.1008377	64.0	1431.0	7.284257	4.2564077	21.063076	0.0	2948	2948	2948	0.59375	20	76	201	345	475	1003	0	240	2020-02-29_212834
66	5000	2045	7	0	0	0	63	2645	10.96875	4.759926913365483	19.231007	1.1008377	63.0	1431.0	7.284257	4.2564077	21.063076	0.0	2948	2948	2948	0.6031746	20	76	201	345	475	1004	0	240	2020-02-29_212834
66	5000	2045	6	0	1	0	60	2648	10.96041	4.789653100690193	19.231007	1.1008377	60.0	1431.0	7.284257	4.2564077	21.063076	0.0	2949	2948	2948	0.6166667	20	76	201	345	475	1007	0	240	2020-02-29_212834
67	5000	2045	6	0	1	0	57	2651	11.018551	4.8593253473523355	19.231007	1.1008377	57.0	1431.0	7.284257	4.2564077	21.063076	0.0	2949	2948	2948	0.61403507	20	76	201	345	475	1010	0	240	2020-02-29_212835
67	5000	2045	6	0	1	0	55	2653	10.914922	4.866051310126436	19.231007	1.1008377	55.0	1431.0	7.284257	4.2564077	21.063076	0.0	2949	2948	2948	0.6	20	76	201	345	475	1012	0	240	2020-02-29_212835
67	5000	2045	6	0	0	0	54	2655	10.828046	4.834454680404479	19.231007	1.1008377	54.0	1431.0	7.284257	4.2564077	21.063076	0.0	2949	2949	2949	0.5925926	20	76	201	345	475	1013	0	240	2020-02-29_212835
68	5000	2045	6	0	0	0	52	2657	11.11561	4.683887564738955	19.231007	1.1008377	52.0	1431.0	7.284257	4.2564077	21.063076	0.0	2949	2949	2949	0.61538464	20	76	201	345	475	1015	0	240	2020-02-29_212835
68	5000	2045	6	0	0	0	48	2661	11.0014925	4.774135707107406	19.231007	1.1008377	48.0	1431.0	7.284257	4.2564077	21.063076	0.0	2949	2949	2949	0.625	20	76	201	345	475	1019	0	240	2020-02-29_212835
68	5000	2045	6	0	0	0	45	2664	10.858726	4.864595509853548	19.231007	1.1008377	45.0	1431.0	7.284257	4.2564077	21.063076	0.0	2949	2949	2949	0.5777778	20	76	201	345	475	1022	0	240	2020-02-29_212835
69	5000	2045	5	0	1	0	43	2666	10.81134	4.933514108868277	19.231007	1.1008377	43.0	1431.0	7.284257	4.2564077	21.063076	0.0	2950	2949	2949	0.5813953	20	76	201	345	475	1024	0	240	2020-02-29_212836
69	5000	2045	5	0	1	0	42	2667	10.848061	4.987365590820371	19.231007	1.1008377	42.0	1431.0	7.284257	4.2564077	21.063076	0.0	2950	2949	2949	0.54761904	20	76	201	345	475	1025	0	240	2020-02-29_212836
69	5000	2044	6	0	1	0	37	2672	10.754352	4.832676196095554	18.870441	1.1008377	37.0	1431.0	7.284257	4.2564077	21.063076	0.0	2950	2949	2949	0.5675676	20	76	201	345	475	1030	0	240	2020-02-29_212836
70	5000	2044	5	0	1	0	37	2672	10.671909	4.877335209176809	18.870441	1.1008377	37.0	1431.0	7.284257	4.2564077	21.063076	0.0	2951	2950	2950	0.5675676	20	76	201	345	475	1030	0	241	2020-02-29_212836
70	5000	2044	5	0	1	0	37	2672	10.671909	4.877335209176809	18.870441	1.1008377	37.0	1431.0	7.284257	4.2564077	21.063076	0.0	2951	2950	2950	0.5675676	20	76	201	345	475	1030	0	241	2020-02-29_212836
70	5000	2044	5	0	1	0	35	2673	10.544556	4.98141515977323	18.870441	1.1008377	35.0	1431.0	7.284257	4.2564077	21.063076	0.0	2951	2950	2950	0.5714286	20	76	201	345	475	1032	0	242	2020-02-29_212836
71	5000	2044	5	0	0	0	35	2674	10.359141	5.0184257507091665	18.870441	1.1008377	35.0	1431.0	7.284257	4.2564077	21.063076	0.0	2951	2951	2951	0.54285717	20	76	201	345	475	1032	0	242	2020-02-29_212836
71	5000	2044	5	0	0	0	33	2675	10.161631	4.964217896110964	18.870441	1.1008377	33.0	1431.0	7.284257	4.2564077	21.063076	0.0	2951	2951	2951	0.45454547	20	76	201	345	475	1034	0	243	2020-02-29_212837
71	5000	2043	6	0	0	0	30	2678	9.861096	4.867627560237692	18.870441	1.1008377	30.0	1431.0	7.284257	4.2564077	21.063076	0.0	2951	2951	2951	0.46666667	20	76	201	345	475	1037	0	243	2020-02-29_212837
72	5000	2043	6	0	0	0	28	2680	9.618734	4.754357397258252	18.870441	1.1008377	28.0	1431.0	7.284257	4.2564077	21.063076	0.0	2951	2951	2951	0.5	20	76	201	345	475	1039	0	243	2020-02-29_212837
72	5000	2043	6	0	0	0	27	2681	9.608074	4.844583747233601	18.870441	1.1008377	27.0	1431.0	7.284257	4.2564077	21.063076	0.0	2951	2951	2951	0.5185185	20	76	201	345	475	1040	0	243	2020-02-29_212837
72	5000	2043	6	0	0	0	25	2683	9.853871	4.809502993659585	18.870441	1.1008377	25.0	1431.0	7.284257	4.2564077	21.063076	0.0	2951	2951	2951	0.52	20	76	201	345	475	1042	0	243	2020-02-29_212837
73	5000	2043	6	0	0	0	22	2686	9.97047	5.046994423412903	18.870441	1.1008377	22.0	1431.0	7.284257	4.2564077	21.063076	0.0	2951	2951	2951	0.5	20	76	201	345	475	1045	0	243	2020-02-29_212837
73	5000	2043	6	0	0	0	21	2687	10.232545	5.015893851706972	18.870441	1.1008377	21.0	1431.0	7.284257	4.2564077	21.063076	0.0	2951	2951	2951	0.52380955	20	76	201	345	475	1046	0	243	2020-02-29_212838
73	5000	2043	6	0	0	0	20	2688	10.303888	5.135254625880964	18.870441	1.1008377	20.0	1431.0	7.284257	4.2564077	21.063076	0.0	2951	2951	2951	0.55	20	76	201	345	475	1047	0	243	2020-02-29_212838
74	5000	2043	5	0	1	0	19	2689	9.957458	5.030133804756092	18.870441	1.1008377	19.0	1431.0	7.284257	4.2564077	21.063076	0.0	2952	2951	2951	0.47368422	20	76	201	345	475	1048	0	243	2020-02-29_212838
74	5000	2043	4	0	2	0	17	2691	9.773078	5.181880066850416	18.870441	1.1008377	17.0	1431.0	7.284257	4.2564077	21.063076	0.0	2953	2951	2951	0.3529412	20	76	201	345	475	1050	0	243	2020-02-29_212838
74	5000	2043	4	0	2	0	17	2691	9.773078	5.181880066850416	18.870441	1.1008377	17.0	1431.0	7.284257	4.2564077	21.063076	0.0	2953	2951	2951	0.3529412	20	76	201	345	475	1050	0	243	2020-02-29_212838
75	5000	2043	3	0	2	0	17	2692	9.909112	5.360192061442096	18.870441	1.1008377	17.0	1431.0	7.284257	4.2564077	21.063076	0.0	2954	2952	2952	0.3529412	20	76	201	345	475	1050	0	243	2020-02-29_212838
75	5000	2043	3	0	1	0	18	2692	10.11289	5.271529240963202	18.870441	1.1008377	18.0	1431.0	7.284257	4.2564077	21.063076	0.0	2954	2953	2953	0.33333334	20	76	201	345	475	1049	0	243	2020-02-29_212838
75	5000	2043	3	0	1	0	17	2693	10.046492	5.426003766697983	18.870441	1.1008377	17.0	1431.0	7.284257	4.2564077	21.063076	0.0	2954	2953	2953	0.3529412	20	76	201	345	475	1050	0	243	2020-02-29_212839
76	5000	2043	3	0	0	0	17	2694	9.243027	5.034906799908479	18.366264	1.1008377	17.0	1431.0	7.284257	4.2564077	21.063076	0.0	2954	2954	2954	0.3529412	20	76	201	345	475	1050	0	243	2020-02-29_212839
76	5000	2043	3	0	0	0	16	2695	9.594169	4.98040728362806	18.366264	1.1008377	16.0	1431.0	7.284257	4.2564077	21.063076	0.0	2954	2954	2954	0.3125	20	76	201	345	475	1051	0	243	2020-02-29_212839
76	5000	2043	3	0	0	0	15	2696	10.080512	4.745670955962457	18.366264	1.1008377	15.0	1431.0	7.284257	4.2564077	21.063076	0.0	2954	2954	2954	0.33333334	20	76	201	345	475	1052	0	243	2020-02-29_212839
77	5000	2042	3	0	1	0	14	2697	9.937035	4.890937380823309	18.366264	1.1008377	14.0	1431.0	7.284257	4.2564077	21.063076	0.0	2955	2954	2954	0.2857143	20	76	201	345	475	1053	0	243	2020-02-29_212839
77	5000	2042	3	0	1	0	14	2697	9.937035	4.890937380823309	18.366264	1.1008377	14.0	1431.0	7.284257	4.2564077	21.063076	0.0	2955	2954	2954	0.2857143	20	76	201	345	475	1053	0	243	2020-02-29_212839
77	5000	2042	3	0	1	0	11	2700	10.867637	4.614873160854097	18.366264	5.211525	11.0	1431.0	7.284257	4.2564077	21.063076	0.0	2955	2954	2954	0.27272728	20	76	201	345	475	1056	0	243	2020-02-29_212839
78	5000	2042	3	0	0	0	12	2700	11.202496	4.550441536072931	18.366264	5.211525	12.0	1431.0	7.284257	4.2564077	21.063076	0.0	2955	2955	2955	0.5833333	20	76	201	345	475	1055	0	243	2020-02-29_212840
78	5000	2042	3	0	0	0	11	2701	10.551243	4.144716019606013	17.500095	5.211525	11.0	1431.0	7.284257	4.2564077	21.063076	0.0	2955	2955	2955	0.6363636	20	76	201	345	475	1056	0	243	2020-02-29_212840
78	5000	2042	3	0	0	0	10	2702	10.398451	4.336136327085475	17.500095	5.211525	10.0	1431.0	7.284257	4.2564077	21.063076	0.0	2955	2955	2955	0.7	20	76	201	345	475	1057	0	243	2020-02-29_212840
79	5000	2042	3	0	0	0	9	2703	10.076911	4.470930941115576	17.500095	5.211525	9.0	1431.0	7.284257	4.2564077	21.063076	0.0	2955	2955	2955	0.6666667	20	76	201	345	475	1058	0	243	2020-02-29_212840
79	5000	2042	2	0	1	0	9	2703	10.076911	4.470930941115576	17.500095	5.211525	9.0	1431.0	7.284257	4.2564077	21.063076	0.0	2956	2955	2955	0.6666667	20	76	201	345	475	1058	0	243	2020-02-29_212840
79	5000	2042	2	0	1	0	8	2704	10.170021	4.770288805585705	17.500095	5.211525	8.0	1431.0	7.284257	4.2564077	21.063076	0.0	2956	2955	2955	0.625	20	76	201	345	475	1059	0	243	2020-02-29_212840
80	5000	2042	2	0	1	0	7	2704	9.49632	4.723569518227743	17.500095	5.211525	7.0	1431.0	7.284257	4.2564077	21.063076	0.0	2956	2955	2955	0.14285715	20	76	201	345	475	1060	0	244	2020-02-29_212840
80	5000	2042	2	0	0	0	8	2704	8.596157	5.060335803442644	17.500095	2.295021	8.0	1431.0	7.284257	4.2564077	21.063076	0.0	2956	2956	2956	0.125	20	76	201	345	475	1059	0	244	2020-02-29_212841
80	5000	2042	2	0	0	0	7	2705	8.972546	5.343462841505478	17.500095	2.295021	7.0	1431.0	7.284257	4.2564077	21.063076	0.0	2956	2956	2956	0.14285715	20	76	201	345	475	1060	0	244	2020-02-29_212841
81	5000	2042	2	0	0	0	7	2705	8.972546	5.343462841505478	17.500095	2.295021	7.0	1431.0	7.284257	4.2564077	21.063076	0.0	2956	2956	2956	0.14285715	20	76	201	345	475	1060	0	244	2020-02-29_212841
81	5000	2042	2	0	0	0	7	2705	8.972546	5.343462841505478	17.500095	2.295021	7.0	1431.0	7.284257	4.2564077	21.063076	0.0	2956	2956	2956	0.14285715	20	76	201	345	475	1060	0	244	2020-02-29_212841
81	5000	2042	2	0	0	0	7	2705	8.972546	5.343462841505478	17.500095	2.295021	7.0	1431.0	7.284257	4.2564077	21.063076	0.0	2956	2956	2956	0.14285715	20	76	201	345	475	1060	0	244	2020-02-29_212841
82	5000	2042	2	0	0	0	7	2705	8.972546	5.343462841505478	17.500095	2.295021	7.0	1431.0	7.284257	4.2564077	21.063076	0.0	2956	2956	2956	0.14285715	20	76	201	345	475	1060	0	244	2020-02-29_212841
82	5000	2042	2	0	0	0	6	2706	8.575065	5.738988200474501	17.500095	2.295021	6.0	1431.0	7.284257	4.2564077	21.063076	0.0	2956	2956	2956	0.16666667	20	76	201	345	475	1061	0	244	2020-02-29_212841
82	5000	2042	2	0	0	0	6	2706	8.575065	5.738988200474501	17.500095	2.295021	6.0	1431.0	7.284257	4.2564077	21.063076	0.0	2956	2956	2956	0.16666667	20	76	201	345	475	1061	0	244	2020-02-29_212842
83	5000	2042	2	0	0	0	6	2706	8.575065	5.738988200474501	17.500095	2.295021	6.0	1431.0	7.284257	4.2564077	21.063076	0.0	2956	2956	2956	0.16666667	20	76	201	345	475	1061	0	244	2020-02-29_212842
83	5000	2042	2	0	0	0	6	2706	8.575065	5.738988200474501	17.500095	2.295021	6.0	1431.0	7.284257	4.2564077	21.063076	0.0	2956	2956	2956	0.16666667	20	76	201	345	475	1061	0	244	2020-02-29_212842
83	5000	2042	2	0	0	0	6	2706	8.575065	5.738988200474501	17.500095	2.295021	6.0	1431.0	7.284257	4.2564077	21.063076	0.0	2956	2956	2956	0.16666667	20	76	201	345	475	1061	0	244	2020-02-29_212842
84	5000	2042	2	0	0	0	5	2707	8.964266	6.327234879044685	17.500095	2.295021	5.0	1431.0	7.284257	4.2564077	21.063076	0.0	2956	2956	2956	0.2	20	76	201	345	475	1062	0	244	2020-02-29_212842
84	5000	2042	2	0	0	0	5	2707	8.964266	6.327234879044685	17.500095	2.295021	5.0	1431.0	7.284257	4.2564077	21.063076	0.0	2956	2956	2956	0.2	20	76	201	345	475	1062	0	244	2020-02-29_212842
84	5000	2042	2	0	0	0	5	2707	8.964266	6.327234879044685	17.500095	2.295021	5.0	1431.0	7.284257	4.2564077	21.063076	0.0	2956	2956	2956	0.2	20	76	201	345	475	1062	0	244	2020-02-29_212842
85	5000	2042	1	0	1	0	5	2707	8.964266	6.327234879044685	17.500095	2.295021	5.0	1431.0	7.284257	4.2564077	21.063076	0.0	2957	2956	2956	0.2	20	76	201	345	475	1062	0	244	2020-02-29_212843
85	5000	2042	1	0	1	0	4	2708	9.645941	7.090886147112951	17.500095	2.295021	4.0	1431.0	7.284257	4.2564077	21.063076	0.0	2957	2956	2956	0.25	20	76	201	345	475	1063	0	244	2020-02-29_212843
85	5000	2042	1	0	1	0	4	2708	9.645941	7.090886147112951	17.500095	2.295021	4.0	1431.0	7.284257	4.2564077	21.063076	0.0	2957	2956	2956	0.25	20	76	201	345	475	1063	0	244	2020-02-29_212843
86	5000	2042	1	0	0	0	5	2708	11.410841	7.299648370504419	18.470444	2.295021	5.0	1431.0	7.284257	4.2564077	21.063076	0.0	2957	2957	2957	0.2	20	76	201	345	475	1062	0	244	2020-02-29_212843
86	5000	2042	1	0	0	0	5	2708	11.410841	7.299648370504419	18.470444	2.295021	5.0	1431.0	7.284257	4.2564077	21.063076	0.0	2957	2957	2957	0.2	20	76	201	345	475	1062	0	244	2020-02-29_212843
86	5000	2042	1	0	0	0	5	2708	11.410841	7.299648370504419	18.470444	2.295021	5.0	1431.0	7.284257	4.2564077	21.063076	0.0	2957	2957	2957	0.2	20	76	201	345	475	1062	0	244	2020-02-29_212843
87	5000	2042	1	0	0	0	5	2708	11.410841	7.299648370504419	18.470444	2.295021	5.0	1431.0	7.284257	4.2564077	21.063076	0.0	2957	2957	2957	0.2	20	76	201	345	475	1062	0	244	2020-02-29_212843
87	5000	2042	1	0	0	0	5	2708	11.410841	7.299648370504419	18.470444	2.295021	5.0	1431.0	7.284257	4.2564077	21.063076	0.0	2957	2957	2957	0.2	20	76	201	345	475	1062	0	244	2020-02-29_212843
87	5000	2042	1	0	0	0	4	2709	9.888528	7.456333197667515	18.470444	2.295021	4.0	1431.0	7.284257	4.2564077	21.063076	0.0	2957	2957	2957	0.0	20	76	201	345	475	1063	0	244	2020-02-29_212844
88	5000	2042	1	0	0	0	4	2709	9.888528	7.456333197667515	18.470444	2.295021	4.0	1431.0	7.284257	4.2564077	21.063076	0.0	2957	2957	2957	0.0	20	76	201	345	475	1063	0	244	2020-02-29_212844
88	5000	2042	1	0	0	0	4	2709	9.888528	7.456333197667515	18.470444	2.295021	4.0	1431.0	7.284257	4.2564077	21.063076	0.0	2957	2957	2957	0.0	20	76	201	345	475	1063	0	244	2020-02-29_212844
88	5000	2042	1	0	0	0	4	2709	9.888528	7.456333197667515	18.470444	2.295021	4.0	1431.0	7.284257	4.2564077	21.063076	0.0	2957	2957	2957	0.0	20	76	201	345	475	1063	0	244	2020-02-29_212844
89	5000	2042	1	0	0	0	4	2709	9.888528	7.456333197667515	18.470444	2.295021	4.0	1431.0	7.284257	4.2564077	21.063076	0.0	2957	2957	2957	0.0	20	76	201	345	475	1063	0	244	2020-02-29_212844
89	5000	2042	0	0	1	0	4	2709	9.888528	7.456333197667515	18.470444	2.295021	4.0	1431.0	7.284257	4.2564077	21.063076	0.0	2958	2957	2957	0.0	20	76	201	345	475	1063	0	244	2020-02-29_212844
89	5000	2041	1	0	1	0	4	2709	9.888528	7.456333197667515	18.470444	2.295021	4.0	1431.0	7.284257	4.2564077	21.063076	0.0	2958	2957	2957	0.0	20	76	201	345	475	1063	0	244	2020-02-29_212844
90	5000	2041	1	0	1	0	4	2709	9.888528	7.456333197667515	18.470444	2.295021	4.0	1431.0	7.284257	4.2564077	21.063076	0.0	2958	2957	2957	0.0	20	76	201	345	475	1063	0	244	2020-02-29_212845
90	5000	2041	1	0	0	0	4	2710	12.988425	7.441263993472926	18.470444	2.295021	4.0	1431.0	7.284257	4.2564077	21.063076	0.0	2958	2958	2958	0.25	20	76	201	345	475	1063	0	244	2020-02-29_212845
90	5000	2041	1	0	0	0	3	2711	12.792193	9.100965645666054	18.470444	2.295021	3.0	1431.0	7.284257	4.2564077	21.063076	0.0	2958	2958	2958	0.33333334	20	76	201	345	475	1064	0	244	2020-02-29_212845
91	5000	2041	1	0	0	0	3	2711	12.792193	9.100965645666054	18.470444	2.295021	3.0	1431.0	7.284257	4.2564077	21.063076	0.0	2958	2958	2958	0.33333334	20	76	201	345	475	1064	0	244	2020-02-29_212845
91	5000	2041	1	0	0	0	3	2711	12.792193	9.100965645666054	18.470444	2.295021	3.0	1431.0	7.284257	4.2564077	21.063076	0.0	2958	2958	2958	0.33333334	20	76	201	345	475	1064	0	244	2020-02-29_212845
91	5000	2041	1	0	0	0	3	2711	12.792193	9.100965645666054	18.470444	2.295021	3.0	1431.0	7.284257	4.2564077	21.063076	0.0	2958	2958	2958	0.33333334	20	76	201	345	475	1064	0	244	2020-02-29_212845
92	5000	2041	1	0	0	0	2	2712	18.04078	0.6076375204403923	18.470444	17.611115	2.0	1431.0	7.284257	4.2564077	21.063076	0.0	2958	2958	2958	0.5	20	76	201	345	475	1065	0	244	2020-02-29_212845
92	5000	2041	1	0	0	0	2	2712	18.04078	0.6076375204403923	18.470444	17.611115	2.0	1431.0	7.284257	4.2564077	21.063076	0.0	2958	2958	2958	0.5	20	76	201	345	475	1065	0	244	2020-02-29_212845
92	5000	2041	1	0	0	0	2	2712	18.04078	0.6076375204403923	18.470444	17.611115	2.0	1431.0	7.284257	4.2564077	21.063076	0.0	2958	2958	2958	0.5	20	76	201	345	475	1065	0	244	2020-02-29_212846
93	5000	2041	1	0	0	0	2	2712	18.04078	0.6076375204403923	18.470444	17.611115	2.0	1431.0	7.284257	4.2564077	21.063076	0.0	2958	2958	2958	0.5	20	76	201	345	475	1065	0	244	2020-02-29_212846
93	5000	2041	1	0	0	0	2	2712	18.04078	0.6076375204403923	18.470444	17.611115	2.0	1431.0	7.284257	4.2564077	21.063076	0.0	2958	2958	2958	0.5	20	76	201	345	475	1065	0	244	2020-02-29_212846
93	5000	2041	1	0	0	0	2	2712	18.04078	0.6076375204403923	18.470444	17.611115	2.0	1431.0	7.284257	4.2564077	21.063076	0.0	2958	2958	2958	0.5	20	76	201	345	475	1065	0	244	2020-02-29_212846
94	5000	2041	1	0	0	0	2	2712	18.04078	0.6076375204403923	18.470444	17.611115	2.0	1431.0	7.284257	4.2564077	21.063076	0.0	2958	2958	2958	0.5	20	76	201	345	475	1065	0	244	2020-02-29_212846
94	5000	2041	1	0	0	0	2	2712	18.04078	0.6076375204403923	18.470444	17.611115	2.0	1431.0	7.284257	4.2564077	21.063076	0.0	2958	2958	2958	0.5	20	76	201	345	475	1065	0	244	2020-02-29_212846
94	5000	2041	1	0	0	0	2	2712	18.04078	0.6076375204403923	18.470444	17.611115	2.0	1431.0	7.284257	4.2564077	21.063076	0.0	2958	2958	2958	0.5	20	76	201	345	475	1065	0	244	2020-02-29_212846
95	5000	2041	1	0	0	0	2	2712	18.04078	0.6076375204403923	18.470444	17.611115	2.0	1431.0	7.284257	4.2564077	21.063076	0.0	2958	2958	2958	0.5	20	76	201	345	475	1065	0	244	2020-02-29_212847
95	5000	2041	1	0	0	0	2	2712	18.04078	0.6076375204403923	18.470444	17.611115	2.0	1431.0	7.284257	4.2564077	21.063076	0.0	2958	2958	2958	0.5	20	76	201	345	475	1065	0	244	2020-02-29_212847
95	5000	2041	1	0	0	0	2	2712	18.04078	0.6076375204403923	18.470444	17.611115	2.0	1431.0	7.284257	4.2564077	21.063076	0.0	2958	2958	2958	0.5	20	76	201	345	475	1065	0	244	2020-02-29_212847
96	5000	2041	1	0	0	0	2	2712	18.04078	0.6076375204403923	18.470444	17.611115	2.0	1431.0	7.284257	4.2564077	21.063076	0.0	2958	2958	2958	0.5	20	76	201	345	475	1065	0	244	2020-02-29_212847
96	5000	2041	1	0	0	0	2	2712	18.04078	0.6076375204403923	18.470444	17.611115	2.0	1431.0	7.284257	4.2564077	21.063076	0.0	2958	2958	2958	0.5	20	76	201	345	475	1065	0	244	2020-02-29_212847
96	5000	2041	1	0	0	0	2	2712	18.04078	0.6076375204403923	18.470444	17.611115	2.0	1431.0	7.284257	4.2564077	21.063076	0.0	2958	2958	2958	0.5	20	76	201	345	475	1065	0	244	2020-02-29_212847
97	5000	2041	1	0	0	0	2	2712	18.04078	0.6076375204403923	18.470444	17.611115	2.0	1431.0	7.284257	4.2564077	21.063076	0.0	2958	2958	2958	0.5	20	76	201	345	475	1065	0	244	2020-02-29_212847
97	5000	2041	1	0	0	0	2	2712	18.04078	0.6076375204403923	18.470444	17.611115	2.0	1431.0	7.284257	4.2564077	21.063076	0.0	2958	2958	2958	0.5	20	76	201	345	475	1065	0	244	2020-02-29_212848
97	5000	2041	1	0	0	0	2	2712	18.04078	0.6076375204403923	18.470444	17.611115	2.0	1431.0	7.284257	4.2564077	21.063076	0.0	2958	2958	2958	0.5	20	76	201	345	475	1065	0	244	2020-02-29_212848
98	5000	2041	1	0	0	0	2	2712	18.04078	0.6076375204403923	18.470444	17.611115	2.0	1431.0	7.284257	4.2564077	21.063076	0.0	2958	2958	2958	0.5	20	76	201	345	475	1065	0	244	2020-02-29_212848
98	5000	2041	1	0	0	0	2	2712	18.04078	0.6076375204403923	18.470444	17.611115	2.0	1431.0	7.284257	4.2564077	21.063076	0.0	2958	2958	2958	0.5	20	76	201	345	475	1065	0	244	2020-02-29_212848
98	5000	2041	1	0	0	0	2	2712	18.04078	0.6076375204403923	18.470444	17.611115	2.0	1431.0	7.284257	4.2564077	21.063076	0.0	2958	2958	2958	0.5	20	76	201	345	475	1065	0	244	2020-02-29_212848
99	5000	2041	1	0	0	0	2	2712	18.04078	0.6076375204403923	18.470444	17.611115	2.0	1431.0	7.284257	4.2564077	21.063076	0.0	2958	2958	2958	0.5	20	76	201	345	475	1065	0	244	2020-02-29_212848
99	5000	2041	1	0	0	0	2	2712	18.04078	0.6076375204403923	18.470444	17.611115	2.0	1431.0	7.284257	4.2564077	21.063076	0.0	2958	2958	2958	0.5	20	76	201	345	475	1065	0	244	2020-02-29_212848
99	5000	2041	1	0	0	0	2	2712	18.04078	0.6076375204403923	18.470444	17.611115	2.0	1431.0	7.284257	4.2564077	21.063076	0.0	2958	2958	2958	0.5	20	76	201	345	475	1065	0	244	2020-02-29_212848
100	5000	2041	1	0	0	0	2	2712	18.04078	0.6076375204403923	18.470444	17.611115	2.0	1431.0	7.284257	4.2564077	21.063076	0.0	2958	2958	2958	0.5	20	76	201	345	475	1065	0	244	2020-02-29_212849
100	5000	2041	1	0	0	0	2	2712	18.04078	0.6076375204403923	18.470444	17.611115	2.0	1431.0	7.284257	4.2564077	21.063076	0.0	2958	2958	2958	0.5	20	76	201	345	475	1065	0	244	2020-02-29_212849
100	5000	2041	1	0	0	0	2	2712	18.04078	0.6076375204403923	18.470444	17.611115	2.0	1431.0	7.284257	4.2564077	21.063076	0.0	2958	2958	2958	0.5	20	76	201	345	475	1065	0	244	2020-02-29_212849
101	5000	2041	1	0	0	0	2	2712	18.04078	0.6076375204403923	18.470444	17.611115	2.0	1431.0	7.284257	4.2564077	21.063076	0.0	2958	2958	2958	0.5	20	76	201	345	475	1065	0	244	2020-02-29_212849
101	5000	2041	1	0	0	0	2	2712	18.04078	0.6076375204403923	18.470444	17.611115	2.0	1431.0	7.284257	4.2564077	21.063076	0.0	2958	2958	2958	0.5	20	76	201	345	475	1065	0	244	2020-02-29_212849
101	5000	2041	1	0	0	0	2	2712	18.04078	0.6076375204403923	18.470444	17.611115	2.0	1431.0	7.284257	4.2564077	21.063076	0.0	2958	2958	2958	0.5	20	76	201	345	475	1065	0	244	2020-02-29_212849
102	5000	2040	2	0	0	0	1	2713	17.611115	NaN	17.611115	17.611115	1.0	1431.0	7.284257	4.2564077	21.063076	0.0	2958	2958	2958	1.0	20	76	201	345	475	1066	0	244	2020-02-29_212849
102	5000	2040	2	0	0	0	1	2713	17.611115	NaN	17.611115	17.611115	1.0	1431.0	7.284257	4.2564077	21.063076	0.0	2958	2958	2958	1.0	20	76	201	345	475	1066	0	244	2020-02-29_212850
102	5000	2040	2	0	0	0	1	2713	17.611115	NaN	17.611115	17.611115	1.0	1431.0	7.284257	4.2564077	21.063076	0.0	2958	2958	2958	1.0	20	76	201	345	475	1066	0	244	2020-02-29_212850
103	5000	2040	2	0	0	0	1	2713	17.611115	NaN	17.611115	17.611115	1.0	1431.0	7.284257	4.2564077	21.063076	0.0	2958	2958	2958	1.0	20	76	201	345	475	1066	0	244	2020-02-29_212850
103	5000	2040	1	0	1	0	1	2713	17.611115	NaN	17.611115	17.611115	1.0	1431.0	7.284257	4.2564077	21.063076	0.0	2959	2958	2958	1.0	20	76	201	345	475	1066	0	244	2020-02-29_212850
103	5000	2040	1	0	1	0	1	2713	17.611115	NaN	17.611115	17.611115	1.0	1431.0	7.284257	4.2564077	21.063076	0.0	2959	2958	2958	1.0	20	76	201	345	475	1066	0	244	2020-02-29_212850
104	5000	2040	1	0	1	0	1	2713	17.611115	NaN	17.611115	17.611115	1.0	1431.0	7.284257	4.2564077	21.063076	0.0	2959	2958	2958	1.0	20	76	201	345	475	1066	0	244	2020-02-29_212850
104	5000	2040	1	0	0	0	2	2713	15.507713	2.974658427143982	17.611115	13.404312	2.0	1431.0	7.284257	4.2564077	21.063076	0.0	2959	2959	2959	1.0	20	76	201	345	475	1065	0	244	2020-02-29_212850
104	5000	2040	1	0	0	0	2	2713	15.507713	2.974658427143982	17.611115	13.404312	2.0	1431.0	7.284257	4.2564077	21.063076	0.0	2959	2959	2959	1.0	20	76	201	345	475	1065	0	244	2020-02-29_212850
105	5000	2040	1	0	0	0	2	2713	15.507713	2.974658427143982	17.611115	13.404312	2.0	1431.0	7.284257	4.2564077	21.063076	0.0	2959	2959	2959	1.0	20	76	201	345	475	1065	0	244	2020-02-29_212851
105	5000	2040	1	0	0	0	2	2713	15.507713	2.974658427143982	17.611115	13.404312	2.0	1431.0	7.284257	4.2564077	21.063076	0.0	2959	2959	2959	1.0	20	76	201	345	475	1065	0	244	2020-02-29_212851
105	5000	2040	1	0	0	0	1	2714	13.404312	NaN	13.404312	13.404312	1.0	1431.0	7.284257	4.2564077	21.063076	0.0	2959	2959	2959	1.0	20	76	201	345	475	1066	0	244	2020-02-29_212851
106	5000	2040	1	0	0	0	1	2714	13.404312	NaN	13.404312	13.404312	1.0	1431.0	7.284257	4.2564077	21.063076	0.0	2959	2959	2959	1.0	20	76	201	345	475	1066	0	244	2020-02-29_212851
106	5000	2040	1	0	0	0	1	2714	13.404312	NaN	13.404312	13.404312	1.0	1431.0	7.284257	4.2564077	21.063076	0.0	2959	2959	2959	1.0	20	76	201	345	475	1066	0	244	2020-02-29_212851
106	5000	2040	1	0	0	0	1	2714	13.404312	NaN	13.404312	13.404312	1.0	1431.0	7.284257	4.2564077	21.063076	0.0	2959	2959	2959	1.0	20	76	201	345	475	1066	0	244	2020-02-29_212851
107	5000	2040	1	0	0	0	1	2714	13.404312	NaN	13.404312	13.404312	1.0	1431.0	7.284257	4.2564077	21.063076	0.0	2959	2959	2959	1.0	20	76	201	345	475	1066	0	244	2020-02-29_212851
107	5000	2040	1	0	0	0	1	2714	13.404312	NaN	13.404312	13.404312	1.0	1431.0	7.284257	4.2564077	21.063076	0.0	2959	2959	2959	1.0	20	76	201	345	475	1066	0	244	2020-02-29_212852
107	5000	2040	1	0	0	0	1	2714	13.404312	NaN	13.404312	13.404312	1.0	1431.0	7.284257	4.2564077	21.063076	0.0	2959	2959	2959	1.0	20	76	201	345	475	1066	0	244	2020-02-29_212852
108	5000	2040	1	0	0	0	1	2714	13.404312	NaN	13.404312	13.404312	1.0	1431.0	7.284257	4.2564077	21.063076	0.0	2959	2959	2959	1.0	20	76	201	345	475	1066	0	244	2020-02-29_212852
108	5000	2040	1	0	0	0	1	2714	13.404312	NaN	13.404312	13.404312	1.0	1431.0	7.284257	4.2564077	21.063076	0.0	2959	2959	2959	1.0	20	76	201	345	475	1066	0	244	2020-02-29_212852
108	5000	2040	1	0	0	0	1	2714	13.404312	NaN	13.404312	13.404312	1.0	1431.0	7.284257	4.2564077	21.063076	0.0	2959	2959	2959	1.0	20	76	201	345	475	1066	0	244	2020-02-29_212852
109	5000	2040	1	0	0	0	1	2714	13.404312	NaN	13.404312	13.404312	1.0	1431.0	7.284257	4.2564077	21.063076	0.0	2959	2959	2959	1.0	20	76	201	345	475	1066	0	244	2020-02-29_212852
109	5000	2040	1	0	0	0	1	2714	13.404312	NaN	13.404312	13.404312	1.0	1431.0	7.284257	4.2564077	21.063076	0.0	2959	2959	2959	1.0	20	76	201	345	475	1066	0	244	2020-02-29_212852
109	5000	2040	1	0	0	0	1	2714	13.404312	NaN	13.404312	13.404312	1.0	1431.0	7.284257	4.2564077	21.063076	0.0	2959	2959	2959	1.0	20	76	201	345	475	1066	0	244	2020-02-29_212852
110	5000	2040	0	0	1	0	1	2714	13.404312	NaN	13.404312	13.404312	1.0	1431.0	7.284257	4.2564077	21.063076	0.0	2960	2959	2959	1.0	20	76	201	345	475	1066	0	244	2020-02-29_212853
110	5000	2040	0	0	1	0	1	2714	13.404312	NaN	13.404312	13.404312	1.0	1431.0	7.284257	4.2564077	21.063076	0.0	2960	2959	2959	1.0	20	76	201	345	475	1066	0	244	2020-02-29_212853
110	5000	2040	0	0	1	0	1	2714	13.404312	NaN	13.404312	13.404312	1.0	1431.0	7.284257	4.2564077	21.063076	0.0	2960	2959	2959	1.0	20	76	201	345	475	1066	0	244	2020-02-29_212853
111	5000	2040	0	0	0	0	2	2714	10.646385	3.9002977110866066	13.404312	7.8884583	2.0	1431.0	7.284257	4.2564077	21.063076	0.0	2960	2960	2960	0.5	20	76	201	345	475	1065	0	244	2020-02-29_212853
111	5000	2040	0	0	0	0	2	2714	10.646385	3.9002977110866066	13.404312	7.8884583	2.0	1431.0	7.284257	4.2564077	21.063076	0.0	2960	2960	2960	0.5	20	76	201	345	475	1065	0	244	2020-02-29_212853
111	5000	2040	0	0	0	0	2	2714	10.646385	3.9002977110866066	13.404312	7.8884583	2.0	1431.0	7.284257	4.2564077	21.063076	0.0	2960	2960	2960	0.5	20	76	201	345	475	1065	0	244	2020-02-29_212853
112	5000	2040	0	0	0	0	2	2714	10.646385	3.9002977110866066	13.404312	7.8884583	2.0	1431.0	7.284257	4.2564077	21.063076	0.0	2960	2960	2960	0.5	20	76	201	345	475	1065	0	244	2020-02-29_212853
112	5000	2040	0	0	0	0	2	2714	10.646385	3.9002977110866066	13.404312	7.8884583	2.0	1431.0	7.284257	4.2564077	21.063076	0.0	2960	2960	2960	0.5	20	76	201	345	475	1065	0	244	2020-02-29_212854
112	5000	2040	0	0	0	0	2	2714	10.646385	3.9002977110866066	13.404312	7.8884583	2.0	1431.0	7.284257	4.2564077	21.063076	0.0	2960	2960	2960	0.5	20	76	201	345	475	1065	0	244	2020-02-29_212854
113	5000	2040	0	0	0	0	2	2714	10.646385	3.9002977110866066	13.404312	7.8884583	2.0	1431.0	7.284257	4.2564077	21.063076	0.0	2960	2960	2960	0.5	20	76	201	345	475	1065	0	244	2020-02-29_212854
113	5000	2040	0	0	0	0	2	2714	10.646385	3.9002977110866066	13.404312	7.8884583	2.0	1431.0	7.284257	4.2564077	21.063076	0.0	2960	2960	2960	0.5	20	76	201	345	475	1065	0	244	2020-02-29_212854
113	5000	2040	0	0	0	0	2	2714	10.646385	3.9002977110866066	13.404312	7.8884583	2.0	1431.0	7.284257	4.2564077	21.063076	0.0	2960	2960	2960	0.5	20	76	201	345	475	1065	0	244	2020-02-29_212854
114	5000	2040	0	0	0	0	2	2714	10.646385	3.9002977110866066	13.404312	7.8884583	2.0	1431.0	7.284257	4.2564077	21.063076	0.0	2960	2960	2960	0.5	20	76	201	345	475	1065	0	244	2020-02-29_212854
114	5000	2040	0	0	0	0	2	2714	10.646385	3.9002977110866066	13.404312	7.8884583	2.0	1431.0	7.284257	4.2564077	21.063076	0.0	2960	2960	2960	0.5	20	76	201	345	475	1065	0	244	2020-02-29_212854
114	5000	2040	0	0	0	0	2	2714	10.646385	3.9002977110866066	13.404312	7.8884583	2.0	1431.0	7.284257	4.2564077	21.063076	0.0	2960	2960	2960	0.5	20	76	201	345	475	1065	0	244	2020-02-29_212855
115	5000	2040	0	0	0	0	2	2714	10.646385	3.9002977110866066	13.404312	7.8884583	2.0	1431.0	7.284257	4.2564077	21.063076	0.0	2960	2960	2960	0.5	20	76	201	345	475	1065	0	244	2020-02-29_212855
115	5000	2040	0	0	0	0	2	2714	10.646385	3.9002977110866066	13.404312	7.8884583	2.0	1431.0	7.284257	4.2564077	21.063076	0.0	2960	2960	2960	0.5	20	76	201	345	475	1065	0	244	2020-02-29_212855
115	5000	2040	0	0	0	0	2	2714	10.646385	3.9002977110866066	13.404312	7.8884583	2.0	1431.0	7.284257	4.2564077	21.063076	0.0	2960	2960	2960	0.5	20	76	201	345	475	1065	0	244	2020-02-29_212855
116	5000	2040	0	0	0	0	2	2714	10.646385	3.9002977110866066	13.404312	7.8884583	2.0	1431.0	7.284257	4.2564077	21.063076	0.0	2960	2960	2960	0.5	20	76	201	345	475	1065	0	244	2020-02-29_212855
116	5000	2040	0	0	0	0	2	2714	10.646385	3.9002977110866066	13.404312	7.8884583	2.0	1431.0	7.284257	4.2564077	21.063076	0.0	2960	2960	2960	0.5	20	76	201	345	475	1065	0	244	2020-02-29_212855
116	5000	2040	0	0	0	0	2	2714	10.646385	3.9002977110866066	13.404312	7.8884583	2.0	1431.0	7.284257	4.2564077	21.063076	0.0	2960	2960	2960	0.5	20	76	201	345	475	1065	0	244	2020-02-29_212855
117	5000	2040	0	0	0	0	2	2714	10.646385	3.9002977110866066	13.404312	7.8884583	2.0	1431.0	7.284257	4.2564077	21.063076	0.0	2960	2960	2960	0.5	20	76	201	345	475	1065	0	244	2020-02-29_212855
117	5000	2040	0	0	0	0	2	2714	10.646385	3.9002977110866066	13.404312	7.8884583	2.0	1431.0	7.284257	4.2564077	21.063076	0.0	2960	2960	2960	0.5	20	76	201	345	475	1065	0	244	2020-02-29_212856
117	5000	2040	0	0	0	0	2	2714	10.646385	3.9002977110866066	13.404312	7.8884583	2.0	1431.0	7.284257	4.2564077	21.063076	0.0	2960	2960	2960	0.5	20	76	201	345	475	1065	0	244	2020-02-29_212856
118	5000	2040	0	0	0	0	2	2714	10.646385	3.9002977110866066	13.404312	7.8884583	2.0	1431.0	7.284257	4.2564077	21.063076	0.0	2960	2960	2960	0.5	20	76	201	345	475	1065	0	244	2020-02-29_212856
118	5000	2040	0	0	0	0	2	2714	10.646385	3.9002977110866066	13.404312	7.8884583	2.0	1431.0	7.284257	4.2564077	21.063076	0.0	2960	2960	2960	0.5	20	76	201	345	475	1065	0	244	2020-02-29_212856
118	5000	2040	0	0	0	0	2	2714	10.646385	3.9002977110866066	13.404312	7.8884583	2.0	1431.0	7.284257	4.2564077	21.063076	0.0	2960	2960	2960	0.5	20	76	201	345	475	1065	0	244	2020-02-29_212856
119	5000	2040	0	0	0	0	2	2714	10.646385	3.9002977110866066	13.404312	7.8884583	2.0	1431.0	7.284257	4.2564077	21.063076	0.0	2960	2960	2960	0.5	20	76	201	345	475	1065	0	244	2020-02-29_212856
119	5000	2040	0	0	0	0	2	2714	10.646385	3.9002977110866066	13.404312	7.8884583	2.0	1431.0	7.284257	4.2564077	21.063076	0.0	2960	2960	2960	0.5	20	76	201	345	475	1065	0	244	2020-02-29_212856
119	5000	2040	0	0	0	0	2	2714	10.646385	3.9002977110866066	13.404312	7.8884583	2.0	1431.0	7.284257	4.2564077	21.063076	0.0	2960	2960	2960	0.5	20	76	201	345	475	1065	0	244	2020-02-29_212857
120	5000	2040	0	0	0	0	2	2714	10.646385	3.9002977110866066	13.404312	7.8884583	2.0	1431.0	7.284257	4.2564077	21.063076	0.0	2960	2960	2960	0.5	20	76	201	345	475	1065	0	244	2020-02-29_212857
120	5000	2040	0	0	0	0	2	2714	10.646385	3.9002977110866066	13.404312	7.8884583	2.0	1431.0	7.284257	4.2564077	21.063076	0.0	2960	2960	2960	0.5	20	76	201	345	475	1065	0	244	2020-02-29_212857
120	5000	2040	0	0	0	0	2	2714	10.646385	3.9002977110866066	13.404312	7.8884583	2.0	1431.0	7.284257	4.2564077	21.063076	0.0	2960	2960	2960	0.5	20	76	201	345	475	1065	0	244	2020-02-29_212857
121	5000	2040	0	0	0	0	2	2714	10.646385	3.9002977110866066	13.404312	7.8884583	2.0	1431.0	7.284257	4.2564077	21.063076	0.0	2960	2960	2960	0.5	20	76	201	345	475	1065	0	244	2020-02-29_212857
121	5000	2040	0	0	0	0	2	2714	10.646385	3.9002977110866066	13.404312	7.8884583	2.0	1431.0	7.284257	4.2564077	21.063076	0.0	2960	2960	2960	0.5	20	76	201	345	475	1065	0	244	2020-02-29_212857
121	5000	2040	0	0	0	0	2	2714	10.646385	3.9002977110866066	13.404312	7.8884583	2.0	1431.0	7.284257	4.2564077	21.063076	0.0	2960	2960	2960	0.5	20	76	201	345	475	1065	0	244	2020-02-29_212857
122	5000	2040	0	0	0	0	1	2715	7.8884583	NaN	7.8884583	7.8884583	1.0	1431.0	7.284257	4.2564077	21.063076	0.0	2960	2960	2960	0.0	20	76	201	345	475	1066	0	244	2020-02-29_212858
122	5000	2040	0	0	0	0	1	2715	7.8884583	NaN	7.8884583	7.8884583	1.0	1431.0	7.284257	4.2564077	21.063076	0.0	2960	2960	2960	0.0	20	76	201	345	475	1066	0	244	2020-02-29_212858
122	5000	2040	0	0	0	0	1	2715	7.8884583	NaN	7.8884583	7.8884583	1.0	1431.0	7.284257	4.2564077	21.063076	0.0	2960	2960	2960	0.0	20	76	201	345	475	1066	0	244	2020-02-29_212858
123	5000	2040	0	0	0	0	1	2715	7.8884583	NaN	7.8884583	7.8884583	1.0	1431.0	7.284257	4.2564077	21.063076	0.0	2960	2960	2960	0.0	20	76	201	345	475	1066	0	244	2020-02-29_212858
123	5000	2040	0	0	0	0	1	2715	7.8884583	NaN	7.8884583	7.8884583	1.0	1431.0	7.284257	4.2564077	21.063076	0.0	2960	2960	2960	0.0	20	76	201	345	475	1066	0	244	2020-02-29_212858
123	5000	2040	0	0	0	0	1	2715	7.8884583	NaN	7.8884583	7.8884583	1.0	1431.0	7.284257	4.2564077	21.063076	0.0	2960	2960	2960	0.0	20	76	201	345	475	1066	0	244	2020-02-29_212858
124	5000	2040	0	0	0	0	1	2715	7.8884583	NaN	7.8884583	7.8884583	1.0	1431.0	7.284257	4.2564077	21.063076	0.0	2960	2960	2960	0.0	20	76	201	345	475	1066	0	244	2020-02-29_212858
124	5000	2040	0	0	0	0	1	2715	7.8884583	NaN	7.8884583	7.8884583	1.0	1431.0	7.284257	4.2564077	21.063076	0.0	2960	2960	2960	0.0	20	76	201	345	475	1066	0	244	2020-02-29_212858
124	5000	2040	0	0	0	0	1	2715	7.8884583	NaN	7.8884583	7.8884583	1.0	1431.0	7.284257	4.2564077	21.063076	0.0	2960	2960	2960	0.0	20	76	201	345	475	1066	0	244	2020-02-29_212859
125	5000	2040	0	0	0	0	1	2715	7.8884583	NaN	7.8884583	7.8884583	1.0	1431.0	7.284257	4.2564077	21.063076	0.0	2960	2960	2960	0.0	20	76	201	345	475	1066	0	244	2020-02-29_212859
125	5000	2040	0	0	0	0	1	2715	7.8884583	NaN	7.8884583	7.8884583	1.0	1431.0	7.284257	4.2564077	21.063076	0.0	2960	2960	2960	0.0	20	76	201	345	475	1066	0	244	2020-02-29_212859
125	5000	2040	0	0	0	0	1	2715	7.8884583	NaN	7.8884583	7.8884583	1.0	1431.0	7.284257	4.2564077	21.063076	0.0	2960	2960	2960	0.0	20	76	201	345	475	1066	0	244	2020-02-29_212859
126	5000	2040	0	0	0	0	1	2715	7.8884583	NaN	7.8884583	7.8884583	1.0	1431.0	7.284257	4.2564077	21.063076	0.0	2960	2960	2960	0.0	20	76	201	345	475	1066	0	244	2020-02-29_212859
126	5000	2040	0	0	0	0	1	2715	7.8884583	NaN	7.8884583	7.8884583	1.0	1431.0	7.284257	4.2564077	21.063076	0.0	2960	2960	2960	0.0	20	76	201	345	475	1066	0	244	2020-02-29_212859
126	5000	2040	0	0	0	0	1	2715	7.8884583	NaN	7.8884583	7.8884583	1.0	1431.0	7.284257	4.2564077	21.063076	0.0	2960	2960	2960	0.0	20	76	201	345	475	1066	0	244	2020-02-29_212859
127	5000	2040	0	0	0	0	0	2716	NaN	-0.0	9999.0	9999.0	0.0	1431.0	7.284257	4.2564077	21.063076	0.0	2960	2960	2960	0.0	20	76	201	345	475	1067	0	244	2020-02-29_212900
127	5000	2040	0	0	0	0	0	2716	NaN	-0.0	9999.0	9999.0	0.0	1431.0	7.284257	4.2564077	21.063076	0.0	2960	2960	2960	0.0	20	76	201	345	475	1067	0	244	2020-02-29_212900
127	5000	2040	0	0	0	0	0	2716	NaN	-0.0	9999.0	9999.0	0.0	1431.0	7.284257	4.2564077	21.063076	0.0	2960	2960	2960	0.0	20	76	201	345	475	1067	0	244	2020-02-29_212900
128	5000	2040	0	0	0	0	0	2716	NaN	-0.0	9999.0	9999.0	0.0	1431.0	7.284257	4.2564077	21.063076	0.0	2960	2960	2960	0.0	20	76	201	345	475	1067	0	244	2020-02-29_212900
128	5000	2040	0	0	0	0	0	2716	NaN	-0.0	9999.0	9999.0	0.0	1431.0	7.284257	4.2564077	21.063076	0.0	2960	2960	2960	0.0	20	76	201	345	475	1067	0	244	2020-02-29_212900
128	5000	2040	0	0	0	0	0	2716	NaN	-0.0	9999.0	9999.0	0.0	1431.0	7.284257	4.2564077	21.063076	0.0	2960	2960	2960	0.0	20	76	201	345	475	1067	0	244	2020-02-29_212900
129	5000	2040	0	0	0	0	0	2716	NaN	-0.0	9999.0	9999.0	0.0	1431.0	7.284257	4.2564077	21.063076	0.0	2960	2960	2960	0.0	20	76	201	345	475	1067	0	244	2020-02-29_212900
129	5000	2040	0	0	0	0	0	2716	NaN	-0.0	9999.0	9999.0	0.0	1431.0	7.284257	4.2564077	21.063076	0.0	2960	2960	2960	0.0	20	76	201	345	475	1067	0	244	2020-02-29_212900
129	5000	2040	0	0	0	0	0	2716	NaN	-0.0	9999.0	9999.0	0.0	1431.0	7.284257	4.2564077	21.063076	0.0	2960	2960	2960	0.0	20	76	201	345	475	1067	0	244	2020-02-29_212901
130	5000	2040	0	0	0	0	0	2716	NaN	-0.0	9999.0	9999.0	0.0	1431.0	7.284257	4.2564077	21.063076	0.0	2960	2960	2960	0.0	20	76	201	345	475	1067	0	244	2020-02-29_212901
130	5000	2040	0	0	0	0	0	2716	NaN	-0.0	9999.0	9999.0	0.0	1431.0	7.284257	4.2564077	21.063076	0.0	2960	2960	2960	0.0	20	76	201	345	475	1067	0	244	2020-02-29_212901
130	5000	2040	0	0	0	0	0	2716	NaN	-0.0	9999.0	9999.0	0.0	1431.0	7.284257	4.2564077	21.063076	0.0	2960	2960	2960	0.0	20	76	201	345	475	1067	0	244	2020-02-29_212901
131	5000	2040	0	0	0	0	0	2716	NaN	-0.0	9999.0	9999.0	0.0	1431.0	7.284257	4.2564077	21.063076	0.0	2960	2960	2960	0.0	20	76	201	345	475	1067	0	244	2020-02-29_212901
131	5000	2040	0	0	0	0	0	2716	NaN	-0.0	9999.0	9999.0	0.0	1431.0	7.284257	4.2564077	21.063076	0.0	2960	2960	2960	0.0	20	76	201	345	475	1067	0	244	2020-02-29_212901
131	5000	2040	0	0	0	0	0	2716	NaN	-0.0	9999.0	9999.0	0.0	1431.0	7.284257	4.2564077	21.063076	0.0	2960	2960	2960	0.0	20	76	201	345	475	1067	0	244	2020-02-29_212902
132	5000	2040	0	0	0	0	0	2716	NaN	-0.0	9999.0	9999.0	0.0	1431.0	7.284257	4.2564077	21.063076	0.0	2960	2960	2960	0.0	20	76	201	345	475	1067	0	244	2020-02-29_212902
132	5000	2040	0	0	0	0	0	2716	NaN	-0.0	9999.0	9999.0	0.0	1431.0	7.284257	4.2564077	21.063076	0.0	2960	2960	2960	0.0	20	76	201	345	475	1067	0	244	2020-02-29_212902
132	5000	2040	0	0	0	0	0	2716	NaN	-0.0	9999.0	9999.0	0.0	1431.0	7.284257	4.2564077	21.063076	0.0	2960	2960	2960	0.0	20	76	201	345	475	1067	0	244	2020-02-29_212902
133	5000	2040	0	0	0	0	0	2716	NaN	-0.0	9999.0	9999.0	0.0	1431.0	7.284257	4.2564077	21.063076	0.0	2960	2960	2960	0.0	20	76	201	345	475	1067	0	244	2020-02-29_212902
133	5000	2040	0	0	0	0	0	2716	NaN	-0.0	9999.0	9999.0	0.0	1431.0	7.284257	4.2564077	21.063076	0.0	2960	2960	2960	0.0	20	76	201	345	475	1067	0	244	2020-02-29_212902
133	5000	2040	0	0	0	0	0	2716	NaN	-0.0	9999.0	9999.0	0.0	1431.0	7.284257	4.2564077	21.063076	0.0	2960	2960	2960	0.0	20	76	201	345	475	1067	0	244	2020-02-29_212902
134	5000	2040	0	0	0	0	0	2716	NaN	-0.0	9999.0	9999.0	0.0	1431.0	7.284257	4.2564077	21.063076	0.0	2960	2960	2960	0.0	20	76	201	345	475	1067	0	244	2020-02-29_212903
134	5000	2040	0	0	0	0	0	2716	NaN	-0.0	9999.0	9999.0	0.0	1431.0	7.284257	4.2564077	21.063076	0.0	2960	2960	2960	0.0	20	76	201	345	475	1067	0	244	2020-02-29_212903
134	5000	2040	0	0	0	0	0	2716	NaN	-0.0	9999.0	9999.0	0.0	1431.0	7.284257	4.2564077	21.063076	0.0	2960	2960	2960	0.0	20	76	201	345	475	1067	0	244	2020-02-29_212903
135	5000	2040	0	0	0	0	0	2716	NaN	-0.0	9999.0	9999.0	0.0	1431.0	7.284257	4.2564077	21.063076	0.0	2960	2960	2960	0.0	20	76	201	345	475	1067	0	244	2020-02-29_212903
135	5000	2040	0	0	0	0	0	2716	NaN	-0.0	9999.0	9999.0	0.0	1431.0	7.284257	4.2564077	21.063076	0.0	2960	2960	2960	0.0	20	76	201	345	475	1067	0	244	2020-02-29_212903
135	5000	2040	0	0	0	0	0	2716	NaN	-0.0	9999.0	9999.0	0.0	1431.0	7.284257	4.2564077	21.063076	0.0	2960	2960	2960	0.0	20	76	201	345	475	1067	0	244	2020-02-29_212903
136	5000	2040	0	0	0	0	0	2716	NaN	-0.0	9999.0	9999.0	0.0	1431.0	7.284257	4.2564077	21.063076	0.0	2960	2960	2960	0.0	20	76	201	345	475	1067	0	244	2020-02-29_212903
136	5000	2040	0	0	0	0	0	2716	NaN	-0.0	9999.0	9999.0	0.0	1431.0	7.284257	4.2564077	21.063076	0.0	2960	2960	2960	0.0	20	76	201	345	475	1067	0	244	2020-02-29_212903
136	5000	2040	0	0	0	0	0	2716	NaN	-0.0	9999.0	9999.0	0.0	1431.0	7.284257	4.2564077	21.063076	0.0	2960	2960	2960	0.0	20	76	201	345	475	1067	0	244	2020-02-29_212904
137	5000	2040	0	0	0	0	0	2716	NaN	-0.0	9999.0	9999.0	0.0	1431.0	7.284257	4.2564077	21.063076	0.0	2960	2960	2960	0.0	20	76	201	345	475	1067	0	244	2020-02-29_212904
137	5000	2040	0	0	0	0	0	2716	NaN	-0.0	9999.0	9999.0	0.0	1431.0	7.284257	4.2564077	21.063076	0.0	2960	2960	2960	0.0	20	76	201	345	475	1067	0	244	2020-02-29_212904
137	5000	2040	0	0	0	0	0	2716	NaN	-0.0	9999.0	9999.0	0.0	1431.0	7.284257	4.2564077	21.063076	0.0	2960	2960	2960	0.0	20	76	201	345	475	1067	0	244	2020-02-29_212904
138	5000	2040	0	0	0	0	0	2716	NaN	-0.0	9999.0	9999.0	0.0	1431.0	7.284257	4.2564077	21.063076	0.0	2960	2960	2960	0.0	20	76	201	345	475	1067	0	244	2020-02-29_212904
138	5000	2040	0	0	0	0	0	2716	NaN	-0.0	9999.0	9999.0	0.0	1431.0	7.284257	4.2564077	21.063076	0.0	2960	2960	2960	0.0	20	76	201	345	475	1067	0	244	2020-02-29_212904
138	5000	2040	0	0	0	0	0	2716	NaN	-0.0	9999.0	9999.0	0.0	1431.0	7.284257	4.2564077	21.063076	0.0	2960	2960	2960	0.0	20	76	201	345	475	1067	0	244	2020-02-29_212904
139	5000	2040	0	0	0	0	0	2716	NaN	-0.0	9999.0	9999.0	0.0	1431.0	7.284257	4.2564077	21.063076	0.0	2960	2960	2960	0.0	20	76	201	345	475	1067	0	244	2020-02-29_212905
139	5000	2040	0	0	0	0	0	2716	NaN	-0.0	9999.0	9999.0	0.0	1431.0	7.284257	4.2564077	21.063076	0.0	2960	2960	2960	0.0	20	76	201	345	475	1067	0	244	2020-02-29_212905
139	5000	2040	0	0	0	0	0	2716	NaN	-0.0	9999.0	9999.0	0.0	1431.0	7.284257	4.2564077	21.063076	0.0	2960	2960	2960	0.0	20	76	201	345	475	1067	0	244	2020-02-29_212905
140	5000	2040	0	0	0	0	0	2716	NaN	-0.0	9999.0	9999.0	0.0	1431.0	7.284257	4.2564077	21.063076	0.0	2960	2960	2960	0.0	20	76	201	345	475	1067	0	244	2020-02-29_212905
140	5000	2040	0	0	0	0	0	2716	NaN	-0.0	9999.0	9999.0	0.0	1431.0	7.284257	4.2564077	21.063076	0.0	2960	2960	2960	0.0	20	76	201	345	475	1067	0	244	2020-02-29_212905
140	5000	2040	0	0	0	0	0	2716	NaN	-0.0	9999.0	9999.0	0.0	1431.0	7.284257	4.2564077	21.063076	0.0	2960	2960	2960	0.0	20	76	201	345	475	1067	0	244	2020-02-29_212905
141	5000	2040	0	0	0	0	0	2716	NaN	-0.0	9999.0	9999.0	0.0	1431.0	7.284257	4.2564077	21.063076	0.0	2960	2960	2960	0.0	20	76	201	345	475	1067	0	244	2020-02-29_212905
141	5000	2040	0	0	0	0	0	2716	NaN	-0.0	9999.0	9999.0	0.0	1431.0	7.284257	4.2564077	21.063076	0.0	2960	2960	2960	0.0	20	76	201	345	475	1067	0	244	2020-02-29_212905
141	5000	2040	0	0	0	0	0	2716	NaN	-0.0	9999.0	9999.0	0.0	1431.0	7.284257	4.2564077	21.063076	0.0	2960	2960	2960	0.0	20	76	201	345	475	1067	0	244	2020-02-29_212906
142	5000	2040	0	0	0	0	0	2716	NaN	-0.0	9999.0	9999.0	0.0	1431.0	7.284257	4.2564077	21.063076	0.0	2960	2960	2960	0.0	20	76	201	345	475	1067	0	244	2020-02-29_212906
142	5000	2040	0	0	0	0	0	2716	NaN	-0.0	9999.0	9999.0	0.0	1431.0	7.284257	4.2564077	21.063076	0.0	2960	2960	2960	0.0	20	76	201	345	475	1067	0	244	2020-02-29_212906
142	5000	2040	0	0	0	0	0	2716	NaN	-0.0	9999.0	9999.0	0.0	1431.0	7.284257	4.2564077	21.063076	0.0	2960	2960	2960	0.0	20	76	201	345	475	1067	0	244	2020-02-29_212906
143	5000	2040	0	0	0	0	0	2716	NaN	-0.0	9999.0	9999.0	0.0	1431.0	7.284257	4.2564077	21.063076	0.0	2960	2960	2960	0.0	20	76	201	345	475	1067	0	244	2020-02-29_212906
143	5000	2040	0	0	0	0	0	2716	NaN	-0.0	9999.0	9999.0	0.0	1431.0	7.284257	4.2564077	21.063076	0.0	2960	2960	2960	0.0	20	76	201	345	475	1067	0	244	2020-02-29_212906
143	5000	2040	0	0	0	0	0	2716	NaN	-0.0	9999.0	9999.0	0.0	1431.0	7.284257	4.2564077	21.063076	0.0	2960	2960	2960	0.0	20	76	201	345	475	1067	0	244	2020-02-29_212906
144	5000	2040	0	0	0	0	0	2716	NaN	-0.0	9999.0	9999.0	0.0	1431.0	7.284257	4.2564077	21.063076	0.0	2960	2960	2960	0.0	20	76	201	345	475	1067	0	244	2020-02-29_212907
144	5000	2040	0	0	0	0	0	2716	NaN	-0.0	9999.0	9999.0	0.0	1431.0	7.284257	4.2564077	21.063076	0.0	2960	2960	2960	0.0	20	76	201	345	475	1067	0	244	2020-02-29_212907
144	5000	2040	0	0	0	0	0	2716	NaN	-0.0	9999.0	9999.0	0.0	1431.0	7.284257	4.2564077	21.063076	0.0	2960	2960	2960	0.0	20	76	201	345	475	1067	0	244	2020-02-29_212907
145	5000	2040	0	0	0	0	0	2716	NaN	-0.0	9999.0	9999.0	0.0	1431.0	7.284257	4.2564077	21.063076	0.0	2960	2960	2960	0.0	20	76	201	345	475	1067	0	244	2020-02-29_212907
145	5000	2040	0	0	0	0	0	2716	NaN	-0.0	9999.0	9999.0	0.0	1431.0	7.284257	4.2564077	21.063076	0.0	2960	2960	2960	0.0	20	76	201	345	475	1067	0	244	2020-02-29_212907
145	5000	2040	0	0	0	0	0	2716	NaN	-0.0	9999.0	9999.0	0.0	1431.0	7.284257	4.2564077	21.063076	0.0	2960	2960	2960	0.0	20	76	201	345	475	1067	0	244	2020-02-29_212907
146	5000	2040	0	0	0	0	0	2716	NaN	-0.0	9999.0	9999.0	0.0	1431.0	7.284257	4.2564077	21.063076	0.0	2960	2960	2960	0.0	20	76	201	345	475	1067	0	244	2020-02-29_212907
146	5000	2040	0	0	0	0	0	2716	NaN	-0.0	9999.0	9999.0	0.0	1431.0	7.284257	4.2564077	21.063076	0.0	2960	2960	2960	0.0	20	76	201	345	475	1067	0	244	2020-02-29_212907
146	5000	2040	0	0	0	0	0	2716	NaN	-0.0	9999.0	9999.0	0.0	1431.0	7.284257	4.2564077	21.063076	0.0	2960	2960	2960	0.0	20	76	201	345	475	1067	0	244	2020-02-29_212908
147	5000	2040	0	0	0	0	0	2716	NaN	-0.0	9999.0	9999.0	0.0	1431.0	7.284257	4.2564077	21.063076	0.0	2960	2960	2960	0.0	20	76	201	345	475	1067	0	244	2020-02-29_212908
147	5000	2040	0	0	0	0	0	2716	NaN	-0.0	9999.0	9999.0	0.0	1431.0	7.284257	4.2564077	21.063076	0.0	2960	2960	2960	0.0	20	76	201	345	475	1067	0	244	2020-02-29_212908
147	5000	2040	0	0	0	0	0	2716	NaN	-0.0	9999.0	9999.0	0.0	1431.0	7.284257	4.2564077	21.063076	0.0	2960	2960	2960	0.0	20	76	201	345	475	1067	0	244	2020-02-29_212908
148	5000	2040	0	0	0	0	0	2716	NaN	-0.0	9999.0	9999.0	0.0	1431.0	7.284257	4.2564077	21.063076	0.0	2960	2960	2960	0.0	20	76	201	345	475	1067	0	244	2020-02-29_212908
148	5000	2040	0	0	0	0	0	2716	NaN	-0.0	9999.0	9999.0	0.0	1431.0	7.284257	4.2564077	21.063076	0.0	2960	2960	2960	0.0	20	76	201	345	475	1067	0	244	2020-02-29_212908
148	5000	2040	0	0	0	0	0	2716	NaN	-0.0	9999.0	9999.0	0.0	1431.0	7.284257	4.2564077	21.063076	0.0	2960	2960	2960	0.0	20	76	201	345	475	1067	0	244	2020-02-29_212908
149	5000	2040	0	0	0	0	0	2716	NaN	-0.0	9999.0	9999.0	0.0	1431.0	7.284257	4.2564077	21.063076	0.0	2960	2960	2960	0.0	20	76	201	345	475	1067	0	244	2020-02-29_212909
149	5000	2040	0	0	0	0	0	2716	NaN	-0.0	9999.0	9999.0	0.0	1431.0	7.284257	4.2564077	21.063076	0.0	2960	2960	2960	0.0	20	76	201	345	475	1067	0	244	2020-02-29_212909
149	5000	2040	0	0	0	0	0	2716	NaN	-0.0	9999.0	9999.0	0.0	1431.0	7.284257	4.2564077	21.063076	0.0	2960	2960	2960	0.0	20	76	201	345	475	1067	0	244	2020-02-29_212909
150	5000	2040	0	0	0	0	0	2716	NaN	-0.0	9999.0	9999.0	0.0	1431.0	7.284257	4.2564077	21.063076	0.0	2960	2960	2960	0.0	20	76	201	345	475	1067	0	244	2020-02-29_212909
150	5000	2040	0	0	0	0	0	2716	NaN	-0.0	9999.0	9999.0	0.0	1431.0	7.284257	4.2564077	21.063076	0.0	2960	2960	2960	0.0	20	76	201	345	475	1067	0	244	2020-02-29_212909
150	5000	2040	0	0	0	0	0	2716	NaN	-0.0	9999.0	9999.0	0.0	1431.0	7.284257	4.2564077	21.063076	0.0	2960	2960	2960	0.0	20	76	201	345	475	1067	0	244	2020-02-29_212909
151	5000	2040	0	0	0	0	0	2716	NaN	-0.0	9999.0	9999.0	0.0	1431.0	7.284257	4.2564077	21.063076	0.0	2960	2960	2960	0.0	20	76	201	345	475	1067	0	244	2020-02-29_212909
151	5000	2040	0	0	0	0	0	2716	NaN	-0.0	9999.0	9999.0	0.0	1431.0	7.284257	4.2564077	21.063076	0.0	2960	2960	2960	0.0	20	76	201	345	475	1067	0	244	2020-02-29_212910
151	5000	2040	0	0	0	0	0	2716	NaN	-0.0	9999.0	9999.0	0.0	1431.0	7.284257	4.2564077	21.063076	0.0	2960	2960	2960	0.0	20	76	201	345	475	1067	0	244	2020-02-29_212910
152	5000	2040	0	0	0	0	0	2716	NaN	-0.0	9999.0	9999.0	0.0	1431.0	7.284257	4.2564077	21.063076	0.0	2960	2960	2960	0.0	20	76	201	345	475	1067	0	244	2020-02-29_212910
152	5000	2040	0	0	0	0	0	2716	NaN	-0.0	9999.0	9999.0	0.0	1431.0	7.284257	4.2564077	21.063076	0.0	2960	2960	2960	0.0	20	76	201	345	475	1067	0	244	2020-02-29_212910
152	5000	2040	0	0	0	0	0	2716	NaN	-0.0	9999.0	9999.0	0.0	1431.0	7.284257	4.2564077	21.063076	0.0	2960	2960	2960	0.0	20	76	201	345	475	1067	0	244	2020-02-29_212910
153	5000	2040	0	0	0	0	0	2716	NaN	-0.0	9999.0	9999.0	0.0	1431.0	7.284257	4.2564077	21.063076	0.0	2960	2960	2960	0.0	20	76	201	345	475	1067	0	244	2020-02-29_212910
153	5000	2040	0	0	0	0	0	2716	NaN	-0.0	9999.0	9999.0	0.0	1431.0	7.284257	4.2564077	21.063076	0.0	2960	2960	2960	0.0	20	76	201	345	475	1067	0	244	2020-02-29_212910
153	5000	2040	0	0	0	0	0	2716	NaN	-0.0	9999.0	9999.0	0.0	1431.0	7.284257	4.2564077	21.063076	0.0	2960	2960	2960	0.0	20	76	201	345	475	1067	0	244	2020-02-29_212911
154	5000	2040	0	0	0	0	0	2716	NaN	-0.0	9999.0	9999.0	0.0	1431.0	7.284257	4.2564077	21.063076	0.0	2960	2960	2960	0.0	20	76	201	345	475	1067	0	244	2020-02-29_212911
154	5000	2040	0	0	0	0	0	2716	NaN	-0.0	9999.0	9999.0	0.0	1431.0	7.284257	4.2564077	21.063076	0.0	2960	2960	2960	0.0	20	76	201	345	475	1067	0	244	2020-02-29_212911
154	5000	2040	0	0	0	0	0	2716	NaN	-0.0	9999.0	9999.0	0.0	1431.0	7.284257	4.2564077	21.063076	0.0	2960	2960	2960	0.0	20	76	201	345	475	1067	0	244	2020-02-29_212911
155	5000	2040	0	0	0	0	0	2716	NaN	-0.0	9999.0	9999.0	0.0	1431.0	7.284257	4.2564077	21.063076	0.0	2960	2960	2960	0.0	20	76	201	345	475	1067	0	244	2020-02-29_212911
155	5000	2040	0	0	0	0	0	2716	NaN	-0.0	9999.0	9999.0	0.0	1431.0	7.284257	4.2564077	21.063076	0.0	2960	2960	2960	0.0	20	76	201	345	475	1067	0	244	2020-02-29_212911
155	5000	2040	0	0	0	0	0	2716	NaN	-0.0	9999.0	9999.0	0.0	1431.0	7.284257	4.2564077	21.063076	0.0	2960	2960	2960	0.0	20	76	201	345	475	1067	0	244	2020-02-29_212911
156	5000	2040	0	0	0	0	0	2716	NaN	-0.0	9999.0	9999.0	0.0	1431.0	7.284257	4.2564077	21.063076	0.0	2960	2960	2960	0.0	20	76	201	345	475	1067	0	244	2020-02-29_212911
