# Supplementary material for: Discrete simulation analysis of COVID-19 and prediction of isolation bed numbers
Source: PeerJ. 2021 Jun 23;9:e11629. doi: 10.7717/peerj.11629 (PMC8234972; doi:10.7717/peerj.11629)
Supplement: Supplemental Information 3 [file peerj-09-11629-s003.zip › raw_data/Hospital isolation capacity_output_2020-02-29_212933.csv]

worldTime(Day)	CITY_PERSON_SIZE	NORMAL	SHADOW	SUPER	CONFIRMED	DIAGNOSIS	FREEZE	CURED	shadow_average	shadow_std	shadow_max	shadow_min	real_countTmp	max_count	count_shadow_average	count_shadow_std	count_shadow_max	count_shadow_min	sum_confirmed_mark	sum_diagnosis_mark	sum_freeze_mark	r0	G1num	G2num	G3Num	G4Num	G5Num	BED_CanUse	BED_Need	DEATH	recordTime
0	5000	4975	25	0	0	0	0	0	NaN	-0.0	9999.0	9999.0	0.0	0.0	NaN	-0.0	9999.0	9999.0	0	0	0	0.0	0	0	0	0	0	1067	0	0	2020-02-29_212941
0	5000	4968	29	0	3	0	0	0	NaN	-0.0	9999.0	9999.0	0.0	0.0	NaN	-0.0	9999.0	9999.0	3	0	0	0.0	0	0	0	0	0	1067	0	0	2020-02-29_212942
0	5000	4959	37	0	4	0	0	0	NaN	-0.0	9999.0	9999.0	0.0	0.0	NaN	-0.0	9999.0	9999.0	4	0	0	0.0	0	0	0	0	0	1067	0	0	2020-02-29_212942
1	5000	4955	41	0	1	0	3	0	0.0	0.0	0.0	0.0	3.0	3.0	0.0	0.0	0.0	0.0	4	3	3	1.0	2	1	0	0	0	1064	0	0	2020-02-29_212942
1	5000	4947	47	0	3	0	3	0	0.0	0.0	0.0	0.0	3.0	3.0	0.0	0.0	0.0	0.0	6	3	3	1.0	2	1	0	0	0	1064	0	0	2020-02-29_212942
1	5000	4939	53	0	4	0	4	0	0.12347507	0.24695013538639957	0.49390027	0.0	4.0	4.0	0.12347507	0.24695013	0.49390027	0.0	8	4	4	1.0	3	1	0	0	0	1063	0	0	2020-02-29_212943
2	5000	4933	59	0	3	0	5	0	0.09878005	0.2208789192838578	0.49390027	0.0	5.0	5.0	0.09878005	0.22087891	0.49390027	0.0	8	5	5	0.8	3	1	1	0	0	1062	0	0	2020-02-29_212943
2	5000	4920	71	0	1	0	8	0	0.13769506	0.2567680907473748	0.60766023	0.0	8.0	8.0	0.13769506	0.25676808	0.60766023	0.0	9	8	8	0.5	3	3	2	0	0	1059	0	0	2020-02-29_212943
2	5000	4903	86	0	3	0	8	0	0.13769506	0.2567680907473748	0.60766023	0.0	8.0	8.0	0.13769506	0.25676808	0.60766023	0.0	11	8	8	0.5	3	3	2	0	0	1059	0	0	2020-02-29_212943
3	5000	4892	94	0	6	0	8	0	0.13769506	0.2567680907473748	0.60766023	0.0	8.0	8.0	0.13769506	0.25676808	0.60766023	0.0	14	8	8	0.5	3	3	2	0	0	1059	0	0	2020-02-29_212943
3	5000	4870	112	0	7	0	11	0	0.31092548	0.7018379087150265	2.3186197	0.0	11.0	11.0	0.31092548	0.7018379	2.3186197	0.0	18	11	11	0.6363636	4	3	3	1	0	1056	0	0	2020-02-29_212943
3	5000	4856	124	0	6	0	14	0	0.24429859	0.6296299389828544	2.3186197	0.0	14.0	14.0	0.24429859	0.6296299	2.3186197	0.0	20	14	14	0.71428573	4	4	4	2	0	1053	0	0	2020-02-29_212943
4	5000	4839	139	0	8	0	14	0	0.24429859	0.6296299389828544	2.3186197	0.0	14.0	14.0	0.24429859	0.6296299	2.3186197	0.0	22	14	14	0.71428573	4	4	4	2	0	1053	0	0	2020-02-29_212943
4	5000	4814	161	0	6	0	19	0	0.63748366	1.0834430064415443	3.187995	0.0	19.0	19.0	0.63748366	1.083443	3.187995	0.0	25	19	19	0.7368421	5	5	7	2	0	1048	0	0	2020-02-29_212944
4	5000	4789	182	0	8	0	21	0	0.74485505	1.2177615436624716	3.5297663	0.0	21.0	21.0	0.74485505	1.2177615	3.5297663	0.0	29	21	21	0.85714287	6	5	7	3	0	1046	0	0	2020-02-29_212944
5	5000	4755	212	0	9	0	24	0	0.68032473	1.1548013117428324	3.5297663	0.0	24.0	24.0	0.68032473	1.1548014	3.5297663	0.0	33	24	24	0.7916667	6	5	9	3	1	1043	0	0	2020-02-29_212944
5	5000	4727	235	0	10	0	28	0	0.6096739	1.0873808017167674	3.5297663	0.0	28.0	28.0	0.6096739	1.0873808	3.5297663	0.0	38	28	28	0.75	6	7	9	3	2	1039	0	0	2020-02-29_212944
5	5000	4695	263	0	9	0	33	0	0.59918535	1.0866630929369367	3.5297663	0.0	33.0	33.0	0.59918535	1.0866631	3.5297663	0.0	42	33	33	0.72727275	6	8	10	5	2	1034	0	0	2020-02-29_212944
6	5000	4668	284	0	13	0	35	0	0.5649462	1.0636200891189278	3.5297663	0.0	35.0	35.0	0.5649462	1.0636201	3.5297663	0.0	48	35	35	0.71428573	6	8	10	7	2	1032	0	0	2020-02-29_212945
6	5000	4625	316	0	20	0	39	0	0.76842755	1.3285492612085195	5.081628	0.0	39.0	39.0	0.76842755	1.3285493	5.081628	0.0	59	39	39	0.84615386	7	9	11	7	3	1028	0	0	2020-02-29_212945
6	5000	4584	344	0	27	0	45	0	0.81506604	1.3597853468747174	5.081628	0.0	45.0	45.0	0.81506604	1.3597853	5.081628	0.0	72	45	45	0.75555557	7	11	12	9	4	1022	0	0	2020-02-29_212945
7	5000	4555	361	0	35	0	49	0	0.9629506	1.4709392221317945	5.081628	0.0	49.0	49.0	0.9629506	1.4709393	5.081628	0.0	84	49	49	0.9183673	7	13	13	10	4	1018	0	0	2020-02-29_212945
7	5000	4530	367	0	40	0	63	0	1.2129973	1.6610827923419489	6.064959	0.0	63.0	63.0	1.2129973	1.6610827	6.064959	0.0	103	63	63	1.031746	7	15	17	14	6	1004	0	0	2020-02-29_212946
7	5000	4499	388	0	37	0	76	0	1.1726867	1.5499530569781974	6.064959	0.0	76.0	76.0	1.1726867	1.5499531	6.064959	0.0	113	76	76	0.8815789	7	15	19	20	9	991	0	0	2020-02-29_212946
8	5000	4462	410	0	41	0	87	0	1.2628288	1.6371660372468042	6.9301815	0.0	87.0	87.0	1.2628288	1.637166	6.9301815	0.0	128	87	87	0.88505745	8	15	22	22	14	980	0	0	2020-02-29_212946
8	5000	4423	437	0	36	0	104	0	1.605097	1.917269390816447	7.233542	0.0	104.0	104.0	1.605097	1.9172693	7.233542	0.0	140	104	104	0.99038464	10	16	28	27	16	963	0	0	2020-02-29_212947
8	5000	4377	464	0	45	0	114	0	1.8989087	2.1726943192752604	7.6212277	0.0	114.0	114.0	1.8989087	2.1726942	7.6212277	0.0	159	114	114	1.1403508	13	17	30	28	18	953	0	0	2020-02-29_212947
9	5000	4335	493	0	37	0	134	0	2.0896106	2.3261777171486777	7.8991113	0.0	134.0	134.0	2.0896106	2.3261778	7.8991113	0.0	172	135	135	1.1641791	14	22	33	32	22	933	0	1	2020-02-29_212947
9	5000	4295	514	0	45	0	145	0	2.0934203	2.376188282092378	7.8991113	0.0	145.0	145.0	2.0934203	2.3761883	7.8991113	0.0	191	146	146	1.1586207	14	24	38	32	24	922	0	1	2020-02-29_212948
9	5000	4255	546	0	37	0	161	0	2.3056536	2.5694535974104697	8.634046	0.0	161.0	161.0	2.3056536	2.5694537	8.634046	0.0	199	162	162	1.273292	16	27	41	37	25	906	0	1	2020-02-29_212948
10	5000	4218	564	0	40	0	177	0	2.3106978	2.5468834250843204	8.634046	0.0	177.0	177.0	2.3106978	2.5468833	8.634046	0.0	218	178	178	1.1977401	16	28	44	41	31	890	0	1	2020-02-29_212948
10	5000	4174	585	0	50	0	189	0	2.3953521	2.5218273966667706	8.634046	0.0	189.0	189.0	2.3953521	2.5218275	8.634046	0.0	241	191	191	1.2063493	16	28	49	45	32	878	0	2	2020-02-29_212949
10	5000	4127	615	0	56	0	200	0	2.4384623	2.546569712309502	8.634046	0.0	200.0	200.0	2.4384623	2.5465698	8.634046	0.0	258	202	202	1.24	16	29	52	46	36	867	0	2	2020-02-29_212949
11	5000	4090	630	0	56	0	222	0	2.506561	2.57565420414216	9.682912	0.0	222.0	222.0	2.506561	2.5756543	9.682912	0.0	280	224	224	1.2117118	17	31	56	52	39	845	0	2	2020-02-29_212949
11	5000	4041	666	0	51	0	240	0	2.6535873	2.6536344328920243	9.682912	0.0	240.0	240.0	2.6535873	2.6536345	9.682912	0.0	293	242	242	1.25	17	35	59	56	42	827	0	2	2020-02-29_212950
11	5000	4008	678	0	50	0	262	0	2.7682252	2.73727115388731	10.493843	0.0	262.0	262.0	2.7682252	2.737271	10.493843	0.0	314	264	264	1.2671756	18	36	61	67	44	805	0	2	2020-02-29_212950
12	5000	3960	705	0	53	0	280	0	2.840142	2.750765347184266	10.60498	0.0	280.0	280.0	2.840142	2.7507653	10.60498	0.0	335	282	282	1.2928572	18	38	64	71	48	787	0	2	2020-02-29_212950
12	5000	3917	713	0	73	0	295	0	2.8143075	2.747213425690244	10.60498	0.0	295.0	295.0	2.8143075	2.7472134	10.60498	0.0	370	297	297	1.2508475	18	38	66	78	50	772	0	2	2020-02-29_212951
12	5000	3869	741	0	75	0	313	0	2.9929066	2.8883489772624644	11.214595	0.0	313.0	313.0	2.9929066	2.888349	11.214595	0.0	390	315	315	1.3067093	18	41	71	84	52	754	0	2	2020-02-29_212951
13	5000	3838	737	0	87	0	336	0	3.0641675	2.8990140685904326	11.214595	0.0	336.0	336.0	3.0641675	2.899014	11.214595	0.0	425	338	338	1.3214285	18	44	74	90	55	731	0	2	2020-02-29_212951
13	5000	3795	752	0	83	0	367	0	3.229419	2.9493797814067118	12.004826	0.0	367.0	367.0	3.229419	2.9493797	12.004826	0.0	453	370	370	1.3405994	19	44	80	102	64	700	0	3	2020-02-29_212952
13	5000	3764	758	0	87	0	387	0	3.2945526	2.9380661439143307	12.004826	0.0	387.0	387.0	3.2945526	2.9380662	12.004826	0.0	478	391	391	1.3204135	19	44	84	108	69	680	0	4	2020-02-29_212952
14	5000	3723	774	0	74	0	425	0	3.4132752	2.984417979944517	12.500762	0.0	425.0	425.0	3.4132752	2.984418	12.500762	0.0	503	429	429	1.3176471	19	47	90	118	79	642	0	4	2020-02-29_212953
14	5000	3685	781	0	78	0	450	2	3.470292	2.9748785106311715	12.500762	0.0	450.0	450.0	3.470292	2.9748785	12.500762	0.0	534	456	456	1.2955556	19	49	96	121	87	617	0	4	2020-02-29_212953
14	5000	3646	778	0	98	0	472	2	3.5512938	2.9952641299644935	12.500762	0.0	472.0	472.0	3.5512938	2.995264	12.500762	0.0	576	478	478	1.2881356	19	50	99	129	94	595	0	4	2020-02-29_212953
15	5000	3607	787	0	99	0	498	2	3.6283681	3.03912871222457	12.500762	0.0	498.0	498.0	3.6283681	3.0391288	12.500762	0.0	606	507	507	1.2791165	19	50	101	137	102	569	0	7	2020-02-29_212954
15	5000	3569	792	0	102	0	527	2	3.7569277	3.1125438396016825	12.500762	0.0	527.0	527.0	3.7569277	3.1125438	12.500762	0.0	639	537	537	1.2808349	19	53	106	147	109	540	0	8	2020-02-29_212954
15	5000	3531	796	0	96	0	567	2	3.9029849	3.153941603928521	13.935438	0.0	567.0	567.0	3.9029849	3.1539416	13.935438	0.0	673	577	577	1.2980599	19	55	109	157	122	500	0	8	2020-02-29_212955
16	5000	3498	789	0	102	0	600	3	3.9570467	3.1772418540221636	13.935438	0.0	600.0	600.0	3.9570467	3.1772418	13.935438	0.0	713	611	611	1.3083333	19	55	115	164	128	467	0	8	2020-02-29_212955
16	5000	3459	787	0	111	0	630	4	4.075422	3.26246249005616	15.170941	0.0	630.0	630.0	4.075422	3.2624624	15.170941	0.0	754	643	643	1.3222222	19	57	118	172	138	437	0	9	2020-02-29_212956
16	5000	3420	784	0	123	0	655	7	4.126651	3.2547541838145175	15.170941	0.0	655.0	655.0	4.126651	3.254754	15.170941	0.0	796	673	673	1.3160305	19	58	124	179	145	412	0	11	2020-02-29_212956
17	5000	3395	768	0	120	0	696	8	4.2400804	3.3059640858125077	15.170941	0.0	696.0	696.0	4.2400804	3.305964	15.170941	0.0	837	717	717	1.3017242	19	58	134	185	158	371	0	13	2020-02-29_212957
17	5000	3371	762	0	105	0	738	10	4.328873	3.369243940897775	16.05165	0.0	738.0	738.0	4.328873	3.3692439	16.05165	0.0	867	762	762	1.2764227	20	59	136	196	169	329	0	14	2020-02-29_212957
17	5000	3349	755	0	98	0	770	13	4.4438877	3.4113662513167005	16.05165	0.0	770.0	770.0	4.4438877	3.4113662	16.05165	0.0	896	798	798	1.2675325	20	61	138	205	179	297	0	15	2020-02-29_212958
18	5000	3320	762	0	79	0	807	15	4.5416393	3.447129788842876	16.196964	0.0	807.0	807.0	4.5416393	3.4471297	16.196964	0.0	918	839	839	1.2614622	20	62	145	213	187	260	0	17	2020-02-29_212958
18	5000	3301	744	0	86	0	836	15	4.632036	3.495808407524523	16.196964	0.0	836.0	836.0	4.632036	3.4958084	16.196964	0.0	955	869	869	1.2595694	20	62	149	220	200	231	0	18	2020-02-29_212959
18	5000	3267	749	0	87	0	858	19	4.7134604	3.5226680482153694	16.196964	0.0	858.0	858.0	4.7134604	3.5226681	16.196964	0.0	984	897	897	1.2680652	20	62	152	224	212	209	0	20	2020-02-29_212959
19	5000	3245	744	0	92	0	874	24	4.7930274	3.5351911848670947	16.196964	0.0	874.0	874.0	4.7930274	3.5351913	16.196964	0.0	1011	919	919	1.2688787	20	62	154	231	215	193	0	21	2020-02-29_212959
19	5000	3217	741	0	86	0	905	29	4.9363046	3.6086121120344967	16.196964	0.0	905.0	905.0	4.9363046	3.608612	16.196964	0.0	1042	956	956	1.2707182	20	63	159	240	222	162	0	22	2020-02-29_213000
19	5000	3196	726	0	92	0	934	30	4.985301	3.6311020628952457	16.196964	0.0	934.0	934.0	4.985301	3.631102	16.196964	0.0	1078	986	986	1.2505354	20	65	159	240	229	133	0	22	2020-02-29_213000
20	5000	3174	714	0	101	0	951	33	5.0774016	3.6596995977723443	16.196964	0.0	951.0	951.0	5.0774016	3.6596997	16.196964	0.0	1112	1011	1011	1.2429022	20	65	163	245	236	116	0	27	2020-02-29_213001
20	5000	3161	696	0	97	0	982	37	5.141929	3.674044223982318	16.196964	0.0	982.0	982.0	5.141929	3.6740441	16.196964	0.0	1143	1046	1046	1.2281059	20	66	164	252	243	85	0	27	2020-02-29_213001
20	5000	3144	679	0	96	0	1005	47	5.228389	3.6786965495720096	16.196964	0.0	1005.0	1005.0	5.228389	3.6786966	16.196964	0.0	1177	1081	1081	1.2199005	20	66	166	255	255	62	0	29	2020-02-29_213002
21	5000	3124	673	0	88	0	1030	55	5.289607	3.68428753076833	16.196964	0.0	1030.0	1030.0	5.289607	3.6842875	16.196964	0.0	1203	1115	1115	1.2019417	20	67	168	262	268	37	0	30	2020-02-29_213002
21	5000	3106	675	0	76	0	1051	61	5.374908	3.6876390075345142	16.196964	0.0	1051.0	1051.0	5.374908	3.687639	16.196964	0.0	1219	1143	1143	1.1969553	20	67	169	267	274	16	0	31	2020-02-29_213003
21	5000	3080	670	0	72	9	1064	72	5.4558387	3.6807688685247513	16.196964	0.0	1073.0	1073.0	5.4558387	3.680769	16.196964	0.0	1250	1178	1169	1.1889098	20	67	169	271	282	0	6	33	2020-02-29_213003
22	5000	3058	660	0	78	28	1066	76	5.5039897	3.6722436598092556	16.196964	0.0	1094.0	1094.0	5.5039897	3.6722436	16.196964	0.0	1282	1204	1176	1.1894934	20	67	170	273	282	0	27	34	2020-02-29_213004
22	5000	3043	638	0	98	33	1067	84	5.5778136	3.7114605665490155	17.63131	0.0	1100.0	1100.0	5.5778136	3.7114606	17.63131	0.0	1319	1221	1188	1.1958762	20	68	171	275	284	0	33	37	2020-02-29_213004
22	5000	3025	622	0	101	55	1067	92	5.6410136	3.718248734229216	17.63131	0.0	1122.0	1122.0	5.6410136	3.7182488	17.63131	0.0	1353	1252	1197	1.1930647	20	68	171	277	287	0	55	38	2020-02-29_213005
23	5000	3013	609	0	93	68	1066	107	5.7240252	3.7469449632490184	17.63131	0.0	1134.0	1134.0	5.7240252	3.746945	17.63131	0.0	1378	1285	1217	1.1754222	20	68	172	281	289	0	67	44	2020-02-29_213005
23	5000	2991	604	0	85	98	1067	110	5.788636	3.773133070139195	17.63131	0.0	1165.0	1165.0	5.788636	3.773133	17.63131	0.0	1405	1320	1222	1.1724461	20	68	172	282	289	0	98	45	2020-02-29_213006
23	5000	2978	583	0	86	117	1067	123	5.870491	3.7863922463185133	17.63131	0.0	1184.0	1184.0	5.870491	3.7863922	17.63131	0.0	1439	1353	1236	1.1499531	20	68	172	282	293	0	117	46	2020-02-29_213006
24	5000	2959	578	0	85	122	1067	141	5.9713354	3.8124786126209145	18.750267	0.0	1189.0	1189.0	5.9713354	3.8124785	18.750267	0.0	1463	1378	1256	1.140581	20	68	172	283	298	0	122	48	2020-02-29_213007
24	5000	2939	562	0	94	136	1067	149	6.0520043	3.8556342277843103	20.030413	0.0	1203.0	1203.0	6.0520043	3.8556342	20.030413	0.0	1499	1405	1269	1.1330835	20	68	173	285	301	0	136	53	2020-02-29_213008
24	5000	2920	548	0	93	156	1067	162	6.1454134	3.8759432229213022	20.030413	0.0	1223.0	1223.0	6.1454134	3.8759432	20.030413	0.0	1532	1439	1283	1.1415182	20	69	173	287	307	0	156	54	2020-02-29_213008
25	5000	2902	527	0	104	168	1067	176	6.200165	3.899017841205346	20.030413	0.0	1235.0	1235.0	6.200165	3.8990178	20.030413	0.0	1571	1467	1299	1.1274601	20	69	173	288	310	0	168	56	2020-02-29_213009
25	5000	2887	518	0	95	183	1067	193	6.273375	3.9279221803294577	20.030413	0.0	1250.0	1250.0	6.273375	3.9279222	20.030413	0.0	1595	1500	1317	1.131209	20	69	173	290	313	0	183	57	2020-02-29_213009
25	5000	2870	508	0	85	196	1067	212	6.3775344	3.9622089218907233	20.030413	0.0	1263.0	1263.0	6.3775344	3.962209	20.030413	0.0	1622	1537	1341	1.1452671	20	69	174	294	314	0	196	62	2020-02-29_213010
26	5000	2852	498	0	77	213	1067	229	6.4633164	3.980327390307637	20.030413	0.0	1280.0	1280.0	6.4633164	3.9803274	20.030413	0.0	1650	1573	1360	1.1518276	20	69	174	299	318	0	213	64	2020-02-29_213010
26	5000	2829	504	0	72	220	1067	242	6.5394554	3.9992063450234325	20.030413	0.0	1287.0	1287.0	6.5394554	3.9992063	20.030413	0.0	1667	1595	1375	1.1415182	20	69	174	301	321	0	220	66	2020-02-29_213011
26	5000	2805	501	0	70	226	1067	262	6.6327324	4.031246924583977	20.030413	0.0	1293.0	1293.0	6.6327324	4.031247	20.030413	0.0	1694	1624	1398	1.1349578	20	69	175	305	328	0	226	69	2020-02-29_213011
27	5000	2792	485	0	73	219	1067	291	6.7408433	4.043662663125387	20.030413	0.0	1286.0	1293.0	6.6327324	4.031247	20.030413	0.0	1723	1650	1431	1.1246486	20	70	178	308	336	0	219	73	2020-02-29_213012
27	5000	2778	466	0	88	215	1067	312	6.8042655	4.070412310586463	20.030413	0.0	1282.0	1293.0	6.6327324	4.031247	20.030413	0.0	1756	1668	1453	1.113402	20	70	179	313	337	0	215	74	2020-02-29_213012
27	5000	2765	454	0	86	222	1067	329	6.833158	4.115280028000805	20.030413	0.0	1289.0	1293.0	6.6327324	4.031247	20.030413	0.0	1781	1695	1473	1.1059045	20	70	179	315	342	0	222	77	2020-02-29_213013
28	5000	2750	445	0	79	219	1067	359	6.9361672	4.138676253168401	20.030413	0.0	1286.0	1293.0	6.6327324	4.031247	20.030413	0.0	1805	1726	1507	1.0974696	20	70	180	316	355	0	219	81	2020-02-29_213013
28	5000	2739	429	0	74	230	1067	378	7.005766	4.151701079881529	20.030413	0.0	1297.0	1297.0	7.005766	4.151701	20.030413	0.0	1832	1758	1528	1.1002811	20	70	180	318	356	0	230	83	2020-02-29_213014
28	5000	2718	434	0	67	231	1067	399	7.0377374	4.190935462187144	20.030413	0.0	1298.0	1298.0	7.0377374	4.1909356	20.030413	0.0	1848	1781	1550	1.0796626	20	72	180	322	359	0	231	84	2020-02-29_213014
29	5000	2698	428	0	66	225	1067	431	7.153221	4.206844230043999	20.030413	0.0	1292.0	1298.0	7.0377374	4.1909356	20.030413	0.0	1874	1808	1583	1.0852859	20	72	181	325	365	0	225	85	2020-02-29_213015
29	5000	2679	424	0	65	220	1067	458	7.2530413	4.245264444370541	22.097319	0.0	1287.0	1298.0	7.0377374	4.1909356	20.030413	0.0	1897	1832	1612	1.0787255	20	72	181	329	371	0	220	87	2020-02-29_213016
29	5000	2669	415	0	66	212	1067	482	7.316662	4.252914999795246	22.097319	0.0	1279.0	1298.0	7.0377374	4.1909356	20.030413	0.0	1916	1850	1638	1.0712278	20	72	181	331	376	0	212	89	2020-02-29_213016
30	5000	2648	413	0	63	208	1067	509	7.3507996	4.277544408820742	22.097319	0.0	1275.0	1298.0	7.0377374	4.1909356	20.030413	0.0	1939	1876	1668	1.0571697	20	72	182	334	383	0	208	92	2020-02-29_213017
30	5000	2636	397	0	69	203	1067	532	7.4168224	4.3266517528008475	22.097319	0.0	1270.0	1298.0	7.0377374	4.1909356	20.030413	0.0	1967	1898	1695	1.0506092	20	72	182	335	392	0	203	96	2020-02-29_213017
30	5000	2625	389	0	69	194	1067	559	7.524314	4.33760547344801	22.097319	0.0	1261.0	1298.0	7.0377374	4.1909356	20.030413	0.0	1986	1917	1723	1.0571697	20	72	182	339	398	0	194	97	2020-02-29_213018
31	5000	2614	380	0	63	183	1067	591	7.539787	4.3967346906473	22.097319	0.0	1250.0	1298.0	7.0377374	4.1909356	20.030413	0.0	2006	1943	1760	1.0581069	20	72	183	339	403	0	183	102	2020-02-29_213018
31	5000	2602	369	0	62	171	1067	624	7.601546	4.39962877094688	22.097319	0.0	1238.0	1298.0	7.0377374	4.1909356	20.030413	0.0	2029	1967	1796	1.0440488	20	72	183	341	408	0	171	105	2020-02-29_213019
31	5000	2587	362	0	65	163	1067	650	7.6338367	4.427202769145644	22.097319	0.0	1230.0	1298.0	7.0377374	4.1909356	20.030413	0.0	2051	1986	1823	1.0309278	20	72	184	343	411	0	163	106	2020-02-29_213020
32	5000	2579	354	0	61	146	1066	685	7.7217717	4.425867441790896	22.097319	0.0	1212.0	1298.0	7.0377374	4.1909356	20.030413	0.0	2067	2006	1860	1.0281426	20	72	185	346	419	0	145	109	2020-02-29_213020
32	5000	2573	353	0	44	139	1067	714	7.7753086	4.4456156273652825	22.097319	0.0	1206.0	1298.0	7.0377374	4.1909356	20.030413	0.0	2074	2030	1891	1.031865	20	72	187	347	431	0	139	110	2020-02-29_213021
32	5000	2564	349	0	36	135	1066	736	7.8570647	4.463866439749172	22.097319	0.0	1201.0	1298.0	7.0377374	4.1909356	20.030413	0.0	2087	2051	1916	1.0365853	20	72	188	351	436	0	134	114	2020-02-29_213021
33	5000	2553	340	0	40	127	1066	758	7.871431	4.449579051820893	22.097319	0.0	1193.0	1298.0	7.0377374	4.1909356	20.030413	0.0	2107	2067	1940	1.0225141	20	72	188	352	440	0	126	116	2020-02-29_213022
33	5000	2543	337	0	46	98	1065	792	7.9476047	4.469588621185059	22.097319	0.0	1163.0	1298.0	7.0377374	4.1909356	20.030413	0.0	2120	2074	1976	1.0084507	20	72	188	357	448	0	96	119	2020-02-29_213022
33	5000	2531	333	0	49	72	1063	831	8.013385	4.469689117134771	22.097319	0.0	1135.0	1298.0	7.0377374	4.1909356	20.030413	0.0	2136	2087	2015	1.0047036	20	72	189	357	456	0	68	121	2020-02-29_213023
34	5000	2523	325	0	45	65	1065	856	8.0956135	4.480960409897454	22.097319	0.0	1130.0	1298.0	7.0377374	4.1909356	20.030413	0.0	2152	2107	2042	1.0122066	20	72	189	358	462	0	63	121	2020-02-29_213023
34	5000	2514	315	0	51	56	1066	873	8.12661	4.49326859443581	22.097319	0.0	1122.0	1298.0	7.0377374	4.1909356	20.030413	0.0	2171	2120	2064	1.0075047	20	72	189	358	464	0	55	125	2020-02-29_213024
34	5000	2510	303	0	50	41	1065	904	8.2050085	4.488391951215854	22.097319	0.0	1106.0	1298.0	7.0377374	4.1909356	20.030413	0.0	2187	2137	2096	0.9915493	20	72	189	361	468	0	39	127	2020-02-29_213024
35	5000	2507	296	0	44	31	1063	929	8.254855	4.494884338248694	22.097319	0.0	1094.0	1298.0	7.0377374	4.1909356	20.030413	0.0	2197	2153	2122	0.99247414	20	72	189	361	472	0	27	130	2020-02-29_213025
35	5000	2503	280	0	46	19	1065	957	8.2915745	4.5017609859350936	22.097319	0.0	1084.0	1298.0	7.0377374	4.1909356	20.030413	0.0	2217	2171	2152	0.9793427	20	72	190	364	477	0	17	130	2020-02-29_213025
35	5000	2497	264	0	52	10	1064	982	8.344875	4.541736753897039	22.097319	0.0	1074.0	1298.0	7.0377374	4.1909356	20.030413	0.0	2239	2187	2177	0.9736842	20	72	190	364	480	0	7	131	2020-02-29_213026
36	5000	2494	254	0	55	0	1060	1002	8.331134	4.564687126276128	22.097319	0.0	1060.0	1298.0	7.0377374	4.1909356	20.030413	0.0	2252	2197	2197	0.96603775	20	72	190	366	483	7	0	135	2020-02-29_213026
36	5000	2491	245	0	47	0	1061	1019	8.324362	4.550917044647774	22.097319	0.0	1061.0	1298.0	7.0377374	4.1909356	20.030413	0.0	2264	2217	2217	0.95475966	20	72	190	366	486	6	0	137	2020-02-29_213027
36	5000	2485	243	0	33	0	1059	1039	8.378791	4.546072243421482	22.097319	0.0	1059.0	1298.0	7.0377374	4.1909356	20.030413	0.0	2272	2239	2239	0.9556185	20	72	190	366	491	8	0	141	2020-02-29_213027
37	5000	2482	234	0	32	0	1048	1059	8.384604	4.573630773215852	22.097319	0.0	1048.0	1298.0	7.0377374	4.1909356	20.030413	0.0	2284	2252	2252	0.94274807	20	72	190	366	493	19	0	145	2020-02-29_213028
37	5000	2476	223	0	37	0	1040	1075	8.4119	4.587624546615916	22.097319	0.0	1040.0	1298.0	7.0377374	4.1909356	20.030413	0.0	2301	2264	2264	0.9326923	20	72	190	366	494	27	0	149	2020-02-29_213028
37	5000	2475	210	0	42	0	1030	1092	8.429954	4.612841321106866	22.097319	0.0	1030.0	1298.0	7.0377374	4.1909356	20.030413	0.0	2315	2273	2273	0.9252427	20	72	190	366	496	37	0	151	2020-02-29_213029
38	5000	2473	201	0	42	0	1018	1114	8.470187	4.610285678708711	22.097319	0.0	1018.0	1298.0	7.0377374	4.1909356	20.030413	0.0	2326	2284	2284	0.92436147	20	72	190	366	497	49	0	152	2020-02-29_213029
38	5000	2467	195	0	36	0	1020	1129	8.486754	4.624713579536469	22.392029	0.0	1020.0	1298.0	7.0377374	4.1909356	20.030413	0.0	2338	2302	2302	0.9166667	20	72	191	367	499	47	0	153	2020-02-29_213030
38	5000	2462	182	0	41	0	1018	1144	8.513412	4.624987834192719	22.392029	0.0	1018.0	1298.0	7.0377374	4.1909356	20.030413	0.0	2356	2315	2315	0.9096267	20	72	191	367	501	49	0	153	2020-02-29_213030
39	5000	2457	176	0	41	0	1009	1161	8.534372	4.638757194939031	22.392029	0.0	1009.0	1298.0	7.0377374	4.1909356	20.030413	0.0	2367	2326	2326	0.9108028	20	72	191	367	502	58	0	156	2020-02-29_213031
39	5000	2457	167	0	37	0	1008	1171	8.535324	4.65544971526829	22.392029	0.0	1008.0	1298.0	7.0377374	4.1909356	20.030413	0.0	2376	2339	2339	0.90873015	20	72	191	367	502	59	0	160	2020-02-29_213031
39	5000	2450	159	0	34	0	1015	1181	8.5523205	4.683212964738599	23.894417	0.0	1015.0	1298.0	7.0377374	4.1909356	20.030413	0.0	2391	2357	2357	0.9034483	20	72	191	367	504	52	0	161	2020-02-29_213032
40	5000	2449	152	0	32	0	1005	1199	8.577794	4.696904019020572	23.894417	0.0	1005.0	1298.0	7.0377374	4.1909356	20.030413	0.0	2399	2367	2367	0.8985075	20	72	191	367	506	62	0	163	2020-02-29_213032
40	5000	2447	137	0	40	0	996	1216	8.63445	4.715109526089249	23.894417	0.0	996.0	1298.0	7.0377374	4.1909356	20.030413	0.0	2416	2376	2376	0.9046185	20	72	191	367	508	71	0	164	2020-02-29_213033
40	5000	2443	130	0	34	0	985	1242	8.662968	4.718163258029437	23.894417	0.0	985.0	1298.0	7.0377374	4.1909356	20.030413	0.0	2427	2393	2393	0.8923858	20	72	191	367	509	82	0	166	2020-02-29_213033
41	5000	2442	127	0	32	0	972	1260	8.68926	4.69902757365175	23.894417	0.0	972.0	1298.0	7.0377374	4.1909356	20.030413	0.0	2431	2399	2399	0.89711934	20	72	191	367	509	95	0	167	2020-02-29_213033
41	5000	2439	123	0	22	0	963	1282	8.714352	4.693132602199321	23.894417	0.0	963.0	1298.0	7.0377374	4.1909356	20.030413	0.0	2438	2416	2416	0.89304256	20	72	191	367	509	104	0	171	2020-02-29_213034
41	5000	2434	117	0	22	0	955	1300	8.763714	4.703319254060395	26.62785	0.0	955.0	1298.0	7.0377374	4.1909356	20.030413	0.0	2449	2427	2427	0.8858639	20	72	191	367	509	112	0	172	2020-02-29_213034
42	5000	2426	116	0	27	0	933	1324	8.738472	4.704850903539467	26.62785	0.0	933.0	1298.0	7.0377374	4.1909356	20.030413	0.0	2458	2431	2431	0.8745981	20	72	191	368	509	134	0	174	2020-02-29_213035
42	5000	2423	104	0	35	0	919	1345	8.750253	4.713987056139856	26.62785	0.0	919.0	1298.0	7.0377374	4.1909356	20.030413	0.0	2473	2438	2438	0.8781284	20	72	191	368	509	148	0	174	2020-02-29_213035
42	5000	2422	98	0	31	0	909	1366	8.767061	4.671987066551492	26.62785	0.0	909.0	1298.0	7.0377374	4.1909356	20.030413	0.0	2480	2449	2449	0.8811881	20	72	191	368	509	158	0	174	2020-02-29_213036
43	5000	2420	96	0	24	0	901	1384	8.727682	4.663622658084279	26.62785	0.0	901.0	1298.0	7.0377374	4.1909356	20.030413	0.0	2484	2460	2460	0.86126524	20	72	191	369	509	166	0	175	2020-02-29_213036
43	5000	2419	94	0	14	0	881	1416	8.774669	4.669309594297892	26.62785	0.0	881.0	1298.0	7.0377374	4.1909356	20.030413	0.0	2487	2473	2473	0.85357547	20	72	191	369	511	186	0	176	2020-02-29_213037
43	5000	2416	94	0	10	0	857	1446	8.802213	4.663125102093384	26.62785	0.0	857.0	1298.0	7.0377374	4.1909356	20.030413	0.0	2490	2480	2480	0.85414237	20	72	191	369	512	210	0	177	2020-02-29_213037
44	5000	2415	91	0	10	0	830	1474	8.793259	4.684405309822097	26.62785	0.0	830.0	1298.0	7.0377374	4.1909356	20.030413	0.0	2494	2484	2484	0.8445783	20	72	191	369	512	237	0	180	2020-02-29_213038
44	5000	2413	88	0	12	0	805	1502	8.820189	4.703780119123088	26.62785	0.0	805.0	1298.0	7.0377374	4.1909356	20.030413	0.0	2499	2487	2487	0.8496894	20	72	191	369	512	262	0	180	2020-02-29_213038
44	5000	2413	85	0	12	0	781	1528	8.807789	4.693936011315057	26.62785	0.0	781.0	1298.0	7.0377374	4.1909356	20.030413	0.0	2502	2490	2490	0.8399488	20	72	191	369	512	286	0	181	2020-02-29_213038
45	5000	2407	86	0	13	0	756	1555	8.793568	4.68856880718592	26.62785	0.0	756.0	1298.0	7.0377374	4.1909356	20.030413	0.0	2507	2494	2494	0.8082011	20	72	191	369	512	311	0	183	2020-02-29_213039
45	5000	2404	82	0	14	0	738	1579	8.780499	4.669534052081621	26.62785	0.0	738.0	1298.0	7.0377374	4.1909356	20.030413	0.0	2514	2500	2500	0.78590786	20	72	191	369	512	329	0	183	2020-02-29_213039
45	5000	2403	79	0	16	0	721	1596	8.786169	4.679180850208194	26.62785	0.0	721.0	1298.0	7.0377374	4.1909356	20.030413	0.0	2518	2502	2502	0.7822469	20	72	191	370	512	346	0	185	2020-02-29_213040
46	5000	2403	73	0	16	0	695	1628	8.803844	4.683988756539315	26.62785	0.0	695.0	1298.0	7.0377374	4.1909356	20.030413	0.0	2524	2508	2508	0.7683453	20	72	191	370	512	372	0	185	2020-02-29_213040
46	5000	2403	70	0	13	0	670	1657	8.80565	4.7073890391768245	26.62785	0.0	670.0	1298.0	7.0377374	4.1909356	20.030413	0.0	2527	2514	2514	0.74328357	20	72	191	370	512	397	0	187	2020-02-29_213040
46	5000	2400	69	0	13	0	640	1691	8.842331	4.715736892414224	26.62785	0.0	640.0	1298.0	7.0377374	4.1909356	20.030413	0.0	2531	2518	2518	0.728125	20	72	191	370	513	427	0	187	2020-02-29_213041
47	5000	2397	68	0	11	0	622	1715	8.900641	4.714749490954018	26.62785	0.0	622.0	1298.0	7.0377374	4.1909356	20.030413	0.0	2535	2524	2524	0.7379421	20	72	191	370	513	445	0	187	2020-02-29_213041
47	5000	2396	67	0	10	0	595	1744	8.930851	4.741000433824636	26.62785	0.0	595.0	1298.0	7.0377374	4.1909356	20.030413	0.0	2537	2527	2527	0.7226891	20	72	191	370	513	472	0	188	2020-02-29_213042
47	5000	2395	60	0	14	0	577	1765	8.944623	4.743250016110476	26.62785	0.0	577.0	1298.0	7.0377374	4.1909356	20.030413	0.0	2545	2531	2531	0.7175043	20	72	191	370	513	490	0	189	2020-02-29_213042
48	5000	2395	56	0	14	0	570	1776	8.9419365	4.730208877241983	26.62785	0.0	570.0	1298.0	7.0377374	4.1909356	20.030413	0.0	2549	2535	2535	0.70526314	20	72	191	370	513	497	0	189	2020-02-29_213042
48	5000	2394	53	0	16	0	547	1801	9.007587	4.72485724339466	26.62785	0.0	547.0	1298.0	7.0377374	4.1909356	20.030413	0.0	2553	2537	2537	0.7093236	20	72	191	370	513	520	0	189	2020-02-29_213043
48	5000	2393	49	0	13	0	536	1819	8.985678	4.681135612689473	26.62785	0.0	536.0	1298.0	7.0377374	4.1909356	20.030413	0.0	2558	2545	2545	0.6902985	20	72	191	370	513	531	0	190	2020-02-29_213043
49	5000	2392	47	0	12	0	516	1843	8.986689	4.6570358125318405	26.62785	0.0	516.0	1298.0	7.0377374	4.1909356	20.030413	0.0	2561	2549	2549	0.67248064	20	72	191	370	513	551	0	190	2020-02-29_213043
49	5000	2391	47	0	9	0	483	1878	9.09604	4.619979401579677	26.62785	0.0	483.0	1298.0	7.0377374	4.1909356	20.030413	0.0	2562	2553	2553	0.6873706	20	72	191	370	513	584	0	192	2020-02-29_213044
49	5000	2388	47	0	7	0	454	1908	9.155295	4.5667804861618935	26.62785	0.0	454.0	1298.0	7.0377374	4.1909356	20.030413	0.0	2565	2558	2558	0.68281937	20	72	191	370	513	613	0	196	2020-02-29_213044
50	5000	2387	45	0	7	0	430	1933	9.188871	4.61636247057321	26.62785	0.0	430.0	1298.0	7.0377374	4.1909356	20.030413	0.0	2568	2561	2561	0.6488372	20	72	191	370	513	637	0	198	2020-02-29_213045
50	5000	2386	46	0	6	0	406	1958	9.235924	4.68751953120931	26.62785	0.0	406.0	1298.0	7.0377374	4.1909356	20.030413	0.0	2568	2562	2562	0.63793105	20	72	191	370	513	661	0	198	2020-02-29_213045
50	5000	2385	45	0	5	0	382	1982	9.252632	4.687406208371563	26.62785	0.0	382.0	1298.0	7.0377374	4.1909356	20.030413	0.0	2570	2565	2565	0.6178011	20	72	191	370	513	685	0	201	2020-02-29_213045
51	5000	2384	44	0	4	0	367	1998	9.321554	4.718658446377459	26.62785	0.0	367.0	1298.0	7.0377374	4.1909356	20.030413	0.0	2572	2568	2568	0.62125343	20	72	191	370	513	700	0	203	2020-02-29_213046
51	5000	2383	40	0	9	0	349	2016	9.37273	4.710285198542794	26.62785	0.0	349.0	1298.0	7.0377374	4.1909356	20.030413	0.0	2577	2568	2568	0.6217765	20	72	191	370	513	718	0	203	2020-02-29_213046
51	5000	2382	37	0	11	0	334	2033	9.285293	4.708532323542624	26.62785	0.0	334.0	1298.0	7.0377374	4.1909356	20.030413	0.0	2581	2570	2570	0.61077845	20	72	191	370	513	733	0	203	2020-02-29_213046
52	5000	2382	33	0	13	0	322	2047	9.316849	4.743519226813713	26.62785	0.0	322.0	1298.0	7.0377374	4.1909356	20.030413	0.0	2585	2572	2572	0.57763976	20	72	191	370	513	745	0	203	2020-02-29_213047
52	5000	2378	33	0	12	0	306	2067	9.430185	4.71403621657406	26.62785	0.0	306.0	1298.0	7.0377374	4.1909356	20.030413	0.0	2589	2577	2577	0.54901963	20	72	191	370	513	761	0	204	2020-02-29_213047
52	5000	2378	31	0	10	0	292	2085	9.372724	4.704357302609489	26.62785	0.0	292.0	1298.0	7.0377374	4.1909356	20.030413	0.0	2591	2581	2581	0.5273973	20	72	191	370	514	775	0	204	2020-02-29_213047
53	5000	2375	31	0	9	0	283	2097	9.410212	4.713200014774724	26.62785	0.0	283.0	1298.0	7.0377374	4.1909356	20.030413	0.0	2594	2585	2585	0.54063606	20	72	191	370	515	784	0	205	2020-02-29_213047
53	5000	2375	30	0	6	0	268	2116	9.295114	4.602077280469131	23.894417	0.0	268.0	1298.0	7.0377374	4.1909356	20.030413	0.0	2595	2589	2589	0.5708955	20	72	191	370	515	799	0	205	2020-02-29_213048
53	5000	2374	31	0	4	0	259	2127	9.339499	4.5878330452831	23.894417	0.0	259.0	1298.0	7.0377374	4.1909356	20.030413	0.0	2595	2591	2591	0.5637066	20	72	191	370	515	808	0	205	2020-02-29_213048
54	5000	2373	32	0	1	0	247	2142	9.407639	4.6221622318466675	23.894417	0.0	247.0	1298.0	7.0377374	4.1909356	20.030413	0.0	2595	2594	2594	0.58299595	20	72	191	370	515	820	0	205	2020-02-29_213048
54	5000	2373	30	0	2	0	237	2153	9.410579	4.638434821245458	23.894417	0.0	237.0	1298.0	7.0377374	4.1909356	20.030413	0.0	2597	2595	2595	0.5907173	20	72	191	370	515	830	0	205	2020-02-29_213049
54	5000	2371	30	0	4	0	222	2168	9.45581	4.716314432496191	23.894417	0.0	222.0	1298.0	7.0377374	4.1909356	20.030413	0.0	2599	2595	2595	0.5900901	20	72	191	370	515	845	0	205	2020-02-29_213049
55	5000	2371	28	0	6	0	209	2181	9.419065	4.760408341659957	23.894417	0.0	209.0	1298.0	7.0377374	4.1909356	20.030413	0.0	2601	2595	2595	0.5980861	20	72	191	370	515	858	0	205	2020-02-29_213049
55	5000	2370	27	0	6	0	202	2190	9.467782	4.686905886828984	23.894417	0.0	202.0	1298.0	7.0377374	4.1909356	20.030413	0.0	2603	2597	2597	0.6188119	20	72	191	370	515	865	0	205	2020-02-29_213049
55	5000	2370	26	0	5	0	198	2196	9.456385	4.743162353465052	23.894417	0.0	198.0	1298.0	7.0377374	4.1909356	20.030413	0.0	2604	2599	2599	0.6060606	20	72	191	370	515	869	0	205	2020-02-29_213050
56	5000	2369	26	0	4	0	196	2200	9.586094	4.70619279033849	23.894417	0.0	196.0	1298.0	7.0377374	4.1909356	20.030413	0.0	2605	2601	2601	0.63265306	20	72	191	370	515	871	0	205	2020-02-29_213050
56	5000	2368	27	0	2	0	186	2211	9.651268	4.644859360125104	23.894417	0.0	186.0	1298.0	7.0377374	4.1909356	20.030413	0.0	2605	2603	2603	0.6182796	20	72	191	370	515	881	0	206	2020-02-29_213050
56	5000	2367	26	0	3	0	182	2214	9.5592	4.662113057052379	23.894417	0.0	182.0	1298.0	7.0377374	4.1909356	20.030413	0.0	2607	2604	2604	0.6098901	20	72	191	370	515	885	0	208	2020-02-29_213050
57	5000	2365	24	0	6	0	175	2222	9.575898	4.541708826458501	20.589708	0.0	175.0	1298.0	7.0377374	4.1909356	20.030413	0.0	2611	2605	2605	0.6342857	20	72	191	370	515	892	0	208	2020-02-29_213051
57	5000	2365	23	0	7	0	168	2229	9.658218	4.501681967159304	20.589708	0.0	168.0	1298.0	7.0377374	4.1909356	20.030413	0.0	2612	2605	2605	0.64285713	20	72	191	370	515	899	0	208	2020-02-29_213051
57	5000	2364	23	0	6	0	160	2239	9.645876	4.552048090166178	20.589708	0.0	160.0	1298.0	7.0377374	4.1909356	20.030413	0.0	2613	2607	2607	0.6375	20	72	191	370	515	907	0	208	2020-02-29_213051
58	5000	2363	22	0	4	0	156	2247	9.635099	4.586342372925765	20.589708	0.0	156.0	1298.0	7.0377374	4.1909356	20.030413	0.0	2615	2611	2611	0.63461536	20	72	191	370	515	911	0	208	2020-02-29_213052
58	5000	2362	21	0	5	0	149	2254	9.516431	4.596482482790466	20.589708	0.0	149.0	1298.0	7.0377374	4.1909356	20.030413	0.0	2617	2612	2612	0.62416106	20	72	191	370	515	918	0	209	2020-02-29_213052
58	5000	2362	19	0	6	0	141	2263	9.50084	4.5830603547155935	20.589708	0.0	141.0	1298.0	7.0377374	4.1909356	20.030413	0.0	2619	2613	2613	0.6099291	20	72	191	370	515	926	0	209	2020-02-29_213052
59	5000	2361	20	0	4	0	139	2266	9.709823	4.494680439385793	20.589708	0.0	139.0	1298.0	7.0377374	4.1909356	20.030413	0.0	2619	2615	2615	0.6115108	20	72	191	370	515	928	0	210	2020-02-29_213052
59	5000	2361	18	0	4	0	125	2282	9.564489	4.484018557534793	20.420362	0.0	125.0	1298.0	7.0377374	4.1909356	20.030413	0.0	2621	2617	2617	0.616	20	72	191	370	515	942	0	210	2020-02-29_213053
59	5000	2361	18	0	2	0	123	2286	9.525614	4.554388909997241	20.420362	0.0	123.0	1298.0	7.0377374	4.1909356	20.030413	0.0	2621	2619	2619	0.62601626	20	72	191	370	515	944	0	210	2020-02-29_213053
60	5000	2361	18	0	2	0	120	2289	9.466592	4.582245830639927	20.420362	0.0	120.0	1298.0	7.0377374	4.1909356	20.030413	0.0	2621	2619	2619	0.6166667	20	72	191	370	515	947	0	210	2020-02-29_213053
60	5000	2361	17	0	1	0	115	2296	9.46752	4.659902279529126	20.420362	0.0	115.0	1298.0	7.0377374	4.1909356	20.030413	0.0	2622	2621	2621	0.62608695	20	72	191	370	515	952	0	210	2020-02-29_213053
60	5000	2360	18	0	1	0	113	2298	9.538458	4.64396408634937	20.420362	0.0	113.0	1298.0	7.0377374	4.1909356	20.030413	0.0	2622	2621	2621	0.63716817	20	72	191	370	515	954	0	210	2020-02-29_213053
61	5000	2360	17	0	2	0	109	2302	9.490879	4.70993572863485	20.420362	0.0	109.0	1298.0	7.0377374	4.1909356	20.030413	0.0	2623	2621	2621	0.6330275	20	72	191	370	515	958	0	210	2020-02-29_213054
61	5000	2360	17	0	1	0	105	2307	9.469201	4.583410967545034	19.11247	0.0	105.0	1298.0	7.0377374	4.1909356	20.030413	0.0	2623	2622	2622	0.61904764	20	72	191	370	515	962	0	210	2020-02-29_213054
61	5000	2360	17	0	1	0	100	2312	9.498048	4.639781322916772	19.11247	0.0	100.0	1298.0	7.0377374	4.1909356	20.030413	0.0	2623	2622	2622	0.62	20	72	191	370	515	967	0	210	2020-02-29_213054
62	5000	2360	17	0	0	0	93	2320	9.64852	4.745571280398573	19.11247	0.0	93.0	1298.0	7.0377374	4.1909356	20.030413	0.0	2623	2623	2623	0.5913978	20	72	191	370	515	974	0	210	2020-02-29_213054
62	5000	2360	15	0	2	0	88	2325	9.611106	4.792669882312997	19.11247	0.0	88.0	1298.0	7.0377374	4.1909356	20.030413	0.0	2625	2623	2623	0.60227275	20	72	191	370	515	979	0	210	2020-02-29_213055
62	5000	2360	15	0	2	0	87	2326	9.721578	4.7064122469672505	19.11247	0.17993927	87.0	1298.0	7.0377374	4.1909356	20.030413	0.0	2625	2623	2623	0.6091954	20	72	191	370	515	980	0	210	2020-02-29_213055
63	5000	2360	14	0	3	0	83	2329	9.746993	4.697463978725212	19.11247	0.17993927	83.0	1298.0	7.0377374	4.1909356	20.030413	0.0	2626	2623	2623	0.61445785	20	72	191	370	515	984	0	211	2020-02-29_213055
63	5000	2359	15	0	1	0	80	2334	9.485622	4.513208924292285	19.11247	0.17993927	80.0	1298.0	7.0377374	4.1909356	20.030413	0.0	2626	2625	2625	0.6125	20	72	191	370	515	987	0	211	2020-02-29_213055
63	5000	2359	13	0	3	0	78	2336	9.572094	4.502427611926122	19.11247	0.17993927	78.0	1298.0	7.0377374	4.1909356	20.030413	0.0	2628	2625	2625	0.5897436	20	72	191	370	515	989	0	211	2020-02-29_213056
64	5000	2358	13	0	3	0	76	2339	9.484777	4.502769253912473	19.11247	0.17993927	76.0	1298.0	7.0377374	4.1909356	20.030413	0.0	2629	2626	2626	0.56578946	20	72	191	370	515	991	0	211	2020-02-29_213056
64	5000	2358	12	0	4	0	74	2341	9.355197	4.47976607222851	19.11247	0.17993927	74.0	1298.0	7.0377374	4.1909356	20.030413	0.0	2630	2626	2626	0.5810811	20	72	191	370	515	993	0	211	2020-02-29_213056
64	5000	2357	13	0	2	0	74	2343	9.318024	4.465755072608693	19.11247	0.17993927	74.0	1298.0	7.0377374	4.1909356	20.030413	0.0	2630	2628	2628	0.5945946	20	72	191	370	515	993	0	211	2020-02-29_213056
65	5000	2357	13	0	1	0	74	2344	9.394681	4.462725867103758	19.11247	0.17993927	74.0	1298.0	7.0377374	4.1909356	20.030413	0.0	2630	2629	2629	0.5810811	20	72	191	370	515	993	0	211	2020-02-29_213057
65	5000	2357	12	0	1	0	67	2352	9.3205385	4.548101829898595	19.11247	0.17993927	67.0	1298.0	7.0377374	4.1909356	20.030413	0.0	2631	2630	2630	0.6268657	20	72	191	370	515	1000	0	211	2020-02-29_213057
65	5000	2357	11	0	2	0	61	2358	9.277539	4.693214493641346	19.11247	0.17993927	61.0	1298.0	7.0377374	4.1909356	20.030413	0.0	2632	2630	2630	0.6721311	20	72	191	370	515	1006	0	211	2020-02-29_213057
66	5000	2357	11	0	2	0	60	2359	9.113623	4.553332799648032	18.99371	0.17993927	60.0	1298.0	7.0377374	4.1909356	20.030413	0.0	2632	2630	2630	0.6166667	20	72	191	370	515	1007	0	211	2020-02-29_213057
66	5000	2357	11	0	1	0	60	2360	9.152685	4.542263773358784	18.99371	0.17993927	60.0	1298.0	7.0377374	4.1909356	20.030413	0.0	2632	2631	2631	0.6166667	20	72	191	370	515	1007	0	211	2020-02-29_213057
66	5000	2357	10	0	1	0	59	2362	8.949441	4.428658286794253	18.99371	0.17993927	59.0	1298.0	7.0377374	4.1909356	20.030413	0.0	2633	2632	2632	0.62711865	20	72	191	370	515	1008	0	211	2020-02-29_213058
67	5000	2357	10	0	1	0	55	2366	8.992721	4.358415614288077	18.99371	0.17993927	55.0	1298.0	7.0377374	4.1909356	20.030413	0.0	2633	2632	2632	0.6727273	20	72	191	370	515	1012	0	211	2020-02-29_213058
67	5000	2356	10	0	2	0	55	2366	8.992721	4.358415614288077	18.99371	0.17993927	55.0	1298.0	7.0377374	4.1909356	20.030413	0.0	2634	2632	2632	0.6727273	20	72	191	370	515	1012	0	211	2020-02-29_213058
67	5000	2356	9	0	2	0	54	2368	8.818431	4.283475200119532	18.99371	0.17993927	54.0	1298.0	7.0377374	4.1909356	20.030413	0.0	2635	2633	2633	0.6666667	20	72	191	370	515	1013	0	211	2020-02-29_213058
68	5000	2355	9	0	3	0	52	2370	8.478905	3.9778042336572157	15.925476	0.17993927	52.0	1298.0	7.0377374	4.1909356	20.030413	0.0	2636	2633	2633	0.63461536	20	72	191	370	515	1015	0	211	2020-02-29_213059
68	5000	2355	7	0	4	0	50	2372	8.115113	3.9227935809521974	15.894913	0.17993927	50.0	1298.0	7.0377374	4.1909356	20.030413	0.0	2638	2634	2634	0.64	20	72	191	370	515	1017	0	212	2020-02-29_213059
68	5000	2355	7	0	3	0	48	2375	8.248097	3.934701439705013	15.894913	0.17993927	48.0	1298.0	7.0377374	4.1909356	20.030413	0.0	2638	2635	2635	0.5833333	20	72	191	370	515	1019	0	212	2020-02-29_213059
69	5000	2355	7	0	2	0	49	2375	8.38188	4.004538821981604	15.894913	0.17993927	49.0	1298.0	7.0377374	4.1909356	20.030413	0.0	2638	2636	2636	0.63265306	20	72	191	370	515	1018	0	212	2020-02-29_213059
69	5000	2355	7	0	0	0	44	2382	8.75981	3.9935406744936817	15.894913	0.17993927	44.0	1298.0	7.0377374	4.1909356	20.030413	0.0	2638	2638	2638	0.65909094	20	72	191	370	515	1023	0	212	2020-02-29_213059
69	5000	2355	6	0	1	0	44	2382	8.75981	3.9935406744936817	15.894913	0.17993927	44.0	1298.0	7.0377374	4.1909356	20.030413	0.0	2639	2638	2638	0.65909094	20	72	191	370	515	1023	0	212	2020-02-29_213100
70	5000	2355	6	0	1	0	41	2385	8.970359	4.051798884877088	15.894913	0.17993927	41.0	1298.0	7.0377374	4.1909356	20.030413	0.0	2639	2638	2638	0.68292683	20	72	191	370	515	1026	0	212	2020-02-29_213100
70	5000	2355	6	0	1	0	41	2385	8.970359	4.051798884877088	15.894913	0.17993927	41.0	1298.0	7.0377374	4.1909356	20.030413	0.0	2639	2638	2638	0.68292683	20	72	191	370	515	1026	0	212	2020-02-29_213100
70	5000	2355	6	0	0	0	41	2386	9.008768	4.099064064197165	15.894913	0.17993927	41.0	1298.0	7.0377374	4.1909356	20.030413	0.0	2639	2639	2639	0.75609756	20	72	191	370	515	1026	0	212	2020-02-29_213100
71	5000	2355	6	0	0	0	39	2388	9.071585	4.17104877191169	15.894913	0.17993927	39.0	1298.0	7.0377374	4.1909356	20.030413	0.0	2639	2639	2639	0.7692308	20	72	191	370	515	1028	0	212	2020-02-29_213101
71	5000	2355	5	0	1	0	37	2390	9.353633	4.002504518352677	15.894913	2.0993958	37.0	1298.0	7.0377374	4.1909356	20.030413	0.0	2640	2639	2639	0.7567568	20	72	191	370	515	1030	0	212	2020-02-29_213101
71	5000	2355	4	0	2	0	35	2392	9.557428	3.994963932757797	15.894913	2.0993958	35.0	1298.0	7.0377374	4.1909356	20.030413	0.0	2641	2639	2639	0.74285716	20	72	191	370	515	1032	0	212	2020-02-29_213101
72	5000	2355	3	0	3	0	33	2394	9.781021	3.901999151920948	15.894913	2.0993958	33.0	1298.0	7.0377374	4.1909356	20.030413	0.0	2642	2639	2639	0.7878788	20	72	191	370	515	1034	0	212	2020-02-29_213101
72	5000	2355	3	0	2	0	32	2395	9.379876	4.0315580028594304	15.894913	2.0993958	32.0	1298.0	7.0377374	4.1909356	20.030413	0.0	2642	2640	2640	0.8125	20	72	191	370	515	1035	0	213	2020-02-29_213101
72	5000	2354	4	0	1	0	31	2397	9.316541	4.07170611226705	15.894913	2.0993958	31.0	1298.0	7.0377374	4.1909356	20.030413	0.0	2642	2641	2641	0.67741936	20	72	191	370	515	1036	0	213	2020-02-29_213102
73	5000	2354	4	0	0	0	31	2398	9.372878	4.027195036960919	15.894913	2.0993958	31.0	1298.0	7.0377374	4.1909356	20.030413	0.0	2642	2642	2642	0.7096774	20	72	191	370	515	1036	0	213	2020-02-29_213102
73	5000	2354	3	0	1	0	30	2399	9.155477	3.9066440230962125	15.033287	2.0993958	30.0	1298.0	7.0377374	4.1909356	20.030413	0.0	2643	2642	2642	0.6333333	20	72	191	370	515	1037	0	213	2020-02-29_213102
73	5000	2354	3	0	1	0	28	2401	8.952268	3.964146504848409	15.033287	2.0993958	28.0	1298.0	7.0377374	4.1909356	20.030413	0.0	2643	2642	2642	0.60714287	20	72	191	370	515	1039	0	213	2020-02-29_213102
74	5000	2354	3	0	1	0	27	2402	9.111346	3.9475356079969446	15.033287	2.0993958	27.0	1298.0	7.0377374	4.1909356	20.030413	0.0	2643	2642	2642	0.5925926	20	72	191	370	515	1040	0	213	2020-02-29_213103
74	5000	2354	3	0	0	0	28	2402	9.233704	3.927477721522015	15.033287	2.0993958	28.0	1298.0	7.0377374	4.1909356	20.030413	0.0	2643	2643	2643	0.5714286	20	72	191	370	515	1039	0	213	2020-02-29_213103
74	5000	2354	2	0	1	0	27	2403	9.319894	3.9752162610611	15.033287	2.0993958	27.0	1298.0	7.0377374	4.1909356	20.030413	0.0	2644	2643	2643	0.5925926	20	72	191	370	515	1040	0	213	2020-02-29_213103
75	5000	2354	2	0	1	0	26	2404	9.20313	4.00644450794153	15.033287	2.0993958	26.0	1298.0	7.0377374	4.1909356	20.030413	0.0	2644	2643	2643	0.61538464	20	72	191	370	515	1041	0	213	2020-02-29_213103
75	5000	2354	2	0	1	0	24	2406	9.068205	4.0200240089876225	15.033287	2.0993958	24.0	1298.0	7.0377374	4.1909356	20.030413	0.0	2644	2643	2643	0.625	20	72	191	370	515	1043	0	213	2020-02-29_213103
75	5000	2354	2	0	0	0	24	2407	9.355336	4.359962997979455	17.411255	2.0993958	24.0	1298.0	7.0377374	4.1909356	20.030413	0.0	2644	2644	2644	0.625	20	72	191	370	515	1043	0	213	2020-02-29_213104
76	5000	2354	2	0	0	0	23	2408	9.670812	4.168472331120525	17.411255	3.1182175	23.0	1298.0	7.0377374	4.1909356	20.030413	0.0	2644	2644	2644	0.65217394	20	72	191	370	515	1044	0	213	2020-02-29_213104
76	5000	2354	2	0	0	0	21	2409	9.86465	4.264502073606134	17.411255	3.1182175	21.0	1298.0	7.0377374	4.1909356	20.030413	0.0	2644	2644	2644	0.71428573	20	72	191	370	515	1046	0	214	2020-02-29_213104
76	5000	2354	2	0	0	0	21	2409	9.86465	4.264502073606134	17.411255	3.1182175	21.0	1298.0	7.0377374	4.1909356	20.030413	0.0	2644	2644	2644	0.71428573	20	72	191	370	515	1046	0	214	2020-02-29_213104
77	5000	2354	2	0	0	0	19	2410	9.747113	4.4566850318806095	17.411255	3.1182175	19.0	1298.0	7.0377374	4.1909356	20.030413	0.0	2644	2644	2644	0.7368421	20	72	191	370	515	1048	0	215	2020-02-29_213104
77	5000	2354	2	0	0	0	19	2410	9.747113	4.4566850318806095	17.411255	3.1182175	19.0	1298.0	7.0377374	4.1909356	20.030413	0.0	2644	2644	2644	0.7368421	20	72	191	370	515	1048	0	215	2020-02-29_213105
77	5000	2354	2	0	0	0	18	2411	9.913414	4.524823491990267	17.411255	3.1182175	18.0	1298.0	7.0377374	4.1909356	20.030413	0.0	2644	2644	2644	0.7777778	20	72	191	370	515	1049	0	215	2020-02-29_213105
78	5000	2354	2	0	0	0	17	2412	10.119673	4.576026826286378	17.411255	3.1182175	17.0	1298.0	7.0377374	4.1909356	20.030413	0.0	2644	2644	2644	0.7647059	20	72	191	370	515	1050	0	215	2020-02-29_213105
78	5000	2354	1	0	1	0	16	2413	10.461059	4.496964596511228	17.411255	3.1182175	16.0	1298.0	7.0377374	4.1909356	20.030413	0.0	2645	2644	2644	0.75	20	72	191	370	515	1051	0	215	2020-02-29_213105
78	5000	2354	1	0	1	0	16	2413	10.461059	4.496964596511228	17.411255	3.1182175	16.0	1298.0	7.0377374	4.1909356	20.030413	0.0	2645	2644	2644	0.75	20	72	191	370	515	1051	0	215	2020-02-29_213106
79	5000	2354	1	0	1	0	16	2413	10.461059	4.496964596511228	17.411255	3.1182175	16.0	1298.0	7.0377374	4.1909356	20.030413	0.0	2645	2644	2644	0.75	20	72	191	370	515	1051	0	215	2020-02-29_213106
79	5000	2354	1	0	0	0	17	2413	10.159452	4.528266713917484	17.411255	3.1182175	17.0	1298.0	7.0377374	4.1909356	20.030413	0.0	2645	2645	2645	0.7058824	20	72	191	370	515	1050	0	215	2020-02-29_213106
79	5000	2354	1	0	0	0	16	2413	9.954475	4.594597978241953	17.411255	3.1182175	16.0	1298.0	7.0377374	4.1909356	20.030413	0.0	2645	2645	2645	0.75	20	72	191	370	515	1051	0	216	2020-02-29_213106
80	5000	2354	1	0	0	0	16	2413	9.954475	4.594597978241953	17.411255	3.1182175	16.0	1298.0	7.0377374	4.1909356	20.030413	0.0	2645	2645	2645	0.75	20	72	191	370	515	1051	0	216	2020-02-29_213107
80	5000	2354	1	0	0	0	16	2413	9.954475	4.594597978241953	17.411255	3.1182175	16.0	1298.0	7.0377374	4.1909356	20.030413	0.0	2645	2645	2645	0.75	20	72	191	370	515	1051	0	216	2020-02-29_213107
80	5000	2354	1	0	0	0	14	2415	9.995284	4.864103022626235	17.411255	3.1182175	14.0	1298.0	7.0377374	4.1909356	20.030413	0.0	2645	2645	2645	0.71428573	20	72	191	370	515	1053	0	216	2020-02-29_213107
81	5000	2354	1	0	0	0	13	2416	9.839635	5.026299546762913	17.411255	3.1182175	13.0	1298.0	7.0377374	4.1909356	20.030413	0.0	2645	2645	2645	0.6923077	20	72	191	370	515	1054	0	216	2020-02-29_213107
81	5000	2354	0	0	1	0	13	2416	9.839635	5.026299546762913	17.411255	3.1182175	13.0	1298.0	7.0377374	4.1909356	20.030413	0.0	2646	2645	2645	0.6923077	20	72	191	370	515	1054	0	216	2020-02-29_213107
81	5000	2354	0	0	1	0	12	2416	9.437125	5.026204677435317	17.411255	3.1182175	12.0	1298.0	7.0377374	4.1909356	20.030413	0.0	2646	2645	2645	0.5	20	72	191	370	515	1055	0	217	2020-02-29_213108
82	5000	2354	0	0	1	0	11	2417	9.992064	4.870726448411356	17.411255	3.1182175	11.0	1298.0	7.0377374	4.1909356	20.030413	0.0	2646	2645	2645	0.54545456	20	72	191	370	515	1056	0	217	2020-02-29_213108
82	5000	2354	0	0	0	0	11	2418	10.596939	4.886011256926003	17.411255	3.1182175	11.0	1298.0	7.0377374	4.1909356	20.030413	0.0	2646	2646	2646	0.54545456	20	72	191	370	515	1056	0	217	2020-02-29_213108
82	5000	2354	0	0	0	0	11	2418	10.596939	4.886011256926003	17.411255	3.1182175	11.0	1298.0	7.0377374	4.1909356	20.030413	0.0	2646	2646	2646	0.54545456	20	72	191	370	515	1056	0	217	2020-02-29_213108
83	5000	2354	0	0	0	0	10	2419	10.752855	5.121382017773391	17.411255	3.1182175	10.0	1298.0	7.0377374	4.1909356	20.030413	0.0	2646	2646	2646	0.6	20	72	191	370	515	1057	0	217	2020-02-29_213109
83	5000	2354	0	0	0	0	10	2419	10.752855	5.121382017773391	17.411255	3.1182175	10.0	1298.0	7.0377374	4.1909356	20.030413	0.0	2646	2646	2646	0.6	20	72	191	370	515	1057	0	217	2020-02-29_213109
83	5000	2354	0	0	0	0	10	2419	10.752855	5.121382017773391	17.411255	3.1182175	10.0	1298.0	7.0377374	4.1909356	20.030413	0.0	2646	2646	2646	0.6	20	72	191	370	515	1057	0	217	2020-02-29_213109
84	5000	2354	0	0	0	0	10	2419	10.752855	5.121382017773391	17.411255	3.1182175	10.0	1298.0	7.0377374	4.1909356	20.030413	0.0	2646	2646	2646	0.6	20	72	191	370	515	1057	0	217	2020-02-29_213109
84	5000	2354	0	0	0	0	10	2419	10.752855	5.121382017773391	17.411255	3.1182175	10.0	1298.0	7.0377374	4.1909356	20.030413	0.0	2646	2646	2646	0.6	20	72	191	370	515	1057	0	217	2020-02-29_213109
84	5000	2354	0	0	0	0	9	2419	10.277252	5.192531856903811	17.411255	3.1182175	9.0	1298.0	7.0377374	4.1909356	20.030413	0.0	2646	2646	2646	0.5555556	20	72	191	370	515	1058	0	218	2020-02-29_213110
85	5000	2354	0	0	0	0	8	2420	10.964281	5.0950188489870385	17.411255	3.1182175	8.0	1298.0	7.0377374	4.1909356	20.030413	0.0	2646	2646	2646	0.625	20	72	191	370	515	1059	0	218	2020-02-29_213110
85	5000	2354	0	0	0	0	7	2421	10.579875	5.376485397553177	17.411255	3.1182175	7.0	1298.0	7.0377374	4.1909356	20.030413	0.0	2646	2646	2646	0.71428573	20	72	191	370	515	1060	0	218	2020-02-29_213110
85	5000	2354	0	0	0	0	6	2422	11.156235	5.647789460253765	17.411255	3.1182175	6.0	1298.0	7.0377374	4.1909356	20.030413	0.0	2646	2646	2646	0.6666667	20	72	191	370	515	1061	0	218	2020-02-29_213110
86	5000	2354	0	0	0	0	5	2423	10.426789	5.990094591517903	17.411255	3.1182175	5.0	1298.0	7.0377374	4.1909356	20.030413	0.0	2646	2646	2646	0.2	20	72	191	370	515	1062	0	218	2020-02-29_213110
86	5000	2354	0	0	0	0	5	2423	10.426789	5.990094591517903	17.411255	3.1182175	5.0	1298.0	7.0377374	4.1909356	20.030413	0.0	2646	2646	2646	0.2	20	72	191	370	515	1062	0	218	2020-02-29_213111
86	5000	2354	0	0	0	0	5	2423	10.426789	5.990094591517903	17.411255	3.1182175	5.0	1298.0	7.0377374	4.1909356	20.030413	0.0	2646	2646	2646	0.2	20	72	191	370	515	1062	0	218	2020-02-29_213111
87	5000	2354	0	0	0	0	5	2423	10.426789	5.990094591517903	17.411255	3.1182175	5.0	1298.0	7.0377374	4.1909356	20.030413	0.0	2646	2646	2646	0.2	20	72	191	370	515	1062	0	218	2020-02-29_213111
87	5000	2354	0	0	0	0	4	2424	12.253932	5.0581917974958115	17.411255	5.3337555	4.0	1298.0	7.0377374	4.1909356	20.030413	0.0	2646	2646	2646	0.25	20	72	191	370	515	1063	0	218	2020-02-29_213111
87	5000	2354	0	0	0	0	4	2424	12.253932	5.0581917974958115	17.411255	5.3337555	4.0	1298.0	7.0377374	4.1909356	20.030413	0.0	2646	2646	2646	0.25	20	72	191	370	515	1063	0	218	2020-02-29_213111
88	5000	2354	0	0	0	0	4	2424	12.253932	5.0581917974958115	17.411255	5.3337555	4.0	1298.0	7.0377374	4.1909356	20.030413	0.0	2646	2646	2646	0.25	20	72	191	370	515	1063	0	218	2020-02-29_213112
88	5000	2354	0	0	0	0	4	2424	12.253932	5.0581917974958115	17.411255	5.3337555	4.0	1298.0	7.0377374	4.1909356	20.030413	0.0	2646	2646	2646	0.25	20	72	191	370	515	1063	0	218	2020-02-29_213112
88	5000	2354	0	0	0	0	4	2424	12.253932	5.0581917974958115	17.411255	5.3337555	4.0	1298.0	7.0377374	4.1909356	20.030413	0.0	2646	2646	2646	0.25	20	72	191	370	515	1063	0	218	2020-02-29_213112
89	5000	2354	0	0	0	0	4	2424	12.253932	5.0581917974958115	17.411255	5.3337555	4.0	1298.0	7.0377374	4.1909356	20.030413	0.0	2646	2646	2646	0.25	20	72	191	370	515	1063	0	218	2020-02-29_213112
89	5000	2354	0	0	0	0	4	2424	12.253932	5.0581917974958115	17.411255	5.3337555	4.0	1298.0	7.0377374	4.1909356	20.030413	0.0	2646	2646	2646	0.25	20	72	191	370	515	1063	0	218	2020-02-29_213112
89	5000	2354	0	0	0	0	4	2424	12.253932	5.0581917974958115	17.411255	5.3337555	4.0	1298.0	7.0377374	4.1909356	20.030413	0.0	2646	2646	2646	0.25	20	72	191	370	515	1063	0	218	2020-02-29_213113
90	5000	2354	0	0	0	0	4	2424	12.253932	5.0581917974958115	17.411255	5.3337555	4.0	1298.0	7.0377374	4.1909356	20.030413	0.0	2646	2646	2646	0.25	20	72	191	370	515	1063	0	218	2020-02-29_213113
90	5000	2354	0	0	0	0	4	2424	12.253932	5.0581917974958115	17.411255	5.3337555	4.0	1298.0	7.0377374	4.1909356	20.030413	0.0	2646	2646	2646	0.25	20	72	191	370	515	1063	0	218	2020-02-29_213113
90	5000	2354	0	0	0	0	4	2424	12.253932	5.0581917974958115	17.411255	5.3337555	4.0	1298.0	7.0377374	4.1909356	20.030413	0.0	2646	2646	2646	0.25	20	72	191	370	515	1063	0	218	2020-02-29_213113
91	5000	2354	0	0	0	0	3	2425	12.159465	6.190671474045489	17.411255	5.3337555	3.0	1298.0	7.0377374	4.1909356	20.030413	0.0	2646	2646	2646	0.33333334	20	72	191	370	515	1064	0	218	2020-02-29_213114
91	5000	2354	0	0	0	0	2	2426	9.533569	5.939433535913931	13.733383	5.3337555	2.0	1298.0	7.0377374	4.1909356	20.030413	0.0	2646	2646	2646	0.0	20	72	191	370	515	1065	0	218	2020-02-29_213114
91	5000	2354	0	0	0	0	2	2426	9.533569	5.939433535913931	13.733383	5.3337555	2.0	1298.0	7.0377374	4.1909356	20.030413	0.0	2646	2646	2646	0.0	20	72	191	370	515	1065	0	218	2020-02-29_213114
92	5000	2354	0	0	0	0	2	2426	9.533569	5.939433535913931	13.733383	5.3337555	2.0	1298.0	7.0377374	4.1909356	20.030413	0.0	2646	2646	2646	0.0	20	72	191	370	515	1065	0	218	2020-02-29_213114
92	5000	2354	0	0	0	0	2	2426	9.533569	5.939433535913931	13.733383	5.3337555	2.0	1298.0	7.0377374	4.1909356	20.030413	0.0	2646	2646	2646	0.0	20	72	191	370	515	1065	0	218	2020-02-29_213114
92	5000	2354	0	0	0	0	2	2426	9.533569	5.939433535913931	13.733383	5.3337555	2.0	1298.0	7.0377374	4.1909356	20.030413	0.0	2646	2646	2646	0.0	20	72	191	370	515	1065	0	218	2020-02-29_213115
93	5000	2354	0	0	0	0	2	2426	9.533569	5.939433535913931	13.733383	5.3337555	2.0	1298.0	7.0377374	4.1909356	20.030413	0.0	2646	2646	2646	0.0	20	72	191	370	515	1065	0	218	2020-02-29_213115
93	5000	2354	0	0	0	0	2	2426	9.533569	5.939433535913931	13.733383	5.3337555	2.0	1298.0	7.0377374	4.1909356	20.030413	0.0	2646	2646	2646	0.0	20	72	191	370	515	1065	0	218	2020-02-29_213115
93	5000	2354	0	0	0	0	2	2426	9.533569	5.939433535913931	13.733383	5.3337555	2.0	1298.0	7.0377374	4.1909356	20.030413	0.0	2646	2646	2646	0.0	20	72	191	370	515	1065	0	218	2020-02-29_213115
94	5000	2354	0	0	0	0	2	2426	9.533569	5.939433535913931	13.733383	5.3337555	2.0	1298.0	7.0377374	4.1909356	20.030413	0.0	2646	2646	2646	0.0	20	72	191	370	515	1065	0	218	2020-02-29_213115
94	5000	2354	0	0	0	0	2	2426	9.533569	5.939433535913931	13.733383	5.3337555	2.0	1298.0	7.0377374	4.1909356	20.030413	0.0	2646	2646	2646	0.0	20	72	191	370	515	1065	0	218	2020-02-29_213116
94	5000	2354	0	0	0	0	2	2426	9.533569	5.939433535913931	13.733383	5.3337555	2.0	1298.0	7.0377374	4.1909356	20.030413	0.0	2646	2646	2646	0.0	20	72	191	370	515	1065	0	218	2020-02-29_213116
95	5000	2354	0	0	0	0	2	2426	9.533569	5.939433535913931	13.733383	5.3337555	2.0	1298.0	7.0377374	4.1909356	20.030413	0.0	2646	2646	2646	0.0	20	72	191	370	515	1065	0	218	2020-02-29_213116
95	5000	2354	0	0	0	0	2	2426	9.533569	5.939433535913931	13.733383	5.3337555	2.0	1298.0	7.0377374	4.1909356	20.030413	0.0	2646	2646	2646	0.0	20	72	191	370	515	1065	0	218	2020-02-29_213116
95	5000	2354	0	0	0	0	2	2426	9.533569	5.939433535913931	13.733383	5.3337555	2.0	1298.0	7.0377374	4.1909356	20.030413	0.0	2646	2646	2646	0.0	20	72	191	370	515	1065	0	218	2020-02-29_213116
96	5000	2354	0	0	0	0	1	2427	13.733383	NaN	13.733383	13.733383	1.0	1298.0	7.0377374	4.1909356	20.030413	0.0	2646	2646	2646	0.0	20	72	191	370	515	1066	0	218	2020-02-29_213117
96	5000	2354	0	0	0	0	1	2427	13.733383	NaN	13.733383	13.733383	1.0	1298.0	7.0377374	4.1909356	20.030413	0.0	2646	2646	2646	0.0	20	72	191	370	515	1066	0	218	2020-02-29_213117
96	5000	2354	0	0	0	0	1	2427	13.733383	NaN	13.733383	13.733383	1.0	1298.0	7.0377374	4.1909356	20.030413	0.0	2646	2646	2646	0.0	20	72	191	370	515	1066	0	218	2020-02-29_213117
97	5000	2354	0	0	0	0	1	2427	13.733383	NaN	13.733383	13.733383	1.0	1298.0	7.0377374	4.1909356	20.030413	0.0	2646	2646	2646	0.0	20	72	191	370	515	1066	0	218	2020-02-29_213117
97	5000	2354	0	0	0	0	1	2427	13.733383	NaN	13.733383	13.733383	1.0	1298.0	7.0377374	4.1909356	20.030413	0.0	2646	2646	2646	0.0	20	72	191	370	515	1066	0	218	2020-02-29_213117
97	5000	2354	0	0	0	0	1	2427	13.733383	NaN	13.733383	13.733383	1.0	1298.0	7.0377374	4.1909356	20.030413	0.0	2646	2646	2646	0.0	20	72	191	370	515	1066	0	218	2020-02-29_213118
98	5000	2354	0	0	0	0	1	2427	13.733383	NaN	13.733383	13.733383	1.0	1298.0	7.0377374	4.1909356	20.030413	0.0	2646	2646	2646	0.0	20	72	191	370	515	1066	0	218	2020-02-29_213118
98	5000	2354	0	0	0	0	1	2427	13.733383	NaN	13.733383	13.733383	1.0	1298.0	7.0377374	4.1909356	20.030413	0.0	2646	2646	2646	0.0	20	72	191	370	515	1066	0	218	2020-02-29_213118
98	5000	2354	0	0	0	0	1	2427	13.733383	NaN	13.733383	13.733383	1.0	1298.0	7.0377374	4.1909356	20.030413	0.0	2646	2646	2646	0.0	20	72	191	370	515	1066	0	218	2020-02-29_213118
99	5000	2354	0	0	0	0	1	2427	13.733383	NaN	13.733383	13.733383	1.0	1298.0	7.0377374	4.1909356	20.030413	0.0	2646	2646	2646	0.0	20	72	191	370	515	1066	0	218	2020-02-29_213118
99	5000	2354	0	0	0	0	0	2428	NaN	-0.0	9999.0	9999.0	0.0	1298.0	7.0377374	4.1909356	20.030413	0.0	2646	2646	2646	0.0	20	72	191	370	515	1067	0	218	2020-02-29_213119
99	5000	2354	0	0	0	0	0	2428	NaN	-0.0	9999.0	9999.0	0.0	1298.0	7.0377374	4.1909356	20.030413	0.0	2646	2646	2646	0.0	20	72	191	370	515	1067	0	218	2020-02-29_213119
100	5000	2354	0	0	0	0	0	2428	NaN	-0.0	9999.0	9999.0	0.0	1298.0	7.0377374	4.1909356	20.030413	0.0	2646	2646	2646	0.0	20	72	191	370	515	1067	0	218	2020-02-29_213119
100	5000	2354	0	0	0	0	0	2428	NaN	-0.0	9999.0	9999.0	0.0	1298.0	7.0377374	4.1909356	20.030413	0.0	2646	2646	2646	0.0	20	72	191	370	515	1067	0	218	2020-02-29_213119
100	5000	2354	0	0	0	0	0	2428	NaN	-0.0	9999.0	9999.0	0.0	1298.0	7.0377374	4.1909356	20.030413	0.0	2646	2646	2646	0.0	20	72	191	370	515	1067	0	218	2020-02-29_213119
101	5000	2354	0	0	0	0	0	2428	NaN	-0.0	9999.0	9999.0	0.0	1298.0	7.0377374	4.1909356	20.030413	0.0	2646	2646	2646	0.0	20	72	191	370	515	1067	0	218	2020-02-29_213120
101	5000	2354	0	0	0	0	0	2428	NaN	-0.0	9999.0	9999.0	0.0	1298.0	7.0377374	4.1909356	20.030413	0.0	2646	2646	2646	0.0	20	72	191	370	515	1067	0	218	2020-02-29_213120
101	5000	2354	0	0	0	0	0	2428	NaN	-0.0	9999.0	9999.0	0.0	1298.0	7.0377374	4.1909356	20.030413	0.0	2646	2646	2646	0.0	20	72	191	370	515	1067	0	218	2020-02-29_213120
102	5000	2354	0	0	0	0	0	2428	NaN	-0.0	9999.0	9999.0	0.0	1298.0	7.0377374	4.1909356	20.030413	0.0	2646	2646	2646	0.0	20	72	191	370	515	1067	0	218	2020-02-29_213120
102	5000	2354	0	0	0	0	0	2428	NaN	-0.0	9999.0	9999.0	0.0	1298.0	7.0377374	4.1909356	20.030413	0.0	2646	2646	2646	0.0	20	72	191	370	515	1067	0	218	2020-02-29_213121
102	5000	2354	0	0	0	0	0	2428	NaN	-0.0	9999.0	9999.0	0.0	1298.0	7.0377374	4.1909356	20.030413	0.0	2646	2646	2646	0.0	20	72	191	370	515	1067	0	218	2020-02-29_213121
103	5000	2354	0	0	0	0	0	2428	NaN	-0.0	9999.0	9999.0	0.0	1298.0	7.0377374	4.1909356	20.030413	0.0	2646	2646	2646	0.0	20	72	191	370	515	1067	0	218	2020-02-29_213121
103	5000	2354	0	0	0	0	0	2428	NaN	-0.0	9999.0	9999.0	0.0	1298.0	7.0377374	4.1909356	20.030413	0.0	2646	2646	2646	0.0	20	72	191	370	515	1067	0	218	2020-02-29_213121
103	5000	2354	0	0	0	0	0	2428	NaN	-0.0	9999.0	9999.0	0.0	1298.0	7.0377374	4.1909356	20.030413	0.0	2646	2646	2646	0.0	20	72	191	370	515	1067	0	218	2020-02-29_213121
104	5000	2354	0	0	0	0	0	2428	NaN	-0.0	9999.0	9999.0	0.0	1298.0	7.0377374	4.1909356	20.030413	0.0	2646	2646	2646	0.0	20	72	191	370	515	1067	0	218	2020-02-29_213122
104	5000	2354	0	0	0	0	0	2428	NaN	-0.0	9999.0	9999.0	0.0	1298.0	7.0377374	4.1909356	20.030413	0.0	2646	2646	2646	0.0	20	72	191	370	515	1067	0	218	2020-02-29_213122
104	5000	2354	0	0	0	0	0	2428	NaN	-0.0	9999.0	9999.0	0.0	1298.0	7.0377374	4.1909356	20.030413	0.0	2646	2646	2646	0.0	20	72	191	370	515	1067	0	218	2020-02-29_213122
105	5000	2354	0	0	0	0	0	2428	NaN	-0.0	9999.0	9999.0	0.0	1298.0	7.0377374	4.1909356	20.030413	0.0	2646	2646	2646	0.0	20	72	191	370	515	1067	0	218	2020-02-29_213122
105	5000	2354	0	0	0	0	0	2428	NaN	-0.0	9999.0	9999.0	0.0	1298.0	7.0377374	4.1909356	20.030413	0.0	2646	2646	2646	0.0	20	72	191	370	515	1067	0	218	2020-02-29_213122
