# Supplementary material for: Discrete simulation analysis of COVID-19 and prediction of isolation bed numbers
Source: PeerJ. 2021 Jun 23;9:e11629. doi: 10.7717/peerj.11629 (PMC8234972; doi:10.7717/peerj.11629)
Supplement: Supplemental Information 3 [file peerj-09-11629-s003.zip › raw_data/Hospital isolation capacity_output_2020-02-29_213146.csv]

worldTime(Day)	CITY_PERSON_SIZE	NORMAL	SHADOW	SUPER	CONFIRMED	DIAGNOSIS	FREEZE	CURED	shadow_average	shadow_std	shadow_max	shadow_min	real_countTmp	max_count	count_shadow_average	count_shadow_std	count_shadow_max	count_shadow_min	sum_confirmed_mark	sum_diagnosis_mark	sum_freeze_mark	r0	G1num	G2num	G3Num	G4Num	G5Num	BED_CanUse	BED_Need	DEATH	recordTime
0	5000	4971	29	0	0	0	0	0	NaN	-0.0	9999.0	9999.0	0.0	0.0	NaN	-0.0	9999.0	9999.0	0	0	0	0.0	0	0	0	0	0	1067	0	0	2020-02-29_213149
0	5000	4957	41	0	2	0	0	0	NaN	-0.0	9999.0	9999.0	0.0	0.0	NaN	-0.0	9999.0	9999.0	2	0	0	0.0	0	0	0	0	0	1067	0	0	2020-02-29_213150
0	5000	4951	47	0	2	0	0	0	NaN	-0.0	9999.0	9999.0	0.0	0.0	NaN	-0.0	9999.0	9999.0	2	0	0	0.0	0	0	0	0	0	1067	0	0	2020-02-29_213150
1	5000	4940	56	0	2	0	2	0	0.0	0.0	0.0	0.0	2.0	2.0	0.0	0.0	0.0	0.0	4	2	2	1.5	1	1	0	0	0	1065	0	0	2020-02-29_213150
1	5000	4926	67	0	5	0	2	0	0.0	0.0	0.0	0.0	2.0	2.0	0.0	0.0	0.0	0.0	7	2	2	1.5	1	1	0	0	0	1065	0	0	2020-02-29_213150
1	5000	4915	77	0	5	0	3	0	0.0	0.0	0.0	0.0	3.0	3.0	0.0	0.0	0.0	0.0	8	3	3	1.3333334	1	2	0	0	0	1064	0	0	2020-02-29_213151
2	5000	4904	86	0	3	0	7	0	0.1318559	0.34885793517955177	0.92299134	0.0	7.0	7.0	0.1318559	0.34885794	0.92299134	0.0	10	7	7	1.0	2	2	3	0	0	1060	0	0	2020-02-29_213151
2	5000	4885	103	0	4	0	8	0	0.11537392	0.3263267103899249	0.92299134	0.0	8.0	8.0	0.11537392	0.3263267	0.92299134	0.0	12	8	8	0.875	2	2	3	1	0	1059	0	0	2020-02-29_213151
2	5000	4870	115	0	7	0	8	0	0.11537392	0.3263267103899249	0.92299134	0.0	8.0	8.0	0.11537392	0.3263267	0.92299134	0.0	15	8	8	0.875	2	2	3	1	0	1059	0	0	2020-02-29_213151
3	5000	4845	137	0	6	0	12	0	0.3955318	0.7558235337387225	1.9225286	0.0	12.0	12.0	0.3955318	0.75582355	1.9225286	0.0	18	12	12	1.1666666	3	3	5	1	0	1055	0	0	2020-02-29_213151
3	5000	4813	164	0	10	0	13	0	0.36510628	0.7319137641811256	1.9225286	0.0	13.0	13.0	0.36510628	0.73191375	1.9225286	0.0	23	13	13	1.1538461	3	3	6	1	0	1054	0	0	2020-02-29_213151
3	5000	4775	198	0	12	0	15	0	0.48481092	0.8859254086054491	2.5203936	0.0	15.0	15.0	0.48481092	0.8859254	2.5203936	0.0	27	15	15	1.0	4	3	6	2	0	1052	0	0	2020-02-29_213152
4	5000	4750	210	0	22	0	18	0	0.5582353	0.8539930182624966	2.5203936	0.0	18.0	18.0	0.5582353	0.853993	2.5203936	0.0	40	18	18	1.0555556	4	3	6	4	1	1049	0	0	2020-02-29_213152
4	5000	4728	224	0	23	0	25	0	0.7685375	1.038155238510957	3.2409306	0.0	25.0	25.0	0.7685375	1.0381552	3.2409306	0.0	48	25	25	1.32	5	3	9	6	2	1042	0	0	2020-02-29_213152
4	5000	4706	241	0	20	0	32	0	0.716038	1.0033840498563062	3.2409306	0.0	32.0	32.0	0.716038	1.003384	3.2409306	0.0	53	33	33	1.125	5	3	13	9	2	1035	0	1	2020-02-29_213152
5	5000	4684	259	0	13	0	43	0	0.7970287	1.115749794527719	3.5725932	0.0	43.0	43.0	0.7970287	1.1157498	3.5725932	0.0	57	44	44	1.0232558	5	6	14	13	4	1024	0	1	2020-02-29_213153
5	5000	4654	282	0	15	0	48	0	0.8751103	1.171877085365983	3.7788346	0.0	48.0	48.0	0.8751103	1.171877	3.7788346	0.0	64	49	49	1.0416666	5	7	16	14	5	1019	0	1	2020-02-29_213153
5	5000	4622	303	0	21	0	53	0	0.98458946	1.255670844798626	4.4662166	0.0	53.0	53.0	0.98458946	1.2556708	4.4662166	0.0	75	54	54	1.018868	5	11	17	14	5	1014	0	1	2020-02-29_213153
6	5000	4591	326	0	23	0	58	0	0.981004	1.279532188147796	4.8128924	0.0	58.0	58.0	0.981004	1.2795322	4.8128924	0.0	83	60	60	0.9310345	6	11	17	15	7	1009	0	2	2020-02-29_213153
6	5000	4557	343	0	33	0	65	0	0.99489146	1.2886020647273084	4.8128924	0.0	65.0	65.0	0.99489146	1.2886021	4.8128924	0.0	100	67	67	0.9692308	6	12	19	16	8	1002	0	2	2020-02-29_213153
6	5000	4514	379	0	28	0	77	0	1.0806048	1.4335696350896676	5.566445	0.0	77.0	77.0	1.0806048	1.4335697	5.566445	0.0	107	79	79	0.9480519	6	14	21	22	9	990	0	2	2020-02-29_213154
7	5000	4475	396	0	42	0	85	0	1.0859969	1.4152283472811447	5.566445	0.0	85.0	85.0	1.0859969	1.4152284	5.566445	0.0	129	87	87	0.89411765	6	15	22	25	9	982	0	2	2020-02-29_213154
7	5000	4430	425	0	44	0	98	0	1.3423964	1.5393027490843454	5.566445	0.0	98.0	98.0	1.3423964	1.5393027	5.566445	0.0	145	101	101	1.0408163	6	18	26	31	10	969	0	3	2020-02-29_213154
7	5000	4389	451	0	48	0	109	0	1.4346929	1.6504164112491821	6.3616962	0.0	109.0	109.0	1.4346929	1.6504164	6.3616962	0.0	160	112	112	1.0366973	7	18	26	33	13	958	0	3	2020-02-29_213154
8	5000	4350	471	0	44	0	132	0	1.6609241	1.8532156988016235	6.836715	0.0	132.0	132.0	1.6609241	1.8532157	6.836715	0.0	179	135	135	1.0681819	8	22	34	35	19	935	0	3	2020-02-29_213155
8	5000	4312	494	0	45	0	145	0	1.814419	2.0005326753792376	7.120051	0.0	145.0	145.0	1.814419	2.0005326	7.120051	0.0	194	149	149	1.1103449	10	24	35	37	21	922	0	4	2020-02-29_213155
8	5000	4270	519	0	48	0	159	0	1.9015245	2.0639010208113313	7.120051	0.0	159.0	159.0	1.9015245	2.063901	7.120051	0.0	211	163	163	1.1069182	10	25	40	41	23	908	0	4	2020-02-29_213155
9	5000	4235	537	0	47	0	176	0	1.9896531	2.1166346204639646	7.746473	0.0	176.0	176.0	1.9896531	2.1166346	7.746473	0.0	228	181	181	1.0852273	11	26	41	48	24	891	0	5	2020-02-29_213156
9	5000	4187	564	0	50	0	194	0	2.0077298	2.124515927099515	8.316537	0.0	194.0	194.0	2.0077298	2.124516	8.316537	0.0	249	199	199	1.0773196	12	27	44	51	28	873	0	5	2020-02-29_213156
9	5000	4151	578	0	57	0	208	0	2.0583494	2.1824169502318806	8.347731	0.0	208.0	208.0	2.0583494	2.182417	8.347731	0.0	271	214	214	1.0625	13	28	45	55	33	859	0	6	2020-02-29_213156
10	5000	4118	600	0	51	0	224	0	2.278923	2.397114541071485	8.932826	0.0	224.0	224.0	2.278923	2.3971145	8.932826	0.0	282	231	231	1.1964285	14	34	48	57	34	843	0	7	2020-02-29_213157
10	5000	4073	627	0	46	0	246	0	2.4093149	2.5047071964205765	9.311258	0.0	246.0	246.0	2.4093149	2.504707	9.311258	0.0	300	254	254	1.1585366	15	36	51	62	41	821	0	8	2020-02-29_213157
10	5000	4040	643	0	43	0	265	0	2.5706394	2.5972244706940284	9.311258	0.0	265.0	265.0	2.5706394	2.5972245	9.311258	0.0	317	274	274	1.1773585	15	36	59	67	45	802	0	9	2020-02-29_213157
11	5000	4002	660	0	55	0	274	0	2.600657	2.6251266085654867	9.348335	0.0	274.0	274.0	2.600657	2.6251266	9.348335	0.0	338	283	283	1.1751825	15	38	59	68	49	793	0	9	2020-02-29_213158
11	5000	3959	676	0	62	0	293	0	2.7610235	2.7537815796248712	10.146441	0.0	293.0	293.0	2.7610235	2.7537816	10.146441	0.0	365	303	303	1.1774744	16	40	62	74	52	774	0	10	2020-02-29_213158
11	5000	3922	691	0	67	0	308	0	2.847876	2.818615262687328	10.570503	0.0	308.0	308.0	2.847876	2.8186152	10.570503	0.0	387	320	320	1.1753247	17	40	67	77	55	759	0	12	2020-02-29_213158
12	5000	3887	697	0	75	0	326	0	2.9337268	2.8475706822813684	10.570503	0.0	326.0	326.0	2.9337268	2.8475707	10.570503	0.0	416	341	341	1.1993865	17	41	70	82	58	741	0	15	2020-02-29_213159
12	5000	3857	696	0	81	0	351	0	3.066916	2.8741614736007035	11.246745	0.0	351.0	351.0	3.066916	2.8741615	11.246745	0.0	447	366	366	1.1965812	18	42	73	87	64	716	0	15	2020-02-29_213159
12	5000	3818	705	0	89	0	373	0	3.1659482	2.8761448446628117	11.246745	0.0	373.0	373.0	3.1659482	2.876145	11.246745	0.0	477	388	388	1.1983914	18	44	76	93	67	694	0	15	2020-02-29_213159
13	5000	3785	727	0	70	0	402	0	3.3259587	2.9819535422950105	11.691621	0.0	402.0	402.0	3.3259587	2.9819536	11.691621	0.0	488	418	418	1.2139304	19	45	82	101	72	665	0	16	2020-02-29_213200
13	5000	3741	750	0	58	0	435	0	3.440221	2.9894323189017733	11.691621	0.0	435.0	435.0	3.440221	2.9894323	11.691621	0.0	509	451	451	1.2137932	19	46	83	109	83	632	0	16	2020-02-29_213200
13	5000	3713	738	0	71	0	461	0	3.539522	3.0360180037697186	12.12104	0.0	461.0	461.0	3.539522	3.036018	12.12104	0.0	549	478	478	1.2516268	19	48	86	114	87	606	0	17	2020-02-29_213201
14	5000	3687	720	0	101	0	474	0	3.552345	3.0476548981828584	12.12104	0.0	474.0	474.0	3.552345	3.0476549	12.12104	0.0	593	492	492	1.2341772	19	49	88	117	89	593	0	18	2020-02-29_213201
14	5000	3661	711	0	110	0	497	0	3.5492556	3.0474924880100263	12.12104	0.0	497.0	497.0	3.5492556	3.0474925	12.12104	0.0	628	518	518	1.2112676	19	49	91	123	94	570	0	21	2020-02-29_213201
14	5000	3622	722	0	103	0	530	2	3.68714	3.0847896710729406	12.12104	0.0	530.0	530.0	3.68714	3.0847898	12.12104	0.0	656	553	553	1.1867925	19	51	94	127	103	537	0	21	2020-02-29_213202
15	5000	3590	727	0	85	0	574	2	3.8468285	3.157057706008844	12.818173	0.0	574.0	574.0	3.8468285	3.1570578	12.818173	0.0	683	598	598	1.2020906	19	55	98	135	115	493	0	22	2020-02-29_213202
15	5000	3566	725	0	79	0	606	2	3.9836688	3.2170055810407394	12.818173	0.0	606.0	606.0	3.9836688	3.2170055	12.818173	0.0	709	630	630	1.2178218	19	57	102	146	121	461	0	22	2020-02-29_213203
15	5000	3543	719	0	80	0	632	3	4.040111	3.235725157883976	12.818173	0.0	632.0	632.0	4.040111	3.2357252	12.818173	0.0	738	658	658	1.227848	19	58	106	152	128	435	0	23	2020-02-29_213203
16	5000	3513	719	0	83	0	654	6	4.115289	3.2404668815390725	12.818173	0.0	654.0	654.0	4.115289	3.2404668	12.818173	0.0	768	685	685	1.2370031	19	58	107	159	136	413	0	25	2020-02-29_213204
16	5000	3483	718	0	88	0	680	6	4.171237	3.2687746765488996	12.818173	0.0	680.0	680.0	4.171237	3.2687747	12.818173	0.0	799	711	711	1.2352941	19	58	108	168	143	387	0	25	2020-02-29_213204
16	5000	3459	718	0	84	0	707	6	4.260756	3.3018005603007645	12.818173	0.0	707.0	707.0	4.260756	3.3018005	12.818173	0.0	823	739	739	1.2149929	19	58	111	176	148	360	0	26	2020-02-29_213205
17	5000	3441	703	0	85	0	737	6	4.3162465	3.325621043552224	14.954426	0.0	737.0	737.0	4.3162465	3.3256211	14.954426	0.0	856	771	771	1.1940298	19	59	112	183	157	330	0	28	2020-02-29_213205
17	5000	3412	703	0	84	0	762	10	4.4047194	3.3620844360859072	14.954426	0.0	762.0	762.0	4.4047194	3.3620844	14.954426	0.0	885	801	801	1.191601	19	59	116	189	168	305	0	29	2020-02-29_213206
17	5000	3390	699	0	86	0	783	11	4.4824724	3.4207254508164318	16.291065	0.0	783.0	783.0	4.4824724	3.4207253	16.291065	0.0	911	825	825	1.1826309	19	59	117	195	175	284	0	31	2020-02-29_213206
18	5000	3358	697	0	89	0	811	12	4.581173	3.45784150881521	16.291065	0.0	811.0	811.0	4.581173	3.4578414	16.291065	0.0	945	856	856	1.1849568	19	59	121	202	185	256	0	33	2020-02-29_213207
18	5000	3337	683	0	93	0	835	17	4.679749	3.473045919416273	16.291065	0.0	835.0	835.0	4.679749	3.4730458	16.291065	0.0	980	887	887	1.1784431	19	59	122	206	197	232	0	35	2020-02-29_213207
18	5000	3310	680	0	97	0	857	20	4.7724605	3.5072404356748645	16.291065	0.0	857.0	857.0	4.7724605	3.5072405	16.291065	0.0	1010	913	913	1.1726954	19	59	122	215	203	210	0	36	2020-02-29_213207
19	5000	3288	662	0	99	0	885	28	4.868068	3.5706617322274665	16.291065	0.0	885.0	885.0	4.868068	3.5706618	16.291065	0.0	1050	951	951	1.158192	19	60	128	223	211	182	0	38	2020-02-29_213208
19	5000	3269	655	0	93	0	914	30	4.9017053	3.6009196537273778	18.052017	0.0	914.0	914.0	4.9017053	3.6009197	18.052017	0.0	1076	983	983	1.1575493	19	61	131	228	215	153	0	39	2020-02-29_213208
19	5000	3245	647	0	97	0	935	34	4.9769363	3.626813763645974	18.052017	0.0	935.0	935.0	4.9769363	3.6268137	18.052017	0.0	1108	1011	1011	1.1272727	19	61	132	236	222	132	0	42	2020-02-29_213209
20	5000	3220	634	0	92	0	966	46	5.1419506	3.6911763114562626	18.052017	0.0	966.0	966.0	5.1419506	3.6911764	18.052017	0.0	1146	1054	1054	1.1356108	19	62	135	243	232	101	0	42	2020-02-29_213209
20	5000	3191	629	0	103	0	980	52	5.1829796	3.6774317474566605	18.052017	0.0	980.0	980.0	5.1829796	3.6774318	18.052017	0.0	1180	1077	1077	1.1377552	19	62	136	244	240	87	0	45	2020-02-29_213210
20	5000	3179	609	0	100	0	1007	58	5.2896404	3.733991148306311	18.052017	0.0	1007.0	1007.0	5.2896404	3.7339911	18.052017	0.0	1212	1112	1112	1.1370407	19	62	138	251	248	60	0	47	2020-02-29_213210
21	5000	3157	596	0	100	0	1032	66	5.417793	3.780065808202717	18.783974	0.0	1032.0	1032.0	5.417793	3.7800658	18.783974	0.0	1247	1147	1147	1.1540698	19	62	141	258	255	35	0	49	2020-02-29_213211
21	5000	3133	598	0	86	0	1057	75	5.545369	3.823456326817537	18.783974	0.0	1057.0	1057.0	5.545369	3.8234563	18.783974	0.0	1269	1183	1183	1.1523179	19	62	142	265	265	10	0	51	2020-02-29_213211
21	5000	3114	588	0	83	16	1067	78	5.595211	3.849185233166691	18.783974	0.0	1083.0	1083.0	5.595211	3.8491852	18.783974	0.0	1298	1215	1199	1.1433927	19	62	143	268	269	0	16	54	2020-02-29_213212
22	5000	3090	586	0	76	36	1067	89	5.7055964	3.900472778616525	18.783974	0.0	1103.0	1103.0	5.7055964	3.9004729	18.783974	0.0	1324	1248	1212	1.1293346	19	62	145	270	269	0	36	56	2020-02-29_213212
22	5000	3081	571	0	79	44	1067	100	5.7655187	3.9086352580777444	18.783974	0.0	1111.0	1111.0	5.7655187	3.9086351	18.783974	0.0	1348	1269	1225	1.1349578	19	62	147	271	273	0	44	58	2020-02-29_213213
22	5000	3059	568	0	74	68	1067	104	5.8428636	3.928040661813079	18.783974	0.0	1135.0	1135.0	5.8428636	3.9280407	18.783974	0.0	1373	1299	1231	1.1368322	19	62	148	272	274	0	68	60	2020-02-29_213213
23	5000	3042	556	0	77	71	1067	124	5.936676	3.969378924661437	18.783974	0.0	1138.0	1138.0	5.936676	3.969379	18.783974	0.0	1402	1325	1254	1.1424555	19	62	149	275	278	0	71	63	2020-02-29_213214
23	5000	3030	537	0	84	71	1067	143	6.0215316	3.9993179455046883	18.783974	0.0	1138.0	1138.0	5.936676	3.969379	18.783974	0.0	1433	1349	1278	1.1293346	19	62	151	278	282	0	71	68	2020-02-29_213214
23	5000	3015	528	0	83	79	1067	156	6.1102977	4.028107593815427	22.377512	0.0	1146.0	1146.0	6.1102977	4.0281076	22.377512	0.0	1457	1374	1295	1.1199625	19	62	151	280	285	0	79	72	2020-02-29_213215
24	5000	3002	512	0	82	91	1067	173	6.213134	4.0587438972316825	22.377512	0.0	1158.0	1158.0	6.213134	4.058744	22.377512	0.0	1486	1404	1313	1.1171509	19	62	151	283	292	0	91	73	2020-02-29_213215
24	5000	2987	492	0	88	100	1067	191	6.3312206	4.076566551852744	22.377512	0.0	1167.0	1167.0	6.3312206	4.0765667	22.377512	0.0	1521	1433	1333	1.1218369	19	62	152	288	297	0	100	75	2020-02-29_213216
24	5000	2970	487	0	85	108	1067	208	6.3876853	4.079131838864477	22.377512	0.0	1175.0	1175.0	6.3876853	4.0791316	22.377512	0.0	1543	1458	1350	1.1255858	19	62	154	292	298	0	108	75	2020-02-29_213217
25	5000	2958	472	0	82	123	1067	223	6.4425015	4.091162176684349	22.377512	0.0	1190.0	1190.0	6.4425015	4.091162	22.377512	0.0	1570	1488	1365	1.1302718	19	62	154	293	301	0	123	75	2020-02-29_213217
25	5000	2950	459	0	70	130	1067	245	6.5358086	4.105960021673976	22.377512	0.0	1197.0	1197.0	6.5358086	4.10596	22.377512	0.0	1591	1521	1391	1.1227741	19	62	154	300	306	0	130	79	2020-02-29_213217
25	5000	2938	446	0	72	128	1066	268	6.6663156	4.147733524455564	22.377512	0.0	1194.0	1197.0	6.5358086	4.10596	22.377512	0.0	1616	1544	1416	1.1191369	19	62	155	304	310	0	127	82	2020-02-29_213218
26	5000	2925	436	0	69	134	1067	285	6.7508674	4.156078363761042	22.377512	0.0	1201.0	1201.0	6.7508674	4.1560783	22.377512	0.0	1639	1570	1436	1.1227741	19	62	159	304	315	0	134	84	2020-02-29_213218
26	5000	2910	430	0	69	133	1067	305	6.7972107	4.148071962620716	22.377512	0.0	1200.0	1201.0	6.7508674	4.1560783	22.377512	0.0	1660	1591	1458	1.1199625	20	62	159	307	317	0	133	86	2020-02-29_213219
26	5000	2900	422	0	62	143	1067	318	6.8493533	4.177159309488996	22.377512	0.0	1210.0	1210.0	6.8493533	4.1771593	22.377512	0.0	1678	1616	1473	1.1115277	20	62	159	309	319	0	143	88	2020-02-29_213219
27	5000	2888	409	0	63	140	1067	344	6.901932	4.187292748631762	22.377512	0.0	1207.0	1210.0	6.8493533	4.1771593	22.377512	0.0	1703	1640	1500	1.1059045	20	62	159	309	326	0	140	89	2020-02-29_213220
27	5000	2878	400	0	61	138	1067	364	6.971813	4.217847939584247	22.377512	0.0	1205.0	1210.0	6.8493533	4.1771593	22.377512	0.0	1722	1661	1523	1.0937207	20	62	159	310	329	0	138	92	2020-02-29_213220
27	5000	2869	385	0	68	129	1067	385	7.031855	4.23883159949265	22.377512	0.0	1196.0	1210.0	6.8493533	4.1771593	22.377512	0.0	1746	1678	1549	1.076851	20	62	160	315	337	0	129	97	2020-02-29_213221
28	5000	2855	382	0	59	129	1067	408	7.1264524	4.273020164293973	22.377512	0.0	1196.0	1210.0	6.8493533	4.1771593	22.377512	0.0	1763	1704	1575	1.0759138	20	62	161	318	342	0	129	100	2020-02-29_213221
28	5000	2846	371	0	61	121	1067	432	7.2248435	4.316520696305169	22.377512	0.0	1188.0	1210.0	6.8493533	4.1771593	22.377512	0.0	1783	1722	1601	1.0899719	20	62	163	321	345	0	121	102	2020-02-29_213222
28	5000	2835	354	0	65	126	1067	450	7.325281	4.366076278572386	22.377512	0.0	1193.0	1210.0	6.8493533	4.1771593	22.377512	0.0	1811	1746	1620	1.0918463	20	62	163	323	349	0	126	103	2020-02-29_213222
29	5000	2826	342	0	69	112	1067	480	7.4313045	4.34783216807728	22.377512	0.0	1179.0	1210.0	6.8493533	4.1771593	22.377512	0.0	1832	1763	1651	1.1012183	20	62	163	326	356	0	112	104	2020-02-29_213223
29	5000	2818	332	0	67	103	1067	503	7.493648	4.354218088725526	22.377512	0.0	1170.0	1210.0	6.8493533	4.1771593	22.377512	0.0	1850	1783	1680	1.0918463	20	62	164	330	361	0	103	110	2020-02-29_213223
29	5000	2807	328	0	53	110	1066	524	7.5787253	4.393070503751076	22.377512	0.0	1176.0	1210.0	6.8493533	4.1771593	22.377512	0.0	1865	1812	1702	1.0666041	20	63	164	331	365	0	109	112	2020-02-29_213224
30	5000	2801	313	0	52	106	1066	546	7.614085	4.412440287156272	22.377512	0.0	1172.0	1210.0	6.8493533	4.1771593	22.377512	0.0	1886	1834	1728	1.0609756	20	63	164	334	367	0	105	116	2020-02-29_213224
30	5000	2788	308	0	54	98	1066	569	7.7071404	4.4012851745534665	22.377512	0.0	1164.0	1210.0	6.8493533	4.1771593	22.377512	0.0	1904	1850	1752	1.0600375	20	64	164	334	372	0	97	117	2020-02-29_213225
30	5000	2779	295	0	61	92	1066	587	7.710538	4.403383228751834	22.377512	0.0	1158.0	1210.0	6.8493533	4.1771593	22.377512	0.0	1926	1865	1773	1.04409	20	64	164	336	375	0	91	120	2020-02-29_213225
31	5000	2770	290	0	54	79	1063	622	7.790951	4.451612570398362	22.377512	0.0	1142.0	1210.0	6.8493533	4.1771593	22.377512	0.0	1940	1886	1807	1.0329257	20	64	165	340	377	0	75	122	2020-02-29_213226
31	5000	2766	279	0	49	63	1059	656	7.8467083	4.489118346926804	22.377512	0.0	1122.0	1210.0	6.8493533	4.1771593	22.377512	0.0	1955	1906	1843	1.0236071	20	64	166	341	382	0	55	128	2020-02-29_213226
31	5000	2754	280	0	40	55	1059	680	7.8959446	4.5045983873670385	22.377512	0.0	1114.0	1210.0	6.8493533	4.1771593	22.377512	0.0	1966	1926	1871	1.0151086	20	64	166	344	387	0	47	132	2020-02-29_213227
32	5000	2745	268	0	45	39	1059	711	7.945073	4.508467231684711	22.377512	0.0	1098.0	1210.0	6.8493533	4.1771593	22.377512	0.0	1987	1942	1903	0.9820585	20	64	166	346	391	0	31	133	2020-02-29_213227
32	5000	2738	258	0	48	21	1054	745	7.989043	4.552120997129774	22.377512	0.0	1075.0	1210.0	6.8493533	4.1771593	22.377512	0.0	2004	1956	1935	0.9582543	20	64	166	351	395	0	8	136	2020-02-29_213228
32	5000	2735	248	0	50	1	1054	775	8.046203	4.5533466230192	22.377512	0.0	1055.0	1210.0	6.8493533	4.1771593	22.377512	0.0	2017	1967	1966	0.9772296	20	64	166	354	404	12	0	137	2020-02-29_213228
33	5000	2728	240	0	45	0	1048	800	8.12963	4.5480559083828735	22.377512	0.0	1048.0	1210.0	6.8493533	4.1771593	22.377512	0.0	2032	1987	1987	0.9513359	20	64	166	354	406	19	0	139	2020-02-29_213229
33	5000	2720	235	0	41	0	1044	817	8.160195	4.558129503526951	22.377512	0.0	1044.0	1210.0	6.8493533	4.1771593	22.377512	0.0	2045	2004	2004	0.9492337	20	64	166	354	408	23	0	143	2020-02-29_213229
33	5000	2713	224	0	46	0	1028	842	8.169645	4.582603997664871	22.377512	0.0	1028.0	1210.0	6.8493533	4.1771593	22.377512	0.0	2063	2017	2017	0.94649804	20	64	167	357	409	39	0	147	2020-02-29_213230
34	5000	2703	217	0	48	0	1019	864	8.224796	4.592662656641566	22.377512	0.0	1019.0	1210.0	6.8493533	4.1771593	22.377512	0.0	2080	2032	2032	0.9548577	20	64	167	359	410	48	0	149	2020-02-29_213230
34	5000	2698	210	0	45	0	1009	888	8.274327	4.619049161686965	23.964596	0.0	1009.0	1210.0	6.8493533	4.1771593	22.377512	0.0	2092	2047	2047	0.95540136	20	64	167	359	414	58	0	150	2020-02-29_213231
34	5000	2693	203	0	40	0	998	915	8.32759	4.632902250658884	23.964596	0.0	998.0	1210.0	6.8493533	4.1771593	22.377512	0.0	2104	2064	2064	0.9498998	20	64	167	359	416	69	0	151	2020-02-29_213231
35	5000	2689	203	0	28	0	989	939	8.408407	4.634265382361618	23.964596	0.0	989.0	1210.0	6.8493533	4.1771593	22.377512	0.0	2108	2080	2080	0.9251769	20	64	167	359	417	78	0	152	2020-02-29_213232
35	5000	2683	204	0	21	0	973	966	8.479489	4.659013785593009	23.964596	0.0	973.0	1210.0	6.8493533	4.1771593	22.377512	0.0	2113	2092	2092	0.91675234	20	64	168	360	420	94	0	153	2020-02-29_213232
35	5000	2678	201	0	16	0	959	991	8.5269785	4.662002389652748	23.964596	0.0	959.0	1210.0	6.8493533	4.1771593	22.377512	0.0	2121	2105	2105	0.923879	20	64	169	360	421	108	0	155	2020-02-29_213233
36	5000	2671	195	0	26	0	935	1017	8.597051	4.669550799181619	23.964596	0.0	935.0	1210.0	6.8493533	4.1771593	22.377512	0.0	2134	2108	2108	0.91122997	20	64	169	360	421	132	0	156	2020-02-29_213233
36	5000	2670	181	0	35	0	904	1052	8.628869	4.6926591075329265	23.964596	0.0	904.0	1210.0	6.8493533	4.1771593	22.377512	0.0	2149	2114	2114	0.8926991	20	64	169	360	421	163	0	158	2020-02-29_213234
36	5000	2664	179	0	35	0	890	1072	8.670581	4.694038205498824	23.964596	0.0	890.0	1210.0	6.8493533	4.1771593	22.377512	0.0	2157	2122	2122	0.9011236	20	64	169	360	422	177	0	160	2020-02-29_213234
37	5000	2660	168	0	37	0	883	1090	8.714338	4.740369570847076	23.964596	0.0	883.0	1210.0	6.8493533	4.1771593	22.377512	0.0	2172	2135	2135	0.89354473	20	64	169	361	424	184	0	162	2020-02-29_213234
37	5000	2657	165	0	29	0	871	1113	8.726806	4.7437186620830625	23.964596	0.0	871.0	1210.0	6.8493533	4.1771593	22.377512	0.0	2178	2149	2149	0.8863375	20	64	170	362	427	196	0	165	2020-02-29_213235
37	5000	2654	160	0	29	0	861	1131	8.715239	4.731370028909583	23.964596	0.0	861.0	1210.0	6.8493533	4.1771593	22.377512	0.0	2186	2157	2157	0.8768873	20	64	170	362	427	206	0	165	2020-02-29_213235
38	5000	2648	151	0	28	0	866	1142	8.718183	4.709342015789434	23.964596	0.0	866.0	1210.0	6.8493533	4.1771593	22.377512	0.0	2201	2173	2173	0.86374134	20	64	170	362	433	201	0	165	2020-02-29_213236
38	5000	2646	143	0	33	0	845	1166	8.751431	4.679943249676264	23.964596	0.0	845.0	1210.0	6.8493533	4.1771593	22.377512	0.0	2211	2178	2178	0.8485207	20	64	170	362	433	222	0	167	2020-02-29_213236
38	5000	2641	142	0	31	0	832	1186	8.810435	4.6769361352448655	23.964596	0.0	832.0	1210.0	6.8493533	4.1771593	22.377512	0.0	2217	2186	2186	0.84375	20	64	170	362	433	235	0	168	2020-02-29_213237
39	5000	2636	138	0	25	0	822	1211	8.82513	4.657524395324408	23.964596	0.0	822.0	1210.0	6.8493533	4.1771593	22.377512	0.0	2226	2201	2201	0.83576643	20	64	170	362	434	245	0	168	2020-02-29_213237
39	5000	2629	142	0	18	0	811	1230	8.843566	4.681543252924606	23.964596	0.0	811.0	1210.0	6.8493533	4.1771593	22.377512	0.0	2229	2211	2211	0.82244146	20	64	170	362	434	256	0	170	2020-02-29_213238
39	5000	2626	137	0	20	0	796	1250	8.8112545	4.689260330272607	23.964596	0.0	796.0	1210.0	6.8493533	4.1771593	22.377512	0.0	2237	2217	2217	0.80778897	20	64	170	362	435	271	0	171	2020-02-29_213238
40	5000	2623	130	0	21	0	789	1266	8.776438	4.706406978506944	23.964596	0.0	789.0	1210.0	6.8493533	4.1771593	22.377512	0.0	2247	2226	2226	0.7934094	20	64	170	362	435	278	0	171	2020-02-29_213239
40	5000	2615	131	0	22	0	778	1283	8.752151	4.735136971672829	23.964596	0.0	778.0	1210.0	6.8493533	4.1771593	22.377512	0.0	2254	2232	2232	0.78277636	20	64	170	362	436	289	0	171	2020-02-29_213239
40	5000	2612	128	0	22	0	757	1309	8.746142	4.724773074559148	23.964596	0.0	757.0	1210.0	6.8493533	4.1771593	22.377512	0.0	2260	2238	2238	0.7622193	20	64	170	364	436	310	0	172	2020-02-29_213239
41	5000	2606	126	0	20	0	751	1323	8.741584	4.7462394283841025	23.964596	0.0	751.0	1210.0	6.8493533	4.1771593	22.377512	0.0	2268	2248	2248	0.75233024	20	64	170	364	438	316	0	174	2020-02-29_213240
41	5000	2604	119	0	23	0	740	1339	8.769184	4.743280174902907	23.964596	0.0	740.0	1210.0	6.8493533	4.1771593	22.377512	0.0	2277	2254	2254	0.7567568	20	64	170	364	440	327	0	175	2020-02-29_213240
41	5000	2601	115	0	23	0	724	1362	8.751322	4.802479604174363	23.964596	0.0	724.0	1210.0	6.8493533	4.1771593	22.377512	0.0	2284	2261	2261	0.7430939	20	64	170	365	440	343	0	175	2020-02-29_213241
42	5000	2600	108	0	23	0	713	1380	8.747507	4.842693188958774	23.964596	0.0	713.0	1210.0	6.8493533	4.1771593	22.377512	0.0	2292	2269	2269	0.7363254	20	64	170	365	441	354	0	176	2020-02-29_213241
42	5000	2599	108	0	16	0	699	1400	8.767897	4.831440500152988	23.964596	0.0	699.0	1210.0	6.8493533	4.1771593	22.377512	0.0	2293	2277	2277	0.739628	20	64	170	365	441	368	0	178	2020-02-29_213242
42	5000	2595	105	0	16	0	684	1420	8.74925	4.864182427799966	23.964596	0.0	684.0	1210.0	6.8493533	4.1771593	22.377512	0.0	2300	2284	2284	0.7383041	20	64	170	365	442	383	0	180	2020-02-29_213242
43	5000	2595	100	0	13	0	671	1438	8.786733	4.8990036243332655	23.964596	0.0	671.0	1210.0	6.8493533	4.1771593	22.377512	0.0	2305	2292	2292	0.7406855	20	64	170	365	442	396	0	183	2020-02-29_213242
43	5000	2587	103	0	17	0	646	1464	8.895351	4.88724291191151	23.964596	0.0	646.0	1210.0	6.8493533	4.1771593	22.377512	0.0	2310	2293	2293	0.74613005	20	64	170	365	442	421	0	183	2020-02-29_213243
43	5000	2585	98	0	16	0	630	1488	8.893655	4.893355999477462	23.964596	0.0	630.0	1210.0	6.8493533	4.1771593	22.377512	0.0	2317	2301	2301	0.75079364	20	64	170	365	444	437	0	183	2020-02-29_213243
44	5000	2582	96	0	17	0	612	1510	8.902672	4.86351577622263	23.964596	0.0	612.0	1210.0	6.8493533	4.1771593	22.377512	0.0	2322	2305	2305	0.75653595	20	64	170	365	444	455	0	183	2020-02-29_213244
44	5000	2579	94	0	17	0	592	1534	8.937948	4.855227745992365	23.964596	0.0	592.0	1210.0	6.8493533	4.1771593	22.377512	0.0	2327	2310	2310	0.75	20	64	170	365	445	475	0	184	2020-02-29_213244
44	5000	2579	88	0	16	0	572	1560	9.005201	4.856380999944915	23.964596	0.0	572.0	1210.0	6.8493533	4.1771593	22.377512	0.0	2333	2317	2317	0.75524473	20	64	170	365	445	495	0	185	2020-02-29_213244
45	5000	2578	83	0	17	0	551	1586	9.064268	4.857875973006743	23.964596	0.0	551.0	1210.0	6.8493533	4.1771593	22.377512	0.0	2339	2322	2322	0.7604356	20	64	170	365	445	516	0	185	2020-02-29_213245
45	5000	2577	82	0	13	0	521	1621	9.124588	4.8296105528335325	23.964596	0.0	521.0	1210.0	6.8493533	4.1771593	22.377512	0.0	2341	2328	2328	0.7581574	20	64	170	365	445	546	0	186	2020-02-29_213245
45	5000	2576	78	0	13	0	496	1650	9.197033	4.863940875195991	23.964596	0.0	496.0	1210.0	6.8493533	4.1771593	22.377512	0.0	2346	2333	2333	0.76008064	20	64	170	365	445	571	0	187	2020-02-29_213246
46	5000	2575	76	0	10	0	476	1676	9.217928	4.880581912381637	23.964596	0.0	476.0	1210.0	6.8493533	4.1771593	22.377512	0.0	2349	2339	2339	0.74159664	20	64	170	365	445	591	0	187	2020-02-29_213246
46	5000	2572	74	0	13	0	453	1700	9.223524	4.890452031498489	23.964596	0.0	453.0	1210.0	6.8493533	4.1771593	22.377512	0.0	2354	2341	2341	0.7571744	20	64	170	365	445	614	0	188	2020-02-29_213246
46	5000	2572	71	0	11	0	434	1724	9.253847	4.922599036836722	23.964596	0.0	434.0	1210.0	6.8493533	4.1771593	22.377512	0.0	2357	2346	2346	0.7741935	20	64	170	365	446	633	0	188	2020-02-29_213247
47	5000	2568	74	0	9	0	408	1753	9.248466	4.903235997924511	23.964596	0.0	408.0	1210.0	6.8493533	4.1771593	22.377512	0.0	2358	2349	2349	0.73039216	20	64	170	365	446	659	0	188	2020-02-29_213247
47	5000	2565	69	0	12	0	390	1775	9.28547	4.885278869290606	23.964596	0.0	390.0	1210.0	6.8493533	4.1771593	22.377512	0.0	2366	2354	2354	0.7307692	20	64	170	365	446	677	0	189	2020-02-29_213247
47	5000	2561	70	0	12	0	371	1796	9.270865	4.771265113093062	23.964596	0.0	371.0	1210.0	6.8493533	4.1771593	22.377512	0.0	2369	2357	2357	0.71967655	20	64	170	365	446	696	0	190	2020-02-29_213248
48	5000	2560	67	0	15	0	358	1810	9.301186	4.714230021028048	23.964596	0.0	358.0	1210.0	6.8493533	4.1771593	22.377512	0.0	2373	2358	2358	0.72625697	20	64	170	365	446	709	0	190	2020-02-29_213248
48	5000	2559	65	0	10	0	353	1822	9.323671	4.742360446547739	23.964596	0.0	353.0	1210.0	6.8493533	4.1771593	22.377512	0.0	2376	2366	2366	0.71954674	20	64	170	365	446	714	0	191	2020-02-29_213248
48	5000	2558	60	0	13	0	342	1835	9.343619	4.7239571444822905	23.964596	0.0	342.0	1210.0	6.8493533	4.1771593	22.377512	0.0	2382	2369	2369	0.7076023	20	64	170	365	446	725	0	192	2020-02-29_213249
49	5000	2557	60	0	10	0	335	1846	9.370379	4.72024027552274	23.964596	0.0	335.0	1210.0	6.8493533	4.1771593	22.377512	0.0	2383	2373	2373	0.7164179	20	64	170	365	446	732	0	192	2020-02-29_213249
49	5000	2556	60	0	8	0	326	1858	9.30663	4.796711971730853	23.964596	0.0	326.0	1210.0	6.8493533	4.1771593	22.377512	0.0	2384	2376	2376	0.72392637	20	64	170	365	446	741	0	192	2020-02-29_213250
49	5000	2551	63	0	4	0	321	1869	9.3733835	4.771711421378709	23.964596	0.0	321.0	1210.0	6.8493533	4.1771593	22.377512	0.0	2386	2382	2382	0.7352025	20	64	170	365	446	746	0	192	2020-02-29_213250
50	5000	2547	58	0	12	0	302	1888	9.3434	4.768194187715888	23.964596	0.0	302.0	1210.0	6.8493533	4.1771593	22.377512	0.0	2395	2383	2383	0.71854305	20	64	170	365	446	765	0	193	2020-02-29_213250
50	5000	2543	57	0	16	0	287	1902	9.256042	4.746425689266658	22.641693	0.0	287.0	1210.0	6.8493533	4.1771593	22.377512	0.0	2400	2384	2384	0.70383275	20	64	170	365	446	780	0	195	2020-02-29_213250
50	5000	2543	47	0	22	0	281	1912	9.113584	4.760896932581206	21.441778	0.0	281.0	1210.0	6.8493533	4.1771593	22.377512	0.0	2410	2388	2388	0.6868327	20	64	170	365	446	786	0	195	2020-02-29_213251
51	5000	2541	42	0	22	0	269	1931	9.080496	4.735497672040848	21.441778	0.0	269.0	1210.0	6.8493533	4.1771593	22.377512	0.0	2417	2395	2395	0.67657995	20	64	170	365	446	798	0	195	2020-02-29_213251
51	5000	2540	40	0	18	0	267	1939	8.890935	4.787703802088555	21.441778	0.0	267.0	1210.0	6.8493533	4.1771593	22.377512	0.0	2420	2402	2402	0.670412	20	64	170	365	446	800	0	196	2020-02-29_213251
51	5000	2540	38	0	12	0	267	1946	8.933051	4.823775322801443	21.441778	0.0	267.0	1210.0	6.8493533	4.1771593	22.377512	0.0	2422	2410	2410	0.670412	20	64	170	365	446	800	0	197	2020-02-29_213252
52	5000	2539	39	0	5	0	262	1957	8.906905	4.786388154565205	21.441778	0.0	262.0	1210.0	6.8493533	4.1771593	22.377512	0.0	2422	2417	2417	0.6946565	20	64	170	365	446	805	0	198	2020-02-29_213252
52	5000	2539	38	0	3	0	252	1969	8.820311	4.791620315106428	21.441778	0.0	252.0	1210.0	6.8493533	4.1771593	22.377512	0.0	2423	2420	2420	0.6706349	20	64	170	365	446	815	0	199	2020-02-29_213252
52	5000	2538	37	0	3	0	241	1982	8.90007	4.71402144826704	21.441778	0.0	241.0	1210.0	6.8493533	4.1771593	22.377512	0.0	2425	2422	2422	0.69709545	20	64	170	365	446	826	0	199	2020-02-29_213252
53	5000	2538	34	0	6	0	234	1989	8.883849	4.744516520333631	21.441778	0.0	234.0	1210.0	6.8493533	4.1771593	22.377512	0.0	2428	2422	2422	0.71794873	20	64	170	365	446	833	0	199	2020-02-29_213253
53	5000	2538	31	0	8	0	227	1997	8.860489	4.782620102789623	21.441778	0.0	227.0	1210.0	6.8493533	4.1771593	22.377512	0.0	2431	2423	2423	0.72246695	20	64	170	365	446	840	0	199	2020-02-29_213253
53	5000	2538	30	0	7	0	221	2003	8.860668	4.723485124545409	21.441778	0.0	221.0	1210.0	6.8493533	4.1771593	22.377512	0.0	2432	2425	2425	0.75113124	20	64	170	365	446	846	0	201	2020-02-29_213253
54	5000	2537	29	0	6	0	214	2013	8.788562	4.7049457662863965	19.383587	0.0	214.0	1210.0	6.8493533	4.1771593	22.377512	0.0	2434	2428	2428	0.7616823	20	64	170	365	446	853	0	201	2020-02-29_213254
54	5000	2537	29	0	3	0	205	2024	8.898097	4.760245867558155	19.383587	0.0	205.0	1210.0	6.8493533	4.1771593	22.377512	0.0	2434	2431	2431	0.7853659	20	64	170	365	446	862	0	202	2020-02-29_213254
54	5000	2537	26	0	5	0	197	2032	8.892812	4.728357299019648	19.383587	0.0	197.0	1210.0	6.8493533	4.1771593	22.377512	0.0	2437	2432	2432	0.79695433	20	64	170	365	446	870	0	203	2020-02-29_213254
55	5000	2537	25	0	4	0	193	2038	8.742717	4.678795629223301	19.052683	0.0	193.0	1210.0	6.8493533	4.1771593	22.377512	0.0	2438	2434	2434	0.79792744	20	64	170	365	446	874	0	203	2020-02-29_213254
55	5000	2535	26	0	5	0	189	2042	8.841016	4.607411732648332	19.052683	0.0	189.0	1210.0	6.8493533	4.1771593	22.377512	0.0	2439	2434	2434	0.8042328	20	64	170	365	446	878	0	203	2020-02-29_213255
55	5000	2535	23	0	5	0	185	2049	8.956075	4.676181811111113	19.79496	0.0	185.0	1210.0	6.8493533	4.1771593	22.377512	0.0	2442	2437	2437	0.8	20	64	170	365	446	882	0	203	2020-02-29_213255
56	5000	2535	21	0	6	0	184	2051	8.90934	4.630656932587356	19.79496	0.0	184.0	1210.0	6.8493533	4.1771593	22.377512	0.0	2444	2438	2438	0.79347825	20	64	170	365	446	883	0	203	2020-02-29_213255
56	5000	2532	23	0	6	0	176	2060	8.824007	4.678169832288726	19.79496	0.0	176.0	1210.0	6.8493533	4.1771593	22.377512	0.0	2445	2439	2439	0.8238636	20	64	170	365	446	891	0	203	2020-02-29_213255
56	5000	2532	21	0	5	0	169	2070	8.939127	4.593953030828993	19.79496	0.0	169.0	1210.0	6.8493533	4.1771593	22.377512	0.0	2447	2442	2442	0.82840234	20	64	170	365	446	898	0	203	2020-02-29_213256
57	5000	2531	22	0	3	0	162	2079	8.880434	4.598313536611161	19.79496	0.0	162.0	1210.0	6.8493533	4.1771593	22.377512	0.0	2447	2444	2444	0.79012346	20	64	170	365	446	905	0	203	2020-02-29_213256
57	5000	2531	19	0	5	0	159	2083	8.890817	4.646355888960186	19.79496	0.0	159.0	1210.0	6.8493533	4.1771593	22.377512	0.0	2450	2445	2445	0.7987421	20	64	170	365	446	908	0	203	2020-02-29_213256
57	5000	2531	18	0	4	0	159	2085	8.810045	4.605875218955977	19.79496	0.0	159.0	1210.0	6.8493533	4.1771593	22.377512	0.0	2451	2447	2447	0.7987421	20	64	170	365	446	908	0	203	2020-02-29_213256
58	5000	2530	19	0	4	0	156	2088	8.816675	4.574193314270655	19.79496	0.0	156.0	1210.0	6.8493533	4.1771593	22.377512	0.0	2451	2447	2447	0.80128205	20	64	170	365	446	911	0	203	2020-02-29_213257
58	5000	2529	20	0	1	0	155	2092	8.786374	4.512288798200339	19.79496	0.0	155.0	1210.0	6.8493533	4.1771593	22.377512	0.0	2451	2450	2450	0.8064516	20	64	170	365	446	912	0	203	2020-02-29_213257
58	5000	2529	20	0	0	0	148	2100	8.746382	4.526321572214866	19.79496	0.0	148.0	1210.0	6.8493533	4.1771593	22.377512	0.0	2451	2451	2451	0.8175676	20	64	170	365	446	919	0	203	2020-02-29_213257
59	5000	2529	20	0	0	0	144	2104	8.649998	4.507697198143568	19.79496	0.0	144.0	1210.0	6.8493533	4.1771593	22.377512	0.0	2451	2451	2451	0.8055556	20	64	170	365	446	923	0	203	2020-02-29_213257
59	5000	2528	20	0	1	0	141	2107	8.595846	4.538456730299172	19.79496	0.0	141.0	1210.0	6.8493533	4.1771593	22.377512	0.0	2452	2451	2451	0.79432625	20	64	170	365	446	926	0	203	2020-02-29_213258
59	5000	2527	18	0	4	0	136	2112	8.511201	4.492366037552644	19.79496	0.0	136.0	1210.0	6.8493533	4.1771593	22.377512	0.0	2455	2451	2451	0.75	20	64	170	365	446	931	0	203	2020-02-29_213258
60	5000	2527	18	0	4	0	129	2119	8.547108	4.516746936005064	19.79496	0.0	129.0	1210.0	6.8493533	4.1771593	22.377512	0.0	2455	2451	2451	0.7751938	20	64	170	365	446	938	0	203	2020-02-29_213258
60	5000	2527	17	0	4	0	125	2123	8.47459	4.59133058530739	19.79496	0.0	125.0	1210.0	6.8493533	4.1771593	22.377512	0.0	2456	2452	2452	0.728	20	64	170	365	446	942	0	204	2020-02-29_213258
60	5000	2527	17	0	1	0	121	2130	8.713706	4.702921815456315	20.015408	0.0	121.0	1210.0	6.8493533	4.1771593	22.377512	0.0	2456	2455	2455	0.71900827	20	64	170	365	446	946	0	204	2020-02-29_213258
61	5000	2527	17	0	1	0	116	2135	8.500349	4.6831488187197685	20.015408	0.0	116.0	1210.0	6.8493533	4.1771593	22.377512	0.0	2456	2455	2455	0.70689654	20	64	170	365	446	951	0	204	2020-02-29_213259
61	5000	2527	15	0	2	0	114	2138	8.547927	4.691082615294216	20.015408	0.0	114.0	1210.0	6.8493533	4.1771593	22.377512	0.0	2458	2456	2456	0.68421054	20	64	170	365	446	953	0	204	2020-02-29_213259
61	5000	2527	12	0	5	0	110	2142	8.416465	4.676457941713497	20.015408	0.0	110.0	1210.0	6.8493533	4.1771593	22.377512	0.0	2461	2456	2456	0.6818182	20	64	170	365	446	957	0	204	2020-02-29_213259
62	5000	2527	11	0	6	0	106	2145	8.478767	4.7295598386202755	20.015408	0.0	106.0	1210.0	6.8493533	4.1771593	22.377512	0.0	2462	2456	2456	0.6981132	20	64	170	365	446	961	0	205	2020-02-29_213259
62	5000	2526	11	0	5	0	108	2145	8.550508	4.714443439470849	20.015408	0.0	108.0	1210.0	6.8493533	4.1771593	22.377512	0.0	2463	2458	2458	0.7222222	20	64	170	365	446	959	0	205	2020-02-29_213300
62	5000	2526	11	0	2	0	105	2151	8.617006	4.712045314719886	20.015408	0.0	105.0	1210.0	6.8493533	4.1771593	22.377512	0.0	2463	2461	2461	0.73333335	20	64	170	365	446	962	0	205	2020-02-29_213300
63	5000	2525	12	0	1	0	106	2151	8.610723	4.690000147056984	20.015408	0.0	106.0	1210.0	6.8493533	4.1771593	22.377512	0.0	2463	2462	2462	0.7358491	20	64	170	365	446	961	0	205	2020-02-29_213300
63	5000	2525	12	0	0	0	98	2160	8.443906	4.797979271243288	20.015408	0.0	98.0	1210.0	6.8493533	4.1771593	22.377512	0.0	2463	2463	2463	0.70408165	20	64	170	365	446	969	0	205	2020-02-29_213300
63	5000	2524	12	0	1	0	91	2167	8.559988	4.8495938396473885	20.015408	0.0	91.0	1210.0	6.8493533	4.1771593	22.377512	0.0	2464	2463	2463	0.7032967	20	64	170	365	446	976	0	205	2020-02-29_213301
64	5000	2524	11	0	2	0	88	2169	8.720074	4.83993754322959	20.015408	0.0	88.0	1210.0	6.8493533	4.1771593	22.377512	0.0	2465	2463	2463	0.72727275	20	64	170	365	446	979	0	206	2020-02-29_213301
64	5000	2523	12	0	2	0	84	2173	8.749511	4.8439273924800075	20.015408	0.0	84.0	1210.0	6.8493533	4.1771593	22.377512	0.0	2465	2463	2463	0.71428573	20	64	170	365	446	983	0	206	2020-02-29_213301
64	5000	2522	13	0	1	0	80	2178	9.068401	4.947187938901009	20.015408	0.0	80.0	1210.0	6.8493533	4.1771593	22.377512	0.0	2465	2464	2464	0.7375	20	64	170	365	446	987	0	206	2020-02-29_213301
65	5000	2521	13	0	1	0	80	2179	9.149345	5.017831857575872	20.015408	0.0	80.0	1210.0	6.8493533	4.1771593	22.377512	0.0	2466	2465	2465	0.725	20	64	170	365	446	987	0	206	2020-02-29_213302
65	5000	2521	13	0	1	0	78	2181	9.209079	4.962924060911571	20.015408	0.0	78.0	1210.0	6.8493533	4.1771593	22.377512	0.0	2466	2465	2465	0.74358976	20	64	170	365	446	989	0	206	2020-02-29_213302
65	5000	2521	12	0	2	0	74	2184	9.033849	4.95865127869082	20.015408	0.0	74.0	1210.0	6.8493533	4.1771593	22.377512	0.0	2467	2465	2465	0.7297297	20	64	170	365	446	993	0	207	2020-02-29_213302
66	5000	2521	12	0	1	0	70	2189	9.053313	4.946385175368027	20.015408	0.0	70.0	1210.0	6.8493533	4.1771593	22.377512	0.0	2467	2466	2466	0.74285716	20	64	170	365	446	997	0	207	2020-02-29_213302
66	5000	2521	12	0	1	0	65	2194	9.155187	5.008314086741673	20.015408	0.0	65.0	1210.0	6.8493533	4.1771593	22.377512	0.0	2467	2466	2466	0.73846155	20	64	170	365	446	1002	0	207	2020-02-29_213303
66	5000	2521	11	0	1	0	62	2198	9.12394	4.983261701564478	20.015408	0.0	62.0	1210.0	6.8493533	4.1771593	22.377512	0.0	2468	2467	2467	0.6935484	20	64	170	365	446	1005	0	207	2020-02-29_213303
67	5000	2521	11	0	1	0	58	2202	9.113687	5.132419704695485	20.015408	0.0	58.0	1210.0	6.8493533	4.1771593	22.377512	0.0	2468	2467	2467	0.70689654	20	64	170	365	446	1009	0	207	2020-02-29_213303
67	5000	2521	11	0	1	0	57	2203	9.212661	5.121895012342215	20.015408	0.0	57.0	1210.0	6.8493533	4.1771593	22.377512	0.0	2468	2467	2467	0.71929824	20	64	170	365	446	1010	0	207	2020-02-29_213304
67	5000	2521	11	0	0	0	54	2207	9.591921	4.963706281666873	20.015408	0.0	54.0	1210.0	6.8493533	4.1771593	22.377512	0.0	2468	2468	2468	0.7222222	20	64	170	365	446	1013	0	207	2020-02-29_213304
68	5000	2521	9	0	2	0	51	2210	9.722629	5.021180305785484	20.015408	0.0	51.0	1210.0	6.8493533	4.1771593	22.377512	0.0	2470	2468	2468	0.7647059	20	64	170	365	446	1016	0	207	2020-02-29_213304
68	5000	2521	9	0	2	0	49	2212	9.950586	4.919016368202046	20.015408	0.8820343	49.0	1210.0	6.8493533	4.1771593	22.377512	0.0	2470	2468	2468	0.7346939	20	64	170	365	446	1018	0	207	2020-02-29_213304
68	5000	2520	8	0	4	0	44	2217	9.88804	4.873719658592077	20.015408	0.8820343	44.0	1210.0	6.8493533	4.1771593	22.377512	0.0	2472	2468	2468	0.70454544	20	64	170	365	446	1023	0	207	2020-02-29_213304
69	5000	2520	7	0	3	0	44	2219	9.989366	4.676656158355704	20.015408	0.8820343	44.0	1210.0	6.8493533	4.1771593	22.377512	0.0	2473	2470	2470	0.70454544	20	64	170	365	446	1023	0	207	2020-02-29_213305
69	5000	2519	8	0	3	0	40	2223	10.212778	4.728080568779276	20.015408	0.8820343	40.0	1210.0	6.8493533	4.1771593	22.377512	0.0	2473	2470	2470	0.675	20	64	170	365	446	1027	0	207	2020-02-29_213305
69	5000	2519	8	0	1	0	39	2226	9.99636	4.374510819470901	20.015408	0.8820343	39.0	1210.0	6.8493533	4.1771593	22.377512	0.0	2473	2472	2472	0.61538464	20	64	170	365	446	1028	0	207	2020-02-29_213305
70	5000	2518	9	0	0	0	38	2228	10.22359	4.265819279644522	20.015408	0.8820343	38.0	1210.0	6.8493533	4.1771593	22.377512	0.0	2473	2473	2473	0.7105263	20	64	170	365	446	1029	0	207	2020-02-29_213305
70	5000	2518	8	0	1	0	35	2231	10.380173	4.31250110570921	20.015408	0.8820343	35.0	1210.0	6.8493533	4.1771593	22.377512	0.0	2474	2473	2473	0.71428573	20	64	170	365	446	1032	0	207	2020-02-29_213306
70	5000	2518	8	0	1	0	31	2235	10.27593	4.148633819360136	20.015408	0.8820343	31.0	1210.0	6.8493533	4.1771593	22.377512	0.0	2474	2473	2473	0.7096774	20	64	170	365	446	1036	0	207	2020-02-29_213306
71	5000	2518	8	0	1	0	30	2236	10.412	4.148599797466733	20.015408	0.8820343	30.0	1210.0	6.8493533	4.1771593	22.377512	0.0	2474	2473	2473	0.7	20	64	170	365	446	1037	0	207	2020-02-29_213306
71	5000	2518	7	0	1	0	31	2236	10.123376	4.384019546075393	20.015408	0.8820343	31.0	1210.0	6.8493533	4.1771593	22.377512	0.0	2475	2474	2474	0.67741936	20	64	170	365	446	1036	0	207	2020-02-29_213306
71	5000	2517	8	0	1	0	30	2237	10.157352	4.45481224888901	20.015408	0.8820343	30.0	1210.0	6.8493533	4.1771593	22.377512	0.0	2475	2474	2474	0.7	20	64	170	365	446	1037	0	207	2020-02-29_213307
72	5000	2516	9	0	1	0	27	2239	10.275963	4.575312561030987	20.015408	0.8820343	27.0	1210.0	6.8493533	4.1771593	22.377512	0.0	2475	2474	2474	0.6666667	20	64	170	365	446	1040	0	208	2020-02-29_213307
72	5000	2516	8	0	1	0	27	2240	10.52304	4.214400472302363	20.015408	1.4646149	27.0	1210.0	6.8493533	4.1771593	22.377512	0.0	2476	2475	2475	0.7037037	20	64	170	365	446	1040	0	208	2020-02-29_213307
72	5000	2516	7	0	2	0	27	2240	10.52304	4.214400472302363	20.015408	1.4646149	27.0	1210.0	6.8493533	4.1771593	22.377512	0.0	2477	2475	2475	0.7037037	20	64	170	365	446	1040	0	208	2020-02-29_213307
73	5000	2516	7	0	1	0	28	2240	10.147217	4.588916129666916	20.015408	0.0	28.0	1210.0	6.8493533	4.1771593	22.377512	0.0	2477	2476	2476	0.6785714	20	64	170	365	446	1039	0	208	2020-02-29_213308
73	5000	2516	7	0	1	0	27	2241	10.057624	4.651309675957961	20.015408	0.0	27.0	1210.0	6.8493533	4.1771593	22.377512	0.0	2477	2476	2476	0.7037037	20	64	170	365	446	1040	0	208	2020-02-29_213308
73	5000	2516	6	0	1	0	28	2241	9.964383	4.5909508721264185	20.015408	0.0	28.0	1210.0	6.8493533	4.1771593	22.377512	0.0	2478	2477	2477	0.6785714	20	64	170	365	446	1039	0	208	2020-02-29_213308
74	5000	2516	5	0	2	0	26	2243	10.157769	4.5316852229024756	20.015408	0.0	26.0	1210.0	6.8493533	4.1771593	22.377512	0.0	2479	2477	2477	0.7307692	20	64	170	365	446	1041	0	208	2020-02-29_213308
74	5000	2516	4	0	3	0	25	2244	10.336064	4.531102460892757	20.015408	0.0	25.0	1210.0	6.8493533	4.1771593	22.377512	0.0	2480	2477	2477	0.76	20	64	170	365	446	1042	0	208	2020-02-29_213308
74	5000	2516	4	0	2	0	26	2244	10.27912	4.449040410165889	20.015408	0.0	26.0	1210.0	6.8493533	4.1771593	22.377512	0.0	2480	2478	2478	0.7307692	20	64	170	365	446	1041	0	208	2020-02-29_213309
75	5000	2516	4	0	1	0	26	2245	10.33281	4.428193555259503	20.015408	0.0	26.0	1210.0	6.8493533	4.1771593	22.377512	0.0	2480	2479	2479	0.6923077	20	64	170	365	446	1041	0	208	2020-02-29_213309
75	5000	2516	4	0	0	0	26	2246	10.364473	4.431419397298777	20.015408	0.0	26.0	1210.0	6.8493533	4.1771593	22.377512	0.0	2480	2480	2480	0.7307692	20	64	170	365	446	1041	0	208	2020-02-29_213309
75	5000	2516	3	0	1	0	26	2246	10.364473	4.431419397298777	20.015408	0.0	26.0	1210.0	6.8493533	4.1771593	22.377512	0.0	2481	2480	2480	0.7307692	20	64	170	365	446	1041	0	208	2020-02-29_213309
76	5000	2516	3	0	1	0	26	2246	10.364473	4.431419397298777	20.015408	0.0	26.0	1210.0	6.8493533	4.1771593	22.377512	0.0	2481	2480	2480	0.7307692	20	64	170	365	446	1041	0	208	2020-02-29_213310
76	5000	2516	3	0	1	0	23	2249	10.261491	4.578808209473359	20.015408	0.0	23.0	1210.0	6.8493533	4.1771593	22.377512	0.0	2481	2480	2480	0.73913044	20	64	170	365	446	1044	0	208	2020-02-29_213310
76	5000	2516	3	0	0	0	23	2249	9.716808	4.348629851889571	20.015408	0.0	23.0	1210.0	6.8493533	4.1771593	22.377512	0.0	2481	2481	2481	0.6956522	20	64	170	365	446	1044	0	209	2020-02-29_213310
77	5000	2515	4	0	0	0	23	2249	9.716808	4.348629851889571	20.015408	0.0	23.0	1210.0	6.8493533	4.1771593	22.377512	0.0	2481	2481	2481	0.6956522	20	64	170	365	446	1044	0	209	2020-02-29_213310
77	5000	2515	4	0	0	0	21	2251	9.653078	4.523554087241601	20.015408	0.0	21.0	1210.0	6.8493533	4.1771593	22.377512	0.0	2481	2481	2481	0.6666667	20	64	170	365	446	1046	0	209	2020-02-29_213311
77	5000	2515	4	0	0	0	19	2253	9.413948	4.69954892692662	20.015408	0.0	19.0	1210.0	6.8493533	4.1771593	22.377512	0.0	2481	2481	2481	0.6315789	20	64	170	365	446	1048	0	209	2020-02-29_213311
78	5000	2515	3	0	1	0	18	2254	8.824978	4.0504810659778085	16.640804	0.0	18.0	1210.0	6.8493533	4.1771593	22.377512	0.0	2482	2481	2481	0.6111111	20	64	170	365	446	1049	0	209	2020-02-29_213311
78	5000	2515	3	0	1	0	18	2254	8.824978	4.0504810659778085	16.640804	0.0	18.0	1210.0	6.8493533	4.1771593	22.377512	0.0	2482	2481	2481	0.6111111	20	64	170	365	446	1049	0	209	2020-02-29_213311
78	5000	2514	4	0	1	0	18	2254	8.824978	4.0504810659778085	16.640804	0.0	18.0	1210.0	6.8493533	4.1771593	22.377512	0.0	2482	2481	2481	0.6111111	20	64	170	365	446	1049	0	209	2020-02-29_213312
79	5000	2514	3	0	1	0	18	2255	9.326722	5.4076167677689275	25.67221	0.0	18.0	1210.0	6.8493533	4.1771593	22.377512	0.0	2483	2482	2482	0.6666667	20	64	170	365	446	1049	0	209	2020-02-29_213312
79	5000	2513	4	0	1	0	17	2256	9.146298	5.517915504065803	25.67221	0.0	17.0	1210.0	6.8493533	4.1771593	22.377512	0.0	2483	2482	2482	0.5294118	20	64	170	365	446	1050	0	209	2020-02-29_213312
79	5000	2513	4	0	1	0	17	2256	9.146298	5.517915504065803	25.67221	0.0	17.0	1210.0	6.8493533	4.1771593	22.377512	0.0	2483	2482	2482	0.5294118	20	64	170	365	446	1050	0	209	2020-02-29_213312
80	5000	2512	5	0	0	0	18	2256	8.64676	5.7574361732512935	25.67221	0.0	18.0	1210.0	6.8493533	4.1771593	22.377512	0.0	2483	2483	2483	0.5	20	64	170	365	446	1049	0	209	2020-02-29_213312
80	5000	2512	5	0	0	0	18	2256	8.64676	5.7574361732512935	25.67221	0.0	18.0	1210.0	6.8493533	4.1771593	22.377512	0.0	2483	2483	2483	0.5	20	64	170	365	446	1049	0	209	2020-02-29_213313
80	5000	2512	5	0	0	0	18	2256	8.64676	5.7574361732512935	25.67221	0.0	18.0	1210.0	6.8493533	4.1771593	22.377512	0.0	2483	2483	2483	0.5	20	64	170	365	446	1049	0	209	2020-02-29_213313
81	5000	2512	4	0	1	0	18	2256	8.64676	5.7574361732512935	25.67221	0.0	18.0	1210.0	6.8493533	4.1771593	22.377512	0.0	2484	2483	2483	0.5	20	64	170	365	446	1049	0	209	2020-02-29_213313
81	5000	2512	3	0	2	0	18	2256	8.64676	5.7574361732512935	25.67221	0.0	18.0	1210.0	6.8493533	4.1771593	22.377512	0.0	2485	2483	2483	0.5	20	64	170	365	446	1049	0	209	2020-02-29_213313
81	5000	2512	3	0	2	0	18	2256	8.64676	5.7574361732512935	25.67221	0.0	18.0	1210.0	6.8493533	4.1771593	22.377512	0.0	2485	2483	2483	0.5	20	64	170	365	446	1049	0	209	2020-02-29_213314
82	5000	2512	3	0	1	0	19	2256	8.791245	5.630555186025696	25.67221	0.0	19.0	1210.0	6.8493533	4.1771593	22.377512	0.0	2485	2484	2484	0.6315789	20	64	170	365	446	1048	0	209	2020-02-29_213314
82	5000	2512	2	0	1	0	19	2257	8.208248	5.5020834704563635	25.67221	0.0	19.0	1210.0	6.8493533	4.1771593	22.377512	0.0	2486	2485	2485	0.6315789	20	64	170	365	446	1048	0	209	2020-02-29_213314
82	5000	2512	2	0	1	0	19	2257	8.208248	5.5020834704563635	25.67221	0.0	19.0	1210.0	6.8493533	4.1771593	22.377512	0.0	2486	2485	2485	0.6315789	20	64	170	365	446	1048	0	209	2020-02-29_213314
83	5000	2512	2	0	1	0	16	2260	7.91457	5.974407291143511	25.67221	0.0	16.0	1210.0	6.8493533	4.1771593	22.377512	0.0	2486	2485	2485	0.5	20	64	170	365	446	1051	0	209	2020-02-29_213315
83	5000	2512	2	0	0	0	17	2260	8.071015	5.820547787819714	25.67221	0.0	17.0	1210.0	6.8493533	4.1771593	22.377512	0.0	2486	2486	2486	0.5882353	20	64	170	365	446	1050	0	209	2020-02-29_213315
83	5000	2512	2	0	0	0	14	2263	8.092272	6.42654583217204	25.67221	0.0	14.0	1210.0	6.8493533	4.1771593	22.377512	0.0	2486	2486	2486	0.5714286	20	64	170	365	446	1053	0	209	2020-02-29_213315
84	5000	2512	2	0	0	0	14	2263	8.092272	6.42654583217204	25.67221	0.0	14.0	1210.0	6.8493533	4.1771593	22.377512	0.0	2486	2486	2486	0.5714286	20	64	170	365	446	1053	0	209	2020-02-29_213315
84	5000	2512	2	0	0	0	14	2263	8.092272	6.42654583217204	25.67221	0.0	14.0	1210.0	6.8493533	4.1771593	22.377512	0.0	2486	2486	2486	0.5714286	20	64	170	365	446	1053	0	209	2020-02-29_213315
84	5000	2512	2	0	0	0	13	2264	7.9466915	6.664890179770289	25.67221	0.0	13.0	1210.0	6.8493533	4.1771593	22.377512	0.0	2486	2486	2486	0.61538464	20	64	170	365	446	1054	0	209	2020-02-29_213316
85	5000	2512	1	0	1	0	12	2264	7.6760674	6.886244577408125	25.67221	0.0	12.0	1210.0	6.8493533	4.1771593	22.377512	0.0	2487	2486	2486	0.5833333	20	64	170	365	446	1055	0	210	2020-02-29_213316
85	5000	2512	1	0	1	0	12	2264	7.6760674	6.886244577408125	25.67221	0.0	12.0	1210.0	6.8493533	4.1771593	22.377512	0.0	2487	2486	2486	0.5833333	20	64	170	365	446	1055	0	210	2020-02-29_213316
85	5000	2512	1	0	1	0	12	2264	7.6760674	6.886244577408125	25.67221	0.0	12.0	1210.0	6.8493533	4.1771593	22.377512	0.0	2487	2486	2486	0.5833333	20	64	170	365	446	1055	0	210	2020-02-29_213316
86	5000	2512	1	0	0	0	12	2265	8.020603	6.646471461289982	25.67221	0.0	12.0	1210.0	6.8493533	4.1771593	22.377512	0.0	2487	2487	2487	0.5833333	20	64	170	365	446	1055	0	210	2020-02-29_213317
86	5000	2512	1	0	0	0	12	2265	8.020603	6.646471461289982	25.67221	0.0	12.0	1210.0	6.8493533	4.1771593	22.377512	0.0	2487	2487	2487	0.5833333	20	64	170	365	446	1055	0	210	2020-02-29_213317
86	5000	2512	1	0	0	0	12	2265	8.020603	6.646471461289982	25.67221	0.0	12.0	1210.0	6.8493533	4.1771593	22.377512	0.0	2487	2487	2487	0.5833333	20	64	170	365	446	1055	0	210	2020-02-29_213317
87	5000	2512	1	0	0	0	12	2265	8.020603	6.646471461289982	25.67221	0.0	12.0	1210.0	6.8493533	4.1771593	22.377512	0.0	2487	2487	2487	0.5833333	20	64	170	365	446	1055	0	210	2020-02-29_213317
87	5000	2512	1	0	0	0	12	2265	8.020603	6.646471461289982	25.67221	0.0	12.0	1210.0	6.8493533	4.1771593	22.377512	0.0	2487	2487	2487	0.5833333	20	64	170	365	446	1055	0	210	2020-02-29_213317
87	5000	2512	1	0	0	0	11	2266	7.9000397	6.957101983252157	25.67221	0.0	11.0	1210.0	6.8493533	4.1771593	22.377512	0.0	2487	2487	2487	0.6363636	20	64	170	365	446	1056	0	210	2020-02-29_213318
88	5000	2512	1	0	0	0	11	2266	7.9000397	6.957101983252157	25.67221	0.0	11.0	1210.0	6.8493533	4.1771593	22.377512	0.0	2487	2487	2487	0.6363636	20	64	170	365	446	1056	0	210	2020-02-29_213318
88	5000	2512	1	0	0	0	11	2266	7.9000397	6.957101983252157	25.67221	0.0	11.0	1210.0	6.8493533	4.1771593	22.377512	0.0	2487	2487	2487	0.6363636	20	64	170	365	446	1056	0	210	2020-02-29_213318
88	5000	2512	1	0	0	0	11	2266	7.9000397	6.957101983252157	25.67221	0.0	11.0	1210.0	6.8493533	4.1771593	22.377512	0.0	2487	2487	2487	0.6363636	20	64	170	365	446	1056	0	210	2020-02-29_213318
89	5000	2512	1	0	0	0	10	2267	7.804489	7.325817533836241	25.67221	0.0	10.0	1210.0	6.8493533	4.1771593	22.377512	0.0	2487	2487	2487	0.7	20	64	170	365	446	1057	0	210	2020-02-29_213319
89	5000	2512	1	0	0	0	10	2267	7.804489	7.325817533836241	25.67221	0.0	10.0	1210.0	6.8493533	4.1771593	22.377512	0.0	2487	2487	2487	0.7	20	64	170	365	446	1057	0	210	2020-02-29_213319
89	5000	2512	1	0	0	0	10	2267	7.804489	7.325817533836241	25.67221	0.0	10.0	1210.0	6.8493533	4.1771593	22.377512	0.0	2487	2487	2487	0.7	20	64	170	365	446	1057	0	210	2020-02-29_213319
90	5000	2512	1	0	0	0	7	2270	9.006419	8.28447110851692	25.67221	0.15460205	7.0	1210.0	6.8493533	4.1771593	22.377512	0.0	2487	2487	2487	0.85714287	20	64	170	365	446	1060	0	210	2020-02-29_213319
90	5000	2512	1	0	0	0	6	2271	9.585887	8.918429429214918	25.67221	0.15460205	6.0	1210.0	6.8493533	4.1771593	22.377512	0.0	2487	2487	2487	1.0	20	64	170	365	446	1061	0	210	2020-02-29_213320
90	5000	2512	1	0	0	0	6	2271	9.585887	8.918429429214918	25.67221	0.15460205	6.0	1210.0	6.8493533	4.1771593	22.377512	0.0	2487	2487	2487	1.0	20	64	170	365	446	1061	0	210	2020-02-29_213320
91	5000	2512	1	0	0	0	6	2271	9.585887	8.918429429214918	25.67221	0.15460205	6.0	1210.0	6.8493533	4.1771593	22.377512	0.0	2487	2487	2487	1.0	20	64	170	365	446	1061	0	210	2020-02-29_213320
91	5000	2512	1	0	0	0	6	2271	9.585887	8.918429429214918	25.67221	0.15460205	6.0	1210.0	6.8493533	4.1771593	22.377512	0.0	2487	2487	2487	1.0	20	64	170	365	446	1061	0	210	2020-02-29_213320
91	5000	2512	1	0	0	0	6	2271	9.585887	8.918429429214918	25.67221	0.15460205	6.0	1210.0	6.8493533	4.1771593	22.377512	0.0	2487	2487	2487	1.0	20	64	170	365	446	1061	0	210	2020-02-29_213320
92	5000	2512	1	0	0	0	6	2271	9.585887	8.918429429214918	25.67221	0.15460205	6.0	1210.0	6.8493533	4.1771593	22.377512	0.0	2487	2487	2487	1.0	20	64	170	365	446	1061	0	210	2020-02-29_213321
92	5000	2512	1	0	0	0	6	2271	9.585887	8.918429429214918	25.67221	0.15460205	6.0	1210.0	6.8493533	4.1771593	22.377512	0.0	2487	2487	2487	1.0	20	64	170	365	446	1061	0	210	2020-02-29_213321
92	5000	2512	1	0	0	0	5	2271	6.368622	4.668195110881904	11.391983	0.15460205	5.0	1210.0	6.8493533	4.1771593	22.377512	0.0	2487	2487	2487	1.0	20	64	170	365	446	1062	0	211	2020-02-29_213321
93	5000	2512	1	0	0	0	5	2271	6.368622	4.668195110881904	11.391983	0.15460205	5.0	1210.0	6.8493533	4.1771593	22.377512	0.0	2487	2487	2487	1.0	20	64	170	365	446	1062	0	211	2020-02-29_213321
93	5000	2512	1	0	0	0	5	2271	6.368622	4.668195110881904	11.391983	0.15460205	5.0	1210.0	6.8493533	4.1771593	22.377512	0.0	2487	2487	2487	1.0	20	64	170	365	446	1062	0	211	2020-02-29_213322
93	5000	2512	1	0	0	0	5	2271	6.368622	4.668195110881904	11.391983	0.15460205	5.0	1210.0	6.8493533	4.1771593	22.377512	0.0	2487	2487	2487	1.0	20	64	170	365	446	1062	0	211	2020-02-29_213322
94	5000	2512	0	0	1	0	4	2272	7.922127	3.6009548775246074	11.391983	4.123329	4.0	1210.0	6.8493533	4.1771593	22.377512	0.0	2488	2487	2487	1.25	20	64	170	365	446	1063	0	211	2020-02-29_213322
94	5000	2512	0	0	1	0	4	2272	7.922127	3.6009548775246074	11.391983	4.123329	4.0	1210.0	6.8493533	4.1771593	22.377512	0.0	2488	2487	2487	1.25	20	64	170	365	446	1063	0	211	2020-02-29_213322
94	5000	2512	0	0	1	0	4	2272	7.922127	3.6009548775246074	11.391983	4.123329	4.0	1210.0	6.8493533	4.1771593	22.377512	0.0	2488	2487	2487	1.25	20	64	170	365	446	1063	0	211	2020-02-29_213322
95	5000	2512	0	0	0	0	5	2272	9.105043	4.089206649577546	13.836708	4.123329	5.0	1210.0	6.8493533	4.1771593	22.377512	0.0	2488	2488	2488	1.0	20	64	170	365	446	1062	0	211	2020-02-29_213323
95	5000	2512	0	0	0	0	5	2272	9.105043	4.089206649577546	13.836708	4.123329	5.0	1210.0	6.8493533	4.1771593	22.377512	0.0	2488	2488	2488	1.0	20	64	170	365	446	1062	0	211	2020-02-29_213323
95	5000	2512	0	0	0	0	5	2272	9.105043	4.089206649577546	13.836708	4.123329	5.0	1210.0	6.8493533	4.1771593	22.377512	0.0	2488	2488	2488	1.0	20	64	170	365	446	1062	0	211	2020-02-29_213323
96	5000	2512	0	0	0	0	5	2272	9.105043	4.089206649577546	13.836708	4.123329	5.0	1210.0	6.8493533	4.1771593	22.377512	0.0	2488	2488	2488	1.0	20	64	170	365	446	1062	0	211	2020-02-29_213323
96	5000	2512	0	0	0	0	5	2272	9.105043	4.089206649577546	13.836708	4.123329	5.0	1210.0	6.8493533	4.1771593	22.377512	0.0	2488	2488	2488	1.0	20	64	170	365	446	1062	0	211	2020-02-29_213324
96	5000	2512	0	0	0	0	5	2272	9.105043	4.089206649577546	13.836708	4.123329	5.0	1210.0	6.8493533	4.1771593	22.377512	0.0	2488	2488	2488	1.0	20	64	170	365	446	1062	0	211	2020-02-29_213324
97	5000	2512	0	0	0	0	4	2273	10.3504715	3.4575812812789217	13.836708	5.5990524	4.0	1210.0	6.8493533	4.1771593	22.377512	0.0	2488	2488	2488	1.25	20	64	170	365	446	1063	0	211	2020-02-29_213324
97	5000	2512	0	0	0	0	4	2273	10.3504715	3.4575812812789217	13.836708	5.5990524	4.0	1210.0	6.8493533	4.1771593	22.377512	0.0	2488	2488	2488	1.25	20	64	170	365	446	1063	0	211	2020-02-29_213324
97	5000	2512	0	0	0	0	4	2273	10.3504715	3.4575812812789217	13.836708	5.5990524	4.0	1210.0	6.8493533	4.1771593	22.377512	0.0	2488	2488	2488	1.25	20	64	170	365	446	1063	0	211	2020-02-29_213324
98	5000	2512	0	0	0	0	4	2273	10.3504715	3.4575812812789217	13.836708	5.5990524	4.0	1210.0	6.8493533	4.1771593	22.377512	0.0	2488	2488	2488	1.25	20	64	170	365	446	1063	0	211	2020-02-29_213325
98	5000	2512	0	0	0	0	3	2274	10.275914	4.230714912332618	13.836708	5.5990524	3.0	1210.0	6.8493533	4.1771593	22.377512	0.0	2488	2488	2488	1.0	20	64	170	365	446	1064	0	211	2020-02-29_213325
98	5000	2512	0	0	0	0	3	2274	10.275914	4.230714912332618	13.836708	5.5990524	3.0	1210.0	6.8493533	4.1771593	22.377512	0.0	2488	2488	2488	1.0	20	64	170	365	446	1064	0	211	2020-02-29_213325
99	5000	2512	0	0	0	0	3	2274	10.275914	4.230714912332618	13.836708	5.5990524	3.0	1210.0	6.8493533	4.1771593	22.377512	0.0	2488	2488	2488	1.0	20	64	170	365	446	1064	0	211	2020-02-29_213325
99	5000	2512	0	0	0	0	3	2274	10.275914	4.230714912332618	13.836708	5.5990524	3.0	1210.0	6.8493533	4.1771593	22.377512	0.0	2488	2488	2488	1.0	20	64	170	365	446	1064	0	211	2020-02-29_213326
99	5000	2512	0	0	0	0	3	2274	10.275914	4.230714912332618	13.836708	5.5990524	3.0	1210.0	6.8493533	4.1771593	22.377512	0.0	2488	2488	2488	1.0	20	64	170	365	446	1064	0	211	2020-02-29_213326
100	5000	2512	0	0	0	0	3	2274	10.275914	4.230714912332618	13.836708	5.5990524	3.0	1210.0	6.8493533	4.1771593	22.377512	0.0	2488	2488	2488	1.0	20	64	170	365	446	1064	0	211	2020-02-29_213326
100	5000	2512	0	0	0	0	3	2274	10.275914	4.230714912332618	13.836708	5.5990524	3.0	1210.0	6.8493533	4.1771593	22.377512	0.0	2488	2488	2488	1.0	20	64	170	365	446	1064	0	211	2020-02-29_213326
100	5000	2512	0	0	0	0	2	2275	9.71788	5.824902172658775	13.836708	5.5990524	2.0	1210.0	6.8493533	4.1771593	22.377512	0.0	2488	2488	2488	0.0	20	64	170	365	446	1065	0	211	2020-02-29_213326
101	5000	2512	0	0	0	0	2	2275	9.71788	5.824902172658775	13.836708	5.5990524	2.0	1210.0	6.8493533	4.1771593	22.377512	0.0	2488	2488	2488	0.0	20	64	170	365	446	1065	0	211	2020-02-29_213327
101	5000	2512	0	0	0	0	2	2275	9.71788	5.824902172658775	13.836708	5.5990524	2.0	1210.0	6.8493533	4.1771593	22.377512	0.0	2488	2488	2488	0.0	20	64	170	365	446	1065	0	211	2020-02-29_213327
101	5000	2512	0	0	0	0	2	2275	9.71788	5.824902172658775	13.836708	5.5990524	2.0	1210.0	6.8493533	4.1771593	22.377512	0.0	2488	2488	2488	0.0	20	64	170	365	446	1065	0	211	2020-02-29_213327
102	5000	2512	0	0	0	0	1	2276	13.836708	NaN	13.836708	13.836708	1.0	1210.0	6.8493533	4.1771593	22.377512	0.0	2488	2488	2488	0.0	20	64	170	365	446	1066	0	211	2020-02-29_213327
102	5000	2512	0	0	0	0	1	2276	13.836708	NaN	13.836708	13.836708	1.0	1210.0	6.8493533	4.1771593	22.377512	0.0	2488	2488	2488	0.0	20	64	170	365	446	1066	0	211	2020-02-29_213328
102	5000	2512	0	0	0	0	1	2276	13.836708	NaN	13.836708	13.836708	1.0	1210.0	6.8493533	4.1771593	22.377512	0.0	2488	2488	2488	0.0	20	64	170	365	446	1066	0	211	2020-02-29_213328
103	5000	2512	0	0	0	0	1	2276	13.836708	NaN	13.836708	13.836708	1.0	1210.0	6.8493533	4.1771593	22.377512	0.0	2488	2488	2488	0.0	20	64	170	365	446	1066	0	211	2020-02-29_213328
103	5000	2512	0	0	0	0	1	2276	13.836708	NaN	13.836708	13.836708	1.0	1210.0	6.8493533	4.1771593	22.377512	0.0	2488	2488	2488	0.0	20	64	170	365	446	1066	0	211	2020-02-29_213328
103	5000	2512	0	0	0	0	1	2276	13.836708	NaN	13.836708	13.836708	1.0	1210.0	6.8493533	4.1771593	22.377512	0.0	2488	2488	2488	0.0	20	64	170	365	446	1066	0	211	2020-02-29_213328
104	5000	2512	0	0	0	0	1	2276	13.836708	NaN	13.836708	13.836708	1.0	1210.0	6.8493533	4.1771593	22.377512	0.0	2488	2488	2488	0.0	20	64	170	365	446	1066	0	211	2020-02-29_213329
104	5000	2512	0	0	0	0	1	2276	13.836708	NaN	13.836708	13.836708	1.0	1210.0	6.8493533	4.1771593	22.377512	0.0	2488	2488	2488	0.0	20	64	170	365	446	1066	0	211	2020-02-29_213329
104	5000	2512	0	0	0	0	1	2276	13.836708	NaN	13.836708	13.836708	1.0	1210.0	6.8493533	4.1771593	22.377512	0.0	2488	2488	2488	0.0	20	64	170	365	446	1066	0	211	2020-02-29_213329
105	5000	2512	0	0	0	0	1	2276	13.836708	NaN	13.836708	13.836708	1.0	1210.0	6.8493533	4.1771593	22.377512	0.0	2488	2488	2488	0.0	20	64	170	365	446	1066	0	211	2020-02-29_213329
105	5000	2512	0	0	0	0	1	2276	13.836708	NaN	13.836708	13.836708	1.0	1210.0	6.8493533	4.1771593	22.377512	0.0	2488	2488	2488	0.0	20	64	170	365	446	1066	0	211	2020-02-29_213330
105	5000	2512	0	0	0	0	1	2276	13.836708	NaN	13.836708	13.836708	1.0	1210.0	6.8493533	4.1771593	22.377512	0.0	2488	2488	2488	0.0	20	64	170	365	446	1066	0	211	2020-02-29_213330
106	5000	2512	0	0	0	0	1	2276	13.836708	NaN	13.836708	13.836708	1.0	1210.0	6.8493533	4.1771593	22.377512	0.0	2488	2488	2488	0.0	20	64	170	365	446	1066	0	211	2020-02-29_213330
106	5000	2512	0	0	0	0	1	2276	13.836708	NaN	13.836708	13.836708	1.0	1210.0	6.8493533	4.1771593	22.377512	0.0	2488	2488	2488	0.0	20	64	170	365	446	1066	0	211	2020-02-29_213330
106	5000	2512	0	0	0	0	1	2276	13.836708	NaN	13.836708	13.836708	1.0	1210.0	6.8493533	4.1771593	22.377512	0.0	2488	2488	2488	0.0	20	64	170	365	446	1066	0	211	2020-02-29_213330
107	5000	2512	0	0	0	0	1	2276	13.836708	NaN	13.836708	13.836708	1.0	1210.0	6.8493533	4.1771593	22.377512	0.0	2488	2488	2488	0.0	20	64	170	365	446	1066	0	211	2020-02-29_213331
107	5000	2512	0	0	0	0	1	2276	13.836708	NaN	13.836708	13.836708	1.0	1210.0	6.8493533	4.1771593	22.377512	0.0	2488	2488	2488	0.0	20	64	170	365	446	1066	0	211	2020-02-29_213331
107	5000	2512	0	0	0	0	1	2276	13.836708	NaN	13.836708	13.836708	1.0	1210.0	6.8493533	4.1771593	22.377512	0.0	2488	2488	2488	0.0	20	64	170	365	446	1066	0	211	2020-02-29_213331
108	5000	2512	0	0	0	0	1	2276	13.836708	NaN	13.836708	13.836708	1.0	1210.0	6.8493533	4.1771593	22.377512	0.0	2488	2488	2488	0.0	20	64	170	365	446	1066	0	211	2020-02-29_213331
108	5000	2512	0	0	0	0	1	2276	13.836708	NaN	13.836708	13.836708	1.0	1210.0	6.8493533	4.1771593	22.377512	0.0	2488	2488	2488	0.0	20	64	170	365	446	1066	0	211	2020-02-29_213332
108	5000	2512	0	0	0	0	1	2276	13.836708	NaN	13.836708	13.836708	1.0	1210.0	6.8493533	4.1771593	22.377512	0.0	2488	2488	2488	0.0	20	64	170	365	446	1066	0	211	2020-02-29_213332
109	5000	2512	0	0	0	0	1	2276	13.836708	NaN	13.836708	13.836708	1.0	1210.0	6.8493533	4.1771593	22.377512	0.0	2488	2488	2488	0.0	20	64	170	365	446	1066	0	211	2020-02-29_213332
109	5000	2512	0	0	0	0	1	2276	13.836708	NaN	13.836708	13.836708	1.0	1210.0	6.8493533	4.1771593	22.377512	0.0	2488	2488	2488	0.0	20	64	170	365	446	1066	0	211	2020-02-29_213332
109	5000	2512	0	0	0	0	1	2276	13.836708	NaN	13.836708	13.836708	1.0	1210.0	6.8493533	4.1771593	22.377512	0.0	2488	2488	2488	0.0	20	64	170	365	446	1066	0	211	2020-02-29_213332
110	5000	2512	0	0	0	0	1	2276	13.836708	NaN	13.836708	13.836708	1.0	1210.0	6.8493533	4.1771593	22.377512	0.0	2488	2488	2488	0.0	20	64	170	365	446	1066	0	211	2020-02-29_213333
110	5000	2512	0	0	0	0	1	2276	13.836708	NaN	13.836708	13.836708	1.0	1210.0	6.8493533	4.1771593	22.377512	0.0	2488	2488	2488	0.0	20	64	170	365	446	1066	0	211	2020-02-29_213333
110	5000	2512	0	0	0	0	1	2276	13.836708	NaN	13.836708	13.836708	1.0	1210.0	6.8493533	4.1771593	22.377512	0.0	2488	2488	2488	0.0	20	64	170	365	446	1066	0	211	2020-02-29_213333
111	5000	2512	0	0	0	0	1	2276	13.836708	NaN	13.836708	13.836708	1.0	1210.0	6.8493533	4.1771593	22.377512	0.0	2488	2488	2488	0.0	20	64	170	365	446	1066	0	211	2020-02-29_213333
111	5000	2512	0	0	0	0	1	2276	13.836708	NaN	13.836708	13.836708	1.0	1210.0	6.8493533	4.1771593	22.377512	0.0	2488	2488	2488	0.0	20	64	170	365	446	1066	0	211	2020-02-29_213334
111	5000	2512	0	0	0	0	1	2276	13.836708	NaN	13.836708	13.836708	1.0	1210.0	6.8493533	4.1771593	22.377512	0.0	2488	2488	2488	0.0	20	64	170	365	446	1066	0	211	2020-02-29_213334
112	5000	2512	0	0	0	0	1	2276	13.836708	NaN	13.836708	13.836708	1.0	1210.0	6.8493533	4.1771593	22.377512	0.0	2488	2488	2488	0.0	20	64	170	365	446	1066	0	211	2020-02-29_213334
112	5000	2512	0	0	0	0	1	2276	13.836708	NaN	13.836708	13.836708	1.0	1210.0	6.8493533	4.1771593	22.377512	0.0	2488	2488	2488	0.0	20	64	170	365	446	1066	0	211	2020-02-29_213334
112	5000	2512	0	0	0	0	1	2276	13.836708	NaN	13.836708	13.836708	1.0	1210.0	6.8493533	4.1771593	22.377512	0.0	2488	2488	2488	0.0	20	64	170	365	446	1066	0	211	2020-02-29_213334
113	5000	2512	0	0	0	0	1	2276	13.836708	NaN	13.836708	13.836708	1.0	1210.0	6.8493533	4.1771593	22.377512	0.0	2488	2488	2488	0.0	20	64	170	365	446	1066	0	211	2020-02-29_213335
113	5000	2512	0	0	0	0	1	2276	13.836708	NaN	13.836708	13.836708	1.0	1210.0	6.8493533	4.1771593	22.377512	0.0	2488	2488	2488	0.0	20	64	170	365	446	1066	0	211	2020-02-29_213335
113	5000	2512	0	0	0	0	1	2276	13.836708	NaN	13.836708	13.836708	1.0	1210.0	6.8493533	4.1771593	22.377512	0.0	2488	2488	2488	0.0	20	64	170	365	446	1066	0	211	2020-02-29_213335
114	5000	2512	0	0	0	0	1	2276	13.836708	NaN	13.836708	13.836708	1.0	1210.0	6.8493533	4.1771593	22.377512	0.0	2488	2488	2488	0.0	20	64	170	365	446	1066	0	211	2020-02-29_213335
114	5000	2512	0	0	0	0	1	2276	13.836708	NaN	13.836708	13.836708	1.0	1210.0	6.8493533	4.1771593	22.377512	0.0	2488	2488	2488	0.0	20	64	170	365	446	1066	0	211	2020-02-29_213336
114	5000	2512	0	0	0	0	1	2276	13.836708	NaN	13.836708	13.836708	1.0	1210.0	6.8493533	4.1771593	22.377512	0.0	2488	2488	2488	0.0	20	64	170	365	446	1066	0	211	2020-02-29_213336
115	5000	2512	0	0	0	0	0	2277	NaN	-0.0	9999.0	9999.0	0.0	1210.0	6.8493533	4.1771593	22.377512	0.0	2488	2488	2488	0.0	20	64	170	365	446	1067	0	211	2020-02-29_213336
115	5000	2512	0	0	0	0	0	2277	NaN	-0.0	9999.0	9999.0	0.0	1210.0	6.8493533	4.1771593	22.377512	0.0	2488	2488	2488	0.0	20	64	170	365	446	1067	0	211	2020-02-29_213336
115	5000	2512	0	0	0	0	0	2277	NaN	-0.0	9999.0	9999.0	0.0	1210.0	6.8493533	4.1771593	22.377512	0.0	2488	2488	2488	0.0	20	64	170	365	446	1067	0	211	2020-02-29_213336
116	5000	2512	0	0	0	0	0	2277	NaN	-0.0	9999.0	9999.0	0.0	1210.0	6.8493533	4.1771593	22.377512	0.0	2488	2488	2488	0.0	20	64	170	365	446	1067	0	211	2020-02-29_213337
116	5000	2512	0	0	0	0	0	2277	NaN	-0.0	9999.0	9999.0	0.0	1210.0	6.8493533	4.1771593	22.377512	0.0	2488	2488	2488	0.0	20	64	170	365	446	1067	0	211	2020-02-29_213337
116	5000	2512	0	0	0	0	0	2277	NaN	-0.0	9999.0	9999.0	0.0	1210.0	6.8493533	4.1771593	22.377512	0.0	2488	2488	2488	0.0	20	64	170	365	446	1067	0	211	2020-02-29_213337
117	5000	2512	0	0	0	0	0	2277	NaN	-0.0	9999.0	9999.0	0.0	1210.0	6.8493533	4.1771593	22.377512	0.0	2488	2488	2488	0.0	20	64	170	365	446	1067	0	211	2020-02-29_213337
117	5000	2512	0	0	0	0	0	2277	NaN	-0.0	9999.0	9999.0	0.0	1210.0	6.8493533	4.1771593	22.377512	0.0	2488	2488	2488	0.0	20	64	170	365	446	1067	0	211	2020-02-29_213338
117	5000	2512	0	0	0	0	0	2277	NaN	-0.0	9999.0	9999.0	0.0	1210.0	6.8493533	4.1771593	22.377512	0.0	2488	2488	2488	0.0	20	64	170	365	446	1067	0	211	2020-02-29_213338
118	5000	2512	0	0	0	0	0	2277	NaN	-0.0	9999.0	9999.0	0.0	1210.0	6.8493533	4.1771593	22.377512	0.0	2488	2488	2488	0.0	20	64	170	365	446	1067	0	211	2020-02-29_213338
118	5000	2512	0	0	0	0	0	2277	NaN	-0.0	9999.0	9999.0	0.0	1210.0	6.8493533	4.1771593	22.377512	0.0	2488	2488	2488	0.0	20	64	170	365	446	1067	0	211	2020-02-29_213338
118	5000	2512	0	0	0	0	0	2277	NaN	-0.0	9999.0	9999.0	0.0	1210.0	6.8493533	4.1771593	22.377512	0.0	2488	2488	2488	0.0	20	64	170	365	446	1067	0	211	2020-02-29_213338
119	5000	2512	0	0	0	0	0	2277	NaN	-0.0	9999.0	9999.0	0.0	1210.0	6.8493533	4.1771593	22.377512	0.0	2488	2488	2488	0.0	20	64	170	365	446	1067	0	211	2020-02-29_213339
119	5000	2512	0	0	0	0	0	2277	NaN	-0.0	9999.0	9999.0	0.0	1210.0	6.8493533	4.1771593	22.377512	0.0	2488	2488	2488	0.0	20	64	170	365	446	1067	0	211	2020-02-29_213339
119	5000	2512	0	0	0	0	0	2277	NaN	-0.0	9999.0	9999.0	0.0	1210.0	6.8493533	4.1771593	22.377512	0.0	2488	2488	2488	0.0	20	64	170	365	446	1067	0	211	2020-02-29_213339
120	5000	2512	0	0	0	0	0	2277	NaN	-0.0	9999.0	9999.0	0.0	1210.0	6.8493533	4.1771593	22.377512	0.0	2488	2488	2488	0.0	20	64	170	365	446	1067	0	211	2020-02-29_213339
120	5000	2512	0	0	0	0	0	2277	NaN	-0.0	9999.0	9999.0	0.0	1210.0	6.8493533	4.1771593	22.377512	0.0	2488	2488	2488	0.0	20	64	170	365	446	1067	0	211	2020-02-29_213340
120	5000	2512	0	0	0	0	0	2277	NaN	-0.0	9999.0	9999.0	0.0	1210.0	6.8493533	4.1771593	22.377512	0.0	2488	2488	2488	0.0	20	64	170	365	446	1067	0	211	2020-02-29_213340
121	5000	2512	0	0	0	0	0	2277	NaN	-0.0	9999.0	9999.0	0.0	1210.0	6.8493533	4.1771593	22.377512	0.0	2488	2488	2488	0.0	20	64	170	365	446	1067	0	211	2020-02-29_213340
121	5000	2512	0	0	0	0	0	2277	NaN	-0.0	9999.0	9999.0	0.0	1210.0	6.8493533	4.1771593	22.377512	0.0	2488	2488	2488	0.0	20	64	170	365	446	1067	0	211	2020-02-29_213340
