# Supplementary material for: Discrete simulation analysis of COVID-19 and prediction of isolation bed numbers
Source: PeerJ. 2021 Jun 23;9:e11629. doi: 10.7717/peerj.11629 (PMC8234972; doi:10.7717/peerj.11629)
Supplement: Supplemental Information 3 [file peerj-09-11629-s003.zip › raw_data/Hospital isolation capacity_output_2020-02-29_213350.csv]

worldTime(Day)	CITY_PERSON_SIZE	NORMAL	SHADOW	SUPER	CONFIRMED	DIAGNOSIS	FREEZE	CURED	shadow_average	shadow_std	shadow_max	shadow_min	real_countTmp	max_count	count_shadow_average	count_shadow_std	count_shadow_max	count_shadow_min	sum_confirmed_mark	sum_diagnosis_mark	sum_freeze_mark	r0	G1num	G2num	G3Num	G4Num	G5Num	BED_CanUse	BED_Need	DEATH	recordTime
0	5000	4974	26	0	0	0	0	0	NaN	-0.0	9999.0	9999.0	0.0	0.0	NaN	-0.0	9999.0	9999.0	0	0	0	0.0	0	0	0	0	0	1067	0	0	2020-02-29_213351
0	5000	4972	26	0	2	0	0	0	NaN	-0.0	9999.0	9999.0	0.0	0.0	NaN	-0.0	9999.0	9999.0	2	0	0	0.0	0	0	0	0	0	1067	0	0	2020-02-29_213352
0	5000	4970	27	0	3	0	0	0	NaN	-0.0	9999.0	9999.0	0.0	0.0	NaN	-0.0	9999.0	9999.0	3	0	0	0.0	0	0	0	0	0	1067	0	0	2020-02-29_213352
1	5000	4962	34	0	2	0	2	0	0.0	0.0	0.0	0.0	2.0	2.0	0.0	0.0	0.0	0.0	4	2	2	0.5	2	0	0	0	0	1065	0	0	2020-02-29_213352
1	5000	4958	37	0	2	0	3	0	0.0	0.0	0.0	0.0	3.0	3.0	0.0	0.0	0.0	0.0	5	3	3	0.6666667	2	1	0	0	0	1064	0	0	2020-02-29_213352
1	5000	4955	40	0	2	0	3	0	0.0	0.0	0.0	0.0	3.0	3.0	0.0	0.0	0.0	0.0	5	3	3	0.6666667	2	1	0	0	0	1064	0	0	2020-02-29_213353
2	5000	4953	42	0	0	0	5	0	0.14153303	0.3164774849847213	0.70766515	0.0	5.0	5.0	0.14153303	0.31647748	0.70766515	0.0	5	5	5	0.6	2	1	2	0	0	1062	0	0	2020-02-29_213353
2	5000	4949	46	0	0	0	5	0	0.14153303	0.3164774849847213	0.70766515	0.0	5.0	5.0	0.14153303	0.31647748	0.70766515	0.0	5	5	5	0.6	2	1	2	0	0	1062	0	0	2020-02-29_213353
2	5000	4941	53	0	1	0	5	0	0.14153303	0.3164774849847213	0.70766515	0.0	5.0	5.0	0.14153303	0.31647748	0.70766515	0.0	6	5	5	0.6	2	1	2	0	0	1062	0	0	2020-02-29_213353
3	5000	4937	57	0	1	0	5	0	0.14153303	0.3164774849847213	0.70766515	0.0	5.0	5.0	0.14153303	0.31647748	0.70766515	0.0	6	5	5	0.6	2	1	2	0	0	1062	0	0	2020-02-29_213353
3	5000	4931	61	0	3	0	5	0	0.14153303	0.3164774849847213	0.70766515	0.0	5.0	5.0	0.14153303	0.31647748	0.70766515	0.0	8	5	5	0.6	2	1	2	0	0	1062	0	0	2020-02-29_213353
3	5000	4921	66	0	7	0	6	0	0.39089122	0.6732038619263294	1.6376822	0.0	6.0	6.0	0.39089122	0.6732039	1.6376822	0.0	13	6	6	0.5	2	1	3	0	0	1061	0	0	2020-02-29_213353
4	5000	4912	73	0	7	0	8	0	0.29316843	0.5970416680160581	1.6376822	0.0	8.0	8.0	0.29316843	0.59704167	1.6376822	0.0	15	8	8	0.375	2	1	5	0	0	1059	0	0	2020-02-29_213353
4	5000	4907	78	0	5	0	10	0	0.23453474	0.5408560452103209	1.6376822	0.0	10.0	10.0	0.23453474	0.54085606	1.6376822	0.0	15	10	10	0.5	2	2	5	0	1	1057	0	0	2020-02-29_213354
4	5000	4899	85	0	2	0	14	0	0.6324062	1.1903531282260842	3.5818415	0.0	14.0	14.0	0.6324062	1.1903532	3.5818415	0.0	16	14	14	0.71428573	2	4	6	1	1	1053	0	0	2020-02-29_213354
5	5000	4887	97	0	1	0	15	0	0.85642886	1.4382361310173801	3.992746	0.0	15.0	15.0	0.85642886	1.4382361	3.992746	0.0	16	15	15	0.8666667	3	4	6	1	1	1052	0	0	2020-02-29_213354
5	5000	4871	111	0	3	0	15	0	0.85642886	1.4382361310173801	3.992746	0.0	15.0	15.0	0.85642886	1.4382361	3.992746	0.0	18	15	15	0.8666667	3	4	6	1	1	1052	0	0	2020-02-29_213354
5	5000	4855	125	0	4	0	16	0	1.0788136	1.6498183121496282	4.414583	0.0	16.0	16.0	1.0788136	1.6498183	4.414583	0.0	20	16	16	0.8125	3	5	6	1	1	1051	0	0	2020-02-29_213354
6	5000	4835	142	0	7	0	16	0	1.0788136	1.6498183121496282	4.414583	0.0	16.0	16.0	1.0788136	1.6498183	4.414583	0.0	23	16	16	0.8125	3	5	6	1	1	1051	0	0	2020-02-29_213354
6	5000	4819	151	0	12	0	18	0	1.3989167	1.8533702668733982	5.1452947	0.0	18.0	18.0	1.3989167	1.8533703	5.1452947	0.0	30	18	18	0.8888889	4	6	6	1	1	1049	0	0	2020-02-29_213354
6	5000	4806	158	0	16	0	20	0	1.673579	1.9921959371949094	5.4559364	0.0	20.0	20.0	1.673579	1.992196	5.4559364	0.0	36	20	20	0.95	5	6	6	1	2	1047	0	0	2020-02-29_213355
7	5000	4781	182	0	10	0	27	0	1.8198442	2.1881117918895625	5.8959136	0.0	27.0	27.0	1.8198442	2.1881118	5.8959136	0.0	37	27	27	1.1111112	5	8	8	3	2	1040	0	0	2020-02-29_213355
7	5000	4753	206	0	9	0	32	0	1.8996615	2.251810934535535	6.273081	0.0	32.0	32.0	1.8996615	2.251811	6.273081	0.0	41	32	32	1.1875	6	9	9	4	2	1035	0	0	2020-02-29_213355
7	5000	4724	228	0	12	0	36	0	1.9977269	2.158379208385297	6.273081	0.0	36.0	36.0	1.9977269	2.1583793	6.273081	0.0	48	36	36	1.2222222	6	9	11	4	3	1031	0	0	2020-02-29_213355
8	5000	4697	241	0	22	0	40	0	1.9656899	2.2485486753970623	6.709427	0.0	40.0	40.0	1.9656899	2.2485487	6.709427	0.0	62	40	40	1.325	7	10	13	4	3	1027	0	0	2020-02-29_213355
8	5000	4667	262	0	27	0	44	0	1.9477782	2.337072192531816	7.074644	0.0	44.0	44.0	1.9477782	2.3370721	7.074644	0.0	71	44	44	1.3636364	8	10	13	4	4	1023	0	0	2020-02-29_213356
8	5000	4643	281	0	24	0	52	0	2.03948	2.4486128013385264	7.5359025	0.0	52.0	52.0	2.03948	2.4486127	7.5359025	0.0	76	52	52	1.3653846	8	12	14	4	9	1015	0	0	2020-02-29_213356
9	5000	4610	311	0	12	0	67	0	2.168671	2.6686020821309997	7.9982476	0.0	67.0	67.0	2.168671	2.668602	7.9982476	0.0	79	67	67	1.2835821	12	14	15	8	10	1000	0	0	2020-02-29_213356
9	5000	4584	321	0	23	0	71	0	2.3027098	2.8012490620030643	8.175596	0.0	71.0	71.0	2.3027098	2.801249	8.175596	0.0	95	72	72	1.3943661	13	15	15	9	11	996	0	1	2020-02-29_213356
9	5000	4560	335	0	29	0	75	0	2.4361107	2.834033169053584	8.619282	0.0	75.0	75.0	2.4361107	2.8340333	8.619282	0.0	105	76	76	1.4933333	14	15	16	10	12	992	0	1	2020-02-29_213357
10	5000	4524	362	0	29	0	84	0	2.3618534	2.862385650083204	8.619282	0.0	84.0	84.0	2.3618534	2.8623857	8.619282	0.0	114	85	85	1.4047619	14	18	17	13	12	983	0	1	2020-02-29_213357
10	5000	4496	379	0	28	0	95	0	2.5221243	2.834204614600773	8.619282	0.0	95.0	95.0	2.5221243	2.8342047	8.619282	0.0	125	97	97	1.431579	14	20	19	17	12	972	0	2	2020-02-29_213357
10	5000	4461	404	0	29	0	104	0	2.6667752	2.8318638824466924	8.619282	0.0	104.0	104.0	2.6667752	2.8318639	8.619282	0.0	135	106	106	1.5576923	14	22	19	21	12	963	0	2	2020-02-29_213357
11	5000	4417	435	0	31	0	115	0	2.6401324	2.7896953473857296	8.619282	0.0	115.0	115.0	2.6401324	2.7896953	8.619282	0.0	148	117	117	1.4782609	14	24	21	26	13	952	0	2	2020-02-29_213358
11	5000	4382	455	0	37	0	124	0	2.719157	2.8145237741067684	9.310966	0.0	124.0	124.0	2.719157	2.8145237	9.310966	0.0	163	126	126	1.4758065	14	25	22	31	13	943	0	2	2020-02-29_213358
11	5000	4343	476	0	41	0	138	0	2.6576333	2.791880490289315	9.310966	0.0	138.0	138.0	2.6576333	2.7918806	9.310966	0.0	181	140	140	1.442029	14	26	24	37	14	929	0	2	2020-02-29_213358
12	5000	4299	507	0	40	0	152	0	2.583381	2.8029052682274993	10.185155	0.0	152.0	152.0	2.583381	2.8029053	10.185155	0.0	194	154	154	1.3618422	14	26	26	40	18	915	0	2	2020-02-29_213358
12	5000	4247	543	0	44	0	164	0	2.5860844	2.767208615808895	10.185155	0.0	164.0	164.0	2.5860844	2.7672086	10.185155	0.0	210	166	166	1.3353659	14	28	27	45	20	903	0	2	2020-02-29_213359
12	5000	4191	576	0	52	0	179	0	2.8058827	2.8319135549358485	10.185155	0.0	179.0	179.0	2.8058827	2.8319135	10.185155	0.0	233	181	181	1.4301676	14	30	32	46	26	888	0	2	2020-02-29_213359
13	5000	4140	603	0	58	0	197	0	2.8583863	2.9009880092916123	11.903427	0.0	197.0	197.0	2.8583863	2.900988	11.903427	0.0	257	199	199	1.4467005	14	32	34	51	29	870	0	2	2020-02-29_213359
13	5000	4085	639	0	63	0	211	0	2.9212947	2.927180730934661	11.903427	0.0	211.0	211.0	2.9212947	2.9271808	11.903427	0.0	276	213	213	1.4549763	14	33	37	53	31	856	0	2	2020-02-29_213400
13	5000	4038	666	0	57	0	234	1	3.0524654	2.94285679445516	11.903427	0.0	234.0	234.0	3.0524654	2.9428568	11.903427	0.0	296	239	239	1.4358975	14	37	41	58	35	833	0	4	2020-02-29_213400
14	5000	3990	684	0	68	0	253	1	3.196392	2.9918204697484048	11.903427	0.0	253.0	253.0	3.196392	2.9918206	11.903427	0.0	326	258	258	1.4624506	14	40	46	62	37	814	0	4	2020-02-29_213401
14	5000	3928	716	0	76	0	275	1	3.2330873	2.9707589830793872	11.903427	0.0	275.0	275.0	3.2330873	2.970759	11.903427	0.0	356	280	280	1.4509091	14	42	47	67	42	792	0	4	2020-02-29_213401
14	5000	3884	736	0	80	0	293	3	3.342499	3.09900304083538	13.602023	0.0	293.0	293.0	3.342499	3.099003	13.602023	0.0	380	300	300	1.4744028	16	44	50	69	45	774	0	4	2020-02-29_213401
15	5000	3843	755	0	71	0	323	4	3.398037	3.066411692620568	13.602023	0.0	323.0	323.0	3.398037	3.0664117	13.602023	0.0	402	331	331	1.4489164	16	46	54	72	54	744	0	4	2020-02-29_213402
15	5000	3789	776	0	74	0	353	4	3.4526904	3.107739195575273	14.250057	0.0	353.0	353.0	3.4526904	3.1077392	14.250057	0.0	435	361	361	1.4334278	17	46	57	77	62	714	0	4	2020-02-29_213402
15	5000	3746	794	0	75	0	375	6	3.4995573	3.12264315421322	14.250057	0.0	375.0	375.0	3.4995573	3.1226432	14.250057	0.0	460	385	385	1.4106667	17	48	58	84	68	692	0	4	2020-02-29_213403
16	5000	3689	823	0	81	0	395	6	3.5012105	3.147697267054437	14.250057	0.0	395.0	395.0	3.5012105	3.1476972	14.250057	0.0	488	407	407	1.3797468	17	48	60	87	74	672	0	6	2020-02-29_213403
16	5000	3637	850	0	76	0	423	7	3.5768826	3.1237019704093036	14.250057	0.0	423.0	423.0	3.5768826	3.123702	14.250057	0.0	513	437	437	1.3735224	17	48	61	91	78	644	0	7	2020-02-29_213404
16	5000	3591	865	0	79	0	451	7	3.6276195	3.193636652956306	14.250057	0.0	451.0	451.0	3.6276195	3.1936367	14.250057	0.0	544	465	465	1.3370289	17	49	65	98	84	616	0	7	2020-02-29_213404
17	5000	3542	881	0	81	0	481	7	3.7005253	3.293468432905116	15.879177	0.0	481.0	481.0	3.7005253	3.2934685	15.879177	0.0	577	496	496	1.3575884	18	50	70	107	90	586	0	8	2020-02-29_213404
17	5000	3489	904	0	86	0	503	10	3.767993	3.3774546421260996	16.047678	0.0	503.0	503.0	3.767993	3.3774548	16.047678	0.0	607	521	521	1.3737575	19	51	73	113	92	564	0	8	2020-02-29_213405
17	5000	3447	915	0	89	0	531	10	3.8211079	3.398002228321335	16.047678	0.0	531.0	531.0	3.8211079	3.3980021	16.047678	0.0	638	549	549	1.3804144	19	55	75	120	96	536	0	8	2020-02-29_213405
18	5000	3395	926	0	99	0	559	11	3.835466	3.3730323141785457	16.047678	0.0	559.0	559.0	3.835466	3.3730323	16.047678	0.0	679	580	580	1.3703041	19	55	78	125	105	508	0	10	2020-02-29_213406
18	5000	3350	925	0	113	0	590	12	3.8609333	3.3749389642918453	16.047678	0.0	590.0	590.0	3.8609333	3.374939	16.047678	0.0	725	612	612	1.3338983	19	55	83	130	112	477	0	10	2020-02-29_213406
18	5000	3323	914	0	121	0	616	14	3.8991077	3.3967318760006604	16.047678	0.0	616.0	616.0	3.8991077	3.3967319	16.047678	0.0	763	642	642	1.3246753	19	57	84	135	118	451	0	12	2020-02-29_213407
19	5000	3284	920	0	112	0	657	14	3.9954274	3.409285566378991	16.047678	0.0	657.0	657.0	3.9954274	3.4092855	16.047678	0.0	796	684	684	1.3089802	19	60	87	143	129	410	0	13	2020-02-29_213407
19	5000	3245	922	0	104	0	701	15	4.07079	3.439923489850876	16.047678	0.0	701.0	701.0	4.07079	3.4399235	16.047678	0.0	833	729	729	1.3009986	19	63	93	150	137	366	0	13	2020-02-29_213408
19	5000	3217	920	0	100	0	730	19	4.1263585	3.411695834135957	16.047678	0.0	730.0	730.0	4.1263585	3.4116957	16.047678	0.0	863	763	763	1.2780821	19	64	96	159	144	337	0	14	2020-02-29_213408
20	5000	3188	917	0	94	0	767	20	4.2381926	3.4874694494734633	16.108795	0.0	767.0	767.0	4.2381926	3.4874694	16.108795	0.0	895	801	801	1.3063885	19	65	98	171	149	300	0	14	2020-02-29_213409
20	5000	3147	923	0	92	0	798	25	4.2852	3.5089988826250944	16.108795	0.0	798.0	798.0	4.2852	3.5089989	16.108795	0.0	930	838	838	1.3132832	19	65	101	177	153	269	0	15	2020-02-29_213409
20	5000	3110	917	0	110	0	822	26	4.3631053	3.5651624668761124	19.576319	0.0	822.0	822.0	4.3631053	3.5651624	19.576319	0.0	973	863	863	1.3053528	20	66	103	181	157	245	0	15	2020-02-29_213410
21	5000	3085	904	0	116	0	849	31	4.483588	3.5879833892641897	19.576319	0.0	849.0	849.0	4.483588	3.5879834	19.576319	0.0	1011	895	895	1.3038869	20	68	107	187	162	218	0	15	2020-02-29_213410
21	5000	3053	901	0	112	0	884	35	4.4986806	3.585544938684247	19.576319	0.0	884.0	884.0	4.4986806	3.5855448	19.576319	0.0	1046	934	934	1.2771493	20	68	107	194	170	183	0	15	2020-02-29_213411
21	5000	3020	895	0	109	0	923	37	4.567049	3.6078075622022565	19.576319	0.0	923.0	923.0	4.567049	3.6078076	19.576319	0.0	1085	976	976	1.2513543	20	68	110	202	175	144	0	16	2020-02-29_213411
22	5000	2990	884	0	112	0	957	37	4.6338053	3.635896419724217	19.576319	0.0	957.0	957.0	4.6338053	3.6358964	19.576319	0.0	1126	1014	1014	1.2277952	20	68	111	210	187	110	0	20	2020-02-29_213412
22	5000	2957	885	0	108	0	986	40	4.687293	3.6607464911875147	19.576319	0.0	986.0	986.0	4.687293	3.6607466	19.576319	0.0	1158	1050	1050	1.2160244	20	68	113	214	196	81	0	24	2020-02-29_213412
22	5000	2930	885	0	96	0	1014	51	4.7770042	3.701769616969584	19.576319	0.0	1014.0	1014.0	4.7770042	3.7017696	19.576319	0.0	1185	1089	1089	1.183432	20	69	118	221	203	53	0	24	2020-02-29_213413
23	5000	2890	881	0	99	0	1048	56	4.8526587	3.7370949260934356	19.576319	0.0	1048.0	1048.0	4.8526587	3.7370949	19.576319	0.0	1229	1130	1130	1.1812977	20	69	122	225	211	19	0	26	2020-02-29_213414
23	5000	2859	871	0	111	5	1067	58	4.911992	3.7537267604315554	19.576319	0.0	1072.0	1072.0	4.911992	3.7537267	19.576319	0.0	1270	1159	1154	1.180881	20	69	122	225	216	0	5	29	2020-02-29_213414
23	5000	2830	867	0	116	29	1067	62	4.980928	3.784456139095523	19.576319	0.0	1096.0	1096.0	4.980928	3.7844563	19.576319	0.0	1303	1187	1158	1.1696345	20	69	122	225	216	0	29	29	2020-02-29_213415
24	5000	2792	853	0	122	67	1067	68	5.0927973	3.8213267471947074	19.576319	0.0	1134.0	1134.0	5.0927973	3.8213267	19.576319	0.0	1355	1233	1166	1.1715089	20	69	124	225	219	0	67	31	2020-02-29_213415
24	5000	2763	846	0	119	98	1067	74	5.1908274	3.8791491537111953	19.576319	0.0	1165.0	1165.0	5.1908274	3.8791492	19.576319	0.0	1391	1272	1174	1.163074	20	69	124	226	219	0	98	33	2020-02-29_213416
24	5000	2739	827	0	129	122	1067	81	5.2708645	3.9231573797120056	19.576319	0.0	1189.0	1189.0	5.2708645	3.9231575	19.576319	0.0	1434	1305	1183	1.1593252	20	69	124	226	220	0	122	35	2020-02-29_213416
25	5000	2715	814	0	112	161	1066	95	5.368732	3.9336233279982804	19.576319	0.0	1227.0	1227.0	5.368732	3.9336233	19.576319	0.0	1471	1359	1198	1.1510319	20	69	128	229	221	0	160	37	2020-02-29_213417
25	5000	2690	800	0	118	182	1067	105	5.4378943	3.9448334960224027	19.576319	0.0	1249.0	1249.0	5.4378943	3.9448335	19.576319	0.0	1510	1392	1210	1.1518276	20	69	129	229	226	0	182	38	2020-02-29_213417
25	5000	2662	791	0	113	208	1067	117	5.546617	3.967222866097531	19.576319	0.0	1275.0	1275.0	5.546617	3.967223	19.576319	0.0	1547	1434	1226	1.1546391	20	69	129	232	229	0	208	42	2020-02-29_213418
26	5000	2635	774	0	117	231	1067	132	5.638373	3.9893283347499695	19.576319	0.0	1298.0	1298.0	5.638373	3.9893284	19.576319	0.0	1591	1474	1243	1.1593252	20	70	130	232	236	0	231	44	2020-02-29_213419
26	5000	2610	761	0	117	255	1067	144	5.7299323	3.995191186906339	19.576319	0.0	1322.0	1322.0	5.7299323	3.995191	19.576319	0.0	1629	1512	1257	1.1574508	20	70	130	234	241	0	255	46	2020-02-29_213419
26	5000	2588	743	0	118	278	1067	156	5.783129	4.033196504231854	22.08141	0.0	1345.0	1345.0	5.783129	4.0331964	22.08141	0.0	1669	1551	1273	1.140581	20	70	131	237	243	0	278	50	2020-02-29_213420
27	5000	2571	728	0	106	301	1067	175	5.8834763	4.095234841866114	22.08141	0.0	1368.0	1368.0	5.8834763	4.095235	22.08141	0.0	1701	1595	1294	1.1237113	20	70	131	240	248	0	301	52	2020-02-29_213420
27	5000	2553	712	0	104	316	1067	190	5.979918	4.138228964767869	22.08141	0.0	1383.0	1383.0	5.979918	4.138229	22.08141	0.0	1735	1631	1315	1.135895	20	71	133	241	251	0	316	58	2020-02-29_213421
27	5000	2539	678	0	113	336	1067	206	6.078452	4.169127513257631	22.08141	0.0	1403.0	1403.0	6.078452	4.1691275	22.08141	0.0	1783	1670	1334	1.135895	20	71	133	242	254	0	336	61	2020-02-29_213421
28	5000	2521	659	0	114	355	1067	222	6.130527	4.194463150173579	22.08141	0.0	1422.0	1422.0	6.130527	4.1944633	22.08141	0.0	1820	1706	1351	1.126523	20	71	134	246	260	0	355	62	2020-02-29_213422
28	5000	2498	644	0	122	367	1067	239	6.2261267	4.2176240902086795	22.08141	0.0	1434.0	1434.0	6.2261267	4.217624	22.08141	0.0	1858	1736	1369	1.1293346	20	71	134	248	266	0	367	63	2020-02-29_213422
28	5000	2479	625	0	111	392	1067	258	6.3217206	4.2501288001795	22.08141	0.0	1459.0	1459.0	6.3217206	4.2501287	22.08141	0.0	1896	1785	1393	1.1199625	20	71	135	252	270	0	392	68	2020-02-29_213423
29	5000	2460	616	0	102	411	1067	272	6.417145	4.2811060971766635	22.08141	0.0	1478.0	1478.0	6.417145	4.281106	22.08141	0.0	1924	1822	1411	1.1115277	20	71	135	254	274	0	411	72	2020-02-29_213423
29	5000	2444	597	0	99	424	1067	295	6.5004325	4.286763448814137	22.08141	0.0	1491.0	1491.0	6.5004325	4.2867637	22.08141	0.0	1959	1860	1436	1.1115277	20	71	135	256	275	0	424	74	2020-02-29_213424
29	5000	2423	589	0	91	436	1067	318	6.5888863	4.273600852396661	22.08141	0.0	1503.0	1503.0	6.5888863	4.273601	22.08141	0.0	1988	1897	1461	1.113402	20	71	137	259	281	0	436	76	2020-02-29_213425
30	5000	2403	579	0	90	440	1067	342	6.6796136	4.281317049044427	22.08141	0.0	1507.0	1507.0	6.6796136	4.281317	22.08141	0.0	2018	1928	1488	1.126523	20	71	137	263	287	0	440	79	2020-02-29_213425
30	5000	2390	565	0	85	438	1066	375	6.76521	4.30817340035024	22.08141	0.0	1504.0	1507.0	6.6796136	4.281317	22.08141	0.0	2045	1960	1522	1.130394	20	71	138	267	293	0	437	81	2020-02-29_213426
30	5000	2372	555	0	85	441	1067	394	6.848269	4.339633006035786	22.08141	0.0	1508.0	1508.0	6.848269	4.339633	22.08141	0.0	2073	1988	1547	1.1283973	20	71	139	269	299	0	441	86	2020-02-29_213426
31	5000	2361	537	0	82	453	1067	413	6.892197	4.36702175201177	22.08141	0.0	1520.0	1520.0	6.892197	4.3670216	22.08141	0.0	2102	2020	1567	1.1293346	20	71	140	270	303	0	453	87	2020-02-29_213427
31	5000	2342	524	0	86	445	1067	446	6.958781	4.372235105679467	22.08141	0.0	1512.0	1520.0	6.892197	4.3670216	22.08141	0.0	2134	2048	1603	1.1059045	20	71	140	275	309	0	445	90	2020-02-29_213427
31	5000	2326	521	0	74	460	1067	460	6.976583	4.389576199523797	22.08141	0.0	1527.0	1527.0	6.976583	4.3895764	22.08141	0.0	2153	2079	1619	1.1096532	20	71	140	277	312	0	460	92	2020-02-29_213428
32	5000	2313	507	0	78	460	1067	481	7.0427885	4.388567133401858	22.08141	0.0	1527.0	1527.0	6.976583	4.3895764	22.08141	0.0	2180	2102	1642	1.0984068	20	71	141	279	316	0	460	94	2020-02-29_213428
32	5000	2291	498	0	77	456	1067	514	7.1373525	4.385637484659509	22.08141	0.0	1523.0	1527.0	6.976583	4.3895764	22.08141	0.0	2211	2134	1678	1.0759138	20	71	141	281	323	0	456	97	2020-02-29_213429
32	5000	2277	492	0	77	447	1067	542	7.1928253	4.39908249565621	22.08141	0.0	1514.0	1527.0	6.976583	4.3895764	22.08141	0.0	2231	2154	1707	1.0665417	20	71	143	284	328	0	447	98	2020-02-29_213429
33	5000	2260	490	0	70	442	1067	569	7.2593365	4.402989039816158	22.08141	0.0	1509.0	1527.0	6.976583	4.3895764	22.08141	0.0	2250	2180	1738	1.0656044	20	71	143	286	332	0	442	102	2020-02-29_213430
33	5000	2244	475	0	68	447	1067	595	7.351623	4.40697002615191	22.08141	0.0	1514.0	1527.0	6.976583	4.3895764	22.08141	0.0	2281	2213	1766	1.0609185	20	71	143	289	336	0	447	104	2020-02-29_213430
33	5000	2228	466	0	74	430	1067	626	7.4077134	4.4051715802691875	22.08141	0.0	1497.0	1527.0	6.976583	4.3895764	22.08141	0.0	2306	2232	1802	1.054358	20	71	144	294	343	0	430	109	2020-02-29_213431
34	5000	2213	452	0	82	411	1067	664	7.4628935	4.421582323504819	22.08141	0.0	1478.0	1527.0	6.976583	4.3895764	22.08141	0.0	2335	2253	1842	1.0281162	20	71	145	300	352	0	411	111	2020-02-29_213431
34	5000	2200	434	0	83	403	1067	699	7.5575986	4.4290607419391	22.08141	0.0	1470.0	1527.0	6.976583	4.3895764	22.08141	0.0	2366	2283	1880	1.0299907	20	71	146	302	356	0	403	114	2020-02-29_213432
34	5000	2191	420	0	83	398	1067	726	7.623966	4.446807127358874	22.08141	0.0	1465.0	1527.0	6.976583	4.3895764	22.08141	0.0	2389	2306	1908	1.0187441	20	71	146	305	358	0	398	115	2020-02-29_213432
35	5000	2181	404	0	78	391	1067	763	7.7230506	4.4411185111828635	22.08141	0.0	1458.0	1527.0	6.976583	4.3895764	22.08141	0.0	2415	2337	1946	1.0178069	20	71	146	305	361	0	391	116	2020-02-29_213433
35	5000	2161	407	0	66	388	1067	791	7.7974186	4.447610432120624	22.08141	0.0	1455.0	1527.0	6.976583	4.3895764	22.08141	0.0	2432	2366	1978	1.0084349	20	71	146	307	363	0	388	120	2020-02-29_213433
35	5000	2143	398	0	68	390	1067	812	7.856657	4.457827150124893	22.08141	0.0	1457.0	1527.0	6.976583	4.3895764	22.08141	0.0	2459	2391	2001	1.0074977	20	72	146	308	363	0	390	122	2020-02-29_213434
36	5000	2130	394	0	60	398	1066	829	7.8767223	4.469784276821785	22.08141	0.0	1464.0	1527.0	6.976583	4.3895764	22.08141	0.0	2476	2416	2018	1.0065666	20	72	146	309	364	0	397	123	2020-02-29_213435
36	5000	2119	389	0	60	374	1067	868	7.940747	4.469440753609383	22.08141	0.0	1441.0	1527.0	6.976583	4.3895764	22.08141	0.0	2492	2432	2058	0.9915651	20	72	146	314	372	0	374	123	2020-02-29_213435
36	5000	2110	382	0	48	366	1067	898	8.025974	4.457341068876923	22.08141	0.0	1433.0	1527.0	6.976583	4.3895764	22.08141	0.0	2508	2460	2094	0.9971884	20	72	147	318	375	0	366	129	2020-02-29_213436
37	5000	2103	369	0	52	354	1067	923	8.086452	4.456938385727351	22.08141	0.0	1421.0	1527.0	6.976583	4.3895764	22.08141	0.0	2528	2476	2122	0.98781633	20	72	148	320	377	0	354	132	2020-02-29_213436
37	5000	2097	368	0	43	346	1067	947	8.158396	4.499925824719616	24.698967	0.0	1413.0	1527.0	6.976583	4.3895764	22.08141	0.0	2535	2492	2146	0.99531394	20	73	148	321	383	0	346	132	2020-02-29_213437
37	5000	2090	362	0	40	336	1067	970	8.242694	4.520864436779465	24.698967	0.0	1403.0	1527.0	6.976583	4.3895764	22.08141	0.0	2548	2508	2172	0.99250233	20	73	148	322	388	0	336	135	2020-02-29_213437
38	5000	2079	354	0	39	325	1067	999	8.286059	4.535213867662632	24.698967	0.0	1392.0	1527.0	6.976583	4.3895764	22.08141	0.0	2567	2528	2203	1.0131209	20	73	148	323	395	0	325	137	2020-02-29_213438
38	5000	2073	346	0	46	308	1067	1018	8.299258	4.5296261738852674	24.698967	0.0	1375.0	1527.0	6.976583	4.3895764	22.08141	0.0	2581	2535	2227	1.0178069	20	73	148	324	399	0	308	142	2020-02-29_213438
38	5000	2062	346	0	43	301	1067	1038	8.337592	4.540793635366978	24.698967	0.0	1368.0	1527.0	6.976583	4.3895764	22.08141	0.0	2592	2549	2248	1.0187441	20	73	148	327	401	0	301	143	2020-02-29_213439
39	5000	2054	338	0	41	292	1067	1060	8.3604965	4.5498488097171075	24.698967	0.0	1359.0	1527.0	6.976583	4.3895764	22.08141	0.0	2608	2567	2275	0.99625117	20	73	148	328	404	0	292	148	2020-02-29_213439
39	5000	2052	314	0	52	280	1067	1083	8.399806	4.566411053448607	24.698967	0.0	1347.0	1527.0	6.976583	4.3895764	22.08141	0.0	2634	2582	2302	1.0037488	20	73	148	334	405	0	280	152	2020-02-29_213440
39	5000	2043	310	0	53	277	1067	1098	8.423448	4.587018537072664	24.698967	0.0	1344.0	1527.0	6.976583	4.3895764	22.08141	0.0	2647	2594	2317	1.0018744	20	73	148	334	406	0	277	152	2020-02-29_213440
40	5000	2029	318	0	44	274	1067	1113	8.438292	4.603681973222226	24.698967	0.0	1341.0	1527.0	6.976583	4.3895764	22.08141	0.0	2653	2609	2335	1.0028117	20	73	148	335	408	0	274	155	2020-02-29_213441
40	5000	2019	315	0	32	285	1067	1126	8.46918	4.611889583235282	24.698967	0.0	1352.0	1527.0	6.976583	4.3895764	22.08141	0.0	2666	2634	2349	0.9981256	20	73	148	335	408	0	285	156	2020-02-29_213441
40	5000	2013	298	0	42	286	1067	1136	8.457313	4.611529141107872	24.698967	0.0	1353.0	1527.0	6.976583	4.3895764	22.08141	0.0	2689	2647	2361	0.99062794	20	73	148	335	412	0	286	158	2020-02-29_213442
41	5000	2007	285	0	55	266	1067	1160	8.4687805	4.6183514620534005	24.698967	0.0	1333.0	1527.0	6.976583	4.3895764	22.08141	0.0	2708	2653	2387	0.98031867	20	73	148	338	417	0	266	160	2020-02-29_213443
41	5000	2001	268	0	63	262	1067	1178	8.449904	4.627917014219564	24.698967	0.0	1329.0	1527.0	6.976583	4.3895764	22.08141	0.0	2731	2668	2406	0.9653233	20	73	149	338	418	0	262	161	2020-02-29_213443
41	5000	1988	261	0	62	257	1067	1200	8.494966	4.656507651349891	24.698967	0.0	1324.0	1527.0	6.976583	4.3895764	22.08141	0.0	2751	2689	2432	0.9625117	20	73	149	339	420	0	257	165	2020-02-29_213444
42	5000	1983	246	0	62	270	1067	1206	8.500743	4.647896871463349	24.698967	0.0	1337.0	1527.0	6.976583	4.3895764	22.08141	0.0	2771	2709	2439	0.9643861	20	73	149	339	421	0	270	166	2020-02-29_213444
42	5000	1976	243	0	49	267	1067	1229	8.540381	4.65209652798745	24.698967	0.0	1334.0	1527.0	6.976583	4.3895764	22.08141	0.0	2781	2732	2465	0.9475164	20	73	150	339	426	0	267	169	2020-02-29_213445
42	5000	1972	238	0	38	263	1067	1251	8.544256	4.632723571026753	24.698967	0.0	1330.0	1527.0	6.976583	4.3895764	22.08141	0.0	2790	2752	2489	0.9268978	20	73	150	339	427	0	263	171	2020-02-29_213445
43	5000	1965	230	0	34	258	1067	1271	8.554784	4.648417599419061	24.698967	0.0	1325.0	1527.0	6.976583	4.3895764	22.08141	0.0	2805	2771	2513	0.9212746	20	73	150	339	427	0	258	175	2020-02-29_213446
43	5000	1958	221	0	39	252	1067	1286	8.527996	4.644977416608789	24.698967	0.0	1319.0	1527.0	6.976583	4.3895764	22.08141	0.0	2821	2782	2530	0.9072165	20	73	150	339	429	0	252	177	2020-02-29_213446
43	5000	1953	213	0	44	233	1067	1312	8.522114	4.652703694881427	24.698967	0.0	1300.0	1527.0	6.976583	4.3895764	22.08141	0.0	2834	2790	2557	0.9072165	20	73	151	339	433	0	233	178	2020-02-29_213447
44	5000	1948	205	0	42	225	1067	1334	8.571994	4.678144961756009	24.698967	0.0	1292.0	1527.0	6.976583	4.3895764	22.08141	0.0	2847	2805	2580	0.88472354	20	73	151	340	434	0	225	179	2020-02-29_213447
44	5000	1943	198	0	37	224	1067	1352	8.552058	4.685938664124876	24.698967	0.0	1291.0	1527.0	6.976583	4.3895764	22.08141	0.0	2859	2822	2598	0.8837863	20	73	151	341	435	0	224	179	2020-02-29_213448
44	5000	1937	191	0	38	220	1067	1365	8.574219	4.704817457884176	24.698967	0.0	1287.0	1527.0	6.976583	4.3895764	22.08141	0.0	2872	2834	2614	0.8697282	20	73	151	341	437	0	220	182	2020-02-29_213448
45	5000	1935	182	0	36	203	1067	1392	8.586161	4.701928680450187	24.698967	0.0	1270.0	1527.0	6.976583	4.3895764	22.08141	0.0	2883	2847	2644	0.8434864	20	73	151	342	438	0	203	185	2020-02-29_213449
45	5000	1931	175	0	35	191	1067	1414	8.589439	4.696898739894991	24.698967	0.0	1258.0	1527.0	6.976583	4.3895764	22.08141	0.0	2894	2859	2668	0.83317715	20	73	151	342	439	0	191	187	2020-02-29_213449
45	5000	1926	172	0	30	177	1067	1441	8.623757	4.708632175560295	24.698967	0.0	1244.0	1527.0	6.976583	4.3895764	22.08141	0.0	2902	2872	2695	0.8341143	20	73	152	345	440	0	177	187	2020-02-29_213450
46	5000	1925	162	0	30	161	1067	1466	8.631744	4.69917227578588	24.698967	0.0	1228.0	1527.0	6.976583	4.3895764	22.08141	0.0	2913	2883	2722	0.81911904	20	73	153	345	441	0	161	189	2020-02-29_213450
46	5000	1924	152	0	30	145	1067	1488	8.6400175	4.715070894422342	24.698967	0.0	1212.0	1527.0	6.976583	4.3895764	22.08141	0.0	2924	2894	2749	0.8050609	20	73	153	345	445	0	145	194	2020-02-29_213451
46	5000	1924	147	0	27	134	1067	1504	8.665091	4.731007199627243	24.698967	0.0	1201.0	1527.0	6.976583	4.3895764	22.08141	0.0	2929	2902	2768	0.8041237	20	73	153	345	447	0	134	197	2020-02-29_213451
47	5000	1920	142	0	24	117	1067	1530	8.726288	4.731332537839436	24.698967	0.0	1184.0	1527.0	6.976583	4.3895764	22.08141	0.0	2938	2914	2797	0.8181818	20	73	153	346	451	0	117	200	2020-02-29_213452
47	5000	1914	139	0	23	103	1067	1552	8.747451	4.7317322257242145	24.698967	0.0	1170.0	1527.0	6.976583	4.3895764	22.08141	0.0	2947	2924	2821	0.81068414	20	74	153	348	453	0	103	202	2020-02-29_213452
47	5000	1908	139	0	24	84	1067	1573	8.729719	4.735551039667083	24.698967	0.0	1151.0	1527.0	6.976583	4.3895764	22.08141	0.0	2953	2929	2845	0.80037487	20	74	155	349	454	0	84	205	2020-02-29_213453
48	5000	1906	131	0	25	69	1067	1593	8.740732	4.738801102137556	24.698967	0.0	1136.0	1527.0	6.976583	4.3895764	22.08141	0.0	2963	2938	2869	0.8022493	20	74	155	351	457	0	69	209	2020-02-29_213453
48	5000	1905	125	0	23	51	1067	1618	8.789676	4.741625380154735	24.698967	0.0	1118.0	1527.0	6.976583	4.3895764	22.08141	0.0	2970	2947	2896	0.7928772	20	74	155	353	459	0	51	211	2020-02-29_213454
48	5000	1905	119	0	22	26	1056	1658	8.834767	4.735210684869528	24.698967	0.0	1082.0	1527.0	6.976583	4.3895764	22.08141	0.0	2976	2954	2928	0.7869318	20	74	155	354	463	0	15	214	2020-02-29_213454
49	5000	1901	117	0	19	16	1038	1693	8.894016	4.706181644991955	24.698967	0.0	1054.0	1527.0	6.976583	4.3895764	22.08141	0.0	2982	2963	2947	0.79383427	20	74	156	356	464	13	0	216	2020-02-29_213454
49	5000	1900	111	0	19	0	1035	1717	8.903679	4.7039009544039905	24.698967	0.0	1035.0	1527.0	6.976583	4.3895764	22.08141	0.0	2989	2970	2970	0.78937197	20	74	156	356	465	32	0	218	2020-02-29_213455
49	5000	1899	104	0	21	0	1014	1741	8.921944	4.697610962162688	24.698967	0.0	1014.0	1527.0	6.976583	4.3895764	22.08141	0.0	2997	2976	2976	0.78500986	20	74	156	356	465	53	0	221	2020-02-29_213455
50	5000	1897	96	0	24	0	992	1769	8.921786	4.697697647752276	24.698967	0.0	992.0	1527.0	6.976583	4.3895764	22.08141	0.0	3007	2983	2983	0.7792339	20	74	156	356	466	75	0	222	2020-02-29_213456
50	5000	1897	91	0	23	0	957	1810	8.897597	4.727061045182083	24.698967	0.0	957.0	1527.0	6.976583	4.3895764	22.08141	0.0	3012	2989	2989	0.77324975	20	74	157	356	467	110	0	222	2020-02-29_213456
50	5000	1896	85	0	22	0	927	1847	8.8906765	4.720263914068474	24.698967	0.0	927.0	1527.0	6.976583	4.3895764	22.08141	0.0	3019	2997	2997	0.768069	20	74	157	356	467	140	0	223	2020-02-29_213457
51	5000	1893	85	0	15	0	910	1873	8.927854	4.734175372557494	24.698967	0.0	910.0	1527.0	6.976583	4.3895764	22.08141	0.0	3022	3007	3007	0.7692308	20	74	157	358	469	157	0	224	2020-02-29_213457
51	5000	1892	82	0	14	0	890	1897	8.97895	4.731757016145152	24.698967	0.0	890.0	1527.0	6.976583	4.3895764	22.08141	0.0	3026	3012	3012	0.7752809	20	74	158	358	469	177	0	225	2020-02-29_213458
51	5000	1891	78	0	12	0	864	1927	8.98879	4.720333010677261	24.698967	0.0	864.0	1527.0	6.976583	4.3895764	22.08141	0.0	3031	3019	3019	0.7696759	20	74	158	358	470	203	0	228	2020-02-29_213458
52	5000	1890	77	0	11	0	842	1950	9.024749	4.732571399954159	24.698967	0.0	842.0	1527.0	6.976583	4.3895764	22.08141	0.0	3033	3022	3022	0.77315915	20	74	158	358	470	225	0	230	2020-02-29_213458
52	5000	1889	72	0	13	0	826	1970	8.999545	4.735876669850182	24.698967	0.0	826.0	1527.0	6.976583	4.3895764	22.08141	0.0	3039	3026	3026	0.7590799	20	74	158	358	470	241	0	230	2020-02-29_213459
52	5000	1887	68	0	14	0	806	1995	9.006547	4.725590881862209	24.698967	0.0	806.0	1527.0	6.976583	4.3895764	22.08141	0.0	3045	3031	3031	0.74069476	20	74	158	358	470	261	0	230	2020-02-29_213459
53	5000	1886	65	0	16	0	782	2020	9.008254	4.708985185089105	24.698967	0.0	782.0	1527.0	6.976583	4.3895764	22.08141	0.0	3049	3033	3033	0.7327366	20	74	158	358	470	285	0	231	2020-02-29_213500
53	5000	1885	62	0	14	0	769	2039	9.028293	4.715956916023413	24.698967	0.0	769.0	1527.0	6.976583	4.3895764	22.08141	0.0	3053	3039	3039	0.71391416	20	74	158	358	471	298	0	231	2020-02-29_213500
53	5000	1885	61	0	8	0	750	2064	9.024408	4.7000511491305454	24.698967	0.0	750.0	1527.0	6.976583	4.3895764	22.08141	0.0	3054	3046	3046	0.7173333	20	74	158	358	471	317	0	232	2020-02-29_213500
54	5000	1884	61	0	6	0	735	2082	9.057809	4.720347961272377	24.698967	0.0	735.0	1527.0	6.976583	4.3895764	22.08141	0.0	3055	3049	3049	0.7170068	20	74	158	359	471	332	0	232	2020-02-29_213501
54	5000	1882	60	0	5	0	718	2100	9.06336	4.697772963441299	24.698967	0.0	718.0	1527.0	6.976583	4.3895764	22.08141	0.0	3058	3053	3053	0.718663	20	74	159	360	471	349	0	235	2020-02-29_213501
54	5000	1881	57	0	8	0	700	2117	9.018621	4.6745907854303645	24.698967	0.0	700.0	1527.0	6.976583	4.3895764	22.08141	0.0	3062	3054	3054	0.71	20	74	159	360	471	367	0	237	2020-02-29_213502
55	5000	1880	57	0	8	0	680	2137	9.026856	4.701025814359605	24.698967	0.0	680.0	1527.0	6.976583	4.3895764	22.08141	0.0	3063	3055	3055	0.7029412	20	74	159	360	471	387	0	238	2020-02-29_213502
55	5000	1878	54	0	10	0	662	2157	9.083264	4.7205382741696305	24.698967	0.0	662.0	1527.0	6.976583	4.3895764	22.08141	0.0	3068	3058	3058	0.69033235	20	74	159	360	471	405	0	239	2020-02-29_213502
55	5000	1876	52	0	10	0	646	2177	9.162026	4.7144058137928715	24.698967	0.0	646.0	1527.0	6.976583	4.3895764	22.08141	0.0	3072	3062	3062	0.7043344	20	74	159	360	471	421	0	239	2020-02-29_213503
56	5000	1875	51	0	11	0	631	2193	9.189675	4.706609607347064	24.698967	0.0	631.0	1527.0	6.976583	4.3895764	22.08141	0.0	3074	3063	3063	0.6925515	20	74	159	360	471	436	0	239	2020-02-29_213503
56	5000	1874	51	0	7	0	615	2214	9.161642	4.701741670976893	24.698967	0.0	615.0	1527.0	6.976583	4.3895764	22.08141	0.0	3075	3068	3068	0.702439	20	74	159	360	471	452	0	239	2020-02-29_213503
56	5000	1874	47	0	7	0	597	2234	9.187772	4.7138612192770895	24.698967	0.0	597.0	1527.0	6.976583	4.3895764	22.08141	0.0	3079	3072	3072	0.68844223	20	74	159	360	471	470	0	241	2020-02-29_213504
57	5000	1872	48	0	6	0	577	2253	9.191155	4.720769790980449	24.698967	0.0	577.0	1527.0	6.976583	4.3895764	22.08141	0.0	3080	3074	3074	0.67417675	20	74	159	360	471	490	0	244	2020-02-29_213504
57	5000	1872	44	0	8	0	551	2278	9.178492	4.730979381567148	24.698967	0.0	551.0	1527.0	6.976583	4.3895764	22.08141	0.0	3084	3076	3076	0.6878403	20	74	159	360	471	516	0	247	2020-02-29_213505
57	5000	1870	44	0	7	0	533	2299	9.182646	4.7283748462366475	24.698967	0.0	533.0	1527.0	6.976583	4.3895764	22.08141	0.0	3086	3079	3079	0.68855536	20	74	159	360	471	534	0	247	2020-02-29_213505
58	5000	1870	38	0	12	0	517	2316	9.241768	4.721401050949933	24.698967	0.0	517.0	1527.0	6.976583	4.3895764	22.08141	0.0	3092	3080	3080	0.68471956	20	74	159	360	471	550	0	247	2020-02-29_213505
58	5000	1870	34	0	12	0	498	2338	9.303304	4.689681905927542	24.698967	0.0	498.0	1527.0	6.976583	4.3895764	22.08141	0.0	3096	3084	3084	0.6807229	20	74	159	360	471	569	0	248	2020-02-29_213506
58	5000	1870	34	0	10	0	476	2361	9.414878	4.668612460519566	24.698967	0.0	476.0	1527.0	6.976583	4.3895764	22.08141	0.0	3096	3086	3086	0.6785714	20	74	159	360	471	591	0	249	2020-02-29_213506
59	5000	1870	34	0	4	0	462	2380	9.4104395	4.607517708771775	24.698967	0.0	462.0	1527.0	6.976583	4.3895764	22.08141	0.0	3096	3092	3092	0.65367967	20	74	159	360	471	605	0	250	2020-02-29_213506
59	5000	1869	31	0	4	0	448	2397	9.451941	4.5885717569231295	24.698967	0.0	448.0	1527.0	6.976583	4.3895764	22.08141	0.0	3100	3096	3096	0.66071427	20	74	159	360	471	619	0	251	2020-02-29_213507
59	5000	1869	29	0	6	0	431	2413	9.488473	4.579720801626406	24.698967	0.0	431.0	1527.0	6.976583	4.3895764	22.08141	0.0	3102	3096	3096	0.6589327	20	74	159	360	471	636	0	252	2020-02-29_213507
60	5000	1869	26	0	9	0	407	2437	9.520756	4.546010148164203	24.698967	0.0	407.0	1527.0	6.976583	4.3895764	22.08141	0.0	3105	3096	3096	0.66339064	20	74	159	360	471	660	0	252	2020-02-29_213507
60	5000	1869	25	0	6	0	393	2455	9.522551	4.526490335939373	24.698967	0.0	393.0	1527.0	6.976583	4.3895764	22.08141	0.0	3106	3100	3100	0.67175573	20	74	159	360	471	674	0	252	2020-02-29_213507
60	5000	1868	26	0	4	0	377	2473	9.45961	4.507165502068579	24.698967	0.0	377.0	1527.0	6.976583	4.3895764	22.08141	0.0	3106	3102	3102	0.67374	20	74	159	360	471	690	0	252	2020-02-29_213508
61	5000	1868	24	0	3	0	350	2503	9.519418	4.530561092229616	24.698967	0.0	350.0	1527.0	6.976583	4.3895764	22.08141	0.0	3108	3105	3105	0.6742857	20	74	159	360	471	717	0	252	2020-02-29_213508
61	5000	1868	23	0	3	0	329	2524	9.725366	4.5511726964154695	24.698967	0.0	329.0	1527.0	6.976583	4.3895764	22.08141	0.0	3109	3106	3106	0.6869301	20	74	159	360	471	738	0	253	2020-02-29_213508
61	5000	1868	22	0	4	0	310	2543	9.737902	4.632341074638947	24.698967	0.0	310.0	1527.0	6.976583	4.3895764	22.08141	0.0	3110	3106	3106	0.67419356	20	74	159	360	471	757	0	253	2020-02-29_213509
62	5000	1868	21	0	3	0	290	2565	9.904214	4.56227320277221	24.698967	0.0	290.0	1527.0	6.976583	4.3895764	22.08141	0.0	3111	3108	3108	0.65172416	20	74	159	360	471	777	0	253	2020-02-29_213509
62	5000	1867	20	0	4	0	270	2586	10.001228	4.584636133163759	24.698967	0.0	270.0	1527.0	6.976583	4.3895764	22.08141	0.0	3113	3109	3109	0.65185183	20	74	159	360	471	797	0	253	2020-02-29_213509
62	5000	1867	19	0	4	0	249	2608	10.124227	4.570187089291633	24.698967	0.0	249.0	1527.0	6.976583	4.3895764	22.08141	0.0	3114	3110	3110	0.6385542	20	74	159	360	471	818	0	253	2020-02-29_213509
63	5000	1866	19	0	4	0	233	2625	10.333241	4.50345267189715	24.698967	0.0	233.0	1527.0	6.976583	4.3895764	22.08141	0.0	3115	3111	3111	0.64806867	20	74	159	360	471	834	0	253	2020-02-29_213510
63	5000	1865	18	0	4	0	214	2646	10.526904	4.5162766986208736	24.698967	0.0	214.0	1527.0	6.976583	4.3895764	22.08141	0.0	3117	3113	3113	0.62616825	20	74	159	360	471	853	0	253	2020-02-29_213510
63	5000	1865	18	0	3	0	194	2667	10.572607	4.604784525615043	24.698967	0.0	194.0	1527.0	6.976583	4.3895764	22.08141	0.0	3117	3114	3114	0.62886596	20	74	159	360	471	873	0	253	2020-02-29_213510
64	5000	1865	18	0	2	0	184	2678	10.538222	4.564614837876692	24.698967	0.0	184.0	1527.0	6.976583	4.3895764	22.08141	0.0	3117	3115	3115	0.5923913	20	74	159	361	471	883	0	253	2020-02-29_213511
64	5000	1865	18	0	0	0	175	2689	10.547141	4.549564575488305	24.698967	0.0	175.0	1527.0	6.976583	4.3895764	22.08141	0.0	3117	3117	3117	0.62285715	20	74	159	361	471	892	0	253	2020-02-29_213511
64	5000	1865	16	0	2	0	161	2703	10.365023	4.458272107616007	22.06789	0.0	161.0	1527.0	6.976583	4.3895764	22.08141	0.0	3119	3117	3117	0.5714286	20	74	159	361	471	906	0	253	2020-02-29_213511
65	5000	1864	15	0	4	0	145	2719	10.527437	4.419732427308683	22.06789	0.0	145.0	1527.0	6.976583	4.3895764	22.08141	0.0	3121	3117	3117	0.6137931	20	74	159	361	471	922	0	253	2020-02-29_213511
65	5000	1864	15	0	4	0	135	2729	10.487427	4.4515210927347635	22.06789	0.0	135.0	1527.0	6.976583	4.3895764	22.08141	0.0	3121	3117	3117	0.6074074	20	74	159	361	471	932	0	253	2020-02-29_213511
65	5000	1862	15	0	4	0	128	2738	10.686202	4.372023523628631	22.06789	0.0	128.0	1527.0	6.976583	4.3895764	22.08141	0.0	3123	3119	3119	0.5859375	20	74	159	361	471	939	0	253	2020-02-29_213512
66	5000	1862	14	0	3	0	118	2750	10.700389	4.414470390446061	22.06789	0.0	118.0	1527.0	6.976583	4.3895764	22.08141	0.0	3124	3121	3121	0.5423729	20	74	159	361	471	949	0	253	2020-02-29_213512
66	5000	1862	14	0	3	0	113	2753	10.799013	4.458176916117761	22.06789	0.0	113.0	1527.0	6.976583	4.3895764	22.08141	0.0	3124	3121	3121	0.5575221	20	74	159	361	471	954	0	255	2020-02-29_213512
66	5000	1862	13	0	2	0	109	2759	10.795165	4.395192007616218	22.06789	0.0	109.0	1527.0	6.976583	4.3895764	22.08141	0.0	3125	3123	3123	0.48623854	20	74	159	361	471	958	0	255	2020-02-29_213512
67	5000	1862	13	0	1	0	103	2766	10.888768	4.282122001110835	22.06789	0.0	103.0	1527.0	6.976583	4.3895764	22.08141	0.0	3125	3124	3124	0.5048544	20	74	159	361	471	964	0	255	2020-02-29_213513
67	5000	1862	11	0	3	0	100	2769	10.833534	4.331187572827529	22.06789	0.0	100.0	1527.0	6.976583	4.3895764	22.08141	0.0	3127	3124	3124	0.49	20	74	159	361	471	967	0	255	2020-02-29_213513
67	5000	1862	10	0	3	0	97	2773	10.929853	4.426073002436854	22.06789	0.0	97.0	1527.0	6.976583	4.3895764	22.08141	0.0	3128	3125	3125	0.4329897	20	74	159	361	471	970	0	255	2020-02-29_213513
68	5000	1861	11	0	3	0	93	2777	10.766579	4.346536524721976	22.06789	0.0	93.0	1527.0	6.976583	4.3895764	22.08141	0.0	3128	3125	3125	0.4516129	20	74	159	361	471	974	0	255	2020-02-29_213513
68	5000	1861	11	0	1	0	93	2779	10.778805	4.396056159038231	22.06789	0.0	93.0	1527.0	6.976583	4.3895764	22.08141	0.0	3128	3127	3127	0.4516129	20	74	159	361	471	974	0	255	2020-02-29_213514
68	5000	1861	9	0	2	0	89	2784	10.900966	4.523054828170635	22.06789	0.0	89.0	1527.0	6.976583	4.3895764	22.08141	0.0	3130	3128	3128	0.47191012	20	74	159	361	471	978	0	255	2020-02-29_213514
69	5000	1861	8	0	3	0	88	2785	10.942572	4.531814645247733	22.06789	0.0	88.0	1527.0	6.976583	4.3895764	22.08141	0.0	3131	3128	3128	0.47727272	20	74	159	361	471	979	0	255	2020-02-29_213514
69	5000	1860	8	0	4	0	85	2788	11.049901	4.573640364932965	22.06789	0.0	85.0	1527.0	6.976583	4.3895764	22.08141	0.0	3132	3128	3128	0.48235294	20	74	159	361	471	982	0	255	2020-02-29_213514
69	5000	1860	8	0	2	0	81	2793	11.092456	4.57189767848848	22.06789	0.0	81.0	1527.0	6.976583	4.3895764	22.08141	0.0	3132	3130	3130	0.50617284	20	74	159	361	472	986	0	256	2020-02-29_213514
70	5000	1860	8	0	1	0	76	2799	11.378614	4.581384741660871	22.06789	0.0	76.0	1527.0	6.976583	4.3895764	22.08141	0.0	3132	3131	3131	0.5394737	20	74	159	361	472	991	0	256	2020-02-29_213515
70	5000	1860	8	0	0	0	72	2803	11.1470375	4.644760601005117	22.06789	0.0	72.0	1527.0	6.976583	4.3895764	22.08141	0.0	3132	3132	3132	0.5555556	20	74	159	361	472	995	0	257	2020-02-29_213515
70	5000	1860	7	0	1	0	67	2808	11.089935	4.624089538037313	22.06789	0.0	67.0	1527.0	6.976583	4.3895764	22.08141	0.0	3133	3132	3132	0.5522388	20	74	159	361	472	1000	0	257	2020-02-29_213515
71	5000	1860	6	0	2	0	63	2811	11.096996	4.676615781572934	22.06789	0.0	63.0	1527.0	6.976583	4.3895764	22.08141	0.0	3134	3132	3132	0.53968257	20	74	159	361	472	1004	0	258	2020-02-29_213515
71	5000	1860	6	0	2	0	60	2814	11.118373	4.792067911790881	22.06789	0.0	60.0	1527.0	6.976583	4.3895764	22.08141	0.0	3134	3132	3132	0.56666666	20	74	159	361	472	1007	0	258	2020-02-29_213516
71	5000	1860	6	0	1	0	60	2815	11.0372	4.809145067653739	22.06789	0.0	60.0	1527.0	6.976583	4.3895764	22.08141	0.0	3134	3133	3133	0.55	20	74	159	361	472	1007	0	258	2020-02-29_213516
72	5000	1860	6	0	0	0	58	2818	10.742942	4.816638504702771	22.06789	0.0	58.0	1527.0	6.976583	4.3895764	22.08141	0.0	3134	3134	3134	0.5344828	20	74	159	361	472	1009	0	258	2020-02-29_213516
72	5000	1860	5	0	1	0	57	2819	10.807772	4.833857124272083	22.06789	0.0	57.0	1527.0	6.976583	4.3895764	22.08141	0.0	3135	3134	3134	0.54385966	20	74	159	361	472	1010	0	258	2020-02-29_213516
72	5000	1860	4	0	2	0	55	2821	10.863966	4.912695665806502	22.06789	0.0	55.0	1527.0	6.976583	4.3895764	22.08141	0.0	3136	3134	3134	0.56363636	20	74	159	361	472	1012	0	258	2020-02-29_213516
73	5000	1860	3	0	3	0	49	2826	10.704021	5.018860150906326	22.06789	0.0	49.0	1527.0	6.976583	4.3895764	22.08141	0.0	3137	3134	3134	0.5714286	20	74	159	361	472	1018	0	259	2020-02-29_213517
73	5000	1860	2	0	3	0	45	2831	11.010511	5.00434610308216	22.06789	0.0	45.0	1527.0	6.976583	4.3895764	22.08141	0.0	3138	3135	3135	0.5777778	20	74	159	361	472	1022	0	259	2020-02-29_213517
73	5000	1860	2	0	2	0	42	2835	11.165966	4.672957993334704	22.06789	3.1678543	42.0	1527.0	6.976583	4.3895764	22.08141	0.0	3138	3136	3136	0.52380955	20	74	159	361	472	1025	0	259	2020-02-29_213517
74	5000	1860	2	0	1	0	40	2838	10.91515	4.762774305879412	22.06789	3.1678543	40.0	1527.0	6.976583	4.3895764	22.08141	0.0	3138	3137	3137	0.525	20	74	159	361	472	1027	0	259	2020-02-29_213517
74	5000	1860	2	0	0	0	38	2841	10.563067	4.724962401871223	22.06789	3.1678543	38.0	1527.0	6.976583	4.3895764	22.08141	0.0	3138	3138	3138	0.5263158	20	74	159	361	472	1029	0	259	2020-02-29_213517
74	5000	1860	2	0	0	0	36	2843	10.272624	4.438586894427636	17.988213	3.1678543	36.0	1527.0	6.976583	4.3895764	22.08141	0.0	3138	3138	3138	0.5555556	20	74	159	361	472	1031	0	259	2020-02-29_213518
75	5000	1860	2	0	0	0	32	2846	10.31564	4.675712310869187	17.988213	3.1678543	32.0	1527.0	6.976583	4.3895764	22.08141	0.0	3138	3138	3138	0.5	20	74	159	361	472	1035	0	260	2020-02-29_213518
75	5000	1860	2	0	0	0	32	2846	10.31564	4.675712310869187	17.988213	3.1678543	32.0	1527.0	6.976583	4.3895764	22.08141	0.0	3138	3138	3138	0.5	20	74	159	361	472	1035	0	260	2020-02-29_213518
75	5000	1860	2	0	0	0	31	2847	10.287615	4.750269229687577	17.988213	3.1678543	31.0	1527.0	6.976583	4.3895764	22.08141	0.0	3138	3138	3138	0.516129	20	74	159	361	472	1036	0	260	2020-02-29_213518
76	5000	1860	2	0	0	0	31	2847	10.287615	4.750269229687577	17.988213	3.1678543	31.0	1527.0	6.976583	4.3895764	22.08141	0.0	3138	3138	3138	0.516129	20	74	159	361	472	1036	0	260	2020-02-29_213518
76	5000	1860	2	0	0	0	31	2847	10.287615	4.750269229687577	17.988213	3.1678543	31.0	1527.0	6.976583	4.3895764	22.08141	0.0	3138	3138	3138	0.516129	20	74	159	361	472	1036	0	260	2020-02-29_213518
76	5000	1860	1	0	1	0	31	2847	10.287615	4.750269229687577	17.988213	3.1678543	31.0	1527.0	6.976583	4.3895764	22.08141	0.0	3139	3138	3138	0.516129	20	74	159	361	472	1036	0	260	2020-02-29_213519
77	5000	1860	0	0	2	0	30	2848	10.247558	4.82614756955889	17.988213	3.1678543	30.0	1527.0	6.976583	4.3895764	22.08141	0.0	3140	3138	3138	0.53333336	20	74	159	361	472	1037	0	260	2020-02-29_213519
77	5000	1860	0	0	2	0	29	2849	10.3906765	4.846350974427459	17.988213	3.1678543	29.0	1527.0	6.976583	4.3895764	22.08141	0.0	3140	3138	3138	0.55172414	20	74	159	361	472	1038	0	260	2020-02-29_213519
77	5000	1860	0	0	1	0	28	2851	10.687123	4.946778861947316	17.988213	3.1678543	28.0	1527.0	6.976583	4.3895764	22.08141	0.0	3140	3139	3139	0.5	20	74	159	361	472	1039	0	260	2020-02-29_213519
78	5000	1860	0	0	0	0	27	2853	10.866412	5.289752864437174	21.013508	3.1678543	27.0	1527.0	6.976583	4.3895764	22.08141	0.0	3140	3140	3140	0.5555556	20	74	159	361	472	1040	0	260	2020-02-29_213519
78	5000	1860	0	0	0	0	27	2853	10.866412	5.289752864437174	21.013508	3.1678543	27.0	1527.0	6.976583	4.3895764	22.08141	0.0	3140	3140	3140	0.5555556	20	74	159	361	472	1040	0	260	2020-02-29_213520
78	5000	1860	0	0	0	0	24	2856	11.0203285	5.409499762741974	21.013508	3.1678543	24.0	1527.0	6.976583	4.3895764	22.08141	0.0	3140	3140	3140	0.5833333	20	74	159	361	472	1043	0	260	2020-02-29_213520
79	5000	1860	0	0	0	0	24	2856	11.0203285	5.409499762741974	21.013508	3.1678543	24.0	1527.0	6.976583	4.3895764	22.08141	0.0	3140	3140	3140	0.5833333	20	74	159	361	472	1043	0	260	2020-02-29_213520
79	5000	1860	0	0	0	0	23	2857	11.043081	5.5299024071799465	21.013508	3.1678543	23.0	1527.0	6.976583	4.3895764	22.08141	0.0	3140	3140	3140	0.6086956	20	74	159	361	472	1044	0	260	2020-02-29_213520
79	5000	1860	0	0	0	0	21	2859	10.697078	5.659381821373926	21.013508	3.1678543	21.0	1527.0	6.976583	4.3895764	22.08141	0.0	3140	3140	3140	0.61904764	20	74	159	361	472	1046	0	260	2020-02-29_213520
80	5000	1860	0	0	0	0	21	2859	10.697078	5.659381821373926	21.013508	3.1678543	21.0	1527.0	6.976583	4.3895764	22.08141	0.0	3140	3140	3140	0.61904764	20	74	159	361	472	1046	0	260	2020-02-29_213520
80	5000	1860	0	0	0	0	19	2861	10.462888	5.784138715586993	21.013508	3.1678543	19.0	1527.0	6.976583	4.3895764	22.08141	0.0	3140	3140	3140	0.47368422	20	74	159	361	472	1048	0	260	2020-02-29_213521
80	5000	1860	0	0	0	0	19	2861	10.462888	5.784138715586993	21.013508	3.1678543	19.0	1527.0	6.976583	4.3895764	22.08141	0.0	3140	3140	3140	0.47368422	20	74	159	361	472	1048	0	260	2020-02-29_213521
81	5000	1860	0	0	0	0	19	2861	10.462888	5.784138715586993	21.013508	3.1678543	19.0	1527.0	6.976583	4.3895764	22.08141	0.0	3140	3140	3140	0.47368422	20	74	159	361	472	1048	0	260	2020-02-29_213521
81	5000	1860	0	0	0	0	17	2863	10.419589	5.992796388250262	21.013508	3.1678543	17.0	1527.0	6.976583	4.3895764	22.08141	0.0	3140	3140	3140	0.47058824	20	74	159	361	472	1050	0	260	2020-02-29_213521
81	5000	1860	0	0	0	0	17	2863	10.419589	5.992796388250262	21.013508	3.1678543	17.0	1527.0	6.976583	4.3895764	22.08141	0.0	3140	3140	3140	0.47058824	20	74	159	361	472	1050	0	260	2020-02-29_213521
82	5000	1860	0	0	0	0	14	2866	10.453924	6.2255080417920885	21.013508	3.1678543	14.0	1527.0	6.976583	4.3895764	22.08141	0.0	3140	3140	3140	0.5714286	20	74	159	361	472	1053	0	260	2020-02-29_213522
82	5000	1860	0	0	0	0	14	2866	10.453924	6.2255080417920885	21.013508	3.1678543	14.0	1527.0	6.976583	4.3895764	22.08141	0.0	3140	3140	3140	0.5714286	20	74	159	361	472	1053	0	260	2020-02-29_213522
82	5000	1860	0	0	0	0	13	2867	9.99048	6.223279367440054	21.013508	3.1678543	13.0	1527.0	6.976583	4.3895764	22.08141	0.0	3140	3140	3140	0.53846157	20	74	159	361	472	1054	0	260	2020-02-29_213522
83	5000	1860	0	0	0	0	13	2867	9.99048	6.223279367440054	21.013508	3.1678543	13.0	1527.0	6.976583	4.3895764	22.08141	0.0	3140	3140	3140	0.53846157	20	74	159	361	472	1054	0	260	2020-02-29_213522
83	5000	1860	0	0	0	0	13	2867	9.99048	6.223279367440054	21.013508	3.1678543	13.0	1527.0	6.976583	4.3895764	22.08141	0.0	3140	3140	3140	0.53846157	20	74	159	361	472	1054	0	260	2020-02-29_213522
83	5000	1860	0	0	0	0	13	2867	9.99048	6.223279367440054	21.013508	3.1678543	13.0	1527.0	6.976583	4.3895764	22.08141	0.0	3140	3140	3140	0.53846157	20	74	159	361	472	1054	0	260	2020-02-29_213522
84	5000	1860	0	0	0	0	13	2867	9.99048	6.223279367440054	21.013508	3.1678543	13.0	1527.0	6.976583	4.3895764	22.08141	0.0	3140	3140	3140	0.53846157	20	74	159	361	472	1054	0	260	2020-02-29_213523
84	5000	1860	0	0	0	0	12	2868	10.400201	6.314217815268361	21.013508	3.1678543	12.0	1527.0	6.976583	4.3895764	22.08141	0.0	3140	3140	3140	0.5	20	74	159	361	472	1055	0	260	2020-02-29_213523
84	5000	1860	0	0	0	0	11	2869	11.03287	6.21069366168364	21.013508	3.1678543	11.0	1527.0	6.976583	4.3895764	22.08141	0.0	3140	3140	3140	0.45454547	20	74	159	361	472	1056	0	260	2020-02-29_213523
85	5000	1860	0	0	0	0	11	2869	11.03287	6.21069366168364	21.013508	3.1678543	11.0	1527.0	6.976583	4.3895764	22.08141	0.0	3140	3140	3140	0.45454547	20	74	159	361	472	1056	0	260	2020-02-29_213523
85	5000	1860	0	0	0	0	9	2871	10.635976	6.3687309407107175	21.013508	3.1678543	9.0	1527.0	6.976583	4.3895764	22.08141	0.0	3140	3140	3140	0.44444445	20	74	159	361	472	1058	0	260	2020-02-29_213523
85	5000	1860	0	0	0	0	8	2872	11.169125	6.59025271265453	21.013508	3.1678543	8.0	1527.0	6.976583	4.3895764	22.08141	0.0	3140	3140	3140	0.5	20	74	159	361	472	1059	0	260	2020-02-29_213523
86	5000	1860	0	0	0	0	8	2872	11.169125	6.59025271265453	21.013508	3.1678543	8.0	1527.0	6.976583	4.3895764	22.08141	0.0	3140	3140	3140	0.5	20	74	159	361	472	1059	0	260	2020-02-29_213524
86	5000	1860	0	0	0	0	8	2872	11.169125	6.59025271265453	21.013508	3.1678543	8.0	1527.0	6.976583	4.3895764	22.08141	0.0	3140	3140	3140	0.5	20	74	159	361	472	1059	0	260	2020-02-29_213524
86	5000	1860	0	0	0	0	7	2873	12.015623	6.631902877206894	21.013508	3.1678543	7.0	1527.0	6.976583	4.3895764	22.08141	0.0	3140	3140	3140	0.5714286	20	74	159	361	472	1060	0	260	2020-02-29_213524
87	5000	1860	0	0	0	0	6	2874	11.2505455	6.91821385126578	21.013508	3.1678543	6.0	1527.0	6.976583	4.3895764	22.08141	0.0	3140	3140	3140	0.5	20	74	159	361	472	1061	0	260	2020-02-29_213524
87	5000	1860	0	0	0	0	5	2875	12.315664	7.163693750307404	21.013508	3.1678543	5.0	1527.0	6.976583	4.3895764	22.08141	0.0	3140	3140	3140	0.4	20	74	159	361	472	1062	0	260	2020-02-29_213524
87	5000	1860	0	0	0	0	5	2875	12.315664	7.163693750307404	21.013508	3.1678543	5.0	1527.0	6.976583	4.3895764	22.08141	0.0	3140	3140	3140	0.4	20	74	159	361	472	1062	0	260	2020-02-29_213525
88	5000	1860	0	0	0	0	5	2875	12.315664	7.163693750307404	21.013508	3.1678543	5.0	1527.0	6.976583	4.3895764	22.08141	0.0	3140	3140	3140	0.4	20	74	159	361	472	1062	0	260	2020-02-29_213525
88	5000	1860	0	0	0	0	5	2875	12.315664	7.163693750307404	21.013508	3.1678543	5.0	1527.0	6.976583	4.3895764	22.08141	0.0	3140	3140	3140	0.4	20	74	159	361	472	1062	0	260	2020-02-29_213525
88	5000	1860	0	0	0	0	5	2875	12.315664	7.163693750307404	21.013508	3.1678543	5.0	1527.0	6.976583	4.3895764	22.08141	0.0	3140	3140	3140	0.4	20	74	159	361	472	1062	0	260	2020-02-29_213525
89	5000	1860	0	0	0	0	4	2876	11.376099	7.908188412634499	21.013508	3.1678543	4.0	1527.0	6.976583	4.3895764	22.08141	0.0	3140	3140	3140	0.25	20	74	159	361	472	1063	0	260	2020-02-29_213525
89	5000	1860	0	0	0	0	4	2876	11.376099	7.908188412634499	21.013508	3.1678543	4.0	1527.0	6.976583	4.3895764	22.08141	0.0	3140	3140	3140	0.25	20	74	159	361	472	1063	0	260	2020-02-29_213525
89	5000	1860	0	0	0	0	4	2876	11.376099	7.908188412634499	21.013508	3.1678543	4.0	1527.0	6.976583	4.3895764	22.08141	0.0	3140	3140	3140	0.25	20	74	159	361	472	1063	0	260	2020-02-29_213526
90	5000	1860	0	0	0	0	2	2878	17.652111	4.753732921039035	21.013508	14.290714	2.0	1527.0	6.976583	4.3895764	22.08141	0.0	3140	3140	3140	0.5	20	74	159	361	472	1065	0	260	2020-02-29_213526
90	5000	1860	0	0	0	0	1	2879	21.013508	NaN	21.013508	21.013508	1.0	1527.0	6.976583	4.3895764	22.08141	0.0	3140	3140	3140	1.0	20	74	159	361	472	1066	0	260	2020-02-29_213526
90	5000	1860	0	0	0	0	0	2880	NaN	-0.0	9999.0	9999.0	0.0	1527.0	6.976583	4.3895764	22.08141	0.0	3140	3140	3140	0.0	20	74	159	361	472	1067	0	260	2020-02-29_213526
91	5000	1860	0	0	0	0	0	2880	NaN	-0.0	9999.0	9999.0	0.0	1527.0	6.976583	4.3895764	22.08141	0.0	3140	3140	3140	0.0	20	74	159	361	472	1067	0	260	2020-02-29_213526
91	5000	1860	0	0	0	0	0	2880	NaN	-0.0	9999.0	9999.0	0.0	1527.0	6.976583	4.3895764	22.08141	0.0	3140	3140	3140	0.0	20	74	159	361	472	1067	0	260	2020-02-29_213526
91	5000	1860	0	0	0	0	0	2880	NaN	-0.0	9999.0	9999.0	0.0	1527.0	6.976583	4.3895764	22.08141	0.0	3140	3140	3140	0.0	20	74	159	361	472	1067	0	260	2020-02-29_213527
92	5000	1860	0	0	0	0	0	2880	NaN	-0.0	9999.0	9999.0	0.0	1527.0	6.976583	4.3895764	22.08141	0.0	3140	3140	3140	0.0	20	74	159	361	472	1067	0	260	2020-02-29_213527
92	5000	1860	0	0	0	0	0	2880	NaN	-0.0	9999.0	9999.0	0.0	1527.0	6.976583	4.3895764	22.08141	0.0	3140	3140	3140	0.0	20	74	159	361	472	1067	0	260	2020-02-29_213527
92	5000	1860	0	0	0	0	0	2880	NaN	-0.0	9999.0	9999.0	0.0	1527.0	6.976583	4.3895764	22.08141	0.0	3140	3140	3140	0.0	20	74	159	361	472	1067	0	260	2020-02-29_213527
93	5000	1860	0	0	0	0	0	2880	NaN	-0.0	9999.0	9999.0	0.0	1527.0	6.976583	4.3895764	22.08141	0.0	3140	3140	3140	0.0	20	74	159	361	472	1067	0	260	2020-02-29_213527
93	5000	1860	0	0	0	0	0	2880	NaN	-0.0	9999.0	9999.0	0.0	1527.0	6.976583	4.3895764	22.08141	0.0	3140	3140	3140	0.0	20	74	159	361	472	1067	0	260	2020-02-29_213528
93	5000	1860	0	0	0	0	0	2880	NaN	-0.0	9999.0	9999.0	0.0	1527.0	6.976583	4.3895764	22.08141	0.0	3140	3140	3140	0.0	20	74	159	361	472	1067	0	260	2020-02-29_213528
94	5000	1860	0	0	0	0	0	2880	NaN	-0.0	9999.0	9999.0	0.0	1527.0	6.976583	4.3895764	22.08141	0.0	3140	3140	3140	0.0	20	74	159	361	472	1067	0	260	2020-02-29_213528
94	5000	1860	0	0	0	0	0	2880	NaN	-0.0	9999.0	9999.0	0.0	1527.0	6.976583	4.3895764	22.08141	0.0	3140	3140	3140	0.0	20	74	159	361	472	1067	0	260	2020-02-29_213528
94	5000	1860	0	0	0	0	0	2880	NaN	-0.0	9999.0	9999.0	0.0	1527.0	6.976583	4.3895764	22.08141	0.0	3140	3140	3140	0.0	20	74	159	361	472	1067	0	260	2020-02-29_213528
95	5000	1860	0	0	0	0	0	2880	NaN	-0.0	9999.0	9999.0	0.0	1527.0	6.976583	4.3895764	22.08141	0.0	3140	3140	3140	0.0	20	74	159	361	472	1067	0	260	2020-02-29_213528
95	5000	1860	0	0	0	0	0	2880	NaN	-0.0	9999.0	9999.0	0.0	1527.0	6.976583	4.3895764	22.08141	0.0	3140	3140	3140	0.0	20	74	159	361	472	1067	0	260	2020-02-29_213529
95	5000	1860	0	0	0	0	0	2880	NaN	-0.0	9999.0	9999.0	0.0	1527.0	6.976583	4.3895764	22.08141	0.0	3140	3140	3140	0.0	20	74	159	361	472	1067	0	260	2020-02-29_213529
96	5000	1860	0	0	0	0	0	2880	NaN	-0.0	9999.0	9999.0	0.0	1527.0	6.976583	4.3895764	22.08141	0.0	3140	3140	3140	0.0	20	74	159	361	472	1067	0	260	2020-02-29_213529
96	5000	1860	0	0	0	0	0	2880	NaN	-0.0	9999.0	9999.0	0.0	1527.0	6.976583	4.3895764	22.08141	0.0	3140	3140	3140	0.0	20	74	159	361	472	1067	0	260	2020-02-29_213529
96	5000	1860	0	0	0	0	0	2880	NaN	-0.0	9999.0	9999.0	0.0	1527.0	6.976583	4.3895764	22.08141	0.0	3140	3140	3140	0.0	20	74	159	361	472	1067	0	260	2020-02-29_213529
97	5000	1860	0	0	0	0	0	2880	NaN	-0.0	9999.0	9999.0	0.0	1527.0	6.976583	4.3895764	22.08141	0.0	3140	3140	3140	0.0	20	74	159	361	472	1067	0	260	2020-02-29_213529
97	5000	1860	0	0	0	0	0	2880	NaN	-0.0	9999.0	9999.0	0.0	1527.0	6.976583	4.3895764	22.08141	0.0	3140	3140	3140	0.0	20	74	159	361	472	1067	0	260	2020-02-29_213530
97	5000	1860	0	0	0	0	0	2880	NaN	-0.0	9999.0	9999.0	0.0	1527.0	6.976583	4.3895764	22.08141	0.0	3140	3140	3140	0.0	20	74	159	361	472	1067	0	260	2020-02-29_213530
98	5000	1860	0	0	0	0	0	2880	NaN	-0.0	9999.0	9999.0	0.0	1527.0	6.976583	4.3895764	22.08141	0.0	3140	3140	3140	0.0	20	74	159	361	472	1067	0	260	2020-02-29_213530
98	5000	1860	0	0	0	0	0	2880	NaN	-0.0	9999.0	9999.0	0.0	1527.0	6.976583	4.3895764	22.08141	0.0	3140	3140	3140	0.0	20	74	159	361	472	1067	0	260	2020-02-29_213530
98	5000	1860	0	0	0	0	0	2880	NaN	-0.0	9999.0	9999.0	0.0	1527.0	6.976583	4.3895764	22.08141	0.0	3140	3140	3140	0.0	20	74	159	361	472	1067	0	260	2020-02-29_213530
99	5000	1860	0	0	0	0	0	2880	NaN	-0.0	9999.0	9999.0	0.0	1527.0	6.976583	4.3895764	22.08141	0.0	3140	3140	3140	0.0	20	74	159	361	472	1067	0	260	2020-02-29_213530
99	5000	1860	0	0	0	0	0	2880	NaN	-0.0	9999.0	9999.0	0.0	1527.0	6.976583	4.3895764	22.08141	0.0	3140	3140	3140	0.0	20	74	159	361	472	1067	0	260	2020-02-29_213531
99	5000	1860	0	0	0	0	0	2880	NaN	-0.0	9999.0	9999.0	0.0	1527.0	6.976583	4.3895764	22.08141	0.0	3140	3140	3140	0.0	20	74	159	361	472	1067	0	260	2020-02-29_213531
100	5000	1860	0	0	0	0	0	2880	NaN	-0.0	9999.0	9999.0	0.0	1527.0	6.976583	4.3895764	22.08141	0.0	3140	3140	3140	0.0	20	74	159	361	472	1067	0	260	2020-02-29_213531
100	5000	1860	0	0	0	0	0	2880	NaN	-0.0	9999.0	9999.0	0.0	1527.0	6.976583	4.3895764	22.08141	0.0	3140	3140	3140	0.0	20	74	159	361	472	1067	0	260	2020-02-29_213531
100	5000	1860	0	0	0	0	0	2880	NaN	-0.0	9999.0	9999.0	0.0	1527.0	6.976583	4.3895764	22.08141	0.0	3140	3140	3140	0.0	20	74	159	361	472	1067	0	260	2020-02-29_213531
101	5000	1860	0	0	0	0	0	2880	NaN	-0.0	9999.0	9999.0	0.0	1527.0	6.976583	4.3895764	22.08141	0.0	3140	3140	3140	0.0	20	74	159	361	472	1067	0	260	2020-02-29_213532
101	5000	1860	0	0	0	0	0	2880	NaN	-0.0	9999.0	9999.0	0.0	1527.0	6.976583	4.3895764	22.08141	0.0	3140	3140	3140	0.0	20	74	159	361	472	1067	0	260	2020-02-29_213532
101	5000	1860	0	0	0	0	0	2880	NaN	-0.0	9999.0	9999.0	0.0	1527.0	6.976583	4.3895764	22.08141	0.0	3140	3140	3140	0.0	20	74	159	361	472	1067	0	260	2020-02-29_213532
102	5000	1860	0	0	0	0	0	2880	NaN	-0.0	9999.0	9999.0	0.0	1527.0	6.976583	4.3895764	22.08141	0.0	3140	3140	3140	0.0	20	74	159	361	472	1067	0	260	2020-02-29_213532
102	5000	1860	0	0	0	0	0	2880	NaN	-0.0	9999.0	9999.0	0.0	1527.0	6.976583	4.3895764	22.08141	0.0	3140	3140	3140	0.0	20	74	159	361	472	1067	0	260	2020-02-29_213532
102	5000	1860	0	0	0	0	0	2880	NaN	-0.0	9999.0	9999.0	0.0	1527.0	6.976583	4.3895764	22.08141	0.0	3140	3140	3140	0.0	20	74	159	361	472	1067	0	260	2020-02-29_213532
103	5000	1860	0	0	0	0	0	2880	NaN	-0.0	9999.0	9999.0	0.0	1527.0	6.976583	4.3895764	22.08141	0.0	3140	3140	3140	0.0	20	74	159	361	472	1067	0	260	2020-02-29_213533
103	5000	1860	0	0	0	0	0	2880	NaN	-0.0	9999.0	9999.0	0.0	1527.0	6.976583	4.3895764	22.08141	0.0	3140	3140	3140	0.0	20	74	159	361	472	1067	0	260	2020-02-29_213533
103	5000	1860	0	0	0	0	0	2880	NaN	-0.0	9999.0	9999.0	0.0	1527.0	6.976583	4.3895764	22.08141	0.0	3140	3140	3140	0.0	20	74	159	361	472	1067	0	260	2020-02-29_213533
104	5000	1860	0	0	0	0	0	2880	NaN	-0.0	9999.0	9999.0	0.0	1527.0	6.976583	4.3895764	22.08141	0.0	3140	3140	3140	0.0	20	74	159	361	472	1067	0	260	2020-02-29_213533
104	5000	1860	0	0	0	0	0	2880	NaN	-0.0	9999.0	9999.0	0.0	1527.0	6.976583	4.3895764	22.08141	0.0	3140	3140	3140	0.0	20	74	159	361	472	1067	0	260	2020-02-29_213533
104	5000	1860	0	0	0	0	0	2880	NaN	-0.0	9999.0	9999.0	0.0	1527.0	6.976583	4.3895764	22.08141	0.0	3140	3140	3140	0.0	20	74	159	361	472	1067	0	260	2020-02-29_213534
105	5000	1860	0	0	0	0	0	2880	NaN	-0.0	9999.0	9999.0	0.0	1527.0	6.976583	4.3895764	22.08141	0.0	3140	3140	3140	0.0	20	74	159	361	472	1067	0	260	2020-02-29_213534
105	5000	1860	0	0	0	0	0	2880	NaN	-0.0	9999.0	9999.0	0.0	1527.0	6.976583	4.3895764	22.08141	0.0	3140	3140	3140	0.0	20	74	159	361	472	1067	0	260	2020-02-29_213534
105	5000	1860	0	0	0	0	0	2880	NaN	-0.0	9999.0	9999.0	0.0	1527.0	6.976583	4.3895764	22.08141	0.0	3140	3140	3140	0.0	20	74	159	361	472	1067	0	260	2020-02-29_213534
106	5000	1860	0	0	0	0	0	2880	NaN	-0.0	9999.0	9999.0	0.0	1527.0	6.976583	4.3895764	22.08141	0.0	3140	3140	3140	0.0	20	74	159	361	472	1067	0	260	2020-02-29_213534
