# Supplementary material for: Discrete simulation analysis of COVID-19 and prediction of isolation bed numbers
Source: PeerJ. 2021 Jun 23;9:e11629. doi: 10.7717/peerj.11629 (PMC8234972; doi:10.7717/peerj.11629)
Supplement: Supplemental Information 3 [file peerj-09-11629-s003.zip › raw_data/Hospital isolation capacity_output_2020-02-29_213539.csv]

worldTime(Day)	CITY_PERSON_SIZE	NORMAL	SHADOW	SUPER	CONFIRMED	DIAGNOSIS	FREEZE	CURED	shadow_average	shadow_std	shadow_max	shadow_min	real_countTmp	max_count	count_shadow_average	count_shadow_std	count_shadow_max	count_shadow_min	sum_confirmed_mark	sum_diagnosis_mark	sum_freeze_mark	r0	G1num	G2num	G3Num	G4Num	G5Num	BED_CanUse	BED_Need	DEATH	recordTime
0	5000	4978	22	0	0	0	0	0	NaN	-0.0	9999.0	9999.0	0.0	0.0	NaN	-0.0	9999.0	9999.0	0	0	0	0.0	0	0	0	0	0	1067	0	0	2020-02-29_213540
0	5000	4968	30	0	2	0	0	0	NaN	-0.0	9999.0	9999.0	0.0	0.0	NaN	-0.0	9999.0	9999.0	2	0	0	0.0	0	0	0	0	0	1067	0	0	2020-02-29_213541
0	5000	4965	30	0	5	0	0	0	NaN	-0.0	9999.0	9999.0	0.0	0.0	NaN	-0.0	9999.0	9999.0	5	0	0	0.0	0	0	0	0	0	1067	0	0	2020-02-29_213541
1	5000	4962	33	0	3	0	2	0	0.0	0.0	0.0	0.0	2.0	2.0	0.0	0.0	0.0	0.0	5	2	2	1.5	2	0	0	0	0	1065	0	0	2020-02-29_213542
1	5000	4954	41	0	0	0	5	0	0.0	0.0	0.0	0.0	5.0	5.0	0.0	0.0	0.0	0.0	5	5	5	0.6	2	2	0	1	0	1062	0	0	2020-02-29_213542
1	5000	4950	43	0	2	0	5	0	0.0	0.0	0.0	0.0	5.0	5.0	0.0	0.0	0.0	0.0	7	5	5	0.6	2	2	0	1	0	1062	0	0	2020-02-29_213542
2	5000	4939	54	0	2	0	5	0	0.0	0.0	0.0	0.0	5.0	5.0	0.0	0.0	0.0	0.0	7	5	5	0.6	2	2	0	1	0	1062	0	0	2020-02-29_213542
2	5000	4931	62	0	2	0	5	0	0.0	0.0	0.0	0.0	5.0	5.0	0.0	0.0	0.0	0.0	7	5	5	0.6	2	2	0	1	0	1062	0	0	2020-02-29_213542
2	5000	4924	66	0	3	0	7	0	0.2425539	0.5518368284648022	1.4804355	0.0	7.0	7.0	0.2425539	0.55183685	1.4804355	0.0	10	7	7	0.71428573	3	2	1	1	0	1060	0	0	2020-02-29_213542
3	5000	4914	76	0	3	0	7	0	0.2425539	0.5518368284648022	1.4804355	0.0	7.0	7.0	0.2425539	0.55183685	1.4804355	0.0	10	7	7	0.71428573	3	2	1	1	0	1060	0	0	2020-02-29_213543
3	5000	4899	86	0	7	0	8	0	0.21223466	0.5180488029746703	1.4804355	0.0	8.0	8.0	0.21223466	0.5180488	1.4804355	0.0	15	8	8	0.625	3	3	1	1	0	1059	0	0	2020-02-29_213543
3	5000	4886	98	0	6	0	10	0	0.6732987	1.0748202772498532	2.6050832	0.0	10.0	10.0	0.6732987	1.0748203	2.6050832	0.0	16	10	10	1.0	5	3	1	1	0	1057	0	0	2020-02-29_213543
4	5000	4872	111	0	4	0	13	0	0.5179221	0.9765287164566558	2.6050832	0.0	13.0	13.0	0.5179221	0.9765287	2.6050832	0.0	17	13	13	0.84615386	5	4	1	2	0	1054	0	0	2020-02-29_213543
4	5000	4863	118	0	4	0	15	0	0.86785	1.2933855105391743	3.2797165	0.0	15.0	15.0	0.86785	1.2933855	3.2797165	0.0	19	15	15	1.0	7	4	1	2	0	1052	0	0	2020-02-29_213543
4	5000	4847	131	0	6	0	16	0	0.8792349	1.2503587208055855	3.2797165	0.0	16.0	16.0	0.8792349	1.2503587	3.2797165	0.0	22	16	16	1.0	7	4	2	2	0	1051	0	0	2020-02-29_213543
5	5000	4830	145	0	8	0	17	0	0.8693128	1.2113457268521954	3.2797165	0.0	17.0	17.0	0.8693128	1.2113457	3.2797165	0.0	25	17	17	0.9411765	7	4	3	2	0	1050	0	0	2020-02-29_213544
5	5000	4810	158	0	12	0	20	0	0.98624164	1.3174633909202562	3.864878	0.0	20.0	20.0	0.98624164	1.3174634	3.864878	0.0	32	20	20	0.95	7	4	4	3	1	1047	0	0	2020-02-29_213544
5	5000	4791	173	0	12	0	24	0	0.958141	1.2778664082504476	3.864878	0.0	24.0	24.0	0.958141	1.2778664	3.864878	0.0	36	24	24	0.8333333	7	4	5	4	3	1043	0	0	2020-02-29_213544
6	5000	4765	196	0	11	0	28	0	0.9964218	1.438156061147896	4.9044266	0.0	28.0	28.0	0.9964218	1.438156	4.9044266	0.0	39	28	28	0.85714287	8	4	6	5	3	1039	0	0	2020-02-29_213544
6	5000	4747	209	0	12	0	32	0	1.2345809	1.587509128213906	4.9418435	0.0	32.0	32.0	1.2345809	1.5875092	4.9418435	0.0	44	32	32	0.9375	8	5	7	6	3	1035	0	0	2020-02-29_213544
6	5000	4710	243	0	11	0	36	0	1.4655414	1.690637426982906	5.3378205	0.0	36.0	36.0	1.4655414	1.6906375	5.3378205	0.0	47	36	36	0.8888889	9	5	8	8	3	1031	0	0	2020-02-29_213544
7	5000	4680	263	0	17	0	40	0	1.5869807	1.8182333012357843	5.763614	0.0	40.0	40.0	1.5869807	1.8182333	5.763614	0.0	57	40	40	0.875	10	5	9	8	3	1027	0	0	2020-02-29_213545
7	5000	4661	275	0	18	0	46	0	1.7107735	1.9551490366877433	5.831605	0.0	46.0	46.0	1.7107735	1.955149	5.831605	0.0	64	46	46	0.9347826	10	8	9	8	4	1021	0	0	2020-02-29_213545
7	5000	4640	288	0	21	0	51	0	1.5666546	1.9127053568173225	5.831605	0.0	51.0	51.0	1.5666546	1.9127053	5.831605	0.0	72	51	51	0.84313726	10	8	9	12	4	1016	0	0	2020-02-29_213545
8	5000	4609	313	0	16	0	62	0	1.5107493	1.8774329613147196	5.831605	0.0	62.0	62.0	1.5107493	1.877433	5.831605	0.0	78	62	62	0.7903226	10	9	11	15	6	1005	0	0	2020-02-29_213545
8	5000	4574	338	0	22	0	66	0	1.5521703	1.924348557461841	5.91803	0.0	66.0	66.0	1.5521703	1.9243486	5.91803	0.0	88	66	66	0.77272725	10	9	14	15	7	1001	0	0	2020-02-29_213546
8	5000	4544	358	0	25	0	73	0	1.6359686	1.9830493854638616	6.2651005	0.0	73.0	73.0	1.6359686	1.9830494	6.2651005	0.0	98	73	73	0.75342464	10	10	14	16	8	994	0	0	2020-02-29_213546
9	5000	4513	379	0	29	0	79	0	1.8465186	2.2104327700714763	7.910602	0.0	79.0	79.0	1.8465186	2.2104328	7.910602	0.0	108	79	79	0.9240506	11	11	14	17	10	988	0	0	2020-02-29_213546
9	5000	4482	395	0	34	0	89	0	2.011964	2.2658289324301597	7.910602	0.0	89.0	89.0	2.011964	2.2658288	7.910602	0.0	123	89	89	1.011236	11	12	17	19	10	978	0	0	2020-02-29_213546
9	5000	4447	422	0	32	0	99	0	2.2032926	2.3205335107219516	7.910602	0.0	99.0	99.0	2.2032926	2.3205335	7.910602	0.0	131	99	99	1.060606	11	14	20	22	11	968	0	0	2020-02-29_213547
10	5000	4411	444	0	31	0	113	0	2.2457106	2.3544213036302133	7.910602	0.0	113.0	113.0	2.2457106	2.3544214	7.910602	0.0	145	114	114	1.0619469	11	16	23	24	14	954	0	1	2020-02-29_213547
10	5000	4372	472	0	31	0	124	0	2.3713791	2.410523125471697	9.0710745	0.0	124.0	124.0	2.3713791	2.4105232	9.0710745	0.0	156	125	125	1.1612903	11	19	24	27	16	943	0	1	2020-02-29_213547
10	5000	4336	499	0	29	0	134	0	2.4052904	2.454665071128784	9.0710745	0.0	134.0	134.0	2.4052904	2.4546652	9.0710745	0.0	165	136	136	1.1865672	11	21	26	28	21	933	0	2	2020-02-29_213548
11	5000	4293	524	0	35	0	145	0	2.3622503	2.4139540564614195	9.0710745	0.0	145.0	145.0	2.3622503	2.413954	9.0710745	0.0	183	148	148	1.1310345	11	21	28	32	23	922	0	3	2020-02-29_213548
11	5000	4251	542	0	49	0	154	0	2.553693	2.5466272900651155	9.498863	0.0	154.0	154.0	2.553693	2.5466273	9.498863	0.0	207	158	158	1.1753247	11	23	30	35	23	913	0	4	2020-02-29_213548
11	5000	4216	568	0	48	0	163	1	2.5946178	2.563826705997785	9.498863	0.0	163.0	163.0	2.5946178	2.5638268	9.498863	0.0	216	168	168	1.1472392	11	25	33	37	24	904	0	4	2020-02-29_213548
12	5000	4184	579	0	51	0	181	1	2.708259	2.6674995512456974	10.712338	0.0	181.0	181.0	2.708259	2.6674995	10.712338	0.0	237	186	186	1.2044199	12	26	36	38	27	886	0	4	2020-02-29_213549
12	5000	4150	592	0	50	0	203	1	3.0453103	2.8297367456069966	10.866264	0.0	203.0	203.0	3.0453103	2.8297367	10.866264	0.0	258	208	208	1.3842365	12	28	42	42	32	864	0	4	2020-02-29_213549
12	5000	4116	609	0	58	0	212	1	3.103331	2.8356121286424214	10.866264	0.0	212.0	212.0	3.103331	2.835612	10.866264	0.0	275	217	217	1.3867924	12	30	42	46	34	855	0	4	2020-02-29_213550
13	5000	4084	609	0	66	0	236	1	3.2450294	2.956688239941027	11.884818	0.0	236.0	236.0	3.2450294	2.9566882	11.884818	0.0	307	241	241	1.3474576	13	30	46	50	42	831	0	4	2020-02-29_213550
13	5000	4037	629	0	73	0	256	1	3.3340583	3.028067737270186	11.884818	0.0	256.0	256.0	3.3340583	3.0280678	11.884818	0.0	334	261	261	1.3320312	13	32	49	55	44	811	0	4	2020-02-29_213550
13	5000	4006	639	0	75	0	273	2	3.447259	3.0967535986330867	12.171869	0.0	273.0	273.0	3.447259	3.0967536	12.171869	0.0	355	280	280	1.3516483	13	34	50	57	47	794	0	5	2020-02-29_213551
14	5000	3978	641	0	73	0	301	2	3.6185672	3.205389943317459	12.994658	0.0	301.0	301.0	3.6185672	3.20539	12.994658	0.0	381	308	308	1.3621262	16	36	54	62	55	766	0	5	2020-02-29_213551
14	5000	3942	651	0	70	0	330	2	3.802597	3.2707505590246946	13.175564	0.0	330.0	330.0	3.802597	3.2707505	13.175564	0.0	407	337	337	1.369697	17	39	57	69	61	737	0	5	2020-02-29_213551
14	5000	3903	665	0	74	0	350	2	3.8369548	3.2980554284411023	13.642236	0.0	350.0	350.0	3.8369548	3.2980554	13.642236	0.0	432	358	358	1.3542857	18	40	59	76	62	717	0	6	2020-02-29_213552
15	5000	3865	691	0	61	0	374	2	3.875984	3.293190583238282	13.642236	0.0	374.0	374.0	3.875984	3.2931905	13.642236	0.0	444	383	383	1.3315508	18	43	64	79	65	693	0	7	2020-02-29_213552
15	5000	3825	704	0	62	0	400	2	3.9560146	3.328594622364547	14.016786	0.0	400.0	400.0	3.9560146	3.3285947	14.016786	0.0	471	409	409	1.3225	20	43	67	81	72	667	0	7	2020-02-29_213553
15	5000	3788	711	0	69	0	421	3	4.03217	3.327752320820771	14.016786	0.0	421.0	421.0	4.03217	3.3277524	14.016786	0.0	501	432	432	1.3206651	20	44	70	87	78	646	0	8	2020-02-29_213553
16	5000	3744	730	0	79	0	435	4	4.0628796	3.334055599799396	14.016786	0.0	435.0	435.0	4.0628796	3.3340557	14.016786	0.0	526	447	447	1.3149425	20	45	72	90	80	632	0	8	2020-02-29_213553
16	5000	3700	740	0	87	0	458	6	4.1629043	3.3380257638859248	14.016786	0.0	458.0	458.0	4.1629043	3.3380258	14.016786	0.0	560	473	473	1.327511	20	45	74	96	84	609	0	9	2020-02-29_213554
16	5000	3666	744	0	88	0	486	7	4.283952	3.371483560349224	15.26062	0.0	486.0	486.0	4.283952	3.3714836	15.26062	0.0	590	502	502	1.4032922	20	48	79	101	90	581	0	9	2020-02-29_213554
17	5000	3630	745	0	98	0	507	9	4.3781824	3.3970847759027754	15.26062	0.0	507.0	507.0	4.3781824	3.3970847	15.26062	0.0	625	527	527	1.3925049	20	48	83	107	94	560	0	11	2020-02-29_213555
17	5000	3595	741	0	100	0	541	11	4.444603	3.3974958847279217	15.26062	0.0	541.0	541.0	4.444603	3.397496	15.26062	0.0	664	564	564	1.3715342	20	48	86	116	103	526	0	12	2020-02-29_213555
17	5000	3548	750	0	108	0	568	14	4.442673	3.4094290640763814	15.26062	0.0	568.0	568.0	4.442673	3.409429	15.26062	0.0	702	594	594	1.3573943	20	49	89	118	110	499	0	12	2020-02-29_213556
18	5000	3514	755	0	101	0	600	17	4.516868	3.4684883912557467	15.26062	0.0	600.0	600.0	4.516868	3.4684885	15.26062	0.0	731	630	630	1.3583333	20	50	94	126	113	467	0	13	2020-02-29_213556
18	5000	3477	760	0	94	0	637	18	4.548338	3.474283701669318	15.26062	0.0	637.0	637.0	4.548338	3.4742837	15.26062	0.0	763	669	669	1.3516483	20	52	97	132	120	430	0	14	2020-02-29_213557
18	5000	3438	765	0	93	0	667	20	4.6447873	3.508320591073595	15.933578	0.0	667.0	667.0	4.6447873	3.5083206	15.933578	0.0	797	704	704	1.3448275	20	53	101	137	127	400	0	17	2020-02-29_213557
19	5000	3401	771	0	95	0	693	22	4.697478	3.506482116305488	15.933578	0.0	693.0	693.0	4.697478	3.5064821	15.933578	0.0	828	733	733	1.3333334	20	54	102	144	134	374	0	18	2020-02-29_213558
19	5000	3370	764	0	101	0	723	24	4.7324643	3.5298930573946663	15.933578	0.0	723.0	723.0	4.7324643	3.5298932	15.933578	0.0	866	765	765	1.3139696	20	54	103	145	138	344	0	18	2020-02-29_213558
19	5000	3333	773	0	92	0	757	27	4.8002486	3.575770240451699	15.933578	0.0	757.0	757.0	4.8002486	3.5757701	15.933578	0.0	894	802	802	1.2972258	20	55	104	152	150	310	0	18	2020-02-29_213558
20	5000	3302	774	0	90	0	788	27	4.8023415	3.609132304433541	15.933578	0.0	788.0	788.0	4.8023415	3.6091323	15.933578	0.0	924	834	834	1.2918782	20	57	104	155	153	279	0	19	2020-02-29_213559
20	5000	3263	788	0	82	0	819	29	4.874123	3.6372147333558034	16.750937	0.0	819.0	819.0	4.874123	3.6372147	16.750937	0.0	949	867	867	1.2820513	20	57	108	157	160	248	0	19	2020-02-29_213559
20	5000	3230	781	0	92	0	846	32	4.9145284	3.6534409124541014	16.750937	0.0	846.0	846.0	4.9145284	3.653441	16.750937	0.0	989	897	897	1.2624114	20	58	111	162	166	221	0	19	2020-02-29_213600
21	5000	3197	776	0	102	0	869	36	5.026064	3.702489613293716	16.750937	0.0	869.0	869.0	5.026064	3.7024896	16.750937	0.0	1027	925	925	1.2658228	20	58	112	171	170	198	0	20	2020-02-29_213601
21	5000	3164	787	0	95	0	895	38	5.065628	3.7297620813002896	16.750937	0.0	895.0	895.0	5.065628	3.729762	16.750937	0.0	1049	954	954	1.2715083	20	59	112	177	175	172	0	21	2020-02-29_213601
21	5000	3132	789	0	88	0	930	40	5.1841874	3.7874053792181743	16.750937	0.0	930.0	930.0	5.1841874	3.7874055	16.750937	0.0	1079	991	991	1.2763441	20	59	116	183	183	137	0	21	2020-02-29_213601
22	5000	3089	799	0	84	0	959	44	5.266543	3.8294738884272337	17.906183	0.0	959.0	959.0	5.266543	3.829474	17.906183	0.0	1112	1028	1028	1.2690302	20	59	119	187	190	108	0	25	2020-02-29_213602
22	5000	3057	805	0	86	0	978	48	5.311854	3.8373970937444204	17.906183	0.0	978.0	978.0	5.311854	3.837397	17.906183	0.0	1138	1052	1052	1.2658486	20	59	120	189	196	89	0	26	2020-02-29_213602
22	5000	3036	788	0	94	0	1003	53	5.373611	3.865449395350447	17.906183	0.0	1003.0	1003.0	5.373611	3.8654494	17.906183	0.0	1176	1082	1082	1.2542373	20	59	122	193	205	64	0	26	2020-02-29_213603
23	5000	3008	778	0	101	0	1026	59	5.410866	3.8795158160811924	17.906183	0.0	1026.0	1026.0	5.410866	3.879516	17.906183	0.0	1214	1113	1113	1.2358675	20	59	123	199	207	41	0	28	2020-02-29_213603
23	5000	2970	780	0	110	0	1040	68	5.489318	3.904166070102794	17.906183	0.0	1040.0	1040.0	5.489318	3.904166	17.906183	0.0	1250	1140	1140	1.2307693	20	59	124	201	213	27	0	32	2020-02-29_213604
23	5000	2932	774	0	117	0	1066	77	5.5971966	3.9302799695878234	17.906183	0.0	1066.0	1066.0	5.5971966	3.93028	17.906183	0.0	1294	1177	1177	1.2185742	20	59	125	206	221	1	0	34	2020-02-29_213604
24	5000	2904	765	0	117	29	1067	81	5.677116	3.9372395020553945	17.906183	0.0	1096.0	1096.0	5.677116	3.9372394	17.906183	0.0	1331	1214	1185	1.2089971	20	59	125	209	222	0	29	37	2020-02-29_213605
24	5000	2872	758	0	118	51	1067	96	5.741597	3.931375493652918	17.906183	0.0	1118.0	1118.0	5.741597	3.9313755	17.906183	0.0	1370	1252	1201	1.2043111	20	59	126	213	224	0	51	38	2020-02-29_213606
24	5000	2844	746	0	114	85	1066	105	5.8234515	3.995613912074438	17.906183	0.0	1151.0	1151.0	5.8234515	3.9956138	17.906183	0.0	1410	1296	1211	1.1988744	20	60	127	213	227	0	84	40	2020-02-29_213606
25	5000	2816	741	0	110	107	1067	116	5.917895	4.027096523388955	17.906183	0.0	1174.0	1174.0	5.917895	4.0270967	17.906183	0.0	1443	1333	1226	1.2043111	20	60	127	219	228	0	107	43	2020-02-29_213607
25	5000	2801	727	0	101	133	1067	127	5.9584737	4.02504376689738	17.906183	0.0	1200.0	1200.0	5.9584737	4.025044	17.906183	0.0	1472	1371	1238	1.1968135	20	60	127	222	229	0	133	44	2020-02-29_213607
25	5000	2780	709	0	97	163	1067	140	6.0647054	4.067426540693812	18.405767	0.0	1230.0	1230.0	6.0647054	4.0674267	18.405767	0.0	1511	1414	1251	1.1940019	20	60	127	223	234	0	163	44	2020-02-29_213608
26	5000	2751	709	0	95	182	1067	148	6.110995	4.077455195233986	18.405767	0.0	1249.0	1249.0	6.110995	4.077455	18.405767	0.0	1540	1445	1263	1.1977507	20	60	128	223	236	0	182	48	2020-02-29_213608
26	5000	2728	704	0	93	202	1067	158	6.142517	4.075391766959248	18.405767	0.0	1269.0	1269.0	6.142517	4.075392	18.405767	0.0	1568	1475	1273	1.20806	20	60	128	224	238	0	202	48	2020-02-29_213609
26	5000	2701	702	0	86	220	1067	174	6.2401204	4.09415649259579	18.405767	0.0	1287.0	1287.0	6.2401204	4.0941563	18.405767	0.0	1597	1511	1291	1.2052484	20	60	128	226	241	0	220	50	2020-02-29_213609
27	5000	2678	694	0	86	234	1067	188	6.29704	4.097320397416697	18.405767	0.0	1301.0	1301.0	6.29704	4.0973206	18.405767	0.0	1628	1542	1308	1.1996251	20	60	128	228	244	0	234	53	2020-02-29_213610
27	5000	2652	692	0	86	240	1067	206	6.339823	4.104605456034359	18.405767	0.0	1307.0	1307.0	6.339823	4.1046057	18.405767	0.0	1656	1570	1330	1.1771321	20	60	129	230	247	0	240	57	2020-02-29_213611
27	5000	2633	685	0	82	251	1067	224	6.376914	4.104332909226631	18.405767	0.0	1318.0	1318.0	6.376914	4.104333	18.405767	0.0	1682	1600	1349	1.1640112	20	60	130	232	249	0	251	58	2020-02-29_213611
28	5000	2610	673	0	89	254	1067	247	6.4654565	4.1328145768100875	20.366991	0.0	1321.0	1321.0	6.4654565	4.1328144	20.366991	0.0	1717	1628	1374	1.1602625	20	60	134	233	253	0	254	60	2020-02-29_213612
28	5000	2581	679	0	83	261	1067	266	6.5249143	4.1497097327510595	20.366991	0.0	1328.0	1328.0	6.5249143	4.1497097	20.366991	0.0	1740	1657	1396	1.1621368	20	60	135	235	255	0	261	63	2020-02-29_213612
28	5000	2562	667	0	88	266	1066	286	6.603718	4.13991624056355	20.366991	0.0	1332.0	1332.0	6.603718	4.1399164	20.366991	0.0	1771	1683	1417	1.1697936	20	60	136	240	258	0	265	65	2020-02-29_213613
29	5000	2540	662	0	79	275	1067	310	6.6626444	4.135008951198202	20.366991	0.0	1342.0	1342.0	6.6626444	4.135009	20.366991	0.0	1798	1719	1444	1.1771321	20	60	137	243	263	0	275	67	2020-02-29_213613
29	5000	2528	638	0	89	282	1066	328	6.637732	4.154218822727037	20.366991	0.0	1348.0	1348.0	6.637732	4.1542187	20.366991	0.0	1834	1745	1463	1.1622889	20	60	139	243	266	0	281	69	2020-02-29_213614
29	5000	2505	629	0	94	286	1067	344	6.661843	4.148972873660669	20.366991	0.0	1353.0	1353.0	6.661843	4.148973	20.366991	0.0	1866	1772	1486	1.1415182	20	60	139	244	272	0	286	75	2020-02-29_213614
30	5000	2484	619	0	96	303	1067	355	6.6935897	4.17568121737644	20.507137	0.0	1370.0	1370.0	6.6935897	4.175681	20.507137	0.0	1897	1801	1498	1.1321462	20	60	139	244	273	0	303	76	2020-02-29_213615
30	5000	2475	588	0	102	311	1067	378	6.721566	4.174842264999011	20.507137	0.0	1378.0	1378.0	6.721566	4.1748424	20.507137	0.0	1937	1835	1524	1.1143392	20	60	139	246	275	0	311	79	2020-02-29_213616
30	5000	2460	573	0	99	317	1067	401	6.768434	4.181063815819845	20.507137	0.0	1384.0	1384.0	6.768434	4.1810637	20.507137	0.0	1967	1868	1551	1.0927835	20	60	139	248	280	0	317	83	2020-02-29_213616
31	5000	2447	564	0	89	312	1067	434	6.797424	4.200034895252406	20.507137	0.0	1379.0	1384.0	6.768434	4.1810637	20.507137	0.0	1989	1900	1588	1.0721649	20	60	140	251	283	0	312	87	2020-02-29_213617
31	5000	2437	539	0	86	315	1067	465	6.8968163	4.226005813688512	20.507137	0.0	1382.0	1384.0	6.768434	4.1810637	20.507137	0.0	2024	1938	1623	1.076851	20	60	140	251	291	0	315	91	2020-02-29_213617
31	5000	2427	516	0	88	323	1067	485	6.929081	4.233396747945164	20.507137	0.0	1390.0	1390.0	6.929081	4.2333965	20.507137	0.0	2057	1969	1646	1.059044	20	60	140	251	294	0	323	94	2020-02-29_213618
32	5000	2411	496	0	101	324	1067	505	6.9740148	4.226533166921086	20.507137	0.0	1391.0	1391.0	6.9740148	4.226533	20.507137	0.0	2093	1992	1668	1.0477976	20	60	140	253	297	0	324	96	2020-02-29_213618
32	5000	2393	483	0	98	339	1067	521	7.003775	4.221562557108918	20.507137	0.0	1406.0	1406.0	7.003775	4.2215624	20.507137	0.0	2124	2026	1687	1.0337394	20	60	140	255	297	0	339	99	2020-02-29_213619
32	5000	2378	478	0	87	338	1067	551	7.063467	4.245443032805858	20.507137	0.0	1405.0	1406.0	7.003775	4.2215624	20.507137	0.0	2144	2057	1719	1.0168698	20	60	141	257	301	0	338	101	2020-02-29_213620
33	5000	2359	474	0	73	344	1067	581	7.16296	4.268552565023208	20.507137	0.0	1411.0	1411.0	7.16296	4.268553	20.507137	0.0	2167	2094	1750	1.0196813	20	60	141	259	306	0	344	102	2020-02-29_213620
33	5000	2339	468	0	66	340	1067	615	7.24951	4.306535659860305	20.507137	0.0	1407.0	1411.0	7.16296	4.268553	20.507137	0.0	2193	2127	1787	1.0253046	20	60	142	262	310	0	340	105	2020-02-29_213621
33	5000	2324	450	0	79	325	1067	644	7.228731	4.320330159321956	20.507137	0.0	1392.0	1411.0	7.16296	4.268553	20.507137	0.0	2226	2147	1822	1.022493	20	61	142	262	315	0	325	111	2020-02-29_213621
34	5000	2312	435	0	84	317	1066	671	7.2586145	4.331920956032269	20.507137	0.0	1383.0	1411.0	7.16296	4.268553	20.507137	0.0	2253	2169	1852	1.0037524	20	61	142	266	317	0	316	115	2020-02-29_213622
34	5000	2302	427	0	78	301	1067	708	7.343082	4.332267679103889	20.507137	0.0	1368.0	1411.0	7.16296	4.268553	20.507137	0.0	2271	2193	1892	1.0056232	20	61	144	267	321	0	301	117	2020-02-29_213622
34	5000	2298	412	0	63	302	1067	738	7.4566793	4.371344210596956	20.507137	0.0	1369.0	1411.0	7.16296	4.268553	20.507137	0.0	2290	2227	1925	0.99531394	20	61	144	267	325	0	302	120	2020-02-29_213623
35	5000	2289	401	0	54	303	1067	763	7.538709	4.399432813327133	20.507137	0.0	1370.0	1411.0	7.16296	4.268553	20.507137	0.0	2310	2256	1953	0.9896907	20	61	144	270	329	0	303	123	2020-02-29_213624
35	5000	2282	391	0	54	285	1067	796	7.5416417	4.415079995421011	20.507137	0.0	1352.0	1411.0	7.16296	4.268553	20.507137	0.0	2327	2273	1988	0.9840675	20	61	145	274	333	0	285	125	2020-02-29_213624
35	5000	2274	376	0	60	274	1067	821	7.564842	4.403444736369999	20.507137	0.0	1341.0	1411.0	7.16296	4.268553	20.507137	0.0	2350	2290	2016	0.9887535	20	62	146	276	337	0	274	128	2020-02-29_213625
36	5000	2265	353	0	71	264	1067	848	7.656234	4.379183267887974	20.507137	0.0	1331.0	1411.0	7.16296	4.268553	20.507137	0.0	2382	2311	2047	0.97938144	20	62	146	276	340	0	264	132	2020-02-29_213625
36	5000	2254	342	0	77	251	1067	875	7.6916447	4.3801694574192	20.507137	0.0	1318.0	1411.0	7.16296	4.268553	20.507137	0.0	2404	2327	2076	0.97656983	20	62	146	278	348	0	251	134	2020-02-29_213626
36	5000	2242	338	0	69	246	1067	901	7.726195	4.379313059548855	20.507137	0.0	1313.0	1411.0	7.16296	4.268553	20.507137	0.0	2420	2351	2105	0.95782566	20	62	147	279	351	0	246	137	2020-02-29_213626
37	5000	2232	337	0	48	240	1067	938	7.8046575	4.406218616563214	21.480537	0.0	1307.0	1411.0	7.16296	4.268553	20.507137	0.0	2431	2383	2143	0.9597001	20	62	148	283	357	0	240	138	2020-02-29_213627
37	5000	2228	327	0	41	222	1067	976	7.8584747	4.458003854906512	21.480537	0.0	1289.0	1411.0	7.16296	4.268553	20.507137	0.0	2445	2404	2182	0.9372071	20	62	148	283	362	0	222	139	2020-02-29_213628
37	5000	2219	318	0	43	212	1067	998	7.8999257	4.459759184147819	21.480537	0.0	1279.0	1411.0	7.16296	4.268553	20.507137	0.0	2463	2420	2208	0.93345827	20	62	148	284	366	0	212	143	2020-02-29_213628
38	5000	2212	302	0	54	203	1066	1019	7.8924036	4.476765732870322	21.480537	0.0	1269.0	1411.0	7.16296	4.268553	20.507137	0.0	2486	2432	2229	0.9305816	20	62	148	284	366	0	202	144	2020-02-29_213629
38	5000	2201	296	0	58	197	1067	1037	7.923801	4.4787769000187545	21.480537	0.0	1264.0	1411.0	7.16296	4.268553	20.507137	0.0	2503	2445	2248	0.92596066	20	62	148	284	367	0	197	144	2020-02-29_213629
38	5000	2192	281	0	63	198	1067	1053	7.9635344	4.488652651354493	21.480537	0.0	1265.0	1411.0	7.16296	4.268553	20.507137	0.0	2527	2464	2266	0.9297095	20	62	148	287	369	0	198	146	2020-02-29_213630
39	5000	2184	271	0	58	207	1067	1067	7.946204	4.48945144258974	21.480537	0.0	1274.0	1411.0	7.16296	4.268553	20.507137	0.0	2545	2487	2280	0.92783505	20	62	148	288	371	0	207	146	2020-02-29_213630
39	5000	2178	267	0	52	200	1067	1086	7.988485	4.494500932834914	21.480537	0.0	1267.0	1411.0	7.16296	4.268553	20.507137	0.0	2555	2503	2303	0.9297095	20	62	148	288	373	0	200	150	2020-02-29_213631
39	5000	2172	262	0	38	204	1067	1105	8.071841	4.527416844144092	22.30239	0.0	1271.0	1411.0	7.16296	4.268553	20.507137	0.0	2566	2528	2324	0.9343955	20	62	148	290	375	0	204	152	2020-02-29_213631
40	5000	2166	253	0	35	207	1067	1119	8.072877	4.5220546684081855	22.30239	0.0	1274.0	1411.0	7.16296	4.268553	20.507137	0.0	2581	2546	2339	0.9353327	20	62	148	290	377	0	207	153	2020-02-29_213632
40	5000	2156	257	0	31	205	1067	1130	8.0871525	4.534307040566922	22.30239	0.0	1272.0	1411.0	7.16296	4.268553	20.507137	0.0	2587	2556	2351	0.93064666	20	62	148	290	379	0	205	154	2020-02-29_213632
40	5000	2151	253	0	30	194	1067	1149	8.138504	4.542726912092731	22.30239	0.0	1261.0	1411.0	7.16296	4.268553	20.507137	0.0	2596	2566	2372	0.9268978	20	62	148	291	380	0	194	156	2020-02-29_213633
41	5000	2143	251	0	24	196	1067	1161	8.17684	4.539996735491818	22.30239	0.0	1263.0	1411.0	7.16296	4.268553	20.507137	0.0	2606	2582	2386	0.923149	20	62	148	291	382	0	196	158	2020-02-29_213633
41	5000	2133	251	0	28	186	1067	1175	8.212562	4.550983054471304	22.30239	0.0	1253.0	1411.0	7.16296	4.268553	20.507137	0.0	2616	2588	2402	0.9212746	20	62	148	292	383	0	186	160	2020-02-29_213634
41	5000	2130	240	0	34	171	1067	1196	8.232123	4.564423873996988	22.30239	0.0	1238.0	1411.0	7.16296	4.268553	20.507137	0.0	2630	2596	2425	0.91752577	20	62	148	293	384	0	171	162	2020-02-29_213634
42	5000	2123	236	0	34	154	1067	1222	8.26172	4.584395661206743	22.30239	0.0	1221.0	1411.0	7.16296	4.268553	20.507137	0.0	2641	2607	2453	0.89222115	20	62	148	293	388	0	154	164	2020-02-29_213635
42	5000	2115	230	0	38	137	1066	1247	8.269196	4.5980117647436165	22.30239	0.0	1203.0	1411.0	7.16296	4.268553	20.507137	0.0	2655	2617	2480	0.87992495	20	62	148	295	391	0	136	167	2020-02-29_213636
42	5000	2105	226	0	38	126	1067	1268	8.302511	4.617923168047118	22.30239	0.0	1193.0	1411.0	7.16296	4.268553	20.507137	0.0	2669	2631	2505	0.88753515	20	62	148	295	394	0	126	170	2020-02-29_213636
43	5000	2100	218	0	40	116	1067	1287	8.316951	4.62561629029727	22.30239	0.0	1183.0	1411.0	7.16296	4.268553	20.507137	0.0	2682	2642	2526	0.8772259	20	62	148	296	395	0	116	172	2020-02-29_213637
43	5000	2096	208	0	41	113	1067	1301	8.307758	4.64142701896075	22.30239	0.0	1180.0	1411.0	7.16296	4.268553	20.507137	0.0	2696	2655	2542	0.8725398	20	62	148	296	397	0	113	174	2020-02-29_213637
43	5000	2093	202	0	35	109	1067	1318	8.3200655	4.652119282801241	22.30239	0.0	1176.0	1411.0	7.16296	4.268553	20.507137	0.0	2705	2670	2561	0.8716026	20	62	149	299	398	0	109	176	2020-02-29_213638
44	5000	2087	194	0	36	106	1067	1331	8.343637	4.639459020384925	22.30239	0.0	1173.0	1411.0	7.16296	4.268553	20.507137	0.0	2719	2683	2577	0.8800375	20	62	149	300	399	0	106	179	2020-02-29_213638
44	5000	2079	185	0	40	99	1067	1350	8.367006	4.6508136734680505	22.30239	0.0	1166.0	1411.0	7.16296	4.268553	20.507137	0.0	2736	2696	2597	0.87628865	20	62	149	302	402	0	99	180	2020-02-29_213639
44	5000	2075	183	0	37	70	1066	1384	8.438141	4.637475174582938	22.30239	0.0	1136.0	1411.0	7.16296	4.268553	20.507137	0.0	2742	2705	2635	0.8883677	20	62	149	303	406	0	69	185	2020-02-29_213639
45	5000	2073	177	0	30	59	1065	1407	8.511029	4.640373454356712	22.30239	0.0	1124.0	1411.0	7.16296	4.268553	20.507137	0.0	2750	2720	2661	0.8892019	20	62	149	303	407	0	57	189	2020-02-29_213640
45	5000	2066	175	0	22	54	1065	1424	8.524662	4.635258612634883	22.30239	0.0	1119.0	1411.0	7.16296	4.268553	20.507137	0.0	2759	2737	2683	0.8769953	20	62	149	303	409	0	52	194	2020-02-29_213640
45	5000	2060	173	0	24	37	1061	1450	8.597685	4.6531822800553275	22.30239	0.0	1098.0	1411.0	7.16296	4.268553	20.507137	0.0	2767	2743	2706	0.868049	20	62	149	303	411	0	31	195	2020-02-29_213641
46	5000	2058	166	0	25	18	1060	1475	8.609255	4.689461259624348	22.30239	0.0	1078.0	1411.0	7.16296	4.268553	20.507137	0.0	2776	2751	2733	0.85471696	20	62	149	304	414	0	11	198	2020-02-29_213641
46	5000	2053	160	0	28	1	1057	1500	8.617887	4.691296476910977	22.30239	0.0	1058.0	1411.0	7.16296	4.268553	20.507137	0.0	2787	2759	2758	0.8543046	20	62	149	304	414	9	0	201	2020-02-29_213642
46	5000	2050	157	0	25	0	1034	1529	8.71126	4.7082120941666625	22.30239	0.0	1034.0	1411.0	7.16296	4.268553	20.507137	0.0	2793	2768	2768	0.84622824	20	62	149	304	415	33	0	205	2020-02-29_213642
47	5000	2049	150	0	24	0	1020	1550	8.751655	4.7163987522846025	22.30239	0.0	1020.0	1411.0	7.16296	4.268553	20.507137	0.0	2801	2777	2777	0.84313726	20	62	149	304	415	47	0	207	2020-02-29_213643
47	5000	2045	145	0	23	0	1001	1578	8.777775	4.706133415733618	22.946707	0.0	1001.0	1411.0	7.16296	4.268553	20.507137	0.0	2810	2787	2787	0.84415585	20	62	150	304	415	66	0	208	2020-02-29_213643
47	5000	2043	135	0	29	0	979	1604	8.800475	4.7038851405672535	22.946707	0.0	979.0	1411.0	7.16296	4.268553	20.507137	0.0	2822	2793	2793	0.84473956	20	62	150	304	415	88	0	210	2020-02-29_213644
48	5000	2040	132	0	27	0	949	1639	8.79303	4.704689551397033	22.946707	0.0	949.0	1411.0	7.16296	4.268553	20.507137	0.0	2828	2801	2801	0.8345627	20	62	150	304	415	118	0	213	2020-02-29_213644
48	5000	2037	133	0	19	0	925	1672	8.836963	4.716731972573663	22.946707	0.0	925.0	1411.0	7.16296	4.268553	20.507137	0.0	2830	2811	2811	0.82810813	20	62	150	304	416	142	0	214	2020-02-29_213645
48	5000	2035	127	0	16	0	921	1687	8.8830385	4.721966184269615	22.946707	0.0	921.0	1411.0	7.16296	4.268553	20.507137	0.0	2838	2822	2822	0.8295331	20	62	150	304	417	146	0	214	2020-02-29_213645
49	5000	2031	125	0	16	0	903	1710	8.890188	4.73606575465306	22.946707	0.0	903.0	1411.0	7.16296	4.268553	20.507137	0.0	2844	2828	2828	0.8150609	20	62	150	304	417	164	0	215	2020-02-29_213646
49	5000	2029	121	0	20	0	878	1736	8.918616	4.7234703857811535	22.946707	0.0	878.0	1411.0	7.16296	4.268553	20.507137	0.0	2850	2830	2830	0.8143508	20	62	150	304	417	189	0	216	2020-02-29_213646
49	5000	2027	113	0	22	0	858	1764	8.89525	4.717484664528184	22.946707	0.0	858.0	1411.0	7.16296	4.268553	20.507137	0.0	2860	2838	2838	0.82051283	20	62	150	304	417	209	0	216	2020-02-29_213647
50	5000	2023	111	0	22	0	837	1790	8.967079	4.715892406488425	22.946707	0.0	837.0	1411.0	7.16296	4.268553	20.507137	0.0	2866	2844	2844	0.82676226	20	62	150	304	417	230	0	217	2020-02-29_213647
50	5000	2022	101	0	25	0	822	1812	8.991572	4.732405954948975	22.946707	0.0	822.0	1411.0	7.16296	4.268553	20.507137	0.0	2877	2852	2852	0.82360095	20	62	150	304	417	245	0	218	2020-02-29_213647
50	5000	2020	94	0	26	0	800	1842	9.041788	4.7454458791347385	22.946707	0.0	800.0	1411.0	7.16296	4.268553	20.507137	0.0	2886	2860	2860	0.8325	20	62	150	304	417	267	0	218	2020-02-29_213648
51	5000	2019	89	0	26	0	775	1872	9.028369	4.785302134255818	22.946707	0.0	775.0	1411.0	7.16296	4.268553	20.507137	0.0	2892	2866	2866	0.8245161	20	62	151	304	417	292	0	219	2020-02-29_213648
51	5000	2015	87	0	21	0	768	1889	9.051971	4.764414949476065	22.946707	0.0	768.0	1411.0	7.16296	4.268553	20.507137	0.0	2898	2877	2877	0.8229167	20	62	151	304	418	299	0	220	2020-02-29_213649
51	5000	2013	85	0	16	0	732	1932	9.070808	4.79488766535658	22.946707	0.0	732.0	1411.0	7.16296	4.268553	20.507137	0.0	2902	2886	2886	0.818306	20	62	151	304	420	335	0	222	2020-02-29_213649
52	5000	2010	81	0	17	0	716	1954	9.107066	4.7723681162001155	22.946707	0.0	716.0	1411.0	7.16296	4.268553	20.507137	0.0	2909	2892	2892	0.8198324	20	62	151	304	420	351	0	222	2020-02-29_213650
52	5000	2010	78	0	13	0	695	1981	9.126885	4.7765114434295946	22.946707	0.0	695.0	1411.0	7.16296	4.268553	20.507137	0.0	2912	2899	2899	0.818705	20	62	151	304	420	372	0	223	2020-02-29_213650
52	5000	2007	77	0	14	0	675	2002	9.224662	4.761024330581771	22.946707	0.0	675.0	1411.0	7.16296	4.268553	20.507137	0.0	2916	2902	2902	0.8296296	20	62	151	305	420	392	0	225	2020-02-29_213650
53	5000	2004	77	0	9	0	654	2030	9.283897	4.734318798977995	22.946707	0.0	654.0	1411.0	7.16296	4.268553	20.507137	0.0	2919	2910	2910	0.8119266	20	62	151	305	421	413	0	226	2020-02-29_213651
53	5000	2003	70	0	15	0	634	2051	9.335689	4.751653082453643	22.946707	0.0	634.0	1411.0	7.16296	4.268553	20.507137	0.0	2927	2912	2912	0.8170347	20	62	151	305	421	433	0	227	2020-02-29_213651
53	5000	2002	66	0	16	0	620	2069	9.382395	4.738367392817531	22.946707	0.0	620.0	1411.0	7.16296	4.268553	20.507137	0.0	2932	2916	2916	0.81774193	20	62	151	305	421	447	0	227	2020-02-29_213652
54	5000	2001	64	0	15	0	604	2089	9.397904	4.751583839175406	22.946707	0.0	604.0	1411.0	7.16296	4.268553	20.507137	0.0	2935	2920	2920	0.8162252	20	62	151	305	421	463	0	227	2020-02-29_213652
54	5000	2000	61	0	11	0	594	2106	9.392742	4.782365058075978	22.946707	0.0	594.0	1411.0	7.16296	4.268553	20.507137	0.0	2939	2928	2928	0.8013468	20	62	151	305	421	473	0	228	2020-02-29_213652
54	5000	2000	55	0	13	0	588	2115	9.382942	4.790341777354938	22.946707	0.0	588.0	1411.0	7.16296	4.268553	20.507137	0.0	2945	2932	2932	0.8027211	20	62	151	305	421	479	0	229	2020-02-29_213653
55	5000	1999	53	0	13	0	571	2135	9.384932	4.7944856837623115	22.946707	0.0	571.0	1411.0	7.16296	4.268553	20.507137	0.0	2948	2935	2935	0.80210155	20	62	151	305	421	496	0	229	2020-02-29_213653
55	5000	1997	53	0	11	0	554	2154	9.420987	4.812856487595535	22.946707	0.0	554.0	1411.0	7.16296	4.268553	20.507137	0.0	2950	2939	2939	0.79602885	20	62	151	305	421	513	0	231	2020-02-29_213654
55	5000	1997	51	0	7	0	543	2171	9.411123	4.79649883373401	22.946707	0.0	543.0	1411.0	7.16296	4.268553	20.507137	0.0	2952	2945	2945	0.79742175	20	62	151	305	421	524	0	231	2020-02-29_213654
56	5000	1997	46	0	9	0	524	2193	9.390895	4.738648352432137	22.946707	0.0	524.0	1411.0	7.16296	4.268553	20.507137	0.0	2957	2948	2948	0.78816795	20	62	151	305	421	543	0	231	2020-02-29_213654
56	5000	1996	45	0	9	0	512	2207	9.400843	4.752455428073492	22.946707	0.0	512.0	1411.0	7.16296	4.268553	20.507137	0.0	2959	2950	2950	0.78515625	20	62	151	305	421	555	0	231	2020-02-29_213655
56	5000	1994	42	0	12	0	485	2235	9.38085	4.772764567440022	22.946707	0.0	485.0	1411.0	7.16296	4.268553	20.507137	0.0	2964	2952	2952	0.76701033	20	62	151	305	421	582	0	232	2020-02-29_213655
57	5000	1994	37	0	12	0	474	2250	9.429782	4.711319890484368	22.946707	0.0	474.0	1411.0	7.16296	4.268553	20.507137	0.0	2969	2957	2957	0.7531645	20	62	151	305	421	593	0	233	2020-02-29_213655
57	5000	1994	35	0	12	0	453	2273	9.442772	4.715231082306136	22.946707	0.0	453.0	1411.0	7.16296	4.268553	20.507137	0.0	2971	2959	2959	0.74834436	20	62	151	306	421	614	0	233	2020-02-29_213656
57	5000	1994	34	0	8	0	432	2297	9.549932	4.691992476123134	22.946707	0.0	432.0	1411.0	7.16296	4.268553	20.507137	0.0	2972	2964	2964	0.7037037	20	62	151	306	421	635	0	235	2020-02-29_213656
58	5000	1994	33	0	4	0	421	2313	9.593912	4.6866448194520025	22.946707	0.0	421.0	1411.0	7.16296	4.268553	20.507137	0.0	2973	2969	2969	0.6888361	20	62	151	306	421	646	0	235	2020-02-29_213656
58	5000	1994	33	0	2	0	401	2335	9.617013	4.723885274516306	22.946707	0.0	401.0	1411.0	7.16296	4.268553	20.507137	0.0	2973	2971	2971	0.68578553	20	62	151	306	421	666	0	235	2020-02-29_213657
58	5000	1994	31	0	3	0	385	2349	9.58777	4.702032526316682	22.946707	0.0	385.0	1411.0	7.16296	4.268553	20.507137	0.0	2975	2972	2972	0.6727273	20	62	151	306	421	682	0	238	2020-02-29_213657
59	5000	1993	31	0	3	0	362	2372	9.627914	4.720201079724489	22.946707	0.0	362.0	1411.0	7.16296	4.268553	20.507137	0.0	2976	2973	2973	0.68508285	20	62	151	306	421	705	0	239	2020-02-29_213657
59	5000	1991	30	0	6	0	342	2389	9.651031	4.698343374605377	22.946707	0.0	342.0	1411.0	7.16296	4.268553	20.507137	0.0	2979	2973	2973	0.66959065	20	62	151	306	421	725	0	242	2020-02-29_213658
59	5000	1991	27	0	7	0	324	2408	9.691429	4.726133922976596	22.946707	0.0	324.0	1411.0	7.16296	4.268553	20.507137	0.0	2982	2975	2975	0.6759259	20	62	151	306	421	743	0	243	2020-02-29_213658
60	5000	1991	26	0	7	0	307	2426	9.744704	4.725040714149055	22.946707	0.0	307.0	1411.0	7.16296	4.268553	20.507137	0.0	2983	2976	2976	0.6840391	20	62	151	306	421	760	0	243	2020-02-29_213658
60	5000	1991	24	0	5	0	295	2442	9.625504	4.753993714530234	22.946707	0.0	295.0	1411.0	7.16296	4.268553	20.507137	0.0	2985	2980	2980	0.6644068	20	62	151	306	421	772	0	243	2020-02-29_213659
60	5000	1991	21	0	6	0	280	2459	9.553714	4.790383186383704	22.946707	0.0	280.0	1411.0	7.16296	4.268553	20.507137	0.0	2988	2982	2982	0.65	20	62	151	306	421	787	0	243	2020-02-29_213659
61	5000	1991	21	0	5	0	257	2483	9.47658	4.706816482392933	22.946707	0.0	257.0	1411.0	7.16296	4.268553	20.507137	0.0	2988	2983	2983	0.6575875	20	62	151	306	421	810	0	243	2020-02-29_213659
61	5000	1991	19	0	5	0	248	2493	9.549755	4.745984438041575	22.946707	0.0	248.0	1411.0	7.16296	4.268553	20.507137	0.0	2990	2985	2985	0.6572581	20	62	151	306	421	819	0	244	2020-02-29_213659
61	5000	1991	17	0	4	0	234	2510	9.572294	4.797562639981463	22.946707	0.0	234.0	1411.0	7.16296	4.268553	20.507137	0.0	2992	2988	2988	0.66239315	20	62	151	306	421	833	0	244	2020-02-29_213700
62	5000	1991	17	0	4	0	220	2524	9.581068	4.72925272903892	22.946707	0.0	220.0	1411.0	7.16296	4.268553	20.507137	0.0	2992	2988	2988	0.67727274	20	62	151	306	421	847	0	244	2020-02-29_213700
62	5000	1991	16	0	3	0	203	2543	9.717276	4.740014472327693	22.946707	0.0	203.0	1411.0	7.16296	4.268553	20.507137	0.0	2993	2990	2990	0.6453202	20	62	151	306	421	864	0	244	2020-02-29_213700
62	5000	1991	15	0	2	0	193	2555	9.692062	4.710931831723372	22.946707	0.0	193.0	1411.0	7.16296	4.268553	20.507137	0.0	2994	2992	2992	0.60103625	20	62	151	306	421	874	0	244	2020-02-29_213700
63	5000	1991	15	0	2	0	182	2566	9.625392	4.634294809893924	22.946707	0.0	182.0	1411.0	7.16296	4.268553	20.507137	0.0	2994	2992	2992	0.61538464	20	62	151	306	421	885	0	244	2020-02-29_213701
63	5000	1989	17	0	1	0	179	2570	9.66175	4.496610636624793	22.592499	0.0	179.0	1411.0	7.16296	4.268553	20.507137	0.0	2994	2993	2993	0.5698324	20	62	151	306	422	888	0	244	2020-02-29_213701
63	5000	1989	15	0	2	0	172	2578	9.716202	4.443546956892148	22.592499	0.0	172.0	1411.0	7.16296	4.268553	20.507137	0.0	2996	2994	2994	0.5406977	20	62	151	306	422	895	0	244	2020-02-29_213701
64	5000	1989	13	0	4	0	168	2582	9.735121	4.476025827137305	22.592499	0.0	168.0	1411.0	7.16296	4.268553	20.507137	0.0	2998	2994	2994	0.54761904	20	62	151	306	422	899	0	244	2020-02-29_213701
64	5000	1988	13	0	5	0	162	2587	9.816771	4.489414267959725	22.592499	0.0	162.0	1411.0	7.16296	4.268553	20.507137	0.0	2999	2994	2994	0.5617284	20	62	151	306	422	905	0	245	2020-02-29_213702
64	5000	1986	14	0	4	0	152	2598	9.873717	4.499096037881505	22.592499	0.0	152.0	1411.0	7.16296	4.268553	20.507137	0.0	3000	2996	2996	0.54605263	20	62	151	306	423	915	0	246	2020-02-29_213702
65	5000	1986	12	0	4	0	146	2605	9.974946	4.447397075146153	22.592499	0.0	146.0	1411.0	7.16296	4.268553	20.507137	0.0	3002	2998	2998	0.56164384	20	62	151	306	423	921	0	247	2020-02-29_213702
65	5000	1986	10	0	5	0	140	2612	9.972997	4.459237384343511	22.592499	0.0	140.0	1411.0	7.16296	4.268553	20.507137	0.0	3004	2999	2999	0.55714285	20	62	151	306	423	927	0	247	2020-02-29_213702
65	5000	1986	10	0	3	0	139	2615	9.922085	4.539606006011902	22.592499	0.0	139.0	1411.0	7.16296	4.268553	20.507137	0.0	3004	3001	3001	0.52517986	20	62	151	306	424	928	0	247	2020-02-29_213702
66	5000	1986	9	0	3	0	134	2621	9.89681	4.491160505907057	22.592499	0.0	134.0	1411.0	7.16296	4.268553	20.507137	0.0	3005	3002	3002	0.53731346	20	62	151	306	424	933	0	247	2020-02-29_213703
66	5000	1986	8	0	2	0	128	2629	9.90393	4.527551654455711	22.592499	0.0	128.0	1411.0	7.16296	4.268553	20.507137	0.0	3006	3004	3004	0.5	20	62	151	306	424	939	0	247	2020-02-29_213703
66	5000	1986	8	0	2	0	125	2631	9.945167	4.554082133400625	22.592499	0.0	125.0	1411.0	7.16296	4.268553	20.507137	0.0	3006	3004	3004	0.48	20	62	151	306	424	942	0	248	2020-02-29_213703
67	5000	1986	7	0	2	0	114	2642	9.954698	4.362726925956832	19.019432	0.0	114.0	1411.0	7.16296	4.268553	20.507137	0.0	3007	3005	3005	0.4649123	20	62	151	306	424	953	0	249	2020-02-29_213703
67	5000	1985	7	0	2	0	111	2646	9.88528	4.356894823291091	19.019432	0.0	111.0	1411.0	7.16296	4.268553	20.507137	0.0	3008	3006	3006	0.46846846	20	62	151	306	424	956	0	249	2020-02-29_213704
67	5000	1984	8	0	2	0	101	2656	9.837946	4.444806168989016	19.019432	0.0	101.0	1411.0	7.16296	4.268553	20.507137	0.0	3008	3006	3006	0.46534654	20	62	151	306	424	966	0	249	2020-02-29_213704
68	5000	1984	8	0	1	0	99	2659	9.698411	4.498504390133111	19.019432	0.0	99.0	1411.0	7.16296	4.268553	20.507137	0.0	3008	3007	3007	0.4848485	20	62	151	306	424	968	0	249	2020-02-29_213704
68	5000	1984	8	0	0	0	93	2665	9.591948	4.533879010700108	19.019432	0.0	93.0	1411.0	7.16296	4.268553	20.507137	0.0	3008	3008	3008	0.4516129	20	62	151	306	424	974	0	250	2020-02-29_213704
68	5000	1984	7	0	1	0	87	2671	9.492716	4.616929513401073	19.019432	0.0	87.0	1411.0	7.16296	4.268553	20.507137	0.0	3009	3008	3008	0.42528737	20	62	151	306	424	980	0	250	2020-02-29_213704
69	5000	1984	7	0	1	0	82	2675	9.559097	4.717567144016159	19.019432	0.0	82.0	1411.0	7.16296	4.268553	20.507137	0.0	3009	3008	3008	0.4512195	20	62	151	306	424	985	0	251	2020-02-29_213705
69	5000	1984	5	0	3	0	76	2680	9.511568	4.724161241148851	19.019432	0.0	76.0	1411.0	7.16296	4.268553	20.507137	0.0	3011	3008	3008	0.38157895	20	62	151	306	424	991	0	252	2020-02-29_213705
69	5000	1984	5	0	2	0	72	2685	9.530118	4.704642117679551	19.019432	0.0	72.0	1411.0	7.16296	4.268553	20.507137	0.0	3011	3009	3009	0.4027778	20	62	151	306	424	995	0	252	2020-02-29_213705
70	5000	1984	5	0	2	0	66	2691	9.820235	4.693774690321837	19.019432	0.0	66.0	1411.0	7.16296	4.268553	20.507137	0.0	3011	3009	3009	0.43939394	20	62	151	306	424	1001	0	252	2020-02-29_213705
70	5000	1984	4	0	1	0	64	2695	9.990404	4.648842878857565	19.019432	0.0	64.0	1411.0	7.16296	4.268553	20.507137	0.0	3012	3011	3011	0.453125	20	62	151	306	424	1003	0	252	2020-02-29_213705
70	5000	1983	4	0	2	0	63	2696	9.9480095	4.6736963096487365	19.019432	0.0	63.0	1411.0	7.16296	4.268553	20.507137	0.0	3013	3011	3011	0.44444445	20	62	151	306	424	1004	0	252	2020-02-29_213705
71	5000	1983	4	0	2	0	59	2700	9.9471445	4.8222729422914306	19.019432	0.0	59.0	1411.0	7.16296	4.268553	20.507137	0.0	3013	3011	3011	0.44067797	20	62	151	306	424	1008	0	252	2020-02-29_213706
71	5000	1983	4	0	1	0	55	2705	9.926651	4.831411089068314	19.019432	0.0	55.0	1411.0	7.16296	4.268553	20.507137	0.0	3013	3012	3012	0.47272727	20	62	151	306	424	1012	0	252	2020-02-29_213706
71	5000	1983	3	0	1	0	54	2707	10.111259	4.677903384538125	19.019432	0.0	54.0	1411.0	7.16296	4.268553	20.507137	0.0	3014	3013	3013	0.46296296	20	62	151	306	424	1013	0	252	2020-02-29_213706
72	5000	1983	3	0	1	0	48	2713	9.946093	4.7529949985560505	19.019432	0.0	48.0	1411.0	7.16296	4.268553	20.507137	0.0	3014	3013	3013	0.5	20	62	151	306	424	1019	0	252	2020-02-29_213706
72	5000	1983	3	0	1	0	45	2716	9.74724	4.731763667211598	19.019432	0.0	45.0	1411.0	7.16296	4.268553	20.507137	0.0	3014	3013	3013	0.51111114	20	62	151	306	424	1022	0	252	2020-02-29_213706
72	5000	1983	2	0	1	0	45	2717	10.013927	4.907111414227379	19.019432	0.0	45.0	1411.0	7.16296	4.268553	20.507137	0.0	3015	3014	3014	0.51111114	20	62	151	306	424	1022	0	252	2020-02-29_213707
73	5000	1983	2	0	1	0	43	2719	10.177267	4.753796515847824	19.019432	0.0	43.0	1411.0	7.16296	4.268553	20.507137	0.0	3015	3014	3014	0.53488374	20	62	151	306	424	1024	0	252	2020-02-29_213707
73	5000	1983	2	0	1	0	42	2720	10.124754	4.798781224333286	19.019432	0.0	42.0	1411.0	7.16296	4.268553	20.507137	0.0	3015	3014	3014	0.52380955	20	62	151	306	424	1025	0	252	2020-02-29_213707
73	5000	1983	2	0	0	0	42	2721	10.160848	4.774314687392624	19.019432	0.0	42.0	1411.0	7.16296	4.268553	20.507137	0.0	3015	3015	3015	0.5	20	62	151	306	424	1025	0	252	2020-02-29_213707
74	5000	1983	2	0	0	0	40	2723	10.016973	4.812695189642008	19.019432	0.0	40.0	1411.0	7.16296	4.268553	20.507137	0.0	3015	3015	3015	0.5	20	62	151	306	424	1027	0	252	2020-02-29_213707
74	5000	1983	2	0	0	0	39	2724	10.152298	4.797890223326579	19.019432	0.0	39.0	1411.0	7.16296	4.268553	20.507137	0.0	3015	3015	3015	0.51282054	20	62	151	306	424	1028	0	252	2020-02-29_213707
74	5000	1983	1	0	1	0	37	2726	10.159983	4.895414207319996	19.019432	0.0	37.0	1411.0	7.16296	4.268553	20.507137	0.0	3016	3015	3015	0.45945945	20	62	151	306	424	1030	0	252	2020-02-29_213708
75	5000	1982	2	0	1	0	36	2727	10.093857	4.948068245690804	19.019432	0.0	36.0	1411.0	7.16296	4.268553	20.507137	0.0	3016	3015	3015	0.41666666	20	62	151	306	424	1031	0	252	2020-02-29_213708
75	5000	1982	2	0	1	0	36	2727	10.093857	4.948068245690804	19.019432	0.0	36.0	1411.0	7.16296	4.268553	20.507137	0.0	3016	3015	3015	0.41666666	20	62	151	306	424	1031	0	252	2020-02-29_213708
75	5000	1982	2	0	0	0	35	2729	9.986663	5.045556052559182	19.019432	0.0	35.0	1411.0	7.16296	4.268553	20.507137	0.0	3016	3016	3016	0.4	20	62	151	306	424	1032	0	252	2020-02-29_213708
76	5000	1982	2	0	0	0	34	2730	9.9923315	5.121320008052409	19.019432	0.0	34.0	1411.0	7.16296	4.268553	20.507137	0.0	3016	3016	3016	0.4117647	20	62	151	306	424	1033	0	252	2020-02-29_213708
76	5000	1982	2	0	0	0	34	2730	9.9923315	5.121320008052409	19.019432	0.0	34.0	1411.0	7.16296	4.268553	20.507137	0.0	3016	3016	3016	0.4117647	20	62	151	306	424	1033	0	252	2020-02-29_213708
76	5000	1982	2	0	0	0	34	2730	9.9923315	5.121320008052409	19.019432	0.0	34.0	1411.0	7.16296	4.268553	20.507137	0.0	3016	3016	3016	0.4117647	20	62	151	306	424	1033	0	252	2020-02-29_213709
77	5000	1982	2	0	0	0	32	2732	10.090986	5.257711650453684	19.019432	0.0	32.0	1411.0	7.16296	4.268553	20.507137	0.0	3016	3016	3016	0.40625	20	62	151	306	424	1035	0	252	2020-02-29_213709
77	5000	1981	3	0	0	0	30	2734	10.212558	4.958986490436237	19.019432	0.0	30.0	1411.0	7.16296	4.268553	20.507137	0.0	3016	3016	3016	0.4	20	62	151	306	424	1037	0	252	2020-02-29_213709
77	5000	1981	3	0	0	0	26	2738	9.428757	4.728953666203509	18.979412	0.0	26.0	1411.0	7.16296	4.268553	20.507137	0.0	3016	3016	3016	0.3846154	20	62	151	306	424	1041	0	252	2020-02-29_213709
78	5000	1981	3	0	0	0	25	2739	9.379744	4.8197230839623035	18.979412	0.0	25.0	1411.0	7.16296	4.268553	20.507137	0.0	3016	3016	3016	0.4	20	62	151	306	424	1042	0	252	2020-02-29_213709
78	5000	1981	3	0	0	0	22	2742	9.240294	5.080261156773391	18.979412	0.0	22.0	1411.0	7.16296	4.268553	20.507137	0.0	3016	3016	3016	0.45454547	20	62	151	306	424	1045	0	252	2020-02-29_213709
78	5000	1981	3	0	0	0	22	2742	9.240294	5.080261156773391	18.979412	0.0	22.0	1411.0	7.16296	4.268553	20.507137	0.0	3016	3016	3016	0.45454547	20	62	151	306	424	1045	0	252	2020-02-29_213710
79	5000	1981	2	0	1	0	19	2745	10.122512	4.781675432014786	18.979412	2.9092484	19.0	1411.0	7.16296	4.268553	20.507137	0.0	3017	3016	3016	0.47368422	20	62	151	306	424	1048	0	252	2020-02-29_213710
79	5000	1981	2	0	1	0	18	2746	9.976146	4.876309732415007	18.979412	2.9092484	18.0	1411.0	7.16296	4.268553	20.507137	0.0	3017	3016	3016	0.5	20	62	151	306	424	1049	0	252	2020-02-29_213710
79	5000	1981	2	0	1	0	18	2746	9.976146	4.876309732415007	18.979412	2.9092484	18.0	1411.0	7.16296	4.268553	20.507137	0.0	3017	3016	3016	0.5	20	62	151	306	424	1049	0	252	2020-02-29_213710
80	5000	1981	2	0	0	0	17	2748	9.866919	5.0465771850017	18.979412	2.9092484	17.0	1411.0	7.16296	4.268553	20.507137	0.0	3017	3017	3017	0.5882353	20	62	151	306	424	1050	0	252	2020-02-29_213710
80	5000	1981	2	0	0	0	16	2749	9.497583	4.969133662160537	18.979412	2.9092484	16.0	1411.0	7.16296	4.268553	20.507137	0.0	3017	3017	3017	0.625	20	62	151	306	424	1051	0	252	2020-02-29_213710
80	5000	1981	2	0	0	0	16	2749	9.497583	4.969133662160537	18.979412	2.9092484	16.0	1411.0	7.16296	4.268553	20.507137	0.0	3017	3017	3017	0.625	20	62	151	306	424	1051	0	252	2020-02-29_213711
81	5000	1981	2	0	0	0	16	2749	9.497583	4.969133662160537	18.979412	2.9092484	16.0	1411.0	7.16296	4.268553	20.507137	0.0	3017	3017	3017	0.625	20	62	151	306	424	1051	0	252	2020-02-29_213711
81	5000	1981	2	0	0	0	14	2751	9.872811	5.2063143466302275	18.979412	2.9092484	14.0	1411.0	7.16296	4.268553	20.507137	0.0	3017	3017	3017	0.71428573	20	62	151	306	424	1053	0	252	2020-02-29_213711
81	5000	1981	2	0	0	0	14	2751	9.872811	5.2063143466302275	18.979412	2.9092484	14.0	1411.0	7.16296	4.268553	20.507137	0.0	3017	3017	3017	0.71428573	20	62	151	306	424	1053	0	252	2020-02-29_213711
82	5000	1981	2	0	0	0	13	2752	9.546064	5.267378608452705	18.979412	2.9092484	13.0	1411.0	7.16296	4.268553	20.507137	0.0	3017	3017	3017	0.7692308	20	62	151	306	424	1054	0	252	2020-02-29_213711
82	5000	1981	2	0	0	0	12	2753	9.447053	5.488947253017753	18.979412	2.9092484	12.0	1411.0	7.16296	4.268553	20.507137	0.0	3017	3017	3017	0.75	20	62	151	306	424	1055	0	252	2020-02-29_213711
82	5000	1981	2	0	0	0	12	2753	9.447053	5.488947253017753	18.979412	2.9092484	12.0	1411.0	7.16296	4.268553	20.507137	0.0	3017	3017	3017	0.75	20	62	151	306	424	1055	0	252	2020-02-29_213712
83	5000	1981	2	0	0	0	10	2755	8.557085	5.255756491990528	18.979412	2.9092484	10.0	1411.0	7.16296	4.268553	20.507137	0.0	3017	3017	3017	0.7	20	62	151	306	424	1057	0	252	2020-02-29_213712
83	5000	1981	2	0	0	0	9	2756	7.7123303	4.800802704132289	18.979412	2.9092484	9.0	1411.0	7.16296	4.268553	20.507137	0.0	3017	3017	3017	0.6666667	20	62	151	306	424	1058	0	252	2020-02-29_213712
83	5000	1981	2	0	0	0	9	2756	7.7123303	4.800802704132289	18.979412	2.9092484	9.0	1411.0	7.16296	4.268553	20.507137	0.0	3017	3017	3017	0.6666667	20	62	151	306	424	1058	0	252	2020-02-29_213712
84	5000	1981	2	0	0	0	9	2756	7.7123303	4.800802704132289	18.979412	2.9092484	9.0	1411.0	7.16296	4.268553	20.507137	0.0	3017	3017	3017	0.6666667	20	62	151	306	424	1058	0	252	2020-02-29_213712
84	5000	1981	1	0	1	0	7	2758	8.309819	5.366783959822785	18.979412	2.9092484	7.0	1411.0	7.16296	4.268553	20.507137	0.0	3018	3017	3017	0.85714287	20	62	151	306	424	1060	0	252	2020-02-29_213712
84	5000	1981	1	0	1	0	6	2759	7.9978294	5.809062967031054	18.979412	2.9092484	6.0	1411.0	7.16296	4.268553	20.507137	0.0	3018	3017	3017	0.8333333	20	62	151	306	424	1061	0	252	2020-02-29_213712
85	5000	1981	1	0	1	0	6	2759	7.9978294	5.809062967031054	18.979412	2.9092484	6.0	1411.0	7.16296	4.268553	20.507137	0.0	3018	3017	3017	0.8333333	20	62	151	306	424	1061	0	252	2020-02-29_213713
85	5000	1981	1	0	0	0	6	2760	6.3560605	2.5782768435989896	9.128799	2.9092484	6.0	1411.0	7.16296	4.268553	20.507137	0.0	3018	3018	3018	0.8333333	20	62	151	306	424	1061	0	252	2020-02-29_213713
85	5000	1981	1	0	0	0	5	2761	7.045423	2.178356023766105	9.128799	3.4440346	5.0	1411.0	7.16296	4.268553	20.507137	0.0	3018	3018	3018	1.0	20	62	151	306	424	1062	0	252	2020-02-29_213713
86	5000	1981	1	0	0	0	5	2761	7.045423	2.178356023766105	9.128799	3.4440346	5.0	1411.0	7.16296	4.268553	20.507137	0.0	3018	3018	3018	1.0	20	62	151	306	424	1062	0	252	2020-02-29_213713
86	5000	1981	1	0	0	0	5	2761	7.045423	2.178356023766105	9.128799	3.4440346	5.0	1411.0	7.16296	4.268553	20.507137	0.0	3018	3018	3018	1.0	20	62	151	306	424	1062	0	252	2020-02-29_213713
86	5000	1981	1	0	0	0	5	2761	7.045423	2.178356023766105	9.128799	3.4440346	5.0	1411.0	7.16296	4.268553	20.507137	0.0	3018	3018	3018	1.0	20	62	151	306	424	1062	0	252	2020-02-29_213713
87	5000	1981	1	0	0	0	4	2762	7.9457703	0.9606319034603852	9.128799	6.8074493	4.0	1411.0	7.16296	4.268553	20.507137	0.0	3018	3018	3018	1.0	20	62	151	306	424	1063	0	252	2020-02-29_213714
87	5000	1981	1	0	0	0	4	2762	7.9457703	0.9606319034603852	9.128799	6.8074493	4.0	1411.0	7.16296	4.268553	20.507137	0.0	3018	3018	3018	1.0	20	62	151	306	424	1063	0	252	2020-02-29_213714
87	5000	1981	1	0	0	0	4	2762	7.9457703	0.9606319034603852	9.128799	6.8074493	4.0	1411.0	7.16296	4.268553	20.507137	0.0	3018	3018	3018	1.0	20	62	151	306	424	1063	0	252	2020-02-29_213714
88	5000	1981	1	0	0	0	4	2762	7.9457703	0.9606319034603852	9.128799	6.8074493	4.0	1411.0	7.16296	4.268553	20.507137	0.0	3018	3018	3018	1.0	20	62	151	306	424	1063	0	252	2020-02-29_213714
88	5000	1981	1	0	0	0	4	2762	7.9457703	0.9606319034603852	9.128799	6.8074493	4.0	1411.0	7.16296	4.268553	20.507137	0.0	3018	3018	3018	1.0	20	62	151	306	424	1063	0	252	2020-02-29_213714
88	5000	1981	1	0	0	0	4	2762	7.9457703	0.9606319034603852	9.128799	6.8074493	4.0	1411.0	7.16296	4.268553	20.507137	0.0	3018	3018	3018	1.0	20	62	151	306	424	1063	0	252	2020-02-29_213714
89	5000	1981	1	0	0	0	4	2762	7.9457703	0.9606319034603852	9.128799	6.8074493	4.0	1411.0	7.16296	4.268553	20.507137	0.0	3018	3018	3018	1.0	20	62	151	306	424	1063	0	252	2020-02-29_213714
89	5000	1981	1	0	0	0	3	2763	8.325211	0.7213673412529196	9.128799	7.733536	3.0	1411.0	7.16296	4.268553	20.507137	0.0	3018	3018	3018	1.0	20	62	151	306	424	1064	0	252	2020-02-29_213715
89	5000	1981	0	0	1	0	3	2763	8.325211	0.7213673412529196	9.128799	7.733536	3.0	1411.0	7.16296	4.268553	20.507137	0.0	3019	3018	3018	1.0	20	62	151	306	424	1064	0	252	2020-02-29_213715
90	5000	1981	0	0	1	0	3	2763	8.325211	0.7213673412529196	9.128799	7.733536	3.0	1411.0	7.16296	4.268553	20.507137	0.0	3019	3018	3018	1.0	20	62	151	306	424	1064	0	252	2020-02-29_213715
90	5000	1981	0	0	1	0	3	2763	8.325211	0.7213673412529196	9.128799	7.733536	3.0	1411.0	7.16296	4.268553	20.507137	0.0	3019	3018	3018	1.0	20	62	151	306	424	1064	0	252	2020-02-29_213715
90	5000	1981	0	0	0	0	4	2763	9.304596	2.0454086992154337	12.242752	7.733536	4.0	1411.0	7.16296	4.268553	20.507137	0.0	3019	3019	3019	0.75	20	62	151	306	424	1063	0	252	2020-02-29_213715
91	5000	1981	0	0	0	0	4	2763	9.304596	2.0454086992154337	12.242752	7.733536	4.0	1411.0	7.16296	4.268553	20.507137	0.0	3019	3019	3019	0.75	20	62	151	306	424	1063	0	252	2020-02-29_213715
91	5000	1981	0	0	0	0	4	2763	9.304596	2.0454086992154337	12.242752	7.733536	4.0	1411.0	7.16296	4.268553	20.507137	0.0	3019	3019	3019	0.75	20	62	151	306	424	1063	0	252	2020-02-29_213716
91	5000	1981	0	0	0	0	4	2763	9.304596	2.0454086992154337	12.242752	7.733536	4.0	1411.0	7.16296	4.268553	20.507137	0.0	3019	3019	3019	0.75	20	62	151	306	424	1063	0	252	2020-02-29_213716
92	5000	1981	0	0	0	0	3	2764	9.828282	2.151757023591237	12.242752	8.1132965	3.0	1411.0	7.16296	4.268553	20.507137	0.0	3019	3019	3019	0.6666667	20	62	151	306	424	1064	0	252	2020-02-29_213716
92	5000	1981	0	0	0	0	3	2764	9.828282	2.151757023591237	12.242752	8.1132965	3.0	1411.0	7.16296	4.268553	20.507137	0.0	3019	3019	3019	0.6666667	20	62	151	306	424	1064	0	252	2020-02-29_213716
92	5000	1981	0	0	0	0	3	2764	9.828282	2.151757023591237	12.242752	8.1132965	3.0	1411.0	7.16296	4.268553	20.507137	0.0	3019	3019	3019	0.6666667	20	62	151	306	424	1064	0	252	2020-02-29_213716
93	5000	1981	0	0	0	0	3	2764	9.828282	2.151757023591237	12.242752	8.1132965	3.0	1411.0	7.16296	4.268553	20.507137	0.0	3019	3019	3019	0.6666667	20	62	151	306	424	1064	0	252	2020-02-29_213716
93	5000	1981	0	0	0	0	3	2764	9.828282	2.151757023591237	12.242752	8.1132965	3.0	1411.0	7.16296	4.268553	20.507137	0.0	3019	3019	3019	0.6666667	20	62	151	306	424	1064	0	252	2020-02-29_213717
93	5000	1981	0	0	0	0	3	2764	9.828282	2.151757023591237	12.242752	8.1132965	3.0	1411.0	7.16296	4.268553	20.507137	0.0	3019	3019	3019	0.6666667	20	62	151	306	424	1064	0	252	2020-02-29_213717
94	5000	1981	0	0	0	0	2	2765	10.685776	2.201897028678304	12.242752	9.128799	2.0	1411.0	7.16296	4.268553	20.507137	0.0	3019	3019	3019	0.0	20	62	151	306	424	1065	0	252	2020-02-29_213717
94	5000	1981	0	0	0	0	2	2765	10.685776	2.201897028678304	12.242752	9.128799	2.0	1411.0	7.16296	4.268553	20.507137	0.0	3019	3019	3019	0.0	20	62	151	306	424	1065	0	252	2020-02-29_213717
94	5000	1981	0	0	0	0	2	2765	10.685776	2.201897028678304	12.242752	9.128799	2.0	1411.0	7.16296	4.268553	20.507137	0.0	3019	3019	3019	0.0	20	62	151	306	424	1065	0	252	2020-02-29_213717
95	5000	1981	0	0	0	0	2	2765	10.685776	2.201897028678304	12.242752	9.128799	2.0	1411.0	7.16296	4.268553	20.507137	0.0	3019	3019	3019	0.0	20	62	151	306	424	1065	0	252	2020-02-29_213717
95	5000	1981	0	0	0	0	2	2765	10.685776	2.201897028678304	12.242752	9.128799	2.0	1411.0	7.16296	4.268553	20.507137	0.0	3019	3019	3019	0.0	20	62	151	306	424	1065	0	252	2020-02-29_213717
95	5000	1981	0	0	0	0	2	2765	10.685776	2.201897028678304	12.242752	9.128799	2.0	1411.0	7.16296	4.268553	20.507137	0.0	3019	3019	3019	0.0	20	62	151	306	424	1065	0	252	2020-02-29_213718
96	5000	1981	0	0	0	0	2	2765	10.685776	2.201897028678304	12.242752	9.128799	2.0	1411.0	7.16296	4.268553	20.507137	0.0	3019	3019	3019	0.0	20	62	151	306	424	1065	0	252	2020-02-29_213718
96	5000	1981	0	0	0	0	2	2765	10.685776	2.201897028678304	12.242752	9.128799	2.0	1411.0	7.16296	4.268553	20.507137	0.0	3019	3019	3019	0.0	20	62	151	306	424	1065	0	252	2020-02-29_213718
96	5000	1981	0	0	0	0	2	2765	10.685776	2.201897028678304	12.242752	9.128799	2.0	1411.0	7.16296	4.268553	20.507137	0.0	3019	3019	3019	0.0	20	62	151	306	424	1065	0	252	2020-02-29_213718
97	5000	1981	0	0	0	0	2	2765	10.685776	2.201897028678304	12.242752	9.128799	2.0	1411.0	7.16296	4.268553	20.507137	0.0	3019	3019	3019	0.0	20	62	151	306	424	1065	0	252	2020-02-29_213718
97	5000	1981	0	0	0	0	2	2765	10.685776	2.201897028678304	12.242752	9.128799	2.0	1411.0	7.16296	4.268553	20.507137	0.0	3019	3019	3019	0.0	20	62	151	306	424	1065	0	252	2020-02-29_213718
97	5000	1981	0	0	0	0	2	2765	10.685776	2.201897028678304	12.242752	9.128799	2.0	1411.0	7.16296	4.268553	20.507137	0.0	3019	3019	3019	0.0	20	62	151	306	424	1065	0	252	2020-02-29_213719
98	5000	1981	0	0	0	0	2	2765	10.685776	2.201897028678304	12.242752	9.128799	2.0	1411.0	7.16296	4.268553	20.507137	0.0	3019	3019	3019	0.0	20	62	151	306	424	1065	0	252	2020-02-29_213719
98	5000	1981	0	0	0	0	2	2765	10.685776	2.201897028678304	12.242752	9.128799	2.0	1411.0	7.16296	4.268553	20.507137	0.0	3019	3019	3019	0.0	20	62	151	306	424	1065	0	252	2020-02-29_213719
98	5000	1981	0	0	0	0	2	2765	10.685776	2.201897028678304	12.242752	9.128799	2.0	1411.0	7.16296	4.268553	20.507137	0.0	3019	3019	3019	0.0	20	62	151	306	424	1065	0	252	2020-02-29_213719
99	5000	1981	0	0	0	0	2	2765	10.685776	2.201897028678304	12.242752	9.128799	2.0	1411.0	7.16296	4.268553	20.507137	0.0	3019	3019	3019	0.0	20	62	151	306	424	1065	0	252	2020-02-29_213719
99	5000	1981	0	0	0	0	2	2765	10.685776	2.201897028678304	12.242752	9.128799	2.0	1411.0	7.16296	4.268553	20.507137	0.0	3019	3019	3019	0.0	20	62	151	306	424	1065	0	252	2020-02-29_213719
99	5000	1981	0	0	0	0	2	2765	10.685776	2.201897028678304	12.242752	9.128799	2.0	1411.0	7.16296	4.268553	20.507137	0.0	3019	3019	3019	0.0	20	62	151	306	424	1065	0	252	2020-02-29_213719
100	5000	1981	0	0	0	0	1	2766	12.242752	NaN	12.242752	12.242752	1.0	1411.0	7.16296	4.268553	20.507137	0.0	3019	3019	3019	0.0	20	62	151	306	424	1066	0	252	2020-02-29_213720
100	5000	1981	0	0	0	0	1	2766	12.242752	NaN	12.242752	12.242752	1.0	1411.0	7.16296	4.268553	20.507137	0.0	3019	3019	3019	0.0	20	62	151	306	424	1066	0	252	2020-02-29_213720
100	5000	1981	0	0	0	0	1	2766	12.242752	NaN	12.242752	12.242752	1.0	1411.0	7.16296	4.268553	20.507137	0.0	3019	3019	3019	0.0	20	62	151	306	424	1066	0	252	2020-02-29_213720
101	5000	1981	0	0	0	0	1	2766	12.242752	NaN	12.242752	12.242752	1.0	1411.0	7.16296	4.268553	20.507137	0.0	3019	3019	3019	0.0	20	62	151	306	424	1066	0	252	2020-02-29_213720
101	5000	1981	0	0	0	0	1	2766	12.242752	NaN	12.242752	12.242752	1.0	1411.0	7.16296	4.268553	20.507137	0.0	3019	3019	3019	0.0	20	62	151	306	424	1066	0	252	2020-02-29_213720
101	5000	1981	0	0	0	0	1	2766	12.242752	NaN	12.242752	12.242752	1.0	1411.0	7.16296	4.268553	20.507137	0.0	3019	3019	3019	0.0	20	62	151	306	424	1066	0	252	2020-02-29_213720
102	5000	1981	0	0	0	0	1	2766	12.242752	NaN	12.242752	12.242752	1.0	1411.0	7.16296	4.268553	20.507137	0.0	3019	3019	3019	0.0	20	62	151	306	424	1066	0	252	2020-02-29_213721
102	5000	1981	0	0	0	0	1	2766	12.242752	NaN	12.242752	12.242752	1.0	1411.0	7.16296	4.268553	20.507137	0.0	3019	3019	3019	0.0	20	62	151	306	424	1066	0	252	2020-02-29_213721
102	5000	1981	0	0	0	0	0	2767	NaN	-0.0	9999.0	9999.0	0.0	1411.0	7.16296	4.268553	20.507137	0.0	3019	3019	3019	0.0	20	62	151	306	424	1067	0	252	2020-02-29_213721
103	5000	1981	0	0	0	0	0	2767	NaN	-0.0	9999.0	9999.0	0.0	1411.0	7.16296	4.268553	20.507137	0.0	3019	3019	3019	0.0	20	62	151	306	424	1067	0	252	2020-02-29_213721
103	5000	1981	0	0	0	0	0	2767	NaN	-0.0	9999.0	9999.0	0.0	1411.0	7.16296	4.268553	20.507137	0.0	3019	3019	3019	0.0	20	62	151	306	424	1067	0	252	2020-02-29_213721
103	5000	1981	0	0	0	0	0	2767	NaN	-0.0	9999.0	9999.0	0.0	1411.0	7.16296	4.268553	20.507137	0.0	3019	3019	3019	0.0	20	62	151	306	424	1067	0	252	2020-02-29_213721
104	5000	1981	0	0	0	0	0	2767	NaN	-0.0	9999.0	9999.0	0.0	1411.0	7.16296	4.268553	20.507137	0.0	3019	3019	3019	0.0	20	62	151	306	424	1067	0	252	2020-02-29_213721
104	5000	1981	0	0	0	0	0	2767	NaN	-0.0	9999.0	9999.0	0.0	1411.0	7.16296	4.268553	20.507137	0.0	3019	3019	3019	0.0	20	62	151	306	424	1067	0	252	2020-02-29_213722
104	5000	1981	0	0	0	0	0	2767	NaN	-0.0	9999.0	9999.0	0.0	1411.0	7.16296	4.268553	20.507137	0.0	3019	3019	3019	0.0	20	62	151	306	424	1067	0	252	2020-02-29_213722
105	5000	1981	0	0	0	0	0	2767	NaN	-0.0	9999.0	9999.0	0.0	1411.0	7.16296	4.268553	20.507137	0.0	3019	3019	3019	0.0	20	62	151	306	424	1067	0	252	2020-02-29_213722
105	5000	1981	0	0	0	0	0	2767	NaN	-0.0	9999.0	9999.0	0.0	1411.0	7.16296	4.268553	20.507137	0.0	3019	3019	3019	0.0	20	62	151	306	424	1067	0	252	2020-02-29_213722
105	5000	1981	0	0	0	0	0	2767	NaN	-0.0	9999.0	9999.0	0.0	1411.0	7.16296	4.268553	20.507137	0.0	3019	3019	3019	0.0	20	62	151	306	424	1067	0	252	2020-02-29_213722
106	5000	1981	0	0	0	0	0	2767	NaN	-0.0	9999.0	9999.0	0.0	1411.0	7.16296	4.268553	20.507137	0.0	3019	3019	3019	0.0	20	62	151	306	424	1067	0	252	2020-02-29_213722
106	5000	1981	0	0	0	0	0	2767	NaN	-0.0	9999.0	9999.0	0.0	1411.0	7.16296	4.268553	20.507137	0.0	3019	3019	3019	0.0	20	62	151	306	424	1067	0	252	2020-02-29_213723
106	5000	1981	0	0	0	0	0	2767	NaN	-0.0	9999.0	9999.0	0.0	1411.0	7.16296	4.268553	20.507137	0.0	3019	3019	3019	0.0	20	62	151	306	424	1067	0	252	2020-02-29_213723
107	5000	1981	0	0	0	0	0	2767	NaN	-0.0	9999.0	9999.0	0.0	1411.0	7.16296	4.268553	20.507137	0.0	3019	3019	3019	0.0	20	62	151	306	424	1067	0	252	2020-02-29_213723
107	5000	1981	0	0	0	0	0	2767	NaN	-0.0	9999.0	9999.0	0.0	1411.0	7.16296	4.268553	20.507137	0.0	3019	3019	3019	0.0	20	62	151	306	424	1067	0	252	2020-02-29_213723
107	5000	1981	0	0	0	0	0	2767	NaN	-0.0	9999.0	9999.0	0.0	1411.0	7.16296	4.268553	20.507137	0.0	3019	3019	3019	0.0	20	62	151	306	424	1067	0	252	2020-02-29_213723
108	5000	1981	0	0	0	0	0	2767	NaN	-0.0	9999.0	9999.0	0.0	1411.0	7.16296	4.268553	20.507137	0.0	3019	3019	3019	0.0	20	62	151	306	424	1067	0	252	2020-02-29_213723
108	5000	1981	0	0	0	0	0	2767	NaN	-0.0	9999.0	9999.0	0.0	1411.0	7.16296	4.268553	20.507137	0.0	3019	3019	3019	0.0	20	62	151	306	424	1067	0	252	2020-02-29_213724
108	5000	1981	0	0	0	0	0	2767	NaN	-0.0	9999.0	9999.0	0.0	1411.0	7.16296	4.268553	20.507137	0.0	3019	3019	3019	0.0	20	62	151	306	424	1067	0	252	2020-02-29_213724
109	5000	1981	0	0	0	0	0	2767	NaN	-0.0	9999.0	9999.0	0.0	1411.0	7.16296	4.268553	20.507137	0.0	3019	3019	3019	0.0	20	62	151	306	424	1067	0	252	2020-02-29_213724
109	5000	1981	0	0	0	0	0	2767	NaN	-0.0	9999.0	9999.0	0.0	1411.0	7.16296	4.268553	20.507137	0.0	3019	3019	3019	0.0	20	62	151	306	424	1067	0	252	2020-02-29_213724
109	5000	1981	0	0	0	0	0	2767	NaN	-0.0	9999.0	9999.0	0.0	1411.0	7.16296	4.268553	20.507137	0.0	3019	3019	3019	0.0	20	62	151	306	424	1067	0	252	2020-02-29_213724
110	5000	1981	0	0	0	0	0	2767	NaN	-0.0	9999.0	9999.0	0.0	1411.0	7.16296	4.268553	20.507137	0.0	3019	3019	3019	0.0	20	62	151	306	424	1067	0	252	2020-02-29_213724
