# Supplementary material for: Discrete simulation analysis of COVID-19 and prediction of isolation bed numbers
Source: PeerJ. 2021 Jun 23;9:e11629. doi: 10.7717/peerj.11629 (PMC8234972; doi:10.7717/peerj.11629)
Supplement: Supplemental Information 3 [file peerj-09-11629-s003.zip › raw_data/Hospital isolation capacity_output_2020-02-29_213828.csv]

worldTime(Day)	CITY_PERSON_SIZE	NORMAL	SHADOW	SUPER	CONFIRMED	DIAGNOSIS	FREEZE	CURED	shadow_average	shadow_std	shadow_max	shadow_min	real_countTmp	max_count	count_shadow_average	count_shadow_std	count_shadow_max	count_shadow_min	sum_confirmed_mark	sum_diagnosis_mark	sum_freeze_mark	r0	G1num	G2num	G3Num	G4Num	G5Num	BED_CanUse	BED_Need	DEATH	recordTime
0	5000	4976	24	0	0	0	0	0	NaN	-0.0	9999.0	9999.0	0.0	0.0	NaN	-0.0	9999.0	9999.0	0	0	0	0.0	0	0	0	0	0	800	0	0	2020-02-29_213830
0	5000	4973	24	0	3	0	0	0	NaN	-0.0	9999.0	9999.0	0.0	0.0	NaN	-0.0	9999.0	9999.0	3	0	0	0.0	0	0	0	0	0	800	0	0	2020-02-29_213830
0	5000	4971	25	0	4	0	0	0	NaN	-0.0	9999.0	9999.0	0.0	0.0	NaN	-0.0	9999.0	9999.0	4	0	0	0.0	0	0	0	0	0	800	0	0	2020-02-29_213831
1	5000	4966	30	0	1	0	3	0	0.0	0.0	0.0	0.0	3.0	3.0	0.0	0.0	0.0	0.0	4	3	3	0.0	3	0	0	0	0	797	0	0	2020-02-29_213831
1	5000	4961	34	0	1	0	4	0	0.0	0.0	0.0	0.0	4.0	4.0	0.0	0.0	0.0	0.0	5	4	4	0.0	3	1	0	0	0	796	0	0	2020-02-29_213831
1	5000	4953	42	0	1	0	4	0	0.0	0.0	0.0	0.0	4.0	4.0	0.0	0.0	0.0	0.0	5	4	4	0.0	3	1	0	0	0	796	0	0	2020-02-29_213831
2	5000	4947	48	0	0	0	5	0	0.0	0.0	0.0	0.0	5.0	5.0	0.0	0.0	0.0	0.0	5	5	5	0.0	3	1	1	0	0	795	0	0	2020-02-29_213831
2	5000	4938	57	0	0	0	5	0	0.0	0.0	0.0	0.0	5.0	5.0	0.0	0.0	0.0	0.0	5	5	5	0.0	3	1	1	0	0	795	0	0	2020-02-29_213831
2	5000	4924	70	0	1	0	5	0	0.0	0.0	0.0	0.0	5.0	5.0	0.0	0.0	0.0	0.0	6	5	5	0.0	3	1	1	0	0	795	0	0	2020-02-29_213832
3	5000	4915	78	0	2	0	5	0	0.0	0.0	0.0	0.0	5.0	5.0	0.0	0.0	0.0	0.0	7	5	5	0.0	3	1	1	0	0	795	0	0	2020-02-29_213832
3	5000	4904	89	0	1	0	6	0	0.0	0.0	0.0	0.0	6.0	6.0	0.0	0.0	0.0	0.0	7	6	6	0.0	3	2	1	0	0	794	0	0	2020-02-29_213832
3	5000	4890	103	0	0	0	7	0	0.0	0.0	0.0	0.0	7.0	7.0	0.0	0.0	0.0	0.0	7	7	7	0.14285715	3	3	1	0	0	793	0	0	2020-02-29_213832
4	5000	4871	119	0	3	0	7	0	0.0	0.0	0.0	0.0	7.0	7.0	0.0	0.0	0.0	0.0	10	7	7	0.14285715	3	3	1	0	0	793	0	0	2020-02-29_213832
4	5000	4858	130	0	5	0	7	0	0.0	0.0	0.0	0.0	7.0	7.0	0.0	0.0	0.0	0.0	12	7	7	0.14285715	3	3	1	0	0	793	0	0	2020-02-29_213832
4	5000	4834	151	0	6	0	9	0	0.0	0.0	0.0	0.0	9.0	9.0	0.0	0.0	0.0	0.0	15	9	9	0.11111111	3	3	3	0	0	791	0	0	2020-02-29_213833
5	5000	4814	168	0	7	0	11	0	0.20094156	0.6664478543924369	2.2103572	0.0	11.0	11.0	0.20094156	0.6664479	2.2103572	0.0	18	11	11	0.27272728	3	3	5	0	0	789	0	0	2020-02-29_213833
5	5000	4788	187	0	12	0	13	0	0.49912497	1.289399675141476	4.2782674	0.0	13.0	13.0	0.49912497	1.2893996	4.2782674	0.0	25	13	13	0.61538464	4	3	5	0	0	787	0	0	2020-02-29_213833
5	5000	4768	203	0	13	0	16	0	0.66904616	1.2956754813179452	4.2782674	0.0	16.0	16.0	0.66904616	1.2956755	4.2782674	0.0	29	16	16	0.75	4	3	7	1	0	784	0	0	2020-02-29_213833
6	5000	4736	228	0	17	0	19	0	0.94223803	1.5709962637241937	4.8328567	0.0	19.0	19.0	0.94223803	1.5709963	4.8328567	0.0	36	19	19	1.0	4	4	8	1	1	781	0	0	2020-02-29_213833
6	5000	4704	255	0	14	0	27	0	1.355233	1.86284333207229	5.157819	0.0	27.0	27.0	1.355233	1.8628433	5.157819	0.0	41	27	27	1.2592592	5	7	9	3	1	773	0	0	2020-02-29_213834
6	5000	4677	271	0	21	0	31	0	1.5113579	2.0154893223246164	5.4617343	0.0	31.0	31.0	1.5113579	2.0154893	5.4617343	0.0	52	31	31	1.3548387	6	8	10	3	2	769	0	0	2020-02-29_213834
7	5000	4649	295	0	19	0	37	0	1.688594	2.063738248942958	5.857514	0.0	37.0	37.0	1.688594	2.0637383	5.857514	0.0	56	37	37	1.5945946	7	9	11	5	2	763	0	0	2020-02-29_213834
7	5000	4621	310	0	22	0	47	0	1.5148245	1.96913010091756	5.857514	0.0	47.0	47.0	1.5148245	1.9691302	5.857514	0.0	69	47	47	1.3829787	7	11	14	8	4	753	0	0	2020-02-29_213834
7	5000	4583	336	0	26	0	55	0	1.7587782	2.187424685680328	6.659018	0.0	55.0	55.0	1.7587782	2.1874247	6.659018	0.0	81	55	55	1.5090909	8	14	17	8	5	745	0	0	2020-02-29_213835
8	5000	4554	356	0	32	0	58	0	1.6900874	2.1541928415780363	6.659018	0.0	58.0	58.0	1.6900874	2.154193	6.659018	0.0	90	58	58	1.4827586	8	14	17	9	7	742	0	0	2020-02-29_213835
8	5000	4515	384	0	29	0	72	0	1.9152033	2.2793146572383685	7.1428256	0.0	72.0	72.0	1.9152033	2.2793148	7.1428256	0.0	101	72	72	1.4444444	10	17	19	13	9	728	0	0	2020-02-29_213835
8	5000	4475	413	0	26	0	86	0	1.7592243	2.147033010384485	7.1428256	0.0	86.0	86.0	1.7592243	2.147033	7.1428256	0.0	112	86	86	1.255814	10	17	21	19	12	714	0	0	2020-02-29_213835
9	5000	4431	445	0	31	0	93	0	1.7183167	2.0957684253427367	7.1428256	0.0	93.0	93.0	1.7183167	2.0957685	7.1428256	0.0	124	93	93	1.2043011	10	18	25	20	13	707	0	0	2020-02-29_213836
9	5000	4381	475	0	39	0	105	0	1.7321951	2.095781280396991	7.1428256	0.0	105.0	105.0	1.7321951	2.0957813	7.1428256	0.0	144	105	105	1.2380953	10	20	28	23	16	695	0	0	2020-02-29_213836
9	5000	4341	493	0	50	0	116	0	1.737893	2.115716627382219	7.1428256	0.0	116.0	116.0	1.737893	2.1157167	7.1428256	0.0	166	116	116	1.1982758	10	23	30	26	17	684	0	0	2020-02-29_213836
10	5000	4302	521	0	50	0	126	0	1.7590778	2.1406153100901237	7.8305874	0.0	126.0	126.0	1.7590778	2.1406152	7.8305874	0.0	177	127	127	1.1111112	10	24	33	29	17	674	0	1	2020-02-29_213837
10	5000	4258	554	0	40	0	147	0	1.8724625	2.2602628195540118	9.190524	0.0	147.0	147.0	1.8724625	2.2602627	9.190524	0.0	188	148	148	1.1360544	12	25	37	35	20	653	0	1	2020-02-29_213837
10	5000	4219	578	0	36	0	166	0	2.1015377	2.414430263122834	9.484868	0.0	166.0	166.0	2.1015377	2.4144304	9.484868	0.0	203	167	167	1.2108433	13	28	41	40	24	634	0	1	2020-02-29_213837
11	5000	4176	597	0	49	0	177	0	2.1694696	2.4500911929227644	9.69513	0.0	177.0	177.0	2.1694696	2.4500911	9.69513	0.0	227	178	178	1.1525424	14	29	43	40	29	623	0	1	2020-02-29_213838
11	5000	4118	632	0	60	0	189	0	2.227223	2.515087662642228	10.2887945	0.0	189.0	189.0	2.227223	2.5150876	10.2887945	0.0	250	190	190	1.1587301	15	30	47	43	30	611	0	1	2020-02-29_213838
11	5000	4073	661	0	61	0	203	0	2.3937485	2.6227506355253603	10.2887945	0.0	203.0	203.0	2.3937485	2.6227505	10.2887945	0.0	266	205	205	1.2019705	15	32	53	46	31	597	0	2	2020-02-29_213838
12	5000	4023	687	0	58	0	230	0	2.6479864	2.801779767200056	10.950515	0.0	230.0	230.0	2.6479864	2.8017797	10.950515	0.0	290	232	232	1.2652174	17	33	58	51	36	570	0	2	2020-02-29_213839
12	5000	3975	711	0	60	0	251	0	2.8198354	2.916005486523735	11.260578	0.0	251.0	251.0	2.8198354	2.9160054	11.260578	0.0	314	254	254	1.3306773	18	38	61	57	38	549	0	3	2020-02-29_213839
12	5000	3930	733	0	67	0	267	0	2.899291	2.9786459372108487	11.260578	0.0	267.0	267.0	2.899291	2.978646	11.260578	0.0	337	270	270	1.3670412	18	41	64	61	40	533	0	3	2020-02-29_213839
13	5000	3892	747	0	67	0	291	0	2.8942568	2.9344765545026563	11.260578	0.0	291.0	291.0	2.8942568	2.9344766	11.260578	0.0	361	294	294	1.2955327	18	41	69	67	42	509	0	3	2020-02-29_213840
13	5000	3848	769	0	66	0	313	1	3.0728755	3.0150990398075868	11.89551	0.0	313.0	313.0	3.0728755	3.015099	11.89551	0.0	383	317	317	1.3194888	18	44	76	72	45	487	0	3	2020-02-29_213840
13	5000	3808	788	0	63	0	337	1	3.1909473	3.040667504761367	11.89551	0.0	337.0	337.0	3.1909473	3.0406675	11.89551	0.0	404	341	341	1.3293768	18	48	79	79	49	463	0	3	2020-02-29_213841
14	5000	3765	802	0	68	0	359	2	3.2543674	3.0604044693058254	11.89551	0.0	359.0	359.0	3.2543674	3.0604045	11.89551	0.0	433	365	365	1.3231198	18	50	85	85	53	441	0	4	2020-02-29_213841
14	5000	3726	813	0	76	0	379	2	3.396375	3.167931872810563	13.2676935	0.0	379.0	379.0	3.396375	3.1679318	13.2676935	0.0	461	385	385	1.3667547	19	52	88	90	56	421	0	4	2020-02-29_213842
14	5000	3677	834	0	84	0	399	2	3.5153477	3.227167622348107	13.2676935	0.0	399.0	399.0	3.5153477	3.2271676	13.2676935	0.0	489	405	405	1.4160401	19	55	92	92	59	401	0	4	2020-02-29_213842
15	5000	3641	845	0	77	0	429	2	3.6218638	3.2186193347074967	13.2676935	0.0	429.0	429.0	3.6218638	3.2186193	13.2676935	0.0	514	437	437	1.3962704	19	55	98	108	62	371	0	6	2020-02-29_213842
15	5000	3610	853	0	74	0	454	3	3.7481046	3.2519031234425437	14.201313	0.0	454.0	454.0	3.7481046	3.251903	14.201313	0.0	537	463	463	1.400881	19	57	100	114	71	346	0	6	2020-02-29_213843
15	5000	3563	873	0	71	0	481	3	3.7945738	3.254944927493869	14.201313	0.0	481.0	481.0	3.7945738	3.254945	14.201313	0.0	564	493	493	1.3825364	19	58	104	122	76	319	0	9	2020-02-29_213843
16	5000	3517	888	0	81	0	500	3	3.847245	3.2489231966708925	14.201313	0.0	500.0	500.0	3.847245	3.2489233	14.201313	0.0	595	514	514	1.372	19	58	109	126	81	300	0	11	2020-02-29_213844
16	5000	3468	899	0	94	0	525	3	3.9545336	3.3116517330371162	15.176482	0.0	525.0	525.0	3.9545336	3.3116517	15.176482	0.0	633	539	539	1.3752381	20	61	113	131	87	275	0	11	2020-02-29_213844
16	5000	3422	909	0	102	0	550	5	4.0186954	3.3158943491119643	15.176482	0.0	550.0	550.0	4.0186954	3.3158944	15.176482	0.0	669	567	567	1.3654546	20	61	120	138	94	250	0	12	2020-02-29_213845
17	5000	3374	924	0	102	0	581	7	4.093175	3.360539150351098	15.176482	0.0	581.0	581.0	4.093175	3.3605392	15.176482	0.0	702	600	600	1.35284	20	65	125	147	101	219	0	12	2020-02-29_213845
17	5000	3331	923	0	108	0	618	8	4.1627803	3.3926014567238867	15.176482	0.0	618.0	618.0	4.1627803	3.3926015	15.176482	0.0	746	638	638	1.3381877	20	67	134	154	109	182	0	12	2020-02-29_213846
17	5000	3285	932	0	112	0	648	9	4.2559557	3.4469588102663558	15.176482	0.0	648.0	648.0	4.2559557	3.4469588	15.176482	0.0	783	671	671	1.3317901	20	71	136	158	117	152	0	14	2020-02-29_213846
18	5000	3244	928	0	122	0	678	11	4.3476596	3.4916698234258567	15.176482	0.0	678.0	678.0	4.3476596	3.49167	15.176482	0.0	828	706	706	1.3185841	20	73	140	166	125	122	0	17	2020-02-29_213847
18	5000	3198	934	0	120	0	717	13	4.455699	3.503203696899136	15.176482	0.0	717.0	717.0	4.455699	3.5032036	15.176482	0.0	868	748	748	1.316597	20	74	143	178	135	83	0	18	2020-02-29_213847
18	5000	3164	930	0	122	0	750	14	4.5187407	3.5039670804972607	15.176482	0.0	750.0	750.0	4.5187407	3.503967	15.176482	0.0	906	784	784	1.3106667	20	74	147	183	147	50	0	20	2020-02-29_213848
19	5000	3124	938	0	108	0	795	15	4.5943217	3.51939562876012	15.176482	0.0	795.0	795.0	4.5943217	3.5193956	15.176482	0.0	938	830	830	1.2981132	20	74	151	191	163	5	0	20	2020-02-29_213848
19	5000	3089	927	0	112	36	800	16	4.648416	3.54713190299482	15.457543	0.0	836.0	836.0	4.648416	3.547132	15.457543	0.0	984	872	836	1.295	20	74	153	193	164	0	36	20	2020-02-29_213849
19	5000	3053	937	0	103	69	800	16	4.729322	3.564596930960414	15.457543	0.0	869.0	869.0	4.729322	3.564597	15.457543	0.0	1010	907	838	1.2975	20	74	153	193	164	0	69	22	2020-02-29_213849
20	5000	3018	923	0	120	95	800	21	4.8485413	3.6065838743521295	18.346241	0.0	895.0	895.0	4.8485413	3.6065838	18.346241	0.0	1059	939	844	1.3175	20	74	153	195	166	0	95	23	2020-02-29_213850
20	5000	2982	926	0	108	130	800	28	5.0026965	3.645555162262817	18.346241	0.0	930.0	930.0	5.0026965	3.6455553	18.346241	0.0	1092	984	854	1.30875	20	75	156	198	166	0	130	26	2020-02-29_213850
20	5000	2943	938	0	104	157	800	31	5.0147767	3.6569467516457714	18.346241	0.0	957.0	957.0	5.0147767	3.6569467	18.346241	0.0	1119	1015	858	1.3025	20	75	156	198	168	0	157	27	2020-02-29_213851
21	5000	2914	919	0	105	194	800	40	5.095009	3.6831367670373236	18.346241	0.0	994.0	994.0	5.095009	3.6831367	18.346241	0.0	1167	1062	868	1.305	20	76	156	199	169	0	194	28	2020-02-29_213851
21	5000	2875	920	0	110	222	800	43	5.1607647	3.691947453299519	18.346241	0.0	1022.0	1022.0	5.1607647	3.6919475	18.346241	0.0	1205	1095	873	1.31125	20	76	158	199	171	0	222	30	2020-02-29_213852
21	5000	2832	927	0	117	243	800	49	5.1660943	3.6966209756442763	18.346241	0.0	1043.0	1043.0	5.1660943	3.696621	18.346241	0.0	1241	1124	881	1.305	20	76	158	201	174	0	243	32	2020-02-29_213852
22	5000	2799	906	0	125	283	800	54	5.2476344	3.734290341491034	18.346241	0.0	1083.0	1083.0	5.2476344	3.7342904	18.346241	0.0	1295	1170	887	1.3075	20	76	158	201	175	0	283	33	2020-02-29_213853
22	5000	2774	879	0	141	312	800	60	5.324658	3.760036769849481	18.346241	0.0	1112.0	1112.0	5.324658	3.7600367	18.346241	0.0	1347	1206	894	1.295	20	76	158	201	178	0	312	34	2020-02-29_213854
22	5000	2747	871	0	140	337	800	69	5.425338	3.806444205104321	18.346241	0.0	1137.0	1137.0	5.425338	3.8064442	18.346241	0.0	1382	1242	905	1.2875	20	76	158	204	181	0	337	36	2020-02-29_213854
23	5000	2712	859	0	132	379	800	80	5.573803	3.8420350505653835	18.346241	0.0	1179.0	1179.0	5.573803	3.842035	18.346241	0.0	1429	1297	918	1.28	20	76	158	206	186	0	379	38	2020-02-29_213855
23	5000	2681	850	0	120	418	800	93	5.697383	3.8707776599790855	18.346241	0.0	1218.0	1218.0	5.697383	3.8707776	18.346241	0.0	1469	1349	931	1.28125	20	76	159	208	190	0	418	38	2020-02-29_213855
23	5000	2665	834	0	113	448	800	101	5.717937	3.910515249503774	18.362518	0.0	1248.0	1248.0	5.717937	3.9105153	18.362518	0.0	1501	1388	940	1.28375	20	76	159	210	193	0	448	39	2020-02-29_213856
24	5000	2644	818	0	107	479	800	112	5.7977057	3.9596928855023035	18.790167	0.0	1279.0	1279.0	5.7977057	3.959693	18.790167	0.0	1538	1431	952	1.27125	20	76	161	212	195	0	479	40	2020-02-29_213856
24	5000	2618	805	0	108	502	800	126	5.879246	3.9740338332910667	18.790167	0.0	1302.0	1302.0	5.879246	3.9740338	18.790167	0.0	1577	1469	967	1.2725	20	76	161	217	199	0	502	41	2020-02-29_213857
24	5000	2594	783	0	121	520	800	137	5.961691	3.9878135055661494	18.790167	0.0	1320.0	1320.0	5.961691	3.9878135	18.790167	0.0	1623	1502	982	1.26625	20	76	162	219	201	0	520	45	2020-02-29_213857
25	5000	2571	753	0	135	541	800	152	5.9978166	3.9887593400320447	18.790167	0.0	1341.0	1341.0	5.9978166	3.9887593	18.790167	0.0	1676	1541	1000	1.2675	20	76	163	224	207	0	541	48	2020-02-29_213858
25	5000	2555	731	0	135	567	800	158	6.044235	3.9859404237527865	18.790167	0.0	1367.0	1367.0	6.044235	3.9859405	18.790167	0.0	1714	1579	1012	1.26625	20	76	163	227	212	0	567	54	2020-02-29_213859
25	5000	2531	726	0	116	599	800	172	6.101238	4.0084515930199265	18.790167	0.0	1399.0	1399.0	6.101238	4.0084515	18.790167	0.0	1743	1627	1028	1.2625	20	77	163	230	216	0	599	56	2020-02-29_213859
26	5000	2513	712	0	96	640	800	182	6.1599865	4.037707457512391	18.790167	0.0	1440.0	1440.0	6.1599865	4.0377073	18.790167	0.0	1775	1679	1039	1.265	20	77	163	232	219	0	640	57	2020-02-29_213900
26	5000	2490	709	0	85	664	800	192	6.2382994	4.064597424681987	18.887585	0.0	1464.0	1464.0	6.2382994	4.0645976	18.887585	0.0	1801	1716	1052	1.24875	20	77	164	234	223	0	664	60	2020-02-29_213900
26	5000	2468	690	0	96	676	800	208	6.2700963	4.0837679002437834	18.887585	0.0	1476.0	1476.0	6.2700963	4.083768	18.887585	0.0	1842	1746	1070	1.2325	20	78	165	236	226	0	676	62	2020-02-29_213901
27	5000	2457	666	0	100	688	800	225	6.3127813	4.096425354329522	18.887585	0.0	1488.0	1488.0	6.3127813	4.0964255	18.887585	0.0	1877	1777	1089	1.22625	20	78	165	240	228	0	688	64	2020-02-29_213901
27	5000	2429	653	0	116	689	800	248	6.3690705	4.111714092631079	18.887585	0.0	1489.0	1489.0	6.3690705	4.111714	18.887585	0.0	1918	1802	1113	1.21125	20	78	165	241	232	0	689	65	2020-02-29_213902
27	5000	2416	637	0	103	704	800	273	6.453212	4.112214590447661	18.887585	0.0	1504.0	1504.0	6.453212	4.1122146	18.887585	0.0	1947	1844	1140	1.2075	20	78	166	245	241	0	704	67	2020-02-29_213902
28	5000	2396	621	0	105	721	800	289	6.5398726	4.132444195840796	18.887585	0.0	1521.0	1521.0	6.5398726	4.1324444	18.887585	0.0	1983	1878	1157	1.20875	20	78	167	246	242	0	721	68	2020-02-29_213903
28	5000	2376	611	0	93	745	800	306	6.6703334	4.189314947094829	24.355482	0.0	1545.0	1545.0	6.6703334	4.189315	24.355482	0.0	2013	1920	1175	1.20625	20	78	169	247	248	0	745	69	2020-02-29_213904
28	5000	2355	594	0	104	753	800	323	6.756818	4.214168066640969	24.355482	0.0	1553.0	1553.0	6.756818	4.214168	24.355482	0.0	2051	1947	1194	1.20125	20	78	169	248	252	0	753	71	2020-02-29_213904
29	5000	2343	570	0	103	765	800	344	6.8344536	4.243799286276643	24.355482	0.0	1565.0	1565.0	6.8344536	4.243799	24.355482	0.0	2087	1984	1219	1.19625	20	78	170	250	256	0	765	75	2020-02-29_213905
29	5000	2318	577	0	89	776	800	365	6.8724966	4.245280618726904	24.355482	0.0	1576.0	1576.0	6.8724966	4.2452807	24.355482	0.0	2105	2016	1240	1.1825	20	78	171	253	260	0	776	75	2020-02-29_213905
29	5000	2306	562	0	80	776	800	397	6.93865	4.282403498161907	24.355482	0.0	1576.0	1576.0	6.8724966	4.2452807	24.355482	0.0	2132	2052	1276	1.1575	20	78	171	260	270	0	776	79	2020-02-29_213906
30	5000	2295	540	0	78	779	800	427	7.0025973	4.3231620014234675	24.355482	0.0	1579.0	1579.0	7.0025973	4.323162	24.355482	0.0	2165	2087	1308	1.1675	20	79	174	265	273	0	779	81	2020-02-29_213906
30	5000	2290	515	0	89	776	800	448	7.035388	4.322275553888844	24.355482	0.0	1576.0	1579.0	7.0025973	4.323162	24.355482	0.0	2195	2106	1330	1.15625	20	79	176	265	281	0	776	82	2020-02-29_213907
30	5000	2278	495	0	95	776	800	472	7.091316	4.320740718210699	24.355482	0.0	1576.0	1579.0	7.0025973	4.323162	24.355482	0.0	2227	2132	1356	1.145	20	79	177	268	287	0	776	84	2020-02-29_213907
31	5000	2269	477	0	87	788	800	494	7.183048	4.366573829731732	24.355482	0.0	1588.0	1588.0	7.183048	4.366574	24.355482	0.0	2254	2167	1379	1.1325	20	80	180	273	290	0	788	85	2020-02-29_213908
31	5000	2261	463	0	81	791	800	519	7.2676225	4.361402470817291	24.355482	0.0	1591.0	1591.0	7.2676225	4.3614025	24.355482	0.0	2276	2195	1404	1.1125	20	80	180	276	299	0	791	85	2020-02-29_213909
31	5000	2249	448	0	75	791	800	550	7.3736944	4.410015039742703	24.355482	0.0	1591.0	1591.0	7.2676225	4.3614025	24.355482	0.0	2303	2228	1437	1.095	20	80	180	280	307	0	791	87	2020-02-29_213909
32	5000	2237	438	0	71	782	800	584	7.4692383	4.459924265470811	24.355482	0.0	1582.0	1591.0	7.2676225	4.3614025	24.355482	0.0	2325	2254	1472	1.08	20	80	184	284	314	0	782	88	2020-02-29_213910
32	5000	2220	433	0	69	786	800	603	7.509826	4.491959700406187	24.355482	0.0	1586.0	1591.0	7.2676225	4.3614025	24.355482	0.0	2347	2278	1492	1.06	20	80	184	285	316	0	786	89	2020-02-29_213910
32	5000	2205	424	0	68	780	800	630	7.587603	4.501456131054115	24.355482	0.0	1580.0	1591.0	7.2676225	4.3614025	24.355482	0.0	2371	2303	1523	1.0725	20	80	186	291	324	0	780	93	2020-02-29_213911
33	5000	2196	415	0	64	779	800	652	7.637179	4.5042149619102	24.355482	0.0	1579.0	1591.0	7.2676225	4.3614025	24.355482	0.0	2389	2325	1546	1.065	20	81	187	293	331	0	779	94	2020-02-29_213911
33	5000	2187	401	0	61	781	800	674	7.6708813	4.528673373360349	24.355482	0.0	1581.0	1591.0	7.2676225	4.3614025	24.355482	0.0	2412	2351	1570	1.06125	20	81	189	297	333	0	781	96	2020-02-29_213912
33	5000	2172	387	0	69	786	800	688	7.7069445	4.5284848951450245	24.355482	0.0	1586.0	1591.0	7.2676225	4.3614025	24.355482	0.0	2441	2372	1586	1.05	20	81	189	298	337	0	786	98	2020-02-29_213912
34	5000	2163	367	0	81	784	799	708	7.7377987	4.530271437641022	24.355482	0.0	1583.0	1591.0	7.2676225	4.3614025	24.355482	0.0	2470	2389	1605	1.0525657	20	81	189	302	344	0	783	98	2020-02-29_213913
34	5000	2155	366	0	64	788	799	727	7.7589097	4.566160431992972	24.355482	0.0	1587.0	1591.0	7.2676225	4.3614025	24.355482	0.0	2479	2415	1627	1.0425532	20	81	190	304	345	0	787	101	2020-02-29_213914
34	5000	2143	356	0	58	790	800	749	7.8281097	4.585366000644145	24.355482	0.0	1590.0	1591.0	7.2676225	4.3614025	24.355482	0.0	2501	2443	1653	1.0675	20	81	193	306	353	0	790	104	2020-02-29_213914
35	5000	2129	344	0	56	803	800	763	7.8619967	4.57989405280429	24.355482	0.0	1603.0	1603.0	7.8619967	4.579894	24.355482	0.0	2527	2471	1668	1.08	20	81	193	309	356	0	803	105	2020-02-29_213915
35	5000	2116	342	0	62	798	800	777	7.897762	4.582170281085512	24.355482	0.0	1598.0	1603.0	7.8619967	4.579894	24.355482	0.0	2542	2480	1682	1.08	20	81	193	311	359	0	798	105	2020-02-29_213915
35	5000	2105	337	0	56	805	800	791	7.926916	4.602462706406993	24.355482	0.0	1605.0	1605.0	7.926916	4.602463	24.355482	0.0	2558	2502	1697	1.07375	20	81	193	312	359	0	805	106	2020-02-29_213916
36	5000	2096	332	0	45	816	800	804	7.962732	4.611777917429718	24.355482	0.0	1616.0	1616.0	7.962732	4.611778	24.355482	0.0	2572	2527	1711	1.0825	20	81	194	315	361	0	816	107	2020-02-29_213916
36	5000	2080	327	0	50	822	800	811	7.9789534	4.618288067132724	24.355482	0.0	1622.0	1622.0	7.9789534	4.618288	24.355482	0.0	2593	2543	1721	1.0825	20	81	195	318	363	0	822	110	2020-02-29_213917
36	5000	2068	324	0	49	815	800	830	8.023995	4.625297536816107	24.355482	0.0	1615.0	1622.0	7.9789534	4.618288	24.355482	0.0	2608	2559	1744	1.07	20	81	197	323	365	0	815	114	2020-02-29_213917
37	5000	2059	316	0	51	820	800	837	8.057489	4.638934819850068	24.355482	0.0	1620.0	1622.0	7.9789534	4.618288	24.355482	0.0	2625	2574	1754	1.07125	20	81	197	325	366	0	820	117	2020-02-29_213918
37	5000	2043	314	0	46	835	800	844	8.073556	4.6484887897643095	24.355482	0.0	1635.0	1635.0	8.073556	4.648489	24.355482	0.0	2643	2597	1762	1.08125	20	81	197	326	367	0	835	118	2020-02-29_213918
37	5000	2032	306	0	53	833	800	853	8.08756	4.651698198219585	24.355482	0.0	1633.0	1635.0	8.073556	4.648489	24.355482	0.0	2662	2609	1776	1.0775	20	81	197	327	368	0	833	123	2020-02-29_213919
38	5000	2015	307	0	52	826	800	874	8.154139	4.686557318947905	24.355482	0.0	1626.0	1635.0	8.073556	4.648489	24.355482	0.0	2678	2626	1800	1.05875	20	82	197	330	374	0	826	126	2020-02-29_213919
38	5000	2004	302	0	49	835	800	881	8.167653	4.685525910814397	24.355482	0.0	1635.0	1635.0	8.073556	4.648489	24.355482	0.0	2694	2645	1810	1.0575	20	82	197	333	376	0	835	129	2020-02-29_213920
38	5000	1994	297	0	46	838	799	896	8.195	4.685882289213969	24.355482	0.0	1637.0	1637.0	8.195	4.685882	24.355482	0.0	2709	2663	1825	1.0413016	20	82	197	334	378	0	837	130	2020-02-29_213920
39	5000	1987	287	0	45	845	800	901	8.189677	4.69702543727134	24.355482	0.0	1645.0	1645.0	8.189677	4.6970253	24.355482	0.0	2726	2681	1836	1.0275	20	82	197	334	379	0	845	135	2020-02-29_213921
39	5000	1979	284	0	43	843	800	915	8.215267	4.703442331552004	24.355482	0.0	1643.0	1645.0	8.189677	4.6970253	24.355482	0.0	2737	2694	1851	1.04375	20	82	199	335	381	0	843	136	2020-02-29_213921
39	5000	1969	274	0	47	843	800	929	8.227106	4.703800596461284	24.355482	0.0	1643.0	1645.0	8.189677	4.6970253	24.355482	0.0	2757	2710	1867	1.02625	20	82	199	338	382	0	843	138	2020-02-29_213922
40	5000	1957	270	0	47	851	800	935	8.230572	4.717728055728997	24.355482	0.0	1651.0	1651.0	8.230572	4.717728	24.355482	0.0	2773	2726	1875	1.02375	20	82	199	338	384	0	851	140	2020-02-29_213922
40	5000	1955	264	0	43	850	800	947	8.232738	4.721749672277361	24.355482	0.0	1650.0	1651.0	8.230572	4.717728	24.355482	0.0	2781	2738	1888	1.01625	20	82	199	339	385	0	850	141	2020-02-29_213923
40	5000	1943	255	0	44	856	800	961	8.214008	4.722146939942902	24.355482	0.0	1656.0	1656.0	8.214008	4.722147	24.355482	0.0	2802	2758	1902	1.00375	20	83	199	339	387	0	856	141	2020-02-29_213923
41	5000	1932	248	0	47	853	800	977	8.216725	4.726355480357882	24.355482	0.0	1653.0	1656.0	8.214008	4.722147	24.355482	0.0	2820	2773	1920	0.99875	20	83	200	342	389	0	853	143	2020-02-29_213924
41	5000	1923	241	0	55	844	800	991	8.217769	4.73755239492949	24.355482	0.0	1644.0	1656.0	8.214008	4.722147	24.355482	0.0	2836	2781	1937	0.975	20	83	200	342	394	0	844	146	2020-02-29_213924
41	5000	1914	237	0	45	849	800	1009	8.225929	4.744792693968856	24.355482	0.0	1649.0	1656.0	8.214008	4.722147	24.355482	0.0	2849	2804	1955	0.955	20	83	201	344	395	0	849	146	2020-02-29_213925
42	5000	1909	233	0	37	844	800	1030	8.238972	4.745395838282335	24.355482	0.0	1644.0	1656.0	8.214008	4.722147	24.355482	0.0	2858	2821	1977	0.95	20	83	201	345	398	0	844	147	2020-02-29_213925
42	5000	1900	231	0	33	846	800	1043	8.265205	4.733989636943709	24.355482	0.0	1646.0	1656.0	8.214008	4.722147	24.355482	0.0	2869	2836	1990	0.94125	20	83	201	346	399	0	846	147	2020-02-29_213926
42	5000	1895	223	0	32	837	800	1064	8.298226	4.756778899171736	24.355482	0.0	1637.0	1656.0	8.214008	4.722147	24.355482	0.0	2882	2850	2013	0.92875	20	83	202	348	404	0	837	149	2020-02-29_213926
43	5000	1885	226	0	30	823	800	1087	8.307847	4.781873475357349	24.355482	0.0	1623.0	1656.0	8.214008	4.722147	24.355482	0.0	2889	2859	2036	0.9275	20	83	203	350	405	0	823	149	2020-02-29_213927
43	5000	1878	223	0	29	812	800	1105	8.311565	4.793146828076825	24.355482	0.0	1612.0	1656.0	8.214008	4.722147	24.355482	0.0	2899	2870	2058	0.92875	20	83	204	353	407	0	812	153	2020-02-29_213927
43	5000	1867	226	0	24	808	800	1121	8.326469	4.805280744942976	24.355482	0.0	1608.0	1656.0	8.214008	4.722147	24.355482	0.0	2907	2883	2075	0.925	20	83	204	354	410	0	808	154	2020-02-29_213928
44	5000	1864	210	0	36	791	800	1145	8.326022	4.803280805891338	24.355482	0.0	1591.0	1656.0	8.214008	4.722147	24.355482	0.0	2926	2890	2099	0.92125	20	83	205	357	417	0	791	154	2020-02-29_213928
44	5000	1858	205	0	38	778	800	1164	8.352897	4.807457598312263	24.355482	0.0	1578.0	1656.0	8.214008	4.722147	24.355482	0.0	2937	2899	2121	0.90875	20	83	206	360	419	0	778	157	2020-02-29_213929
44	5000	1847	207	0	38	767	800	1181	8.386725	4.827640842495015	24.355482	0.0	1567.0	1656.0	8.214008	4.722147	24.355482	0.0	2946	2908	2141	0.91375	20	83	206	360	420	0	767	160	2020-02-29_213929
45	5000	1840	206	0	27	771	800	1193	8.369052	4.831241330315434	24.355482	0.0	1571.0	1656.0	8.214008	4.722147	24.355482	0.0	2954	2927	2156	0.93125	20	83	206	361	420	0	771	163	2020-02-29_213930
45	5000	1831	201	0	29	748	800	1226	8.362473	4.837720107953281	24.355482	0.0	1548.0	1656.0	8.214008	4.722147	24.355482	0.0	2968	2939	2191	0.93625	20	83	207	363	425	0	748	165	2020-02-29_213930
45	5000	1824	203	0	27	724	800	1252	8.344	4.844230578792952	24.355482	0.0	1524.0	1656.0	8.214008	4.722147	24.355482	0.0	2973	2946	2222	0.9225	20	83	207	365	429	0	724	170	2020-02-29_213931
46	5000	1820	200	0	26	701	800	1280	8.356506	4.858317858157149	24.355482	0.0	1501.0	1656.0	8.214008	4.722147	24.355482	0.0	2980	2954	2253	0.9175	20	83	207	367	432	0	701	173	2020-02-29_213931
46	5000	1813	196	0	23	687	799	1309	8.395935	4.839042295488273	24.355482	0.0	1486.0	1656.0	8.214008	4.722147	24.355482	0.0	2991	2968	2281	0.91364205	20	83	208	370	435	0	686	173	2020-02-29_213932
46	5000	1802	202	0	23	669	800	1328	8.382684	4.825988889565229	24.355482	0.0	1469.0	1656.0	8.214008	4.722147	24.355482	0.0	2996	2973	2304	0.91125	20	84	210	372	439	0	669	176	2020-02-29_213932
47	5000	1797	195	0	28	653	800	1348	8.366761	4.833636548407885	24.355482	0.0	1453.0	1656.0	8.214008	4.722147	24.355482	0.0	3008	2980	2327	0.9175	20	84	210	377	443	0	653	179	2020-02-29_213933
47	5000	1791	194	0	24	632	800	1377	8.401683	4.830529857818435	24.355482	0.0	1432.0	1656.0	8.214008	4.722147	24.355482	0.0	3015	2991	2359	0.92625	20	84	213	378	448	0	632	182	2020-02-29_213933
47	5000	1780	197	0	26	622	799	1393	8.390698	4.830451676315249	24.355482	0.0	1421.0	1656.0	8.214008	4.722147	24.355482	0.0	3023	2997	2375	0.91113895	20	84	214	378	452	0	621	183	2020-02-29_213934
48	5000	1777	189	0	26	601	800	1419	8.406423	4.851235198991347	24.355482	0.0	1401.0	1656.0	8.214008	4.722147	24.355482	0.0	3034	3008	2407	0.9025	20	84	214	382	457	0	601	188	2020-02-29_213934
48	5000	1771	187	0	26	587	800	1434	8.385218	4.845335276432379	24.355482	0.0	1387.0	1656.0	8.214008	4.722147	24.355482	0.0	3042	3016	2429	0.8975	20	84	214	385	463	0	587	195	2020-02-29_213935
48	5000	1765	182	0	29	577	800	1446	8.387048	4.859736683623432	24.355482	0.0	1377.0	1656.0	8.214008	4.722147	24.355482	0.0	3053	3024	2447	0.90125	20	84	215	386	464	0	577	201	2020-02-29_213935
49	5000	1760	178	0	28	564	800	1466	8.387981	4.840214183261289	24.355482	0.0	1364.0	1656.0	8.214008	4.722147	24.355482	0.0	3062	3034	2470	0.895	20	84	215	387	473	0	564	204	2020-02-29_213936
49	5000	1753	175	0	30	553	800	1483	8.383711	4.831211128423931	24.355482	0.0	1353.0	1656.0	8.214008	4.722147	24.355482	0.0	3072	3042	2489	0.89375	20	84	215	388	473	0	553	206	2020-02-29_213936
49	5000	1743	178	0	25	546	800	1501	8.401546	4.80710626522252	24.355482	0.0	1346.0	1656.0	8.214008	4.722147	24.355482	0.0	3079	3054	2508	0.9	20	85	216	389	476	0	546	207	2020-02-29_213937
50	5000	1740	168	0	30	531	800	1523	8.380643	4.807511158978331	24.355482	0.0	1331.0	1656.0	8.214008	4.722147	24.355482	0.0	3092	3062	2531	0.885	20	85	217	389	477	0	531	208	2020-02-29_213937
50	5000	1731	168	0	28	526	800	1536	8.369605	4.806448165717234	24.355482	0.0	1326.0	1656.0	8.214008	4.722147	24.355482	0.0	3101	3073	2547	0.86875	20	85	217	391	478	0	526	211	2020-02-29_213938
50	5000	1720	165	0	34	516	800	1552	8.354317	4.826048963302321	24.355482	0.0	1316.0	1656.0	8.214008	4.722147	24.355482	0.0	3115	3081	2565	0.85875	20	85	217	392	481	0	516	213	2020-02-29_213938
51	5000	1717	160	0	31	513	800	1565	8.386467	4.8191789131903855	24.355482	0.0	1313.0	1656.0	8.214008	4.722147	24.355482	0.0	3123	3092	2579	0.85375	20	85	217	392	482	0	513	214	2020-02-29_213939
51	5000	1709	161	0	27	504	800	1582	8.382071	4.800419693718441	24.355482	0.0	1304.0	1656.0	8.214008	4.722147	24.355482	0.0	3130	3103	2599	0.83625	20	85	218	394	483	0	504	217	2020-02-29_213939
51	5000	1705	157	0	22	499	800	1598	8.384385	4.815452957793348	24.355482	0.0	1299.0	1656.0	8.214008	4.722147	24.355482	0.0	3138	3116	2617	0.84625	20	85	219	394	485	0	499	219	2020-02-29_213940
52	5000	1700	154	0	23	492	800	1608	8.401602	4.8174209206568435	24.355482	0.0	1292.0	1656.0	8.214008	4.722147	24.355482	0.0	3146	3123	2631	0.845	20	85	219	395	488	0	492	223	2020-02-29_213940
52	5000	1696	152	0	22	488	800	1617	8.414154	4.8257954233364995	24.355482	0.0	1288.0	1656.0	8.214008	4.722147	24.355482	0.0	3152	3130	2642	0.84625	20	85	219	395	489	0	488	225	2020-02-29_213941
52	5000	1693	142	0	26	480	800	1634	8.394413	4.818445867497417	24.355482	0.0	1280.0	1656.0	8.214008	4.722147	24.355482	0.0	3165	3139	2659	0.8325	20	85	219	395	494	0	480	225	2020-02-29_213941
53	5000	1686	141	0	26	473	799	1646	8.357479	4.813780180847127	24.355482	0.0	1272.0	1656.0	8.214008	4.722147	24.355482	0.0	3173	3147	2674	0.81977475	20	85	219	395	494	0	472	229	2020-02-29_213942
53	5000	1678	145	0	25	467	800	1655	8.350142	4.812565394365964	24.355482	0.0	1267.0	1656.0	8.214008	4.722147	24.355482	0.0	3177	3152	2685	0.81125	20	85	219	395	494	0	467	230	2020-02-29_213942
53	5000	1673	144	0	18	467	800	1668	8.333267	4.809768099518164	24.355482	0.0	1267.0	1656.0	8.214008	4.722147	24.355482	0.0	3183	3165	2698	0.82375	20	85	219	395	497	0	467	230	2020-02-29_213943
54	5000	1668	141	0	18	455	800	1686	8.341305	4.799533169615586	24.355482	0.0	1255.0	1656.0	8.214008	4.722147	24.355482	0.0	3191	3173	2718	0.82625	20	85	220	397	498	0	455	232	2020-02-29_213943
54	5000	1660	141	0	21	446	800	1698	8.344641	4.799349764650639	24.355482	0.0	1246.0	1656.0	8.214008	4.722147	24.355482	0.0	3199	3178	2732	0.8325	20	86	220	397	500	0	446	234	2020-02-29_213944
54	5000	1656	130	0	31	435	800	1714	8.340565	4.791014032561904	24.355482	0.0	1235.0	1656.0	8.214008	4.722147	24.355482	0.0	3214	3183	2748	0.8325	20	86	220	397	502	0	435	234	2020-02-29_213944
55	5000	1652	124	0	33	424	800	1731	8.375247	4.782550510233485	24.355482	0.0	1224.0	1656.0	8.214008	4.722147	24.355482	0.0	3224	3191	2767	0.83375	20	86	220	398	503	0	424	236	2020-02-29_213944
55	5000	1648	122	0	30	416	800	1744	8.360938	4.783951538401841	24.355482	0.0	1216.0	1656.0	8.214008	4.722147	24.355482	0.0	3230	3200	2784	0.83875	20	86	220	400	506	0	416	240	2020-02-29_213945
55	5000	1644	123	0	19	408	800	1764	8.3844385	4.807642479271529	24.355482	0.0	1208.0	1656.0	8.214008	4.722147	24.355482	0.0	3233	3214	2806	0.8325	20	86	220	401	511	0	408	242	2020-02-29_213945
56	5000	1640	125	0	11	406	799	1775	8.382113	4.8077248005869375	24.355482	0.0	1205.0	1656.0	8.214008	4.722147	24.355482	0.0	3235	3224	2818	0.82978725	20	86	220	401	513	0	405	244	2020-02-29_213946
56	5000	1634	126	0	9	393	800	1793	8.37637	4.806818394975557	24.355482	0.0	1193.0	1656.0	8.214008	4.722147	24.355482	0.0	3240	3231	2838	0.82	20	86	220	401	517	0	393	245	2020-02-29_213946
56	5000	1631	123	0	12	373	800	1815	8.350509	4.824634858382925	24.355482	0.0	1173.0	1656.0	8.214008	4.722147	24.355482	0.0	3246	3234	2861	0.8	20	86	220	402	522	0	373	246	2020-02-29_213947
57	5000	1623	123	0	18	358	800	1828	8.348232	4.846130967231746	24.355482	0.0	1158.0	1656.0	8.214008	4.722147	24.355482	0.0	3254	3236	2878	0.8075	20	86	220	403	524	0	358	250	2020-02-29_213947
57	5000	1621	115	0	24	349	800	1840	8.325874	4.84439437025674	24.355482	0.0	1149.0	1656.0	8.214008	4.722147	24.355482	0.0	3264	3240	2891	0.80875	20	86	220	404	525	0	349	251	2020-02-29_213948
57	5000	1614	118	0	21	334	800	1858	8.306862	4.84273986127829	24.355482	0.0	1134.0	1656.0	8.214008	4.722147	24.355482	0.0	3268	3247	2913	0.82375	20	86	220	404	527	0	334	255	2020-02-29_213948
58	5000	1612	115	0	19	321	800	1877	8.2943325	4.820503812236246	24.355482	0.0	1121.0	1656.0	8.214008	4.722147	24.355482	0.0	3273	3254	2933	0.825	20	86	221	404	528	0	321	256	2020-02-29_213949
58	5000	1607	115	0	14	309	800	1897	8.309327	4.812244358951826	24.355482	0.0	1109.0	1656.0	8.214008	4.722147	24.355482	0.0	3278	3264	2955	0.8375	20	86	221	404	532	0	309	258	2020-02-29_213949
58	5000	1602	115	0	15	299	800	1909	8.286455	4.823499519386872	24.355482	0.0	1099.0	1656.0	8.214008	4.722147	24.355482	0.0	3283	3268	2969	0.83125	20	86	222	404	534	0	299	260	2020-02-29_213950
59	5000	1596	119	0	12	282	799	1930	8.291376	4.821785230412854	24.355482	0.0	1081.0	1656.0	8.214008	4.722147	24.355482	0.0	3285	3273	2991	0.84355444	20	86	222	405	534	0	281	262	2020-02-29_213950
59	5000	1592	118	0	12	263	800	1950	8.288985	4.806195179164047	24.355482	0.0	1063.0	1656.0	8.214008	4.722147	24.355482	0.0	3290	3278	3015	0.845	20	86	222	407	537	0	263	265	2020-02-29_213950
59	5000	1589	119	0	9	246	799	1971	8.27445	4.819126075882837	24.355482	0.0	1045.0	1656.0	8.214008	4.722147	24.355482	0.0	3292	3283	3037	0.8560701	20	86	222	408	540	0	245	267	2020-02-29_213951
60	5000	1586	117	0	12	228	800	1987	8.281528	4.8228946737470455	24.355482	0.0	1028.0	1656.0	8.214008	4.722147	24.355482	0.0	3297	3285	3057	0.8575	20	86	222	408	541	0	228	270	2020-02-29_213951
60	5000	1584	115	0	11	201	800	2011	8.269474	4.812473049336062	24.355482	0.0	1001.0	1656.0	8.214008	4.722147	24.355482	0.0	3301	3290	3089	0.87	20	86	223	410	546	0	201	278	2020-02-29_213952
60	5000	1581	111	0	16	176	800	2037	8.290379	4.8134267335813545	24.355482	0.0	976.0	1656.0	8.214008	4.722147	24.355482	0.0	3308	3292	3116	0.86875	20	86	225	412	549	0	176	279	2020-02-29_213952
61	5000	1581	102	0	20	154	799	2062	8.3063545	4.814367353127953	24.355482	0.0	953.0	1656.0	8.214008	4.722147	24.355482	0.0	3317	3297	3143	0.8773467	20	86	225	414	553	0	153	282	2020-02-29_213953
61	5000	1576	103	0	20	128	800	2087	8.327578	4.796687914651267	24.355482	0.0	928.0	1656.0	8.214008	4.722147	24.355482	0.0	3321	3301	3173	0.855	20	86	225	415	555	0	128	286	2020-02-29_213953
61	5000	1572	98	0	22	106	798	2114	8.338669	4.795242677977647	24.355482	0.0	904.0	1656.0	8.214008	4.722147	24.355482	0.0	3330	3308	3202	0.8822055	20	86	225	416	558	0	104	290	2020-02-29_213954
62	5000	1571	93	0	19	100	798	2128	8.330663	4.791030355027295	24.355482	0.0	898.0	1656.0	8.214008	4.722147	24.355482	0.0	3336	3317	3217	0.8922306	20	86	226	416	561	0	98	291	2020-02-29_213954
62	5000	1568	92	0	19	88	798	2144	8.314286	4.793368670280695	24.355482	0.0	886.0	1656.0	8.214008	4.722147	24.355482	0.0	3340	3321	3233	0.88596493	20	86	226	417	563	0	86	291	2020-02-29_213954
62	5000	1567	87	0	15	77	793	2168	8.283081	4.7811901612370695	24.355482	0.0	870.0	1656.0	8.214008	4.722147	24.355482	0.0	3346	3331	3254	0.852459	20	86	227	418	565	0	70	293	2020-02-29_213955
63	5000	1567	81	0	16	55	798	2189	8.308492	4.772834702310678	23.250893	0.0	853.0	1656.0	8.214008	4.722147	24.355482	0.0	3352	3336	3281	0.8696742	20	86	228	420	570	0	53	294	2020-02-29_213955
63	5000	1567	77	0	16	28	797	2218	8.30605	4.771918272010846	23.250893	0.0	825.0	1656.0	8.214008	4.722147	24.355482	0.0	3356	3340	3312	0.86323714	20	86	228	422	573	0	25	297	2020-02-29_213956
63	5000	1565	74	0	15	13	790	2242	8.276557	4.796825893287425	23.250893	0.0	803.0	1656.0	8.214008	4.722147	24.355482	0.0	3361	3346	3333	0.86835444	20	86	228	422	574	0	3	301	2020-02-29_213956
64	5000	1565	71	0	12	0	789	2259	8.292963	4.809131979549793	23.250893	0.0	789.0	1656.0	8.214008	4.722147	24.355482	0.0	3364	3352	3352	0.8542459	20	86	228	424	575	11	0	304	2020-02-29_213956
64	5000	1564	70	0	10	0	776	2275	8.322145	4.7720231928169845	23.250893	0.0	776.0	1656.0	8.214008	4.722147	24.355482	0.0	3366	3356	3356	0.85695875	20	86	228	424	575	24	0	305	2020-02-29_213957
64	5000	1561	71	0	7	0	762	2292	8.317604	4.782563671081059	23.250893	0.0	762.0	1656.0	8.214008	4.722147	24.355482	0.0	3368	3361	3361	0.847769	20	86	228	424	575	38	0	307	2020-02-29_213957
65	5000	1560	67	0	9	0	753	2303	8.319236	4.759385323466315	23.250893	0.0	753.0	1656.0	8.214008	4.722147	24.355482	0.0	3373	3364	3364	0.83399737	20	86	228	424	575	47	0	308	2020-02-29_213957
65	5000	1560	65	0	9	0	737	2321	8.280754	4.754730077998542	23.250893	0.0	737.0	1656.0	8.214008	4.722147	24.355482	0.0	3375	3366	3366	0.8344641	20	86	228	424	575	63	0	308	2020-02-29_213958
65	5000	1559	63	0	10	0	731	2329	8.290178	4.776760811225139	23.250893	0.0	731.0	1656.0	8.214008	4.722147	24.355482	0.0	3378	3368	3368	0.8358413	20	86	228	424	575	69	0	308	2020-02-29_213958
66	5000	1559	61	0	7	0	718	2345	8.253858	4.7628549999180265	23.250893	0.0	718.0	1656.0	8.214008	4.722147	24.355482	0.0	3380	3373	3373	0.83426183	20	86	228	424	575	82	0	310	2020-02-29_213959
66	5000	1558	60	0	7	0	702	2362	8.266508	4.792450395704486	26.185097	0.0	702.0	1656.0	8.214008	4.722147	24.355482	0.0	3382	3375	3375	0.8333333	20	86	228	424	575	98	0	311	2020-02-29_213959
66	5000	1556	59	0	7	0	690	2375	8.28102	4.785909339655053	26.185097	0.0	690.0	1656.0	8.214008	4.722147	24.355482	0.0	3385	3378	3378	0.81449276	20	86	228	424	575	110	0	313	2020-02-29_213959
67	5000	1553	58	0	9	0	675	2390	8.311403	4.7743802052836655	26.185097	0.0	675.0	1656.0	8.214008	4.722147	24.355482	0.0	3389	3380	3380	0.8251852	20	86	228	424	575	125	0	315	2020-02-29_214000
67	5000	1552	55	0	11	0	657	2410	8.311994	4.744894596774207	26.185097	0.0	657.0	1656.0	8.214008	4.722147	24.355482	0.0	3393	3382	3382	0.82039577	20	86	228	424	575	143	0	315	2020-02-29_214000
67	5000	1552	49	0	14	0	651	2419	8.303382	4.7355635255909325	26.185097	0.0	651.0	1656.0	8.214008	4.722147	24.355482	0.0	3399	3385	3385	0.812596	20	86	228	424	576	149	0	315	2020-02-29_214001
68	5000	1552	45	0	14	0	644	2429	8.283819	4.716942851649006	26.185097	0.0	644.0	1656.0	8.214008	4.722147	24.355482	0.0	3403	3389	3389	0.8152174	20	86	228	424	576	156	0	316	2020-02-29_214001
68	5000	1551	42	0	14	0	632	2444	8.278632	4.723496027163348	26.185097	0.0	632.0	1656.0	8.214008	4.722147	24.355482	0.0	3407	3393	3393	0.8148734	20	86	228	424	576	168	0	317	2020-02-29_214001
68	5000	1551	40	0	10	0	620	2462	8.28465	4.715756508906492	26.185097	0.0	620.0	1656.0	8.214008	4.722147	24.355482	0.0	3409	3399	3399	0.8129032	20	86	228	424	576	180	0	317	2020-02-29_214002
69	5000	1551	38	0	8	0	608	2478	8.387333	4.6887115947194955	26.185097	0.0	608.0	1656.0	8.214008	4.722147	24.355482	0.0	3411	3403	3403	0.82236844	20	86	228	424	576	192	0	317	2020-02-29_214002
69	5000	1551	36	0	6	0	599	2490	8.408591	4.6924601442314025	26.185097	0.0	599.0	1656.0	8.214008	4.722147	24.355482	0.0	3413	3407	3407	0.8313857	20	86	228	424	576	201	0	318	2020-02-29_214002
69	5000	1550	34	0	7	0	577	2514	8.332801	4.683917087723476	26.185097	0.0	577.0	1656.0	8.214008	4.722147	24.355482	0.0	3416	3409	3409	0.83015597	20	86	228	424	576	223	0	318	2020-02-29_214003
70	5000	1549	34	0	6	0	561	2531	8.324886	4.655209008921946	26.185097	0.0	561.0	1656.0	8.214008	4.722147	24.355482	0.0	3417	3411	3411	0.81996435	20	86	228	424	576	239	0	319	2020-02-29_214003
70	5000	1549	32	0	6	0	547	2546	8.428472	4.696402881724035	26.185097	0.0	547.0	1656.0	8.214008	4.722147	24.355482	0.0	3419	3413	3413	0.81352836	20	86	228	424	576	253	0	320	2020-02-29_214003
70	5000	1549	27	0	8	0	536	2559	8.36703	4.671258687987911	26.185097	0.0	536.0	1656.0	8.214008	4.722147	24.355482	0.0	3424	3416	3416	0.8115672	20	86	228	424	576	264	0	321	2020-02-29_214004
71	5000	1546	30	0	7	0	521	2575	8.380629	4.7030402394511235	26.185097	0.0	521.0	1656.0	8.214008	4.722147	24.355482	0.0	3424	3417	3417	0.80422264	20	86	228	424	576	279	0	321	2020-02-29_214004
71	5000	1545	30	0	6	0	511	2587	8.432338	4.726996081933871	26.185097	0.0	511.0	1656.0	8.214008	4.722147	24.355482	0.0	3425	3419	3419	0.81409	20	86	228	424	576	289	0	321	2020-02-29_214005
71	5000	1545	27	0	4	0	502	2601	8.416043	4.755422809467288	26.185097	0.0	502.0	1656.0	8.214008	4.722147	24.355482	0.0	3428	3424	3424	0.79880476	20	86	228	424	576	298	0	321	2020-02-29_214005
72	5000	1545	23	0	8	0	480	2622	8.398674	4.81429425764761	26.185097	0.0	480.0	1656.0	8.214008	4.722147	24.355482	0.0	3432	3424	3424	0.7895833	20	86	228	424	576	320	0	322	2020-02-29_214005
72	5000	1545	21	0	8	0	467	2637	8.446614	4.737516361902814	26.185097	0.0	467.0	1656.0	8.214008	4.722147	24.355482	0.0	3434	3426	3426	0.77301925	20	86	228	424	576	333	0	322	2020-02-29_214006
72	5000	1543	23	0	6	0	438	2668	8.575603	4.8307914407697075	26.185097	0.0	438.0	1656.0	8.214008	4.722147	24.355482	0.0	3434	3428	3428	0.75114155	20	86	228	424	576	362	0	322	2020-02-29_214006
73	5000	1543	22	0	3	0	420	2690	8.572995	4.822376569767198	26.185097	0.0	420.0	1656.0	8.214008	4.722147	24.355482	0.0	3435	3432	3432	0.74523807	20	86	228	424	576	380	0	322	2020-02-29_214006
73	5000	1540	24	0	2	0	400	2712	8.5644655	4.811391727602868	26.185097	0.0	400.0	1656.0	8.214008	4.722147	24.355482	0.0	3436	3434	3434	0.74	20	86	228	424	576	400	0	322	2020-02-29_214007
73	5000	1540	24	0	2	0	381	2731	8.582013	4.842850337001617	26.185097	0.0	381.0	1656.0	8.214008	4.722147	24.355482	0.0	3436	3434	3434	0.7191601	20	86	228	424	576	419	0	322	2020-02-29_214007
74	5000	1540	22	0	3	0	358	2755	8.633897	4.8379803165257735	26.185097	0.0	358.0	1656.0	8.214008	4.722147	24.355482	0.0	3438	3435	3435	0.7178771	20	86	228	424	576	442	0	322	2020-02-29_214007
74	5000	1540	21	0	3	0	342	2772	8.644171	4.820461474918844	26.185097	0.0	342.0	1656.0	8.214008	4.722147	24.355482	0.0	3439	3436	3436	0.71929824	20	86	228	424	576	458	0	322	2020-02-29_214007
74	5000	1539	20	0	5	0	325	2789	8.690599	4.828814707260031	26.185097	0.0	325.0	1656.0	8.214008	4.722147	24.355482	0.0	3441	3436	3436	0.7076923	20	86	228	424	576	475	0	322	2020-02-29_214008
75	5000	1539	19	0	4	0	314	2802	8.695183	4.792274281773534	26.185097	0.0	314.0	1656.0	8.214008	4.722147	24.355482	0.0	3442	3438	3438	0.7133758	20	86	228	424	576	486	0	322	2020-02-29_214008
75	5000	1539	17	0	5	0	291	2826	8.82786	4.7188625701209475	26.185097	0.0	291.0	1656.0	8.214008	4.722147	24.355482	0.0	3444	3439	3439	0.6975945	20	86	228	424	576	509	0	322	2020-02-29_214008
75	5000	1539	16	0	4	0	272	2846	9.006994	4.775736703014369	26.185097	0.0	272.0	1656.0	8.214008	4.722147	24.355482	0.0	3445	3441	3441	0.6691176	20	86	228	424	576	528	0	323	2020-02-29_214008
76	5000	1539	13	0	6	0	260	2859	8.993425	4.846581794139069	26.185097	0.0	260.0	1656.0	8.214008	4.722147	24.355482	0.0	3448	3442	3442	0.6769231	20	86	228	424	576	540	0	323	2020-02-29_214009
76	5000	1539	12	0	5	0	242	2878	9.1784525	4.9524984354539505	26.185097	0.0	242.0	1656.0	8.214008	4.722147	24.355482	0.0	3449	3444	3444	0.61570245	20	86	228	424	576	558	0	324	2020-02-29_214009
76	5000	1539	11	0	5	0	230	2891	9.223172	4.925326442065854	26.185097	0.0	230.0	1656.0	8.214008	4.722147	24.355482	0.0	3450	3445	3445	0.59565216	20	86	228	424	576	570	0	324	2020-02-29_214009
77	5000	1539	11	0	2	0	211	2913	9.487169	5.0354850430857825	26.185097	0.0	211.0	1656.0	8.214008	4.722147	24.355482	0.0	3450	3448	3448	0.6066351	20	86	228	424	576	589	0	324	2020-02-29_214009
77	5000	1538	10	0	3	0	197	2927	9.519948	5.071694019823445	26.185097	0.0	197.0	1656.0	8.214008	4.722147	24.355482	0.0	3452	3449	3449	0.5888325	20	86	228	424	576	603	0	325	2020-02-29_214010
77	5000	1538	9	0	3	0	184	2941	9.567184	5.101431268052723	26.185097	0.0	184.0	1656.0	8.214008	4.722147	24.355482	0.0	3453	3450	3450	0.5706522	20	86	228	424	576	616	0	325	2020-02-29_214010
78	5000	1538	9	0	3	0	175	2950	9.552296	5.115132951695918	26.185097	0.0	175.0	1656.0	8.214008	4.722147	24.355482	0.0	3453	3450	3450	0.5942857	20	86	228	424	576	625	0	325	2020-02-29_214010
78	5000	1538	9	0	1	0	162	2965	9.646575	5.1481164765597125	26.185097	0.0	162.0	1656.0	8.214008	4.722147	24.355482	0.0	3453	3452	3452	0.5308642	20	86	228	424	576	638	0	325	2020-02-29_214010
78	5000	1538	9	0	0	0	149	2979	9.803613	5.286545485606524	26.185097	0.0	149.0	1656.0	8.214008	4.722147	24.355482	0.0	3453	3453	3453	0.5167785	20	86	228	424	576	651	0	325	2020-02-29_214011
79	5000	1538	8	0	1	0	140	2987	9.927921	5.2293668103259385	26.185097	0.0	140.0	1656.0	8.214008	4.722147	24.355482	0.0	3454	3453	3453	0.47857141	20	86	228	424	576	660	0	326	2020-02-29_214011
79	5000	1538	8	0	1	0	129	2998	10.024829	5.166396821061164	26.185097	0.0	129.0	1656.0	8.214008	4.722147	24.355482	0.0	3454	3453	3453	0.503876	20	86	228	424	576	671	0	326	2020-02-29_214011
79	5000	1537	9	0	1	0	119	3006	9.959184	5.1858311921820786	26.185097	0.0	119.0	1656.0	8.214008	4.722147	24.355482	0.0	3454	3453	3453	0.49579832	20	86	228	424	576	681	0	328	2020-02-29_214011
80	5000	1537	7	0	2	0	112	3014	10.079897	5.1667050801151495	26.185097	0.0	112.0	1656.0	8.214008	4.722147	24.355482	0.0	3456	3454	3454	0.49107143	20	86	228	424	576	688	0	328	2020-02-29_214011
80	5000	1537	6	0	3	0	101	3024	10.258247	5.227719394160987	26.185097	0.0	101.0	1656.0	8.214008	4.722147	24.355482	0.0	3457	3454	3454	0.5049505	20	86	228	424	576	699	0	329	2020-02-29_214011
80	5000	1537	6	0	3	0	95	3030	10.299809	5.270762667980114	26.185097	0.0	95.0	1656.0	8.214008	4.722147	24.355482	0.0	3457	3454	3454	0.50526315	20	86	228	424	576	705	0	329	2020-02-29_214012
81	5000	1537	6	0	1	0	90	3037	10.378157	5.3376699737714555	26.185097	0.0	90.0	1656.0	8.214008	4.722147	24.355482	0.0	3457	3456	3456	0.5222222	20	86	228	424	576	710	0	329	2020-02-29_214012
81	5000	1537	4	0	2	0	87	3040	10.203002	5.188726257255194	26.185097	0.0	87.0	1656.0	8.214008	4.722147	24.355482	0.0	3459	3457	3457	0.52873564	20	86	228	424	576	713	0	330	2020-02-29_214012
81	5000	1537	4	0	2	0	83	3044	10.173699	5.211932634903437	26.185097	0.0	83.0	1656.0	8.214008	4.722147	24.355482	0.0	3459	3457	3457	0.5421687	20	86	228	424	576	717	0	330	2020-02-29_214012
82	5000	1537	4	0	2	0	79	3048	10.097515	5.137983669707947	26.185097	0.0	79.0	1656.0	8.214008	4.722147	24.355482	0.0	3459	3457	3457	0.556962	20	86	228	424	576	721	0	330	2020-02-29_214012
82	5000	1537	3	0	1	0	75	3054	10.096574	5.270987205621559	26.185097	0.0	75.0	1656.0	8.214008	4.722147	24.355482	0.0	3460	3459	3459	0.5733333	20	86	228	424	576	725	0	330	2020-02-29_214013
82	5000	1537	3	0	1	0	71	3058	10.0436535	4.953602090957358	23.4174	0.0	71.0	1656.0	8.214008	4.722147	24.355482	0.0	3460	3459	3459	0.49295774	20	86	228	424	576	729	0	330	2020-02-29_214013
83	5000	1537	3	0	1	0	67	3061	10.26468	4.88185381213596	23.4174	0.60539246	67.0	1656.0	8.214008	4.722147	24.355482	0.0	3460	3459	3459	0.5074627	20	86	228	424	576	733	0	331	2020-02-29_214013
83	5000	1537	3	0	0	0	62	3067	10.019611	4.816742649381033	23.4174	0.60539246	62.0	1656.0	8.214008	4.722147	24.355482	0.0	3460	3460	3460	0.46774194	20	86	228	424	576	738	0	331	2020-02-29_214013
83	5000	1537	3	0	0	0	56	3073	10.142359	4.990518544685375	23.4174	0.60539246	56.0	1656.0	8.214008	4.722147	24.355482	0.0	3460	3460	3460	0.4642857	20	86	228	424	576	744	0	331	2020-02-29_214013
84	5000	1537	3	0	0	0	53	3076	10.368941	5.031813690642171	23.4174	0.60539246	53.0	1656.0	8.214008	4.722147	24.355482	0.0	3460	3460	3460	0.49056605	20	86	228	424	576	747	0	331	2020-02-29_214013
84	5000	1537	3	0	0	0	49	3080	10.388843	5.209919110803284	23.4174	0.60539246	49.0	1656.0	8.214008	4.722147	24.355482	0.0	3460	3460	3460	0.5102041	20	86	228	424	576	751	0	331	2020-02-29_214014
84	5000	1537	3	0	0	0	42	3087	10.649345	5.368022914763659	23.4174	0.60539246	42.0	1656.0	8.214008	4.722147	24.355482	0.0	3460	3460	3460	0.45238096	20	86	228	424	576	758	0	331	2020-02-29_214014
85	5000	1536	3	0	1	0	41	3088	10.530424	5.378403229418353	23.4174	0.60539246	41.0	1656.0	8.214008	4.722147	24.355482	0.0	3461	3460	3460	0.46341464	20	86	228	424	576	759	0	331	2020-02-29_214014
85	5000	1536	3	0	1	0	40	3089	10.642225	5.398454989061305	23.4174	0.60539246	40.0	1656.0	8.214008	4.722147	24.355482	0.0	3461	3460	3460	0.45	20	86	228	424	576	760	0	331	2020-02-29_214014
85	5000	1536	3	0	1	0	38	3091	10.49012	5.485083900999234	23.4174	0.60539246	38.0	1656.0	8.214008	4.722147	24.355482	0.0	3461	3460	3460	0.42105263	20	86	228	424	576	762	0	331	2020-02-29_214014
86	5000	1536	3	0	0	0	38	3092	10.537793	5.430435502377631	23.4174	0.60539246	38.0	1656.0	8.214008	4.722147	24.355482	0.0	3461	3461	3461	0.4473684	20	86	228	424	576	762	0	331	2020-02-29_214014
86	5000	1536	3	0	0	0	38	3092	10.537793	5.430435502377631	23.4174	0.60539246	38.0	1656.0	8.214008	4.722147	24.355482	0.0	3461	3461	3461	0.4473684	20	86	228	424	576	762	0	331	2020-02-29_214014
86	5000	1536	3	0	0	0	37	3093	10.545463	5.505132534500156	23.4174	0.60539246	37.0	1656.0	8.214008	4.722147	24.355482	0.0	3461	3461	3461	0.45945945	20	86	228	424	576	763	0	331	2020-02-29_214015
87	5000	1536	3	0	0	0	36	3094	10.712701	5.487072924980824	23.4174	0.60539246	36.0	1656.0	8.214008	4.722147	24.355482	0.0	3461	3461	3461	0.4722222	20	86	228	424	576	764	0	331	2020-02-29_214015
87	5000	1536	3	0	0	0	35	3095	10.353604	5.120036070517797	23.4174	0.60539246	35.0	1656.0	8.214008	4.722147	24.355482	0.0	3461	3461	3461	0.4857143	20	86	228	424	576	765	0	331	2020-02-29_214015
87	5000	1536	3	0	0	0	34	3096	10.375693	5.195340585274181	23.4174	0.60539246	34.0	1656.0	8.214008	4.722147	24.355482	0.0	3461	3461	3461	0.5	20	86	228	424	576	766	0	331	2020-02-29_214015
88	5000	1536	3	0	0	0	28	3101	10.613612	5.329122947690507	23.4174	0.60539246	28.0	1656.0	8.214008	4.722147	24.355482	0.0	3461	3461	3461	0.5714286	20	86	228	424	576	772	0	332	2020-02-29_214015
88	5000	1536	3	0	0	0	27	3102	10.49868	5.395160215754682	23.4174	0.60539246	27.0	1656.0	8.214008	4.722147	24.355482	0.0	3461	3461	3461	0.5555556	20	86	228	424	576	773	0	332	2020-02-29_214015
88	5000	1536	3	0	0	0	25	3104	10.493417	5.438577479451773	23.4174	0.60539246	25.0	1656.0	8.214008	4.722147	24.355482	0.0	3461	3461	3461	0.6	20	86	228	424	576	775	0	332	2020-02-29_214016
89	5000	1536	3	0	0	0	23	3106	10.120809	5.516641409701858	23.4174	0.60539246	23.0	1656.0	8.214008	4.722147	24.355482	0.0	3461	3461	3461	0.6086956	20	86	228	424	576	777	0	332	2020-02-29_214016
89	5000	1536	3	0	0	0	21	3108	9.468916	4.917596610535496	19.426964	0.60539246	21.0	1656.0	8.214008	4.722147	24.355482	0.0	3461	3461	3461	0.5714286	20	86	228	424	576	779	0	332	2020-02-29_214016
89	5000	1536	3	0	0	0	21	3108	9.468916	4.917596610535496	19.426964	0.60539246	21.0	1656.0	8.214008	4.722147	24.355482	0.0	3461	3461	3461	0.5714286	20	86	228	424	576	779	0	332	2020-02-29_214016
90	5000	1536	3	0	0	0	21	3108	9.468916	4.917596610535496	19.426964	0.60539246	21.0	1656.0	8.214008	4.722147	24.355482	0.0	3461	3461	3461	0.5714286	20	86	228	424	576	779	0	332	2020-02-29_214016
90	5000	1536	3	0	0	0	19	3110	10.1660795	4.5873046085001805	19.426964	0.60539246	19.0	1656.0	8.214008	4.722147	24.355482	0.0	3461	3461	3461	0.57894737	20	86	228	424	576	781	0	332	2020-02-29_214016
90	5000	1536	2	0	1	0	19	3110	10.1660795	4.5873046085001805	19.426964	0.60539246	19.0	1656.0	8.214008	4.722147	24.355482	0.0	3462	3461	3461	0.57894737	20	86	228	424	576	781	0	332	2020-02-29_214017
91	5000	1536	1	0	2	0	17	3112	10.092627	4.820219116295603	19.426964	0.60539246	17.0	1656.0	8.214008	4.722147	24.355482	0.0	3463	3461	3461	0.64705884	20	86	228	424	576	783	0	332	2020-02-29_214017
91	5000	1536	1	0	2	0	15	3114	10.7031765	4.440437526624651	19.426964	2.337326	15.0	1656.0	8.214008	4.722147	24.355482	0.0	3463	3461	3461	0.6666667	20	86	228	424	576	785	0	332	2020-02-29_214017
91	5000	1536	1	0	1	0	15	3115	11.524445	4.519259247635487	19.426964	2.337326	15.0	1656.0	8.214008	4.722147	24.355482	0.0	3463	3462	3462	0.6666667	20	86	228	424	576	785	0	332	2020-02-29_214017
92	5000	1536	1	0	0	0	15	3116	11.817478	4.668349348696977	19.426964	2.337326	15.0	1656.0	8.214008	4.722147	24.355482	0.0	3463	3463	3463	0.6	20	86	228	424	576	785	0	332	2020-02-29_214017
92	5000	1536	1	0	0	0	14	3117	12.030707	4.768170186762595	19.426964	2.337326	14.0	1656.0	8.214008	4.722147	24.355482	0.0	3463	3463	3463	0.5714286	20	86	228	424	576	786	0	332	2020-02-29_214017
92	5000	1536	1	0	0	0	13	3118	11.902388	4.937644666652915	19.426964	2.337326	13.0	1656.0	8.214008	4.722147	24.355482	0.0	3463	3463	3463	0.53846157	20	86	228	424	576	787	0	332	2020-02-29_214017
93	5000	1535	2	0	0	0	12	3119	12.313388	4.919463035930817	19.426964	2.337326	12.0	1656.0	8.214008	4.722147	24.355482	0.0	3463	3463	3463	0.5833333	20	86	228	424	576	788	0	332	2020-02-29_214018
93	5000	1535	1	0	1	0	10	3121	11.603473	4.8370024905794775	17.674614	2.337326	10.0	1656.0	8.214008	4.722147	24.355482	0.0	3464	3463	3463	0.7	20	86	228	424	576	790	0	332	2020-02-29_214018
93	5000	1535	1	0	1	0	8	3123	11.1464815	5.345595548618431	17.674614	2.337326	8.0	1656.0	8.214008	4.722147	24.355482	0.0	3464	3463	3463	0.75	20	86	228	424	576	792	0	332	2020-02-29_214018
94	5000	1535	1	0	0	0	9	3123	9.907984	6.229636014099384	17.674614	0.0	9.0	1656.0	8.214008	4.722147	24.355482	0.0	3464	3464	3464	0.6666667	20	86	228	424	576	791	0	332	2020-02-29_214018
94	5000	1535	1	0	0	0	8	3124	9.546932	6.558322412400159	17.674614	0.0	8.0	1656.0	8.214008	4.722147	24.355482	0.0	3464	3464	3464	0.25	20	86	228	424	576	792	0	332	2020-02-29_214018
94	5000	1535	1	0	0	0	8	3124	9.546932	6.558322412400159	17.674614	0.0	8.0	1656.0	8.214008	4.722147	24.355482	0.0	3464	3464	3464	0.25	20	86	228	424	576	792	0	332	2020-02-29_214018
95	5000	1535	1	0	0	0	8	3124	9.546932	6.558322412400159	17.674614	0.0	8.0	1656.0	8.214008	4.722147	24.355482	0.0	3464	3464	3464	0.25	20	86	228	424	576	792	0	332	2020-02-29_214018
95	5000	1535	1	0	0	0	8	3124	9.546932	6.558322412400159	17.674614	0.0	8.0	1656.0	8.214008	4.722147	24.355482	0.0	3464	3464	3464	0.25	20	86	228	424	576	792	0	332	2020-02-29_214019
95	5000	1535	1	0	0	0	8	3124	9.546932	6.558322412400159	17.674614	0.0	8.0	1656.0	8.214008	4.722147	24.355482	0.0	3464	3464	3464	0.25	20	86	228	424	576	792	0	332	2020-02-29_214019
96	5000	1535	1	0	0	0	7	3125	8.839029	6.745592444369665	17.674614	0.0	7.0	1656.0	8.214008	4.722147	24.355482	0.0	3464	3464	3464	0.2857143	20	86	228	424	576	793	0	332	2020-02-29_214019
96	5000	1535	1	0	0	0	6	3126	8.900791	7.38725736319628	17.674614	0.0	6.0	1656.0	8.214008	4.722147	24.355482	0.0	3464	3464	3464	0.16666667	20	86	228	424	576	794	0	332	2020-02-29_214019
96	5000	1535	0	0	1	0	6	3126	8.900791	7.38725736319628	17.674614	0.0	6.0	1656.0	8.214008	4.722147	24.355482	0.0	3465	3464	3464	0.16666667	20	86	228	424	576	794	0	332	2020-02-29_214019
97	5000	1535	0	0	1	0	6	3126	8.900791	7.38725736319628	17.674614	0.0	6.0	1656.0	8.214008	4.722147	24.355482	0.0	3465	3464	3464	0.16666667	20	86	228	424	576	794	0	332	2020-02-29_214019
97	5000	1535	0	0	1	0	6	3126	8.900791	7.38725736319628	17.674614	0.0	6.0	1656.0	8.214008	4.722147	24.355482	0.0	3465	3464	3464	0.16666667	20	86	228	424	576	794	0	332	2020-02-29_214020
97	5000	1535	0	0	0	0	7	3126	9.254804	6.808346383289669	17.674614	0.0	7.0	1656.0	8.214008	4.722147	24.355482	0.0	3465	3465	3465	0.2857143	20	86	228	424	576	793	0	332	2020-02-29_214020
98	5000	1535	0	0	0	0	7	3126	9.254804	6.808346383289669	17.674614	0.0	7.0	1656.0	8.214008	4.722147	24.355482	0.0	3465	3465	3465	0.2857143	20	86	228	424	576	793	0	332	2020-02-29_214020
98	5000	1535	0	0	0	0	7	3126	9.254804	6.808346383289669	17.674614	0.0	7.0	1656.0	8.214008	4.722147	24.355482	0.0	3465	3465	3465	0.2857143	20	86	228	424	576	793	0	332	2020-02-29_214020
98	5000	1535	0	0	0	0	7	3126	9.254804	6.808346383289669	17.674614	0.0	7.0	1656.0	8.214008	4.722147	24.355482	0.0	3465	3465	3465	0.2857143	20	86	228	424	576	793	0	332	2020-02-29_214020
99	5000	1535	0	0	0	0	5	3128	10.086319	7.40263207510709	17.674614	0.0	5.0	1656.0	8.214008	4.722147	24.355482	0.0	3465	3465	3465	0.4	20	86	228	424	576	795	0	332	2020-02-29_214020
99	5000	1535	0	0	0	0	5	3128	10.086319	7.40263207510709	17.674614	0.0	5.0	1656.0	8.214008	4.722147	24.355482	0.0	3465	3465	3465	0.4	20	86	228	424	576	795	0	332	2020-02-29_214020
99	5000	1535	0	0	0	0	5	3128	10.086319	7.40263207510709	17.674614	0.0	5.0	1656.0	8.214008	4.722147	24.355482	0.0	3465	3465	3465	0.4	20	86	228	424	576	795	0	332	2020-02-29_214021
100	5000	1535	0	0	0	0	5	3128	10.086319	7.40263207510709	17.674614	0.0	5.0	1656.0	8.214008	4.722147	24.355482	0.0	3465	3465	3465	0.4	20	86	228	424	576	795	0	332	2020-02-29_214021
100	5000	1535	0	0	0	0	5	3128	10.086319	7.40263207510709	17.674614	0.0	5.0	1656.0	8.214008	4.722147	24.355482	0.0	3465	3465	3465	0.4	20	86	228	424	576	795	0	332	2020-02-29_214021
100	5000	1535	0	0	0	0	4	3128	8.189245	7.0051904236140325	16.05014	0.0	4.0	1656.0	8.214008	4.722147	24.355482	0.0	3465	3465	3465	0.5	20	86	228	424	576	796	0	333	2020-02-29_214021
101	5000	1535	0	0	0	0	4	3128	8.189245	7.0051904236140325	16.05014	0.0	4.0	1656.0	8.214008	4.722147	24.355482	0.0	3465	3465	3465	0.5	20	86	228	424	576	796	0	333	2020-02-29_214021
101	5000	1535	0	0	0	0	4	3128	8.189245	7.0051904236140325	16.05014	0.0	4.0	1656.0	8.214008	4.722147	24.355482	0.0	3465	3465	3465	0.5	20	86	228	424	576	796	0	333	2020-02-29_214021
101	5000	1535	0	0	0	0	4	3128	8.189245	7.0051904236140325	16.05014	0.0	4.0	1656.0	8.214008	4.722147	24.355482	0.0	3465	3465	3465	0.5	20	86	228	424	576	796	0	333	2020-02-29_214021
102	5000	1535	0	0	0	0	4	3128	8.189245	7.0051904236140325	16.05014	0.0	4.0	1656.0	8.214008	4.722147	24.355482	0.0	3465	3465	3465	0.5	20	86	228	424	576	796	0	333	2020-02-29_214022
102	5000	1535	0	0	0	0	4	3128	8.189245	7.0051904236140325	16.05014	0.0	4.0	1656.0	8.214008	4.722147	24.355482	0.0	3465	3465	3465	0.5	20	86	228	424	576	796	0	333	2020-02-29_214022
102	5000	1535	0	0	0	0	4	3128	8.189245	7.0051904236140325	16.05014	0.0	4.0	1656.0	8.214008	4.722147	24.355482	0.0	3465	3465	3465	0.5	20	86	228	424	576	796	0	333	2020-02-29_214022
103	5000	1535	0	0	0	0	3	3129	9.143005	8.255367036050083	16.05014	0.0	3.0	1656.0	8.214008	4.722147	24.355482	0.0	3465	3465	3465	0.33333334	20	86	228	424	576	797	0	333	2020-02-29_214022
103	5000	1535	0	0	0	0	3	3129	9.143005	8.255367036050083	16.05014	0.0	3.0	1656.0	8.214008	4.722147	24.355482	0.0	3465	3465	3465	0.33333334	20	86	228	424	576	797	0	333	2020-02-29_214022
103	5000	1535	0	0	0	0	3	3129	9.143005	8.255367036050083	16.05014	0.0	3.0	1656.0	8.214008	4.722147	24.355482	0.0	3465	3465	3465	0.33333334	20	86	228	424	576	797	0	333	2020-02-29_214022
104	5000	1535	0	0	0	0	3	3129	9.143005	8.255367036050083	16.05014	0.0	3.0	1656.0	8.214008	4.722147	24.355482	0.0	3465	3465	3465	0.33333334	20	86	228	424	576	797	0	333	2020-02-29_214022
104	5000	1535	0	0	0	0	3	3129	9.143005	8.255367036050083	16.05014	0.0	3.0	1656.0	8.214008	4.722147	24.355482	0.0	3465	3465	3465	0.33333334	20	86	228	424	576	797	0	333	2020-02-29_214023
104	5000	1535	0	0	0	0	3	3129	9.143005	8.255367036050083	16.05014	0.0	3.0	1656.0	8.214008	4.722147	24.355482	0.0	3465	3465	3465	0.33333334	20	86	228	424	576	797	0	333	2020-02-29_214023
105	5000	1535	0	0	0	0	3	3129	9.143005	8.255367036050083	16.05014	0.0	3.0	1656.0	8.214008	4.722147	24.355482	0.0	3465	3465	3465	0.33333334	20	86	228	424	576	797	0	333	2020-02-29_214023
105	5000	1535	0	0	0	0	3	3129	9.143005	8.255367036050083	16.05014	0.0	3.0	1656.0	8.214008	4.722147	24.355482	0.0	3465	3465	3465	0.33333334	20	86	228	424	576	797	0	333	2020-02-29_214023
105	5000	1535	0	0	0	0	2	3130	13.714508	3.3030828814315947	16.05014	11.378876	2.0	1656.0	8.214008	4.722147	24.355482	0.0	3465	3465	3465	0.5	20	86	228	424	576	798	0	333	2020-02-29_214023
106	5000	1535	0	0	0	0	2	3130	13.714508	3.3030828814315947	16.05014	11.378876	2.0	1656.0	8.214008	4.722147	24.355482	0.0	3465	3465	3465	0.5	20	86	228	424	576	798	0	333	2020-02-29_214023
106	5000	1535	0	0	0	0	2	3130	13.714508	3.3030828814315947	16.05014	11.378876	2.0	1656.0	8.214008	4.722147	24.355482	0.0	3465	3465	3465	0.5	20	86	228	424	576	798	0	333	2020-02-29_214023
106	5000	1535	0	0	0	0	2	3130	13.714508	3.3030828814315947	16.05014	11.378876	2.0	1656.0	8.214008	4.722147	24.355482	0.0	3465	3465	3465	0.5	20	86	228	424	576	798	0	333	2020-02-29_214024
107	5000	1535	0	0	0	0	2	3130	13.714508	3.3030828814315947	16.05014	11.378876	2.0	1656.0	8.214008	4.722147	24.355482	0.0	3465	3465	3465	0.5	20	86	228	424	576	798	0	333	2020-02-29_214024
107	5000	1535	0	0	0	0	2	3130	13.714508	3.3030828814315947	16.05014	11.378876	2.0	1656.0	8.214008	4.722147	24.355482	0.0	3465	3465	3465	0.5	20	86	228	424	576	798	0	333	2020-02-29_214024
107	5000	1535	0	0	0	0	2	3130	13.714508	3.3030828814315947	16.05014	11.378876	2.0	1656.0	8.214008	4.722147	24.355482	0.0	3465	3465	3465	0.5	20	86	228	424	576	798	0	333	2020-02-29_214024
108	5000	1535	0	0	0	0	2	3130	13.714508	3.3030828814315947	16.05014	11.378876	2.0	1656.0	8.214008	4.722147	24.355482	0.0	3465	3465	3465	0.5	20	86	228	424	576	798	0	333	2020-02-29_214024
108	5000	1535	0	0	0	0	2	3130	13.714508	3.3030828814315947	16.05014	11.378876	2.0	1656.0	8.214008	4.722147	24.355482	0.0	3465	3465	3465	0.5	20	86	228	424	576	798	0	333	2020-02-29_214024
108	5000	1535	0	0	0	0	2	3130	13.714508	3.3030828814315947	16.05014	11.378876	2.0	1656.0	8.214008	4.722147	24.355482	0.0	3465	3465	3465	0.5	20	86	228	424	576	798	0	333	2020-02-29_214025
109	5000	1535	0	0	0	0	2	3130	13.714508	3.3030828814315947	16.05014	11.378876	2.0	1656.0	8.214008	4.722147	24.355482	0.0	3465	3465	3465	0.5	20	86	228	424	576	798	0	333	2020-02-29_214025
109	5000	1535	0	0	0	0	2	3130	13.714508	3.3030828814315947	16.05014	11.378876	2.0	1656.0	8.214008	4.722147	24.355482	0.0	3465	3465	3465	0.5	20	86	228	424	576	798	0	333	2020-02-29_214025
109	5000	1535	0	0	0	0	2	3130	13.714508	3.3030828814315947	16.05014	11.378876	2.0	1656.0	8.214008	4.722147	24.355482	0.0	3465	3465	3465	0.5	20	86	228	424	576	798	0	333	2020-02-29_214025
110	5000	1535	0	0	0	0	2	3130	13.714508	3.3030828814315947	16.05014	11.378876	2.0	1656.0	8.214008	4.722147	24.355482	0.0	3465	3465	3465	0.5	20	86	228	424	576	798	0	333	2020-02-29_214025
110	5000	1535	0	0	0	0	2	3130	13.714508	3.3030828814315947	16.05014	11.378876	2.0	1656.0	8.214008	4.722147	24.355482	0.0	3465	3465	3465	0.5	20	86	228	424	576	798	0	333	2020-02-29_214025
110	5000	1535	0	0	0	0	1	3131	16.05014	NaN	16.05014	16.05014	1.0	1656.0	8.214008	4.722147	24.355482	0.0	3465	3465	3465	0.0	20	86	228	424	576	799	0	333	2020-02-29_214025
111	5000	1535	0	0	0	0	1	3131	16.05014	NaN	16.05014	16.05014	1.0	1656.0	8.214008	4.722147	24.355482	0.0	3465	3465	3465	0.0	20	86	228	424	576	799	0	333	2020-02-29_214026
111	5000	1535	0	0	0	0	1	3131	16.05014	NaN	16.05014	16.05014	1.0	1656.0	8.214008	4.722147	24.355482	0.0	3465	3465	3465	0.0	20	86	228	424	576	799	0	333	2020-02-29_214026
111	5000	1535	0	0	0	0	0	3132	NaN	-0.0	9999.0	9999.0	0.0	1656.0	8.214008	4.722147	24.355482	0.0	3465	3465	3465	0.0	20	86	228	424	576	800	0	333	2020-02-29_214026
112	5000	1535	0	0	0	0	0	3132	NaN	-0.0	9999.0	9999.0	0.0	1656.0	8.214008	4.722147	24.355482	0.0	3465	3465	3465	0.0	20	86	228	424	576	800	0	333	2020-02-29_214026
112	5000	1535	0	0	0	0	0	3132	NaN	-0.0	9999.0	9999.0	0.0	1656.0	8.214008	4.722147	24.355482	0.0	3465	3465	3465	0.0	20	86	228	424	576	800	0	333	2020-02-29_214026
112	5000	1535	0	0	0	0	0	3132	NaN	-0.0	9999.0	9999.0	0.0	1656.0	8.214008	4.722147	24.355482	0.0	3465	3465	3465	0.0	20	86	228	424	576	800	0	333	2020-02-29_214026
113	5000	1535	0	0	0	0	0	3132	NaN	-0.0	9999.0	9999.0	0.0	1656.0	8.214008	4.722147	24.355482	0.0	3465	3465	3465	0.0	20	86	228	424	576	800	0	333	2020-02-29_214026
113	5000	1535	0	0	0	0	0	3132	NaN	-0.0	9999.0	9999.0	0.0	1656.0	8.214008	4.722147	24.355482	0.0	3465	3465	3465	0.0	20	86	228	424	576	800	0	333	2020-02-29_214027
113	5000	1535	0	0	0	0	0	3132	NaN	-0.0	9999.0	9999.0	0.0	1656.0	8.214008	4.722147	24.355482	0.0	3465	3465	3465	0.0	20	86	228	424	576	800	0	333	2020-02-29_214027
114	5000	1535	0	0	0	0	0	3132	NaN	-0.0	9999.0	9999.0	0.0	1656.0	8.214008	4.722147	24.355482	0.0	3465	3465	3465	0.0	20	86	228	424	576	800	0	333	2020-02-29_214027
114	5000	1535	0	0	0	0	0	3132	NaN	-0.0	9999.0	9999.0	0.0	1656.0	8.214008	4.722147	24.355482	0.0	3465	3465	3465	0.0	20	86	228	424	576	800	0	333	2020-02-29_214027
114	5000	1535	0	0	0	0	0	3132	NaN	-0.0	9999.0	9999.0	0.0	1656.0	8.214008	4.722147	24.355482	0.0	3465	3465	3465	0.0	20	86	228	424	576	800	0	333	2020-02-29_214027
115	5000	1535	0	0	0	0	0	3132	NaN	-0.0	9999.0	9999.0	0.0	1656.0	8.214008	4.722147	24.355482	0.0	3465	3465	3465	0.0	20	86	228	424	576	800	0	333	2020-02-29_214027
115	5000	1535	0	0	0	0	0	3132	NaN	-0.0	9999.0	9999.0	0.0	1656.0	8.214008	4.722147	24.355482	0.0	3465	3465	3465	0.0	20	86	228	424	576	800	0	333	2020-02-29_214027
115	5000	1535	0	0	0	0	0	3132	NaN	-0.0	9999.0	9999.0	0.0	1656.0	8.214008	4.722147	24.355482	0.0	3465	3465	3465	0.0	20	86	228	424	576	800	0	333	2020-02-29_214028
116	5000	1535	0	0	0	0	0	3132	NaN	-0.0	9999.0	9999.0	0.0	1656.0	8.214008	4.722147	24.355482	0.0	3465	3465	3465	0.0	20	86	228	424	576	800	0	333	2020-02-29_214028
116	5000	1535	0	0	0	0	0	3132	NaN	-0.0	9999.0	9999.0	0.0	1656.0	8.214008	4.722147	24.355482	0.0	3465	3465	3465	0.0	20	86	228	424	576	800	0	333	2020-02-29_214028
116	5000	1535	0	0	0	0	0	3132	NaN	-0.0	9999.0	9999.0	0.0	1656.0	8.214008	4.722147	24.355482	0.0	3465	3465	3465	0.0	20	86	228	424	576	800	0	333	2020-02-29_214028
117	5000	1535	0	0	0	0	0	3132	NaN	-0.0	9999.0	9999.0	0.0	1656.0	8.214008	4.722147	24.355482	0.0	3465	3465	3465	0.0	20	86	228	424	576	800	0	333	2020-02-29_214028
117	5000	1535	0	0	0	0	0	3132	NaN	-0.0	9999.0	9999.0	0.0	1656.0	8.214008	4.722147	24.355482	0.0	3465	3465	3465	0.0	20	86	228	424	576	800	0	333	2020-02-29_214028
117	5000	1535	0	0	0	0	0	3132	NaN	-0.0	9999.0	9999.0	0.0	1656.0	8.214008	4.722147	24.355482	0.0	3465	3465	3465	0.0	20	86	228	424	576	800	0	333	2020-02-29_214028
118	5000	1535	0	0	0	0	0	3132	NaN	-0.0	9999.0	9999.0	0.0	1656.0	8.214008	4.722147	24.355482	0.0	3465	3465	3465	0.0	20	86	228	424	576	800	0	333	2020-02-29_214029
118	5000	1535	0	0	0	0	0	3132	NaN	-0.0	9999.0	9999.0	0.0	1656.0	8.214008	4.722147	24.355482	0.0	3465	3465	3465	0.0	20	86	228	424	576	800	0	333	2020-02-29_214029
118	5000	1535	0	0	0	0	0	3132	NaN	-0.0	9999.0	9999.0	0.0	1656.0	8.214008	4.722147	24.355482	0.0	3465	3465	3465	0.0	20	86	228	424	576	800	0	333	2020-02-29_214029
