# Supplementary material for: Discrete simulation analysis of COVID-19 and prediction of isolation bed numbers
Source: PeerJ. 2021 Jun 23;9:e11629. doi: 10.7717/peerj.11629 (PMC8234972; doi:10.7717/peerj.11629)
Supplement: Supplemental Information 3 [file peerj-09-11629-s003.zip › raw_data/Hospital isolation capacity_output_2020-02-29_214037.csv]

worldTime(Day)	CITY_PERSON_SIZE	NORMAL	SHADOW	SUPER	CONFIRMED	DIAGNOSIS	FREEZE	CURED	shadow_average	shadow_std	shadow_max	shadow_min	real_countTmp	max_count	count_shadow_average	count_shadow_std	count_shadow_max	count_shadow_min	sum_confirmed_mark	sum_diagnosis_mark	sum_freeze_mark	r0	G1num	G2num	G3Num	G4Num	G5Num	BED_CanUse	BED_Need	DEATH	recordTime
0	5000	4970	30	0	0	0	0	0	NaN	-0.0	9999.0	9999.0	0.0	0.0	NaN	-0.0	9999.0	9999.0	0	0	0	0.0	0	0	0	0	0	800	0	0	2020-02-29_214038
0	5000	4966	32	0	2	0	0	0	NaN	-0.0	9999.0	9999.0	0.0	0.0	NaN	-0.0	9999.0	9999.0	2	0	0	0.0	0	0	0	0	0	800	0	0	2020-02-29_214038
0	5000	4960	36	0	4	0	0	0	NaN	-0.0	9999.0	9999.0	0.0	0.0	NaN	-0.0	9999.0	9999.0	4	0	0	0.0	0	0	0	0	0	800	0	0	2020-02-29_214039
1	5000	4956	39	0	3	0	2	0	0.0	0.0	0.0	0.0	2.0	2.0	0.0	0.0	0.0	0.0	5	2	2	1.0	2	0	0	0	0	798	0	0	2020-02-29_214039
1	5000	4950	44	0	4	0	1	0	0.0	NaN	0.0	0.0	1.0	2.0	0.0	0.0	0.0	0.0	6	2	2	1.0	2	0	0	0	0	799	0	1	2020-02-29_214039
1	5000	4944	50	0	2	0	3	0	0.33607808	0.3062717503005737	0.599464	0.0	3.0	3.0	0.33607808	0.30627176	0.599464	0.0	6	4	4	0.6666667	3	1	0	0	0	797	0	1	2020-02-29_214039
2	5000	4940	54	0	1	0	4	0	0.46810097	0.3636689117343694	0.86416954	0.0	4.0	4.0	0.46810097	0.36366892	0.86416954	0.0	6	5	5	0.75	4	1	0	0	0	796	0	1	2020-02-29_214040
2	5000	4935	59	0	0	0	5	0	0.6137324	0.4530274516370924	1.1962581	0.0	5.0	5.0	0.6137324	0.45302746	1.1962581	0.0	6	6	6	0.8	5	1	0	0	0	795	0	1	2020-02-29_214040
2	5000	4929	64	0	1	0	5	0	0.6137324	0.4530274516370924	1.1962581	0.0	5.0	5.0	0.6137324	0.45302746	1.1962581	0.0	7	6	6	0.8	5	1	0	0	0	795	0	1	2020-02-29_214040
3	5000	4921	72	0	1	0	5	0	0.6137324	0.4530274516370924	1.1962581	0.0	5.0	5.0	0.6137324	0.45302746	1.1962581	0.0	7	6	6	0.8	5	1	0	0	0	795	0	1	2020-02-29_214040
3	5000	4911	82	0	1	0	5	0	0.6137324	0.4530274516370924	1.1962581	0.0	5.0	5.0	0.6137324	0.45302746	1.1962581	0.0	7	6	6	0.8	5	1	0	0	0	795	0	1	2020-02-29_214040
3	5000	4903	89	0	1	0	6	0	0.5902333	0.40926804419337626	1.1962581	0.0	6.0	6.0	0.5902333	0.40926805	1.1962581	0.0	8	7	7	0.6666667	5	1	0	1	0	794	0	1	2020-02-29_214040
4	5000	4892	99	0	2	0	6	0	0.5902333	0.40926804419337626	1.1962581	0.0	6.0	6.0	0.5902333	0.40926805	1.1962581	0.0	9	7	7	0.6666667	5	1	0	1	0	794	0	1	2020-02-29_214040
4	5000	4881	106	0	6	0	6	0	0.5902333	0.40926804419337626	1.1962581	0.0	6.0	6.0	0.5902333	0.40926805	1.1962581	0.0	13	7	7	0.6666667	5	1	0	1	0	794	0	1	2020-02-29_214041
4	5000	4860	124	0	7	0	8	0	0.4895991	0.40550065622500037	1.1962581	0.0	8.0	8.0	0.4895991	0.40550065	1.1962581	0.0	16	9	9	0.625	5	1	1	1	1	792	0	1	2020-02-29_214041
5	5000	4843	135	0	12	0	9	0	0.4351992	0.4129298571350887	1.1962581	0.0	9.0	9.0	0.4351992	0.41292986	1.1962581	0.0	22	10	10	0.5555556	5	1	1	2	1	791	0	1	2020-02-29_214041
5	5000	4824	152	0	10	0	13	0	0.81364924	0.9553406711426561	2.9011154	0.0	13.0	13.0	0.81364924	0.9553407	2.9011154	0.0	24	14	14	1.0	5	2	3	3	1	787	0	1	2020-02-29_214041
5	5000	4812	158	0	13	0	16	0	1.1565157	1.4201580202803237	4.545464	0.0	16.0	16.0	1.1565157	1.420158	4.545464	0.0	30	17	17	1.0	5	3	4	3	2	784	0	1	2020-02-29_214041
6	5000	4792	173	0	13	0	21	0	1.5720209	1.5404641212512236	4.8238688	0.0	21.0	21.0	1.5720209	1.5404642	4.8238688	0.0	35	22	22	1.0476191	5	5	5	5	2	779	0	1	2020-02-29_214041
6	5000	4772	192	0	9	0	26	0	1.5138613	1.6496639660910604	5.1884074	0.0	26.0	26.0	1.5138613	1.6496639	5.1884074	0.0	36	27	27	0.9230769	5	6	7	7	2	774	0	1	2020-02-29_214042
6	5000	4751	203	0	14	0	31	0	1.6694729	1.7678850276338693	5.1884074	0.0	31.0	31.0	1.6694729	1.767885	5.1884074	0.0	46	32	32	1.0	5	6	12	7	2	769	0	1	2020-02-29_214042
7	5000	4723	224	0	18	0	34	0	1.6294603	1.7170974416260414	5.1884074	0.0	34.0	34.0	1.6294603	1.7170974	5.1884074	0.0	53	35	35	0.9705882	5	7	12	7	2	766	0	1	2020-02-29_214042
7	5000	4698	242	0	20	0	39	0	1.4610755	1.676581771754044	5.1884074	0.0	39.0	39.0	1.4610755	1.6765817	5.1884074	0.0	60	40	40	0.8717949	5	7	13	11	2	761	0	1	2020-02-29_214042
7	5000	4667	265	0	22	0	45	0	1.845292	1.9149712721260956	6.473061	0.0	45.0	45.0	1.845292	1.9149712	6.473061	0.0	68	46	46	0.95555556	6	8	14	13	3	755	0	1	2020-02-29_214043
8	5000	4635	290	0	19	0	55	0	1.839002	1.9208662906006673	6.9774804	0.0	55.0	55.0	1.839002	1.9208663	6.9774804	0.0	75	56	56	0.92727274	7	8	15	16	5	745	0	1	2020-02-29_214043
8	5000	4598	317	0	23	0	60	0	1.8013835	1.916418004145695	6.9774804	0.0	60.0	60.0	1.8013835	1.916418	6.9774804	0.0	85	62	62	0.9	7	9	16	18	6	740	0	2	2020-02-29_214043
8	5000	4559	344	0	25	0	70	0	1.804237	1.9551108678615883	6.9774804	0.0	70.0	70.0	1.804237	1.9551109	6.9774804	0.0	97	72	72	0.85714287	7	10	20	20	8	730	0	2	2020-02-29_214043
9	5000	4523	370	0	30	0	75	0	1.8506976	2.0533390624515486	7.880022	0.0	75.0	75.0	1.8506976	2.053339	7.880022	0.0	107	77	77	0.84	8	10	20	21	10	725	0	2	2020-02-29_214043
9	5000	4498	384	0	27	0	89	0	1.9156466	2.1830951483100107	8.3283	0.0	89.0	89.0	1.9156466	2.1830952	8.3283	0.0	118	91	91	0.8426966	9	11	23	22	16	711	0	2	2020-02-29_214044
9	5000	4459	412	0	28	0	99	0	2.095107	2.400815995893162	8.568715	0.0	99.0	99.0	2.095107	2.400816	8.568715	0.0	129	101	101	0.9292929	10	12	24	25	17	701	0	2	2020-02-29_214044
10	5000	4428	424	0	39	0	107	0	2.3202229	2.6083095911019973	8.909612	0.0	107.0	107.0	2.3202229	2.6083095	8.909612	0.0	148	109	109	1.0560747	11	13	26	26	19	693	0	2	2020-02-29_214044
10	5000	4388	447	0	43	0	120	0	2.3390796	2.6170359097889735	8.909612	0.0	120.0	120.0	2.3390796	2.6170359	8.909612	0.0	165	122	122	1.1333333	11	15	28	29	23	680	0	2	2020-02-29_214045
10	5000	4353	467	0	44	0	134	0	2.2750528	2.6128922929956646	8.965107	0.0	134.0	134.0	2.2750528	2.6128924	8.965107	0.0	180	136	136	1.1044776	11	16	34	33	25	666	0	2	2020-02-29_214045
11	5000	4309	489	0	54	0	146	0	2.4208624	2.6886320169651605	9.965814	0.0	146.0	146.0	2.4208624	2.688632	9.965814	0.0	202	148	148	1.1369863	12	18	34	38	28	654	0	2	2020-02-29_214045
11	5000	4267	515	0	49	0	166	0	2.5812645	2.804486790863122	9.965814	0.0	166.0	166.0	2.5812645	2.8044868	9.965814	0.0	218	169	169	1.2168674	12	20	38	44	34	634	0	3	2020-02-29_214045
11	5000	4236	534	0	48	0	179	0	2.6512148	2.848079529584091	10.539768	0.0	179.0	179.0	2.6512148	2.8480794	10.539768	0.0	230	182	182	1.2402234	13	21	39	46	37	621	0	3	2020-02-29_214046
12	5000	4189	571	0	32	0	205	0	2.717066	2.829245835227965	10.539768	0.0	205.0	205.0	2.717066	2.8292458	10.539768	0.0	240	208	208	1.2731707	13	23	43	58	42	595	0	3	2020-02-29_214046
12	5000	4163	581	0	37	0	216	0	2.7500732	2.7976460166643857	10.539768	0.0	216.0	216.0	2.7500732	2.797646	10.539768	0.0	256	219	219	1.2685186	13	25	46	59	44	584	0	3	2020-02-29_214046
12	5000	4118	600	0	51	0	228	0	2.8711288	2.9134956197108344	11.545788	0.0	228.0	228.0	2.8711288	2.9134955	11.545788	0.0	282	231	231	1.3026316	14	26	49	63	45	572	0	3	2020-02-29_214047
13	5000	4071	627	0	59	0	239	1	2.8796644	2.9415871613936875	11.784725	0.0	239.0	239.0	2.8796644	2.9415872	11.784725	0.0	302	243	243	1.2594142	15	26	50	69	45	561	0	3	2020-02-29_214047
13	5000	4030	647	0	63	0	256	1	3.0684068	3.157308117857113	12.29298	0.0	256.0	256.0	3.0684068	3.157308	12.29298	0.0	323	260	260	1.3007812	15	29	56	73	47	544	0	3	2020-02-29_214048
13	5000	3988	665	0	61	0	282	1	3.0916002	3.1331325757528443	12.29298	0.0	282.0	282.0	3.0916002	3.1331325	12.29298	0.0	347	286	286	1.2872341	15	30	60	79	55	518	0	3	2020-02-29_214048
14	5000	3941	687	0	65	0	302	1	3.2153373	3.22517317077802	12.752719	0.0	302.0	302.0	3.2153373	3.2251732	12.752719	0.0	372	307	307	1.2980132	16	30	61	82	63	498	0	4	2020-02-29_214048
14	5000	3896	704	0	76	0	319	1	3.323513	3.236292910801554	12.752719	0.0	319.0	319.0	3.323513	3.2362928	12.752719	0.0	400	324	324	1.3166144	16	31	64	85	68	481	0	4	2020-02-29_214049
14	5000	3856	704	0	91	0	343	2	3.4708388	3.31739129308785	13.37729	0.0	343.0	343.0	3.4708388	3.3173914	13.37729	0.0	440	349	349	1.3411078	16	33	68	93	72	457	0	4	2020-02-29_214049
15	5000	3804	738	0	79	0	373	2	3.560943	3.399885057862581	13.754868	0.0	373.0	373.0	3.560943	3.399885	13.754868	0.0	458	379	379	1.3565683	18	35	70	95	80	427	0	4	2020-02-29_214050
15	5000	3762	747	0	86	0	399	2	3.6649442	3.4591065120835	14.045068	0.0	399.0	399.0	3.6649442	3.4591064	14.045068	0.0	491	405	405	1.3984963	19	35	74	99	87	401	0	4	2020-02-29_214050
15	5000	3738	739	0	79	0	438	2	3.7064996	3.3979744431296286	14.045068	0.0	438.0	438.0	3.7064996	3.3979745	14.045068	0.0	523	444	444	1.4200913	19	37	79	105	98	362	0	4	2020-02-29_214050
16	5000	3695	754	0	87	0	457	3	3.7261703	3.4137316091706276	14.269785	0.0	457.0	457.0	3.7261703	3.4137316	14.269785	0.0	551	464	464	1.3785558	19	38	83	110	101	343	0	4	2020-02-29_214051
16	5000	3653	775	0	79	0	483	3	3.7581377	3.3904597510224512	14.269785	0.0	483.0	483.0	3.7581377	3.3904598	14.269785	0.0	572	493	493	1.3602484	19	41	85	113	109	317	0	7	2020-02-29_214051
16	5000	3617	774	0	82	0	517	3	3.8565414	3.4345197763377597	14.269785	0.0	517.0	517.0	3.8565414	3.4345198	14.269785	0.0	609	527	527	1.344294	19	42	90	119	115	283	0	7	2020-02-29_214052
17	5000	3590	766	0	92	0	540	5	3.9482467	3.4282630969097605	14.269785	0.0	540.0	540.0	3.9482467	3.4282632	14.269785	0.0	644	552	552	1.3351852	19	42	94	129	115	260	0	7	2020-02-29_214052
17	5000	3561	764	0	101	0	556	8	4.050856	3.4424414057513384	14.269785	0.0	556.0	556.0	4.050856	3.4424415	14.269785	0.0	675	574	574	1.3471223	19	42	99	133	118	244	0	10	2020-02-29_214053
17	5000	3530	769	0	89	0	594	8	4.098821	3.420623968658487	14.269785	0.0	594.0	594.0	4.098821	3.420624	14.269785	0.0	701	612	612	1.3282828	19	43	106	136	128	206	0	10	2020-02-29_214053
18	5000	3494	770	0	89	0	628	9	4.1716857	3.4543236770806582	14.323319	0.0	628.0	628.0	4.1716857	3.4543238	14.323319	0.0	736	647	647	1.3359872	19	45	107	143	137	172	0	10	2020-02-29_214053
18	5000	3462	764	0	97	0	657	9	4.309883	3.5362912542607314	14.6431	0.0	657.0	657.0	4.309883	3.5362914	14.6431	0.0	774	677	677	1.3363775	19	47	107	150	143	143	0	11	2020-02-29_214054
18	5000	3422	782	0	94	0	678	11	4.3745694	3.5558766147246317	14.6431	0.0	678.0	678.0	4.3745694	3.5558767	14.6431	0.0	796	702	702	1.3274336	19	49	111	152	151	122	0	13	2020-02-29_214054
19	5000	3388	781	0	92	0	710	14	4.413882	3.550979860498441	14.6431	0.0	710.0	710.0	4.413882	3.5509799	14.6431	0.0	831	739	739	1.3126761	19	49	113	157	157	90	0	15	2020-02-29_214055
19	5000	3357	775	0	93	0	743	16	4.4749894	3.5374316906483747	14.6431	0.0	743.0	743.0	4.4749894	3.5374317	14.6431	0.0	868	775	775	1.282638	19	50	115	160	168	57	0	16	2020-02-29_214055
19	5000	3314	784	0	101	0	765	20	4.526543	3.6212289861056854	18.412926	0.0	765.0	765.0	4.526543	3.621229	18.412926	0.0	902	801	801	1.2784314	20	52	116	163	173	35	0	16	2020-02-29_214056
20	5000	3287	768	0	110	0	797	21	4.553646	3.6095043340853272	18.412926	0.0	797.0	797.0	4.553646	3.6095042	18.412926	0.0	945	835	835	1.259724	20	53	118	170	180	3	0	17	2020-02-29_214056
20	5000	3263	754	0	114	29	800	23	4.647297	3.6387924362743074	18.412926	0.0	829.0	829.0	4.647297	3.6387925	18.412926	0.0	983	869	840	1.265	20	53	118	171	181	0	29	17	2020-02-29_214057
20	5000	3232	752	0	110	58	800	30	4.7482786	3.663941208513499	18.412926	0.0	858.0	858.0	4.7482786	3.6639411	18.412926	0.0	1016	906	848	1.265	20	53	119	173	184	0	58	18	2020-02-29_214057
21	5000	3193	749	0	108	102	800	30	4.7887573	3.6696115863039154	18.412926	0.0	902.0	902.0	4.7887573	3.6696117	18.412926	0.0	1058	950	848	1.265	20	53	119	173	184	0	102	18	2020-02-29_214058
21	5000	3163	740	0	111	134	800	33	4.8571334	3.6851968846720236	18.412926	0.0	934.0	934.0	4.8571334	3.6851969	18.412926	0.0	1097	986	852	1.27	20	53	119	173	186	0	134	19	2020-02-29_214058
21	5000	3130	730	0	122	162	800	36	4.961753	3.7321825814104925	18.412926	0.0	962.0	962.0	4.961753	3.7321825	18.412926	0.0	1140	1018	856	1.27	20	53	119	173	186	0	162	20	2020-02-29_214059
22	5000	3093	734	0	114	193	800	43	5.069045	3.7358634248965767	18.412926	0.0	993.0	993.0	5.069045	3.7358634	18.412926	0.0	1173	1059	866	1.2675	20	54	119	174	189	0	193	23	2020-02-29_214059
22	5000	3064	721	0	112	231	800	48	5.0955563	3.731305253276317	18.412926	0.0	1031.0	1031.0	5.0955563	3.7313054	18.412926	0.0	1215	1103	872	1.2625	20	54	119	175	191	0	231	24	2020-02-29_214100
22	5000	3035	711	0	112	257	800	59	5.1707397	3.7424968679207313	18.412926	0.0	1057.0	1057.0	5.1707397	3.742497	18.412926	0.0	1254	1142	885	1.26875	20	55	119	179	194	0	257	26	2020-02-29_214100
23	5000	3009	705	0	111	287	800	60	5.2470665	3.7846111145198225	18.412926	0.0	1087.0	1087.0	5.2470665	3.7846112	18.412926	0.0	1286	1175	888	1.2675	20	55	119	180	194	0	287	28	2020-02-29_214101
23	5000	2977	715	0	89	319	800	71	5.3655605	3.841090949577003	18.412926	0.0	1119.0	1119.0	5.3655605	3.841091	18.412926	0.0	1308	1219	900	1.27375	20	55	120	180	198	0	319	29	2020-02-29_214102
23	5000	2946	712	0	87	344	800	82	5.469936	3.876591632430652	18.412926	0.0	1144.0	1144.0	5.469936	3.8765917	18.412926	0.0	1342	1255	911	1.2675	20	55	121	182	204	0	344	29	2020-02-29_214102
24	5000	2925	700	0	88	365	799	92	5.552586	3.893846885982058	18.412926	0.0	1164.0	1164.0	5.552586	3.893847	18.412926	0.0	1375	1287	922	1.252816	20	55	122	183	204	0	364	31	2020-02-29_214103
24	5000	2902	694	0	93	378	800	99	5.5809207	3.922328360444964	18.455673	0.0	1178.0	1178.0	5.5809207	3.9223285	18.455673	0.0	1404	1311	933	1.24625	20	55	122	184	206	0	378	34	2020-02-29_214103
24	5000	2875	694	0	84	401	800	111	5.6521564	3.9331970924015214	18.455673	0.0	1201.0	1201.0	5.6521564	3.933197	18.455673	0.0	1431	1347	946	1.22875	20	56	122	184	208	0	401	35	2020-02-29_214104
25	5000	2842	695	0	85	425	800	117	5.654862	3.93547466202359	18.455673	0.0	1225.0	1225.0	5.654862	3.9354746	18.455673	0.0	1463	1378	953	1.225	20	56	122	184	209	0	425	36	2020-02-29_214104
25	5000	2816	697	0	82	433	800	135	5.6987247	3.9372507652239825	18.455673	0.0	1233.0	1233.0	5.6987247	3.9372509	18.455673	0.0	1487	1405	972	1.2375	20	56	122	189	212	0	433	37	2020-02-29_214105
25	5000	2796	686	0	84	447	800	146	5.757682	3.966146140579676	18.455673	0.0	1247.0	1247.0	5.757682	3.9661462	18.455673	0.0	1518	1434	987	1.225	20	56	122	191	215	0	447	41	2020-02-29_214105
26	5000	2770	677	0	87	470	800	152	5.8154583	3.9889373389099507	18.455673	0.0	1270.0	1270.0	5.8154583	3.9889374	18.455673	0.0	1553	1466	996	1.2225	20	56	122	192	217	0	470	44	2020-02-29_214106
26	5000	2739	668	0	105	482	800	161	5.871213	3.991247495703624	18.455673	0.0	1282.0	1282.0	5.871213	3.9912474	18.455673	0.0	1593	1488	1006	1.22125	20	56	122	194	219	0	482	45	2020-02-29_214107
26	5000	2711	662	0	108	496	800	177	5.9417152	3.996056878151923	18.455673	0.0	1296.0	1296.0	5.9417152	3.9960568	18.455673	0.0	1627	1519	1023	1.1975	20	56	124	195	223	0	496	46	2020-02-29_214107
27	5000	2689	660	0	94	513	800	196	5.9989038	4.003602313159187	18.455673	0.0	1313.0	1313.0	5.9989038	4.0036025	18.455673	0.0	1651	1557	1044	1.19	20	56	124	197	223	0	513	48	2020-02-29_214108
27	5000	2661	654	0	90	534	800	211	6.092944	4.075497069203213	18.455673	0.0	1334.0	1334.0	6.092944	4.075497	18.455673	0.0	1685	1595	1061	1.18125	20	56	124	198	227	0	534	50	2020-02-29_214108
27	5000	2626	657	0	89	542	800	233	6.137871	4.071179552039714	18.455673	0.0	1342.0	1342.0	6.137871	4.0711794	18.455673	0.0	1717	1628	1086	1.1725	20	56	125	201	233	0	542	53	2020-02-29_214109
28	5000	2609	634	0	102	549	800	250	6.1788383	4.090984546081104	18.455673	0.0	1349.0	1349.0	6.1788383	4.0909843	18.455673	0.0	1757	1655	1106	1.14625	20	56	127	203	237	0	549	56	2020-02-29_214109
28	5000	2589	623	0	101	560	800	268	6.2596326	4.118941047648522	18.455673	0.0	1360.0	1360.0	6.2596326	4.118941	18.455673	0.0	1788	1687	1127	1.14625	20	56	130	205	239	0	560	59	2020-02-29_214110
28	5000	2563	615	0	101	571	799	291	6.320311	4.1396656004524495	22.50798	0.0	1370.0	1370.0	6.320311	4.1396656	22.50798	0.0	1822	1721	1150	1.1351689	20	57	132	207	242	0	570	60	2020-02-29_214110
29	5000	2536	614	0	92	584	800	313	6.3588114	4.16538925934717	22.50798	0.0	1384.0	1384.0	6.3588114	4.165389	22.50798	0.0	1850	1758	1174	1.10625	20	57	132	208	244	0	584	61	2020-02-29_214111
29	5000	2510	607	0	94	589	800	338	6.4269485	4.2158695135897215	22.50798	0.0	1389.0	1389.0	6.4269485	4.2158694	22.50798	0.0	1883	1789	1200	1.09875	20	57	133	214	247	0	589	62	2020-02-29_214112
29	5000	2470	616	0	88	606	800	357	6.470435	4.248496070000716	22.50798	0.0	1406.0	1406.0	6.470435	4.248496	22.50798	0.0	1914	1826	1220	1.0925	20	57	133	217	250	0	606	63	2020-02-29_214112
30	5000	2448	598	0	101	614	800	374	6.508409	4.263355140262415	22.50798	0.0	1414.0	1414.0	6.508409	4.2633553	22.50798	0.0	1954	1853	1239	1.0825	20	57	133	218	251	0	614	65	2020-02-29_214113
30	5000	2431	591	0	94	612	800	401	6.5932417	4.279961607930198	22.50798	0.0	1412.0	1414.0	6.508409	4.2633553	22.50798	0.0	1978	1884	1272	1.1125	20	57	134	219	257	0	612	71	2020-02-29_214113
30	5000	2411	583	0	88	615	800	432	6.669982	4.31696939376504	22.50798	0.0	1415.0	1415.0	6.669982	4.3169694	22.50798	0.0	2006	1918	1303	1.1125	20	57	138	222	261	0	615	71	2020-02-29_214114
31	5000	2385	585	0	76	630	800	453	6.724167	4.3409711333121095	22.50798	0.0	1430.0	1430.0	6.724167	4.340971	22.50798	0.0	2030	1954	1324	1.09	20	57	138	228	264	0	630	71	2020-02-29_214114
31	5000	2367	562	0	92	629	800	479	6.743601	4.369878332334242	22.50798	0.0	1429.0	1430.0	6.724167	4.340971	22.50798	0.0	2071	1979	1350	1.05625	20	57	139	232	268	0	629	71	2020-02-29_214115
31	5000	2351	553	0	88	632	799	504	6.7829137	4.371251271318311	22.50798	0.0	1431.0	1431.0	6.7829137	4.371251	22.50798	0.0	2096	2008	1376	1.0625782	20	58	139	234	275	0	631	73	2020-02-29_214115
32	5000	2332	544	0	91	629	800	530	6.8265066	4.388541925507103	22.50798	0.0	1429.0	1431.0	6.7829137	4.371251	22.50798	0.0	2124	2033	1404	1.05625	20	58	139	235	280	0	629	74	2020-02-29_214116
32	5000	2317	528	0	84	644	800	552	6.880929	4.399688380217124	22.50798	0.0	1444.0	1444.0	6.880929	4.3996882	22.50798	0.0	2155	2071	1427	1.05875	20	58	139	237	284	0	644	75	2020-02-29_214117
32	5000	2300	519	0	81	649	800	576	6.909563	4.405079138193219	22.50798	0.0	1449.0	1449.0	6.909563	4.4050794	22.50798	0.0	2181	2100	1451	1.0575	20	58	141	238	288	0	649	75	2020-02-29_214117
33	5000	2281	511	0	80	656	800	594	6.9407954	4.4343104115164955	22.50798	0.0	1456.0	1456.0	6.9407954	4.4343104	22.50798	0.0	2208	2128	1472	1.05	20	59	142	241	289	0	656	78	2020-02-29_214118
33	5000	2264	508	0	70	661	799	617	6.9756556	4.4423771235743414	22.50798	0.0	1460.0	1460.0	6.9756556	4.442377	22.50798	0.0	2228	2158	1497	1.060075	20	59	143	246	292	0	660	81	2020-02-29_214118
33	5000	2252	498	0	67	658	800	637	7.0362835	4.43936934520045	22.50798	0.0	1458.0	1460.0	6.9756556	4.442377	22.50798	0.0	2250	2183	1525	1.0675	20	59	143	249	294	0	658	88	2020-02-29_214119
34	5000	2232	492	0	64	657	800	666	7.082021	4.449443808097369	22.50798	0.0	1457.0	1460.0	6.9756556	4.442377	22.50798	0.0	2276	2212	1555	1.0725	20	60	144	254	297	0	657	89	2020-02-29_214119
34	5000	2221	480	0	69	645	800	692	7.1366067	4.465069302045637	22.50798	0.0	1445.0	1460.0	6.9756556	4.442377	22.50798	0.0	2299	2230	1585	1.04875	20	60	145	260	298	0	645	93	2020-02-29_214120
34	5000	2204	468	0	77	654	799	703	7.17243	4.483140941779259	22.50798	0.0	1453.0	1460.0	6.9756556	4.442377	22.50798	0.0	2328	2251	1597	1.0450563	20	60	148	260	298	0	653	95	2020-02-29_214121
35	5000	2190	460	0	71	657	800	723	7.197149	4.4806141251889535	22.50798	0.0	1457.0	1460.0	6.9756556	4.442377	22.50798	0.0	2350	2279	1622	1.05625	20	60	151	262	303	0	657	99	2020-02-29_214121
35	5000	2177	451	0	70	667	799	733	7.202182	4.4991202024201575	22.50798	0.0	1466.0	1466.0	7.202182	4.49912	22.50798	0.0	2372	2302	1635	1.0688361	20	60	151	264	307	0	666	103	2020-02-29_214122
35	5000	2158	446	0	66	676	799	749	7.2338533	4.500220187416333	22.50798	0.0	1475.0	1475.0	7.2338533	4.5002203	22.50798	0.0	2396	2330	1654	1.060075	20	60	151	264	308	0	675	106	2020-02-29_214122
36	5000	2140	439	0	71	680	799	763	7.240658	4.495415365443034	22.50798	0.0	1479.0	1479.0	7.240658	4.495415	22.50798	0.0	2421	2350	1670	1.048811	20	61	153	264	308	0	679	108	2020-02-29_214123
36	5000	2126	428	0	74	689	799	773	7.2648435	4.505850697258116	22.50798	0.0	1488.0	1488.0	7.2648435	4.505851	22.50798	0.0	2446	2372	1683	1.0513141	20	61	153	265	310	0	688	111	2020-02-29_214123
36	5000	2110	434	0	56	699	799	789	7.2566953	4.518082633010483	22.50798	0.0	1498.0	1498.0	7.2566953	4.5180826	22.50798	0.0	2456	2400	1701	1.0438048	20	61	154	267	313	0	698	113	2020-02-29_214124
37	5000	2097	423	0	55	713	800	798	7.268133	4.526475377111822	22.50798	0.0	1513.0	1513.0	7.268133	4.5264754	22.50798	0.0	2480	2425	1712	1.06	20	61	155	267	314	0	713	114	2020-02-29_214124
37	5000	2077	425	0	52	722	799	808	7.2925205	4.5292707658799	22.586372	0.0	1521.0	1521.0	7.2925205	4.5292706	22.586372	0.0	2498	2446	1724	1.0513141	20	61	155	267	314	0	721	117	2020-02-29_214125
37	5000	2058	414	0	68	718	800	819	7.2817774	4.5264081671216685	22.586372	0.0	1518.0	1521.0	7.2925205	4.5292706	22.586372	0.0	2528	2460	1742	1.0475	20	61	155	267	314	0	718	123	2020-02-29_214125
38	5000	2044	409	0	67	729	800	826	7.3393764	4.551422047829744	22.586372	0.0	1529.0	1529.0	7.3393764	4.551422	22.586372	0.0	2547	2480	1751	1.045	20	61	155	267	314	0	729	125	2020-02-29_214126
38	5000	2025	397	0	79	732	800	838	7.33266	4.55167473793129	22.586372	0.0	1532.0	1532.0	7.33266	4.551675	22.586372	0.0	2578	2499	1767	1.04	20	61	155	272	314	0	732	129	2020-02-29_214126
38	5000	2014	390	0	68	745	800	849	7.336729	4.557966932858899	22.586372	0.0	1545.0	1545.0	7.336729	4.5579667	22.586372	0.0	2596	2528	1783	1.04375	20	61	155	273	317	0	745	134	2020-02-29_214127
39	5000	2006	374	0	71	751	799	862	7.3586106	4.565925670752313	22.586372	0.0	1550.0	1550.0	7.3586106	4.5659256	22.586372	0.0	2620	2549	1798	1.0613266	20	62	155	276	317	0	750	137	2020-02-29_214127
39	5000	1995	365	0	60	770	800	871	7.3861604	4.564843190101904	22.586372	0.0	1570.0	1570.0	7.3861604	4.564843	22.586372	0.0	2640	2580	1810	1.06	20	62	156	276	317	0	770	139	2020-02-29_214128
39	5000	1979	352	0	70	781	800	878	7.3991213	4.575417196293864	22.586372	0.0	1581.0	1581.0	7.3991213	4.575417	22.586372	0.0	2669	2599	1818	1.065	20	62	156	276	317	0	781	140	2020-02-29_214128
40	5000	1966	340	0	74	785	800	894	7.4112473	4.566150824563413	22.586372	0.0	1585.0	1585.0	7.4112473	4.5661507	22.586372	0.0	2694	2620	1835	1.065	20	62	156	277	320	0	785	141	2020-02-29_214129
40	5000	1950	342	0	68	794	800	905	7.4873867	4.599372796131865	22.586372	0.0	1594.0	1594.0	7.4873867	4.599373	22.586372	0.0	2708	2640	1846	1.06875	20	62	157	279	322	0	794	141	2020-02-29_214129
40	5000	1931	347	0	53	810	800	915	7.50522	4.608041551031756	22.586372	0.0	1610.0	1610.0	7.50522	4.608042	22.586372	0.0	2722	2669	1859	1.07	20	62	157	280	324	0	810	144	2020-02-29_214130
41	5000	1920	336	0	49	811	800	935	7.5306396	4.6191837752345	22.586372	0.0	1611.0	1611.0	7.5306396	4.6191835	22.586372	0.0	2744	2695	1884	1.06	20	62	158	280	326	0	811	149	2020-02-29_214130
41	5000	1908	333	0	50	809	800	949	7.556062	4.634805337548468	22.586372	0.0	1609.0	1611.0	7.5306396	4.6191835	22.586372	0.0	2759	2709	1900	1.05	20	62	158	281	327	0	809	151	2020-02-29_214131
41	5000	1889	331	0	56	811	800	962	7.559622	4.6438924159189865	22.586372	0.0	1611.0	1611.0	7.5306396	4.6191835	22.586372	0.0	2780	2724	1913	1.04875	20	62	158	281	329	0	811	151	2020-02-29_214131
42	5000	1874	327	0	53	815	800	977	7.604815	4.66212205761262	22.586372	0.0	1615.0	1615.0	7.604815	4.6621222	22.586372	0.0	2799	2746	1931	1.0425	20	62	159	281	330	0	815	154	2020-02-29_214132
42	5000	1864	325	0	50	808	800	999	7.587474	4.652581529922729	22.586372	0.0	1608.0	1615.0	7.604815	4.6621222	22.586372	0.0	2811	2761	1953	1.015	20	62	161	282	332	0	808	154	2020-02-29_214132
42	5000	1852	324	0	42	807	800	1020	7.586655	4.660705073639316	22.586372	0.0	1607.0	1615.0	7.604815	4.6621222	22.586372	0.0	2824	2782	1975	0.995	20	62	161	285	334	0	807	155	2020-02-29_214133
43	5000	1836	326	0	39	810	800	1032	7.5961647	4.659450992448079	22.586372	0.0	1610.0	1615.0	7.604815	4.6621222	22.586372	0.0	2838	2799	1989	1.01	20	62	161	286	335	0	810	157	2020-02-29_214134
43	5000	1830	314	0	44	800	800	1052	7.619867	4.669379444919289	22.586372	0.0	1600.0	1615.0	7.604815	4.6621222	22.586372	0.0	2856	2812	2012	1.00875	20	62	162	287	336	0	800	160	2020-02-29_214134
43	5000	1817	312	0	45	791	800	1074	7.626115	4.671116796099486	22.586372	0.0	1591.0	1615.0	7.604815	4.6621222	22.586372	0.0	2871	2826	2035	1.0	20	62	162	290	337	0	791	161	2020-02-29_214135
44	5000	1807	308	0	44	788	800	1091	7.6241384	4.68228551109625	22.586372	0.0	1588.0	1615.0	7.604815	4.6621222	22.586372	0.0	2885	2841	2053	1.01125	20	62	162	290	339	0	788	162	2020-02-29_214135
44	5000	1797	301	0	46	785	800	1109	7.62592	4.693856773736659	22.586372	0.0	1585.0	1615.0	7.604815	4.6621222	22.586372	0.0	2902	2856	2071	1.01875	20	62	162	292	341	0	785	162	2020-02-29_214136
44	5000	1787	305	0	35	783	800	1126	7.63625	4.689306089232259	22.586372	0.0	1583.0	1615.0	7.604815	4.6621222	22.586372	0.0	2908	2873	2090	1.0125	20	62	162	292	341	0	783	164	2020-02-29_214136
45	5000	1778	308	0	28	777	800	1144	7.6490183	4.700829436790792	22.586372	0.0	1577.0	1615.0	7.604815	4.6621222	22.586372	0.0	2914	2886	2109	1.00875	20	62	164	292	345	0	777	165	2020-02-29_214137
45	5000	1769	302	0	27	766	799	1168	7.690154	4.702138803695998	22.586372	0.0	1565.0	1615.0	7.604815	4.6621222	22.586372	0.0	2929	2902	2136	1.0	20	63	166	292	346	0	765	169	2020-02-29_214137
45	5000	1761	294	0	37	744	800	1193	7.7299457	4.711445390389873	22.586372	0.0	1544.0	1615.0	7.604815	4.6621222	22.586372	0.0	2945	2908	2164	1.0125	20	63	166	298	348	0	744	171	2020-02-29_214138
46	5000	1756	286	0	44	725	800	1213	7.735968	4.719509038445084	22.586372	0.0	1525.0	1615.0	7.604815	4.6621222	22.586372	0.0	2958	2914	2189	0.99375	20	63	166	299	350	0	725	176	2020-02-29_214138
46	5000	1749	279	0	42	699	800	1250	7.7684083	4.756515651908504	22.586372	0.0	1499.0	1615.0	7.604815	4.6621222	22.586372	0.0	2972	2930	2231	0.99	20	63	167	301	352	0	699	181	2020-02-29_214139
46	5000	1744	272	0	39	686	800	1275	7.7395372	4.761933244438366	22.586372	0.0	1486.0	1615.0	7.604815	4.6621222	22.586372	0.0	2984	2945	2259	0.96375	20	63	167	304	353	0	686	184	2020-02-29_214139
47	5000	1733	271	0	38	679	800	1295	7.7618976	4.75743364601549	22.586372	0.0	1479.0	1615.0	7.604815	4.6621222	22.586372	0.0	2996	2958	2279	0.9575	20	63	168	304	354	0	679	184	2020-02-29_214140
47	5000	1725	269	0	34	680	800	1307	7.7287836	4.737770600252836	22.586372	0.0	1480.0	1615.0	7.604815	4.6621222	22.586372	0.0	3006	2972	2292	0.94125	20	63	168	305	356	0	680	185	2020-02-29_214140
47	5000	1717	262	0	37	668	800	1328	7.749852	4.760535953065033	22.586372	0.0	1468.0	1615.0	7.604815	4.6621222	22.586372	0.0	3021	2984	2316	0.95125	20	63	169	305	359	0	668	188	2020-02-29_214141
48	5000	1708	247	0	48	657	800	1348	7.76121	4.765075451792899	22.586372	0.0	1457.0	1615.0	7.604815	4.6621222	22.586372	0.0	3045	2997	2340	0.95125	20	63	169	305	363	0	657	192	2020-02-29_214141
48	5000	1700	236	0	56	646	800	1366	7.7592893	4.7653580387573005	22.586372	0.0	1446.0	1615.0	7.604815	4.6621222	22.586372	0.0	3064	3008	2362	0.95	20	63	169	305	363	0	646	196	2020-02-29_214142
48	5000	1692	231	0	54	635	800	1390	7.779838	4.767249258936035	22.586372	0.0	1435.0	1615.0	7.604815	4.6621222	22.586372	0.0	3077	3023	2388	0.92375	20	63	169	305	365	0	635	198	2020-02-29_214142
49	5000	1684	230	0	40	638	800	1407	7.78819	4.800811246028646	22.586372	0.0	1438.0	1615.0	7.604815	4.6621222	22.586372	0.0	3086	3046	2408	0.93125	20	63	169	305	368	0	638	201	2020-02-29_214143
49	5000	1675	226	0	35	639	798	1426	7.817424	4.7690417439222985	22.586372	0.0	1437.0	1615.0	7.604815	4.6621222	22.586372	0.0	3099	3064	2425	0.94110274	20	63	169	308	369	0	637	201	2020-02-29_214143
49	5000	1667	221	0	35	630	799	1446	7.8171997	4.754111066933877	22.586372	0.0	1429.0	1615.0	7.604815	4.6621222	22.586372	0.0	3112	3077	2447	0.92365456	20	63	169	310	370	0	629	202	2020-02-29_214144
50	5000	1658	220	0	36	619	800	1462	7.835155	4.7700386995868955	22.586372	0.0	1419.0	1615.0	7.604815	4.6621222	22.586372	0.0	3122	3086	2467	0.9075	20	63	169	311	370	0	619	205	2020-02-29_214144
50	5000	1649	213	0	39	617	799	1475	7.830418	4.755324541602989	22.586372	0.0	1416.0	1615.0	7.604815	4.6621222	22.586372	0.0	3138	3099	2482	0.90613264	20	63	169	311	371	0	616	208	2020-02-29_214145
50	5000	1645	208	0	34	612	800	1492	7.8335624	4.757176248636969	22.586372	0.0	1412.0	1615.0	7.604815	4.6621222	22.586372	0.0	3147	3113	2501	0.885	20	63	169	311	371	0	612	209	2020-02-29_214145
51	5000	1636	210	0	32	600	800	1513	7.8390403	4.7644745985977925	22.586372	0.0	1400.0	1615.0	7.604815	4.6621222	22.586372	0.0	3154	3122	2522	0.88625	20	63	169	312	373	0	600	209	2020-02-29_214146
51	5000	1627	207	0	27	593	800	1534	7.8548393	4.749986949701953	22.586372	0.0	1393.0	1615.0	7.604815	4.6621222	22.586372	0.0	3166	3139	2546	0.85375	20	63	169	312	375	0	593	212	2020-02-29_214146
51	5000	1622	206	0	24	585	800	1547	7.8773685	4.766342959494159	22.586372	0.0	1385.0	1615.0	7.604815	4.6621222	22.586372	0.0	3172	3148	2563	0.86	20	63	169	312	375	0	585	216	2020-02-29_214147
52	5000	1617	199	0	28	579	800	1560	7.8582582	4.768945956422479	22.586372	0.0	1379.0	1615.0	7.604815	4.6621222	22.586372	0.0	3184	3156	2577	0.85125	20	63	169	315	375	0	579	217	2020-02-29_214147
52	5000	1612	197	0	24	577	800	1572	7.8793793	4.771646866157178	22.586372	0.0	1377.0	1615.0	7.604815	4.6621222	22.586372	0.0	3191	3167	2590	0.85375	20	63	169	316	375	0	577	218	2020-02-29_214148
52	5000	1608	194	0	26	566	800	1588	7.881655	4.765871735736209	22.586372	0.0	1366.0	1615.0	7.604815	4.6621222	22.586372	0.0	3198	3172	2606	0.8525	20	63	169	316	378	0	566	218	2020-02-29_214148
53	5000	1598	196	0	22	564	800	1599	7.9117284	4.761219427201393	22.586372	0.0	1364.0	1615.0	7.604815	4.6621222	22.586372	0.0	3206	3184	2620	0.85875	20	64	169	316	379	0	564	221	2020-02-29_214149
53	5000	1587	192	0	30	558	800	1611	7.9383564	4.75216806022083	22.586372	0.0	1358.0	1615.0	7.604815	4.6621222	22.586372	0.0	3221	3191	2633	0.85	20	64	169	316	379	0	558	222	2020-02-29_214149
53	5000	1583	190	0	29	545	800	1625	7.939214	4.7347907459784455	22.586372	0.0	1345.0	1615.0	7.604815	4.6621222	22.586372	0.0	3227	3198	2653	0.84625	20	64	169	316	380	0	545	228	2020-02-29_214150
54	5000	1578	185	0	28	542	800	1638	7.9305353	4.733025991285035	22.586372	0.0	1342.0	1615.0	7.604815	4.6621222	22.586372	0.0	3237	3209	2667	0.835	20	64	170	316	383	0	542	229	2020-02-29_214150
54	5000	1573	181	0	24	535	800	1655	7.90367	4.730698369672213	22.586372	0.0	1335.0	1615.0	7.604815	4.6621222	22.586372	0.0	3246	3222	2687	0.8325	20	64	170	317	383	0	535	232	2020-02-29_214151
54	5000	1566	179	0	28	522	799	1671	7.9179606	4.71989558379202	22.586372	0.0	1321.0	1615.0	7.604815	4.6621222	22.586372	0.0	3255	3227	2705	0.84105134	20	64	170	318	387	0	521	235	2020-02-29_214151
55	5000	1558	179	0	25	521	800	1680	7.902763	4.697359219766609	22.586372	0.0	1321.0	1615.0	7.604815	4.6621222	22.586372	0.0	3263	3238	2717	0.82875	20	64	170	319	387	0	521	237	2020-02-29_214152
55	5000	1548	180	0	25	509	800	1699	7.9184365	4.709759566534214	22.586372	0.0	1309.0	1615.0	7.604815	4.6621222	22.586372	0.0	3272	3247	2738	0.82125	20	64	170	319	390	0	509	239	2020-02-29_214152
55	5000	1541	177	0	26	505	799	1712	7.903354	4.711172929894021	22.586372	0.0	1304.0	1615.0	7.604815	4.6621222	22.586372	0.0	3282	3256	2751	0.824781	20	64	170	320	391	0	504	240	2020-02-29_214153
56	5000	1535	177	0	24	491	799	1733	7.9421945	4.716385609011484	22.586372	0.0	1290.0	1615.0	7.604815	4.6621222	22.586372	0.0	3288	3264	2773	0.8260325	20	64	170	321	392	0	490	241	2020-02-29_214153
56	5000	1530	174	0	24	477	799	1751	7.9298697	4.718436123343543	22.586372	0.0	1276.0	1615.0	7.604815	4.6621222	22.586372	0.0	3296	3272	2795	0.82978725	20	64	170	321	394	0	476	245	2020-02-29_214155
56	5000	1526	168	0	24	470	800	1765	7.918714	4.698497434639137	22.586372	0.0	1270.0	1615.0	7.604815	4.6621222	22.586372	0.0	3306	3282	2812	0.83125	20	64	170	321	394	0	470	247	2020-02-29_214155
57	5000	1521	161	0	29	460	800	1780	7.9014997	4.680827567135627	22.586372	0.0	1260.0	1615.0	7.604815	4.6621222	22.586372	0.0	3318	3289	2829	0.845	20	64	170	323	396	0	460	249	2020-02-29_214156
57	5000	1519	156	0	27	458	800	1791	7.9015527	4.69546422221328	22.586372	0.0	1258.0	1615.0	7.604815	4.6621222	22.586372	0.0	3325	3298	2840	0.84375	20	64	171	323	397	0	458	249	2020-02-29_214156
57	5000	1511	156	0	26	445	800	1811	7.9296994	4.69709386055498	22.586372	0.0	1245.0	1615.0	7.604815	4.6621222	22.586372	0.0	3333	3307	2862	0.84375	20	64	171	324	398	0	445	251	2020-02-29_214157
58	5000	1506	148	0	28	435	800	1832	7.9560103	4.687002130135585	22.586372	0.0	1235.0	1615.0	7.604815	4.6621222	22.586372	0.0	3346	3318	2883	0.85875	20	64	171	325	399	0	435	251	2020-02-29_214157
58	5000	1497	145	0	33	431	799	1843	7.9813223	4.688986987453245	22.586372	0.0	1230.0	1615.0	7.604815	4.6621222	22.586372	0.0	3358	3325	2894	0.85356694	20	64	171	325	400	0	430	252	2020-02-29_214158
58	5000	1489	151	0	26	429	800	1852	7.9931703	4.69347600835624	22.586372	0.0	1229.0	1615.0	7.604815	4.6621222	22.586372	0.0	3360	3334	2905	0.84125	20	64	171	327	402	0	429	253	2020-02-29_214158
59	5000	1486	147	0	19	415	800	1879	7.9850197	4.710613587537589	22.586372	0.0	1215.0	1615.0	7.604815	4.6621222	22.586372	0.0	3367	3348	2933	0.84125	20	64	171	327	403	0	415	254	2020-02-29_214159
59	5000	1481	144	0	16	404	800	1899	7.9830294	4.711315234778403	22.586372	0.0	1204.0	1615.0	7.604815	4.6621222	22.586372	0.0	3375	3359	2955	0.84	20	64	172	327	406	0	404	256	2020-02-29_214159
59	5000	1478	139	0	23	378	800	1924	8.0008335	4.717395310122196	22.586372	0.0	1178.0	1615.0	7.604815	4.6621222	22.586372	0.0	3383	3360	2982	0.86	20	64	172	327	408	0	378	258	2020-02-29_214200
60	5000	1476	136	0	21	364	800	1944	8.030968	4.725440530575727	22.586372	0.0	1164.0	1615.0	7.604815	4.6621222	22.586372	0.0	3388	3367	3003	0.865	20	64	172	328	411	0	364	259	2020-02-29_214200
60	5000	1471	137	0	16	359	800	1955	8.028261	4.710551029377159	22.586372	0.0	1159.0	1615.0	7.604815	4.6621222	22.586372	0.0	3392	3376	3017	0.84875	20	64	172	328	411	0	359	262	2020-02-29_214200
60	5000	1466	134	0	16	338	799	1985	7.992954	4.70281798922677	22.586372	0.0	1137.0	1615.0	7.604815	4.6621222	22.586372	0.0	3400	3384	3046	0.83229035	20	64	172	328	414	0	337	262	2020-02-29_214201
61	5000	1459	131	0	22	313	798	2012	7.960576	4.714110057415169	22.586372	0.0	1111.0	1615.0	7.604815	4.6621222	22.586372	0.0	3410	3388	3075	0.83583957	20	64	172	329	415	0	311	265	2020-02-29_214201
61	5000	1456	129	0	23	297	800	2027	7.9818316	4.7213994350321675	22.586372	0.0	1097.0	1615.0	7.604815	4.6621222	22.586372	0.0	3415	3392	3095	0.82375	20	64	172	329	416	0	297	268	2020-02-29_214202
61	5000	1451	129	0	20	279	800	2051	8.009988	4.720981095715541	22.586372	0.0	1079.0	1615.0	7.604815	4.6621222	22.586372	0.0	3420	3400	3121	0.805	20	64	172	329	417	0	279	270	2020-02-29_214202
62	5000	1446	127	0	15	267	799	2076	8.0015955	4.73700381778163	22.586372	0.0	1066.0	1615.0	7.604815	4.6621222	22.586372	0.0	3427	3412	3145	0.80100125	20	64	172	329	419	0	266	270	2020-02-29_214203
62	5000	1442	130	0	13	242	800	2101	8.032194	4.728146727336169	22.586372	0.0	1042.0	1615.0	7.604815	4.6621222	22.586372	0.0	3428	3415	3173	0.82125	20	64	174	331	420	0	242	272	2020-02-29_214203
62	5000	1436	133	0	11	226	798	2120	7.9998026	4.723493806261734	22.586372	0.0	1024.0	1615.0	7.604815	4.6621222	22.586372	0.0	3431	3420	3194	0.8032581	20	64	174	332	424	0	224	276	2020-02-29_214204
63	5000	1434	132	0	7	204	799	2145	8.030696	4.736391953500324	22.586372	0.0	1003.0	1615.0	7.604815	4.6621222	22.586372	0.0	3434	3427	3223	0.8072591	20	64	174	336	426	0	203	279	2020-02-29_214204
63	5000	1431	129	0	12	181	797	2169	8.001423	4.721690695275432	21.941614	0.0	978.0	1615.0	7.604815	4.6621222	22.586372	0.0	3440	3428	3247	0.8155583	20	64	174	336	430	0	178	281	2020-02-29_214204
63	5000	1427	129	0	13	150	799	2199	8.048708	4.737569908089294	21.941614	0.0	949.0	1615.0	7.604815	4.6621222	22.586372	0.0	3444	3431	3281	0.81977475	20	64	176	337	434	0	149	283	2020-02-29_214205
64	5000	1422	129	0	15	136	799	2214	8.067454	4.734267028987467	21.941614	0.0	935.0	1615.0	7.604815	4.6621222	22.586372	0.0	3449	3434	3298	0.8347935	20	64	176	338	436	0	135	285	2020-02-29_214205
64	5000	1417	127	0	14	130	798	2227	8.07689	4.783747799735539	22.524876	0.0	928.0	1615.0	7.604815	4.6621222	22.586372	0.0	3456	3442	3312	0.8471178	20	64	176	339	439	0	128	287	2020-02-29_214206
64	5000	1415	119	0	21	112	800	2246	8.0155325	4.7968368280240155	22.524876	0.0	912.0	1615.0	7.604815	4.6621222	22.586372	0.0	3466	3445	3333	0.8575	20	64	176	339	440	0	112	287	2020-02-29_214206
65	5000	1409	119	0	21	107	797	2259	7.99971	4.800675964442526	22.524876	0.0	904.0	1615.0	7.604815	4.6621222	22.586372	0.0	3472	3451	3344	0.85696363	20	64	176	340	441	0	104	288	2020-02-29_214207
65	5000	1408	115	0	20	94	798	2277	7.979916	4.801956119907246	22.524876	0.0	892.0	1615.0	7.604815	4.6621222	22.586372	0.0	3477	3457	3363	0.8684211	20	64	176	341	445	0	92	288	2020-02-29_214207
65	5000	1408	107	0	19	92	796	2286	8.014495	4.794315413213035	22.524876	0.0	888.0	1615.0	7.604815	4.6621222	22.586372	0.0	3485	3466	3374	0.8781407	20	64	176	341	446	0	88	292	2020-02-29_214207
66	5000	1408	101	0	19	84	795	2301	8.01983	4.8076268083072025	22.524876	0.0	879.0	1615.0	7.604815	4.6621222	22.586372	0.0	3491	3472	3388	0.88427675	20	64	176	341	446	0	79	292	2020-02-29_214208
66	5000	1407	95	0	21	72	800	2312	8.027095	4.803264922149674	22.524876	0.0	872.0	1615.0	7.604815	4.6621222	22.586372	0.0	3498	3477	3405	0.88375	20	64	176	341	447	0	72	293	2020-02-29_214208
66	5000	1407	91	0	17	62	797	2331	8.070873	4.798385531393423	22.524876	0.0	859.0	1615.0	7.604815	4.6621222	22.586372	0.0	3502	3485	3423	0.8782936	20	64	176	341	448	0	59	295	2020-02-29_214209
67	5000	1406	89	0	14	56	796	2342	8.093474	4.796592082772988	22.524876	0.0	852.0	1615.0	7.604815	4.6621222	22.586372	0.0	3505	3491	3435	0.89572865	20	64	176	341	448	0	52	297	2020-02-29_214209
67	5000	1405	84	0	13	44	799	2357	8.097417	4.810370035827992	22.524876	0.0	843.0	1615.0	7.604815	4.6621222	22.586372	0.0	3511	3498	3454	0.89236546	20	64	176	341	449	0	43	298	2020-02-29_214209
67	5000	1404	77	0	17	35	799	2370	8.130043	4.797675149890003	22.524876	0.0	834.0	1615.0	7.604815	4.6621222	22.586372	0.0	3519	3502	3467	0.8911139	20	64	176	341	449	0	34	298	2020-02-29_214210
68	5000	1403	74	0	18	21	799	2383	8.147533	4.7975960354240135	22.524876	0.0	820.0	1615.0	7.604815	4.6621222	22.586372	0.0	3523	3505	3484	0.89236546	20	64	176	341	450	0	20	302	2020-02-29_214210
68	5000	1402	72	0	15	9	799	2400	8.121775	4.780548842136818	22.524876	0.0	808.0	1615.0	7.604815	4.6621222	22.586372	0.0	3526	3511	3502	0.88485605	20	64	176	341	452	0	8	303	2020-02-29_214211
68	5000	1402	69	0	10	0	797	2417	8.13141	4.781884045415961	22.524876	0.0	797.0	1615.0	7.604815	4.6621222	22.586372	0.0	3529	3519	3519	0.8795483	20	64	176	341	452	3	0	305	2020-02-29_214211
69	5000	1400	68	0	9	0	785	2433	8.111284	4.769576838694901	22.524876	0.0	785.0	1615.0	7.604815	4.6621222	22.586372	0.0	3532	3523	3523	0.8789809	20	64	176	341	452	15	0	305	2020-02-29_214211
69	5000	1400	64	0	10	0	765	2456	8.0870075	4.772953389744021	22.524876	0.0	765.0	1615.0	7.604815	4.6621222	22.586372	0.0	3536	3526	3526	0.8901961	20	64	176	341	452	35	0	305	2020-02-29_214212
69	5000	1400	62	0	9	0	751	2473	8.026007	4.766543840724312	22.524876	0.0	751.0	1615.0	7.604815	4.6621222	22.586372	0.0	3538	3529	3529	0.8761651	20	64	176	341	452	49	0	305	2020-02-29_214212
70	5000	1399	55	0	14	0	738	2488	8.034618	4.753547347727269	22.524876	0.0	738.0	1615.0	7.604815	4.6621222	22.586372	0.0	3546	3532	3532	0.88482386	20	64	176	341	452	62	0	306	2020-02-29_214212
70	5000	1399	52	0	13	0	723	2507	8.123255	4.72368984728204	22.524876	0.0	723.0	1615.0	7.604815	4.6621222	22.586372	0.0	3549	3536	3536	0.89488244	20	64	176	341	452	77	0	306	2020-02-29_214213
70	5000	1399	48	0	15	0	713	2519	8.15551	4.717285130979259	22.524876	0.0	713.0	1615.0	7.604815	4.6621222	22.586372	0.0	3553	3538	3538	0.8990182	20	64	176	341	452	87	0	306	2020-02-29_214213
71	5000	1398	43	0	12	0	706	2532	8.191075	4.743997495525143	22.524876	0.0	706.0	1615.0	7.604815	4.6621222	22.586372	0.0	3559	3547	3547	0.9008499	20	64	176	341	452	94	0	309	2020-02-29_214214
71	5000	1396	38	0	17	0	685	2555	8.204254	4.770086682569669	22.524876	0.0	685.0	1615.0	7.604815	4.6621222	22.586372	0.0	3566	3549	3549	0.90656936	20	64	176	341	452	115	0	309	2020-02-29_214214
71	5000	1394	36	0	17	0	674	2570	8.244823	4.787899803419855	22.524876	0.0	674.0	1615.0	7.604815	4.6621222	22.586372	0.0	3570	3553	3553	0.8991098	20	64	176	341	452	126	0	309	2020-02-29_214214
72	5000	1394	34	0	12	0	667	2583	8.293726	4.8072153776266	22.524876	0.0	667.0	1615.0	7.604815	4.6621222	22.586372	0.0	3572	3560	3560	0.8815592	20	64	176	341	453	133	0	310	2020-02-29_214215
72	5000	1394	32	0	7	0	650	2607	8.286405	4.803614153801139	22.524876	0.0	650.0	1615.0	7.604815	4.6621222	22.586372	0.0	3574	3567	3567	0.86615384	20	64	176	341	453	150	0	310	2020-02-29_214215
72	5000	1393	33	0	4	0	634	2626	8.339074	4.807128087901467	22.524876	0.0	634.0	1615.0	7.604815	4.6621222	22.586372	0.0	3574	3570	3570	0.8643533	20	64	176	341	453	166	0	310	2020-02-29_214215
73	5000	1393	30	0	5	0	620	2642	8.359847	4.812248124306112	22.524876	0.0	620.0	1615.0	7.604815	4.6621222	22.586372	0.0	3577	3572	3572	0.86774194	20	64	176	341	453	180	0	310	2020-02-29_214216
73	5000	1392	28	0	6	0	602	2661	8.3881	4.810199336245739	22.524876	0.0	602.0	1615.0	7.604815	4.6621222	22.586372	0.0	3580	3574	3574	0.8820598	20	64	176	341	453	198	0	311	2020-02-29_214216
73	5000	1392	24	0	10	0	591	2672	8.416822	4.82072221940601	22.524876	0.0	591.0	1615.0	7.604815	4.6621222	22.586372	0.0	3584	3574	3574	0.8815567	20	64	176	341	453	209	0	311	2020-02-29_214216
74	5000	1391	23	0	9	0	577	2689	8.480675	4.858956567344459	22.524876	0.0	577.0	1615.0	7.604815	4.6621222	22.586372	0.0	3586	3577	3577	0.87868285	20	64	176	341	453	223	0	311	2020-02-29_214217
74	5000	1391	17	0	12	0	564	2705	8.564596	4.851078715751878	22.524876	0.0	564.0	1615.0	7.604815	4.6621222	22.586372	0.0	3592	3580	3580	0.8953901	20	64	176	341	453	236	0	311	2020-02-29_214217
74	5000	1391	17	0	8	0	555	2718	8.559373	4.845634044814429	22.524876	0.0	555.0	1615.0	7.604815	4.6621222	22.586372	0.0	3592	3584	3584	0.8990991	20	64	176	341	453	245	0	311	2020-02-29_214217
75	5000	1391	17	0	6	0	539	2736	8.668754	4.859931742184893	22.524876	0.0	539.0	1615.0	7.604815	4.6621222	22.586372	0.0	3592	3586	3586	0.8942486	20	64	176	341	453	261	0	311	2020-02-29_214218
75	5000	1391	14	0	3	0	527	2754	8.7149315	4.8380270343102465	22.524876	0.0	527.0	1615.0	7.604815	4.6621222	22.586372	0.0	3595	3592	3592	0.91081595	20	64	176	341	453	273	0	311	2020-02-29_214218
75	5000	1391	14	0	3	0	508	2773	8.746561	4.82135048051193	22.524876	0.0	508.0	1615.0	7.604815	4.6621222	22.586372	0.0	3595	3592	3592	0.8956693	20	64	176	341	453	292	0	311	2020-02-29_214218
76	5000	1391	13	0	4	0	488	2793	8.691667	4.786595765618557	22.524876	0.0	488.0	1615.0	7.604815	4.6621222	22.586372	0.0	3596	3592	3592	0.8954918	20	64	176	341	453	312	0	311	2020-02-29_214219
76	5000	1391	11	0	3	0	467	2816	8.736728	4.754082982861634	22.524876	0.0	467.0	1615.0	7.604815	4.6621222	22.586372	0.0	3598	3595	3595	0.8993576	20	64	176	341	453	333	0	312	2020-02-29_214219
76	5000	1390	11	0	4	0	442	2841	8.835468	4.694391499859708	22.524876	0.0	442.0	1615.0	7.604815	4.6621222	22.586372	0.0	3599	3595	3595	0.88687783	20	64	176	341	453	358	0	312	2020-02-29_214219
77	5000	1390	8	0	6	0	416	2868	8.835429	4.667845554402049	22.524876	0.0	416.0	1615.0	7.604815	4.6621222	22.586372	0.0	3602	3596	3596	0.8701923	20	64	176	341	453	384	0	312	2020-02-29_214220
77	5000	1390	7	0	5	0	393	2893	8.852437	4.682847218835051	22.524876	0.0	393.0	1615.0	7.604815	4.6621222	22.586372	0.0	3603	3598	3598	0.8244275	20	64	176	341	453	407	0	312	2020-02-29_214220
77	5000	1390	7	0	4	0	374	2913	8.864649	4.663795246282063	22.524876	0.0	374.0	1615.0	7.604815	4.6621222	22.586372	0.0	3603	3599	3599	0.79679143	20	64	176	341	453	426	0	312	2020-02-29_214220
78	5000	1390	7	0	1	0	357	2933	8.89053	4.660598874555376	22.524876	0.0	357.0	1615.0	7.604815	4.6621222	22.586372	0.0	3603	3602	3602	0.789916	20	64	176	341	453	443	0	312	2020-02-29_214220
78	5000	1390	7	0	0	0	336	2954	8.972081	4.661037160362307	22.524876	0.0	336.0	1615.0	7.604815	4.6621222	22.586372	0.0	3603	3603	3603	0.77678573	20	64	176	341	453	464	0	313	2020-02-29_214221
78	5000	1390	5	0	2	0	322	2968	8.982516	4.694060350664826	22.524876	0.0	322.0	1615.0	7.604815	4.6621222	22.586372	0.0	3605	3603	3603	0.7950311	20	64	176	341	453	478	0	313	2020-02-29_214221
79	5000	1390	4	0	3	0	297	2992	9.066215	4.696979956555092	22.524876	0.0	297.0	1615.0	7.604815	4.6621222	22.586372	0.0	3606	3603	3603	0.7777778	20	64	176	341	453	503	0	314	2020-02-29_214221
79	5000	1390	4	0	3	0	278	3011	9.152526	4.613901999343494	22.524876	0.0	278.0	1615.0	7.604815	4.6621222	22.586372	0.0	3606	3603	3603	0.794964	20	64	176	341	453	522	0	314	2020-02-29_214222
79	5000	1390	3	0	2	0	262	3029	9.099127	4.633543423250868	22.524876	0.0	262.0	1615.0	7.604815	4.6621222	22.586372	0.0	3607	3605	3605	0.76717556	20	64	176	341	453	538	0	314	2020-02-29_214222
80	5000	1390	2	0	2	0	247	3045	9.094305	4.585819795257995	22.524876	0.0	247.0	1615.0	7.604815	4.6621222	22.586372	0.0	3608	3606	3606	0.7692308	20	64	176	341	453	553	0	314	2020-02-29_214222
80	5000	1390	2	0	2	0	224	3068	9.270042	4.530452473929097	22.524876	0.0	224.0	1615.0	7.604815	4.6621222	22.586372	0.0	3608	3606	3606	0.79464287	20	64	176	341	453	576	0	314	2020-02-29_214222
80	5000	1390	2	0	1	0	210	3083	9.222812	4.475746493172125	22.524876	0.0	210.0	1615.0	7.604815	4.6621222	22.586372	0.0	3608	3607	3607	0.71428573	20	64	176	341	453	590	0	314	2020-02-29_214223
81	5000	1390	1	0	1	0	200	3094	9.330543	4.503186898795496	22.524876	0.0	200.0	1615.0	7.604815	4.6621222	22.586372	0.0	3609	3608	3608	0.675	20	64	176	341	453	600	0	314	2020-02-29_214223
81	5000	1390	0	0	2	0	186	3108	9.353095	4.5281363477229055	22.524876	0.0	186.0	1615.0	7.604815	4.6621222	22.586372	0.0	3610	3608	3608	0.6505376	20	64	176	341	453	614	0	314	2020-02-29_214223
81	5000	1390	0	0	2	0	174	3120	9.394629	4.593052817657448	22.524876	0.0	174.0	1615.0	7.604815	4.6621222	22.586372	0.0	3610	3608	3608	0.67241377	20	64	176	341	453	626	0	314	2020-02-29_214223
82	5000	1390	0	0	1	0	158	3136	9.499199	4.469763794190303	20.909573	0.0	158.0	1615.0	7.604815	4.6621222	22.586372	0.0	3610	3609	3609	0.6392405	20	64	176	341	453	642	0	315	2020-02-29_214223
82	5000	1390	0	0	0	0	144	3151	9.57729	4.592413052487038	20.909573	0.0	144.0	1615.0	7.604815	4.6621222	22.586372	0.0	3610	3610	3610	0.6527778	20	64	176	341	453	656	0	315	2020-02-29_214224
82	5000	1390	0	0	0	0	130	3165	9.547325	4.636345428118251	20.909573	0.0	130.0	1615.0	7.604815	4.6621222	22.586372	0.0	3610	3610	3610	0.6	20	64	176	341	453	670	0	315	2020-02-29_214224
83	5000	1390	0	0	0	0	120	3175	9.773465	4.554791562182265	20.909573	0.0	120.0	1615.0	7.604815	4.6621222	22.586372	0.0	3610	3610	3610	0.55	20	64	176	341	453	680	0	315	2020-02-29_214224
83	5000	1390	0	0	0	0	116	3179	9.858269	4.606192003814103	20.909573	0.0	116.0	1615.0	7.604815	4.6621222	22.586372	0.0	3610	3610	3610	0.5603448	20	64	176	341	453	684	0	315	2020-02-29_214224
83	5000	1390	0	0	0	0	108	3187	9.904472	4.591032093505092	20.909573	0.0	108.0	1615.0	7.604815	4.6621222	22.586372	0.0	3610	3610	3610	0.4722222	20	64	176	341	453	692	0	315	2020-02-29_214224
84	5000	1390	0	0	0	0	98	3197	9.940262	4.632982530738374	20.909573	0.0	98.0	1615.0	7.604815	4.6621222	22.586372	0.0	3610	3610	3610	0.42857143	20	64	176	341	453	702	0	315	2020-02-29_214225
84	5000	1390	0	0	0	0	88	3206	10.028012	4.733971304725541	20.909573	0.0	88.0	1615.0	7.604815	4.6621222	22.586372	0.0	3610	3610	3610	0.38636363	20	64	176	341	453	712	0	316	2020-02-29_214225
84	5000	1390	0	0	0	0	81	3213	9.899648	4.676531152336571	20.909573	0.0	81.0	1615.0	7.604815	4.6621222	22.586372	0.0	3610	3610	3610	0.39506173	20	64	176	341	453	719	0	316	2020-02-29_214225
85	5000	1390	0	0	0	0	78	3216	9.9846945	4.7372975409333336	20.909573	0.0	78.0	1615.0	7.604815	4.6621222	22.586372	0.0	3610	3610	3610	0.3846154	20	64	176	341	453	722	0	316	2020-02-29_214225
85	5000	1390	0	0	0	0	73	3221	10.137746	4.837922559316282	20.909573	0.0	73.0	1615.0	7.604815	4.6621222	22.586372	0.0	3610	3610	3610	0.369863	20	64	176	341	453	727	0	316	2020-02-29_214226
85	5000	1390	0	0	0	0	67	3227	10.241055	4.880243073960302	20.909573	0.0	67.0	1615.0	7.604815	4.6621222	22.586372	0.0	3610	3610	3610	0.3432836	20	64	176	341	453	733	0	316	2020-02-29_214226
86	5000	1390	0	0	0	0	56	3238	10.315704	4.83475037333732	20.909573	0.0	56.0	1615.0	7.604815	4.6621222	22.586372	0.0	3610	3610	3610	0.35714287	20	64	176	341	453	744	0	316	2020-02-29_214226
86	5000	1390	0	0	0	0	52	3242	10.335586	4.902553064505572	20.909573	0.0	52.0	1615.0	7.604815	4.6621222	22.586372	0.0	3610	3610	3610	0.3653846	20	64	176	341	453	748	0	316	2020-02-29_214226
86	5000	1390	0	0	0	0	51	3243	10.37022	4.944906739376671	20.909573	0.0	51.0	1615.0	7.604815	4.6621222	22.586372	0.0	3610	3610	3610	0.3529412	20	64	176	341	453	749	0	316	2020-02-29_214226
87	5000	1390	0	0	0	0	46	3247	10.226266	5.0127524828405035	20.909573	0.0	46.0	1615.0	7.604815	4.6621222	22.586372	0.0	3610	3610	3610	0.36956522	20	64	176	341	453	754	0	317	2020-02-29_214226
87	5000	1390	0	0	0	0	44	3249	10.500761	4.950991005387184	20.909573	0.0	44.0	1615.0	7.604815	4.6621222	22.586372	0.0	3610	3610	3610	0.36363637	20	64	176	341	453	756	0	317	2020-02-29_214227
87	5000	1390	0	0	0	0	41	3252	10.390801	5.082061837857122	20.909573	0.0	41.0	1615.0	7.604815	4.6621222	22.586372	0.0	3610	3610	3610	0.36585367	20	64	176	341	453	759	0	317	2020-02-29_214227
88	5000	1390	0	0	0	0	39	3254	10.48962	5.099659867257693	20.909573	0.0	39.0	1615.0	7.604815	4.6621222	22.586372	0.0	3610	3610	3610	0.3846154	20	64	176	341	453	761	0	317	2020-02-29_214227
88	5000	1390	0	0	0	0	34	3259	10.536818	4.329228119449181	20.575634	1.7415161	34.0	1615.0	7.604815	4.6621222	22.586372	0.0	3610	3610	3610	0.3529412	20	64	176	341	453	766	0	317	2020-02-29_214227
88	5000	1390	0	0	0	0	32	3261	10.505939	4.462159959676177	20.575634	1.7415161	32.0	1615.0	7.604815	4.6621222	22.586372	0.0	3610	3610	3610	0.3125	20	64	176	341	453	768	0	317	2020-02-29_214227
89	5000	1390	0	0	0	0	28	3265	10.168654	4.523705456428232	20.575634	1.7415161	28.0	1615.0	7.604815	4.6621222	22.586372	0.0	3610	3610	3610	0.25	20	64	176	341	453	772	0	317	2020-02-29_214228
89	5000	1390	0	0	0	0	24	3269	10.064476	4.669382100039254	20.575634	1.7415161	24.0	1615.0	7.604815	4.6621222	22.586372	0.0	3610	3610	3610	0.29166666	20	64	176	341	453	776	0	317	2020-02-29_214228
89	5000	1390	0	0	0	0	22	3271	9.836623	4.812323232599773	20.575634	1.7415161	22.0	1615.0	7.604815	4.6621222	22.586372	0.0	3610	3610	3610	0.22727273	20	64	176	341	453	778	0	317	2020-02-29_214228
90	5000	1390	0	0	0	0	19	3274	10.369004	4.643112183996186	20.575634	1.7415161	19.0	1615.0	7.604815	4.6621222	22.586372	0.0	3610	3610	3610	0.15789473	20	64	176	341	453	781	0	317	2020-02-29_214228
90	5000	1390	0	0	0	0	17	3276	9.747628	4.162229438671838	16.20655	1.7415161	17.0	1615.0	7.604815	4.6621222	22.586372	0.0	3610	3610	3610	0.11764706	20	64	176	341	453	783	0	317	2020-02-29_214228
90	5000	1390	0	0	0	0	15	3278	9.578129	4.3242361728279315	16.20655	1.7415161	15.0	1615.0	7.604815	4.6621222	22.586372	0.0	3610	3610	3610	0.13333334	20	64	176	341	453	785	0	317	2020-02-29_214228
91	5000	1390	0	0	0	0	13	3280	9.773034	4.459154403993791	16.20655	1.7415161	13.0	1615.0	7.604815	4.6621222	22.586372	0.0	3610	3610	3610	0.15384616	20	64	176	341	453	787	0	317	2020-02-29_214229
91	5000	1390	0	0	0	0	13	3280	9.773034	4.459154403993791	16.20655	1.7415161	13.0	1615.0	7.604815	4.6621222	22.586372	0.0	3610	3610	3610	0.15384616	20	64	176	341	453	787	0	317	2020-02-29_214229
91	5000	1390	0	0	0	0	12	3281	9.586402	4.604098956730746	16.20655	1.7415161	12.0	1615.0	7.604815	4.6621222	22.586372	0.0	3610	3610	3610	0.16666667	20	64	176	341	453	788	0	317	2020-02-29_214229
92	5000	1390	0	0	0	0	11	3282	9.334172	4.741067216700422	16.20655	1.7415161	11.0	1615.0	7.604815	4.6621222	22.586372	0.0	3610	3610	3610	0.09090909	20	64	176	341	453	789	0	317	2020-02-29_214229
92	5000	1390	0	0	0	0	10	3283	8.904717	4.766662884868553	16.20655	1.7415161	10.0	1615.0	7.604815	4.6621222	22.586372	0.0	3610	3610	3610	0.1	20	64	176	341	453	790	0	317	2020-02-29_214229
92	5000	1390	0	0	0	0	9	3284	8.537734	4.9036813803215145	16.20655	1.7415161	9.0	1615.0	7.604815	4.6621222	22.586372	0.0	3610	3610	3610	0.11111111	20	64	176	341	453	791	0	317	2020-02-29_214229
93	5000	1390	0	0	0	0	8	3285	8.496523	5.240589426974246	16.20655	1.7415161	8.0	1615.0	7.604815	4.6621222	22.586372	0.0	3610	3610	3610	0.125	20	64	176	341	453	792	0	317	2020-02-29_214230
93	5000	1390	0	0	0	0	7	3286	7.462182	4.696351302970539	16.20655	1.7415161	7.0	1615.0	7.604815	4.6621222	22.586372	0.0	3610	3610	3610	0.14285715	20	64	176	341	453	793	0	317	2020-02-29_214230
93	5000	1390	0	0	0	0	7	3286	7.462182	4.696351302970539	16.20655	1.7415161	7.0	1615.0	7.604815	4.6621222	22.586372	0.0	3610	3610	3610	0.14285715	20	64	176	341	453	793	0	317	2020-02-29_214230
94	5000	1390	0	0	0	0	6	3287	7.1893096	5.083443353848561	16.20655	1.7415161	6.0	1615.0	7.604815	4.6621222	22.586372	0.0	3610	3610	3610	0.0	20	64	176	341	453	794	0	317	2020-02-29_214230
94	5000	1390	0	0	0	0	4	3289	8.026772	6.345340022121579	16.20655	1.7415161	4.0	1615.0	7.604815	4.6621222	22.586372	0.0	3610	3610	3610	0.0	20	64	176	341	453	796	0	317	2020-02-29_214230
94	5000	1390	0	0	0	0	4	3289	8.026772	6.345340022121579	16.20655	1.7415161	4.0	1615.0	7.604815	4.6621222	22.586372	0.0	3610	3610	3610	0.0	20	64	176	341	453	796	0	317	2020-02-29_214230
95	5000	1390	0	0	0	0	3	3290	9.178594	7.241190589675559	16.20655	1.7415161	3.0	1615.0	7.604815	4.6621222	22.586372	0.0	3610	3610	3610	0.0	20	64	176	341	453	797	0	317	2020-02-29_214231
95	5000	1390	0	0	0	0	3	3290	9.178594	7.241190589675559	16.20655	1.7415161	3.0	1615.0	7.604815	4.6621222	22.586372	0.0	3610	3610	3610	0.0	20	64	176	341	453	797	0	317	2020-02-29_214231
95	5000	1390	0	0	0	0	2	3291	12.897133	4.680223437461137	16.20655	9.587715	2.0	1615.0	7.604815	4.6621222	22.586372	0.0	3610	3610	3610	0.0	20	64	176	341	453	798	0	317	2020-02-29_214231
96	5000	1390	0	0	0	0	1	3292	16.20655	NaN	16.20655	16.20655	1.0	1615.0	7.604815	4.6621222	22.586372	0.0	3610	3610	3610	0.0	20	64	176	341	453	799	0	317	2020-02-29_214231
96	5000	1390	0	0	0	0	1	3292	16.20655	NaN	16.20655	16.20655	1.0	1615.0	7.604815	4.6621222	22.586372	0.0	3610	3610	3610	0.0	20	64	176	341	453	799	0	317	2020-02-29_214231
96	5000	1390	0	0	0	0	1	3292	16.20655	NaN	16.20655	16.20655	1.0	1615.0	7.604815	4.6621222	22.586372	0.0	3610	3610	3610	0.0	20	64	176	341	453	799	0	317	2020-02-29_214231
97	5000	1390	0	0	0	0	1	3292	16.20655	NaN	16.20655	16.20655	1.0	1615.0	7.604815	4.6621222	22.586372	0.0	3610	3610	3610	0.0	20	64	176	341	453	799	0	317	2020-02-29_214232
97	5000	1390	0	0	0	0	1	3292	16.20655	NaN	16.20655	16.20655	1.0	1615.0	7.604815	4.6621222	22.586372	0.0	3610	3610	3610	0.0	20	64	176	341	453	799	0	317	2020-02-29_214232
97	5000	1390	0	0	0	0	1	3292	16.20655	NaN	16.20655	16.20655	1.0	1615.0	7.604815	4.6621222	22.586372	0.0	3610	3610	3610	0.0	20	64	176	341	453	799	0	317	2020-02-29_214232
98	5000	1390	0	0	0	0	1	3292	16.20655	NaN	16.20655	16.20655	1.0	1615.0	7.604815	4.6621222	22.586372	0.0	3610	3610	3610	0.0	20	64	176	341	453	799	0	317	2020-02-29_214232
98	5000	1390	0	0	0	0	1	3292	16.20655	NaN	16.20655	16.20655	1.0	1615.0	7.604815	4.6621222	22.586372	0.0	3610	3610	3610	0.0	20	64	176	341	453	799	0	317	2020-02-29_214232
98	5000	1390	0	0	0	0	1	3292	16.20655	NaN	16.20655	16.20655	1.0	1615.0	7.604815	4.6621222	22.586372	0.0	3610	3610	3610	0.0	20	64	176	341	453	799	0	317	2020-02-29_214232
99	5000	1390	0	0	0	0	0	3293	NaN	-0.0	9999.0	9999.0	0.0	1615.0	7.604815	4.6621222	22.586372	0.0	3610	3610	3610	0.0	20	64	176	341	453	800	0	317	2020-02-29_214233
99	5000	1390	0	0	0	0	0	3293	NaN	-0.0	9999.0	9999.0	0.0	1615.0	7.604815	4.6621222	22.586372	0.0	3610	3610	3610	0.0	20	64	176	341	453	800	0	317	2020-02-29_214233
99	5000	1390	0	0	0	0	0	3293	NaN	-0.0	9999.0	9999.0	0.0	1615.0	7.604815	4.6621222	22.586372	0.0	3610	3610	3610	0.0	20	64	176	341	453	800	0	317	2020-02-29_214233
100	5000	1390	0	0	0	0	0	3293	NaN	-0.0	9999.0	9999.0	0.0	1615.0	7.604815	4.6621222	22.586372	0.0	3610	3610	3610	0.0	20	64	176	341	453	800	0	317	2020-02-29_214233
100	5000	1390	0	0	0	0	0	3293	NaN	-0.0	9999.0	9999.0	0.0	1615.0	7.604815	4.6621222	22.586372	0.0	3610	3610	3610	0.0	20	64	176	341	453	800	0	317	2020-02-29_214233
100	5000	1390	0	0	0	0	0	3293	NaN	-0.0	9999.0	9999.0	0.0	1615.0	7.604815	4.6621222	22.586372	0.0	3610	3610	3610	0.0	20	64	176	341	453	800	0	317	2020-02-29_214234
101	5000	1390	0	0	0	0	0	3293	NaN	-0.0	9999.0	9999.0	0.0	1615.0	7.604815	4.6621222	22.586372	0.0	3610	3610	3610	0.0	20	64	176	341	453	800	0	317	2020-02-29_214234
101	5000	1390	0	0	0	0	0	3293	NaN	-0.0	9999.0	9999.0	0.0	1615.0	7.604815	4.6621222	22.586372	0.0	3610	3610	3610	0.0	20	64	176	341	453	800	0	317	2020-02-29_214234
101	5000	1390	0	0	0	0	0	3293	NaN	-0.0	9999.0	9999.0	0.0	1615.0	7.604815	4.6621222	22.586372	0.0	3610	3610	3610	0.0	20	64	176	341	453	800	0	317	2020-02-29_214234
102	5000	1390	0	0	0	0	0	3293	NaN	-0.0	9999.0	9999.0	0.0	1615.0	7.604815	4.6621222	22.586372	0.0	3610	3610	3610	0.0	20	64	176	341	453	800	0	317	2020-02-29_214234
102	5000	1390	0	0	0	0	0	3293	NaN	-0.0	9999.0	9999.0	0.0	1615.0	7.604815	4.6621222	22.586372	0.0	3610	3610	3610	0.0	20	64	176	341	453	800	0	317	2020-02-29_214234
102	5000	1390	0	0	0	0	0	3293	NaN	-0.0	9999.0	9999.0	0.0	1615.0	7.604815	4.6621222	22.586372	0.0	3610	3610	3610	0.0	20	64	176	341	453	800	0	317	2020-02-29_214235
103	5000	1390	0	0	0	0	0	3293	NaN	-0.0	9999.0	9999.0	0.0	1615.0	7.604815	4.6621222	22.586372	0.0	3610	3610	3610	0.0	20	64	176	341	453	800	0	317	2020-02-29_214235
103	5000	1390	0	0	0	0	0	3293	NaN	-0.0	9999.0	9999.0	0.0	1615.0	7.604815	4.6621222	22.586372	0.0	3610	3610	3610	0.0	20	64	176	341	453	800	0	317	2020-02-29_214235
103	5000	1390	0	0	0	0	0	3293	NaN	-0.0	9999.0	9999.0	0.0	1615.0	7.604815	4.6621222	22.586372	0.0	3610	3610	3610	0.0	20	64	176	341	453	800	0	317	2020-02-29_214235
104	5000	1390	0	0	0	0	0	3293	NaN	-0.0	9999.0	9999.0	0.0	1615.0	7.604815	4.6621222	22.586372	0.0	3610	3610	3610	0.0	20	64	176	341	453	800	0	317	2020-02-29_214235
104	5000	1390	0	0	0	0	0	3293	NaN	-0.0	9999.0	9999.0	0.0	1615.0	7.604815	4.6621222	22.586372	0.0	3610	3610	3610	0.0	20	64	176	341	453	800	0	317	2020-02-29_214235
104	5000	1390	0	0	0	0	0	3293	NaN	-0.0	9999.0	9999.0	0.0	1615.0	7.604815	4.6621222	22.586372	0.0	3610	3610	3610	0.0	20	64	176	341	453	800	0	317	2020-02-29_214236
105	5000	1390	0	0	0	0	0	3293	NaN	-0.0	9999.0	9999.0	0.0	1615.0	7.604815	4.6621222	22.586372	0.0	3610	3610	3610	0.0	20	64	176	341	453	800	0	317	2020-02-29_214236
105	5000	1390	0	0	0	0	0	3293	NaN	-0.0	9999.0	9999.0	0.0	1615.0	7.604815	4.6621222	22.586372	0.0	3610	3610	3610	0.0	20	64	176	341	453	800	0	317	2020-02-29_214236
105	5000	1390	0	0	0	0	0	3293	NaN	-0.0	9999.0	9999.0	0.0	1615.0	7.604815	4.6621222	22.586372	0.0	3610	3610	3610	0.0	20	64	176	341	453	800	0	317	2020-02-29_214236
106	5000	1390	0	0	0	0	0	3293	NaN	-0.0	9999.0	9999.0	0.0	1615.0	7.604815	4.6621222	22.586372	0.0	3610	3610	3610	0.0	20	64	176	341	453	800	0	317	2020-02-29_214236
106	5000	1390	0	0	0	0	0	3293	NaN	-0.0	9999.0	9999.0	0.0	1615.0	7.604815	4.6621222	22.586372	0.0	3610	3610	3610	0.0	20	64	176	341	453	800	0	317	2020-02-29_214236
106	5000	1390	0	0	0	0	0	3293	NaN	-0.0	9999.0	9999.0	0.0	1615.0	7.604815	4.6621222	22.586372	0.0	3610	3610	3610	0.0	20	64	176	341	453	800	0	317	2020-02-29_214237
107	5000	1390	0	0	0	0	0	3293	NaN	-0.0	9999.0	9999.0	0.0	1615.0	7.604815	4.6621222	22.586372	0.0	3610	3610	3610	0.0	20	64	176	341	453	800	0	317	2020-02-29_214237
