# Supplementary material for: Discrete simulation analysis of COVID-19 and prediction of isolation bed numbers
Source: PeerJ. 2021 Jun 23;9:e11629. doi: 10.7717/peerj.11629 (PMC8234972; doi:10.7717/peerj.11629)
Supplement: Supplemental Information 3 [file peerj-09-11629-s003.zip › raw_data/Hospital isolation capacity_output_2020-02-29_214242.csv]

worldTime(Day)	CITY_PERSON_SIZE	NORMAL	SHADOW	SUPER	CONFIRMED	DIAGNOSIS	FREEZE	CURED	shadow_average	shadow_std	shadow_max	shadow_min	real_countTmp	max_count	count_shadow_average	count_shadow_std	count_shadow_max	count_shadow_min	sum_confirmed_mark	sum_diagnosis_mark	sum_freeze_mark	r0	G1num	G2num	G3Num	G4Num	G5Num	BED_CanUse	BED_Need	DEATH	recordTime
0	5000	4974	26	0	0	0	0	0	NaN	-0.0	9999.0	9999.0	0.0	0.0	NaN	-0.0	9999.0	9999.0	0	0	0	0.0	0	0	0	0	0	800	0	0	2020-02-29_214244
0	5000	4973	25	0	2	0	0	0	NaN	-0.0	9999.0	9999.0	0.0	0.0	NaN	-0.0	9999.0	9999.0	2	0	0	0.0	0	0	0	0	0	800	0	0	2020-02-29_214244
0	5000	4966	32	0	2	0	0	0	NaN	-0.0	9999.0	9999.0	0.0	0.0	NaN	-0.0	9999.0	9999.0	2	0	0	0.0	0	0	0	0	0	800	0	0	2020-02-29_214244
1	5000	4963	35	0	0	0	2	0	0.0	0.0	0.0	0.0	2.0	2.0	0.0	0.0	0.0	0.0	2	2	2	0.0	2	0	0	0	0	798	0	0	2020-02-29_214244
1	5000	4958	40	0	0	0	2	0	0.0	0.0	0.0	0.0	2.0	2.0	0.0	0.0	0.0	0.0	2	2	2	0.0	2	0	0	0	0	798	0	0	2020-02-29_214245
1	5000	4954	43	0	1	0	2	0	0.0	0.0	0.0	0.0	2.0	2.0	0.0	0.0	0.0	0.0	3	2	2	0.0	2	0	0	0	0	798	0	0	2020-02-29_214245
2	5000	4945	49	0	4	0	2	0	0.0	0.0	0.0	0.0	2.0	2.0	0.0	0.0	0.0	0.0	6	2	2	0.0	2	0	0	0	0	798	0	0	2020-02-29_214245
2	5000	4935	56	0	7	0	2	0	0.0	0.0	0.0	0.0	2.0	2.0	0.0	0.0	0.0	0.0	9	2	2	0.0	2	0	0	0	0	798	0	0	2020-02-29_214245
2	5000	4925	63	0	8	0	4	0	0.15496993	0.3099398648478926	0.6198797	0.0	4.0	4.0	0.15496993	0.30993986	0.6198797	0.0	12	4	4	0.25	2	1	1	0	0	796	0	0	2020-02-29_214245
3	5000	4915	72	0	5	0	8	0	0.41220054	0.6667608303882532	1.839816	0.0	8.0	8.0	0.41220054	0.6667608	1.839816	0.0	13	8	8	0.5	3	3	2	0	0	792	0	0	2020-02-29_214245
3	5000	4907	75	0	8	0	10	0	0.5304762	0.7948371410901249	2.0071573	0.0	10.0	10.0	0.5304762	0.7948371	2.0071573	0.0	18	10	10	0.5	4	3	3	0	0	790	0	0	2020-02-29_214246
3	5000	4896	83	0	8	0	13	0	0.6056704	0.926274132201854	2.5621653	0.0	13.0	13.0	0.6056704	0.9262741	2.5621653	0.0	21	13	13	0.53846157	4	4	4	0	1	787	0	0	2020-02-29_214246
4	5000	4884	93	0	8	0	15	0	0.5249144	0.8836473888842356	2.5621653	0.0	15.0	15.0	0.5249144	0.8836474	2.5621653	0.0	23	15	15	0.53333336	4	4	4	2	1	785	0	0	2020-02-29_214246
4	5000	4867	110	0	4	0	19	0	0.85619307	1.1941818674419573	3.268666	0.0	19.0	19.0	0.85619307	1.1941819	3.268666	0.0	23	19	19	0.84210527	6	5	5	2	1	781	0	0	2020-02-29_214246
4	5000	4856	115	0	8	0	21	0	0.96902776	1.2821694308334248	3.5690184	0.0	21.0	21.0	0.96902776	1.2821695	3.5690184	0.0	29	21	21	1.1428572	7	5	6	2	1	779	0	0	2020-02-29_214246
5	5000	4840	129	0	8	0	23	0	1.081969	1.309541546920277	3.5690184	0.0	23.0	23.0	1.081969	1.3095416	3.5690184	0.0	31	23	23	1.173913	7	6	6	3	1	777	0	0	2020-02-29_214246
5	5000	4827	137	0	8	0	28	0	0.88876027	1.2551499138160125	3.5690184	0.0	28.0	28.0	0.88876027	1.25515	3.5690184	0.0	36	28	28	1.0	7	7	7	5	2	772	0	0	2020-02-29_214247
5	5000	4806	158	0	6	0	30	0	0.9760979	1.3822667397285615	4.397647	0.0	30.0	30.0	0.9760979	1.3822668	4.397647	0.0	36	30	30	1.0	8	7	7	6	2	770	0	0	2020-02-29_214247
6	5000	4789	167	0	12	0	32	0	1.0275888	1.4273988509543543	4.397647	0.0	32.0	32.0	1.0275888	1.4273988	4.397647	0.0	44	32	32	0.9375	8	7	7	7	3	768	0	0	2020-02-29_214247
6	5000	4766	183	0	15	0	36	0	1.1175647	1.5023368275880151	4.528837	0.0	36.0	36.0	1.1175647	1.5023369	4.528837	0.0	51	36	36	1.0	8	7	8	10	3	764	0	0	2020-02-29_214247
6	5000	4736	206	0	20	0	38	0	1.0587455	1.4828931941273482	4.528837	0.0	38.0	38.0	1.0587455	1.4828932	4.528837	0.0	58	38	38	1.0	8	8	8	11	3	762	0	0	2020-02-29_214247
7	5000	4718	214	0	20	0	48	0	1.2824966	1.7267787331896336	5.9233613	0.0	48.0	48.0	1.2824966	1.7267787	5.9233613	0.0	68	48	48	1.1041666	9	10	11	14	3	752	0	0	2020-02-29_214248
7	5000	4687	239	0	22	0	52	0	1.3840476	1.7718552576542894	5.9233613	0.0	52.0	52.0	1.3840476	1.7718552	5.9233613	0.0	74	52	52	1.1153846	9	12	11	15	4	748	0	0	2020-02-29_214248
7	5000	4655	263	0	21	0	61	0	1.5969077	1.9757563337909705	6.608421	0.0	61.0	61.0	1.5969077	1.9757563	6.608421	0.0	82	61	61	1.0655738	10	17	12	16	5	739	0	0	2020-02-29_214248
8	5000	4626	283	0	22	0	69	0	1.820707	2.1440767178260733	6.8166428	0.0	69.0	69.0	1.820707	2.1440768	6.8166428	0.0	91	69	69	1.173913	11	18	14	18	7	731	0	0	2020-02-29_214248
8	5000	4589	314	0	22	0	75	0	1.9333738	2.198652557070222	7.0053825	0.0	75.0	75.0	1.9333738	2.1986525	7.0053825	0.0	97	75	75	1.1066667	12	20	15	19	8	725	0	0	2020-02-29_214248
8	5000	4551	338	0	27	0	82	0	1.9802104	2.144372263645082	7.0053825	0.0	82.0	82.0	1.9802104	2.1443722	7.0053825	0.0	111	84	84	1.0731708	12	21	15	23	10	718	0	2	2020-02-29_214249
9	5000	4521	354	0	32	0	91	0	2.099217	2.1867930768659964	7.0053825	0.0	91.0	91.0	2.099217	2.186793	7.0053825	0.0	125	93	93	1.1318681	12	24	17	26	11	709	0	2	2020-02-29_214249
9	5000	4491	373	0	33	0	101	0	2.1503694	2.3570536125925305	8.312789	0.0	101.0	101.0	2.1503694	2.3570535	8.312789	0.0	136	103	103	1.2178218	14	24	21	28	13	699	0	2	2020-02-29_214249
9	5000	4467	389	0	31	0	111	0	2.1759503	2.3217516202735116	8.312789	0.0	111.0	111.0	2.1759503	2.3217516	8.312789	0.0	144	113	113	1.1621622	14	25	24	31	14	689	0	2	2020-02-29_214250
10	5000	4439	405	0	30	0	124	0	2.344341	2.419391072012186	8.777849	0.0	124.0	124.0	2.344341	2.4193912	8.777849	0.0	156	126	126	1.1854838	15	30	27	31	17	676	0	2	2020-02-29_214250
10	5000	4411	420	0	32	0	135	0	2.490567	2.4837936584905282	8.777849	0.0	135.0	135.0	2.490567	2.4837937	8.777849	0.0	169	137	137	1.2222222	15	30	33	32	18	665	0	2	2020-02-29_214250
10	5000	4373	439	0	44	0	141	0	2.5393233	2.460963948425584	8.777849	0.0	141.0	141.0	2.5393233	2.460964	8.777849	0.0	188	144	144	1.248227	15	30	35	33	20	659	0	3	2020-02-29_214250
11	5000	4338	463	0	39	0	157	0	2.5778446	2.469486850917463	8.777849	0.0	157.0	157.0	2.5778446	2.469487	8.777849	0.0	199	160	160	1.3248408	15	33	37	37	25	643	0	3	2020-02-29_214251
11	5000	4304	486	0	38	0	169	0	2.6243749	2.4774898874517204	8.777849	0.0	169.0	169.0	2.6243749	2.47749	8.777849	0.0	210	172	172	1.2899408	15	35	39	41	25	631	0	3	2020-02-29_214251
11	5000	4273	505	0	31	0	187	0	2.6993759	2.468688577781204	8.777849	0.0	187.0	187.0	2.6993759	2.4686885	8.777849	0.0	222	191	191	1.2780749	15	37	43	46	27	613	0	4	2020-02-29_214251
12	5000	4235	526	0	37	0	197	0	2.727272	2.5411646195989284	10.713184	0.0	197.0	197.0	2.727272	2.5411646	10.713184	0.0	239	202	202	1.2791878	16	38	44	50	29	603	0	5	2020-02-29_214252
12	5000	4199	543	0	47	0	205	0	2.8154855	2.596381082398464	11.045131	0.0	205.0	205.0	2.8154855	2.5963812	11.045131	0.0	258	211	211	1.3170732	16	39	45	54	30	595	0	6	2020-02-29_214252
12	5000	4168	555	0	51	0	220	0	2.8386412	2.6180194500345633	11.045131	0.0	220.0	220.0	2.8386412	2.6180193	11.045131	0.0	277	226	226	1.3454546	16	39	47	61	32	580	0	6	2020-02-29_214252
13	5000	4123	580	0	54	0	237	0	2.8801086	2.6590281599891403	11.045131	0.0	237.0	237.0	2.8801086	2.659028	11.045131	0.0	297	243	243	1.3881856	16	41	49	65	35	563	0	6	2020-02-29_214253
13	5000	4085	594	0	59	0	256	0	2.9628446	2.7602494579031687	12.119191	0.0	256.0	256.0	2.9628446	2.7602494	12.119191	0.0	321	262	262	1.3671875	16	42	50	67	41	544	0	6	2020-02-29_214253
13	5000	4043	615	0	62	0	273	0	3.0698416	2.8314605769316765	12.119191	0.0	273.0	273.0	3.0698416	2.8314605	12.119191	0.0	342	280	280	1.3553114	16	44	54	72	44	527	0	7	2020-02-29_214253
14	5000	4017	613	0	71	0	291	0	3.152849	2.8447941131376413	12.119191	0.0	291.0	291.0	3.152849	2.844794	12.119191	0.0	370	299	299	1.3848797	16	44	59	75	50	509	0	8	2020-02-29_214254
14	5000	3986	626	0	64	0	315	0	3.265077	2.966108411776717	13.231343	0.0	315.0	315.0	3.265077	2.9661083	13.231343	0.0	388	324	324	1.384127	17	46	62	79	55	485	0	9	2020-02-29_214254
14	5000	3957	639	0	59	0	335	0	3.3845317	3.02074302450655	13.580142	0.0	335.0	335.0	3.3845317	3.0207431	13.580142	0.0	404	345	345	1.4029851	17	48	64	87	58	465	0	10	2020-02-29_214254
15	5000	3922	658	0	44	0	364	0	3.5303624	3.1759543659093055	13.924302	0.0	364.0	364.0	3.5303624	3.1759543	13.924302	0.0	420	376	376	1.4340659	19	49	65	92	68	436	0	12	2020-02-29_214255
15	5000	3886	672	0	53	0	373	3	3.6454294	3.223381044205003	13.924302	0.0	373.0	373.0	3.6454294	3.223381	13.924302	0.0	442	389	389	1.4423592	19	51	67	94	70	427	0	13	2020-02-29_214255
15	5000	3856	678	0	60	0	389	4	3.7144687	3.2670404752308895	14.358734	0.0	389.0	389.0	3.7144687	3.2670405	14.358734	0.0	466	406	406	1.4061697	20	51	68	100	72	411	0	13	2020-02-29_214255
16	5000	3830	685	0	64	0	404	4	3.8074014	3.310508849339137	14.358734	0.0	404.0	404.0	3.8074014	3.310509	14.358734	0.0	485	421	421	1.3886138	20	51	71	104	75	396	0	13	2020-02-29_214256
16	5000	3788	701	0	66	0	426	5	3.8058789	3.262288848942648	14.358734	0.0	426.0	426.0	3.8058789	3.2622888	14.358734	0.0	511	445	445	1.3450705	20	51	74	107	80	374	0	14	2020-02-29_214256
16	5000	3752	704	0	77	0	447	6	3.904419	3.300327897398481	14.358734	0.0	447.0	447.0	3.904419	3.300328	14.358734	0.0	544	467	467	1.3422819	20	52	77	112	87	353	0	14	2020-02-29_214257
17	5000	3721	716	0	75	0	467	7	3.9386988	3.2954914389909877	14.358734	0.0	467.0	467.0	3.9386988	3.2954915	14.358734	0.0	563	488	488	1.3276231	20	52	80	114	92	333	0	14	2020-02-29_214257
17	5000	3691	715	0	81	0	491	7	4.020102	3.33457057561646	15.363652	0.0	491.0	491.0	4.020102	3.3345706	15.363652	0.0	594	513	513	1.3421589	20	52	84	122	95	309	0	15	2020-02-29_214258
17	5000	3672	708	0	74	0	521	9	4.1139607	3.362387933955302	15.363652	0.0	521.0	521.0	4.1139607	3.362388	15.363652	0.0	620	546	546	1.3205374	20	52	88	129	99	279	0	16	2020-02-29_214258
18	5000	3639	709	0	85	0	542	9	4.1633496	3.3913003978366025	15.363652	0.0	542.0	542.0	4.1633496	3.3913004	15.363652	0.0	652	567	567	1.3228782	20	52	93	133	105	258	0	16	2020-02-29_214258
18	5000	3614	696	0	96	0	563	12	4.2505193	3.3908619600107794	15.363652	0.0	563.0	563.0	4.2505193	3.390862	15.363652	0.0	690	594	594	1.294849	20	52	96	136	115	237	0	19	2020-02-29_214259
18	5000	3583	699	0	98	0	585	15	4.355684	3.420748590557307	15.363652	0.0	585.0	585.0	4.355684	3.4207485	15.363652	0.0	718	620	620	1.2666667	20	53	97	141	120	215	0	20	2020-02-29_214259
19	5000	3561	680	0	103	0	616	20	4.4724264	3.432700395728695	15.363652	0.0	616.0	616.0	4.4724264	3.4327004	15.363652	0.0	759	656	656	1.2662338	20	53	99	151	128	184	0	20	2020-02-29_214300
19	5000	3520	687	0	102	0	647	23	4.57958	3.4554316898836457	15.363652	0.0	647.0	647.0	4.57958	3.4554317	15.363652	0.0	793	691	691	1.2642968	20	53	104	156	134	153	0	21	2020-02-29_214300
19	5000	3498	681	0	99	0	678	23	4.648343	3.509573105938284	15.363652	0.0	678.0	678.0	4.648343	3.5095732	15.363652	0.0	821	722	722	1.259587	20	54	110	162	140	122	0	21	2020-02-29_214301
20	5000	3468	680	0	91	0	711	28	4.7918286	3.5382236724501492	15.363652	0.0	711.0	711.0	4.7918286	3.5382237	15.363652	0.0	852	761	761	1.2601969	20	54	117	169	146	89	0	22	2020-02-29_214301
20	5000	3450	671	0	85	0	742	30	4.892949	3.5293468647019997	15.363652	0.0	742.0	742.0	4.892949	3.529347	15.363652	0.0	879	794	794	1.2371968	20	56	117	173	156	58	0	22	2020-02-29_214301
20	5000	3428	664	0	83	0	764	37	4.9814973	3.567384149157976	16.476885	0.0	764.0	764.0	4.9814973	3.5673842	16.476885	0.0	908	825	825	1.2369109	20	58	117	176	162	36	0	24	2020-02-29_214302
21	5000	3394	668	0	86	0	783	42	5.0594983	3.5771812293746774	16.578272	0.0	783.0	783.0	5.0594983	3.5771813	16.578272	0.0	938	852	852	1.2273308	20	58	120	180	168	17	0	27	2020-02-29_214302
21	5000	3376	655	0	89	8	799	46	5.1434326	3.5988528967215667	16.578272	0.0	807.0	807.0	5.1434326	3.5988529	16.578272	0.0	969	880	872	1.2315394	20	58	124	181	173	0	7	27	2020-02-29_214303
21	5000	3351	652	0	86	27	800	55	5.244727	3.6638145769584867	16.86385	0.0	827.0	827.0	5.244727	3.6638145	16.86385	0.0	997	911	884	1.22875	20	58	126	183	176	0	27	29	2020-02-29_214303
22	5000	3331	651	0	76	51	799	61	5.334826	3.6890891578677336	16.86385	0.0	850.0	850.0	5.334826	3.689089	16.86385	0.0	1018	942	891	1.2290363	20	58	127	184	178	0	50	31	2020-02-29_214304
22	5000	3313	641	0	76	72	800	65	5.4455605	3.7658620419427624	19.4959	0.0	872.0	872.0	5.4455605	3.765862	19.4959	0.0	1046	970	898	1.235	20	58	127	184	180	0	72	33	2020-02-29_214304
22	5000	3285	639	0	79	96	799	68	5.526966	3.8127184945955244	21.316978	0.0	895.0	895.0	5.526966	3.8127184	21.316978	0.0	1076	997	901	1.2215269	20	58	128	184	180	0	95	34	2020-02-29_214305
23	5000	3267	624	0	91	108	800	75	5.5836587	3.824926667351953	21.316978	0.0	908.0	908.0	5.5836587	3.8249266	21.316978	0.0	1109	1018	910	1.205	20	58	129	186	184	0	108	35	2020-02-29_214305
23	5000	3245	605	0	103	129	800	82	5.691175	3.8615145910813014	21.316978	0.0	929.0	929.0	5.691175	3.8615146	21.316978	0.0	1150	1047	918	1.19625	20	58	129	187	187	0	129	36	2020-02-29_214306
23	5000	3222	598	0	103	148	800	91	5.769628	3.8734868694696902	21.316978	0.0	948.0	948.0	5.769628	3.8734868	21.316978	0.0	1180	1077	929	1.20375	20	59	130	188	188	0	148	38	2020-02-29_214306
24	5000	3198	601	0	91	171	800	100	5.8711543	3.921759493521296	21.316978	0.0	971.0	971.0	5.8711543	3.9217596	21.316978	0.0	1201	1110	939	1.20625	20	59	131	189	189	0	171	39	2020-02-29_214307
24	5000	3175	589	0	84	202	800	109	5.967024	3.945655369731611	21.316978	0.0	1002.0	1002.0	5.967024	3.9456553	21.316978	0.0	1236	1152	950	1.19125	20	59	131	190	191	0	202	41	2020-02-29_214307
24	5000	3150	584	0	83	214	800	126	6.0759463	3.9876258901974917	21.316978	0.0	1014.0	1014.0	6.0759463	3.9876258	21.316978	0.0	1266	1183	969	1.1825	20	59	132	193	195	0	214	43	2020-02-29_214308
25	5000	3121	587	0	87	224	800	136	6.1272364	4.024152318176191	21.316978	0.0	1024.0	1024.0	6.1272364	4.0241523	21.316978	0.0	1292	1205	981	1.175	20	59	133	193	199	0	224	45	2020-02-29_214309
25	5000	3091	584	0	89	239	800	152	6.2208815	4.028173884649309	21.316978	0.0	1039.0	1039.0	6.2208815	4.028174	21.316978	0.0	1325	1236	997	1.1825	20	59	133	197	202	0	239	45	2020-02-29_214309
25	5000	3076	568	0	87	258	800	165	6.2645836	4.038771834696689	21.316978	0.0	1058.0	1058.0	6.2645836	4.0387716	21.316978	0.0	1356	1269	1011	1.17375	20	59	133	201	203	0	258	46	2020-02-29_214310
26	5000	3055	563	0	88	276	800	172	6.3373466	4.071547308124984	21.316978	0.0	1076.0	1076.0	6.3373466	4.0715475	21.316978	0.0	1382	1294	1018	1.17875	20	60	134	202	204	0	276	46	2020-02-29_214310
26	5000	3036	549	0	90	298	800	180	6.4319468	4.093540797821335	21.316978	0.0	1098.0	1098.0	6.4319468	4.0935407	21.316978	0.0	1415	1325	1027	1.175	20	60	134	204	206	0	298	47	2020-02-29_214311
26	5000	3003	553	0	87	319	800	191	6.5293446	4.109219972420347	21.316978	0.0	1119.0	1119.0	6.5293446	4.10922	21.316978	0.0	1444	1357	1038	1.17625	20	60	135	208	209	0	319	47	2020-02-29_214311
27	5000	2979	549	0	89	328	800	205	6.5937533	4.106664423591035	21.316978	0.0	1128.0	1128.0	6.5937533	4.1066647	21.316978	0.0	1472	1383	1055	1.15875	20	60	136	208	214	0	328	50	2020-02-29_214312
27	5000	2957	536	0	90	349	800	214	6.638465	4.142073007423713	21.316978	0.0	1149.0	1149.0	6.638465	4.142073	21.316978	0.0	1507	1417	1068	1.1425	20	60	137	209	217	0	349	54	2020-02-29_214312
27	5000	2942	529	0	82	362	799	231	6.6760077	4.161565149851671	21.316978	0.0	1161.0	1161.0	6.6760077	4.1615653	21.316978	0.0	1529	1447	1085	1.1501877	20	61	138	210	217	0	361	55	2020-02-29_214313
28	5000	2921	528	0	77	372	800	243	6.714207	4.189870362745871	21.316978	0.0	1172.0	1172.0	6.714207	4.1898704	21.316978	0.0	1551	1474	1102	1.145	20	61	139	213	221	0	372	59	2020-02-29_214313
28	5000	2903	516	0	72	389	799	258	6.761377	4.2173839476695205	21.316978	0.0	1188.0	1188.0	6.761377	4.217384	21.316978	0.0	1581	1509	1120	1.117647	20	61	139	214	224	0	388	63	2020-02-29_214314
28	5000	2882	514	0	74	389	800	278	6.8218603	4.226124739055698	21.316978	0.0	1189.0	1189.0	6.8218603	4.226125	21.316978	0.0	1604	1530	1141	1.105	20	61	139	216	227	0	389	63	2020-02-29_214315
29	5000	2856	509	0	84	384	800	303	6.9010835	4.225010952004227	21.316978	0.0	1184.0	1189.0	6.8218603	4.226125	21.316978	0.0	1635	1551	1167	1.12	20	62	139	219	230	0	384	64	2020-02-29_214315
29	5000	2834	501	0	82	401	800	316	6.918936	4.217346636160719	21.316978	0.0	1201.0	1201.0	6.918936	4.2173467	21.316978	0.0	1665	1583	1182	1.1175	20	62	139	220	230	0	401	66	2020-02-29_214316
29	5000	2817	494	0	83	401	800	337	6.95338	4.229661859294396	21.316978	0.0	1201.0	1201.0	6.918936	4.2173467	21.316978	0.0	1689	1606	1205	1.12	20	62	140	225	233	0	401	68	2020-02-29_214316
30	5000	2799	494	0	67	415	800	354	6.9656186	4.262504805844638	21.316978	0.0	1215.0	1215.0	6.9656186	4.2625046	21.316978	0.0	1707	1640	1225	1.10375	20	62	141	228	237	0	415	71	2020-02-29_214317
30	5000	2777	492	0	63	416	800	375	7.0048194	4.276214980199752	21.316978	0.0	1216.0	1216.0	7.0048194	4.276215	21.316978	0.0	1731	1668	1252	1.08625	20	62	141	229	240	0	416	77	2020-02-29_214317
30	5000	2755	494	0	62	418	800	394	7.066897	4.291064964014251	21.316978	0.0	1218.0	1218.0	7.066897	4.2910647	21.316978	0.0	1751	1689	1271	1.09	20	62	141	233	243	0	418	77	2020-02-29_214318
31	5000	2742	492	0	58	411	800	418	7.124137	4.3063104412116955	21.316978	0.0	1211.0	1218.0	7.066897	4.2910647	21.316978	0.0	1766	1708	1297	1.10375	20	62	142	235	248	0	411	79	2020-02-29_214318
31	5000	2725	488	0	52	417	800	436	7.1177773	4.32178371550944	21.316978	0.0	1217.0	1218.0	7.066897	4.2910647	21.316978	0.0	1787	1735	1318	1.09875	20	63	143	239	252	0	417	82	2020-02-29_214319
31	5000	2705	477	0	65	409	800	459	7.149688	4.322274891963631	21.316978	0.0	1209.0	1218.0	7.066897	4.2910647	21.316978	0.0	1818	1753	1344	1.075	20	63	144	243	255	0	409	85	2020-02-29_214319
32	5000	2684	477	0	72	390	800	491	7.227274	4.315993732055412	21.316978	0.0	1190.0	1218.0	7.066897	4.2910647	21.316978	0.0	1839	1767	1377	1.05625	20	63	145	245	265	0	390	86	2020-02-29_214320
32	5000	2676	465	0	70	390	800	509	7.242145	4.303618864420988	21.316978	0.0	1190.0	1218.0	7.066897	4.2910647	21.316978	0.0	1859	1789	1399	1.065	20	63	145	245	270	0	390	90	2020-02-29_214321
32	5000	2669	452	0	60	400	800	527	7.2996697	4.316536824594579	21.316978	0.0	1200.0	1218.0	7.066897	4.2910647	21.316978	0.0	1879	1819	1419	1.065	20	63	145	245	273	0	400	92	2020-02-29_214321
33	5000	2656	445	0	59	393	800	552	7.3546257	4.344198080320414	21.316978	0.0	1193.0	1218.0	7.066897	4.2910647	21.316978	0.0	1899	1840	1447	1.055	20	63	146	246	275	0	393	95	2020-02-29_214322
33	5000	2642	445	0	53	380	800	583	7.4313726	4.3376668144930965	21.316978	0.0	1180.0	1218.0	7.066897	4.2910647	21.316978	0.0	1913	1860	1480	1.065	20	63	146	247	279	0	380	97	2020-02-29_214322
33	5000	2631	437	0	53	381	800	600	7.5075374	4.35302183928599	21.316978	0.0	1181.0	1218.0	7.066897	4.2910647	21.316978	0.0	1932	1879	1498	1.08	20	63	146	248	281	0	381	98	2020-02-29_214323
34	5000	2619	436	0	45	375	800	625	7.548031	4.366796813850187	21.316978	0.0	1175.0	1218.0	7.066897	4.2910647	21.316978	0.0	1945	1900	1525	1.06875	20	63	147	249	286	0	375	100	2020-02-29_214323
34	5000	2601	436	0	48	367	800	647	7.5708976	4.382674325543071	21.316978	0.0	1167.0	1218.0	7.066897	4.2910647	21.316978	0.0	1963	1915	1548	1.0775	20	63	147	250	287	0	367	101	2020-02-29_214324
34	5000	2590	428	0	50	353	800	675	7.637775	4.406190695938455	21.316978	0.0	1153.0	1218.0	7.066897	4.2910647	21.316978	0.0	1982	1932	1579	1.08375	20	63	148	252	292	0	353	104	2020-02-29_214324
35	5000	2567	433	0	53	343	800	700	7.6532936	4.431093561292267	21.316978	0.0	1143.0	1218.0	7.066897	4.2910647	21.316978	0.0	2000	1947	1604	1.065	20	63	149	255	294	0	343	104	2020-02-29_214325
35	5000	2549	429	0	58	333	800	725	7.6832886	4.445042177907753	21.316978	0.0	1133.0	1218.0	7.066897	4.2910647	21.316978	0.0	2022	1964	1631	1.08	20	63	149	257	296	0	333	106	2020-02-29_214325
35	5000	2534	427	0	55	337	800	740	7.6914663	4.452124125118691	21.316978	0.0	1137.0	1218.0	7.066897	4.2910647	21.316978	0.0	2039	1984	1647	1.0825	20	64	149	258	301	0	337	107	2020-02-29_214326
36	5000	2517	417	0	65	338	800	755	7.7134337	4.438893274064511	21.316978	0.0	1138.0	1218.0	7.066897	4.2910647	21.316978	0.0	2066	2001	1663	1.07	20	64	150	258	304	0	338	108	2020-02-29_214326
36	5000	2505	408	0	64	351	799	763	7.739249	4.4207061193189245	21.316978	0.0	1150.0	1218.0	7.066897	4.2910647	21.316978	0.0	2087	2023	1672	1.0625782	20	64	150	258	304	0	350	110	2020-02-29_214327
36	5000	2489	406	0	63	348	800	781	7.762075	4.436659612461351	21.316978	0.0	1148.0	1218.0	7.066897	4.2910647	21.316978	0.0	2105	2042	1694	1.0625	20	64	150	260	308	0	348	113	2020-02-29_214327
37	5000	2473	410	0	51	356	800	796	7.821916	4.45002611988417	21.316978	0.0	1156.0	1218.0	7.066897	4.2910647	21.316978	0.0	2117	2066	1710	1.06875	20	64	151	262	310	0	356	114	2020-02-29_214328
37	5000	2461	394	0	56	362	800	812	7.800521	4.466559453408191	21.316978	0.0	1162.0	1218.0	7.066897	4.2910647	21.316978	0.0	2145	2089	1727	1.0625	20	64	151	263	313	0	362	115	2020-02-29_214328
37	5000	2452	389	0	53	364	800	825	7.8082113	4.451936476193424	21.316978	0.0	1164.0	1218.0	7.066897	4.2910647	21.316978	0.0	2159	2106	1742	1.05875	20	64	151	264	316	0	364	117	2020-02-29_214329
38	5000	2440	380	0	62	363	800	837	7.852702	4.4550034158438825	21.316978	0.0	1163.0	1218.0	7.066897	4.2910647	21.316978	0.0	2180	2118	1755	1.0575	20	64	151	265	318	0	363	118	2020-02-29_214329
38	5000	2433	366	0	56	378	800	847	7.8562446	4.461117074428535	21.316978	0.0	1178.0	1218.0	7.066897	4.2910647	21.316978	0.0	2201	2145	1767	1.04875	20	64	151	266	318	0	378	120	2020-02-29_214330
38	5000	2418	362	0	61	375	800	862	7.9158993	4.4902390475454155	25.191803	0.0	1175.0	1218.0	7.066897	4.2910647	21.316978	0.0	2220	2159	1784	1.0475	20	64	151	267	320	0	375	122	2020-02-29_214330
39	5000	2404	363	0	52	387	800	872	7.9284368	4.4979090601173715	25.191803	0.0	1187.0	1218.0	7.066897	4.2910647	21.316978	0.0	2233	2181	1794	1.04125	20	64	151	267	320	0	387	122	2020-02-29_214331
39	5000	2397	356	0	46	394	800	883	7.9475446	4.500120373281524	25.191803	0.0	1194.0	1218.0	7.066897	4.2910647	21.316978	0.0	2247	2201	1807	1.0475	20	64	151	267	320	0	394	124	2020-02-29_214331
39	5000	2390	348	0	42	404	800	890	7.9564853	4.501201045504497	25.191803	0.0	1204.0	1218.0	7.066897	4.2910647	21.316978	0.0	2262	2220	1816	1.04875	20	64	151	268	320	0	404	126	2020-02-29_214332
40	5000	2378	345	0	43	408	800	897	7.95539	4.495684779944542	25.191803	0.0	1208.0	1218.0	7.066897	4.2910647	21.316978	0.0	2277	2234	1826	1.0575	20	64	151	269	321	0	408	129	2020-02-29_214332
40	5000	2365	341	0	46	401	800	918	7.988272	4.509558803859725	25.191803	0.0	1201.0	1218.0	7.066897	4.2910647	21.316978	0.0	2294	2248	1847	1.05625	20	64	151	269	325	0	401	129	2020-02-29_214333
40	5000	2353	332	0	53	399	800	932	7.9689407	4.509194200345088	25.191803	0.0	1199.0	1218.0	7.066897	4.2910647	21.316978	0.0	2315	2262	1863	1.05	20	64	152	269	327	0	399	131	2020-02-29_214333
41	5000	2343	322	0	57	401	800	946	8.003086	4.5321673286839745	25.191803	0.0	1201.0	1218.0	7.066897	4.2910647	21.316978	0.0	2335	2278	1877	1.03875	20	64	152	270	328	0	401	131	2020-02-29_214334
41	5000	2331	318	0	55	413	800	952	8.012525	4.531653655916098	25.191803	0.0	1213.0	1218.0	7.066897	4.2910647	21.316978	0.0	2351	2296	1883	1.03625	20	64	152	270	329	0	413	131	2020-02-29_214334
41	5000	2326	309	0	50	415	800	969	7.9918227	4.5138886489216015	25.191803	0.0	1215.0	1218.0	7.066897	4.2910647	21.316978	0.0	2365	2315	1900	0.99875	20	64	152	270	334	0	415	131	2020-02-29_214335
42	5000	2315	306	0	42	418	800	987	8.001548	4.509577202443684	25.191803	0.0	1218.0	1218.0	7.066897	4.2910647	21.316978	0.0	2379	2337	1919	0.9925	20	64	153	270	335	0	418	132	2020-02-29_214335
42	5000	2309	297	0	41	415	800	1006	7.9928617	4.511440357685354	25.191803	0.0	1215.0	1218.0	7.066897	4.2910647	21.316978	0.0	2394	2353	1938	1.005	20	64	153	271	336	0	415	132	2020-02-29_214336
42	5000	2295	297	0	42	409	800	1024	7.993043	4.523507705697093	25.191803	0.0	1209.0	1218.0	7.066897	4.2910647	21.316978	0.0	2408	2366	1957	1.0125	20	64	153	272	337	0	409	133	2020-02-29_214336
43	5000	2282	297	0	42	398	800	1045	8.053574	4.507656365769826	25.191803	0.0	1198.0	1218.0	7.066897	4.2910647	21.316978	0.0	2421	2379	1981	1.00875	20	64	153	273	340	0	398	136	2020-02-29_214337
43	5000	2274	290	0	42	396	800	1060	8.059235	4.506919838567623	25.191803	0.0	1196.0	1218.0	7.066897	4.2910647	21.316978	0.0	2436	2394	1998	1.005	20	64	153	274	344	0	396	138	2020-02-29_214337
43	5000	2270	271	0	50	390	800	1078	8.081204	4.506813189778724	25.191803	0.0	1190.0	1218.0	7.066897	4.2910647	21.316978	0.0	2459	2409	2019	0.99875	20	64	154	275	346	0	390	141	2020-02-29_214338
44	5000	2257	265	0	56	385	800	1092	8.103769	4.482327834661674	25.191803	0.0	1185.0	1218.0	7.066897	4.2910647	21.316978	0.0	2478	2422	2037	0.99875	20	64	154	276	347	0	385	145	2020-02-29_214339
44	5000	2239	272	0	51	381	800	1111	8.139415	4.493590558742434	25.191803	0.0	1181.0	1218.0	7.066897	4.2910647	21.316978	0.0	2489	2438	2057	1.02375	20	64	154	277	349	0	381	146	2020-02-29_214339
44	5000	2231	256	0	54	381	800	1129	8.132706	4.493572943625442	25.191803	0.0	1181.0	1218.0	7.066897	4.2910647	21.316978	0.0	2513	2459	2078	1.0025	20	64	154	279	353	0	381	149	2020-02-29_214340
45	5000	2220	249	0	51	384	800	1145	8.121428	4.50033398554433	25.191803	0.0	1184.0	1218.0	7.066897	4.2910647	21.316978	0.0	2531	2480	2096	1.00625	20	64	154	280	353	0	384	151	2020-02-29_214340
45	5000	2212	248	0	49	369	800	1167	8.10358	4.494677256707958	25.191803	0.0	1169.0	1218.0	7.066897	4.2910647	21.316978	0.0	2540	2491	2122	0.995	20	64	154	282	353	0	369	155	2020-02-29_214340
45	5000	2204	248	0	34	374	800	1183	8.089675	4.479491442357416	25.191803	0.0	1174.0	1218.0	7.066897	4.2910647	21.316978	0.0	2548	2514	2140	0.9825	20	64	154	282	354	0	374	157	2020-02-29_214341
46	5000	2197	244	0	28	368	800	1203	8.107228	4.469372045798453	25.191803	0.0	1168.0	1218.0	7.066897	4.2910647	21.316978	0.0	2559	2531	2163	0.9625	20	64	154	283	355	0	368	160	2020-02-29_214341
46	5000	2188	241	0	30	355	798	1227	8.121264	4.479433107953274	25.191803	0.0	1153.0	1218.0	7.066897	4.2910647	21.316978	0.0	2571	2541	2186	0.96741855	20	64	155	283	356	0	353	161	2020-02-29_214342
46	5000	2178	228	0	45	344	799	1243	8.098177	4.481010211397474	25.191803	0.0	1143.0	1218.0	7.066897	4.2910647	21.316978	0.0	2594	2549	2205	0.96370465	20	64	156	283	358	0	343	163	2020-02-29_214342
47	5000	2175	218	0	47	336	800	1259	8.073575	4.482398258720467	25.191803	0.0	1136.0	1218.0	7.066897	4.2910647	21.316978	0.0	2607	2560	2224	0.96	20	64	156	284	360	0	336	165	2020-02-29_214343
47	5000	2165	217	0	45	321	799	1287	8.067904	4.493512881924289	25.191803	0.0	1120.0	1218.0	7.066897	4.2910647	21.316978	0.0	2618	2573	2252	0.9436796	20	64	156	285	361	0	320	166	2020-02-29_214343
47	5000	2155	217	0	31	323	800	1306	8.056922	4.518321568609663	25.191803	0.0	1123.0	1218.0	7.066897	4.2910647	21.316978	0.0	2628	2597	2274	0.92375	20	64	157	286	363	0	323	168	2020-02-29_214344
48	5000	2149	212	0	32	316	798	1325	8.067463	4.523264827298528	25.191803	0.0	1114.0	1218.0	7.066897	4.2910647	21.316978	0.0	2639	2607	2291	0.91729325	20	64	157	286	365	0	314	168	2020-02-29_214344
48	5000	2143	204	0	34	298	797	1355	8.067869	4.532877872998945	25.191803	0.0	1095.0	1218.0	7.066897	4.2910647	21.316978	0.0	2653	2619	2321	0.9259724	20	64	158	287	367	0	295	169	2020-02-29_214345
48	5000	2137	203	0	31	280	800	1378	8.05949	4.537253986341548	25.191803	0.0	1080.0	1218.0	7.066897	4.2910647	21.316978	0.0	2660	2629	2349	0.9325	20	64	158	288	370	0	280	171	2020-02-29_214345
49	5000	2126	205	0	29	262	799	1407	8.118678	4.58115159328463	25.191803	0.0	1061.0	1218.0	7.066897	4.2910647	21.316978	0.0	2669	2640	2378	0.9486859	20	64	158	290	372	0	261	172	2020-02-29_214346
49	5000	2115	199	0	33	247	800	1430	8.17479	4.558133688023587	25.191803	0.0	1047.0	1218.0	7.066897	4.2910647	21.316978	0.0	2686	2653	2406	0.95375	20	64	159	290	375	0	247	176	2020-02-29_214346
49	5000	2108	197	0	35	231	799	1452	8.16993	4.563570288967688	25.191803	0.0	1030.0	1218.0	7.066897	4.2910647	21.316978	0.0	2695	2660	2429	0.9274093	20	64	159	292	375	0	230	178	2020-02-29_214347
50	5000	2100	194	0	36	218	800	1472	8.18232	4.572660237670181	25.191803	0.0	1018.0	1218.0	7.066897	4.2910647	21.316978	0.0	2706	2670	2452	0.9175	20	64	159	293	377	0	218	180	2020-02-29_214347
50	5000	2095	189	0	29	215	800	1490	8.172896	4.577681484156116	25.191803	0.0	1015.0	1218.0	7.066897	4.2910647	21.316978	0.0	2716	2687	2472	0.88625	20	64	159	294	377	0	215	182	2020-02-29_214348
50	5000	2090	185	0	30	205	800	1505	8.176195	4.604183467414318	25.191803	0.0	1005.0	1218.0	7.066897	4.2910647	21.316978	0.0	2725	2695	2490	0.87	20	64	159	295	377	0	205	185	2020-02-29_214348
51	5000	2085	180	0	29	205	800	1516	8.217616	4.6089880829398595	25.191803	0.0	1005.0	1218.0	7.066897	4.2910647	21.316978	0.0	2735	2706	2501	0.86625	20	64	159	296	377	0	205	185	2020-02-29_214349
51	5000	2081	179	0	23	204	800	1528	8.206657	4.622208655064389	25.191803	0.0	1004.0	1218.0	7.066897	4.2910647	21.316978	0.0	2740	2717	2513	0.85375	20	64	159	296	378	0	204	185	2020-02-29_214349
51	5000	2076	176	0	23	192	799	1548	8.249963	4.643697524255574	25.191803	0.0	991.0	1218.0	7.066897	4.2910647	21.316978	0.0	2748	2725	2533	0.8460576	20	64	159	297	382	0	191	186	2020-02-29_214350
52	5000	2073	170	0	21	179	799	1570	8.24725	4.646093569367955	25.191803	0.0	978.0	1218.0	7.066897	4.2910647	21.316978	0.0	2757	2736	2557	0.844806	20	64	159	298	383	0	178	188	2020-02-29_214350
52	5000	2067	171	0	22	167	800	1583	8.252051	4.652922599904615	25.191803	0.0	967.0	1218.0	7.066897	4.2910647	21.316978	0.0	2762	2740	2573	0.85375	20	64	160	298	384	0	167	190	2020-02-29_214351
52	5000	2062	169	0	20	161	800	1596	8.252865	4.683143931368027	25.191803	0.0	961.0	1218.0	7.066897	4.2910647	21.316978	0.0	2769	2749	2588	0.85125	20	64	160	298	385	0	161	192	2020-02-29_214351
53	5000	2059	166	0	18	153	799	1612	8.263328	4.677500932001197	25.191803	0.0	952.0	1218.0	7.066897	4.2910647	21.316978	0.0	2775	2757	2604	0.86107635	20	65	161	298	386	0	152	193	2020-02-29_214351
53	5000	2057	159	0	20	144	799	1628	8.214443	4.693452438085872	25.191803	0.0	943.0	1218.0	7.066897	4.2910647	21.316978	0.0	2784	2764	2620	0.8598248	20	65	161	298	388	0	143	193	2020-02-29_214352
53	5000	2053	152	0	26	132	799	1643	8.235374	4.699342543698807	25.191803	0.0	931.0	1218.0	7.066897	4.2910647	21.316978	0.0	2795	2769	2637	0.8585732	20	65	161	298	388	0	131	195	2020-02-29_214352
54	5000	2048	153	0	24	131	800	1649	8.25594	4.673538371189695	25.191803	0.0	931.0	1218.0	7.066897	4.2910647	21.316978	0.0	2799	2775	2644	0.8575	20	65	161	298	389	0	131	195	2020-02-29_214353
54	5000	2044	144	0	28	119	800	1667	8.302101	4.717000068410615	26.30286	0.0	919.0	1218.0	7.066897	4.2910647	21.316978	0.0	2812	2784	2665	0.86	20	65	161	298	389	0	119	198	2020-02-29_214353
54	5000	2042	137	0	26	111	800	1683	8.334494	4.736138647949671	26.30286	0.0	911.0	1218.0	7.066897	4.2910647	21.316978	0.0	2821	2795	2684	0.85625	20	65	161	298	389	0	111	201	2020-02-29_214354
55	5000	2037	137	0	26	99	800	1699	8.306818	4.726619600313668	26.30286	0.0	899.0	1218.0	7.066897	4.2910647	21.316978	0.0	2826	2800	2701	0.8475	20	65	161	298	389	0	99	202	2020-02-29_214354
55	5000	2035	132	0	21	94	799	1714	8.364615	4.770827758430433	26.30286	0.0	893.0	1218.0	7.066897	4.2910647	21.316978	0.0	2833	2812	2718	0.8310388	20	65	161	298	390	0	93	205	2020-02-29_214355
55	5000	2026	136	0	17	88	800	1726	8.35101	4.761653057893866	26.30286	0.0	888.0	1218.0	7.066897	4.2910647	21.316978	0.0	2838	2821	2733	0.83125	20	65	161	298	390	0	88	207	2020-02-29_214355
56	5000	2023	134	0	17	84	800	1734	8.357315	4.773714997112545	26.30286	0.0	884.0	1218.0	7.066897	4.2910647	21.316978	0.0	2843	2826	2742	0.83625	20	65	161	298	390	0	84	208	2020-02-29_214355
56	5000	2020	133	0	14	77	796	1750	8.377692	4.754515058014818	26.30286	0.0	873.0	1218.0	7.066897	4.2910647	21.316978	0.0	2847	2833	2756	0.82663316	20	65	161	299	391	0	73	210	2020-02-29_214356
56	5000	2017	126	0	18	61	800	1766	8.375882	4.758062847798318	26.30286	0.0	861.0	1218.0	7.066897	4.2910647	21.316978	0.0	2857	2839	2778	0.84625	20	65	161	300	393	0	61	212	2020-02-29_214356
57	5000	2014	125	0	18	49	799	1781	8.350513	4.756965148336211	26.30286	0.0	848.0	1218.0	7.066897	4.2910647	21.316978	0.0	2861	2843	2794	0.8460576	20	65	161	300	394	0	48	214	2020-02-29_214357
57	5000	2013	116	0	23	34	798	1801	8.377164	4.76332812380834	26.30286	0.0	832.0	1218.0	7.066897	4.2910647	21.316978	0.0	2871	2848	2814	0.84210527	20	65	161	301	395	0	32	215	2020-02-29_214357
57	5000	2007	118	0	18	25	795	1819	8.43303	4.75729512625977	26.30286	0.0	820.0	1218.0	7.066897	4.2910647	21.316978	0.0	2875	2857	2832	0.8490566	20	65	162	303	396	0	20	218	2020-02-29_214358
58	5000	2005	112	0	22	10	800	1831	8.459947	4.758733851227792	26.30286	0.0	810.0	1218.0	7.066897	4.2910647	21.316978	0.0	2883	2861	2851	0.8725	20	65	162	303	399	0	10	220	2020-02-29_214358
58	5000	2005	106	0	18	6	793	1851	8.451095	4.758143822169133	26.30286	0.0	799.0	1218.0	7.066897	4.2910647	21.316978	0.0	2889	2871	2865	0.8738966	20	65	162	303	399	1	0	221	2020-02-29_214358
58	5000	2005	100	0	20	0	785	1869	8.479953	4.7676045293205735	26.30286	0.0	785.0	1218.0	7.066897	4.2910647	21.316978	0.0	2895	2875	2875	0.8713376	20	65	162	303	399	15	0	221	2020-02-29_214359
59	5000	2005	97	0	15	0	777	1884	8.50381	4.769164925018975	26.30286	0.0	777.0	1218.0	7.066897	4.2910647	21.316978	0.0	2898	2883	2883	0.8751609	20	65	162	303	399	23	0	222	2020-02-29_214359
59	5000	2004	89	0	18	0	763	1904	8.51976	4.783402700065217	26.30286	0.0	763.0	1218.0	7.066897	4.2910647	21.316978	0.0	2907	2889	2889	0.853211	20	65	162	303	399	37	0	222	2020-02-29_214400
59	5000	2000	84	0	21	0	749	1924	8.560709	4.7748673665265216	26.30286	0.0	749.0	1218.0	7.066897	4.2910647	21.316978	0.0	2916	2895	2895	0.8531375	20	65	162	303	400	51	0	222	2020-02-29_214400
60	5000	2000	80	0	22	0	735	1937	8.603462	4.786519058168876	26.30286	0.0	735.0	1218.0	7.066897	4.2910647	21.316978	0.0	2920	2898	2898	0.8462585	20	65	162	303	400	65	0	226	2020-02-29_214400
60	5000	1999	79	0	15	0	723	1957	8.642311	4.805793746503854	26.30286	0.0	723.0	1218.0	7.066897	4.2910647	21.316978	0.0	2922	2907	2907	0.84785616	20	65	162	303	402	77	0	227	2020-02-29_214401
60	5000	1998	75	0	11	0	708	1978	8.604667	4.770464331781121	26.30286	0.0	708.0	1218.0	7.066897	4.2910647	21.316978	0.0	2927	2916	2916	0.8333333	20	65	162	303	402	92	0	230	2020-02-29_214401
61	5000	1996	72	0	12	0	687	2003	8.657655	4.759434014979547	26.30286	0.0	687.0	1218.0	7.066897	4.2910647	21.316978	0.0	2932	2920	2920	0.83697236	20	65	162	303	402	113	0	230	2020-02-29_214402
61	5000	1992	67	0	19	0	673	2019	8.669765	4.780501163657679	26.30286	0.0	673.0	1218.0	7.066897	4.2910647	21.316978	0.0	2941	2922	2922	0.8410104	20	65	162	303	402	127	0	230	2020-02-29_214402
61	5000	1991	65	0	17	0	659	2037	8.686694	4.745943445408059	26.30286	0.0	659.0	1218.0	7.066897	4.2910647	21.316978	0.0	2944	2927	2927	0.84370255	20	65	162	303	402	141	0	231	2020-02-29_214402
62	5000	1988	62	0	18	0	644	2054	8.662895	4.745335145456029	26.30286	0.0	644.0	1218.0	7.066897	4.2910647	21.316978	0.0	2950	2932	2932	0.84006214	20	65	162	303	402	156	0	234	2020-02-29_214403
62	5000	1985	61	0	13	0	628	2079	8.673743	4.770439742509495	26.30286	0.0	628.0	1218.0	7.066897	4.2910647	21.316978	0.0	2954	2941	2941	0.83917195	20	65	162	303	402	172	0	234	2020-02-29_214403
62	5000	1984	59	0	13	0	608	2102	8.605696	4.742775492531624	26.30286	0.0	608.0	1218.0	7.066897	4.2910647	21.316978	0.0	2957	2944	2944	0.8388158	20	65	162	303	402	192	0	234	2020-02-29_214403
63	5000	1984	58	0	7	0	594	2122	8.568467	4.712000586155076	26.30286	0.0	594.0	1218.0	7.066897	4.2910647	21.316978	0.0	2958	2951	2951	0.82828283	20	65	162	303	402	206	0	235	2020-02-29_214404
63	5000	1983	57	0	6	0	582	2137	8.588979	4.701890346142543	26.30286	0.0	582.0	1218.0	7.066897	4.2910647	21.316978	0.0	2960	2954	2954	0.8281787	20	65	162	303	402	218	0	235	2020-02-29_214404
63	5000	1983	57	0	3	0	567	2154	8.682674	4.724054046076211	26.30286	0.0	567.0	1218.0	7.066897	4.2910647	21.316978	0.0	2960	2957	2957	0.7936508	20	65	162	303	402	233	0	236	2020-02-29_214405
64	5000	1981	58	0	3	0	548	2172	8.70979	4.743023819054688	26.30286	0.0	548.0	1218.0	7.066897	4.2910647	21.316978	0.0	2961	2958	2958	0.7919708	20	65	162	303	402	252	0	238	2020-02-29_214405
64	5000	1981	50	0	9	0	527	2195	8.652588	4.727422361739989	26.30286	0.0	527.0	1218.0	7.066897	4.2910647	21.316978	0.0	2969	2960	2960	0.7798861	20	65	162	303	402	273	0	238	2020-02-29_214405
64	5000	1980	48	0	12	0	513	2208	8.653739	4.758605189443544	26.30286	0.0	513.0	1218.0	7.066897	4.2910647	21.316978	0.0	2972	2960	2960	0.7719298	20	65	162	303	402	287	0	239	2020-02-29_214406
65	5000	1980	45	0	13	0	491	2230	8.691092	4.775047517709821	26.30286	0.0	491.0	1218.0	7.066897	4.2910647	21.316978	0.0	2975	2962	2962	0.77800405	20	65	162	303	402	309	0	241	2020-02-29_214406
65	5000	1980	41	0	10	0	477	2251	8.741681	4.733195645832582	26.30286	0.0	477.0	1218.0	7.066897	4.2910647	21.316978	0.0	2979	2969	2969	0.7631027	20	65	162	303	402	323	0	241	2020-02-29_214406
65	5000	1980	40	0	8	0	457	2273	8.742526	4.7418908618738635	26.30286	0.0	457.0	1218.0	7.066897	4.2910647	21.316978	0.0	2980	2972	2972	0.7549234	20	65	162	303	402	343	0	242	2020-02-29_214407
66	5000	1978	41	0	6	0	433	2300	8.708688	4.816300711979867	26.30286	0.0	433.0	1218.0	7.066897	4.2910647	21.316978	0.0	2981	2975	2975	0.76443416	20	65	162	303	402	367	0	242	2020-02-29_214407
66	5000	1977	42	0	2	0	422	2315	8.68229	4.808851766597755	26.30286	0.0	422.0	1218.0	7.066897	4.2910647	21.316978	0.0	2981	2979	2979	0.7464455	20	65	162	303	402	378	0	242	2020-02-29_214407
66	5000	1975	44	0	1	0	409	2328	8.705281	4.854010561723697	26.30286	0.0	409.0	1218.0	7.066897	4.2910647	21.316978	0.0	2981	2980	2980	0.75061125	20	65	162	303	402	391	0	243	2020-02-29_214408
67	5000	1975	43	0	1	0	396	2342	8.721348	4.859418764561264	26.30286	0.0	396.0	1218.0	7.066897	4.2910647	21.316978	0.0	2982	2981	2981	0.75757575	20	65	162	303	402	404	0	243	2020-02-29_214408
67	5000	1975	39	0	5	0	378	2359	8.693276	4.874101409257864	26.30286	0.0	378.0	1218.0	7.066897	4.2910647	21.316978	0.0	2986	2981	2981	0.7619048	20	65	162	303	402	422	0	244	2020-02-29_214408
67	5000	1974	36	0	9	0	366	2370	8.684037	4.876349629135139	26.30286	0.0	366.0	1218.0	7.066897	4.2910647	21.316978	0.0	2990	2981	2981	0.76229507	20	65	162	303	402	434	0	245	2020-02-29_214409
68	5000	1973	31	0	14	0	348	2389	8.635174	4.871915379345271	26.30286	0.0	348.0	1218.0	7.066897	4.2910647	21.316978	0.0	2996	2982	2982	0.7385057	20	65	162	303	402	452	0	245	2020-02-29_214409
68	5000	1972	29	0	13	0	331	2410	8.694862	4.839940104783891	26.30286	0.0	331.0	1218.0	7.066897	4.2910647	21.316978	0.0	2999	2986	2986	0.71299094	20	65	162	303	402	469	0	245	2020-02-29_214409
68	5000	1972	24	0	14	0	320	2424	8.678453	4.767493310132506	26.30286	0.0	320.0	1218.0	7.066897	4.2910647	21.316978	0.0	3004	2990	2990	0.7	20	65	162	303	402	480	0	246	2020-02-29_214409
69	5000	1972	24	0	8	0	314	2436	8.676222	4.748905658143903	26.30286	0.0	314.0	1218.0	7.066897	4.2910647	21.316978	0.0	3004	2996	2996	0.66560507	20	65	162	303	402	486	0	246	2020-02-29_214410
69	5000	1971	23	0	6	0	307	2447	8.722056	4.7377053812645515	26.30286	0.0	307.0	1218.0	7.066897	4.2910647	21.316978	0.0	3006	3000	3000	0.6644951	20	65	162	303	402	493	0	246	2020-02-29_214410
69	5000	1971	21	0	4	0	294	2464	8.820788	4.693140527240033	26.30286	0.0	294.0	1218.0	7.066897	4.2910647	21.316978	0.0	3008	3004	3004	0.64285713	20	65	162	303	402	506	0	246	2020-02-29_214410
70	5000	1970	21	0	5	0	284	2473	8.797166	4.702264954261216	26.30286	0.0	284.0	1218.0	7.066897	4.2910647	21.316978	0.0	3009	3004	3004	0.6443662	20	65	162	303	402	516	0	247	2020-02-29_214411
70	5000	1970	19	0	4	0	272	2486	8.930266	4.708862860055966	26.30286	0.0	272.0	1218.0	7.066897	4.2910647	21.316978	0.0	3011	3007	3007	0.6433824	20	65	162	303	402	528	0	249	2020-02-29_214411
70	5000	1970	19	0	3	0	256	2503	8.993718	4.706661884172151	26.30286	0.0	256.0	1218.0	7.066897	4.2910647	21.316978	0.0	3011	3008	3008	0.63671875	20	65	162	303	402	544	0	249	2020-02-29_214411
71	5000	1970	19	0	1	0	237	2523	9.075854	4.813813265669773	26.30286	0.0	237.0	1218.0	7.066897	4.2910647	21.316978	0.0	3011	3010	3010	0.65400845	20	65	162	303	402	563	0	250	2020-02-29_214411
71	5000	1970	18	0	1	0	226	2535	9.231158	4.848169095240986	26.30286	0.0	226.0	1218.0	7.066897	4.2910647	21.316978	0.0	3012	3011	3011	0.65929204	20	65	162	303	402	574	0	250	2020-02-29_214412
71	5000	1970	16	0	3	0	214	2547	9.277371	4.854760631628018	26.30286	0.0	214.0	1218.0	7.066897	4.2910647	21.316978	0.0	3014	3011	3011	0.6168224	20	65	162	303	402	586	0	250	2020-02-29_214412
72	5000	1970	13	0	6	0	203	2558	9.431337	4.772880059641213	26.30286	0.0	203.0	1218.0	7.066897	4.2910647	21.316978	0.0	3017	3011	3011	0.6256158	20	65	162	303	402	597	0	250	2020-02-29_214412
72	5000	1970	11	0	7	0	192	2570	9.479127	4.706316603231091	26.30286	0.0	192.0	1218.0	7.066897	4.2910647	21.316978	0.0	3019	3012	3012	0.6197917	20	65	162	303	402	608	0	250	2020-02-29_214413
72	5000	1970	10	0	6	0	177	2587	9.354205	4.465329441676737	18.923546	0.0	177.0	1218.0	7.066897	4.2910647	21.316978	0.0	3020	3014	3014	0.6101695	20	65	162	303	402	623	0	250	2020-02-29_214413
73	5000	1970	8	0	5	0	166	2600	9.438971	4.514673891847721	20.520863	0.0	166.0	1218.0	7.066897	4.2910647	21.316978	0.0	3022	3017	3017	0.60240966	20	65	162	303	403	634	0	251	2020-02-29_214413
73	5000	1970	7	0	4	0	155	2613	9.492896	4.633982827383202	20.520863	0.0	155.0	1218.0	7.066897	4.2910647	21.316978	0.0	3023	3019	3019	0.61290324	20	65	162	303	403	645	0	251	2020-02-29_214413
73	5000	1970	4	0	6	0	149	2620	9.587574	4.608393160458676	20.520863	0.0	149.0	1218.0	7.066897	4.2910647	21.316978	0.0	3026	3020	3020	0.61744964	20	65	162	303	403	651	0	251	2020-02-29_214414
74	5000	1970	3	0	5	0	140	2630	9.816907	4.46273270542537	20.520863	0.0	140.0	1218.0	7.066897	4.2910647	21.316978	0.0	3027	3022	3022	0.6357143	20	65	162	303	403	660	0	252	2020-02-29_214414
74	5000	1970	3	0	4	0	132	2638	9.753741	4.46512056228521	20.520863	0.0	132.0	1218.0	7.066897	4.2910647	21.316978	0.0	3027	3023	3023	0.530303	20	65	162	303	403	668	0	253	2020-02-29_214414
74	5000	1970	3	0	1	0	128	2645	9.81901	4.395996717456984	20.520863	0.0	128.0	1218.0	7.066897	4.2910647	21.316978	0.0	3027	3026	3026	0.5078125	20	65	162	303	403	672	0	253	2020-02-29_214414
75	5000	1970	3	0	0	0	123	2651	9.863252	4.47308395539604	20.520863	0.0	123.0	1218.0	7.066897	4.2910647	21.316978	0.0	3027	3027	3027	0.4796748	20	65	162	303	403	677	0	253	2020-02-29_214414
75	5000	1970	3	0	0	0	118	2654	9.824001	4.525766777701593	20.520863	0.0	118.0	1218.0	7.066897	4.2910647	21.316978	0.0	3027	3027	3027	0.5	20	65	162	303	403	682	0	255	2020-02-29_214415
75	5000	1970	3	0	0	0	114	2657	9.844352	4.532684099232222	20.520863	0.0	114.0	1218.0	7.066897	4.2910647	21.316978	0.0	3027	3027	3027	0.51754385	20	65	162	303	403	686	0	256	2020-02-29_214415
76	5000	1970	3	0	0	0	109	2662	9.940936	4.531685012456627	20.520863	0.0	109.0	1218.0	7.066897	4.2910647	21.316978	0.0	3027	3027	3027	0.48623854	20	65	162	303	403	691	0	256	2020-02-29_214415
76	5000	1970	3	0	0	0	104	2667	9.915101	4.59769254943986	20.520863	0.0	104.0	1218.0	7.066897	4.2910647	21.316978	0.0	3027	3027	3027	0.45192307	20	65	162	303	403	696	0	256	2020-02-29_214415
76	5000	1970	2	0	1	0	101	2670	9.909866	4.620837632576559	20.520863	0.0	101.0	1218.0	7.066897	4.2910647	21.316978	0.0	3028	3027	3027	0.43564355	20	65	162	303	403	699	0	256	2020-02-29_214416
77	5000	1970	2	0	1	0	95	2676	10.006008	4.702343441731382	20.520863	0.0	95.0	1218.0	7.066897	4.2910647	21.316978	0.0	3028	3027	3027	0.4526316	20	65	162	303	403	705	0	256	2020-02-29_214416
77	5000	1970	1	0	2	0	86	2685	9.892421	4.906133565310768	20.520863	0.0	86.0	1218.0	7.066897	4.2910647	21.316978	0.0	3029	3027	3027	0.47674417	20	65	162	303	403	714	0	256	2020-02-29_214416
77	5000	1970	1	0	1	0	82	2690	9.929387	5.074732377836789	20.520863	0.0	82.0	1218.0	7.066897	4.2910647	21.316978	0.0	3029	3028	3028	0.4512195	20	65	162	303	403	718	0	256	2020-02-29_214416
78	5000	1970	1	0	1	0	77	2695	9.76358	5.106642059253604	20.520863	0.0	77.0	1218.0	7.066897	4.2910647	21.316978	0.0	3029	3028	3028	0.48051947	20	65	162	303	403	723	0	256	2020-02-29_214416
78	5000	1970	1	0	0	0	74	2699	10.061062	4.964560031662765	20.520863	0.0	74.0	1218.0	7.066897	4.2910647	21.316978	0.0	3029	3029	3029	0.5	20	65	162	303	403	726	0	256	2020-02-29_214417
78	5000	1970	1	0	0	0	71	2702	10.013411	5.034516216170506	20.520863	0.0	71.0	1218.0	7.066897	4.2910647	21.316978	0.0	3029	3029	3029	0.52112675	20	65	162	303	403	729	0	256	2020-02-29_214417
79	5000	1970	1	0	0	0	66	2707	9.967214	5.161004111598963	20.520863	0.0	66.0	1218.0	7.066897	4.2910647	21.316978	0.0	3029	3029	3029	0.5151515	20	65	162	303	403	734	0	256	2020-02-29_214417
79	5000	1970	1	0	0	0	64	2709	9.765525	5.103566452339703	20.520863	0.0	64.0	1218.0	7.066897	4.2910647	21.316978	0.0	3029	3029	3029	0.46875	20	65	162	303	403	736	0	256	2020-02-29_214417
79	5000	1970	1	0	0	0	62	2711	9.640631	5.104751221276893	20.520863	0.0	62.0	1218.0	7.066897	4.2910647	21.316978	0.0	3029	3029	3029	0.46774194	20	65	162	303	403	738	0	256	2020-02-29_214418
80	5000	1970	1	0	0	0	61	2712	9.555845	5.102907339431056	20.520863	0.0	61.0	1218.0	7.066897	4.2910647	21.316978	0.0	3029	3029	3029	0.47540984	20	65	162	303	403	739	0	256	2020-02-29_214418
80	5000	1970	1	0	0	0	58	2715	9.547139	5.075719457282209	20.520863	0.0	58.0	1218.0	7.066897	4.2910647	21.316978	0.0	3029	3029	3029	0.4827586	20	65	162	303	403	742	0	256	2020-02-29_214418
80	5000	1970	0	0	1	0	55	2717	9.420927	5.062490769366103	20.520863	0.0	55.0	1218.0	7.066897	4.2910647	21.316978	0.0	3030	3029	3029	0.45454547	20	65	162	303	403	745	0	257	2020-02-29_214418
81	5000	1970	0	0	1	0	51	2721	9.874161	4.798594412043888	20.520863	0.0	51.0	1218.0	7.066897	4.2910647	21.316978	0.0	3030	3029	3029	0.49019608	20	65	162	303	403	749	0	257	2020-02-29_214418
81	5000	1970	0	0	1	0	51	2721	9.874161	4.798594412043888	20.520863	0.0	51.0	1218.0	7.066897	4.2910647	21.316978	0.0	3030	3029	3029	0.49019608	20	65	162	303	403	749	0	257	2020-02-29_214419
81	5000	1970	0	0	0	0	49	2724	9.6480055	4.715341511693444	20.520863	0.0	49.0	1218.0	7.066897	4.2910647	21.316978	0.0	3030	3030	3030	0.4489796	20	65	162	303	403	751	0	257	2020-02-29_214419
82	5000	1970	0	0	0	0	49	2724	9.6480055	4.715341511693444	20.520863	0.0	49.0	1218.0	7.066897	4.2910647	21.316978	0.0	3030	3030	3030	0.4489796	20	65	162	303	403	751	0	257	2020-02-29_214419
82	5000	1970	0	0	0	0	45	2728	9.421325	4.845942634712146	20.520863	0.0	45.0	1218.0	7.066897	4.2910647	21.316978	0.0	3030	3030	3030	0.4888889	20	65	162	303	403	755	0	257	2020-02-29_214419
82	5000	1970	0	0	0	0	41	2732	9.592662	4.999606689242579	20.520863	0.0	41.0	1218.0	7.066897	4.2910647	21.316978	0.0	3030	3030	3030	0.46341464	20	65	162	303	403	759	0	257	2020-02-29_214419
83	5000	1970	0	0	0	0	40	2733	9.642799	5.052849696391264	20.520863	0.0	40.0	1218.0	7.066897	4.2910647	21.316978	0.0	3030	3030	3030	0.475	20	65	162	303	403	760	0	257	2020-02-29_214420
83	5000	1970	0	0	0	0	38	2735	9.750389	5.1646225895325175	20.520863	0.0	38.0	1218.0	7.066897	4.2910647	21.316978	0.0	3030	3030	3030	0.4473684	20	65	162	303	403	762	0	257	2020-02-29_214420
83	5000	1970	0	0	0	0	36	2737	10.014928	5.177756477461313	20.520863	0.0	36.0	1218.0	7.066897	4.2910647	21.316978	0.0	3030	3030	3030	0.44444445	20	65	162	303	403	764	0	257	2020-02-29_214420
84	5000	1970	0	0	0	0	34	2739	10.24636	5.019944087169265	20.520863	0.0	34.0	1218.0	7.066897	4.2910647	21.316978	0.0	3030	3030	3030	0.38235295	20	65	162	303	403	766	0	257	2020-02-29_214420
84	5000	1970	0	0	0	0	32	2741	10.150446	5.10130508030434	20.520863	0.0	32.0	1218.0	7.066897	4.2910647	21.316978	0.0	3030	3030	3030	0.40625	20	65	162	303	403	768	0	257	2020-02-29_214420
84	5000	1970	0	0	0	0	32	2741	10.150446	5.10130508030434	20.520863	0.0	32.0	1218.0	7.066897	4.2910647	21.316978	0.0	3030	3030	3030	0.40625	20	65	162	303	403	768	0	257	2020-02-29_214421
85	5000	1970	0	0	0	0	29	2744	9.890911	5.261662744168807	20.520863	0.0	29.0	1218.0	7.066897	4.2910647	21.316978	0.0	3030	3030	3030	0.3448276	20	65	162	303	403	771	0	257	2020-02-29_214421
85	5000	1970	0	0	0	0	27	2746	10.348742	5.162544246604045	20.520863	0.0	27.0	1218.0	7.066897	4.2910647	21.316978	0.0	3030	3030	3030	0.37037036	20	65	162	303	403	773	0	257	2020-02-29_214421
85	5000	1970	0	0	0	0	25	2748	10.584338	5.199210862656019	20.520863	0.0	25.0	1218.0	7.066897	4.2910647	21.316978	0.0	3030	3030	3030	0.36	20	65	162	303	403	775	0	257	2020-02-29_214421
86	5000	1970	0	0	0	0	22	2750	10.532945	5.3809777663926575	20.520863	0.0	22.0	1218.0	7.066897	4.2910647	21.316978	0.0	3030	3030	3030	0.4090909	20	65	162	303	403	778	0	258	2020-02-29_214421
86	5000	1970	0	0	0	0	20	2752	10.449378	5.634636825596843	20.520863	0.0	20.0	1218.0	7.066897	4.2910647	21.316978	0.0	3030	3030	3030	0.4	20	65	162	303	403	780	0	258	2020-02-29_214422
86	5000	1970	0	0	0	0	19	2753	10.999346	5.208418252888442	20.520863	0.0	19.0	1218.0	7.066897	4.2910647	21.316978	0.0	3030	3030	3030	0.42105263	20	65	162	303	403	781	0	258	2020-02-29_214422
87	5000	1970	0	0	0	0	16	2756	11.779948	4.862984742467197	20.520863	5.725731	16.0	1218.0	7.066897	4.2910647	21.316978	0.0	3030	3030	3030	0.4375	20	65	162	303	403	784	0	258	2020-02-29_214422
87	5000	1970	0	0	0	0	14	2758	12.426844	4.864268889737186	20.520863	5.725731	14.0	1218.0	7.066897	4.2910647	21.316978	0.0	3030	3030	3030	0.42857143	20	65	162	303	403	786	0	258	2020-02-29_214422
87	5000	1970	0	0	0	0	13	2759	12.022993	4.812407455545351	20.520863	5.725731	13.0	1218.0	7.066897	4.2910647	21.316978	0.0	3030	3030	3030	0.46153846	20	65	162	303	403	787	0	258	2020-02-29_214422
88	5000	1970	0	0	0	0	13	2759	12.022993	4.812407455545351	20.520863	5.725731	13.0	1218.0	7.066897	4.2910647	21.316978	0.0	3030	3030	3030	0.46153846	20	65	162	303	403	787	0	258	2020-02-29_214423
88	5000	1970	0	0	0	0	10	2762	12.07275	5.490723155603857	20.520863	5.725731	10.0	1218.0	7.066897	4.2910647	21.316978	0.0	3030	3030	3030	0.5	20	65	162	303	403	790	0	258	2020-02-29_214423
88	5000	1970	0	0	0	0	9	2763	12.061869	5.823677063383084	20.520863	5.725731	9.0	1218.0	7.066897	4.2910647	21.316978	0.0	3030	3030	3030	0.33333334	20	65	162	303	403	791	0	258	2020-02-29_214423
89	5000	1970	0	0	0	0	7	2765	12.075865	5.660666748782469	20.520863	6.4963226	7.0	1218.0	7.066897	4.2910647	21.316978	0.0	3030	3030	3030	0.42857143	20	65	162	303	403	793	0	258	2020-02-29_214423
89	5000	1970	0	0	0	0	6	2766	12.511536	6.071027598243383	20.520863	6.4963226	6.0	1218.0	7.066897	4.2910647	21.316978	0.0	3030	3030	3030	0.33333334	20	65	162	303	403	794	0	258	2020-02-29_214423
89	5000	1970	0	0	0	0	6	2766	12.511536	6.071027598243383	20.520863	6.4963226	6.0	1218.0	7.066897	4.2910647	21.316978	0.0	3030	3030	3030	0.33333334	20	65	162	303	403	794	0	258	2020-02-29_214424
90	5000	1970	0	0	0	0	5	2767	10.90967	5.17947134081861	18.980892	6.4963226	5.0	1218.0	7.066897	4.2910647	21.316978	0.0	3030	3030	3030	0.0	20	65	162	303	403	795	0	258	2020-02-29_214424
90	5000	1970	0	0	0	0	5	2767	10.90967	5.17947134081861	18.980892	6.4963226	5.0	1218.0	7.066897	4.2910647	21.316978	0.0	3030	3030	3030	0.0	20	65	162	303	403	795	0	258	2020-02-29_214424
90	5000	1970	0	0	0	0	4	2768	12.013007	5.258664746528518	18.980892	6.907547	4.0	1218.0	7.066897	4.2910647	21.316978	0.0	3030	3030	3030	0.0	20	65	162	303	403	796	0	258	2020-02-29_214424
91	5000	1970	0	0	0	0	4	2768	12.013007	5.258664746528518	18.980892	6.907547	4.0	1218.0	7.066897	4.2910647	21.316978	0.0	3030	3030	3030	0.0	20	65	162	303	403	796	0	258	2020-02-29_214424
91	5000	1970	0	0	0	0	4	2768	12.013007	5.258664746528518	18.980892	6.907547	4.0	1218.0	7.066897	4.2910647	21.316978	0.0	3030	3030	3030	0.0	20	65	162	303	403	796	0	258	2020-02-29_214424
91	5000	1970	0	0	0	0	3	2769	13.714828	4.909498949143448	18.980892	9.263939	3.0	1218.0	7.066897	4.2910647	21.316978	0.0	3030	3030	3030	0.0	20	65	162	303	403	797	0	258	2020-02-29_214425
92	5000	1970	0	0	0	0	3	2769	13.714828	4.909498949143448	18.980892	9.263939	3.0	1218.0	7.066897	4.2910647	21.316978	0.0	3030	3030	3030	0.0	20	65	162	303	403	797	0	258	2020-02-29_214425
92	5000	1970	0	0	0	0	3	2769	13.714828	4.909498949143448	18.980892	9.263939	3.0	1218.0	7.066897	4.2910647	21.316978	0.0	3030	3030	3030	0.0	20	65	162	303	403	797	0	258	2020-02-29_214425
92	5000	1970	0	0	0	0	1	2771	12.899651	NaN	12.899651	12.899651	1.0	1218.0	7.066897	4.2910647	21.316978	0.0	3030	3030	3030	0.0	20	65	162	303	403	799	0	258	2020-02-29_214425
93	5000	1970	0	0	0	0	1	2771	12.899651	NaN	12.899651	12.899651	1.0	1218.0	7.066897	4.2910647	21.316978	0.0	3030	3030	3030	0.0	20	65	162	303	403	799	0	258	2020-02-29_214425
93	5000	1970	0	0	0	0	1	2771	12.899651	NaN	12.899651	12.899651	1.0	1218.0	7.066897	4.2910647	21.316978	0.0	3030	3030	3030	0.0	20	65	162	303	403	799	0	258	2020-02-29_214426
93	5000	1970	0	0	0	0	1	2771	12.899651	NaN	12.899651	12.899651	1.0	1218.0	7.066897	4.2910647	21.316978	0.0	3030	3030	3030	0.0	20	65	162	303	403	799	0	258	2020-02-29_214426
94	5000	1970	0	0	0	0	1	2771	12.899651	NaN	12.899651	12.899651	1.0	1218.0	7.066897	4.2910647	21.316978	0.0	3030	3030	3030	0.0	20	65	162	303	403	799	0	258	2020-02-29_214426
94	5000	1970	0	0	0	0	0	2772	NaN	-0.0	9999.0	9999.0	0.0	1218.0	7.066897	4.2910647	21.316978	0.0	3030	3030	3030	0.0	20	65	162	303	403	800	0	258	2020-02-29_214426
94	5000	1970	0	0	0	0	0	2772	NaN	-0.0	9999.0	9999.0	0.0	1218.0	7.066897	4.2910647	21.316978	0.0	3030	3030	3030	0.0	20	65	162	303	403	800	0	258	2020-02-29_214426
95	5000	1970	0	0	0	0	0	2772	NaN	-0.0	9999.0	9999.0	0.0	1218.0	7.066897	4.2910647	21.316978	0.0	3030	3030	3030	0.0	20	65	162	303	403	800	0	258	2020-02-29_214427
95	5000	1970	0	0	0	0	0	2772	NaN	-0.0	9999.0	9999.0	0.0	1218.0	7.066897	4.2910647	21.316978	0.0	3030	3030	3030	0.0	20	65	162	303	403	800	0	258	2020-02-29_214427
95	5000	1970	0	0	0	0	0	2772	NaN	-0.0	9999.0	9999.0	0.0	1218.0	7.066897	4.2910647	21.316978	0.0	3030	3030	3030	0.0	20	65	162	303	403	800	0	258	2020-02-29_214427
96	5000	1970	0	0	0	0	0	2772	NaN	-0.0	9999.0	9999.0	0.0	1218.0	7.066897	4.2910647	21.316978	0.0	3030	3030	3030	0.0	20	65	162	303	403	800	0	258	2020-02-29_214427
96	5000	1970	0	0	0	0	0	2772	NaN	-0.0	9999.0	9999.0	0.0	1218.0	7.066897	4.2910647	21.316978	0.0	3030	3030	3030	0.0	20	65	162	303	403	800	0	258	2020-02-29_214427
96	5000	1970	0	0	0	0	0	2772	NaN	-0.0	9999.0	9999.0	0.0	1218.0	7.066897	4.2910647	21.316978	0.0	3030	3030	3030	0.0	20	65	162	303	403	800	0	258	2020-02-29_214428
97	5000	1970	0	0	0	0	0	2772	NaN	-0.0	9999.0	9999.0	0.0	1218.0	7.066897	4.2910647	21.316978	0.0	3030	3030	3030	0.0	20	65	162	303	403	800	0	258	2020-02-29_214428
97	5000	1970	0	0	0	0	0	2772	NaN	-0.0	9999.0	9999.0	0.0	1218.0	7.066897	4.2910647	21.316978	0.0	3030	3030	3030	0.0	20	65	162	303	403	800	0	258	2020-02-29_214428
97	5000	1970	0	0	0	0	0	2772	NaN	-0.0	9999.0	9999.0	0.0	1218.0	7.066897	4.2910647	21.316978	0.0	3030	3030	3030	0.0	20	65	162	303	403	800	0	258	2020-02-29_214428
98	5000	1970	0	0	0	0	0	2772	NaN	-0.0	9999.0	9999.0	0.0	1218.0	7.066897	4.2910647	21.316978	0.0	3030	3030	3030	0.0	20	65	162	303	403	800	0	258	2020-02-29_214428
98	5000	1970	0	0	0	0	0	2772	NaN	-0.0	9999.0	9999.0	0.0	1218.0	7.066897	4.2910647	21.316978	0.0	3030	3030	3030	0.0	20	65	162	303	403	800	0	258	2020-02-29_214428
98	5000	1970	0	0	0	0	0	2772	NaN	-0.0	9999.0	9999.0	0.0	1218.0	7.066897	4.2910647	21.316978	0.0	3030	3030	3030	0.0	20	65	162	303	403	800	0	258	2020-02-29_214429
99	5000	1970	0	0	0	0	0	2772	NaN	-0.0	9999.0	9999.0	0.0	1218.0	7.066897	4.2910647	21.316978	0.0	3030	3030	3030	0.0	20	65	162	303	403	800	0	258	2020-02-29_214429
99	5000	1970	0	0	0	0	0	2772	NaN	-0.0	9999.0	9999.0	0.0	1218.0	7.066897	4.2910647	21.316978	0.0	3030	3030	3030	0.0	20	65	162	303	403	800	0	258	2020-02-29_214429
99	5000	1970	0	0	0	0	0	2772	NaN	-0.0	9999.0	9999.0	0.0	1218.0	7.066897	4.2910647	21.316978	0.0	3030	3030	3030	0.0	20	65	162	303	403	800	0	258	2020-02-29_214429
100	5000	1970	0	0	0	0	0	2772	NaN	-0.0	9999.0	9999.0	0.0	1218.0	7.066897	4.2910647	21.316978	0.0	3030	3030	3030	0.0	20	65	162	303	403	800	0	258	2020-02-29_214429
