# Supplementary material for: Discrete simulation analysis of COVID-19 and prediction of isolation bed numbers
Source: PeerJ. 2021 Jun 23;9:e11629. doi: 10.7717/peerj.11629 (PMC8234972; doi:10.7717/peerj.11629)
Supplement: Supplemental Information 3 [file peerj-09-11629-s003.zip › raw_data/Hospital isolation capacity_output_2020-02-29_214435.csv]

worldTime(Day)	CITY_PERSON_SIZE	NORMAL	SHADOW	SUPER	CONFIRMED	DIAGNOSIS	FREEZE	CURED	shadow_average	shadow_std	shadow_max	shadow_min	real_countTmp	max_count	count_shadow_average	count_shadow_std	count_shadow_max	count_shadow_min	sum_confirmed_mark	sum_diagnosis_mark	sum_freeze_mark	r0	G1num	G2num	G3Num	G4Num	G5Num	BED_CanUse	BED_Need	DEATH	recordTime
0	5000	4975	25	0	0	0	0	0	NaN	-0.0	9999.0	9999.0	0.0	0.0	NaN	-0.0	9999.0	9999.0	0	0	0	0.0	0	0	0	0	0	800	0	0	2020-02-29_214436
0	5000	4972	25	0	3	0	0	0	NaN	-0.0	9999.0	9999.0	0.0	0.0	NaN	-0.0	9999.0	9999.0	3	0	0	0.0	0	0	0	0	0	800	0	0	2020-02-29_214437
0	5000	4969	27	0	4	0	0	0	NaN	-0.0	9999.0	9999.0	0.0	0.0	NaN	-0.0	9999.0	9999.0	4	0	0	0.0	0	0	0	0	0	800	0	0	2020-02-29_214437
1	5000	4961	35	0	1	0	3	0	0.0	0.0	0.0	0.0	3.0	3.0	0.0	0.0	0.0	0.0	4	3	3	0.0	2	1	0	0	0	797	0	0	2020-02-29_214437
1	5000	4952	43	0	1	0	4	0	0.0	0.0	0.0	0.0	4.0	4.0	0.0	0.0	0.0	0.0	5	4	4	0.0	2	2	0	0	0	796	0	0	2020-02-29_214438
1	5000	4940	55	0	1	0	4	0	0.0	0.0	0.0	0.0	4.0	4.0	0.0	0.0	0.0	0.0	5	4	4	0.0	2	2	0	0	0	796	0	0	2020-02-29_214438
2	5000	4936	56	0	4	0	4	0	0.0	0.0	0.0	0.0	4.0	4.0	0.0	0.0	0.0	0.0	8	4	4	0.0	2	2	0	0	0	796	0	0	2020-02-29_214438
2	5000	4931	60	0	4	0	5	0	0.1815546	0.4059684401270104	0.907773	0.0	5.0	5.0	0.1815546	0.40596843	0.907773	0.0	9	5	5	0.0	2	2	1	0	0	795	0	0	2020-02-29_214438
2	5000	4925	64	0	6	0	5	0	0.1815546	0.4059684401270104	0.907773	0.0	5.0	5.0	0.1815546	0.40596843	0.907773	0.0	11	5	5	0.0	2	2	1	0	0	795	0	0	2020-02-29_214438
3	5000	4916	71	0	5	0	8	0	0.5113983	0.6788068305684014	1.8526177	0.0	8.0	8.0	0.5113983	0.67880684	1.8526177	0.0	13	8	8	0.625	3	2	3	0	0	792	0	0	2020-02-29_214438
3	5000	4907	79	0	4	0	10	0	0.56234133	0.7073516962554304	1.8526177	0.0	10.0	10.0	0.56234133	0.7073517	1.8526177	0.0	14	10	10	0.5	3	3	3	1	0	790	0	0	2020-02-29_214439
3	5000	4895	90	0	4	0	11	0	0.7504545	0.9162772644795183	2.631586	0.0	11.0	11.0	0.7504545	0.9162773	2.631586	0.0	15	11	11	0.72727275	4	3	3	1	0	789	0	0	2020-02-29_214439
4	5000	4885	98	0	4	0	13	0	0.9136941	0.9309964302006841	2.631586	0.0	13.0	13.0	0.9136941	0.9309964	2.631586	0.0	17	13	13	0.61538464	4	4	3	2	0	787	0	0	2020-02-29_214439
4	5000	4876	106	0	4	0	14	0	1.0089885	0.9629201826468542	2.631586	0.0	14.0	14.0	1.0089885	0.9629202	2.631586	0.0	18	14	14	0.9285714	4	4	4	2	0	786	0	0	2020-02-29_214439
4	5000	4866	111	0	8	0	15	0	1.1391007	1.0558993124174114	2.9606717	0.0	15.0	15.0	1.1391007	1.0558993	2.9606717	0.0	23	15	15	0.93333334	4	5	4	2	0	785	0	0	2020-02-29_214439
5	5000	4847	128	0	8	0	17	0	1.2872248	1.0794667174176567	2.9606717	0.0	17.0	17.0	1.2872248	1.0794667	2.9606717	0.0	25	17	17	0.88235295	4	5	6	2	0	783	0	0	2020-02-29_214439
5	5000	4828	141	0	11	0	20	0	1.1797676	1.0737983019515005	2.9606717	0.0	20.0	20.0	1.1797676	1.0737983	2.9606717	0.0	31	20	20	0.85	4	5	8	3	0	780	0	0	2020-02-29_214439
5	5000	4815	150	0	12	0	23	0	1.3114668	1.078733797537373	2.9606717	0.0	23.0	23.0	1.3114668	1.0787338	2.9606717	0.0	35	23	23	0.8695652	4	7	9	3	0	777	0	0	2020-02-29_214440
6	5000	4796	162	0	16	0	25	0	1.1867356	1.0141663861071895	2.9606717	0.0	25.0	25.0	1.1867356	1.0141664	2.9606717	0.0	42	26	26	0.84	4	8	10	4	0	775	0	1	2020-02-29_214440
6	5000	4771	183	0	13	0	31	0	1.6187183	1.6278563118492946	5.2566943	0.0	31.0	31.0	1.6187183	1.6278563	5.2566943	0.0	46	33	33	1.032258	6	10	11	5	1	769	0	2	2020-02-29_214440
6	5000	4744	204	0	16	0	34	0	1.678761	1.646420442509687	5.2566943	0.0	34.0	34.0	1.678761	1.6464205	5.2566943	0.0	52	36	36	1.0882353	6	11	12	6	1	766	0	2	2020-02-29_214440
7	5000	4723	215	0	19	0	41	0	1.6321855	1.5796628201119822	5.2566943	0.0	41.0	41.0	1.6321855	1.5796628	5.2566943	0.0	62	43	43	0.9512195	6	11	14	7	4	759	0	2	2020-02-29_214440
7	5000	4695	237	0	22	0	44	0	1.8060346	1.6816801804200254	5.2566943	0.0	44.0	44.0	1.8060346	1.6816802	5.2566943	0.0	68	46	46	1.0227273	6	14	14	7	4	756	0	2	2020-02-29_214441
7	5000	4667	250	0	27	0	54	0	1.7138865	1.6960556581244415	5.2566943	0.0	54.0	54.0	1.7138865	1.6960557	5.2566943	0.0	83	56	56	0.962963	6	16	16	8	7	746	0	2	2020-02-29_214441
8	5000	4636	271	0	30	0	61	0	1.7452173	1.6911541264123788	5.2566943	0.0	61.0	61.0	1.7452173	1.6911541	5.2566943	0.0	93	63	63	0.9508197	6	17	19	9	8	739	0	2	2020-02-29_214441
8	5000	4613	285	0	30	0	70	0	1.8226542	1.9014685025331048	7.3168283	0.0	70.0	70.0	1.8226542	1.9014685	7.3168283	0.0	102	72	72	0.98571426	7	19	20	10	10	730	0	2	2020-02-29_214441
8	5000	4580	311	0	20	0	86	0	2.0218709	2.1452359846435476	7.6355953	0.0	86.0	86.0	2.0218709	2.145236	7.6355953	0.0	109	89	89	1.1511627	9	20	24	14	11	714	0	3	2020-02-29_214442
9	5000	4534	346	0	26	0	91	0	2.0154123	2.114624160848515	7.6355953	0.0	91.0	91.0	2.0154123	2.1146243	7.6355953	0.0	120	94	94	1.1318681	9	20	26	14	12	709	0	3	2020-02-29_214442
9	5000	4499	372	0	26	0	100	0	2.2383492	2.293585985021014	8.307563	0.0	100.0	100.0	2.2383492	2.293586	8.307563	0.0	129	103	103	1.19	11	21	28	14	14	700	0	3	2020-02-29_214442
9	5000	4467	386	0	37	0	107	0	2.3083632	2.3187498231461037	8.417389	0.0	107.0	107.0	2.3083632	2.31875	8.417389	0.0	147	110	110	1.2149533	12	21	29	16	15	693	0	3	2020-02-29_214442
10	5000	4434	407	0	34	0	122	0	2.4069116	2.4505444213726477	8.700495	0.0	122.0	122.0	2.4069116	2.4505444	8.700495	0.0	159	125	125	1.2213115	14	23	30	18	19	678	0	3	2020-02-29_214443
10	5000	4407	417	0	39	0	134	0	2.3693237	2.525816655050968	9.2585	0.0	134.0	134.0	2.3693237	2.5258167	9.2585	0.0	176	137	137	1.2089552	14	25	32	23	20	666	0	3	2020-02-29_214443
10	5000	4376	438	0	36	0	147	0	2.380555	2.521030187145384	9.2585	0.0	147.0	147.0	2.380555	2.5210302	9.2585	0.0	186	150	150	1.2244898	14	26	35	24	22	653	0	3	2020-02-29_214443
11	5000	4335	462	0	44	0	155	0	2.4856732	2.548974979306269	9.2585	0.0	155.0	155.0	2.4856732	2.548975	9.2585	0.0	203	159	159	1.2322581	14	27	36	28	25	645	0	4	2020-02-29_214443
11	5000	4299	481	0	41	0	175	0	2.5468066	2.557615789214251	10.074704	0.0	175.0	175.0	2.5468066	2.5576158	10.074704	0.0	220	179	179	1.1771429	15	28	38	32	30	625	0	4	2020-02-29_214444
11	5000	4273	488	0	51	0	184	0	2.5232177	2.5286685354599845	10.074704	0.0	184.0	184.0	2.5232177	2.5286686	10.074704	0.0	239	188	188	1.1413044	15	28	42	34	31	616	0	4	2020-02-29_214444
12	5000	4229	517	0	46	0	204	0	2.5545077	2.5821777856194625	10.923726	0.0	204.0	204.0	2.5545077	2.5821779	10.923726	0.0	254	208	208	1.1470588	16	28	45	39	38	596	0	4	2020-02-29_214444
12	5000	4198	529	0	48	0	219	0	2.619763	2.6172412468245243	10.923726	0.0	219.0	219.0	2.619763	2.6172411	10.923726	0.0	273	225	225	1.150685	16	30	50	39	44	581	0	6	2020-02-29_214445
12	5000	4161	548	0	48	0	237	0	2.7007499	2.719459528800563	11.48969	0.0	237.0	237.0	2.7007499	2.7194595	11.48969	0.0	291	243	243	1.164557	16	31	54	43	47	563	0	6	2020-02-29_214445
13	5000	4132	558	0	53	0	251	0	2.7481883	2.76072266999866	11.86634	0.0	251.0	251.0	2.7481883	2.7607226	11.86634	0.0	310	257	257	1.1952192	16	32	57	47	50	549	0	6	2020-02-29_214445
13	5000	4103	567	0	54	0	269	0	2.8328288	2.831686064631447	12.167319	0.0	269.0	269.0	2.8328288	2.831686	12.167319	0.0	330	276	276	1.2007434	17	33	62	52	50	531	0	7	2020-02-29_214446
13	5000	4067	575	0	65	0	286	0	2.9657848	2.9187179073554343	12.167319	0.0	286.0	286.0	2.9657848	2.9187179	12.167319	0.0	358	293	293	1.2797203	17	35	67	57	52	514	0	7	2020-02-29_214446
14	5000	4021	601	0	64	0	306	0	2.986931	2.890982116084432	12.167319	0.0	306.0	306.0	2.986931	2.8909822	12.167319	0.0	378	314	314	1.2287582	17	39	69	60	58	494	0	8	2020-02-29_214446
14	5000	3984	621	0	62	0	325	0	3.1386786	3.0216915796862165	13.240207	0.0	325.0	325.0	3.1386786	3.0216916	13.240207	0.0	395	333	333	1.2338462	18	42	71	62	64	475	0	8	2020-02-29_214447
14	5000	3955	633	0	51	0	353	0	3.2856684	3.0739094482864404	13.240207	0.0	353.0	353.0	3.2856684	3.0739095	13.240207	0.0	412	361	361	1.2804532	18	44	77	69	69	447	0	8	2020-02-29_214447
15	5000	3908	653	0	58	0	372	0	3.3663347	3.1185542960676464	13.879565	0.0	372.0	372.0	3.3663347	3.1185544	13.879565	0.0	439	381	381	1.282258	19	47	81	72	74	428	0	9	2020-02-29_214447
15	5000	3870	658	0	74	0	388	0	3.4413636	3.1486602780112185	13.879565	0.0	388.0	388.0	3.4413636	3.1486602	13.879565	0.0	472	398	398	1.2886598	19	50	83	75	80	412	0	10	2020-02-29_214448
15	5000	3838	661	0	88	0	401	0	3.463169	3.166050114758545	13.879565	0.0	401.0	401.0	3.463169	3.1660502	13.879565	0.0	501	413	413	1.2718204	19	50	86	77	86	399	0	12	2020-02-29_214448
16	5000	3796	663	0	95	0	434	0	3.5578492	3.2263241141791514	13.879565	0.0	434.0	434.0	3.5578492	3.226324	13.879565	0.0	541	446	446	1.3087558	19	52	88	86	94	366	0	12	2020-02-29_214448
16	5000	3761	681	0	81	0	464	1	3.6902719	3.2848466325838057	13.879565	0.0	464.0	464.0	3.6902719	3.2848465	13.879565	0.0	558	477	477	1.325431	19	54	91	94	102	336	0	12	2020-02-29_214449
16	5000	3729	694	0	76	0	488	1	3.8553824	3.3572558439077347	13.879565	0.0	488.0	488.0	3.8553824	3.357256	13.879565	0.0	577	501	501	1.340164	19	56	97	102	106	312	0	12	2020-02-29_214449
17	5000	3693	715	0	49	0	528	1	3.9625294	3.34824361733804	13.879565	0.0	528.0	528.0	3.9625294	3.3482437	13.879565	0.0	592	543	543	1.3181819	19	59	101	112	113	272	0	14	2020-02-29_214450
17	5000	3658	725	0	55	0	546	2	4.012938	3.367958352345641	13.879565	0.0	546.0	546.0	4.012938	3.3679583	13.879565	0.0	617	562	562	1.3113554	19	59	103	114	123	254	0	14	2020-02-29_214450
17	5000	3614	738	0	69	0	561	3	4.0912724	3.415926287067922	16.507425	0.0	561.0	561.0	4.0912724	3.4159262	16.507425	0.0	648	579	579	1.3048128	20	59	104	117	130	239	0	15	2020-02-29_214451
18	5000	3577	745	0	85	0	571	6	4.1717825	3.46599751457746	16.507425	0.0	571.0	571.0	4.1717825	3.4659975	16.507425	0.0	678	593	593	1.2994746	20	61	104	122	132	229	0	16	2020-02-29_214451
18	5000	3550	740	0	90	0	596	8	4.2354703	3.5047410461716306	16.507425	0.0	596.0	596.0	4.2354703	3.504741	16.507425	0.0	710	620	620	1.2969799	20	62	106	127	138	204	0	16	2020-02-29_214452
18	5000	3517	752	0	79	0	626	10	4.3257146	3.545115433550059	16.507425	0.0	626.0	626.0	4.3257146	3.5451155	16.507425	0.0	731	652	652	1.2939297	20	62	107	134	141	174	0	16	2020-02-29_214452
19	5000	3482	755	0	80	0	653	13	4.3826437	3.564644151559324	16.507425	0.0	653.0	653.0	4.3826437	3.564644	16.507425	0.0	763	683	683	1.272588	20	63	109	139	152	147	0	17	2020-02-29_214452
19	5000	3458	753	0	76	0	676	17	4.4995894	3.5925452825337727	16.507425	0.0	676.0	676.0	4.4995894	3.5925453	16.507425	0.0	789	713	713	1.2692307	20	64	110	143	158	124	0	20	2020-02-29_214453
19	5000	3423	762	0	84	0	689	22	4.590809	3.611226057195732	16.507425	0.0	689.0	689.0	4.590809	3.611226	16.507425	0.0	815	731	731	1.2946299	20	64	112	146	162	111	0	20	2020-02-29_214454
20	5000	3393	761	0	81	0	722	23	4.68082	3.6258258536549595	16.507425	0.0	722.0	722.0	4.68082	3.625826	16.507425	0.0	846	765	765	1.2728531	20	65	115	153	168	78	0	20	2020-02-29_214454
20	5000	3366	758	0	85	0	743	28	4.816544	3.711266047339277	17.97995	0.0	743.0	743.0	4.816544	3.711266	17.97995	0.0	876	791	791	1.2664872	20	66	121	157	173	57	0	20	2020-02-29_214455
20	5000	3334	762	0	85	0	768	30	4.8770165	3.7222923269043706	17.97995	0.0	768.0	768.0	4.8770165	3.7222924	17.97995	0.0	904	819	819	1.2473959	20	66	121	164	178	32	0	21	2020-02-29_214455
21	5000	3307	750	0	93	0	793	34	4.939277	3.7657075611735036	17.97995	0.0	793.0	793.0	4.939277	3.7657075	17.97995	0.0	943	850	850	1.2345524	20	66	124	170	185	7	0	23	2020-02-29_214456
21	5000	3284	738	0	101	11	800	43	5.0501394	3.787230750859248	17.97995	0.0	811.0	811.0	5.0501394	3.7872307	17.97995	0.0	978	877	866	1.21875	20	66	125	172	187	0	11	23	2020-02-29_214456
21	5000	3263	738	0	92	37	800	46	5.0861254	3.767407260657038	17.97995	0.0	837.0	837.0	5.0861254	3.7674072	17.97995	0.0	999	907	870	1.215	20	66	125	173	187	0	37	24	2020-02-29_214457
22	5000	3239	736	0	80	67	800	53	5.216186	3.805339780817627	17.97995	0.0	867.0	867.0	5.216186	3.8053398	17.97995	0.0	1025	945	878	1.21875	20	66	126	175	189	0	67	25	2020-02-29_214457
22	5000	3216	727	0	79	96	800	55	5.304822	3.8318139810826044	17.97995	0.0	896.0	896.0	5.304822	3.831814	17.97995	0.0	1057	978	882	1.2075	20	66	126	175	189	0	96	27	2020-02-29_214458
22	5000	3187	725	0	87	105	800	63	5.36333	3.849198116667603	17.97995	0.0	905.0	905.0	5.36333	3.849198	17.97995	0.0	1088	1001	896	1.19625	20	66	126	179	190	0	105	33	2020-02-29_214458
23	5000	3164	717	0	93	125	800	68	5.3914785	3.8427717002855033	17.97995	0.0	925.0	925.0	5.3914785	3.8427718	17.97995	0.0	1119	1026	901	1.1925	20	66	127	180	190	0	125	33	2020-02-29_214459
23	5000	3143	702	0	95	151	800	74	5.460858	3.8520944471733616	19.188492	0.0	951.0	951.0	5.460858	3.8520944	19.188492	0.0	1155	1060	909	1.19625	20	67	127	181	190	0	151	35	2020-02-29_214459
23	5000	3119	689	0	102	170	800	84	5.5505676	3.835979515824504	19.188492	0.0	970.0	970.0	5.5505676	3.8359795	19.188492	0.0	1192	1090	920	1.2025	20	67	128	183	195	0	170	36	2020-02-29_214500
24	5000	3101	674	0	106	187	800	96	5.616806	3.8456726227999347	19.188492	0.0	987.0	987.0	5.616806	3.8456726	19.188492	0.0	1225	1119	932	1.2	20	67	130	185	198	0	187	36	2020-02-29_214500
24	5000	3078	674	0	90	213	800	109	5.7273936	3.8706005101697296	19.188492	0.0	1013.0	1013.0	5.7273936	3.8706005	19.188492	0.0	1248	1158	945	1.19875	20	67	131	189	200	0	213	36	2020-02-29_214501
24	5000	3047	665	0	93	241	799	118	5.7721753	3.874516610789681	19.188492	0.0	1040.0	1040.0	5.7721753	3.8745167	19.188492	0.0	1288	1195	954	1.2002503	20	67	131	189	203	0	240	37	2020-02-29_214501
25	5000	3024	660	0	91	256	800	131	5.8754463	3.853083126586202	19.188492	0.0	1056.0	1056.0	5.8754463	3.8530831	19.188492	0.0	1316	1225	969	1.19625	20	68	132	190	207	0	256	38	2020-02-29_214502
25	5000	3005	646	0	99	267	800	144	5.942069	3.8615452151132788	19.188492	0.0	1067.0	1067.0	5.942069	3.8615453	19.188492	0.0	1349	1250	983	1.195	20	68	132	195	207	0	267	39	2020-02-29_214502
25	5000	2980	636	0	93	288	800	162	6.015369	3.8551207040377085	19.188492	0.0	1088.0	1088.0	6.015369	3.8551207	19.188492	0.0	1384	1291	1003	1.18	20	69	133	196	214	0	288	41	2020-02-29_214503
26	5000	2957	622	0	102	300	800	178	6.0898333	3.873164326651416	19.188492	0.0	1100.0	1100.0	6.0898333	3.8731644	19.188492	0.0	1421	1319	1019	1.1925	20	69	133	199	218	0	300	41	2020-02-29_214503
26	5000	2933	618	0	99	319	800	188	6.169985	3.9030018233447223	19.188492	0.0	1119.0	1119.0	6.169985	3.9030018	19.188492	0.0	1449	1350	1031	1.1925	20	69	134	202	220	0	319	43	2020-02-29_214504
26	5000	2913	611	0	88	344	800	199	6.2561545	3.914557084988142	19.188492	0.0	1144.0	1144.0	6.2561545	3.914557	19.188492	0.0	1476	1388	1044	1.18875	20	69	135	202	222	0	344	45	2020-02-29_214505
27	5000	2882	610	0	87	366	800	210	6.3571544	3.95624645166705	19.188492	0.0	1166.0	1166.0	6.3571544	3.9562464	19.188492	0.0	1508	1421	1055	1.1925	20	69	135	203	223	0	366	45	2020-02-29_214505
27	5000	2857	602	0	90	387	800	219	6.4148235	3.977561360574621	19.62809	0.0	1187.0	1187.0	6.4148235	3.9775615	19.62809	0.0	1541	1451	1064	1.20375	20	69	135	206	225	0	387	45	2020-02-29_214506
27	5000	2830	597	0	95	394	800	236	6.489143	3.985267329803917	19.62809	0.0	1194.0	1194.0	6.489143	3.9852674	19.62809	0.0	1573	1478	1084	1.21125	20	69	136	208	227	0	394	48	2020-02-29_214506
28	5000	2802	597	0	90	405	800	254	6.556892	3.9926830364925063	19.62809	0.0	1205.0	1205.0	6.556892	3.992683	19.62809	0.0	1601	1511	1106	1.2025	20	69	138	211	229	0	405	52	2020-02-29_214507
28	5000	2774	600	0	82	427	800	265	6.6116333	4.028853776230175	19.62809	0.0	1227.0	1227.0	6.6116333	4.028854	19.62809	0.0	1626	1544	1117	1.19875	20	69	138	212	232	0	427	52	2020-02-29_214507
28	5000	2753	594	0	79	437	800	284	6.6857142	4.041795525348306	19.62809	0.0	1237.0	1237.0	6.6857142	4.0417957	19.62809	0.0	1653	1574	1137	1.19125	20	70	139	214	234	0	437	53	2020-02-29_214508
29	5000	2733	592	0	72	448	800	300	6.7387075	4.0501212867189285	19.62809	0.0	1248.0	1248.0	6.7387075	4.0501213	19.62809	0.0	1675	1603	1155	1.185	20	71	140	216	236	0	448	55	2020-02-29_214508
29	5000	2704	596	0	71	452	800	321	6.8178134	4.102703059422998	19.62809	0.0	1252.0	1252.0	6.8178134	4.102703	19.62809	0.0	1700	1629	1177	1.175	20	71	141	222	242	0	452	56	2020-02-29_214509
29	5000	2685	581	0	79	452	800	347	6.900408	4.116898412526413	19.62809	0.0	1252.0	1252.0	6.8178134	4.102703	19.62809	0.0	1734	1655	1203	1.19625	20	71	143	226	245	0	452	56	2020-02-29_214510
30	5000	2661	582	0	81	448	800	371	6.922977	4.13268442802799	19.62809	0.0	1248.0	1252.0	6.8178134	4.102703	19.62809	0.0	1757	1676	1228	1.1925	20	71	145	228	251	0	448	57	2020-02-29_214510
30	5000	2636	582	0	80	443	800	401	6.997358	4.1665320311092975	19.62809	0.0	1243.0	1252.0	6.8178134	4.102703	19.62809	0.0	1782	1702	1259	1.185	20	71	146	228	259	0	443	58	2020-02-29_214511
30	5000	2613	576	0	76	455	800	421	7.0597086	4.217581806214819	20.173115	0.0	1255.0	1255.0	7.0597086	4.2175817	20.173115	0.0	1811	1735	1280	1.1625	20	72	146	233	264	0	455	59	2020-02-29_214511
31	5000	2592	573	0	76	460	800	436	7.1134124	4.238915068174897	20.535282	0.0	1260.0	1260.0	7.1134124	4.238915	20.535282	0.0	1835	1759	1299	1.16125	20	72	146	238	266	0	460	63	2020-02-29_214512
31	5000	2580	554	0	81	465	800	454	7.1510887	4.278652099059941	20.535282	0.0	1265.0	1265.0	7.1510887	4.278652	20.535282	0.0	1866	1785	1320	1.155	20	72	146	239	272	0	465	66	2020-02-29_214512
31	5000	2564	541	0	83	465	800	479	7.187545	4.290132983087266	20.535282	0.0	1265.0	1265.0	7.1510887	4.278652	20.535282	0.0	1895	1812	1347	1.1575	20	72	146	241	280	0	465	68	2020-02-29_214513
32	5000	2545	534	0	84	461	800	506	7.229966	4.284493881123279	20.535282	0.0	1261.0	1265.0	7.1510887	4.278652	20.535282	0.0	1921	1837	1376	1.15125	20	72	147	245	285	0	461	70	2020-02-29_214514
32	5000	2531	527	0	74	465	800	531	7.2681394	4.331527529325502	24.074923	0.0	1265.0	1265.0	7.1510887	4.278652	20.535282	0.0	1942	1868	1403	1.1525	20	72	148	248	289	0	465	72	2020-02-29_214514
32	5000	2513	520	0	70	479	800	545	7.2624936	4.33665754508355	24.074923	0.0	1279.0	1279.0	7.2624936	4.3366575	24.074923	0.0	1967	1897	1418	1.1525	20	72	149	250	290	0	479	73	2020-02-29_214515
33	5000	2495	514	0	70	485	800	561	7.3097415	4.3363034755458765	24.074923	0.0	1285.0	1285.0	7.3097415	4.3363037	24.074923	0.0	1991	1921	1436	1.1325	20	72	149	254	295	0	485	75	2020-02-29_214515
33	5000	2471	512	0	75	472	800	595	7.3406463	4.339798261814375	24.074923	0.0	1272.0	1285.0	7.3097415	4.3363037	24.074923	0.0	2017	1942	1470	1.125	20	72	149	256	301	0	472	75	2020-02-29_214516
33	5000	2456	492	0	84	472	800	619	7.400783	4.352955237458388	24.074923	0.0	1272.0	1285.0	7.3097415	4.3363037	24.074923	0.0	2052	1968	1496	1.095	20	72	150	259	304	0	472	77	2020-02-29_214516
34	5000	2445	479	0	84	471	800	642	7.4581475	4.357409180982183	24.074923	0.0	1271.0	1285.0	7.3097415	4.3363037	24.074923	0.0	2076	1992	1521	1.09875	20	72	151	262	309	0	471	79	2020-02-29_214517
34	5000	2424	475	0	83	471	800	662	7.5156465	4.38208937501843	24.074923	0.0	1271.0	1285.0	7.3097415	4.3363037	24.074923	0.0	2101	2018	1547	1.10375	20	72	152	263	313	0	471	85	2020-02-29_214517
34	5000	2408	461	0	78	482	800	682	7.528816	4.384536376941427	24.074923	0.0	1282.0	1285.0	7.3097415	4.3363037	24.074923	0.0	2131	2053	1571	1.0975	20	72	152	264	318	0	482	89	2020-02-29_214518
35	5000	2397	452	0	75	479	800	705	7.565403	4.388385242155631	24.074923	0.0	1279.0	1285.0	7.3097415	4.3363037	24.074923	0.0	2151	2076	1597	1.095	20	72	152	264	318	0	479	92	2020-02-29_214519
35	5000	2388	434	0	74	476	800	735	7.620268	4.424687114796115	24.074923	0.0	1276.0	1285.0	7.3097415	4.3363037	24.074923	0.0	2178	2104	1628	1.08875	20	72	153	267	322	0	476	93	2020-02-29_214519
35	5000	2366	437	0	66	491	800	745	7.6694674	4.403250681245578	24.074923	0.0	1291.0	1291.0	7.6694674	4.4032507	24.074923	0.0	2197	2131	1640	1.0725	20	72	153	267	323	0	491	95	2020-02-29_214520
36	5000	2347	431	0	70	494	800	762	7.688474	4.408486089721899	24.074923	0.0	1294.0	1294.0	7.688474	4.408486	24.074923	0.0	2222	2152	1658	1.06875	20	72	153	267	324	0	494	96	2020-02-29_214520
36	5000	2336	427	0	58	510	800	773	7.6921444	4.434811274524477	24.074923	0.0	1310.0	1310.0	7.6921444	4.434811	24.074923	0.0	2237	2179	1669	1.07	20	72	154	267	325	0	510	96	2020-02-29_214521
36	5000	2327	422	0	52	519	800	783	7.7045145	4.455925311957348	24.074923	0.0	1319.0	1319.0	7.7045145	4.4559255	24.074923	0.0	2251	2199	1680	1.075	20	72	154	267	325	0	519	97	2020-02-29_214521
37	5000	2316	415	0	45	531	800	794	7.6615424	4.460242008434488	24.074923	0.0	1331.0	1331.0	7.6615424	4.460242	24.074923	0.0	2269	2224	1693	1.05875	20	72	154	267	327	0	531	99	2020-02-29_214522
37	5000	2303	398	0	62	527	800	810	7.6883073	4.4650210314487095	24.074923	0.0	1327.0	1331.0	7.6615424	4.460242	24.074923	0.0	2299	2237	1710	1.04875	20	72	154	267	329	0	527	100	2020-02-29_214522
37	5000	2290	392	0	67	519	800	831	7.718335	4.478204502589916	24.074923	0.0	1319.0	1331.0	7.6615424	4.460242	24.074923	0.0	2318	2251	1732	1.0475	20	72	154	268	333	0	519	101	2020-02-29_214523
38	5000	2280	378	0	72	523	800	844	7.713101	4.471838890585672	24.074923	0.0	1323.0	1331.0	7.6615424	4.460242	24.074923	0.0	2342	2270	1747	1.03375	20	72	154	269	333	0	523	103	2020-02-29_214523
38	5000	2265	369	0	66	535	800	859	7.7491484	4.47915888349463	24.074923	0.0	1335.0	1335.0	7.7491484	4.479159	24.074923	0.0	2366	2300	1765	1.03125	20	72	154	270	335	0	535	106	2020-02-29_214524
38	5000	2254	354	0	72	538	800	873	7.7341013	4.485829187332572	24.074923	0.0	1338.0	1338.0	7.7341013	4.4858294	24.074923	0.0	2392	2320	1782	1.02875	20	72	154	270	337	0	538	109	2020-02-29_214524
39	5000	2241	345	0	69	548	800	887	7.761109	4.516824424400331	24.074923	0.0	1348.0	1348.0	7.761109	4.5168242	24.074923	0.0	2414	2345	1797	1.02375	20	72	156	271	338	0	548	110	2020-02-29_214525
39	5000	2225	351	0	57	552	800	901	7.7994466	4.530668444967866	24.074923	0.0	1352.0	1352.0	7.7994466	4.5306683	24.074923	0.0	2424	2367	1815	1.0375	20	72	156	272	340	0	552	114	2020-02-29_214525
39	5000	2210	359	0	37	564	800	913	7.7881303	4.541111600128248	24.074923	0.0	1364.0	1364.0	7.7881303	4.5411115	24.074923	0.0	2431	2394	1830	1.03375	20	72	156	272	343	0	564	117	2020-02-29_214526
40	5000	2196	353	0	36	576	800	922	7.8318877	4.557067354040611	24.074923	0.0	1376.0	1376.0	7.8318877	4.5570674	24.074923	0.0	2451	2415	1839	1.04	20	72	156	272	345	0	576	117	2020-02-29_214526
40	5000	2181	354	0	40	574	799	932	7.8434305	4.566807216142812	24.074923	0.0	1373.0	1376.0	7.8318877	4.5570674	24.074923	0.0	2465	2425	1851	1.0225282	20	72	156	272	348	0	573	120	2020-02-29_214527
40	5000	2175	346	0	47	563	800	948	7.848262	4.573280244710056	24.074923	0.0	1363.0	1376.0	7.8318877	4.5570674	24.074923	0.0	2479	2432	1869	1.03	20	72	157	272	348	0	563	121	2020-02-29_214527
41	5000	2164	344	0	41	567	800	960	7.838895	4.577546691823068	24.074923	0.0	1367.0	1376.0	7.8318877	4.5570674	24.074923	0.0	2492	2451	1884	1.0225	20	72	158	274	350	0	567	124	2020-02-29_214528
41	5000	2159	329	0	44	574	800	970	7.817538	4.5771114542390565	24.074923	0.0	1374.0	1376.0	7.8318877	4.5570674	24.074923	0.0	2512	2468	1894	1.00625	20	72	158	274	351	0	574	124	2020-02-29_214528
41	5000	2148	321	0	51	574	800	980	7.813781	4.570014722203554	24.074923	0.0	1374.0	1376.0	7.8318877	4.5570674	24.074923	0.0	2531	2480	1906	1.0	20	72	158	276	352	0	574	126	2020-02-29_214529
42	5000	2144	313	0	50	572	800	994	7.825328	4.592552807566093	24.074923	0.0	1372.0	1376.0	7.8318877	4.5570674	24.074923	0.0	2543	2493	1921	0.9875	20	72	158	276	353	0	572	127	2020-02-29_214529
42	5000	2133	306	0	48	575	800	1008	7.8431373	4.604624223484687	24.074923	0.0	1375.0	1376.0	7.8318877	4.5570674	24.074923	0.0	2561	2513	1938	0.98125	20	72	158	276	354	0	575	130	2020-02-29_214530
42	5000	2119	300	0	50	571	800	1027	7.8975744	4.632622288728008	24.074923	0.0	1371.0	1376.0	7.8318877	4.5570674	24.074923	0.0	2581	2531	1960	0.95875	20	72	158	278	355	0	571	133	2020-02-29_214530
43	5000	2112	288	0	57	567	800	1039	7.922427	4.631983871076105	24.074923	0.0	1367.0	1376.0	7.8318877	4.5570674	24.074923	0.0	2600	2543	1976	0.94875	20	72	158	278	357	0	567	137	2020-02-29_214531
43	5000	2102	280	0	56	568	800	1056	7.907702	4.643288615372667	24.074923	0.0	1368.0	1376.0	7.8318877	4.5570674	24.074923	0.0	2618	2562	1994	0.955	20	72	158	278	359	0	568	138	2020-02-29_214531
43	5000	2093	271	0	54	556	800	1085	7.937989	4.629558481870657	24.074923	0.0	1356.0	1376.0	7.8318877	4.5570674	24.074923	0.0	2636	2582	2026	0.9525	20	72	158	280	364	0	556	141	2020-02-29_214532
44	5000	2087	265	0	48	557	800	1099	7.9636874	4.640444768109413	24.074923	0.0	1357.0	1376.0	7.8318877	4.5570674	24.074923	0.0	2648	2600	2043	0.94125	20	72	158	282	367	0	557	144	2020-02-29_214532
44	5000	2078	256	0	47	558	800	1117	7.975539	4.626165707059132	24.074923	0.0	1358.0	1376.0	7.8318877	4.5570674	24.074923	0.0	2666	2619	2061	0.935	20	72	158	282	367	0	558	144	2020-02-29_214533
44	5000	2068	250	0	45	560	799	1133	7.9575257	4.634777970906439	24.074923	0.0	1359.0	1376.0	7.8318877	4.5570674	24.074923	0.0	2682	2637	2077	0.9374218	20	72	158	283	368	0	559	145	2020-02-29_214533
45	5000	2061	244	0	46	552	799	1150	7.9703026	4.648717330075191	24.074923	0.0	1351.0	1376.0	7.8318877	4.5570674	24.074923	0.0	2695	2649	2097	0.9161452	20	72	158	284	370	0	551	148	2020-02-29_214534
45	5000	2047	241	0	46	550	800	1166	8.003126	4.6478798411557785	24.074923	0.0	1350.0	1376.0	7.8318877	4.5570674	24.074923	0.0	2712	2666	2116	0.90875	20	72	158	284	373	0	550	150	2020-02-29_214534
45	5000	2039	232	0	46	540	799	1191	8.009826	4.654582294608215	24.074923	0.0	1339.0	1376.0	7.8318877	4.5570674	24.074923	0.0	2729	2683	2143	0.91364205	20	72	158	284	377	0	539	153	2020-02-29_214535
46	5000	2035	223	0	46	527	800	1214	8.030084	4.6634107993842315	24.074923	0.0	1327.0	1376.0	7.8318877	4.5570674	24.074923	0.0	2742	2696	2169	0.91125	20	72	158	285	383	0	527	155	2020-02-29_214535
46	5000	2023	223	0	40	519	800	1239	8.001762	4.662889905074502	24.074923	0.0	1319.0	1376.0	7.8318877	4.5570674	24.074923	0.0	2754	2714	2195	0.905	20	72	159	285	385	0	519	156	2020-02-29_214536
46	5000	2012	222	0	36	507	800	1264	8.057557	4.675231136381266	24.074923	0.0	1307.0	1376.0	7.8318877	4.5570674	24.074923	0.0	2766	2730	2223	0.92875	20	73	160	286	389	0	507	159	2020-02-29_214536
47	5000	2002	221	0	35	496	800	1286	8.057528	4.683929100470811	24.074923	0.0	1296.0	1376.0	7.8318877	4.5570674	24.074923	0.0	2777	2742	2246	0.945	20	73	160	287	392	0	496	160	2020-02-29_214537
47	5000	1987	221	0	36	482	800	1312	8.03222	4.6856317484627565	24.074923	0.0	1282.0	1376.0	7.8318877	4.5570674	24.074923	0.0	2792	2756	2274	0.91625	20	73	160	287	394	0	482	162	2020-02-29_214537
47	5000	1978	216	0	39	474	800	1327	8.02212	4.6917306754498425	24.074923	0.0	1274.0	1376.0	7.8318877	4.5570674	24.074923	0.0	2806	2767	2293	0.925	20	73	160	288	395	0	474	166	2020-02-29_214538
48	5000	1971	214	0	36	456	799	1356	8.044423	4.702230273333818	20.632969	0.0	1255.0	1376.0	7.8318877	4.5570674	24.074923	0.0	2815	2779	2323	0.9048811	20	73	160	289	398	0	455	168	2020-02-29_214538
48	5000	1965	209	0	32	448	800	1376	8.042626	4.729933666707714	20.632969	0.0	1248.0	1376.0	7.8318877	4.5570674	24.074923	0.0	2826	2794	2346	0.88875	20	73	160	289	401	0	448	170	2020-02-29_214539
48	5000	1959	205	0	30	438	800	1395	8.042752	4.745377550128305	20.632969	0.0	1238.0	1376.0	7.8318877	4.5570674	24.074923	0.0	2836	2806	2368	0.8675	20	73	160	289	402	0	438	173	2020-02-29_214539
49	5000	1949	207	0	28	420	799	1419	8.073397	4.767864364038901	20.632969	0.0	1219.0	1376.0	7.8318877	4.5570674	24.074923	0.0	2844	2816	2396	0.8986233	20	73	161	289	406	0	419	178	2020-02-29_214540
49	5000	1944	205	0	25	402	800	1440	8.050746	4.7561096250895165	20.632969	0.0	1202.0	1376.0	7.8318877	4.5570674	24.074923	0.0	2851	2826	2424	0.89	20	73	161	290	409	0	402	184	2020-02-29_214540
49	5000	1939	196	0	29	387	800	1464	8.098455	4.779910230232575	20.632969	0.0	1187.0	1376.0	7.8318877	4.5570674	24.074923	0.0	2865	2836	2449	0.8925	20	73	161	293	411	0	387	185	2020-02-29_214541
50	5000	1930	194	0	31	375	800	1482	8.081168	4.764570075671198	20.632969	0.0	1175.0	1376.0	7.8318877	4.5570674	24.074923	0.0	2876	2845	2470	0.8975	20	73	162	293	412	0	375	188	2020-02-29_214541
50	5000	1924	197	0	28	361	798	1502	8.101443	4.795955408278755	23.720499	0.0	1159.0	1376.0	7.8318877	4.5570674	24.074923	0.0	2879	2851	2490	0.89849627	20	73	163	293	412	0	359	190	2020-02-29_214542
50	5000	1918	190	0	26	350	800	1523	8.08173	4.791750478702588	23.720499	0.0	1150.0	1376.0	7.8318877	4.5570674	24.074923	0.0	2892	2866	2516	0.8975	20	73	163	293	415	0	350	193	2020-02-29_214542
51	5000	1914	182	0	28	349	800	1533	8.092948	4.794857632270755	23.720499	0.0	1149.0	1376.0	7.8318877	4.5570674	24.074923	0.0	2904	2876	2527	0.9	20	73	163	293	415	0	349	194	2020-02-29_214543
51	5000	1914	172	0	34	336	800	1549	8.09713	4.800014996505199	23.720499	0.0	1136.0	1376.0	7.8318877	4.5570674	24.074923	0.0	2914	2880	2544	0.90625	20	73	163	294	415	0	336	195	2020-02-29_214543
51	5000	1910	168	0	30	338	799	1560	8.108292	4.808862475673069	23.720499	0.0	1137.0	1376.0	7.8318877	4.5570674	24.074923	0.0	2922	2892	2554	0.9098874	20	73	163	294	415	0	337	195	2020-02-29_214544
52	5000	1907	158	0	29	340	799	1572	8.102766	4.816771754050137	23.720499	0.0	1139.0	1376.0	7.8318877	4.5570674	24.074923	0.0	2935	2906	2566	0.9073842	20	73	163	294	415	0	339	195	2020-02-29_214544
52	5000	1902	158	0	26	338	800	1580	8.111714	4.816056559816705	23.720499	0.0	1138.0	1376.0	7.8318877	4.5570674	24.074923	0.0	2940	2914	2576	0.90375	20	73	163	294	417	0	338	196	2020-02-29_214545
52	5000	1899	153	0	26	329	799	1597	8.132788	4.811256545298508	23.720499	0.0	1128.0	1376.0	7.8318877	4.5570674	24.074923	0.0	2948	2922	2593	0.9011264	20	73	163	295	417	0	328	197	2020-02-29_214545
53	5000	1897	151	0	17	326	800	1610	8.142345	4.821070582102816	23.720499	0.0	1126.0	1376.0	7.8318877	4.5570674	24.074923	0.0	2952	2935	2609	0.89625	20	73	163	295	417	0	326	199	2020-02-29_214545
53	5000	1895	142	0	23	321	799	1619	8.155818	4.796341757693232	23.720499	0.0	1120.0	1376.0	7.8318877	4.5570674	24.074923	0.0	2963	2940	2619	0.90237796	20	73	163	295	419	0	320	201	2020-02-29_214546
53	5000	1891	132	0	29	309	800	1637	8.184855	4.766852348997047	23.720499	0.0	1109.0	1376.0	7.8318877	4.5570674	24.074923	0.0	2977	2948	2639	0.8975	20	73	163	296	419	0	309	202	2020-02-29_214546
54	5000	1883	138	0	27	296	798	1653	8.147162	4.767058410197055	23.720499	0.0	1094.0	1376.0	7.8318877	4.5570674	24.074923	0.0	2979	2952	2656	0.8972431	20	73	163	296	419	0	294	205	2020-02-29_214547
54	5000	1880	136	0	21	290	797	1670	8.158047	4.757324594620803	23.720499	0.0	1087.0	1376.0	7.8318877	4.5570674	24.074923	0.0	2984	2963	2673	0.88456714	20	73	163	297	419	0	287	206	2020-02-29_214547
54	5000	1876	129	0	18	285	800	1685	8.116395	4.7615250758526555	23.720499	0.0	1085.0	1376.0	7.8318877	4.5570674	24.074923	0.0	2995	2977	2692	0.8725	20	73	163	298	421	0	285	207	2020-02-29_214548
55	5000	1867	129	0	25	269	799	1704	8.131332	4.76745670324948	23.720499	0.0	1068.0	1376.0	7.8318877	4.5570674	24.074923	0.0	3004	2979	2710	0.8836045	20	73	163	298	424	0	268	207	2020-02-29_214548
55	5000	1863	127	0	26	260	797	1719	8.113395	4.743842701766319	23.720499	0.0	1057.0	1376.0	7.8318877	4.5570674	24.074923	0.0	3010	2984	2724	0.8795483	20	73	163	298	426	0	257	208	2020-02-29_214549
55	5000	1860	121	0	24	255	797	1733	8.087967	4.711629180992979	23.720499	0.0	1052.0	1376.0	7.8318877	4.5570674	24.074923	0.0	3019	2995	2740	0.8707654	20	73	163	298	427	0	252	210	2020-02-29_214549
56	5000	1858	117	0	20	241	800	1751	8.108633	4.709942612996958	23.720499	0.0	1041.0	1376.0	7.8318877	4.5570674	24.074923	0.0	3025	3005	2764	0.85625	20	73	163	298	429	0	241	213	2020-02-29_214550
56	5000	1853	116	0	21	237	795	1764	8.103568	4.694620852695298	23.720499	0.0	1032.0	1376.0	7.8318877	4.5570674	24.074923	0.0	3031	3010	2773	0.8566038	20	73	163	298	430	0	232	214	2020-02-29_214550
56	5000	1852	112	0	17	225	797	1782	8.139301	4.7021582741005625	23.720499	0.0	1022.0	1376.0	7.8318877	4.5570674	24.074923	0.0	3036	3019	2794	0.8619824	20	73	163	298	432	0	222	215	2020-02-29_214550
57	5000	1847	114	0	14	211	799	1798	8.145863	4.689707325341666	23.720499	0.0	1010.0	1376.0	7.8318877	4.5570674	24.074923	0.0	3039	3025	2814	0.8598248	20	73	163	299	433	0	210	217	2020-02-29_214551
57	5000	1843	112	0	13	200	797	1818	8.133965	4.703818438029812	23.720499	0.0	997.0	1376.0	7.8318877	4.5570674	24.074923	0.0	3045	3032	2832	0.8531995	20	73	163	299	434	0	197	217	2020-02-29_214551
57	5000	1840	109	0	15	189	800	1829	8.125876	4.6975307714927315	23.720499	0.0	989.0	1376.0	7.8318877	4.5570674	24.074923	0.0	3051	3036	2847	0.8425	20	73	163	299	434	0	189	218	2020-02-29_214552
58	5000	1835	107	0	19	178	800	1839	8.119729	4.702245484298379	23.720499	0.0	978.0	1376.0	7.8318877	4.5570674	24.074923	0.0	3058	3039	2861	0.83625	20	73	163	299	434	0	178	222	2020-02-29_214552
58	5000	1832	106	0	16	170	799	1854	8.108607	4.705371408913987	23.720499	0.0	969.0	1376.0	7.8318877	4.5570674	24.074923	0.0	3062	3046	2876	0.8272841	20	73	163	299	436	0	169	223	2020-02-29_214553
58	5000	1832	97	0	20	161	796	1868	8.125208	4.720090764029725	23.720499	0.0	957.0	1376.0	7.8318877	4.5570674	24.074923	0.0	3071	3051	2890	0.8316583	20	73	163	300	436	0	157	226	2020-02-29_214553
59	5000	1827	99	0	16	157	796	1878	8.12085	4.724245017148842	23.720499	0.0	953.0	1376.0	7.8318877	4.5570674	24.074923	0.0	3074	3058	2901	0.8329146	20	73	163	301	438	0	153	227	2020-02-29_214553
59	5000	1825	94	0	19	141	797	1895	8.11269	4.716783530648826	23.720499	0.0	938.0	1376.0	7.8318877	4.5570674	24.074923	0.0	3081	3062	2921	0.84818065	20	73	164	301	438	0	138	229	2020-02-29_214554
59	5000	1819	97	0	13	130	798	1912	8.09017	4.710619256197158	23.720499	0.0	928.0	1376.0	7.8318877	4.5570674	24.074923	0.0	3084	3071	2941	0.8320802	20	73	164	301	438	0	128	231	2020-02-29_214554
60	5000	1818	93	0	15	113	795	1933	8.118178	4.722657259679896	23.720499	0.0	908.0	1376.0	7.8318877	4.5570674	24.074923	0.0	3089	3074	2961	0.8314465	20	73	164	301	440	0	108	233	2020-02-29_214555
60	5000	1814	87	0	18	99	796	1953	8.157136	4.745110856621368	23.720499	0.0	895.0	1376.0	7.8318877	4.5570674	24.074923	0.0	3099	3081	2982	0.81281406	20	73	164	301	440	0	95	233	2020-02-29_214555
60	5000	1813	87	0	15	77	797	1974	8.181473	4.767528316451717	23.720499	0.0	874.0	1376.0	7.8318877	4.5570674	24.074923	0.0	3100	3085	3008	0.8331242	20	73	164	301	442	0	74	237	2020-02-29_214556
61	5000	1811	85	0	14	59	797	1996	8.209541	4.803146785172924	23.720499	0.0	856.0	1376.0	7.8318877	4.5570674	24.074923	0.0	3104	3090	3031	0.82057714	20	73	164	301	444	0	56	238	2020-02-29_214556
61	5000	1809	78	0	14	44	795	2019	8.278204	4.784163640671445	23.720499	0.0	839.0	1376.0	7.8318877	4.5570674	24.074923	0.0	3113	3099	3055	0.8301887	20	73	164	302	444	0	39	241	2020-02-29_214556
61	5000	1809	77	0	14	32	784	2042	8.261765	4.805390295716368	23.720499	0.0	816.0	1376.0	7.8318877	4.5570674	24.074923	0.0	3114	3100	3068	0.84311223	20	73	164	302	447	0	16	242	2020-02-29_214557
62	5000	1806	77	0	12	13	786	2062	8.226267	4.820738045628016	23.720499	0.0	799.0	1376.0	7.8318877	4.5570674	24.074923	0.0	3117	3105	3092	0.8231552	20	73	164	303	447	1	0	244	2020-02-29_214557
62	5000	1806	75	0	5	0	782	2087	8.1742935	4.8166701839306585	23.720499	0.0	782.0	1376.0	7.8318877	4.5570674	24.074923	0.0	3119	3114	3114	0.8094629	20	73	164	303	447	18	0	245	2020-02-29_214558
62	5000	1806	72	0	8	0	753	2112	8.194055	4.831836446722506	23.720499	0.0	753.0	1376.0	7.8318877	4.5570674	24.074923	0.0	3122	3114	3114	0.81673306	20	73	164	303	447	47	0	249	2020-02-29_214558
63	5000	1805	67	0	11	0	734	2134	8.192005	4.775492274288798	23.720499	0.0	734.0	1376.0	7.8318877	4.5570674	24.074923	0.0	3128	3117	3117	0.8106267	20	73	164	303	447	66	0	249	2020-02-29_214558
63	5000	1803	66	0	12	0	716	2151	8.235764	4.806110053635503	23.720499	0.0	716.0	1376.0	7.8318877	4.5570674	24.074923	0.0	3131	3119	3119	0.81005585	20	73	164	303	447	84	0	252	2020-02-29_214559
63	5000	1801	65	0	12	0	707	2163	8.19614	4.818830611646888	23.720499	0.0	707.0	1376.0	7.8318877	4.5570674	24.074923	0.0	3134	3122	3122	0.8005658	20	73	164	303	447	93	0	252	2020-02-29_214559
64	5000	1799	64	0	9	0	694	2182	8.208358	4.828801672469166	23.720499	0.0	694.0	1376.0	7.8318877	4.5570674	24.074923	0.0	3137	3128	3128	0.80835736	20	73	164	303	447	106	0	252	2020-02-29_214559
64	5000	1799	62	0	8	0	676	2202	8.234263	4.815068339875954	23.720499	0.0	676.0	1376.0	7.8318877	4.5570674	24.074923	0.0	3139	3131	3131	0.80473375	20	73	164	303	447	124	0	253	2020-02-29_214600
64	5000	1797	60	0	9	0	655	2226	8.268832	4.84125814022027	23.720499	0.0	655.0	1376.0	7.8318877	4.5570674	24.074923	0.0	3143	3134	3134	0.7832061	20	73	164	303	447	145	0	253	2020-02-29_214600
65	5000	1795	53	0	15	0	636	2248	8.294826	4.908514581430737	23.720499	0.0	636.0	1376.0	7.8318877	4.5570674	24.074923	0.0	3152	3137	3137	0.7720126	20	73	164	303	447	164	0	253	2020-02-29_214601
65	5000	1795	49	0	17	0	620	2266	8.269879	4.880926979698871	23.720499	0.0	620.0	1376.0	7.8318877	4.5570674	24.074923	0.0	3156	3139	3139	0.766129	20	73	164	303	447	180	0	253	2020-02-29_214601
65	5000	1794	49	0	14	0	604	2286	8.240023	4.861708494749046	23.720499	0.0	604.0	1376.0	7.8318877	4.5570674	24.074923	0.0	3157	3143	3143	0.7682119	20	73	164	303	447	196	0	253	2020-02-29_214601
66	5000	1794	49	0	5	0	593	2305	8.29769	4.878779975472584	23.720499	0.0	593.0	1376.0	7.8318877	4.5570674	24.074923	0.0	3157	3152	3152	0.76559865	20	73	164	303	447	207	0	254	2020-02-29_214602
66	5000	1794	46	0	4	0	576	2326	8.252701	4.850444474450918	23.720499	0.0	576.0	1376.0	7.8318877	4.5570674	24.074923	0.0	3160	3156	3156	0.7447917	20	73	164	303	447	224	0	254	2020-02-29_214602
66	5000	1793	43	0	7	0	558	2345	8.294024	4.819009910926356	23.720499	0.0	558.0	1376.0	7.8318877	4.5570674	24.074923	0.0	3164	3157	3157	0.7437276	20	73	164	303	447	242	0	254	2020-02-29_214602
67	5000	1792	41	0	10	0	540	2363	8.235715	4.794824217755517	23.720499	0.0	540.0	1376.0	7.8318877	4.5570674	24.074923	0.0	3167	3157	3157	0.7314815	20	73	164	303	447	260	0	254	2020-02-29_214603
67	5000	1792	40	0	8	0	524	2380	8.2064495	4.766196294842636	23.720499	0.0	524.0	1376.0	7.8318877	4.5570674	24.074923	0.0	3168	3160	3160	0.72137403	20	73	164	303	447	276	0	256	2020-02-29_214603
67	5000	1791	39	0	6	0	514	2394	8.305708	4.782040998065338	23.720499	0.0	514.0	1376.0	7.8318877	4.5570674	24.074923	0.0	3170	3164	3164	0.7237354	20	73	164	303	447	286	0	256	2020-02-29_214603
68	5000	1791	35	0	7	0	502	2409	8.336033	4.785329237944589	23.720499	0.0	502.0	1376.0	7.8318877	4.5570674	24.074923	0.0	3174	3167	3167	0.7270916	20	73	164	303	447	298	0	256	2020-02-29_214604
68	5000	1790	33	0	9	0	481	2430	8.33396	4.790435146245157	23.720499	0.0	481.0	1376.0	7.8318877	4.5570674	24.074923	0.0	3177	3168	3168	0.7318087	20	73	164	303	447	319	0	257	2020-02-29_214604
68	5000	1788	34	0	8	0	469	2444	8.396659	4.801131456853812	23.720499	0.0	469.0	1376.0	7.8318877	4.5570674	24.074923	0.0	3178	3170	3170	0.73134327	20	73	164	303	447	331	0	257	2020-02-29_214604
69	5000	1787	32	0	7	0	464	2453	8.410652	4.822804306182496	23.720499	0.0	464.0	1376.0	7.8318877	4.5570674	24.074923	0.0	3181	3174	3174	0.73060346	20	73	164	304	447	336	0	257	2020-02-29_214604
69	5000	1786	32	0	5	0	452	2468	8.429757	4.806305899623622	23.720499	0.0	452.0	1376.0	7.8318877	4.5570674	24.074923	0.0	3182	3177	3177	0.7300885	20	73	164	304	447	348	0	257	2020-02-29_214605
69	5000	1786	31	0	5	0	436	2484	8.446358	4.818570556466057	23.720499	0.0	436.0	1376.0	7.8318877	4.5570674	24.074923	0.0	3183	3178	3178	0.70412844	20	73	164	304	447	364	0	258	2020-02-29_214605
70	5000	1784	32	0	3	0	423	2499	8.450141	4.813036802004145	23.720499	0.0	423.0	1376.0	7.8318877	4.5570674	24.074923	0.0	3184	3181	3181	0.7092199	20	73	164	304	447	377	0	259	2020-02-29_214605
70	5000	1784	31	0	3	0	403	2519	8.549477	4.8305288706861305	23.720499	0.0	403.0	1376.0	7.8318877	4.5570674	24.074923	0.0	3185	3182	3182	0.7171216	20	73	164	304	447	397	0	260	2020-02-29_214606
70	5000	1784	31	0	2	0	392	2531	8.582016	4.803950456362203	23.720499	0.0	392.0	1376.0	7.8318877	4.5570674	24.074923	0.0	3185	3183	3183	0.7219388	20	73	164	304	447	408	0	260	2020-02-29_214606
71	5000	1783	25	0	8	0	381	2543	8.686817	4.794730138732678	23.720499	0.0	381.0	1376.0	7.8318877	4.5570674	24.074923	0.0	3192	3184	3184	0.7217848	20	73	164	304	447	419	0	260	2020-02-29_214606
71	5000	1783	21	0	11	0	373	2552	8.72267	4.791634048129749	23.720499	0.0	373.0	1376.0	7.8318877	4.5570674	24.074923	0.0	3196	3185	3185	0.71313673	20	73	164	304	447	427	0	260	2020-02-29_214607
71	5000	1782	20	0	13	0	360	2565	8.677078	4.778102661639452	23.720499	0.0	360.0	1376.0	7.8318877	4.5570674	24.074923	0.0	3198	3185	3185	0.7138889	20	73	164	304	447	440	0	260	2020-02-29_214607
72	5000	1782	20	0	6	0	345	2586	8.670028	4.801436352399413	23.720499	0.0	345.0	1376.0	7.8318877	4.5570674	24.074923	0.0	3198	3192	3192	0.71304345	20	73	164	304	447	455	0	261	2020-02-29_214607
72	5000	1781	20	0	3	0	334	2601	8.6780205	4.837308871019863	23.720499	0.0	334.0	1376.0	7.8318877	4.5570674	24.074923	0.0	3199	3196	3196	0.7005988	20	73	164	304	447	466	0	261	2020-02-29_214607
72	5000	1780	21	0	1	0	322	2614	8.772034	4.836596319281616	23.720499	0.0	322.0	1376.0	7.8318877	4.5570674	24.074923	0.0	3199	3198	3198	0.6863354	20	73	164	304	447	478	0	262	2020-02-29_214608
73	5000	1780	19	0	3	0	313	2623	8.711189	4.797546936091809	23.720499	0.0	313.0	1376.0	7.8318877	4.5570674	24.074923	0.0	3201	3198	3198	0.6805112	20	73	164	304	447	487	0	262	2020-02-29_214608
73	5000	1779	19	0	3	0	301	2636	8.729191	4.82617958157772	23.720499	0.0	301.0	1376.0	7.8318877	4.5570674	24.074923	0.0	3202	3199	3199	0.6777409	20	73	164	304	447	499	0	262	2020-02-29_214608
73	5000	1779	18	0	3	0	288	2649	8.812979	4.842667981780569	23.720499	0.0	288.0	1376.0	7.8318877	4.5570674	24.074923	0.0	3203	3200	3200	0.6631944	20	73	164	304	447	512	0	263	2020-02-29_214608
74	5000	1779	17	0	3	0	274	2663	8.7910595	4.868724990408327	23.720499	0.0	274.0	1376.0	7.8318877	4.5570674	24.074923	0.0	3204	3201	3201	0.6569343	20	73	164	304	447	526	0	264	2020-02-29_214609
74	5000	1779	14	0	5	0	258	2679	8.9200735	4.906145422726027	23.720499	0.0	258.0	1376.0	7.8318877	4.5570674	24.074923	0.0	3207	3202	3202	0.6666667	20	73	164	304	447	542	0	265	2020-02-29_214609
74	5000	1779	13	0	5	0	246	2691	8.988259	4.970883469223515	23.720499	0.0	246.0	1376.0	7.8318877	4.5570674	24.074923	0.0	3208	3203	3203	0.6585366	20	73	164	304	447	554	0	266	2020-02-29_214609
75	5000	1779	13	0	4	0	235	2703	9.129146	4.948410534220614	23.720499	0.0	235.0	1376.0	7.8318877	4.5570674	24.074923	0.0	3208	3204	3204	0.6468085	20	73	164	304	447	565	0	266	2020-02-29_214609
75	5000	1779	11	0	3	0	226	2715	9.141095	4.93525838065379	23.720499	0.0	226.0	1376.0	7.8318877	4.5570674	24.074923	0.0	3210	3207	3207	0.65929204	20	73	164	304	447	574	0	266	2020-02-29_214610
75	5000	1778	12	0	2	0	207	2734	9.110452	4.914667962501701	23.720499	0.0	207.0	1376.0	7.8318877	4.5570674	24.074923	0.0	3210	3208	3208	0.5942029	20	73	164	304	447	593	0	267	2020-02-29_214610
76	5000	1778	12	0	2	0	190	2751	9.216279	4.964857772219085	23.720499	0.0	190.0	1376.0	7.8318877	4.5570674	24.074923	0.0	3210	3208	3208	0.5842105	20	73	164	304	447	610	0	267	2020-02-29_214610
76	5000	1778	11	0	1	0	173	2770	9.190498	4.937378121332484	23.720499	0.0	173.0	1376.0	7.8318877	4.5570674	24.074923	0.0	3211	3210	3210	0.5202312	20	73	164	304	447	627	0	267	2020-02-29_214610
76	5000	1778	10	0	2	0	154	2789	9.354359	4.964769988633821	23.720499	0.0	154.0	1376.0	7.8318877	4.5570674	24.074923	0.0	3212	3210	3210	0.5194805	20	73	164	304	447	646	0	267	2020-02-29_214611
77	5000	1777	11	0	2	0	139	2803	9.495043	4.990561159187787	23.720499	0.0	139.0	1376.0	7.8318877	4.5570674	24.074923	0.0	3212	3210	3210	0.5539568	20	73	164	304	447	661	0	268	2020-02-29_214611
77	5000	1777	11	0	1	0	127	2815	9.726391	4.953467709210529	23.720499	0.0	127.0	1376.0	7.8318877	4.5570674	24.074923	0.0	3212	3211	3211	0.5590551	20	73	164	304	447	673	0	269	2020-02-29_214611
77	5000	1777	10	0	1	0	117	2826	9.764008	4.872280242489397	23.720499	0.0	117.0	1376.0	7.8318877	4.5570674	24.074923	0.0	3213	3212	3212	0.5470086	20	73	164	304	447	683	0	269	2020-02-29_214611
78	5000	1777	9	0	2	0	110	2833	9.599546	4.781095614465182	19.928513	0.0	110.0	1376.0	7.8318877	4.5570674	24.074923	0.0	3214	3212	3212	0.5181818	20	73	164	304	447	690	0	269	2020-02-29_214611
78	5000	1777	9	0	2	0	101	2842	9.571762	4.800685102525813	19.928513	0.0	101.0	1376.0	7.8318877	4.5570674	24.074923	0.0	3214	3212	3212	0.4950495	20	73	164	304	447	699	0	269	2020-02-29_214612
78	5000	1777	8	0	2	0	96	2848	9.559312	4.878125484840423	19.928513	0.0	96.0	1376.0	7.8318877	4.5570674	24.074923	0.0	3215	3213	3213	0.47916666	20	73	164	304	447	704	0	269	2020-02-29_214612
79	5000	1777	8	0	1	0	92	2853	9.448202	4.8993765920993395	19.928513	0.0	92.0	1376.0	7.8318877	4.5570674	24.074923	0.0	3215	3214	3214	0.47826087	20	73	164	304	447	708	0	269	2020-02-29_214612
79	5000	1777	8	0	1	0	85	2860	9.672703	4.741924247159153	19.928513	0.0	85.0	1376.0	7.8318877	4.5570674	24.074923	0.0	3215	3214	3214	0.5176471	20	73	164	304	447	715	0	269	2020-02-29_214612
79	5000	1776	9	0	0	0	80	2866	9.546823	4.74839675348592	19.928513	0.0	80.0	1376.0	7.8318877	4.5570674	24.074923	0.0	3215	3215	3215	0.5125	20	73	164	304	447	720	0	269	2020-02-29_214612
80	5000	1776	7	0	2	0	74	2872	9.686441	4.6241582155978245	19.928513	0.0	74.0	1376.0	7.8318877	4.5570674	24.074923	0.0	3217	3215	3215	0.527027	20	73	164	304	447	726	0	269	2020-02-29_214612
80	5000	1776	7	0	2	0	68	2878	9.790428	4.576440077967966	19.928513	0.0	68.0	1376.0	7.8318877	4.5570674	24.074923	0.0	3217	3215	3215	0.5147059	20	73	164	304	447	732	0	269	2020-02-29_214613
80	5000	1776	7	0	2	0	64	2881	9.772846	4.687674557296715	19.928513	0.0	64.0	1376.0	7.8318877	4.5570674	24.074923	0.0	3217	3215	3215	0.53125	20	73	164	304	447	736	0	270	2020-02-29_214613
81	5000	1775	6	0	2	0	62	2885	9.77394	4.751120585721684	19.928513	0.0	62.0	1376.0	7.8318877	4.5570674	24.074923	0.0	3219	3217	3217	0.516129	20	73	164	304	447	738	0	270	2020-02-29_214613
81	5000	1775	5	0	3	0	58	2889	9.753131	4.668065588038424	19.928513	0.0	58.0	1376.0	7.8318877	4.5570674	24.074923	0.0	3220	3217	3217	0.4827586	20	73	164	304	447	742	0	270	2020-02-29_214613
81	5000	1775	5	0	3	0	56	2891	9.840608	4.649394884011852	19.928513	0.0	56.0	1376.0	7.8318877	4.5570674	24.074923	0.0	3220	3217	3217	0.48214287	20	73	164	304	447	744	0	270	2020-02-29_214613
82	5000	1775	5	0	1	0	55	2894	10.047248	4.802550297979608	19.928513	0.0	55.0	1376.0	7.8318877	4.5570674	24.074923	0.0	3220	3219	3219	0.4909091	20	73	164	304	447	745	0	270	2020-02-29_214614
82	5000	1775	5	0	0	0	51	2899	9.750741	4.526561126340079	17.890888	0.0	51.0	1376.0	7.8318877	4.5570674	24.074923	0.0	3220	3220	3220	0.49019608	20	73	164	304	447	749	0	270	2020-02-29_214614
82	5000	1775	5	0	0	0	50	2900	9.716545	4.565858623733747	17.890888	0.0	50.0	1376.0	7.8318877	4.5570674	24.074923	0.0	3220	3220	3220	0.5	20	73	164	304	447	750	0	270	2020-02-29_214614
83	5000	1775	5	0	0	0	49	2901	9.757419	4.603922680680315	17.890888	0.0	49.0	1376.0	7.8318877	4.5570674	24.074923	0.0	3220	3220	3220	0.5102041	20	73	164	304	447	751	0	270	2020-02-29_214614
83	5000	1774	5	0	1	0	46	2904	9.739954	4.7100691619784225	17.890888	0.0	46.0	1376.0	7.8318877	4.5570674	24.074923	0.0	3221	3220	3220	0.54347825	20	73	164	304	447	754	0	270	2020-02-29_214614
83	5000	1774	5	0	1	0	46	2904	9.739954	4.7100691619784225	17.890888	0.0	46.0	1376.0	7.8318877	4.5570674	24.074923	0.0	3221	3220	3220	0.54347825	20	73	164	304	447	754	0	270	2020-02-29_214614
84	5000	1774	5	0	1	0	44	2906	9.921258	4.728780431001637	17.890888	0.0	44.0	1376.0	7.8318877	4.5570674	24.074923	0.0	3221	3220	3220	0.54545456	20	73	164	304	447	756	0	270	2020-02-29_214615
84	5000	1774	5	0	0	0	44	2907	9.958371	4.720027119186857	17.890888	0.0	44.0	1376.0	7.8318877	4.5570674	24.074923	0.0	3221	3221	3221	0.54545456	20	73	164	304	447	756	0	270	2020-02-29_214615
84	5000	1774	4	0	1	0	41	2910	9.6031685	4.606840413116016	17.890888	0.0	41.0	1376.0	7.8318877	4.5570674	24.074923	0.0	3222	3221	3221	0.4878049	20	73	164	304	447	759	0	270	2020-02-29_214615
85	5000	1774	4	0	1	0	39	2911	9.573042	4.711917604435198	17.890888	0.0	39.0	1376.0	7.8318877	4.5570674	24.074923	0.0	3222	3221	3221	0.51282054	20	73	164	304	447	761	0	271	2020-02-29_214615
85	5000	1774	4	0	1	0	37	2913	9.78232	4.716637751262624	17.890888	0.0	37.0	1376.0	7.8318877	4.5570674	24.074923	0.0	3222	3221	3221	0.5405405	20	73	164	304	447	763	0	271	2020-02-29_214615
85	5000	1774	3	0	1	0	36	2915	9.908329	4.911192718583479	17.890888	0.0	36.0	1376.0	7.8318877	4.5570674	24.074923	0.0	3223	3222	3222	0.5555556	20	73	164	304	447	764	0	271	2020-02-29_214615
86	5000	1774	3	0	1	0	32	2919	9.68426	5.023648982839386	17.890888	0.0	32.0	1376.0	7.8318877	4.5570674	24.074923	0.0	3223	3222	3222	0.53125	20	73	164	304	447	768	0	271	2020-02-29_214616
86	5000	1774	3	0	1	0	31	2920	9.63598	5.099138089818044	17.890888	0.0	31.0	1376.0	7.8318877	4.5570674	24.074923	0.0	3223	3222	3222	0.48387095	20	73	164	304	447	769	0	271	2020-02-29_214616
86	5000	1774	3	0	0	0	30	2922	10.147898	4.9241039254867625	17.890888	0.0	30.0	1376.0	7.8318877	4.5570674	24.074923	0.0	3223	3223	3223	0.56666666	20	73	164	304	447	770	0	271	2020-02-29_214616
87	5000	1774	3	0	0	0	27	2925	10.595369	4.764039823453738	17.890888	0.3603592	27.0	1376.0	7.8318877	4.5570674	24.074923	0.0	3223	3223	3223	0.5925926	20	73	164	304	447	773	0	271	2020-02-29_214616
87	5000	1774	2	0	1	0	25	2927	10.959263	4.7669161689033865	17.890888	0.3603592	25.0	1376.0	7.8318877	4.5570674	24.074923	0.0	3224	3223	3223	0.64	20	73	164	304	447	775	0	271	2020-02-29_214616
87	5000	1774	1	0	2	0	24	2928	10.862889	4.84449968996735	17.890888	0.3603592	24.0	1376.0	7.8318877	4.5570674	24.074923	0.0	3225	3223	3223	0.625	20	73	164	304	447	776	0	271	2020-02-29_214616
88	5000	1774	1	0	2	0	23	2929	10.749935	4.920957837103047	17.890888	0.3603592	23.0	1376.0	7.8318877	4.5570674	24.074923	0.0	3225	3223	3223	0.65217394	20	73	164	304	447	777	0	271	2020-02-29_214617
88	5000	1774	1	0	1	0	23	2930	10.49771	4.940777234235999	17.890888	0.3603592	23.0	1376.0	7.8318877	4.5570674	24.074923	0.0	3225	3224	3224	0.65217394	20	73	164	304	447	777	0	271	2020-02-29_214617
88	5000	1774	1	0	0	0	23	2931	10.5897455	4.838580911215085	17.890888	0.3603592	23.0	1376.0	7.8318877	4.5570674	24.074923	0.0	3225	3225	3225	0.65217394	20	73	164	304	447	777	0	271	2020-02-29_214617
89	5000	1774	0	0	1	0	22	2932	10.578956	4.9521622068002715	17.890888	0.3603592	22.0	1376.0	7.8318877	4.5570674	24.074923	0.0	3226	3225	3225	0.6363636	20	73	164	304	447	778	0	271	2020-02-29_214617
89	5000	1774	0	0	1	0	20	2934	10.491013	4.934070023527262	17.890888	0.3603592	20.0	1376.0	7.8318877	4.5570674	24.074923	0.0	3226	3225	3225	0.6	20	73	164	304	447	780	0	271	2020-02-29_214617
89	5000	1774	0	0	1	0	19	2935	10.567709	5.0570121501937315	17.890888	0.3603592	19.0	1376.0	7.8318877	4.5570674	24.074923	0.0	3226	3225	3225	0.57894737	20	73	164	304	447	781	0	271	2020-02-29_214617
90	5000	1774	0	0	0	0	20	2935	10.309385	5.0558897590328415	17.890888	0.3603592	20.0	1376.0	7.8318877	4.5570674	24.074923	0.0	3226	3226	3226	0.55	20	73	164	304	447	780	0	271	2020-02-29_214617
90	5000	1774	0	0	0	0	19	2935	10.567709	5.0570121501937315	17.890888	0.3603592	19.0	1376.0	7.8318877	4.5570674	24.074923	0.0	3226	3226	3226	0.57894737	20	73	164	304	447	781	0	272	2020-02-29_214618
90	5000	1774	0	0	0	0	19	2935	10.567709	5.0570121501937315	17.890888	0.3603592	19.0	1376.0	7.8318877	4.5570674	24.074923	0.0	3226	3226	3226	0.57894737	20	73	164	304	447	781	0	272	2020-02-29_214618
91	5000	1774	0	0	0	0	19	2935	10.567709	5.0570121501937315	17.890888	0.3603592	19.0	1376.0	7.8318877	4.5570674	24.074923	0.0	3226	3226	3226	0.57894737	20	73	164	304	447	781	0	272	2020-02-29_214618
91	5000	1774	0	0	0	0	17	2937	10.504462	5.328105848171683	17.890888	0.3603592	17.0	1376.0	7.8318877	4.5570674	24.074923	0.0	3226	3226	3226	0.64705884	20	73	164	304	447	783	0	272	2020-02-29_214618
91	5000	1774	0	0	0	0	16	2938	10.157886	5.30124486302777	17.890888	0.3603592	16.0	1376.0	7.8318877	4.5570674	24.074923	0.0	3226	3226	3226	0.5	20	73	164	304	447	784	0	272	2020-02-29_214618
92	5000	1774	0	0	0	0	15	2939	9.716279	5.1737265600285	17.890888	0.3603592	15.0	1376.0	7.8318877	4.5570674	24.074923	0.0	3226	3226	3226	0.53333336	20	73	164	304	447	785	0	272	2020-02-29_214618
92	5000	1774	0	0	0	0	14	2940	10.38456	4.648892933309079	17.890888	4.1649017	14.0	1376.0	7.8318877	4.5570674	24.074923	0.0	3226	3226	3226	0.5714286	20	73	164	304	447	786	0	272	2020-02-29_214619
92	5000	1774	0	0	0	0	13	2941	10.844781	4.494538065392777	17.890888	4.1649017	13.0	1376.0	7.8318877	4.5570674	24.074923	0.0	3226	3226	3226	0.61538464	20	73	164	304	447	787	0	272	2020-02-29_214619
93	5000	1774	0	0	0	0	13	2941	10.844781	4.494538065392777	17.890888	4.1649017	13.0	1376.0	7.8318877	4.5570674	24.074923	0.0	3226	3226	3226	0.61538464	20	73	164	304	447	787	0	272	2020-02-29_214619
93	5000	1774	0	0	0	0	13	2941	10.844781	4.494538065392777	17.890888	4.1649017	13.0	1376.0	7.8318877	4.5570674	24.074923	0.0	3226	3226	3226	0.61538464	20	73	164	304	447	787	0	272	2020-02-29_214619
93	5000	1774	0	0	0	0	11	2943	11.38747	4.699638011871441	17.890888	4.1649017	11.0	1376.0	7.8318877	4.5570674	24.074923	0.0	3226	3226	3226	0.6363636	20	73	164	304	447	789	0	272	2020-02-29_214619
94	5000	1774	0	0	0	0	11	2943	11.38747	4.699638011871441	17.890888	4.1649017	11.0	1376.0	7.8318877	4.5570674	24.074923	0.0	3226	3226	3226	0.6363636	20	73	164	304	447	789	0	272	2020-02-29_214619
94	5000	1774	0	0	0	0	11	2943	11.38747	4.699638011871441	17.890888	4.1649017	11.0	1376.0	7.8318877	4.5570674	24.074923	0.0	3226	3226	3226	0.6363636	20	73	164	304	447	789	0	272	2020-02-29_214619
94	5000	1774	0	0	0	0	11	2943	11.38747	4.699638011871441	17.890888	4.1649017	11.0	1376.0	7.8318877	4.5570674	24.074923	0.0	3226	3226	3226	0.6363636	20	73	164	304	447	789	0	272	2020-02-29_214620
95	5000	1774	0	0	0	0	10	2944	12.109728	4.26202777472924	17.890888	6.408722	10.0	1376.0	7.8318877	4.5570674	24.074923	0.0	3226	3226	3226	0.7	20	73	164	304	447	790	0	272	2020-02-29_214620
95	5000	1774	0	0	0	0	10	2944	12.109728	4.26202777472924	17.890888	6.408722	10.0	1376.0	7.8318877	4.5570674	24.074923	0.0	3226	3226	3226	0.7	20	73	164	304	447	790	0	272	2020-02-29_214620
95	5000	1774	0	0	0	0	10	2944	12.109728	4.26202777472924	17.890888	6.408722	10.0	1376.0	7.8318877	4.5570674	24.074923	0.0	3226	3226	3226	0.7	20	73	164	304	447	790	0	272	2020-02-29_214620
96	5000	1774	0	0	0	0	9	2945	12.112666	4.520552431629278	17.890888	6.408722	9.0	1376.0	7.8318877	4.5570674	24.074923	0.0	3226	3226	3226	0.7777778	20	73	164	304	447	791	0	272	2020-02-29_214620
96	5000	1774	0	0	0	0	8	2946	11.484844	4.393236354361464	17.890888	6.408722	8.0	1376.0	7.8318877	4.5570674	24.074923	0.0	3226	3226	3226	0.75	20	73	164	304	447	792	0	272	2020-02-29_214620
96	5000	1774	0	0	0	0	8	2946	11.484844	4.393236354361464	17.890888	6.408722	8.0	1376.0	7.8318877	4.5570674	24.074923	0.0	3226	3226	3226	0.75	20	73	164	304	447	792	0	272	2020-02-29_214621
97	5000	1774	0	0	0	0	7	2947	10.569695	3.8341405820190717	16.685524	6.408722	7.0	1376.0	7.8318877	4.5570674	24.074923	0.0	3226	3226	3226	0.71428573	20	73	164	304	447	793	0	272	2020-02-29_214621
97	5000	1774	0	0	0	0	7	2947	10.569695	3.8341405820190717	16.685524	6.408722	7.0	1376.0	7.8318877	4.5570674	24.074923	0.0	3226	3226	3226	0.71428573	20	73	164	304	447	793	0	272	2020-02-29_214621
97	5000	1774	0	0	0	0	7	2947	10.569695	3.8341405820190717	16.685524	6.408722	7.0	1376.0	7.8318877	4.5570674	24.074923	0.0	3226	3226	3226	0.71428573	20	73	164	304	447	793	0	272	2020-02-29_214621
98	5000	1774	0	0	0	0	6	2948	10.25293	4.098524265338007	16.685524	6.408722	6.0	1376.0	7.8318877	4.5570674	24.074923	0.0	3226	3226	3226	0.6666667	20	73	164	304	447	794	0	272	2020-02-29_214621
98	5000	1774	0	0	0	0	5	2949	10.7743435	4.354116241795838	16.685524	6.408722	5.0	1376.0	7.8318877	4.5570674	24.074923	0.0	3226	3226	3226	0.8	20	73	164	304	447	795	0	272	2020-02-29_214621
98	5000	1774	0	0	0	0	5	2949	10.7743435	4.354116241795838	16.685524	6.408722	5.0	1376.0	7.8318877	4.5570674	24.074923	0.0	3226	3226	3226	0.8	20	73	164	304	447	795	0	272	2020-02-29_214621
99	5000	1774	0	0	0	0	4	2950	11.051083	4.976666747338272	16.685524	6.408722	4.0	1376.0	7.8318877	4.5570674	24.074923	0.0	3226	3226	3226	1.0	20	73	164	304	447	796	0	272	2020-02-29_214622
99	5000	1774	0	0	0	0	4	2950	11.051083	4.976666747338272	16.685524	6.408722	4.0	1376.0	7.8318877	4.5570674	24.074923	0.0	3226	3226	3226	1.0	20	73	164	304	447	796	0	272	2020-02-29_214622
99	5000	1774	0	0	0	0	4	2950	11.051083	4.976666747338272	16.685524	6.408722	4.0	1376.0	7.8318877	4.5570674	24.074923	0.0	3226	3226	3226	1.0	20	73	164	304	447	796	0	272	2020-02-29_214622
100	5000	1774	0	0	0	0	1	2953	6.408722	NaN	6.408722	6.408722	1.0	1376.0	7.8318877	4.5570674	24.074923	0.0	3226	3226	3226	0.0	20	73	164	304	447	799	0	272	2020-02-29_214622
100	5000	1774	0	0	0	0	1	2953	6.408722	NaN	6.408722	6.408722	1.0	1376.0	7.8318877	4.5570674	24.074923	0.0	3226	3226	3226	0.0	20	73	164	304	447	799	0	272	2020-02-29_214622
100	5000	1774	0	0	0	0	1	2953	6.408722	NaN	6.408722	6.408722	1.0	1376.0	7.8318877	4.5570674	24.074923	0.0	3226	3226	3226	0.0	20	73	164	304	447	799	0	272	2020-02-29_214622
101	5000	1774	0	0	0	0	1	2953	6.408722	NaN	6.408722	6.408722	1.0	1376.0	7.8318877	4.5570674	24.074923	0.0	3226	3226	3226	0.0	20	73	164	304	447	799	0	272	2020-02-29_214623
101	5000	1774	0	0	0	0	1	2953	6.408722	NaN	6.408722	6.408722	1.0	1376.0	7.8318877	4.5570674	24.074923	0.0	3226	3226	3226	0.0	20	73	164	304	447	799	0	272	2020-02-29_214623
101	5000	1774	0	0	0	0	1	2953	6.408722	NaN	6.408722	6.408722	1.0	1376.0	7.8318877	4.5570674	24.074923	0.0	3226	3226	3226	0.0	20	73	164	304	447	799	0	272	2020-02-29_214623
102	5000	1774	0	0	0	0	1	2953	6.408722	NaN	6.408722	6.408722	1.0	1376.0	7.8318877	4.5570674	24.074923	0.0	3226	3226	3226	0.0	20	73	164	304	447	799	0	272	2020-02-29_214623
102	5000	1774	0	0	0	0	0	2954	NaN	-0.0	9999.0	9999.0	0.0	1376.0	7.8318877	4.5570674	24.074923	0.0	3226	3226	3226	0.0	20	73	164	304	447	800	0	272	2020-02-29_214623
102	5000	1774	0	0	0	0	0	2954	NaN	-0.0	9999.0	9999.0	0.0	1376.0	7.8318877	4.5570674	24.074923	0.0	3226	3226	3226	0.0	20	73	164	304	447	800	0	272	2020-02-29_214623
103	5000	1774	0	0	0	0	0	2954	NaN	-0.0	9999.0	9999.0	0.0	1376.0	7.8318877	4.5570674	24.074923	0.0	3226	3226	3226	0.0	20	73	164	304	447	800	0	272	2020-02-29_214623
103	5000	1774	0	0	0	0	0	2954	NaN	-0.0	9999.0	9999.0	0.0	1376.0	7.8318877	4.5570674	24.074923	0.0	3226	3226	3226	0.0	20	73	164	304	447	800	0	272	2020-02-29_214624
103	5000	1774	0	0	0	0	0	2954	NaN	-0.0	9999.0	9999.0	0.0	1376.0	7.8318877	4.5570674	24.074923	0.0	3226	3226	3226	0.0	20	73	164	304	447	800	0	272	2020-02-29_214624
104	5000	1774	0	0	0	0	0	2954	NaN	-0.0	9999.0	9999.0	0.0	1376.0	7.8318877	4.5570674	24.074923	0.0	3226	3226	3226	0.0	20	73	164	304	447	800	0	272	2020-02-29_214624
104	5000	1774	0	0	0	0	0	2954	NaN	-0.0	9999.0	9999.0	0.0	1376.0	7.8318877	4.5570674	24.074923	0.0	3226	3226	3226	0.0	20	73	164	304	447	800	0	272	2020-02-29_214624
104	5000	1774	0	0	0	0	0	2954	NaN	-0.0	9999.0	9999.0	0.0	1376.0	7.8318877	4.5570674	24.074923	0.0	3226	3226	3226	0.0	20	73	164	304	447	800	0	272	2020-02-29_214624
105	5000	1774	0	0	0	0	0	2954	NaN	-0.0	9999.0	9999.0	0.0	1376.0	7.8318877	4.5570674	24.074923	0.0	3226	3226	3226	0.0	20	73	164	304	447	800	0	272	2020-02-29_214624
105	5000	1774	0	0	0	0	0	2954	NaN	-0.0	9999.0	9999.0	0.0	1376.0	7.8318877	4.5570674	24.074923	0.0	3226	3226	3226	0.0	20	73	164	304	447	800	0	272	2020-02-29_214624
105	5000	1774	0	0	0	0	0	2954	NaN	-0.0	9999.0	9999.0	0.0	1376.0	7.8318877	4.5570674	24.074923	0.0	3226	3226	3226	0.0	20	73	164	304	447	800	0	272	2020-02-29_214625
106	5000	1774	0	0	0	0	0	2954	NaN	-0.0	9999.0	9999.0	0.0	1376.0	7.8318877	4.5570674	24.074923	0.0	3226	3226	3226	0.0	20	73	164	304	447	800	0	272	2020-02-29_214625
106	5000	1774	0	0	0	0	0	2954	NaN	-0.0	9999.0	9999.0	0.0	1376.0	7.8318877	4.5570674	24.074923	0.0	3226	3226	3226	0.0	20	73	164	304	447	800	0	272	2020-02-29_214625
106	5000	1774	0	0	0	0	0	2954	NaN	-0.0	9999.0	9999.0	0.0	1376.0	7.8318877	4.5570674	24.074923	0.0	3226	3226	3226	0.0	20	73	164	304	447	800	0	272	2020-02-29_214625
107	5000	1774	0	0	0	0	0	2954	NaN	-0.0	9999.0	9999.0	0.0	1376.0	7.8318877	4.5570674	24.074923	0.0	3226	3226	3226	0.0	20	73	164	304	447	800	0	272	2020-02-29_214625
107	5000	1774	0	0	0	0	0	2954	NaN	-0.0	9999.0	9999.0	0.0	1376.0	7.8318877	4.5570674	24.074923	0.0	3226	3226	3226	0.0	20	73	164	304	447	800	0	272	2020-02-29_214625
107	5000	1774	0	0	0	0	0	2954	NaN	-0.0	9999.0	9999.0	0.0	1376.0	7.8318877	4.5570674	24.074923	0.0	3226	3226	3226	0.0	20	73	164	304	447	800	0	272	2020-02-29_214625
108	5000	1774	0	0	0	0	0	2954	NaN	-0.0	9999.0	9999.0	0.0	1376.0	7.8318877	4.5570674	24.074923	0.0	3226	3226	3226	0.0	20	73	164	304	447	800	0	272	2020-02-29_214626
108	5000	1774	0	0	0	0	0	2954	NaN	-0.0	9999.0	9999.0	0.0	1376.0	7.8318877	4.5570674	24.074923	0.0	3226	3226	3226	0.0	20	73	164	304	447	800	0	272	2020-02-29_214626
108	5000	1774	0	0	0	0	0	2954	NaN	-0.0	9999.0	9999.0	0.0	1376.0	7.8318877	4.5570674	24.074923	0.0	3226	3226	3226	0.0	20	73	164	304	447	800	0	272	2020-02-29_214626
109	5000	1774	0	0	0	0	0	2954	NaN	-0.0	9999.0	9999.0	0.0	1376.0	7.8318877	4.5570674	24.074923	0.0	3226	3226	3226	0.0	20	73	164	304	447	800	0	272	2020-02-29_214626
109	5000	1774	0	0	0	0	0	2954	NaN	-0.0	9999.0	9999.0	0.0	1376.0	7.8318877	4.5570674	24.074923	0.0	3226	3226	3226	0.0	20	73	164	304	447	800	0	272	2020-02-29_214626
109	5000	1774	0	0	0	0	0	2954	NaN	-0.0	9999.0	9999.0	0.0	1376.0	7.8318877	4.5570674	24.074923	0.0	3226	3226	3226	0.0	20	73	164	304	447	800	0	272	2020-02-29_214626
110	5000	1774	0	0	0	0	0	2954	NaN	-0.0	9999.0	9999.0	0.0	1376.0	7.8318877	4.5570674	24.074923	0.0	3226	3226	3226	0.0	20	73	164	304	447	800	0	272	2020-02-29_214627
110	5000	1774	0	0	0	0	0	2954	NaN	-0.0	9999.0	9999.0	0.0	1376.0	7.8318877	4.5570674	24.074923	0.0	3226	3226	3226	0.0	20	73	164	304	447	800	0	272	2020-02-29_214627
110	5000	1774	0	0	0	0	0	2954	NaN	-0.0	9999.0	9999.0	0.0	1376.0	7.8318877	4.5570674	24.074923	0.0	3226	3226	3226	0.0	20	73	164	304	447	800	0	272	2020-02-29_214627
111	5000	1774	0	0	0	0	0	2954	NaN	-0.0	9999.0	9999.0	0.0	1376.0	7.8318877	4.5570674	24.074923	0.0	3226	3226	3226	0.0	20	73	164	304	447	800	0	272	2020-02-29_214627
111	5000	1774	0	0	0	0	0	2954	NaN	-0.0	9999.0	9999.0	0.0	1376.0	7.8318877	4.5570674	24.074923	0.0	3226	3226	3226	0.0	20	73	164	304	447	800	0	272	2020-02-29_214627
111	5000	1774	0	0	0	0	0	2954	NaN	-0.0	9999.0	9999.0	0.0	1376.0	7.8318877	4.5570674	24.074923	0.0	3226	3226	3226	0.0	20	73	164	304	447	800	0	272	2020-02-29_214627
112	5000	1774	0	0	0	0	0	2954	NaN	-0.0	9999.0	9999.0	0.0	1376.0	7.8318877	4.5570674	24.074923	0.0	3226	3226	3226	0.0	20	73	164	304	447	800	0	272	2020-02-29_214627
