# Supplementary material for: Discrete simulation analysis of COVID-19 and prediction of isolation bed numbers
Source: PeerJ. 2021 Jun 23;9:e11629. doi: 10.7717/peerj.11629 (PMC8234972; doi:10.7717/peerj.11629)
Supplement: Supplemental Information 3 [file peerj-09-11629-s003.zip › raw_data/Hospital isolation capacity_output_2020-02-29_214634.csv]

worldTime(Day)	CITY_PERSON_SIZE	NORMAL	SHADOW	SUPER	CONFIRMED	DIAGNOSIS	FREEZE	CURED	shadow_average	shadow_std	shadow_max	shadow_min	real_countTmp	max_count	count_shadow_average	count_shadow_std	count_shadow_max	count_shadow_min	sum_confirmed_mark	sum_diagnosis_mark	sum_freeze_mark	r0	G1num	G2num	G3Num	G4Num	G5Num	BED_CanUse	BED_Need	DEATH	recordTime
0	5000	4976	24	0	0	0	0	0	NaN	-0.0	9999.0	9999.0	0.0	0.0	NaN	-0.0	9999.0	9999.0	0	0	0	0.0	0	0	0	0	0	800	0	0	2020-02-29_214636
0	5000	4975	21	0	4	0	0	0	NaN	-0.0	9999.0	9999.0	0.0	0.0	NaN	-0.0	9999.0	9999.0	4	0	0	0.0	0	0	0	0	0	800	0	0	2020-02-29_214637
0	5000	4974	22	0	4	0	0	0	NaN	-0.0	9999.0	9999.0	0.0	0.0	NaN	-0.0	9999.0	9999.0	4	0	0	0.0	0	0	0	0	0	800	0	0	2020-02-29_214637
1	5000	4974	22	0	3	0	1	0	0.0	NaN	0.0	0.0	1.0	1.0	0.0	NaN	0.0	0.0	4	1	1	1.0	1	0	0	0	0	799	0	0	2020-02-29_214637
1	5000	4970	26	0	0	0	4	0	0.10929511	0.14591881610970003	0.32439914	0.0	4.0	4.0	0.10929511	0.14591882	0.32439914	0.0	4	4	4	0.5	4	0	0	0	0	796	0	0	2020-02-29_214637
1	5000	4966	29	0	1	0	4	0	0.10929511	0.14591881610970003	0.32439914	0.0	4.0	4.0	0.10929511	0.14591882	0.32439914	0.0	5	4	4	0.5	4	0	0	0	0	796	0	0	2020-02-29_214638
2	5000	4960	35	0	1	0	4	0	0.10929511	0.14591881610970003	0.32439914	0.0	4.0	4.0	0.10929511	0.14591882	0.32439914	0.0	5	4	4	0.5	4	0	0	0	0	796	0	0	2020-02-29_214638
2	5000	4954	41	0	1	0	4	0	0.10929511	0.14591881610970003	0.32439914	0.0	4.0	4.0	0.10929511	0.14591882	0.32439914	0.0	5	4	4	0.5	4	0	0	0	0	796	0	0	2020-02-29_214638
2	5000	4948	46	0	1	0	5	0	0.3949358	0.6510930435253729	1.5374985	0.0	5.0	5.0	0.3949358	0.65109307	1.5374985	0.0	6	5	5	0.6	5	0	0	0	0	795	0	0	2020-02-29_214638
3	5000	4944	50	0	1	0	5	0	0.3949358	0.6510930435253729	1.5374985	0.0	5.0	5.0	0.3949358	0.65109307	1.5374985	0.0	6	5	5	0.6	5	0	0	0	0	795	0	0	2020-02-29_214638
3	5000	4936	56	0	3	0	5	0	0.3949358	0.6510930435253729	1.5374985	0.0	5.0	5.0	0.3949358	0.65109307	1.5374985	0.0	8	5	5	0.6	5	0	0	0	0	795	0	0	2020-02-29_214638
3	5000	4929	63	0	2	0	6	0	0.3934995	0.5823659766407622	1.5374985	0.0	6.0	6.0	0.3934995	0.582366	1.5374985	0.0	8	6	6	0.8333333	5	1	0	0	0	794	0	0	2020-02-29_214639
4	5000	4917	74	0	3	0	6	0	0.3934995	0.5823659766407622	1.5374985	0.0	6.0	6.0	0.3934995	0.582366	1.5374985	0.0	9	6	6	0.8333333	5	1	0	0	0	794	0	0	2020-02-29_214639
4	5000	4913	76	0	3	0	8	0	1.0973036	1.3934225595840626	3.2698138	0.0	8.0	8.0	1.0973036	1.3934226	3.2698138	0.0	11	8	8	0.875	7	1	0	0	0	792	0	0	2020-02-29_214639
4	5000	4902	87	0	3	0	8	0	1.0973036	1.3934225595840626	3.2698138	0.0	8.0	8.0	1.0973036	1.3934226	3.2698138	0.0	11	8	8	0.875	7	1	0	0	0	792	0	0	2020-02-29_214639
5	5000	4893	96	0	1	0	10	0	1.259688	1.5612110161781887	3.8184516	0.0	10.0	10.0	1.259688	1.561211	3.8184516	0.0	11	10	10	0.9	7	2	0	0	1	790	0	0	2020-02-29_214639
5	5000	4876	112	0	1	0	11	0	1.1596618	1.5177942856026976	3.8184516	0.0	11.0	11.0	1.1596618	1.5177943	3.8184516	0.0	12	11	11	0.8181818	7	2	0	1	1	789	0	0	2020-02-29_214639
5	5000	4860	121	0	8	0	11	0	1.1596618	1.5177942856026976	3.8184516	0.0	11.0	11.0	1.1596618	1.5177943	3.8184516	0.0	19	11	11	0.8181818	7	2	0	1	1	789	0	0	2020-02-29_214639
6	5000	4845	132	0	11	0	12	0	1.0630233	1.4853754787789395	3.8184516	0.0	12.0	12.0	1.0630233	1.4853755	3.8184516	0.0	23	12	12	0.75	7	2	1	1	1	788	0	0	2020-02-29_214640
6	5000	4826	146	0	15	0	13	0	0.9812523	1.4523783580643699	3.8184516	0.0	13.0	13.0	0.9812523	1.4523784	3.8184516	0.0	28	13	13	0.7692308	7	2	2	1	1	787	0	0	2020-02-29_214640
6	5000	4812	157	0	11	0	20	0	1.1550043	1.358848513670285	3.8184516	0.0	20.0	20.0	1.1550043	1.3588486	3.8184516	0.0	31	20	20	0.75	7	4	5	2	1	780	0	0	2020-02-29_214640
7	5000	4792	173	0	9	0	26	0	1.3523294	1.6344663284488328	5.666074	0.0	26.0	26.0	1.3523294	1.6344663	5.666074	0.0	35	26	26	0.84615386	7	7	6	3	2	774	0	0	2020-02-29_214640
7	5000	4773	187	0	11	0	29	0	1.5514066	1.8300147437455387	5.666074	0.0	29.0	29.0	1.5514066	1.8300147	5.666074	0.0	40	29	29	0.8965517	7	7	8	4	2	771	0	0	2020-02-29_214640
7	5000	4751	201	0	17	0	31	0	1.6898524	1.852260795933538	5.666074	0.0	31.0	31.0	1.6898524	1.8522608	5.666074	0.0	48	31	31	0.83870965	7	9	8	4	2	769	0	0	2020-02-29_214640
8	5000	4729	217	0	18	0	36	0	2.1224215	2.239643102040551	6.7238574	0.0	36.0	36.0	2.1224215	2.239643	6.7238574	0.0	54	36	36	0.9722222	8	11	9	5	2	764	0	0	2020-02-29_214641
8	5000	4708	232	0	17	0	43	0	2.170307	2.343998806780619	7.283564	0.0	43.0	43.0	2.170307	2.343999	7.283564	0.0	60	43	43	0.9767442	9	12	12	6	2	757	0	0	2020-02-29_214641
8	5000	4684	252	0	12	0	52	0	1.9359539	2.221147987543459	7.283564	0.0	52.0	52.0	1.9359539	2.221148	7.283564	0.0	64	52	52	0.84615386	9	12	14	9	4	748	0	0	2020-02-29_214641
9	5000	4661	267	0	17	0	55	0	2.0578127	2.344050273733696	7.813598	0.0	55.0	55.0	2.0578127	2.3440502	7.813598	0.0	72	55	55	0.8363636	10	12	14	10	5	745	0	0	2020-02-29_214641
9	5000	4640	277	0	22	0	61	0	2.1473534	2.362894225153275	7.813598	0.0	61.0	61.0	2.1473534	2.3628943	7.813598	0.0	83	61	61	0.8852459	10	13	16	12	6	739	0	0	2020-02-29_214641
9	5000	4615	294	0	27	0	64	0	2.1572394	2.3352458019065714	7.813598	0.0	64.0	64.0	2.1572394	2.3352458	7.813598	0.0	91	64	64	0.921875	10	13	17	13	7	736	0	0	2020-02-29_214642
10	5000	4585	311	0	30	0	74	0	2.3748384	2.511601992632784	8.88235	0.0	74.0	74.0	2.3748384	2.511602	8.88235	0.0	104	74	74	1.0135136	11	15	18	15	8	726	0	0	2020-02-29_214642
10	5000	4570	315	0	32	0	83	0	2.4080594	2.456452754924571	8.88235	0.0	83.0	83.0	2.4080594	2.4564528	8.88235	0.0	115	83	83	1.0481927	11	16	19	19	10	717	0	0	2020-02-29_214642
10	5000	4543	331	0	32	0	94	0	2.5904846	2.557650280039586	9.425988	0.0	94.0	94.0	2.5904846	2.5576503	9.425988	0.0	126	94	94	1.0957447	11	17	21	24	11	706	0	0	2020-02-29_214642
11	5000	4516	342	0	36	0	106	0	2.628829	2.6117489004263357	9.747092	0.0	106.0	106.0	2.628829	2.611749	9.747092	0.0	142	106	106	1.1226416	12	17	24	25	15	694	0	0	2020-02-29_214643
11	5000	4478	370	0	34	0	118	0	2.7412322	2.7300349206053407	10.3051195	0.0	118.0	118.0	2.7412322	2.7300348	10.3051195	0.0	152	118	118	1.1101695	13	18	25	26	18	682	0	0	2020-02-29_214643
11	5000	4457	381	0	32	0	129	0	2.807664	2.885015870683674	10.661946	0.0	129.0	129.0	2.807664	2.885016	10.661946	0.0	162	130	130	1.1395348	15	18	27	27	23	671	0	1	2020-02-29_214643
12	5000	4430	397	0	30	0	141	0	3.0077295	2.9311391260451813	10.661946	0.0	141.0	141.0	3.0077295	2.9311392	10.661946	0.0	173	143	143	1.2127659	15	20	31	30	26	659	0	2	2020-02-29_214643
12	5000	4401	404	0	42	0	151	0	2.9984946	2.897459785504911	10.661946	0.0	151.0	151.0	2.9984946	2.8974597	10.661946	0.0	195	153	153	1.192053	15	20	32	33	28	649	0	2	2020-02-29_214644
12	5000	4364	427	0	45	0	162	0	3.0418158	2.8652901257250787	10.661946	0.0	162.0	162.0	3.0418158	2.8652902	10.661946	0.0	209	164	164	1.2530864	15	21	33	35	32	638	0	2	2020-02-29_214644
13	5000	4334	440	0	50	0	174	0	3.0787308	2.9018670944707594	11.859918	0.0	174.0	174.0	3.0787308	2.9018672	11.859918	0.0	226	176	176	1.2528735	16	21	35	36	35	626	0	2	2020-02-29_214644
13	5000	4307	447	0	49	0	195	0	3.2019775	2.9141732775211664	11.859918	0.0	195.0	195.0	3.2019775	2.9141734	11.859918	0.0	246	197	197	1.2307693	16	24	37	46	37	605	0	2	2020-02-29_214645
13	5000	4271	460	0	54	0	213	0	3.1665173	2.933941247831582	11.859918	0.0	213.0	213.0	3.1665173	2.9339414	11.859918	0.0	269	215	215	1.2112676	16	24	40	49	42	587	0	2	2020-02-29_214645
14	5000	4243	470	0	60	0	224	0	3.2089195	2.960660332663596	11.859918	0.0	224.0	224.0	3.2089195	2.9606602	11.859918	0.0	287	227	227	1.2544643	16	25	41	52	47	576	0	3	2020-02-29_214645
14	5000	4205	493	0	51	0	247	0	3.2909486	3.1079096576123915	13.244861	0.0	247.0	247.0	3.2909486	3.1079097	13.244861	0.0	302	251	251	1.2469636	18	25	44	58	50	553	0	4	2020-02-29_214645
14	5000	4173	507	0	48	0	268	0	3.3146384	3.076555810613998	13.244861	0.0	268.0	268.0	3.3146384	3.0765557	13.244861	0.0	320	272	272	1.2164179	18	26	45	63	58	532	0	4	2020-02-29_214646
15	5000	4132	530	0	48	0	284	1	3.3608758	3.1230598530550386	13.244861	0.0	284.0	284.0	3.3608758	3.1230597	13.244861	0.0	338	290	290	1.221831	18	27	48	64	60	516	0	5	2020-02-29_214646
15	5000	4102	542	0	51	0	298	2	3.4476953	3.1708718202705604	13.244861	0.0	298.0	298.0	3.4476953	3.1708717	13.244861	0.0	356	305	305	1.2013422	18	27	50	67	63	502	0	5	2020-02-29_214647
15	5000	4066	561	0	50	0	316	2	3.4940946	3.15818878151698	13.244861	0.0	316.0	316.0	3.4940946	3.1581888	13.244861	0.0	373	323	323	1.1740507	18	27	52	70	68	484	0	5	2020-02-29_214647
16	5000	4031	570	0	60	0	332	2	3.560683	3.1844448332761552	13.244861	0.0	332.0	332.0	3.560683	3.184445	13.244861	0.0	399	339	339	1.1927711	18	27	55	71	71	468	0	5	2020-02-29_214647
16	5000	3998	578	0	66	0	349	3	3.6543043	3.2380643433745253	15.1304865	0.0	349.0	349.0	3.6543043	3.2380643	15.1304865	0.0	424	358	358	1.1747851	19	27	55	74	77	451	0	6	2020-02-29_214648
16	5000	3972	583	0	70	0	364	4	3.7283847	3.273328392377285	15.1304865	0.0	364.0	364.0	3.7283847	3.2733283	15.1304865	0.0	445	375	375	1.1868132	19	27	56	75	84	436	0	7	2020-02-29_214648
17	5000	3933	600	0	62	0	391	4	3.848798	3.3830199849764413	15.843909	0.0	391.0	391.0	3.848798	3.38302	15.843909	0.0	467	405	405	1.1815857	20	28	57	78	95	409	0	10	2020-02-29_214648
17	5000	3892	623	0	60	0	410	5	3.905221	3.3935861621741825	15.843909	0.0	410.0	410.0	3.905221	3.3935862	15.843909	0.0	485	425	425	1.1878049	20	28	58	82	100	390	0	10	2020-02-29_214649
17	5000	3852	638	0	65	0	425	8	4.0861506	3.4659994406372254	15.843909	0.0	425.0	425.0	4.0861506	3.4659994	15.843909	0.0	510	445	445	1.2258824	20	29	59	89	105	375	0	12	2020-02-29_214649
18	5000	3819	654	0	59	0	448	8	4.145712	3.470888595476944	15.843909	0.0	448.0	448.0	4.145712	3.4708886	15.843909	0.0	527	468	468	1.2120535	20	29	59	92	109	352	0	12	2020-02-29_214650
18	5000	3787	666	0	59	0	467	8	4.1997814	3.456351727442383	15.843909	0.0	467.0	467.0	4.1997814	3.4563518	15.843909	0.0	547	488	488	1.2034261	20	30	61	96	112	333	0	13	2020-02-29_214650
18	5000	3747	672	0	66	0	491	9	4.1766205	3.482194021219383	15.843909	0.0	491.0	491.0	4.1766205	3.482194	15.843909	0.0	581	515	515	1.2016293	20	31	61	97	120	309	0	15	2020-02-29_214650
19	5000	3710	689	0	71	0	505	9	4.193919	3.499579540610496	15.843909	0.0	505.0	505.0	4.193919	3.4995794	15.843909	0.0	601	530	530	1.2059406	20	31	61	99	123	295	0	16	2020-02-29_214651
19	5000	3675	699	0	75	0	524	10	4.3026614	3.613631343892593	16.738045	0.0	524.0	524.0	4.3026614	3.6136312	16.738045	0.0	626	551	551	1.211832	20	32	62	102	129	276	0	17	2020-02-29_214651
19	5000	3646	698	0	73	0	553	12	4.4527645	3.691342178676765	16.738045	0.0	553.0	553.0	4.4527645	3.691342	16.738045	0.0	656	583	583	1.2477396	20	32	64	106	136	247	0	18	2020-02-29_214652
20	5000	3620	702	0	76	0	569	14	4.5299335	3.731440200941932	16.992952	0.0	569.0	569.0	4.5299335	3.7314403	16.992952	0.0	678	602	602	1.2407733	20	32	66	109	141	231	0	19	2020-02-29_214652
20	5000	3585	716	0	68	0	595	17	4.590188	3.774447288218895	16.992952	0.0	595.0	595.0	4.590188	3.7744472	16.992952	0.0	699	631	631	1.2705883	20	33	68	111	145	205	0	19	2020-02-29_214653
20	5000	3556	723	0	63	0	619	19	4.7053947	3.817962485367405	16.992952	0.0	619.0	619.0	4.7053947	3.8179624	16.992952	0.0	721	658	658	1.2875606	20	34	68	115	154	181	0	20	2020-02-29_214653
21	5000	3523	730	0	69	0	635	21	4.7569113	3.8360117110709067	16.992952	0.0	635.0	635.0	4.7569113	3.8360116	16.992952	0.0	747	678	678	1.2881889	20	35	69	117	156	165	0	22	2020-02-29_214653
21	5000	3496	721	0	79	0	655	23	4.7915316	3.8520418375660688	16.992952	0.0	655.0	655.0	4.7915316	3.8520417	16.992952	0.0	783	704	704	1.2824427	20	35	70	123	158	145	0	26	2020-02-29_214654
21	5000	3474	706	0	98	0	669	27	4.8789277	3.8753542584332767	16.992952	0.0	669.0	669.0	4.8789277	3.8753543	16.992952	0.0	820	722	722	1.2855008	20	35	71	125	163	131	0	26	2020-02-29_214654
22	5000	3450	698	0	100	0	695	29	4.9042697	3.875989110901834	16.992952	0.0	695.0	695.0	4.9042697	3.8759892	16.992952	0.0	852	752	752	1.2791367	20	35	71	128	167	105	0	28	2020-02-29_214655
22	5000	3421	701	0	91	0	722	35	4.920642	3.8589516843848917	16.992952	0.0	722.0	722.0	4.920642	3.8589516	16.992952	0.0	878	787	787	1.2396122	20	35	72	129	171	78	0	30	2020-02-29_214655
22	5000	3390	696	0	93	0	749	41	5.059304	3.868494664457107	16.992952	0.0	749.0	749.0	5.059304	3.8684947	16.992952	0.0	914	821	821	1.2403204	20	35	73	133	180	51	0	31	2020-02-29_214656
23	5000	3355	697	0	94	0	774	46	5.1591196	3.888884250698654	16.992952	0.0	774.0	774.0	5.1591196	3.8888843	16.992952	0.0	948	854	854	1.251938	20	35	74	135	183	26	0	34	2020-02-29_214656
23	5000	3336	690	0	93	0	797	49	5.2304125	3.9236968774714613	16.992952	0.0	797.0	797.0	5.2304125	3.923697	16.992952	0.0	974	881	881	1.2584692	20	36	75	138	190	3	0	35	2020-02-29_214657
23	5000	3304	698	0	82	19	800	58	5.3407497	3.9690012214026344	16.992952	0.0	819.0	819.0	5.3407497	3.9690013	16.992952	0.0	998	916	897	1.265	20	36	76	141	193	0	19	39	2020-02-29_214657
24	5000	3273	704	0	73	48	799	63	5.4181185	3.982092349351	17.666359	0.0	847.0	847.0	5.4181185	3.9820924	17.666359	0.0	1023	950	902	1.2628286	20	36	76	141	194	0	47	40	2020-02-29_214658
24	5000	3247	697	0	81	64	800	69	5.4956417	3.976538997198473	17.666359	0.0	864.0	864.0	5.4956417	3.976539	17.666359	0.0	1056	975	911	1.26375	20	36	76	141	195	0	64	42	2020-02-29_214658
24	5000	3225	686	0	87	83	800	75	5.562652	3.988114102230179	17.666359	0.0	883.0	883.0	5.562652	3.988114	17.666359	0.0	1089	1002	919	1.2625	20	36	76	141	195	0	83	44	2020-02-29_214659
25	5000	3200	674	0	98	100	800	83	5.555625	4.015008188811772	17.666359	0.0	900.0	900.0	5.555625	4.015008	17.666359	0.0	1126	1028	928	1.25875	20	36	76	144	195	0	100	45	2020-02-29_214659
25	5000	3177	661	0	106	117	800	93	5.64992	4.01557536409924	17.666359	0.0	917.0	917.0	5.64992	4.0155754	17.666359	0.0	1162	1056	939	1.255	20	36	77	145	196	0	117	46	2020-02-29_214700
25	5000	3158	646	0	102	147	800	101	5.695534	4.01501483957249	17.666359	0.0	947.0	947.0	5.695534	4.0150146	17.666359	0.0	1196	1094	947	1.24875	20	36	77	146	197	0	147	46	2020-02-29_214700
26	5000	3128	642	0	104	169	800	110	5.791689	4.020172512850793	17.666359	0.0	969.0	969.0	5.791689	4.0201726	17.666359	0.0	1230	1126	957	1.24375	20	36	77	146	198	0	169	47	2020-02-29_214701
26	5000	3103	635	0	100	189	800	125	5.8404016	3.990242501062455	17.666359	0.0	989.0	989.0	5.8404016	3.9902425	17.666359	0.0	1262	1162	973	1.2325	20	36	77	146	201	0	189	48	2020-02-29_214701
26	5000	3073	639	0	92	212	800	133	5.917904	4.006105055545156	17.666359	0.0	1012.0	1012.0	5.917904	4.006105	17.666359	0.0	1288	1196	984	1.22875	20	36	77	146	201	0	212	51	2020-02-29_214702
27	5000	3048	632	0	88	234	800	146	5.9641924	4.014747137750786	17.666359	0.0	1034.0	1034.0	5.9641924	4.014747	17.666359	0.0	1320	1232	998	1.22	20	36	77	147	201	0	234	52	2020-02-29_214702
27	5000	3022	626	0	86	253	800	159	6.0401254	4.038781043747722	17.666359	0.0	1053.0	1053.0	6.0401254	4.038781	17.666359	0.0	1352	1266	1013	1.19625	20	36	77	147	202	0	253	54	2020-02-29_214703
27	5000	3000	615	0	95	260	800	171	6.146058	4.061079745353459	17.666359	0.0	1060.0	1060.0	6.146058	4.06108	17.666359	0.0	1385	1290	1030	1.1825	20	36	77	148	203	0	260	59	2020-02-29_214703
28	5000	2975	615	0	87	280	800	182	6.203616	4.095244622568567	17.666359	0.0	1080.0	1080.0	6.203616	4.0952444	17.666359	0.0	1410	1323	1043	1.19	20	36	77	148	206	0	280	61	2020-02-29_214704
28	5000	2949	622	0	77	293	800	195	6.294325	4.119377234343576	17.666359	0.0	1093.0	1093.0	6.294325	4.119377	17.666359	0.0	1429	1352	1059	1.1775	20	36	78	148	211	0	293	64	2020-02-29_214704
28	5000	2920	629	0	64	314	800	207	6.3625984	4.126543854306962	17.666359	0.0	1114.0	1114.0	6.3625984	4.126544	17.666359	0.0	1451	1387	1073	1.1825	20	36	79	148	212	0	314	66	2020-02-29_214705
29	5000	2892	622	0	76	325	800	217	6.418962	4.117666024877642	17.666359	0.0	1125.0	1125.0	6.418962	4.1176662	17.666359	0.0	1486	1410	1085	1.1825	20	36	79	149	215	0	325	68	2020-02-29_214705
29	5000	2871	619	0	79	333	800	230	6.4652224	4.121564185604728	17.666359	0.0	1133.0	1133.0	6.4652224	4.1215644	17.666359	0.0	1510	1431	1098	1.18875	20	36	79	151	215	0	333	68	2020-02-29_214706
29	5000	2861	603	0	83	337	800	248	6.4960985	4.140161337173607	21.121294	0.0	1137.0	1137.0	6.4960985	4.1401615	21.121294	0.0	1536	1453	1116	1.18875	20	36	79	152	215	0	337	68	2020-02-29_214706
30	5000	2840	594	0	78	357	800	263	6.590338	4.157999459256077	21.121294	0.0	1157.0	1157.0	6.590338	4.1579995	21.121294	0.0	1566	1488	1131	1.2	20	36	79	155	216	0	357	68	2020-02-29_214707
30	5000	2825	574	0	90	357	800	284	6.6490326	4.16977481627397	21.121294	0.0	1157.0	1157.0	6.590338	4.1579995	21.121294	0.0	1601	1511	1154	1.2025	20	36	80	155	218	0	357	70	2020-02-29_214707
30	5000	2802	569	0	91	357	800	309	6.74835	4.176794230793123	21.121294	0.0	1157.0	1157.0	6.590338	4.1579995	21.121294	0.0	1629	1538	1181	1.18625	20	36	80	158	224	0	357	72	2020-02-29_214708
31	5000	2779	559	0	94	372	800	322	6.7715464	4.165082681300028	21.121294	0.0	1172.0	1172.0	6.7715464	4.1650825	21.121294	0.0	1662	1568	1196	1.1825	20	36	80	159	232	0	372	74	2020-02-29_214708
31	5000	2755	556	0	87	386	800	342	6.8101864	4.156474401396319	21.121294	0.0	1186.0	1186.0	6.8101864	4.1564746	21.121294	0.0	1689	1602	1216	1.18	20	36	80	159	234	0	386	74	2020-02-29_214709
31	5000	2739	545	0	85	393	800	363	6.8583417	4.179502679178908	21.121294	0.0	1193.0	1193.0	6.8583417	4.1795025	21.121294	0.0	1716	1631	1238	1.17625	20	36	80	159	240	0	393	75	2020-02-29_214709
32	5000	2726	534	0	77	408	800	380	6.853063	4.17487538774199	21.121294	0.0	1208.0	1208.0	6.853063	4.1748753	21.121294	0.0	1740	1663	1255	1.16375	20	36	80	161	241	0	408	75	2020-02-29_214710
32	5000	2708	521	0	81	412	800	399	6.924538	4.200879259262675	21.121294	0.0	1212.0	1212.0	6.924538	4.200879	21.121294	0.0	1771	1690	1278	1.16875	20	36	80	161	242	0	412	79	2020-02-29_214710
32	5000	2686	518	0	79	416	800	421	6.982935	4.20424980230082	21.121294	0.0	1216.0	1216.0	6.982935	4.20425	21.121294	0.0	1796	1717	1301	1.17125	20	36	80	163	243	0	416	80	2020-02-29_214711
33	5000	2674	506	0	80	416	800	444	7.088144	4.237285894425656	21.121294	0.0	1216.0	1216.0	6.982935	4.20425	21.121294	0.0	1820	1740	1324	1.18375	20	36	80	163	245	0	416	80	2020-02-29_214711
33	5000	2656	495	0	76	419	800	472	7.131048	4.235212292535262	21.121294	0.0	1219.0	1219.0	7.131048	4.2352123	21.121294	0.0	1849	1773	1354	1.1625	20	36	80	166	247	0	419	82	2020-02-29_214712
33	5000	2642	481	0	80	427	800	486	7.2010818	4.244343078250574	21.121294	0.0	1227.0	1227.0	7.2010818	4.2443433	21.121294	0.0	1877	1797	1370	1.155	20	36	80	166	248	0	427	84	2020-02-29_214712
34	5000	2621	472	0	85	436	800	501	7.197129	4.268742243255672	21.121294	0.0	1236.0	1236.0	7.197129	4.268742	21.121294	0.0	1907	1822	1386	1.135	20	36	80	166	250	0	436	85	2020-02-29_214713
34	5000	2601	468	0	81	443	800	520	7.240155	4.281197206491897	21.121294	0.0	1243.0	1243.0	7.240155	4.281197	21.121294	0.0	1931	1850	1407	1.1275	20	36	81	167	251	0	443	87	2020-02-29_214713
34	5000	2593	445	0	84	447	800	542	7.2730365	4.299467435282047	21.121294	0.0	1247.0	1247.0	7.2730365	4.2994676	21.121294	0.0	1962	1878	1431	1.1325	20	36	81	168	254	0	447	89	2020-02-29_214714
35	5000	2579	433	0	79	444	800	573	7.3053956	4.3233980332128645	22.075867	0.0	1244.0	1247.0	7.2730365	4.2994676	21.121294	0.0	1988	1909	1465	1.1075	20	36	81	168	255	0	444	92	2020-02-29_214714
35	5000	2565	424	0	77	451	800	589	7.329808	4.322191267929658	22.075867	0.0	1251.0	1251.0	7.329808	4.322191	22.075867	0.0	2011	1934	1483	1.08125	20	36	81	168	258	0	451	94	2020-02-29_214715
35	5000	2548	412	0	77	460	799	608	7.333595	4.331721935460246	22.075867	0.0	1259.0	1259.0	7.333595	4.331722	22.075867	0.0	2040	1963	1503	1.048811	20	36	81	168	260	0	459	96	2020-02-29_214715
36	5000	2536	409	0	66	459	800	633	7.362777	4.330582895138935	22.075867	0.0	1259.0	1259.0	7.333595	4.331722	22.075867	0.0	2055	1989	1530	1.0275	20	36	82	169	264	0	459	97	2020-02-29_214716
36	5000	2525	405	0	59	449	800	664	7.423381	4.341707037349359	22.075867	0.0	1249.0	1259.0	7.333595	4.331722	22.075867	0.0	2070	2011	1562	1.02	20	36	82	170	266	0	449	98	2020-02-29_214716
36	5000	2510	399	0	49	456	800	683	7.4035444	4.336210884892112	22.075867	0.0	1256.0	1259.0	7.333595	4.331722	22.075867	0.0	2091	2042	1586	1.02875	20	36	82	172	271	0	456	103	2020-02-29_214717
37	5000	2488	406	0	51	442	800	708	7.4417953	4.33738164822718	22.075867	0.0	1242.0	1259.0	7.333595	4.331722	22.075867	0.0	2106	2055	1613	1.02	20	36	82	172	274	0	442	105	2020-02-29_214717
37	5000	2472	405	0	52	437	799	727	7.4419813	4.330596548662223	22.075867	0.0	1236.0	1259.0	7.333595	4.331722	22.075867	0.0	2123	2071	1634	1.0275344	20	36	82	172	274	0	436	108	2020-02-29_214718
37	5000	2460	388	0	60	440	800	743	7.47735	4.340553479741731	22.075867	0.0	1240.0	1259.0	7.333595	4.331722	22.075867	0.0	2152	2092	1652	1.0025	20	36	82	172	274	0	440	109	2020-02-29_214718
38	5000	2447	370	0	77	441	800	755	7.5059695	4.343227656950823	22.075867	0.0	1241.0	1259.0	7.333595	4.331722	22.075867	0.0	2183	2106	1665	1.005	20	36	82	172	276	0	441	110	2020-02-29_214719
38	5000	2427	373	0	75	443	798	773	7.4934425	4.35026950220573	22.075867	0.0	1241.0	1259.0	7.333595	4.331722	22.075867	0.0	2200	2125	1682	1.0087719	20	36	82	173	277	0	441	111	2020-02-29_214719
38	5000	2411	369	0	67	457	800	781	7.4992924	4.324613062137124	22.075867	0.0	1257.0	1259.0	7.333595	4.331722	22.075867	0.0	2220	2153	1696	1.005	20	36	82	173	279	0	457	115	2020-02-29_214720
39	5000	2400	361	0	53	472	800	794	7.5263863	4.347982635996801	22.075867	0.0	1272.0	1272.0	7.5263863	4.3479824	22.075867	0.0	2239	2186	1714	1.005	20	36	82	173	280	0	472	120	2020-02-29_214720
39	5000	2389	350	0	59	474	800	806	7.5391674	4.367793223730225	22.075867	0.0	1274.0	1274.0	7.5391674	4.367793	22.075867	0.0	2261	2202	1728	0.99375	20	36	82	173	280	0	474	122	2020-02-29_214721
39	5000	2372	356	0	52	475	800	821	7.573233	4.380221058044215	22.075867	0.0	1275.0	1275.0	7.573233	4.380221	22.075867	0.0	2272	2220	1745	0.985	20	36	82	174	283	0	475	124	2020-02-29_214721
40	5000	2357	355	0	48	481	800	834	7.596471	4.393767728810471	22.075867	0.0	1281.0	1281.0	7.596471	4.393768	22.075867	0.0	2288	2240	1759	0.97875	20	36	82	174	284	0	481	125	2020-02-29_214722
40	5000	2338	354	0	44	485	800	853	7.5932736	4.4406707610981115	22.075867	0.0	1285.0	1285.0	7.5932736	4.440671	22.075867	0.0	2308	2264	1779	0.99125	20	36	83	174	287	0	485	126	2020-02-29_214722
40	5000	2329	339	0	60	475	799	871	7.582176	4.446045505045419	22.075867	0.0	1274.0	1285.0	7.5932736	4.440671	22.075867	0.0	2332	2272	1797	0.99499375	20	36	84	174	288	0	474	127	2020-02-29_214723
41	5000	2322	333	0	54	476	799	885	7.5772038	4.49164717368648	22.075867	0.0	1275.0	1285.0	7.5932736	4.440671	22.075867	0.0	2345	2291	1815	1.0062578	20	36	84	174	289	0	475	131	2020-02-29_214723
41	5000	2310	324	0	56	476	798	899	7.583929	4.515607893228302	22.075867	0.0	1274.0	1285.0	7.5932736	4.440671	22.075867	0.0	2366	2310	1834	1.0037594	20	36	84	174	289	0	474	137	2020-02-29_214724
41	5000	2299	325	0	44	487	798	909	7.628533	4.52103783398386	22.075867	0.0	1285.0	1285.0	7.5932736	4.440671	22.075867	0.0	2376	2332	1845	1.010025	20	36	84	175	289	0	485	138	2020-02-29_214724
42	5000	2289	324	0	41	480	798	929	7.657242	4.537371900027071	22.075867	0.0	1278.0	1285.0	7.5932736	4.440671	22.075867	0.0	2387	2346	1866	0.99749374	20	36	84	176	289	0	478	139	2020-02-29_214725
42	5000	2275	321	0	38	477	800	947	7.6927247	4.5398379269209554	22.075867	0.0	1277.0	1285.0	7.5932736	4.440671	22.075867	0.0	2404	2366	1889	0.9825	20	36	84	176	291	0	477	142	2020-02-29_214725
42	5000	2259	319	0	45	477	800	956	7.695382	4.559839596520485	22.703123	0.0	1277.0	1285.0	7.5932736	4.440671	22.075867	0.0	2422	2377	1900	0.975	20	36	84	177	292	0	477	144	2020-02-29_214726
43	5000	2252	306	0	54	471	799	973	7.7552834	4.5929085097018	22.703123	0.0	1270.0	1285.0	7.5932736	4.440671	22.075867	0.0	2442	2388	1917	0.98372966	20	36	84	177	292	0	470	145	2020-02-29_214726
43	5000	2244	302	0	49	475	800	982	7.7826867	4.587089848698115	22.703123	0.0	1275.0	1285.0	7.5932736	4.440671	22.075867	0.0	2454	2405	1930	1.0125	20	36	84	178	292	0	475	148	2020-02-29_214727
43	5000	2234	303	0	38	477	800	994	7.798857	4.6125518713207985	22.703123	0.0	1277.0	1285.0	7.5932736	4.440671	22.075867	0.0	2463	2425	1948	1.02	20	36	84	178	294	0	477	154	2020-02-29_214727
44	5000	2220	301	0	37	479	800	1008	7.852116	4.638673725328578	22.703123	0.0	1279.0	1285.0	7.5932736	4.440671	22.075867	0.0	2479	2442	1963	1.0175	20	36	84	179	294	0	479	155	2020-02-29_214728
44	5000	2210	298	0	38	478	800	1020	7.868021	4.633313722820541	22.703123	0.0	1278.0	1285.0	7.5932736	4.440671	22.075867	0.0	2492	2454	1976	1.02	20	36	84	179	295	0	478	156	2020-02-29_214728
44	5000	2197	296	0	43	470	799	1038	7.86444	4.647291949510947	22.703123	0.0	1269.0	1285.0	7.5932736	4.440671	22.075867	0.0	2507	2464	1994	1.0112641	20	36	84	180	296	0	469	157	2020-02-29_214729
45	5000	2189	294	0	34	471	800	1052	7.835462	4.670768070814252	22.703123	0.0	1271.0	1285.0	7.5932736	4.440671	22.075867	0.0	2517	2483	2012	1.0	20	36	84	180	297	0	471	160	2020-02-29_214729
45	5000	2181	288	0	38	461	799	1070	7.861507	4.680587758382062	22.703123	0.0	1260.0	1285.0	7.5932736	4.440671	22.075867	0.0	2531	2493	2032	0.9924906	20	36	84	180	298	0	460	163	2020-02-29_214730
45	5000	2178	276	0	39	451	800	1092	7.833917	4.678534313125404	22.703123	0.0	1251.0	1285.0	7.5932736	4.440671	22.075867	0.0	2546	2507	2056	0.975	20	36	84	180	302	0	451	164	2020-02-29_214730
46	5000	2165	278	0	40	444	799	1110	7.857645	4.68151778918171	22.703123	0.0	1243.0	1285.0	7.5932736	4.440671	22.075867	0.0	2557	2517	2073	0.9699625	20	36	84	180	302	0	443	164	2020-02-29_214731
46	5000	2143	284	0	41	434	798	1133	7.844924	4.692406489762064	22.703123	0.0	1232.0	1285.0	7.5932736	4.440671	22.075867	0.0	2573	2532	2098	0.9486216	20	36	84	180	302	0	432	167	2020-02-29_214731
46	5000	2135	278	0	41	424	799	1155	7.829356	4.678628486443453	22.703123	0.0	1223.0	1285.0	7.5932736	4.440671	22.075867	0.0	2587	2546	2122	0.9461827	20	36	84	181	306	0	423	168	2020-02-29_214732
47	5000	2130	267	0	45	415	800	1174	7.8240004	4.689656893089551	22.703123	0.0	1215.0	1285.0	7.5932736	4.440671	22.075867	0.0	2603	2558	2143	0.95	20	36	84	181	306	0	415	169	2020-02-29_214732
47	5000	2123	260	0	41	411	800	1193	7.795604	4.703733892724942	22.703123	0.0	1211.0	1285.0	7.5932736	4.440671	22.075867	0.0	2617	2576	2165	0.93125	20	36	84	182	306	0	411	172	2020-02-29_214733
47	5000	2117	252	0	44	396	800	1218	7.848561	4.704881713872127	22.703123	0.0	1196.0	1285.0	7.5932736	4.440671	22.075867	0.0	2631	2587	2191	0.94875	20	36	84	182	307	0	396	173	2020-02-29_214733
48	5000	2110	248	0	38	401	799	1230	7.8543897	4.702140831866902	22.703123	0.0	1200.0	1285.0	7.5932736	4.440671	22.075867	0.0	2642	2604	2203	0.95244056	20	36	86	183	307	0	400	174	2020-02-29_214734
48	5000	2100	243	0	38	393	798	1252	7.8877897	4.711795557933381	22.703123	0.0	1191.0	1285.0	7.5932736	4.440671	22.075867	0.0	2657	2619	2226	0.9461153	20	36	86	183	307	0	391	176	2020-02-29_214734
48	5000	2093	243	0	33	386	800	1267	7.891246	4.708702658062611	22.703123	0.0	1186.0	1285.0	7.5932736	4.440671	22.075867	0.0	2664	2631	2245	0.9325	20	36	86	183	307	0	386	178	2020-02-29_214735
49	5000	2083	243	0	31	376	798	1287	7.8986106	4.710314961004237	22.703123	0.0	1174.0	1285.0	7.5932736	4.440671	22.075867	0.0	2674	2643	2267	0.93609023	20	36	86	184	309	0	374	182	2020-02-29_214735
49	5000	2077	234	0	32	369	798	1306	7.946298	4.69963375044329	22.703123	0.0	1167.0	1285.0	7.5932736	4.440671	22.075867	0.0	2689	2657	2288	0.95238096	20	36	86	184	309	0	367	184	2020-02-29_214736
49	5000	2072	229	0	34	356	800	1323	7.944476	4.714761627417567	22.703123	0.0	1156.0	1285.0	7.5932736	4.440671	22.075867	0.0	2699	2665	2309	0.95	20	36	86	184	310	0	356	186	2020-02-29_214736
50	5000	2065	227	0	34	340	798	1348	7.9672637	4.7357141596262515	22.703123	0.0	1138.0	1285.0	7.5932736	4.440671	22.075867	0.0	2708	2674	2334	0.9461153	20	36	86	184	310	0	338	188	2020-02-29_214737
50	5000	2056	218	0	36	328	800	1372	7.967176	4.7352513676178125	22.703123	0.0	1128.0	1285.0	7.5932736	4.440671	22.075867	0.0	2726	2690	2362	0.9275	20	36	86	184	310	0	328	190	2020-02-29_214737
50	5000	2048	210	0	43	314	799	1394	8.010754	4.72868765983258	22.703123	0.0	1113.0	1285.0	7.5932736	4.440671	22.075867	0.0	2742	2699	2385	0.922403	20	36	86	184	310	0	313	192	2020-02-29_214738
51	5000	2036	208	0	47	301	800	1413	8.042007	4.723366607426772	22.703123	0.0	1101.0	1285.0	7.5932736	4.440671	22.075867	0.0	2756	2709	2408	0.94875	20	36	86	184	312	0	301	195	2020-02-29_214738
51	5000	2033	200	0	39	298	796	1438	8.09904	4.745370516204143	22.703123	0.0	1094.0	1285.0	7.5932736	4.440671	22.075867	0.0	2767	2728	2430	0.93718594	20	36	86	184	316	0	294	196	2020-02-29_214739
51	5000	2029	197	0	32	291	800	1452	8.122737	4.727567808571713	22.703123	0.0	1091.0	1285.0	7.5932736	4.440671	22.075867	0.0	2774	2742	2451	0.9225	20	36	86	184	316	0	291	199	2020-02-29_214739
52	5000	2025	188	0	30	293	798	1467	8.120184	4.719127715700723	22.703123	0.0	1091.0	1285.0	7.5932736	4.440671	22.075867	0.0	2787	2757	2464	0.91102755	20	36	86	184	317	0	291	199	2020-02-29_214740
52	5000	2018	183	0	32	275	799	1492	8.119935	4.733493634764543	22.703123	0.0	1074.0	1285.0	7.5932736	4.440671	22.075867	0.0	2799	2767	2492	0.89987487	20	36	86	184	317	0	274	201	2020-02-29_214740
52	5000	2013	183	0	30	263	799	1507	8.124146	4.731411954055522	22.703123	0.0	1062.0	1285.0	7.5932736	4.440671	22.075867	0.0	2804	2774	2511	0.9098874	20	36	86	184	317	0	262	205	2020-02-29_214741
53	5000	2007	185	0	21	258	800	1523	8.136612	4.721204308896489	22.703123	0.0	1058.0	1285.0	7.5932736	4.440671	22.075867	0.0	2808	2787	2529	0.9075	20	36	86	184	317	0	258	206	2020-02-29_214741
53	5000	2005	176	0	20	254	798	1539	8.103715	4.712614403102497	22.703123	0.0	1052.0	1285.0	7.5932736	4.440671	22.075867	0.0	2819	2799	2545	0.89598995	20	36	86	184	317	0	252	208	2020-02-29_214742
53	5000	1994	176	0	26	233	799	1562	8.111419	4.726343171886949	22.703123	0.0	1032.0	1285.0	7.5932736	4.440671	22.075867	0.0	2830	2804	2571	0.8873592	20	36	86	184	317	0	232	210	2020-02-29_214742
54	5000	1991	175	0	25	224	800	1573	8.122614	4.715393084971897	22.703123	0.0	1024.0	1285.0	7.5932736	4.440671	22.075867	0.0	2834	2809	2585	0.8825	20	36	86	184	317	0	224	212	2020-02-29_214743
54	5000	1985	166	0	30	215	800	1591	8.145543	4.697862082063483	22.703123	0.0	1015.0	1285.0	7.5932736	4.440671	22.075867	0.0	2849	2819	2604	0.87375	20	36	86	184	317	0	215	213	2020-02-29_214743
54	5000	1980	165	0	25	213	800	1603	8.110091	4.671598598507386	22.703123	0.0	1013.0	1285.0	7.5932736	4.440671	22.075867	0.0	2855	2830	2617	0.855	20	36	86	184	317	0	213	214	2020-02-29_214744
55	5000	1977	163	0	24	197	800	1624	8.087841	4.676669209362452	22.703123	0.0	997.0	1285.0	7.5932736	4.440671	22.075867	0.0	2860	2836	2639	0.84	20	36	86	184	318	0	197	215	2020-02-29_214744
55	5000	1969	163	0	19	200	800	1633	8.131862	4.666584604540873	22.703123	0.0	1000.0	1285.0	7.5932736	4.440671	22.075867	0.0	2868	2849	2649	0.82875	20	36	86	184	318	0	200	216	2020-02-29_214745
55	5000	1960	162	0	23	195	800	1643	8.147808	4.683440217849474	22.703123	0.0	995.0	1285.0	7.5932736	4.440671	22.075867	0.0	2878	2855	2660	0.82	20	36	86	184	319	0	195	217	2020-02-29_214745
56	5000	1955	156	0	28	179	799	1662	8.129812	4.711795153130437	22.703123	0.0	978.0	1285.0	7.5932736	4.440671	22.075867	0.0	2889	2861	2682	0.8310388	20	36	86	185	320	0	178	221	2020-02-29_214745
56	5000	1952	150	0	30	171	799	1674	8.142657	4.70409294636044	22.703123	0.0	970.0	1285.0	7.5932736	4.440671	22.075867	0.0	2898	2868	2697	0.836045	20	36	86	185	321	0	170	224	2020-02-29_214746
56	5000	1950	146	0	24	171	799	1686	8.136708	4.729829022017038	22.703123	0.0	970.0	1285.0	7.5932736	4.440671	22.075867	0.0	2904	2880	2709	0.83229035	20	36	86	185	321	0	170	224	2020-02-29_214746
57	5000	1946	144	0	21	153	799	1711	8.127555	4.743471779285087	22.703123	0.0	952.0	1285.0	7.5932736	4.440671	22.075867	0.0	2910	2889	2736	0.8335419	20	36	86	185	321	0	152	226	2020-02-29_214747
57	5000	1943	141	0	18	149	799	1723	8.1257515	4.740629691295779	22.703123	0.0	948.0	1285.0	7.5932736	4.440671	22.075867	0.0	2916	2898	2749	0.8335419	20	36	86	185	322	0	148	227	2020-02-29_214747
57	5000	1939	141	0	16	144	800	1733	8.14181	4.73769068673894	22.703123	0.0	944.0	1285.0	7.5932736	4.440671	22.075867	0.0	2920	2904	2760	0.8325	20	36	86	185	322	0	144	227	2020-02-29_214748
58	5000	1934	141	0	15	135	800	1748	8.13709	4.737841454432479	22.703123	0.0	935.0	1285.0	7.5932736	4.440671	22.075867	0.0	2925	2910	2775	0.83	20	36	86	186	322	0	135	227	2020-02-29_214748
58	5000	1927	142	0	15	119	799	1770	8.087117	4.700332167230291	22.703123	0.0	918.0	1285.0	7.5932736	4.440671	22.075867	0.0	2931	2916	2797	0.84355444	20	36	86	186	322	0	118	228	2020-02-29_214749
58	5000	1926	133	0	20	106	800	1786	8.039653	4.670407271994993	22.703123	0.0	906.0	1285.0	7.5932736	4.440671	22.075867	0.0	2941	2921	2815	0.8525	20	36	86	186	323	0	106	229	2020-02-29_214749
59	5000	1919	131	0	25	96	795	1804	8.078169	4.66432810271536	22.703123	0.0	891.0	1285.0	7.5932736	4.440671	22.075867	0.0	2950	2925	2829	0.86415094	20	36	86	187	323	0	91	230	2020-02-29_214750
59	5000	1912	131	0	23	83	800	1817	8.06912	4.674090112276993	22.703123	0.0	883.0	1285.0	7.5932736	4.440671	22.075867	0.0	2957	2934	2851	0.86125	20	36	86	187	323	0	83	234	2020-02-29_214750
59	5000	1911	122	0	26	72	800	1832	8.048039	4.679269711499753	22.703123	0.0	872.0	1285.0	7.5932736	4.440671	22.075867	0.0	2967	2941	2869	0.8575	20	36	86	187	324	0	72	237	2020-02-29_214750
60	5000	1910	112	0	28	56	799	1855	8.070897	4.6892908362953225	22.703123	0.0	855.0	1285.0	7.5932736	4.440671	22.075867	0.0	2978	2950	2894	0.85356694	20	36	86	188	325	0	55	240	2020-02-29_214751
60	5000	1909	105	0	29	45	799	1873	8.048673	4.693382742542224	22.703123	0.0	844.0	1285.0	7.5932736	4.440671	22.075867	0.0	2986	2957	2912	0.8598248	20	36	86	188	325	0	44	240	2020-02-29_214751
60	5000	1908	104	0	21	37	800	1889	8.124712	4.722511459667868	22.703123	0.0	837.0	1285.0	7.5932736	4.440671	22.075867	0.0	2988	2967	2930	0.86625	20	36	86	188	325	0	37	241	2020-02-29_214752
61	5000	1908	101	0	13	24	800	1910	8.160488	4.728026310003566	22.703123	0.0	824.0	1285.0	7.5932736	4.440671	22.075867	0.0	2991	2978	2954	0.85	20	36	86	188	327	0	24	244	2020-02-29_214752
61	5000	1906	96	0	12	9	799	1932	8.159722	4.710495353940198	22.703123	0.0	808.0	1285.0	7.5932736	4.440671	22.075867	0.0	2998	2986	2977	0.85106385	20	36	86	188	327	0	8	246	2020-02-29_214752
61	5000	1906	91	0	15	0	794	1948	8.15439	4.71594296262512	22.703123	0.0	794.0	1285.0	7.5932736	4.440671	22.075867	0.0	3003	2988	2988	0.82997483	20	36	86	188	328	6	0	246	2020-02-29_214753
62	5000	1906	83	0	20	0	772	1971	8.1440325	4.720984125829381	22.703123	0.0	772.0	1285.0	7.5932736	4.440671	22.075867	0.0	3011	2991	2991	0.8303109	20	36	86	188	328	28	0	248	2020-02-29_214753
62	5000	1905	81	0	16	0	755	1994	8.245009	4.761598580825758	22.703123	0.0	755.0	1285.0	7.5932736	4.440671	22.075867	0.0	3014	2998	2998	0.8370861	20	36	86	188	328	45	0	249	2020-02-29_214754
62	5000	1904	79	0	14	0	736	2016	8.242621	4.760256485640457	22.703123	0.0	736.0	1285.0	7.5932736	4.440671	22.075867	0.0	3017	3003	3003	0.83016306	20	36	86	188	328	64	0	251	2020-02-29_214754
63	5000	1903	74	0	12	0	722	2037	8.270061	4.723442725236421	21.07332	0.0	722.0	1285.0	7.5932736	4.440671	22.075867	0.0	3023	3011	3011	0.83102494	20	36	86	188	328	78	0	252	2020-02-29_214754
63	5000	1903	71	0	12	0	705	2056	8.292792	4.7001700512579525	21.07332	0.0	705.0	1285.0	7.5932736	4.440671	22.075867	0.0	3026	3014	3014	0.81276596	20	36	86	188	328	95	0	253	2020-02-29_214755
63	5000	1901	70	0	12	0	689	2072	8.308277	4.68193435861492	21.07332	0.0	689.0	1285.0	7.5932736	4.440671	22.075867	0.0	3029	3017	3017	0.8142235	20	36	86	188	328	111	0	256	2020-02-29_214755
64	5000	1900	69	0	8	0	672	2094	8.376239	4.693557284242811	21.07332	0.0	672.0	1285.0	7.5932736	4.440671	22.075867	0.0	3031	3023	3023	0.81845236	20	36	86	188	328	128	0	257	2020-02-29_214756
64	5000	1900	63	0	11	0	662	2106	8.39693	4.684534177308778	21.07332	0.0	662.0	1285.0	7.5932736	4.440671	22.075867	0.0	3037	3026	3026	0.8141994	20	36	86	188	328	138	0	258	2020-02-29_214756
64	5000	1899	62	0	9	0	649	2123	8.424831	4.71155793262333	24.810555	0.0	649.0	1285.0	7.5932736	4.440671	22.075867	0.0	3039	3030	3030	0.81972265	20	36	86	188	328	151	0	258	2020-02-29_214756
65	5000	1899	58	0	12	0	632	2140	8.43086	4.731984557925492	24.810555	0.0	632.0	1285.0	7.5932736	4.440671	22.075867	0.0	3043	3031	3031	0.806962	20	36	86	188	328	168	0	259	2020-02-29_214757
65	5000	1899	55	0	9	0	623	2154	8.468746	4.738597837282773	24.810555	0.0	623.0	1285.0	7.5932736	4.440671	22.075867	0.0	3046	3037	3037	0.81380415	20	36	86	188	328	177	0	260	2020-02-29_214757
65	5000	1899	52	0	10	0	603	2175	8.4980545	4.760847855397827	24.810555	0.0	603.0	1285.0	7.5932736	4.440671	22.075867	0.0	3049	3039	3039	0.80431175	20	36	86	188	328	197	0	261	2020-02-29_214757
66	5000	1899	48	0	10	0	589	2193	8.488416	4.766340158301616	24.810555	0.0	589.0	1285.0	7.5932736	4.440671	22.075867	0.0	3053	3043	3043	0.8013582	20	36	86	188	328	211	0	261	2020-02-29_214758
66	5000	1898	44	0	12	0	573	2212	8.471844	4.753645451710341	24.810555	0.0	573.0	1285.0	7.5932736	4.440671	22.075867	0.0	3058	3046	3046	0.7888307	20	36	86	188	328	227	0	261	2020-02-29_214758
66	5000	1898	41	0	12	0	557	2231	8.462402	4.768206388154164	24.810555	0.0	557.0	1285.0	7.5932736	4.440671	22.075867	0.0	3061	3049	3049	0.78994614	20	36	86	188	328	243	0	261	2020-02-29_214759
67	5000	1898	38	0	11	0	540	2252	8.436647	4.769079938401358	24.810555	0.0	540.0	1285.0	7.5932736	4.440671	22.075867	0.0	3064	3053	3053	0.79814816	20	36	86	188	328	260	0	261	2020-02-29_214759
67	5000	1898	35	0	9	0	521	2275	8.4657955	4.781481369504022	24.810555	0.0	521.0	1285.0	7.5932736	4.440671	22.075867	0.0	3067	3058	3058	0.7715931	20	36	86	188	328	279	0	262	2020-02-29_214759
67	5000	1897	30	0	12	0	503	2295	8.494515	4.805581011303542	24.810555	0.0	503.0	1285.0	7.5932736	4.440671	22.075867	0.0	3073	3061	3061	0.7673956	20	36	86	188	328	297	0	263	2020-02-29_214800
68	5000	1896	28	0	12	0	495	2304	8.457665	4.81123315559941	24.810555	0.0	495.0	1285.0	7.5932736	4.440671	22.075867	0.0	3076	3064	3064	0.7656566	20	36	86	188	328	305	0	265	2020-02-29_214800
68	5000	1896	26	0	11	0	479	2322	8.474284	4.844746542522044	24.810555	0.0	479.0	1285.0	7.5932736	4.440671	22.075867	0.0	3078	3067	3067	0.7599165	20	36	86	188	328	321	0	266	2020-02-29_214800
68	5000	1896	16	0	15	0	469	2338	8.508781	4.863588524115623	24.810555	0.0	469.0	1285.0	7.5932736	4.440671	22.075867	0.0	3088	3073	3073	0.73134327	20	36	86	188	328	331	0	266	2020-02-29_214801
69	5000	1896	16	0	12	0	456	2354	8.614284	4.880201645734257	24.810555	0.0	456.0	1285.0	7.5932736	4.440671	22.075867	0.0	3088	3076	3076	0.74122804	20	36	86	188	328	344	0	266	2020-02-29_214801
69	5000	1896	16	0	10	0	440	2371	8.612343	4.957891150667312	24.810555	0.0	440.0	1285.0	7.5932736	4.440671	22.075867	0.0	3088	3078	3078	0.7386364	20	36	86	188	328	360	0	267	2020-02-29_214801
69	5000	1895	14	0	3	0	431	2389	8.807837	4.9052743123817155	24.810555	0.0	431.0	1285.0	7.5932736	4.440671	22.075867	0.0	3091	3088	3088	0.75174016	20	36	86	188	328	369	0	268	2020-02-29_214801
70	5000	1895	12	0	5	0	416	2403	8.863244	4.896055089378838	24.810555	0.0	416.0	1285.0	7.5932736	4.440671	22.075867	0.0	3093	3088	3088	0.74038464	20	36	86	188	328	384	0	269	2020-02-29_214802
70	5000	1895	12	0	5	0	396	2423	8.962925	4.8358495454693395	24.810555	0.0	396.0	1285.0	7.5932736	4.440671	22.075867	0.0	3093	3088	3088	0.7373737	20	36	86	188	328	404	0	269	2020-02-29_214802
70	5000	1895	12	0	2	0	387	2433	8.980749	4.812954175251039	24.810555	0.0	387.0	1285.0	7.5932736	4.440671	22.075867	0.0	3093	3091	3091	0.74160206	20	36	86	188	328	413	0	271	2020-02-29_214802
71	5000	1895	9	0	3	0	377	2445	9.034623	4.810293310981244	24.810555	0.0	377.0	1285.0	7.5932736	4.440671	22.075867	0.0	3096	3093	3093	0.7427056	20	36	86	188	328	423	0	271	2020-02-29_214803
71	5000	1895	8	0	4	0	358	2464	9.153208	4.798429255973767	24.810555	0.0	358.0	1285.0	7.5932736	4.440671	22.075867	0.0	3097	3093	3093	0.7430168	20	36	86	188	328	442	0	271	2020-02-29_214803
71	5000	1895	6	0	6	0	338	2482	9.206951	4.845539968220071	24.810555	0.0	338.0	1285.0	7.5932736	4.440671	22.075867	0.0	3099	3093	3093	0.7218935	20	36	86	188	328	462	0	273	2020-02-29_214803
72	5000	1895	6	0	3	0	319	2503	9.321285	4.898109826622636	24.810555	0.0	319.0	1285.0	7.5932736	4.440671	22.075867	0.0	3099	3096	3096	0.6896552	20	36	86	188	328	481	0	274	2020-02-29_214804
72	5000	1894	6	0	3	0	307	2516	9.406794	4.912341375920357	24.810555	0.0	307.0	1285.0	7.5932736	4.440671	22.075867	0.0	3100	3097	3097	0.7068404	20	36	86	188	328	493	0	274	2020-02-29_214804
72	5000	1894	5	0	2	0	295	2529	9.522613	4.864475529502027	24.810555	0.0	295.0	1285.0	7.5932736	4.440671	22.075867	0.0	3101	3099	3099	0.70508474	20	36	86	188	328	505	0	275	2020-02-29_214804
73	5000	1894	5	0	2	0	281	2543	9.59391	4.890245319289914	24.810555	0.0	281.0	1285.0	7.5932736	4.440671	22.075867	0.0	3101	3099	3099	0.6868327	20	36	86	188	328	519	0	275	2020-02-29_214804
73	5000	1894	4	0	2	0	267	2558	9.558551	4.86560973530692	24.810555	0.0	267.0	1285.0	7.5932736	4.440671	22.075867	0.0	3102	3100	3100	0.64044946	20	36	86	188	328	533	0	275	2020-02-29_214805
73	5000	1894	4	0	1	0	246	2579	9.407108	4.9033388867963765	24.810555	0.0	246.0	1285.0	7.5932736	4.440671	22.075867	0.0	3102	3101	3101	0.6544715	20	36	86	188	328	554	0	276	2020-02-29_214805
74	5000	1894	4	0	1	0	228	2597	9.723223	4.856142005063263	24.810555	0.0	228.0	1285.0	7.5932736	4.440671	22.075867	0.0	3102	3101	3101	0.67105263	20	36	86	188	328	572	0	276	2020-02-29_214805
74	5000	1894	4	0	0	0	212	2614	9.737815	4.822823289443765	24.810555	0.0	212.0	1285.0	7.5932736	4.440671	22.075867	0.0	3102	3102	3102	0.6556604	20	36	86	188	328	588	0	276	2020-02-29_214805
74	5000	1894	4	0	0	0	198	2628	9.792095	4.763724926992921	24.810555	0.0	198.0	1285.0	7.5932736	4.440671	22.075867	0.0	3102	3102	3102	0.66161615	20	36	86	188	328	602	0	276	2020-02-29_214806
75	5000	1894	4	0	0	0	191	2635	9.724544	4.756828820276702	24.810555	0.0	191.0	1285.0	7.5932736	4.440671	22.075867	0.0	3102	3102	3102	0.6439791	20	36	86	188	328	609	0	276	2020-02-29_214806
75	5000	1894	3	0	1	0	179	2646	9.873871	4.787531099143749	24.810555	0.0	179.0	1285.0	7.5932736	4.440671	22.075867	0.0	3103	3102	3102	0.6256983	20	36	86	188	328	621	0	277	2020-02-29_214806
75	5000	1894	3	0	1	0	164	2661	9.888616	4.7004287443007815	24.810555	0.0	164.0	1285.0	7.5932736	4.440671	22.075867	0.0	3103	3102	3102	0.6280488	20	36	86	188	328	636	0	277	2020-02-29_214806
76	5000	1894	3	0	1	0	151	2674	10.171465	4.623666519521086	24.810555	0.0	151.0	1285.0	7.5932736	4.440671	22.075867	0.0	3103	3102	3102	0.6092715	20	36	86	188	328	649	0	277	2020-02-29_214807
76	5000	1894	3	0	0	0	144	2682	10.044166	4.5884189942928595	24.810555	0.0	144.0	1285.0	7.5932736	4.440671	22.075867	0.0	3103	3103	3103	0.5972222	20	36	86	188	328	656	0	277	2020-02-29_214807
76	5000	1894	3	0	0	0	133	2693	10.306577	4.5987903165385005	24.810555	0.0	133.0	1285.0	7.5932736	4.440671	22.075867	0.0	3103	3103	3103	0.60150373	20	36	86	188	328	667	0	277	2020-02-29_214807
77	5000	1894	3	0	0	0	125	2701	10.450801	4.440814217838706	24.810555	0.0	125.0	1285.0	7.5932736	4.440671	22.075867	0.0	3103	3103	3103	0.544	20	36	86	188	328	675	0	277	2020-02-29_214807
77	5000	1894	3	0	0	0	118	2708	10.571122	4.4744670017725205	24.810555	0.0	118.0	1285.0	7.5932736	4.440671	22.075867	0.0	3103	3103	3103	0.5677966	20	36	86	188	328	682	0	277	2020-02-29_214807
77	5000	1894	3	0	0	0	106	2719	10.548362	4.3820112451350735	24.810555	0.0	106.0	1285.0	7.5932736	4.440671	22.075867	0.0	3103	3103	3103	0.509434	20	36	86	188	328	694	0	278	2020-02-29_214808
78	5000	1894	3	0	0	0	98	2727	10.622599	4.45659301636088	24.810555	0.0	98.0	1285.0	7.5932736	4.440671	22.075867	0.0	3103	3103	3103	0.46938777	20	36	86	188	328	702	0	278	2020-02-29_214808
78	5000	1894	2	0	1	0	93	2731	10.655864	4.424440967139702	24.810555	0.0	93.0	1285.0	7.5932736	4.440671	22.075867	0.0	3104	3103	3103	0.43010753	20	36	86	188	328	707	0	279	2020-02-29_214808
78	5000	1894	2	0	1	0	88	2736	10.725443	4.408862698842096	24.810555	0.0	88.0	1285.0	7.5932736	4.440671	22.075867	0.0	3104	3103	3103	0.45454547	20	36	86	188	328	712	0	279	2020-02-29_214808
79	5000	1894	2	0	1	0	81	2743	10.953704	4.300681242096206	24.810555	1.6561546	81.0	1285.0	7.5932736	4.440671	22.075867	0.0	3104	3103	3103	0.39506173	20	36	86	188	328	719	0	279	2020-02-29_214808
79	5000	1894	2	0	0	0	77	2748	11.0525675	4.259655922618816	24.810555	1.6561546	77.0	1285.0	7.5932736	4.440671	22.075867	0.0	3104	3104	3104	0.36363637	20	36	86	188	328	723	0	279	2020-02-29_214809
79	5000	1894	2	0	0	0	75	2750	10.972099	4.213768398501624	24.810555	1.6561546	75.0	1285.0	7.5932736	4.440671	22.075867	0.0	3104	3104	3104	0.37333333	20	36	86	188	328	725	0	279	2020-02-29_214809
80	5000	1894	2	0	0	0	72	2753	11.058718	4.278204955753361	24.810555	1.6561546	72.0	1285.0	7.5932736	4.440671	22.075867	0.0	3104	3104	3104	0.375	20	36	86	188	328	728	0	279	2020-02-29_214809
80	5000	1894	2	0	0	0	68	2757	11.02922	3.8552728388674873	19.76466	2.662262	68.0	1285.0	7.5932736	4.440671	22.075867	0.0	3104	3104	3104	0.3382353	20	36	86	188	328	732	0	279	2020-02-29_214809
80	5000	1894	2	0	0	0	65	2760	11.174231	3.8717948209451967	19.76466	2.662262	65.0	1285.0	7.5932736	4.440671	22.075867	0.0	3104	3104	3104	0.35384616	20	36	86	188	328	735	0	279	2020-02-29_214809
81	5000	1894	2	0	0	0	62	2763	11.19029	3.8467435267376544	19.76466	2.662262	62.0	1285.0	7.5932736	4.440671	22.075867	0.0	3104	3104	3104	0.37096775	20	36	86	188	328	738	0	279	2020-02-29_214810
81	5000	1894	2	0	0	0	57	2768	11.350938	3.7085175343459373	19.76466	4.0883675	57.0	1285.0	7.5932736	4.440671	22.075867	0.0	3104	3104	3104	0.3859649	20	36	86	188	328	743	0	279	2020-02-29_214810
81	5000	1894	2	0	0	0	51	2774	11.18758	3.7209072747880727	19.76466	4.0883675	51.0	1285.0	7.5932736	4.440671	22.075867	0.0	3104	3104	3104	0.4117647	20	36	86	188	328	749	0	279	2020-02-29_214810
82	5000	1894	2	0	0	0	49	2776	11.224906	3.6781736203774593	19.76466	4.0883675	49.0	1285.0	7.5932736	4.440671	22.075867	0.0	3104	3104	3104	0.42857143	20	36	86	188	328	751	0	279	2020-02-29_214810
82	5000	1894	1	0	1	0	43	2782	11.114051	3.6264378557065156	19.035213	4.0883675	43.0	1285.0	7.5932736	4.440671	22.075867	0.0	3105	3104	3104	0.39534885	20	36	86	188	328	757	0	279	2020-02-29_214810
82	5000	1894	1	0	1	0	40	2785	11.249678	3.6182271892688087	19.035213	4.0883675	40.0	1285.0	7.5932736	4.440671	22.075867	0.0	3105	3104	3104	0.4	20	36	86	188	328	760	0	279	2020-02-29_214811
83	5000	1894	1	0	1	0	35	2790	11.222458	3.5644558005126945	19.035213	4.9386406	35.0	1285.0	7.5932736	4.440671	22.075867	0.0	3105	3104	3104	0.34285715	20	36	86	188	328	765	0	279	2020-02-29_214811
83	5000	1894	1	0	0	0	33	2793	11.446527	3.2907490155361216	19.035213	5.479759	33.0	1285.0	7.5932736	4.440671	22.075867	0.0	3105	3105	3105	0.36363637	20	36	86	188	328	767	0	279	2020-02-29_214811
83	5000	1894	1	0	0	0	32	2794	11.565787	3.2701454816180986	19.035213	5.479759	32.0	1285.0	7.5932736	4.440671	22.075867	0.0	3105	3105	3105	0.375	20	36	86	188	328	768	0	279	2020-02-29_214811
84	5000	1894	1	0	0	0	31	2795	11.628247	3.304740598716439	19.035213	5.479759	31.0	1285.0	7.5932736	4.440671	22.075867	0.0	3105	3105	3105	0.38709676	20	36	86	188	328	769	0	279	2020-02-29_214811
84	5000	1894	1	0	0	0	28	2798	11.850646	3.4046789623501836	19.035213	5.479759	28.0	1285.0	7.5932736	4.440671	22.075867	0.0	3105	3105	3105	0.39285713	20	36	86	188	328	772	0	279	2020-02-29_214812
84	5000	1894	1	0	0	0	27	2799	11.660992	3.315390567239746	19.035213	5.479759	27.0	1285.0	7.5932736	4.440671	22.075867	0.0	3105	3105	3105	0.4074074	20	36	86	188	328	773	0	279	2020-02-29_214812
85	5000	1894	1	0	0	0	26	2800	11.78444	3.317161734611651	19.035213	5.479759	26.0	1285.0	7.5932736	4.440671	22.075867	0.0	3105	3105	3105	0.42307693	20	36	86	188	328	774	0	279	2020-02-29_214812
85	5000	1894	1	0	0	0	24	2802	11.856139	3.4381831097264586	19.035213	5.479759	24.0	1285.0	7.5932736	4.440671	22.075867	0.0	3105	3105	3105	0.45833334	20	36	86	188	328	776	0	279	2020-02-29_214812
85	5000	1894	1	0	0	0	24	2802	11.856139	3.4381831097264586	19.035213	5.479759	24.0	1285.0	7.5932736	4.440671	22.075867	0.0	3105	3105	3105	0.45833334	20	36	86	188	328	776	0	279	2020-02-29_214812
86	5000	1894	1	0	0	0	21	2805	11.643583	3.494839542400198	19.035213	5.479759	21.0	1285.0	7.5932736	4.440671	22.075867	0.0	3105	3105	3105	0.47619048	20	36	86	188	328	779	0	279	2020-02-29_214812
86	5000	1894	0	0	1	0	15	2811	11.429614	3.9311774218338247	19.035213	5.479759	15.0	1285.0	7.5932736	4.440671	22.075867	0.0	3106	3105	3105	0.53333336	20	36	86	188	328	785	0	279	2020-02-29_214813
86	5000	1894	0	0	1	0	13	2813	11.597243	4.191187132043338	19.035213	5.479759	13.0	1285.0	7.5932736	4.440671	22.075867	0.0	3106	3105	3105	0.3846154	20	36	86	188	328	787	0	279	2020-02-29_214813
87	5000	1894	0	0	1	0	11	2815	11.039837	4.186984130056702	19.035213	5.479759	11.0	1285.0	7.5932736	4.440671	22.075867	0.0	3106	3105	3105	0.45454547	20	36	86	188	328	789	0	279	2020-02-29_214813
87	5000	1894	0	0	0	0	11	2816	11.729831	3.964731780477147	19.035213	5.479759	11.0	1285.0	7.5932736	4.440671	22.075867	0.0	3106	3106	3106	0.36363637	20	36	86	188	328	789	0	279	2020-02-29_214813
87	5000	1894	0	0	0	0	10	2817	11.524513	4.117090213212538	19.035213	5.479759	10.0	1285.0	7.5932736	4.440671	22.075867	0.0	3106	3106	3106	0.4	20	36	86	188	328	790	0	279	2020-02-29_214813
88	5000	1894	0	0	0	0	7	2820	10.360576	3.7932297276011933	14.6527405	5.479759	7.0	1285.0	7.5932736	4.440671	22.075867	0.0	3106	3106	3106	0.14285715	20	36	86	188	328	793	0	279	2020-02-29_214814
88	5000	1894	0	0	0	0	7	2820	10.360576	3.7932297276011933	14.6527405	5.479759	7.0	1285.0	7.5932736	4.440671	22.075867	0.0	3106	3106	3106	0.14285715	20	36	86	188	328	793	0	279	2020-02-29_214814
88	5000	1894	0	0	0	0	6	2821	10.563048	4.11363017313102	14.6527405	5.479759	6.0	1285.0	7.5932736	4.440671	22.075867	0.0	3106	3106	3106	0.16666667	20	36	86	188	328	794	0	279	2020-02-29_214814
89	5000	1894	0	0	0	0	6	2821	10.563048	4.11363017313102	14.6527405	5.479759	6.0	1285.0	7.5932736	4.440671	22.075867	0.0	3106	3106	3106	0.16666667	20	36	86	188	328	794	0	279	2020-02-29_214814
89	5000	1894	0	0	0	0	5	2821	11.579706	3.6606682060079603	14.6527405	5.787369	5.0	1285.0	7.5932736	4.440671	22.075867	0.0	3106	3106	3106	0.2	20	36	86	188	328	795	0	280	2020-02-29_214814
89	5000	1894	0	0	0	0	5	2821	11.579706	3.6606682060079603	14.6527405	5.787369	5.0	1285.0	7.5932736	4.440671	22.075867	0.0	3106	3106	3106	0.2	20	36	86	188	328	795	0	280	2020-02-29_214814
90	5000	1894	0	0	0	0	5	2821	11.579706	3.6606682060079603	14.6527405	5.787369	5.0	1285.0	7.5932736	4.440671	22.075867	0.0	3106	3106	3106	0.2	20	36	86	188	328	795	0	280	2020-02-29_214815
90	5000	1894	0	0	0	0	5	2821	11.579706	3.6606682060079603	14.6527405	5.787369	5.0	1285.0	7.5932736	4.440671	22.075867	0.0	3106	3106	3106	0.2	20	36	86	188	328	795	0	280	2020-02-29_214815
90	5000	1894	0	0	0	0	5	2821	11.579706	3.6606682060079603	14.6527405	5.787369	5.0	1285.0	7.5932736	4.440671	22.075867	0.0	3106	3106	3106	0.2	20	36	86	188	328	795	0	280	2020-02-29_214815
91	5000	1894	0	0	0	0	4	2822	11.154661	4.082021204009767	14.6527405	5.787369	4.0	1285.0	7.5932736	4.440671	22.075867	0.0	3106	3106	3106	0.25	20	36	86	188	328	796	0	280	2020-02-29_214815
91	5000	1894	0	0	0	0	4	2822	11.154661	4.082021204009767	14.6527405	5.787369	4.0	1285.0	7.5932736	4.440671	22.075867	0.0	3106	3106	3106	0.25	20	36	86	188	328	796	0	280	2020-02-29_214815
91	5000	1894	0	0	0	0	3	2823	12.943759	2.4060608430305725	14.6527405	10.192253	3.0	1285.0	7.5932736	4.440671	22.075867	0.0	3106	3106	3106	0.33333334	20	36	86	188	328	797	0	280	2020-02-29_214815
92	5000	1894	0	0	0	0	3	2823	12.943759	2.4060608430305725	14.6527405	10.192253	3.0	1285.0	7.5932736	4.440671	22.075867	0.0	3106	3106	3106	0.33333334	20	36	86	188	328	797	0	280	2020-02-29_214816
92	5000	1894	0	0	0	0	3	2823	12.943759	2.4060608430305725	14.6527405	10.192253	3.0	1285.0	7.5932736	4.440671	22.075867	0.0	3106	3106	3106	0.33333334	20	36	86	188	328	797	0	280	2020-02-29_214816
92	5000	1894	0	0	0	0	3	2823	12.943759	2.4060608430305725	14.6527405	10.192253	3.0	1285.0	7.5932736	4.440671	22.075867	0.0	3106	3106	3106	0.33333334	20	36	86	188	328	797	0	280	2020-02-29_214816
93	5000	1894	0	0	0	0	3	2823	12.943759	2.4060608430305725	14.6527405	10.192253	3.0	1285.0	7.5932736	4.440671	22.075867	0.0	3106	3106	3106	0.33333334	20	36	86	188	328	797	0	280	2020-02-29_214816
93	5000	1894	0	0	0	0	3	2823	12.943759	2.4060608430305725	14.6527405	10.192253	3.0	1285.0	7.5932736	4.440671	22.075867	0.0	3106	3106	3106	0.33333334	20	36	86	188	328	797	0	280	2020-02-29_214816
93	5000	1894	0	0	0	0	2	2824	14.319511	0.47125706981040677	14.6527405	13.986282	2.0	1285.0	7.5932736	4.440671	22.075867	0.0	3106	3106	3106	0.0	20	36	86	188	328	798	0	280	2020-02-29_214817
94	5000	1894	0	0	0	0	2	2824	14.319511	0.47125706981040677	14.6527405	13.986282	2.0	1285.0	7.5932736	4.440671	22.075867	0.0	3106	3106	3106	0.0	20	36	86	188	328	798	0	280	2020-02-29_214817
94	5000	1894	0	0	0	0	2	2824	14.319511	0.47125706981040677	14.6527405	13.986282	2.0	1285.0	7.5932736	4.440671	22.075867	0.0	3106	3106	3106	0.0	20	36	86	188	328	798	0	280	2020-02-29_214817
94	5000	1894	0	0	0	0	2	2824	14.319511	0.47125706981040677	14.6527405	13.986282	2.0	1285.0	7.5932736	4.440671	22.075867	0.0	3106	3106	3106	0.0	20	36	86	188	328	798	0	280	2020-02-29_214817
95	5000	1894	0	0	0	0	2	2824	14.319511	0.47125706981040677	14.6527405	13.986282	2.0	1285.0	7.5932736	4.440671	22.075867	0.0	3106	3106	3106	0.0	20	36	86	188	328	798	0	280	2020-02-29_214817
95	5000	1894	0	0	0	0	2	2824	14.319511	0.47125706981040677	14.6527405	13.986282	2.0	1285.0	7.5932736	4.440671	22.075867	0.0	3106	3106	3106	0.0	20	36	86	188	328	798	0	280	2020-02-29_214817
95	5000	1894	0	0	0	0	2	2824	14.319511	0.47125706981040677	14.6527405	13.986282	2.0	1285.0	7.5932736	4.440671	22.075867	0.0	3106	3106	3106	0.0	20	36	86	188	328	798	0	280	2020-02-29_214818
96	5000	1894	0	0	0	0	2	2824	14.319511	0.47125706981040677	14.6527405	13.986282	2.0	1285.0	7.5932736	4.440671	22.075867	0.0	3106	3106	3106	0.0	20	36	86	188	328	798	0	280	2020-02-29_214818
96	5000	1894	0	0	0	0	2	2824	14.319511	0.47125706981040677	14.6527405	13.986282	2.0	1285.0	7.5932736	4.440671	22.075867	0.0	3106	3106	3106	0.0	20	36	86	188	328	798	0	280	2020-02-29_214818
96	5000	1894	0	0	0	0	2	2824	14.319511	0.47125706981040677	14.6527405	13.986282	2.0	1285.0	7.5932736	4.440671	22.075867	0.0	3106	3106	3106	0.0	20	36	86	188	328	798	0	280	2020-02-29_214818
97	5000	1894	0	0	0	0	2	2824	14.319511	0.47125706981040677	14.6527405	13.986282	2.0	1285.0	7.5932736	4.440671	22.075867	0.0	3106	3106	3106	0.0	20	36	86	188	328	798	0	280	2020-02-29_214818
97	5000	1894	0	0	0	0	2	2824	14.319511	0.47125706981040677	14.6527405	13.986282	2.0	1285.0	7.5932736	4.440671	22.075867	0.0	3106	3106	3106	0.0	20	36	86	188	328	798	0	280	2020-02-29_214819
97	5000	1894	0	0	0	0	2	2824	14.319511	0.47125706981040677	14.6527405	13.986282	2.0	1285.0	7.5932736	4.440671	22.075867	0.0	3106	3106	3106	0.0	20	36	86	188	328	798	0	280	2020-02-29_214819
98	5000	1894	0	0	0	0	2	2824	14.319511	0.47125706981040677	14.6527405	13.986282	2.0	1285.0	7.5932736	4.440671	22.075867	0.0	3106	3106	3106	0.0	20	36	86	188	328	798	0	280	2020-02-29_214819
98	5000	1894	0	0	0	0	2	2824	14.319511	0.47125706981040677	14.6527405	13.986282	2.0	1285.0	7.5932736	4.440671	22.075867	0.0	3106	3106	3106	0.0	20	36	86	188	328	798	0	280	2020-02-29_214819
98	5000	1894	0	0	0	0	2	2824	14.319511	0.47125706981040677	14.6527405	13.986282	2.0	1285.0	7.5932736	4.440671	22.075867	0.0	3106	3106	3106	0.0	20	36	86	188	328	798	0	280	2020-02-29_214819
99	5000	1894	0	0	0	0	2	2824	14.319511	0.47125706981040677	14.6527405	13.986282	2.0	1285.0	7.5932736	4.440671	22.075867	0.0	3106	3106	3106	0.0	20	36	86	188	328	798	0	280	2020-02-29_214819
99	5000	1894	0	0	0	0	2	2824	14.319511	0.47125706981040677	14.6527405	13.986282	2.0	1285.0	7.5932736	4.440671	22.075867	0.0	3106	3106	3106	0.0	20	36	86	188	328	798	0	280	2020-02-29_214820
99	5000	1894	0	0	0	0	2	2824	14.319511	0.47125706981040677	14.6527405	13.986282	2.0	1285.0	7.5932736	4.440671	22.075867	0.0	3106	3106	3106	0.0	20	36	86	188	328	798	0	280	2020-02-29_214820
100	5000	1894	0	0	0	0	1	2825	13.986282	NaN	13.986282	13.986282	1.0	1285.0	7.5932736	4.440671	22.075867	0.0	3106	3106	3106	0.0	20	36	86	188	328	799	0	280	2020-02-29_214820
100	5000	1894	0	0	0	0	1	2825	13.986282	NaN	13.986282	13.986282	1.0	1285.0	7.5932736	4.440671	22.075867	0.0	3106	3106	3106	0.0	20	36	86	188	328	799	0	280	2020-02-29_214820
100	5000	1894	0	0	0	0	1	2825	13.986282	NaN	13.986282	13.986282	1.0	1285.0	7.5932736	4.440671	22.075867	0.0	3106	3106	3106	0.0	20	36	86	188	328	799	0	280	2020-02-29_214820
101	5000	1894	0	0	0	0	0	2826	NaN	-0.0	9999.0	9999.0	0.0	1285.0	7.5932736	4.440671	22.075867	0.0	3106	3106	3106	0.0	20	36	86	188	328	800	0	280	2020-02-29_214821
101	5000	1894	0	0	0	0	0	2826	NaN	-0.0	9999.0	9999.0	0.0	1285.0	7.5932736	4.440671	22.075867	0.0	3106	3106	3106	0.0	20	36	86	188	328	800	0	280	2020-02-29_214821
101	5000	1894	0	0	0	0	0	2826	NaN	-0.0	9999.0	9999.0	0.0	1285.0	7.5932736	4.440671	22.075867	0.0	3106	3106	3106	0.0	20	36	86	188	328	800	0	280	2020-02-29_214821
102	5000	1894	0	0	0	0	0	2826	NaN	-0.0	9999.0	9999.0	0.0	1285.0	7.5932736	4.440671	22.075867	0.0	3106	3106	3106	0.0	20	36	86	188	328	800	0	280	2020-02-29_214821
102	5000	1894	0	0	0	0	0	2826	NaN	-0.0	9999.0	9999.0	0.0	1285.0	7.5932736	4.440671	22.075867	0.0	3106	3106	3106	0.0	20	36	86	188	328	800	0	280	2020-02-29_214821
102	5000	1894	0	0	0	0	0	2826	NaN	-0.0	9999.0	9999.0	0.0	1285.0	7.5932736	4.440671	22.075867	0.0	3106	3106	3106	0.0	20	36	86	188	328	800	0	280	2020-02-29_214821
103	5000	1894	0	0	0	0	0	2826	NaN	-0.0	9999.0	9999.0	0.0	1285.0	7.5932736	4.440671	22.075867	0.0	3106	3106	3106	0.0	20	36	86	188	328	800	0	280	2020-02-29_214822
103	5000	1894	0	0	0	0	0	2826	NaN	-0.0	9999.0	9999.0	0.0	1285.0	7.5932736	4.440671	22.075867	0.0	3106	3106	3106	0.0	20	36	86	188	328	800	0	280	2020-02-29_214822
103	5000	1894	0	0	0	0	0	2826	NaN	-0.0	9999.0	9999.0	0.0	1285.0	7.5932736	4.440671	22.075867	0.0	3106	3106	3106	0.0	20	36	86	188	328	800	0	280	2020-02-29_214822
104	5000	1894	0	0	0	0	0	2826	NaN	-0.0	9999.0	9999.0	0.0	1285.0	7.5932736	4.440671	22.075867	0.0	3106	3106	3106	0.0	20	36	86	188	328	800	0	280	2020-02-29_214822
104	5000	1894	0	0	0	0	0	2826	NaN	-0.0	9999.0	9999.0	0.0	1285.0	7.5932736	4.440671	22.075867	0.0	3106	3106	3106	0.0	20	36	86	188	328	800	0	280	2020-02-29_214822
104	5000	1894	0	0	0	0	0	2826	NaN	-0.0	9999.0	9999.0	0.0	1285.0	7.5932736	4.440671	22.075867	0.0	3106	3106	3106	0.0	20	36	86	188	328	800	0	280	2020-02-29_214822
105	5000	1894	0	0	0	0	0	2826	NaN	-0.0	9999.0	9999.0	0.0	1285.0	7.5932736	4.440671	22.075867	0.0	3106	3106	3106	0.0	20	36	86	188	328	800	0	280	2020-02-29_214823
105	5000	1894	0	0	0	0	0	2826	NaN	-0.0	9999.0	9999.0	0.0	1285.0	7.5932736	4.440671	22.075867	0.0	3106	3106	3106	0.0	20	36	86	188	328	800	0	280	2020-02-29_214823
105	5000	1894	0	0	0	0	0	2826	NaN	-0.0	9999.0	9999.0	0.0	1285.0	7.5932736	4.440671	22.075867	0.0	3106	3106	3106	0.0	20	36	86	188	328	800	0	280	2020-02-29_214823
106	5000	1894	0	0	0	0	0	2826	NaN	-0.0	9999.0	9999.0	0.0	1285.0	7.5932736	4.440671	22.075867	0.0	3106	3106	3106	0.0	20	36	86	188	328	800	0	280	2020-02-29_214823
106	5000	1894	0	0	0	0	0	2826	NaN	-0.0	9999.0	9999.0	0.0	1285.0	7.5932736	4.440671	22.075867	0.0	3106	3106	3106	0.0	20	36	86	188	328	800	0	280	2020-02-29_214823
106	5000	1894	0	0	0	0	0	2826	NaN	-0.0	9999.0	9999.0	0.0	1285.0	7.5932736	4.440671	22.075867	0.0	3106	3106	3106	0.0	20	36	86	188	328	800	0	280	2020-02-29_214824
107	5000	1894	0	0	0	0	0	2826	NaN	-0.0	9999.0	9999.0	0.0	1285.0	7.5932736	4.440671	22.075867	0.0	3106	3106	3106	0.0	20	36	86	188	328	800	0	280	2020-02-29_214824
107	5000	1894	0	0	0	0	0	2826	NaN	-0.0	9999.0	9999.0	0.0	1285.0	7.5932736	4.440671	22.075867	0.0	3106	3106	3106	0.0	20	36	86	188	328	800	0	280	2020-02-29_214824
107	5000	1894	0	0	0	0	0	2826	NaN	-0.0	9999.0	9999.0	0.0	1285.0	7.5932736	4.440671	22.075867	0.0	3106	3106	3106	0.0	20	36	86	188	328	800	0	280	2020-02-29_214824
108	5000	1894	0	0	0	0	0	2826	NaN	-0.0	9999.0	9999.0	0.0	1285.0	7.5932736	4.440671	22.075867	0.0	3106	3106	3106	0.0	20	36	86	188	328	800	0	280	2020-02-29_214824
108	5000	1894	0	0	0	0	0	2826	NaN	-0.0	9999.0	9999.0	0.0	1285.0	7.5932736	4.440671	22.075867	0.0	3106	3106	3106	0.0	20	36	86	188	328	800	0	280	2020-02-29_214825
108	5000	1894	0	0	0	0	0	2826	NaN	-0.0	9999.0	9999.0	0.0	1285.0	7.5932736	4.440671	22.075867	0.0	3106	3106	3106	0.0	20	36	86	188	328	800	0	280	2020-02-29_214825
109	5000	1894	0	0	0	0	0	2826	NaN	-0.0	9999.0	9999.0	0.0	1285.0	7.5932736	4.440671	22.075867	0.0	3106	3106	3106	0.0	20	36	86	188	328	800	0	280	2020-02-29_214825
109	5000	1894	0	0	0	0	0	2826	NaN	-0.0	9999.0	9999.0	0.0	1285.0	7.5932736	4.440671	22.075867	0.0	3106	3106	3106	0.0	20	36	86	188	328	800	0	280	2020-02-29_214825
109	5000	1894	0	0	0	0	0	2826	NaN	-0.0	9999.0	9999.0	0.0	1285.0	7.5932736	4.440671	22.075867	0.0	3106	3106	3106	0.0	20	36	86	188	328	800	0	280	2020-02-29_214825
