# Supplementary material for: Discrete simulation analysis of COVID-19 and prediction of isolation bed numbers
Source: PeerJ. 2021 Jun 23;9:e11629. doi: 10.7717/peerj.11629 (PMC8234972; doi:10.7717/peerj.11629)
Supplement: Supplemental Information 3 [file peerj-09-11629-s003.zip › raw_data/Hospital isolation capacity_output_2020-02-29_214938.csv]

worldTime(Day)	CITY_PERSON_SIZE	NORMAL	SHADOW	SUPER	CONFIRMED	DIAGNOSIS	FREEZE	CURED	shadow_average	shadow_std	shadow_max	shadow_min	real_countTmp	max_count	count_shadow_average	count_shadow_std	count_shadow_max	count_shadow_min	sum_confirmed_mark	sum_diagnosis_mark	sum_freeze_mark	r0	G1num	G2num	G3Num	G4Num	G5Num	BED_CanUse	BED_Need	DEATH	recordTime
0	5000	4977	23	0	0	0	0	0	NaN	-0.0	9999.0	9999.0	0.0	0.0	NaN	-0.0	9999.0	9999.0	0	0	0	0.0	0	0	0	0	0	533	0	0	2020-02-29_214939
0	5000	4973	24	0	3	0	0	0	NaN	-0.0	9999.0	9999.0	0.0	0.0	NaN	-0.0	9999.0	9999.0	3	0	0	0.0	0	0	0	0	0	533	0	0	2020-02-29_214939
0	5000	4971	24	0	5	0	0	0	NaN	-0.0	9999.0	9999.0	0.0	0.0	NaN	-0.0	9999.0	9999.0	5	0	0	0.0	0	0	0	0	0	533	0	0	2020-02-29_214940
1	5000	4966	29	0	2	0	3	0	0.0	0.0	0.0	0.0	3.0	3.0	0.0	0.0	0.0	0.0	5	3	3	0.0	3	0	0	0	0	530	0	0	2020-02-29_214940
1	5000	4961	33	0	1	0	5	0	0.0	0.0	0.0	0.0	5.0	5.0	0.0	0.0	0.0	0.0	6	5	5	0.2	3	2	0	0	0	528	0	0	2020-02-29_214940
1	5000	4955	38	0	2	0	5	0	0.0	0.0	0.0	0.0	5.0	5.0	0.0	0.0	0.0	0.0	7	5	5	0.2	3	2	0	0	0	528	0	0	2020-02-29_214940
2	5000	4947	45	0	2	0	6	0	0.0	0.0	0.0	0.0	6.0	6.0	0.0	0.0	0.0	0.0	8	6	6	0.16666667	3	2	0	1	0	527	0	0	2020-02-29_214940
2	5000	4942	48	0	3	0	7	0	0.0	0.0	0.0	0.0	7.0	7.0	0.0	0.0	0.0	0.0	10	7	7	0.2857143	3	2	1	1	0	526	0	0	2020-02-29_214941
2	5000	4935	55	0	3	0	7	0	0.0	0.0	0.0	0.0	7.0	7.0	0.0	0.0	0.0	0.0	10	7	7	0.2857143	3	2	1	1	0	526	0	0	2020-02-29_214941
3	5000	4928	62	0	2	0	8	0	0.23934567	0.6769717320142891	1.9147654	0.0	8.0	8.0	0.23934567	0.67697173	1.9147654	0.0	10	8	8	0.25	4	2	1	1	0	525	0	0	2020-02-29_214941
3	5000	4918	70	0	2	0	10	0	0.60962933	0.9830085716494746	2.137228	0.0	10.0	10.0	0.60962933	0.98300856	2.137228	0.0	12	10	10	0.7	6	2	1	1	0	523	0	0	2020-02-29_214941
3	5000	4909	79	0	2	0	10	0	0.60962933	0.9830085716494746	2.137228	0.0	10.0	10.0	0.60962933	0.98300856	2.137228	0.0	12	10	10	0.7	6	2	1	1	0	523	0	0	2020-02-29_214941
4	5000	4900	87	0	3	0	10	0	0.60962933	0.9830085716494746	2.137228	0.0	10.0	10.0	0.60962933	0.98300856	2.137228	0.0	13	10	10	0.7	6	2	1	1	0	523	0	0	2020-02-29_214941
4	5000	4890	93	0	5	0	12	0	0.81208783	1.1224978489844564	2.9871128	0.0	12.0	12.0	0.81208783	1.1224978	2.9871128	0.0	17	12	12	0.75	6	3	1	2	0	521	0	0	2020-02-29_214941
4	5000	4880	101	0	7	0	12	0	0.81208783	1.1224978489844564	2.9871128	0.0	12.0	12.0	0.81208783	1.1224978	2.9871128	0.0	19	12	12	0.75	6	3	1	2	0	521	0	0	2020-02-29_214942
5	5000	4872	107	0	7	0	14	0	0.9692053	1.3371736484852326	3.8238204	0.0	14.0	14.0	0.9692053	1.3371737	3.8238204	0.0	21	14	14	0.85714287	7	3	1	3	0	519	0	0	2020-02-29_214942
5	5000	4865	112	0	5	0	18	0	1.3750241	1.6271305788859878	4.21602	0.0	18.0	18.0	1.3750241	1.6271306	4.21602	0.0	23	18	18	0.9444444	9	4	1	4	0	515	0	0	2020-02-29_214942
5	5000	4850	124	0	6	0	20	0	1.466943	1.7329028643478592	4.58843	0.0	20.0	20.0	1.466943	1.7329029	4.58843	0.0	26	20	20	1.0	9	5	1	5	0	513	0	0	2020-02-29_214942
6	5000	4835	137	0	7	0	21	0	1.4547135	1.6899544561896813	4.58843	0.0	21.0	21.0	1.4547135	1.6899544	4.58843	0.0	28	21	21	1.0	9	5	2	5	0	512	0	0	2020-02-29_214942
6	5000	4821	144	0	12	0	23	0	1.5331749	1.6683824370122642	4.58843	0.0	23.0	23.0	1.5331749	1.6683824	4.58843	0.0	35	23	23	1.0869565	9	6	3	5	0	510	0	0	2020-02-29_214942
6	5000	4798	161	0	14	0	27	0	1.7014303	1.7838810011430173	5.500688	0.0	27.0	27.0	1.7014303	1.783881	5.500688	0.0	41	27	27	1.1481482	10	8	3	5	0	506	0	0	2020-02-29_214943
7	5000	4778	178	0	14	0	30	0	1.7181151	1.8915053280607361	5.6048374	0.0	30.0	30.0	1.7181151	1.8915054	5.6048374	0.0	44	30	30	1.0333333	10	8	5	5	1	503	0	0	2020-02-29_214943
7	5000	4760	190	0	12	0	38	0	1.8167657	1.9749308248066832	6.3191094	0.0	38.0	38.0	1.8167657	1.9749309	6.3191094	0.0	50	38	38	1.0526316	10	9	8	6	4	495	0	0	2020-02-29_214943
7	5000	4735	212	0	10	0	43	0	1.8261918	1.951498407146753	6.3191094	0.0	43.0	43.0	1.8261918	1.9514984	6.3191094	0.0	53	43	43	1.0232558	10	10	10	6	6	490	0	0	2020-02-29_214943
8	5000	4711	227	0	17	0	45	0	1.8447146	1.9676021681243	6.3191094	0.0	45.0	45.0	1.8447146	1.9676021	6.3191094	0.0	62	45	45	1.0666667	10	10	10	8	6	488	0	0	2020-02-29_214943
8	5000	4690	240	0	19	0	51	0	2.134514	2.19004804166591	7.3200173	0.0	51.0	51.0	2.134514	2.190048	7.3200173	0.0	70	51	51	1.3137255	11	11	12	9	6	482	0	0	2020-02-29_214943
8	5000	4669	256	0	18	0	56	0	1.9608554	2.1265641234179373	7.3200173	0.0	56.0	56.0	1.9608554	2.126564	7.3200173	0.0	75	57	57	1.2142857	11	12	13	10	7	477	0	1	2020-02-29_214944
9	5000	4649	271	0	18	0	60	0	2.2545457	2.2769477722450593	7.6707993	0.0	60.0	60.0	2.2545457	2.2769477	7.6707993	0.0	80	62	62	1.2	12	12	15	11	8	473	0	2	2020-02-29_214944
9	5000	4624	289	0	15	0	70	0	2.4535625	2.38762880946497	8.023539	0.0	70.0	70.0	2.4535625	2.3876288	8.023539	0.0	87	72	72	1.2	12	15	17	14	9	463	0	2	2020-02-29_214944
9	5000	4598	304	0	22	0	74	0	2.5284262	2.4620601939040774	8.558776	0.0	74.0	74.0	2.5284262	2.4620602	8.558776	0.0	98	76	76	1.2432432	13	15	18	15	9	459	0	2	2020-02-29_214944
10	5000	4573	319	0	27	0	79	0	2.6147964	2.487294910353281	8.558776	0.0	79.0	79.0	2.6147964	2.487295	8.558776	0.0	108	81	81	1.3544304	13	16	19	16	11	454	0	2	2020-02-29_214945
10	5000	4546	339	0	25	0	88	0	2.5972357	2.535421254747597	8.558776	0.0	88.0	88.0	2.5972357	2.5354214	8.558776	0.0	115	90	90	1.3181819	13	17	19	20	14	445	0	2	2020-02-29_214945
10	5000	4511	360	0	27	0	100	0	2.6240814	2.5939330070921227	9.499309	0.0	100.0	100.0	2.6240814	2.593933	9.499309	0.0	129	102	102	1.26	14	17	19	23	17	433	0	2	2020-02-29_214945
11	5000	4482	371	0	36	0	109	0	2.6996005	2.6588756374845985	9.499309	0.0	109.0	109.0	2.6996005	2.6588757	9.499309	0.0	147	111	111	1.2752293	14	18	22	24	19	424	0	2	2020-02-29_214945
11	5000	4457	387	0	38	0	116	0	2.6010103	2.636433994317017	9.499309	0.0	116.0	116.0	2.6010103	2.636434	9.499309	0.0	156	118	118	1.2844827	14	18	23	25	19	417	0	2	2020-02-29_214946
11	5000	4425	410	0	30	0	133	0	2.5496688	2.6025604075402824	9.499309	0.0	133.0	133.0	2.5496688	2.6025605	9.499309	0.0	165	135	135	1.2030075	14	20	25	27	24	400	0	2	2020-02-29_214946
12	5000	4400	421	0	30	0	147	0	2.7580109	2.779606022533217	9.982856	0.0	147.0	147.0	2.7580109	2.779606	9.982856	0.0	179	149	149	1.244898	14	20	31	31	26	386	0	2	2020-02-29_214946
12	5000	4366	445	0	32	0	155	0	2.8374462	2.824342337155886	9.982856	0.0	155.0	155.0	2.8374462	2.8243423	9.982856	0.0	189	157	157	1.2580645	14	23	31	32	27	378	0	2	2020-02-29_214946
12	5000	4337	451	0	46	0	164	0	2.936923	2.8547903525746547	10.720135	0.0	164.0	164.0	2.936923	2.8547904	10.720135	0.0	212	166	166	1.25	14	24	32	35	28	369	0	2	2020-02-29_214947
13	5000	4301	474	0	41	0	181	1	3.0753863	2.9741026158025767	11.966666	0.0	181.0	181.0	3.0753863	2.9741025	11.966666	0.0	225	184	184	1.2486188	16	25	34	38	31	352	0	2	2020-02-29_214947
13	5000	4258	498	0	49	0	192	1	2.9973621	2.968248505648437	11.966666	0.0	192.0	192.0	2.9973621	2.9682486	11.966666	0.0	244	195	195	1.2135416	16	25	34	42	35	341	0	2	2020-02-29_214947
13	5000	4224	515	0	47	0	210	2	3.231098	3.044464566364603	11.966666	0.0	210.0	210.0	3.231098	3.0444646	11.966666	0.0	261	214	214	1.3142858	16	27	36	48	40	323	0	2	2020-02-29_214948
14	5000	4187	531	0	52	0	226	2	3.2908137	3.0901861760615925	11.966666	0.0	226.0	226.0	3.2908137	3.090186	11.966666	0.0	282	230	230	1.3053098	16	28	37	51	41	307	0	2	2020-02-29_214948
14	5000	4153	543	0	57	0	243	2	3.4397016	3.2332143866561904	13.152565	0.0	243.0	243.0	3.4397016	3.2332144	13.152565	0.0	304	247	247	1.3621399	17	28	39	53	46	290	0	2	2020-02-29_214948
14	5000	4117	555	0	66	0	258	2	3.5195487	3.265654057277648	13.336329	0.0	258.0	258.0	3.5195487	3.265654	13.336329	0.0	328	262	262	1.3759689	18	28	43	57	51	275	0	2	2020-02-29_214949
15	5000	4084	563	0	70	0	278	3	3.646092	3.342434205325686	13.908879	0.0	278.0	278.0	3.646092	3.3424342	13.908879	0.0	353	283	283	1.381295	19	28	45	61	53	255	0	2	2020-02-29_214949
15	5000	4053	573	0	68	0	298	5	3.844563	3.4185127915236104	14.2100525	0.0	298.0	298.0	3.844563	3.4185128	14.2100525	0.0	374	306	306	1.4026846	20	29	49	67	57	235	0	3	2020-02-29_214950
15	5000	4012	596	0	61	0	323	5	3.9005442	3.4057034395215258	14.2100525	0.0	323.0	323.0	3.9005442	3.4057035	14.2100525	0.0	392	331	331	1.3498452	20	29	53	73	59	210	0	3	2020-02-29_214950
16	5000	3980	603	0	61	0	348	5	3.918085	3.413988474866099	14.2100525	0.0	348.0	348.0	3.918085	3.4139886	14.2100525	0.0	417	356	356	1.3045977	20	29	55	80	64	185	0	3	2020-02-29_214950
16	5000	3948	604	0	71	0	368	6	3.970809	3.4152112202370453	14.2100525	0.0	368.0	368.0	3.970809	3.4152112	14.2100525	0.0	448	377	377	1.2907609	20	31	56	84	70	165	0	3	2020-02-29_214951
16	5000	3914	610	0	79	0	385	7	3.9818454	3.434384130269654	14.2100525	0.0	385.0	385.0	3.9818454	3.434384	14.2100525	0.0	476	397	397	1.2415584	20	31	58	88	74	148	0	5	2020-02-29_214951
17	5000	3883	615	0	77	0	410	9	4.011133	3.473345212958797	15.112436	0.0	410.0	410.0	4.011133	3.4733453	15.112436	0.0	502	425	425	1.2609756	20	34	59	97	79	123	0	6	2020-02-29_214952
17	5000	3845	618	0	86	0	434	10	4.098344	3.4793439047129535	15.112436	0.0	434.0	434.0	4.098344	3.479344	15.112436	0.0	537	451	451	1.248848	20	36	62	99	81	99	0	7	2020-02-29_214952
17	5000	3814	624	0	82	0	461	11	4.191115	3.478222945514507	15.112436	0.0	461.0	461.0	4.191115	3.4782228	15.112436	0.0	562	480	480	1.2364426	20	37	62	109	86	72	0	8	2020-02-29_214952
18	5000	3782	632	0	80	0	482	14	4.2535467	3.5293202486515027	15.112436	0.0	482.0	482.0	4.2535467	3.5293202	15.112436	0.0	586	506	506	1.2323651	20	37	67	110	90	51	0	10	2020-02-29_214953
18	5000	3739	647	0	73	0	515	15	4.326033	3.5800071330505574	15.489402	0.0	515.0	515.0	4.326033	3.580007	15.489402	0.0	614	541	541	1.2116505	20	38	75	114	97	18	0	11	2020-02-29_214953
18	5000	3706	653	0	77	5	533	15	4.3817124	3.6068248905395484	15.489402	0.0	538.0	538.0	4.3817124	3.6068249	15.489402	0.0	641	564	559	1.2138836	20	40	75	115	102	0	5	11	2020-02-29_214954
19	5000	3658	669	0	84	28	533	16	4.4460897	3.626758412037486	15.489402	0.0	561.0	561.0	4.4460897	3.6267583	15.489402	0.0	673	589	561	1.2045028	20	41	75	115	102	0	28	12	2020-02-29_214954
19	5000	3614	686	0	80	55	533	19	4.4781094	3.626233910331285	15.489402	0.0	588.0	588.0	4.4781094	3.6262338	15.489402	0.0	700	620	565	1.2120075	20	41	75	116	103	0	55	13	2020-02-29_214955
19	5000	3578	698	0	79	76	533	22	4.5410447	3.6368034508631286	15.489402	0.0	609.0	609.0	4.5410447	3.6368034	15.489402	0.0	724	645	569	1.2157599	20	41	75	116	104	0	76	14	2020-02-29_214955
20	5000	3538	708	0	76	104	533	26	4.573802	3.6331730489344185	15.489402	0.0	637.0	637.0	4.573802	3.633173	15.489402	0.0	754	678	574	1.2195122	20	41	76	116	105	0	104	15	2020-02-29_214955
20	5000	3503	711	0	82	129	533	27	4.6147323	3.6491736378022033	15.489402	0.0	662.0	662.0	4.6147323	3.6491737	15.489402	0.0	786	704	575	1.2195122	20	41	76	117	105	0	129	15	2020-02-29_214956
20	5000	3461	726	0	87	150	533	28	4.6443405	3.637616137980664	15.489402	0.0	683.0	683.0	4.6443405	3.6376162	15.489402	0.0	813	726	576	1.2213883	20	41	76	117	105	0	150	15	2020-02-29_214956
21	5000	3424	736	0	83	175	533	33	4.728258	3.673452614672422	17.64484	0.0	708.0	708.0	4.728258	3.6734526	17.64484	0.0	840	757	582	1.2213883	20	41	76	117	106	0	175	16	2020-02-29_214957
21	5000	3391	739	0	82	202	533	36	4.8261466	3.695596631601043	17.64484	0.0	735.0	735.0	4.8261466	3.6955967	17.64484	0.0	870	788	586	1.2101313	20	41	76	119	106	0	202	17	2020-02-29_214957
21	5000	3360	745	0	79	224	533	41	4.8398433	3.676396868695928	17.64484	0.0	757.0	757.0	4.8398433	3.6763968	17.64484	0.0	895	816	592	1.217636	20	41	76	120	106	0	224	18	2020-02-29_214958
22	5000	3324	748	0	86	246	533	44	4.8951697	3.733068900166606	18.584187	0.0	779.0	779.0	4.8951697	3.733069	18.584187	0.0	928	842	596	1.2138836	20	41	76	120	108	0	246	19	2020-02-29_214958
22	5000	3297	748	0	83	275	533	44	4.982428	3.767277398573502	18.584187	0.0	808.0	808.0	4.982428	3.7672775	18.584187	0.0	955	872	597	1.2157599	20	41	76	120	108	0	275	20	2020-02-29_214959
22	5000	3251	764	0	88	296	533	47	5.011491	3.7684451104826	18.584187	0.0	829.0	829.0	5.011491	3.768445	18.584187	0.0	985	897	601	1.217636	20	41	76	120	109	0	296	21	2020-02-29_214959
23	5000	3215	772	0	83	321	533	54	5.111215	3.8347789001390495	18.584187	0.0	854.0	854.0	5.111215	3.8347788	18.584187	0.0	1013	930	609	1.2157599	20	41	78	121	109	0	321	22	2020-02-29_215000
23	5000	3183	762	0	99	342	533	58	5.1493125	3.835661029369848	18.584187	0.0	875.0	875.0	5.1493125	3.835661	18.584187	0.0	1055	956	614	1.2326454	20	41	78	122	110	0	342	23	2020-02-29_215000
23	5000	3160	749	0	103	365	533	66	5.1668606	3.8430043559510048	18.584187	0.0	898.0	898.0	5.1668606	3.8430045	18.584187	0.0	1091	988	623	1.2251407	20	41	78	124	112	0	365	24	2020-02-29_215001
24	5000	3124	761	0	99	386	533	72	5.2152734	3.878778768636199	18.584187	0.0	919.0	919.0	5.2152734	3.8787787	18.584187	0.0	1115	1016	630	1.217636	20	41	78	125	113	0	386	25	2020-02-29_215002
24	5000	3089	758	0	97	420	533	77	5.266402	3.8846378449243195	18.584187	0.0	953.0	953.0	5.266402	3.8846378	18.584187	0.0	1153	1056	636	1.2195122	20	41	78	126	116	0	420	26	2020-02-29_215002
24	5000	3062	748	0	98	446	533	85	5.3848925	3.8864493271883442	18.584187	0.0	979.0	979.0	5.3848925	3.8864493	18.584187	0.0	1190	1092	646	1.2157599	20	41	80	129	116	0	446	28	2020-02-29_215003
25	5000	3028	755	0	98	465	533	92	5.4132743	3.9136759249202395	18.584187	0.0	998.0	998.0	5.4132743	3.913676	18.584187	0.0	1217	1119	654	1.195122	20	41	81	131	117	0	465	29	2020-02-29_215003
25	5000	3004	738	0	101	490	533	103	5.5160394	3.9558725571735285	20.089006	0.0	1023.0	1023.0	5.5160394	3.9558725	20.089006	0.0	1258	1157	667	1.217636	20	41	82	131	119	0	490	31	2020-02-29_215004
25	5000	2987	711	0	107	521	533	110	5.549603	3.976998595661686	20.089006	0.0	1054.0	1054.0	5.549603	3.9769986	20.089006	0.0	1302	1195	674	1.2157599	20	41	83	132	119	0	521	31	2020-02-29_215004
26	5000	2953	715	0	111	539	533	118	5.576921	3.9970079198572233	20.089006	0.0	1072.0	1072.0	5.576921	3.9970078	20.089006	0.0	1332	1221	682	1.2026266	20	41	84	134	119	0	539	31	2020-02-29_215005
26	5000	2916	721	0	104	568	533	126	5.6686363	4.042086209155022	20.089006	0.0	1101.0	1101.0	5.6686363	4.042086	20.089006	0.0	1363	1259	691	1.1894934	20	41	84	135	121	0	568	32	2020-02-29_215005
26	5000	2882	716	0	98	604	533	135	5.7347927	4.059091399801606	20.089006	0.0	1137.0	1137.0	5.7347927	4.0590916	20.089006	0.0	1402	1304	700	1.1913697	20	43	84	135	122	0	604	32	2020-02-29_215006
27	5000	2866	702	0	96	624	533	146	5.7757277	4.077274862373731	20.089006	0.0	1157.0	1157.0	5.7757277	4.077275	20.089006	0.0	1432	1336	712	1.1763602	20	43	84	137	123	0	624	33	2020-02-29_215006
27	5000	2840	696	0	97	641	533	159	5.8112154	4.078497741736006	20.089006	0.0	1174.0	1174.0	5.8112154	4.078498	20.089006	0.0	1464	1367	726	1.1819887	20	43	84	137	129	0	641	34	2020-02-29_215007
27	5000	2815	697	0	85	661	533	173	5.8529963	4.071571433637016	20.089006	0.0	1194.0	1194.0	5.8529963	4.0715714	20.089006	0.0	1488	1403	742	1.1801126	20	44	84	139	130	0	661	36	2020-02-29_215007
28	5000	2789	678	0	98	676	533	188	5.8748093	4.081695279983867	20.089006	0.0	1209.0	1209.0	5.8748093	4.081695	20.089006	0.0	1533	1435	759	1.183865	20	44	85	141	132	0	676	38	2020-02-29_215008
28	5000	2764	670	0	102	693	533	199	5.931745	4.081917939142046	20.089006	0.0	1226.0	1226.0	5.931745	4.081918	20.089006	0.0	1566	1464	771	1.2045028	20	44	85	143	134	0	693	39	2020-02-29_215009
28	5000	2742	665	0	105	704	533	212	5.9751134	4.072870252626096	20.089006	0.0	1237.0	1237.0	5.9751134	4.0728703	20.089006	0.0	1593	1488	784	1.2120075	20	44	85	144	136	0	704	39	2020-02-29_215009
29	5000	2726	638	0	101	733	533	228	6.0424695	4.075620152377407	20.089006	0.0	1266.0	1266.0	6.0424695	4.07562	20.089006	0.0	1636	1535	802	1.2307693	20	44	85	145	140	0	733	41	2020-02-29_215010
29	5000	2706	630	0	96	752	533	241	6.078663	4.120274698303201	20.089006	0.0	1285.0	1285.0	6.078663	4.1202745	20.089006	0.0	1664	1568	816	1.228893	20	44	85	146	141	0	752	42	2020-02-29_215010
29	5000	2690	624	0	92	753	533	265	6.137857	4.138956215898992	20.089006	0.0	1286.0	1286.0	6.137857	4.138956	20.089006	0.0	1686	1594	841	1.2439024	20	45	86	149	145	0	753	43	2020-02-29_215011
30	5000	2670	627	0	65	779	533	282	6.227079	4.155929897286193	20.089006	0.0	1312.0	1312.0	6.227079	4.15593	20.089006	0.0	1703	1638	859	1.260788	20	45	87	149	150	0	779	44	2020-02-29_215011
30	5000	2654	611	0	71	791	533	296	6.2612295	4.140270520277522	20.089006	0.0	1324.0	1324.0	6.2612295	4.1402707	20.089006	0.0	1735	1664	873	1.2476548	20	45	88	151	151	0	791	44	2020-02-29_215012
30	5000	2630	615	0	68	794	533	315	6.2948823	4.136031687218533	20.089006	0.0	1327.0	1327.0	6.2948823	4.1360316	20.089006	0.0	1755	1687	893	1.2270169	20	45	89	153	152	0	794	45	2020-02-29_215012
31	5000	2605	619	0	70	785	533	342	6.323364	4.151813864429397	20.089006	0.0	1318.0	1327.0	6.2948823	4.1360316	20.089006	0.0	1776	1706	921	1.2476548	20	45	89	153	161	0	785	46	2020-02-29_215013
31	5000	2586	616	0	63	796	533	359	6.393521	4.156947715535088	20.089006	0.0	1329.0	1329.0	6.393521	4.1569476	20.089006	0.0	1798	1735	939	1.2457786	20	45	90	156	163	0	796	47	2020-02-29_215013
31	5000	2570	609	0	66	792	533	382	6.4434314	4.155523250973322	20.089006	0.0	1325.0	1329.0	6.393521	4.1569476	20.089006	0.0	1821	1755	963	1.272045	20	45	90	157	166	0	792	48	2020-02-29_215014
32	5000	2557	582	0	82	797	533	401	6.5121217	4.1662969552366125	20.089006	0.0	1330.0	1330.0	6.5121217	4.166297	20.089006	0.0	1861	1779	982	1.2926829	20	46	90	160	167	0	797	48	2020-02-29_215015
32	5000	2540	567	0	94	795	533	423	6.5073957	4.180851911402522	20.089006	0.0	1328.0	1330.0	6.5121217	4.166297	20.089006	0.0	1893	1799	1004	1.2326454	20	46	90	161	170	0	795	48	2020-02-29_215015
32	5000	2530	551	0	98	797	533	443	6.5698175	4.185010711036384	20.089006	0.0	1330.0	1330.0	6.5121217	4.166297	20.089006	0.0	1919	1821	1024	1.2026266	20	46	90	163	173	0	797	48	2020-02-29_215016
33	5000	2517	533	0	89	819	533	460	6.6777353	4.19393722184493	20.089006	0.0	1352.0	1352.0	6.6777353	4.1939373	20.089006	0.0	1950	1861	1042	1.2307693	20	46	91	164	177	0	819	49	2020-02-29_215016
33	5000	2505	515	0	86	836	533	472	6.76301	4.211045074504289	20.089006	0.0	1369.0	1369.0	6.76301	4.2110453	20.089006	0.0	1980	1894	1058	1.2401501	20	46	91	166	178	0	836	53	2020-02-29_215017
33	5000	2487	514	0	79	850	533	483	6.8050513	4.203898418981393	20.089006	0.0	1383.0	1383.0	6.8050513	4.2038984	20.089006	0.0	1999	1920	1070	1.238274	20	46	92	167	178	0	850	54	2020-02-29_215017
34	5000	2467	507	0	75	866	533	494	6.869562	4.2111069002916075	20.089006	0.0	1399.0	1399.0	6.869562	4.211107	20.089006	0.0	2026	1951	1085	1.2401501	20	46	92	169	180	0	866	58	2020-02-29_215018
34	5000	2458	493	0	69	877	533	510	6.9228683	4.217890673114546	20.089006	0.0	1410.0	1410.0	6.9228683	4.2178907	20.089006	0.0	2049	1980	1103	1.2439024	20	46	92	171	181	0	877	60	2020-02-29_215018
34	5000	2447	480	0	71	891	533	516	6.9129357	4.23218392414865	20.089006	0.0	1424.0	1424.0	6.9129357	4.232184	20.089006	0.0	2073	2002	1111	1.260788	20	46	92	171	182	0	891	62	2020-02-29_215019
35	5000	2438	467	0	66	908	533	525	6.917801	4.239854933578281	20.089006	0.0	1441.0	1441.0	6.917801	4.239855	20.089006	0.0	2095	2029	1121	1.238274	20	46	92	171	182	0	908	63	2020-02-29_215019
35	5000	2424	449	0	78	919	533	531	6.9417443	4.242210430272972	20.089006	0.0	1452.0	1452.0	6.9417443	4.2422104	20.089006	0.0	2127	2049	1130	1.2326454	20	46	93	172	183	0	919	66	2020-02-29_215020
35	5000	2413	432	0	82	934	533	538	7.0167046	4.271683969530854	20.704262	0.0	1467.0	1467.0	7.0167046	4.271684	20.704262	0.0	2155	2073	1139	1.228893	20	46	94	172	184	0	934	68	2020-02-29_215020
36	5000	2400	421	0	84	952	533	541	7.064732	4.286450200248904	20.704262	0.0	1485.0	1485.0	7.064732	4.2864504	20.704262	0.0	2179	2095	1143	1.2326454	20	46	94	172	184	0	952	69	2020-02-29_215021
36	5000	2384	415	0	72	980	533	547	7.111492	4.29316734569645	20.704262	0.0	1513.0	1513.0	7.111492	4.293167	20.704262	0.0	2201	2129	1149	1.2270169	20	47	94	172	185	0	980	69	2020-02-29_215021
36	5000	2369	407	0	67	1004	533	550	7.166004	4.293814384055473	20.704262	0.0	1537.0	1537.0	7.166004	4.293814	20.704262	0.0	2224	2157	1153	1.2270169	20	47	94	172	185	0	1004	70	2020-02-29_215022
37	5000	2352	402	0	65	1024	533	553	7.208537	4.319674287809069	20.770191	0.0	1557.0	1557.0	7.208537	4.3196745	20.770191	0.0	2246	2181	1157	1.2401501	20	47	94	172	186	0	1024	71	2020-02-29_215022
37	5000	2340	388	0	71	1039	533	557	7.244422	4.34450079926615	25.218613	0.0	1572.0	1572.0	7.244422	4.344501	25.218613	0.0	2272	2201	1162	1.2345216	20	47	94	172	186	0	1039	72	2020-02-29_215023
37	5000	2329	380	0	64	1055	533	567	7.2640543	4.351914232376589	25.218613	0.0	1588.0	1588.0	7.2640543	4.3519144	25.218613	0.0	2291	2227	1172	1.2495309	20	47	94	173	187	0	1055	72	2020-02-29_215023
38	5000	2317	365	0	71	1071	533	570	7.2737675	4.364793042567237	25.218613	0.0	1604.0	1604.0	7.2737675	4.364793	25.218613	0.0	2318	2247	1176	1.2551595	20	47	94	173	188	0	1071	73	2020-02-29_215024
38	5000	2303	358	0	67	1084	533	579	7.2950754	4.353553083831108	25.218613	0.0	1617.0	1617.0	7.2950754	4.3535533	25.218613	0.0	2339	2272	1188	1.2326454	20	47	94	173	188	0	1084	76	2020-02-29_215024
38	5000	2291	350	0	68	1093	533	588	7.32687	4.364940522477999	25.218613	0.0	1626.0	1626.0	7.32687	4.3649406	25.218613	0.0	2359	2291	1198	1.2120075	20	47	94	174	188	0	1093	77	2020-02-29_215025
39	5000	2279	342	0	60	1112	533	597	7.3464456	4.386206742228562	25.218613	0.0	1645.0	1645.0	7.3464456	4.3862066	25.218613	0.0	2379	2319	1207	1.1969981	20	47	95	174	190	0	1112	77	2020-02-29_215025
39	5000	2270	330	0	59	1124	533	607	7.356867	4.403878947050366	25.218613	0.0	1657.0	1657.0	7.356867	4.403879	25.218613	0.0	2400	2341	1217	1.1876173	20	47	95	174	191	0	1124	77	2020-02-29_215026
39	5000	2257	321	0	58	1134	533	619	7.3574996	4.409201857467796	25.218613	0.0	1667.0	1667.0	7.3574996	4.4092016	25.218613	0.0	2422	2364	1230	1.1726079	20	47	96	174	192	0	1134	78	2020-02-29_215027
40	5000	2243	318	0	59	1146	533	623	7.3777146	4.415000073269836	25.218613	0.0	1679.0	1679.0	7.3777146	4.415	25.218613	0.0	2439	2380	1234	1.1669793	20	47	96	174	193	0	1146	78	2020-02-29_215027
40	5000	2223	319	0	57	1159	533	630	7.4008517	4.42803073693887	25.218613	0.0	1692.0	1692.0	7.4008517	4.428031	25.218613	0.0	2458	2401	1242	1.1482177	20	47	96	174	195	0	1159	79	2020-02-29_215028
40	5000	2211	314	0	52	1172	533	638	7.440597	4.430891892526474	25.218613	0.0	1705.0	1705.0	7.440597	4.430892	25.218613	0.0	2475	2423	1251	1.1332083	20	47	97	176	195	0	1172	80	2020-02-29_215028
41	5000	2196	314	0	50	1176	533	648	7.456127	4.447649242691103	25.218613	0.0	1709.0	1709.0	7.456127	4.4476495	25.218613	0.0	2490	2440	1264	1.131332	20	47	99	177	197	0	1176	83	2020-02-29_215029
41	5000	2186	310	0	42	1191	532	655	7.481302	4.4688084738580365	25.218613	0.0	1723.0	1723.0	7.481302	4.4688087	25.218613	0.0	2504	2462	1271	1.1296992	20	47	99	177	198	0	1190	84	2020-02-29_215029
41	5000	2175	309	0	40	1190	533	668	7.5072966	4.477526389533592	25.218613	0.0	1723.0	1723.0	7.481302	4.4688087	25.218613	0.0	2516	2476	1286	1.1425891	20	47	100	178	201	0	1190	85	2020-02-29_215030
42	5000	2162	308	0	39	1191	533	681	7.525203	4.481270702532374	25.218613	0.0	1724.0	1724.0	7.525203	4.481271	25.218613	0.0	2530	2491	1300	1.1388367	20	47	100	178	203	0	1191	86	2020-02-29_215030
42	5000	2150	302	0	43	1198	533	687	7.535911	4.48144094999379	25.218613	0.0	1731.0	1731.0	7.535911	4.481441	25.218613	0.0	2548	2505	1307	1.120075	20	47	100	179	204	0	1198	87	2020-02-29_215031
42	5000	2137	303	0	43	1194	533	703	7.547958	4.4823680467220015	25.218613	0.0	1727.0	1731.0	7.535911	4.481441	25.218613	0.0	2560	2517	1323	1.1275797	20	47	100	180	207	0	1194	87	2020-02-29_215031
43	5000	2124	300	0	46	1189	533	720	7.5543227	4.48401451655683	25.218613	0.0	1722.0	1731.0	7.535911	4.481441	25.218613	0.0	2576	2530	1341	1.0994371	20	47	100	181	209	0	1189	88	2020-02-29_215032
43	5000	2111	296	0	45	1192	533	733	7.5621333	4.483161576016952	25.218613	0.0	1725.0	1731.0	7.535911	4.481441	25.218613	0.0	2593	2548	1356	1.0787992	20	47	100	181	210	0	1192	90	2020-02-29_215032
43	5000	2101	290	0	47	1190	533	745	7.561217	4.4941022159239825	25.218613	0.0	1723.0	1731.0	7.535911	4.481441	25.218613	0.0	2609	2562	1372	1.054409	20	47	101	182	213	0	1190	94	2020-02-29_215033
44	5000	2086	286	0	50	1188	533	763	7.5744615	4.507834713780297	25.218613	0.0	1721.0	1731.0	7.535911	4.481441	25.218613	0.0	2628	2578	1390	1.0675422	20	47	101	182	216	0	1188	94	2020-02-29_215033
44	5000	2071	286	0	50	1191	533	775	7.592239	4.499888736620915	25.218613	0.0	1724.0	1731.0	7.535911	4.481441	25.218613	0.0	2643	2593	1402	1.0750469	20	47	101	182	217	0	1191	94	2020-02-29_215034
44	5000	2059	288	0	44	1190	533	792	7.5953507	4.518245161249908	25.218613	0.0	1723.0	1731.0	7.535911	4.481441	25.218613	0.0	2653	2609	1419	1.0806754	20	47	101	182	219	0	1190	94	2020-02-29_215034
45	5000	2051	280	0	41	1196	533	804	7.633531	4.5256730058639745	25.218613	0.0	1729.0	1731.0	7.535911	4.481441	25.218613	0.0	2669	2628	1432	1.0900563	20	47	102	183	219	0	1196	95	2020-02-29_215035
45	5000	2034	284	0	37	1188	533	827	7.6555605	4.542044994217052	25.218613	0.0	1721.0	1731.0	7.535911	4.481441	25.218613	0.0	2682	2645	1457	1.0581614	20	47	102	184	221	0	1188	97	2020-02-29_215035
45	5000	2025	284	0	38	1173	533	847	7.659868	4.551234930778854	25.218613	0.0	1706.0	1731.0	7.535911	4.481441	25.218613	0.0	2691	2653	1480	1.0168855	20	47	103	186	223	0	1173	100	2020-02-29_215036
46	5000	2019	278	0	33	1177	533	858	7.647903	4.561080711863345	25.218613	0.0	1710.0	1731.0	7.535911	4.481441	25.218613	0.0	2703	2670	1493	1.0356473	20	47	103	187	225	0	1177	102	2020-02-29_215036
46	5000	2010	276	0	32	1174	533	872	7.652372	4.557492787600788	25.218613	0.0	1707.0	1731.0	7.535911	4.481441	25.218613	0.0	2714	2682	1508	1.0168855	20	48	103	188	226	0	1174	103	2020-02-29_215037
46	5000	1997	277	0	34	1165	533	891	7.6742024	4.551939775078575	25.218613	0.0	1698.0	1731.0	7.535911	4.481441	25.218613	0.0	2726	2692	1527	1.0056285	20	48	103	189	228	0	1165	103	2020-02-29_215037
47	5000	1981	283	0	32	1160	533	908	7.6674433	4.552599681954887	25.218613	0.0	1693.0	1731.0	7.535911	4.481441	25.218613	0.0	2736	2704	1544	0.96998125	20	48	103	190	230	0	1160	103	2020-02-29_215038
47	5000	1971	281	0	33	1158	533	920	7.663969	4.566017571608041	25.218613	0.0	1691.0	1731.0	7.535911	4.481441	25.218613	0.0	2748	2715	1557	0.9831144	20	48	103	190	231	0	1158	104	2020-02-29_215038
47	5000	1963	280	0	31	1147	533	939	7.662563	4.555100384641392	25.218613	0.0	1680.0	1731.0	7.535911	4.481441	25.218613	0.0	2757	2726	1579	0.9643527	20	48	103	190	233	0	1147	107	2020-02-29_215039
48	5000	1953	279	0	30	1146	533	952	7.655623	4.5671265020222105	25.218613	0.0	1679.0	1731.0	7.535911	4.481441	25.218613	0.0	2768	2738	1592	0.9512195	20	48	103	191	233	0	1146	107	2020-02-29_215039
48	5000	1951	262	0	38	1146	532	964	7.65615	4.578718648184066	25.218613	0.0	1678.0	1731.0	7.535911	4.481441	25.218613	0.0	2787	2749	1603	0.93609023	20	48	103	191	233	0	1145	107	2020-02-29_215040
48	5000	1940	267	0	35	1142	531	977	7.6751537	4.583040586427934	25.218613	0.0	1673.0	1731.0	7.535911	4.481441	25.218613	0.0	2793	2758	1616	0.92655367	20	48	103	192	233	0	1140	108	2020-02-29_215040
49	5000	1932	258	0	40	1138	533	990	7.678776	4.593983546957032	25.218613	0.0	1671.0	1731.0	7.535911	4.481441	25.218613	0.0	2810	2770	1632	0.9230769	20	48	103	192	236	0	1138	109	2020-02-29_215041
49	5000	1921	253	0	39	1142	533	1002	7.6774435	4.5863816730169695	25.218613	0.0	1675.0	1731.0	7.535911	4.481441	25.218613	0.0	2826	2787	1645	0.9005628	20	48	104	194	238	0	1142	110	2020-02-29_215041
49	5000	1908	250	0	47	1138	533	1014	7.663485	4.584094221361759	25.218613	0.0	1671.0	1731.0	7.535911	4.481441	25.218613	0.0	2842	2795	1657	0.89681053	20	48	104	194	239	0	1138	110	2020-02-29_215042
50	5000	1897	249	0	44	1139	533	1026	7.6749215	4.586937244625526	25.218613	0.0	1672.0	1731.0	7.535911	4.481441	25.218613	0.0	2854	2810	1671	0.9043152	20	48	104	194	240	0	1139	112	2020-02-29_215042
50	5000	1891	244	0	37	1138	533	1044	7.684743	4.615394928504964	25.218613	0.0	1671.0	1731.0	7.535911	4.481441	25.218613	0.0	2865	2828	1690	0.8930582	20	48	104	194	240	0	1138	113	2020-02-29_215043
50	5000	1887	237	0	33	1140	533	1054	7.677017	4.60567333488555	25.218613	0.0	1673.0	1731.0	7.535911	4.481441	25.218613	0.0	2876	2843	1703	0.8818011	20	48	104	195	240	0	1140	116	2020-02-29_215043
51	5000	1882	235	0	27	1148	533	1058	7.6900787	4.61235234714287	25.218613	0.0	1681.0	1731.0	7.535911	4.481441	25.218613	0.0	2883	2856	1708	0.8855535	20	48	104	196	240	0	1148	117	2020-02-29_215044
51	5000	1877	227	0	31	1144	533	1071	7.7241893	4.621055364247799	25.218613	0.0	1677.0	1731.0	7.535911	4.481441	25.218613	0.0	2896	2865	1721	0.85553473	20	48	104	197	240	0	1144	117	2020-02-29_215045
51	5000	1867	226	0	31	1142	533	1081	7.745387	4.616242236149713	25.218613	0.0	1675.0	1731.0	7.535911	4.481441	25.218613	0.0	2907	2876	1734	0.8348968	20	48	104	197	241	0	1142	120	2020-02-29_215045
52	5000	1860	222	0	34	1143	533	1086	7.74973	4.616469893869758	25.218613	0.0	1676.0	1731.0	7.535911	4.481441	25.218613	0.0	2918	2884	1741	0.83114445	20	48	104	197	243	0	1143	122	2020-02-29_215046
52	5000	1850	217	0	37	1151	533	1090	7.7510066	4.624387958341926	25.218613	0.0	1684.0	1731.0	7.535911	4.481441	25.218613	0.0	2933	2896	1745	0.84615386	20	48	105	197	244	0	1151	122	2020-02-29_215046
52	5000	1842	212	0	38	1156	533	1097	7.7397475	4.625696490657557	25.218613	0.0	1689.0	1731.0	7.535911	4.481441	25.218613	0.0	2946	2908	1752	0.8499062	20	48	105	197	245	0	1156	122	2020-02-29_215047
53	5000	1836	209	0	37	1156	533	1106	7.754881	4.623290906040835	25.218613	0.0	1689.0	1731.0	7.535911	4.481441	25.218613	0.0	2955	2918	1762	0.8574109	20	48	105	200	245	0	1156	123	2020-02-29_215047
53	5000	1832	208	0	25	1164	533	1113	7.7575393	4.6221725481575655	25.218613	0.0	1697.0	1731.0	7.535911	4.481441	25.218613	0.0	2960	2935	1771	0.86491555	20	48	105	200	245	0	1164	125	2020-02-29_215048
53	5000	1827	200	0	26	1163	533	1126	7.766993	4.62538990748506	25.218613	0.0	1696.0	1731.0	7.535911	4.481441	25.218613	0.0	2973	2947	1784	0.8686679	20	48	105	200	246	0	1163	125	2020-02-29_215048
54	5000	1817	195	0	33	1161	533	1135	7.796218	4.629065093200242	25.218613	0.0	1694.0	1731.0	7.535911	4.481441	25.218613	0.0	2988	2955	1794	0.85365856	20	48	106	202	247	0	1161	126	2020-02-29_215049
54	5000	1808	196	0	34	1160	533	1142	7.792364	4.636015275457723	25.218613	0.0	1693.0	1731.0	7.535911	4.481441	25.218613	0.0	2996	2962	1802	0.85553473	20	48	106	202	249	0	1160	127	2020-02-29_215049
54	5000	1800	196	0	31	1164	532	1150	7.8021126	4.644377863912221	25.218613	0.0	1696.0	1731.0	7.535911	4.481441	25.218613	0.0	3004	2973	1809	0.8533835	20	48	106	202	249	0	1163	127	2020-02-29_215050
55	5000	1790	199	0	22	1170	533	1159	7.808089	4.647929905978431	25.218613	0.0	1703.0	1731.0	7.535911	4.481441	25.218613	0.0	3011	2989	1819	0.85365856	20	48	107	202	250	0	1170	127	2020-02-29_215050
55	5000	1783	192	0	29	1166	533	1167	7.8236346	4.653716556614363	25.218613	0.0	1699.0	1731.0	7.535911	4.481441	25.218613	0.0	3025	2996	1830	0.8574109	20	48	107	202	250	0	1166	130	2020-02-29_215051
55	5000	1771	194	0	31	1165	533	1176	7.8402486	4.646275634694908	25.218613	0.0	1698.0	1731.0	7.535911	4.481441	25.218613	0.0	3035	3004	1839	0.85553473	20	48	107	202	251	0	1165	130	2020-02-29_215051
56	5000	1764	192	0	32	1166	533	1183	7.830344	4.651377541552353	25.218613	0.0	1699.0	1731.0	7.535911	4.481441	25.218613	0.0	3044	3012	1846	0.84803003	20	48	107	202	251	0	1166	130	2020-02-29_215052
56	5000	1757	192	0	25	1170	533	1192	7.823922	4.648072505693998	25.218613	0.0	1703.0	1731.0	7.535911	4.481441	25.218613	0.0	3051	3026	1856	0.8442777	20	48	107	202	253	0	1170	131	2020-02-29_215052
56	5000	1748	188	0	28	1166	533	1206	7.813709	4.6481215425709035	25.218613	0.0	1699.0	1731.0	7.535911	4.481441	25.218613	0.0	3064	3036	1870	0.8330206	20	48	107	203	255	0	1166	131	2020-02-29_215053
57	5000	1742	184	0	30	1157	533	1219	7.809728	4.64709412212699	25.218613	0.0	1690.0	1731.0	7.535911	4.481441	25.218613	0.0	3074	3044	1887	0.8180113	20	48	107	203	257	0	1157	135	2020-02-29_215053
57	5000	1737	181	0	30	1148	533	1234	7.8093796	4.658688310031004	25.218613	0.0	1681.0	1731.0	7.535911	4.481441	25.218613	0.0	3082	3052	1904	0.8292683	20	48	108	203	257	0	1148	137	2020-02-29_215054
57	5000	1734	174	0	27	1146	533	1249	7.807707	4.661829530509798	25.218613	0.0	1679.0	1731.0	7.535911	4.481441	25.218613	0.0	3092	3065	1919	0.83864915	20	48	108	204	257	0	1146	137	2020-02-29_215054
58	5000	1728	174	0	21	1137	533	1267	7.7967854	4.6846748485118255	25.218613	0.0	1670.0	1731.0	7.535911	4.481441	25.218613	0.0	3098	3077	1940	0.83864915	20	48	108	204	257	0	1137	140	2020-02-29_215055
58	5000	1725	169	0	24	1129	533	1279	7.791033	4.6724865363239845	25.218613	0.0	1662.0	1731.0	7.535911	4.481441	25.218613	0.0	3106	3082	1953	0.80675423	20	48	108	205	257	0	1129	141	2020-02-29_215055
58	5000	1721	165	0	22	1126	533	1291	7.793348	4.661067646497378	25.218613	0.0	1659.0	1731.0	7.535911	4.481441	25.218613	0.0	3114	3092	1966	0.8086304	20	48	109	206	257	0	1126	142	2020-02-29_215056
59	5000	1717	158	0	25	1119	533	1305	7.7855835	4.6639676236162515	25.218613	0.0	1652.0	1731.0	7.535911	4.481441	25.218613	0.0	3125	3100	1981	0.80487806	20	48	109	208	257	0	1119	143	2020-02-29_215056
59	5000	1710	162	0	21	1112	533	1318	7.782455	4.667811639288579	25.218613	0.0	1645.0	1731.0	7.535911	4.481441	25.218613	0.0	3128	3107	1995	0.7954972	20	48	109	209	257	0	1112	144	2020-02-29_215057
59	5000	1702	161	0	21	1106	533	1332	7.795287	4.6806368621093135	25.218613	0.0	1639.0	1731.0	7.535911	4.481441	25.218613	0.0	3137	3116	2010	0.78236395	20	48	110	211	261	0	1106	145	2020-02-29_215057
60	5000	1694	166	0	15	1102	533	1343	7.775554	4.677100687766499	25.218613	0.0	1635.0	1731.0	7.535911	4.481441	25.218613	0.0	3140	3125	2023	0.7954972	20	48	110	211	262	0	1102	147	2020-02-29_215058
60	5000	1684	169	0	18	1087	533	1360	7.766111	4.666818797946958	25.218613	0.0	1620.0	1731.0	7.535911	4.481441	25.218613	0.0	3147	3129	2042	0.7767355	20	48	111	211	263	0	1087	149	2020-02-29_215058
60	5000	1676	170	0	17	1078	533	1376	7.772419	4.656403609436644	25.218613	0.0	1611.0	1731.0	7.535911	4.481441	25.218613	0.0	3154	3137	2059	0.76547843	20	49	111	213	264	0	1078	150	2020-02-29_215059
61	5000	1670	165	0	23	1068	533	1391	7.7804003	4.663043295780161	25.218613	0.0	1601.0	1731.0	7.535911	4.481441	25.218613	0.0	3165	3142	2074	0.75797373	20	49	112	213	266	0	1068	150	2020-02-29_215059
61	5000	1664	168	0	21	1053	533	1409	7.79693	4.664638055659584	25.218613	0.0	1586.0	1731.0	7.535911	4.481441	25.218613	0.0	3168	3147	2094	0.74859285	20	49	113	214	267	0	1053	152	2020-02-29_215100
61	5000	1658	165	0	23	1042	533	1424	7.8124137	4.668701931502987	25.218613	0.0	1575.0	1731.0	7.535911	4.481441	25.218613	0.0	3177	3154	2112	0.76360226	20	49	114	217	268	0	1042	155	2020-02-29_215100
62	5000	1651	165	0	19	1040	533	1433	7.8456655	4.685895925084929	25.218613	0.0	1573.0	1731.0	7.535911	4.481441	25.218613	0.0	3184	3165	2125	0.78236395	20	49	114	217	270	0	1040	159	2020-02-29_215101
62	5000	1640	176	0	15	1032	533	1444	7.8527045	4.685449991182602	25.218613	0.0	1565.0	1731.0	7.535911	4.481441	25.218613	0.0	3184	3169	2137	0.78236395	20	49	115	219	271	0	1032	160	2020-02-29_215101
62	5000	1634	169	0	20	1025	533	1458	7.8828144	4.69999940750443	25.218613	0.0	1558.0	1731.0	7.535911	4.481441	25.218613	0.0	3197	3177	2152	0.7879925	20	49	115	221	274	0	1025	161	2020-02-29_215102
63	5000	1622	178	0	16	1014	533	1475	7.9055347	4.705153525236442	25.218613	0.0	1547.0	1731.0	7.535911	4.481441	25.218613	0.0	3200	3184	2170	0.78236395	20	49	115	222	274	0	1014	162	2020-02-29_215102
63	5000	1614	176	0	23	999	533	1490	7.9150333	4.716746934582929	25.218613	0.0	1532.0	1731.0	7.535911	4.481441	25.218613	0.0	3210	3187	2188	0.8180113	20	49	116	224	276	0	999	165	2020-02-29_215103
63	5000	1605	178	0	20	995	533	1502	7.911309	4.708643315106431	25.218613	0.0	1528.0	1731.0	7.535911	4.481441	25.218613	0.0	3217	3197	2202	0.8161351	20	49	116	224	276	0	995	167	2020-02-29_215103
64	5000	1594	178	0	27	980	533	1519	7.914612	4.703917376408947	25.218613	0.0	1513.0	1731.0	7.535911	4.481441	25.218613	0.0	3228	3201	2221	0.8217636	20	49	117	225	277	0	980	169	2020-02-29_215104
64	5000	1583	176	0	31	979	533	1526	7.913998	4.69307834579194	25.218613	0.0	1512.0	1731.0	7.535911	4.481441	25.218613	0.0	3241	3210	2231	0.8255159	20	49	117	225	279	0	979	172	2020-02-29_215104
64	5000	1572	179	0	31	978	533	1535	7.920564	4.702046926636629	25.218613	0.0	1511.0	1731.0	7.535911	4.481441	25.218613	0.0	3249	3218	2240	0.8217636	20	49	117	225	280	0	978	172	2020-02-29_215105
65	5000	1564	178	0	28	982	533	1542	7.914011	4.701740859639763	25.218613	0.0	1515.0	1731.0	7.535911	4.481441	25.218613	0.0	3258	3230	2248	0.82363975	20	49	117	225	281	0	982	173	2020-02-29_215105
65	5000	1554	179	0	25	986	533	1550	7.9092464	4.700325471687564	25.218613	0.0	1519.0	1731.0	7.535911	4.481441	25.218613	0.0	3267	3242	2256	0.8255159	20	49	117	225	282	0	986	173	2020-02-29_215106
65	5000	1542	186	0	22	984	533	1560	7.895214	4.704707592300794	25.218613	0.0	1517.0	1731.0	7.535911	4.481441	25.218613	0.0	3272	3250	2266	0.8330206	20	49	117	226	284	0	984	173	2020-02-29_215106
66	5000	1534	193	0	14	982	533	1571	7.890301	4.709448533221331	25.218613	0.0	1515.0	1731.0	7.535911	4.481441	25.218613	0.0	3273	3259	2277	0.8442777	20	49	117	227	284	0	982	173	2020-02-29_215107
66	5000	1523	199	0	11	980	533	1581	7.872456	4.699318799914254	25.218613	0.0	1513.0	1731.0	7.535911	4.481441	25.218613	0.0	3278	3267	2287	0.8424015	20	49	117	228	286	0	980	173	2020-02-29_215107
66	5000	1517	202	0	9	971	533	1593	7.873741	4.707635585880479	25.218613	0.0	1504.0	1731.0	7.535911	4.481441	25.218613	0.0	3281	3272	2301	0.8667917	20	49	117	229	287	0	971	175	2020-02-29_215108
67	5000	1513	200	0	14	964	533	1600	7.876278	4.712688468584435	25.218613	0.0	1497.0	1731.0	7.535911	4.481441	25.218613	0.0	3287	3273	2309	0.85365856	20	49	117	230	287	0	964	176	2020-02-29_215108
67	5000	1503	203	0	15	959	533	1609	7.8712673	4.721588897621186	25.218613	0.0	1492.0	1731.0	7.535911	4.481441	25.218613	0.0	3294	3279	2320	0.8348968	20	49	117	231	287	0	959	178	2020-02-29_215109
67	5000	1496	200	0	23	947	533	1621	7.8622375	4.719991154419967	25.218613	0.0	1480.0	1731.0	7.535911	4.481441	25.218613	0.0	3304	3281	2334	0.8161351	20	49	117	231	287	0	947	180	2020-02-29_215109
68	5000	1486	201	0	26	944	533	1628	7.8512464	4.719603606567505	25.218613	0.0	1477.0	1731.0	7.535911	4.481441	25.218613	0.0	3313	3287	2343	0.8105066	20	49	117	231	289	0	944	182	2020-02-29_215110
68	5000	1479	197	0	27	946	532	1637	7.829312	4.737417923913346	25.218613	0.0	1478.0	1731.0	7.535911	4.481441	25.218613	0.0	3324	3297	2351	0.8120301	20	49	117	231	289	0	945	182	2020-02-29_215110
68	5000	1476	190	0	30	937	533	1650	7.838279	4.752214417523391	25.218613	0.0	1470.0	1731.0	7.535911	4.481441	25.218613	0.0	3334	3304	2367	0.80487806	20	49	117	231	290	0	937	184	2020-02-29_215111
69	5000	1473	189	0	25	935	533	1659	7.8307652	4.75407455760761	25.218613	0.0	1468.0	1731.0	7.535911	4.481441	25.218613	0.0	3338	3313	2378	0.79737335	20	49	117	232	291	0	935	186	2020-02-29_215111
69	5000	1468	184	0	22	938	533	1667	7.8280134	4.7576138559850705	25.218613	0.0	1471.0	1731.0	7.535911	4.481441	25.218613	0.0	3348	3326	2388	0.79737335	20	49	117	232	291	0	938	188	2020-02-29_215111
69	5000	1462	182	0	22	932	533	1679	7.814894	4.748556218823789	25.218613	0.0	1465.0	1731.0	7.535911	4.481441	25.218613	0.0	3356	3334	2402	0.8011257	20	49	117	232	293	0	932	190	2020-02-29_215112
70	5000	1456	180	0	26	920	533	1693	7.8079	4.729186989268639	25.218613	0.0	1453.0	1731.0	7.535911	4.481441	25.218613	0.0	3364	3338	2418	0.77861166	20	49	117	234	295	0	920	192	2020-02-29_215112
70	5000	1453	173	0	26	924	533	1697	7.8112555	4.730652406310472	25.218613	0.0	1457.0	1731.0	7.535911	4.481441	25.218613	0.0	3374	3348	2424	0.7917448	20	49	118	234	295	0	924	194	2020-02-29_215113
70	5000	1445	171	0	28	921	533	1706	7.846491	4.725226196041811	25.218613	0.0	1454.0	1731.0	7.535911	4.481441	25.218613	0.0	3384	3356	2435	0.78236395	20	49	118	234	297	0	921	196	2020-02-29_215113
71	5000	1435	177	0	23	916	533	1717	7.849221	4.728003315390313	25.218613	0.0	1449.0	1731.0	7.535911	4.481441	25.218613	0.0	3388	3365	2449	0.78236395	20	49	118	237	298	0	916	199	2020-02-29_215114
71	5000	1427	178	0	20	912	533	1729	7.8324018	4.724253091865525	25.218613	0.0	1445.0	1731.0	7.535911	4.481441	25.218613	0.0	3395	3375	2463	0.75797373	20	49	118	238	300	0	912	201	2020-02-29_215114
71	5000	1422	176	0	18	905	533	1744	7.8349166	4.726546761983096	25.218613	0.0	1438.0	1731.0	7.535911	4.481441	25.218613	0.0	3402	3384	2479	0.77110696	20	49	118	239	300	0	905	202	2020-02-29_215115
72	5000	1416	175	0	20	901	532	1752	7.83986	4.732804343165222	25.218613	0.0	1433.0	1731.0	7.535911	4.481441	25.218613	0.0	3409	3389	2488	0.7669173	20	49	118	239	301	0	900	204	2020-02-29_215115
72	5000	1401	178	0	24	898	533	1760	7.8428097	4.755326547089906	25.218613	0.0	1431.0	1731.0	7.535911	4.481441	25.218613	0.0	3421	3397	2499	0.7523452	20	49	118	239	301	0	898	206	2020-02-29_215116
72	5000	1395	173	0	28	890	533	1775	7.848937	4.773579746755344	25.218613	0.0	1423.0	1731.0	7.535911	4.481441	25.218613	0.0	3432	3404	2514	0.76360226	20	49	118	239	303	0	890	206	2020-02-29_215116
73	5000	1389	167	0	34	883	533	1788	7.870915	4.777607646150596	25.218613	0.0	1416.0	1731.0	7.535911	4.481441	25.218613	0.0	3444	3410	2527	0.7767355	20	49	118	239	304	0	883	206	2020-02-29_215117
73	5000	1385	158	0	32	883	532	1803	7.85186	4.802867414408879	25.218613	0.0	1415.0	1731.0	7.535911	4.481441	25.218613	0.0	3457	3425	2542	0.7800752	20	49	118	239	305	0	882	207	2020-02-29_215117
73	5000	1378	152	0	36	876	533	1818	7.849213	4.819230364693453	25.218613	0.0	1409.0	1731.0	7.535911	4.481441	25.218613	0.0	3470	3434	2558	0.7879925	20	49	118	239	307	0	876	207	2020-02-29_215118
74	5000	1372	151	0	32	868	533	1832	7.823873	4.797063867286548	25.218613	0.0	1401.0	1731.0	7.535911	4.481441	25.218613	0.0	3477	3445	2577	0.77110696	20	49	118	241	307	0	868	212	2020-02-29_215118
74	5000	1371	147	0	24	865	533	1847	7.80793	4.798022403233815	25.218613	0.0	1398.0	1731.0	7.535911	4.481441	25.218613	0.0	3482	3458	2593	0.78236395	20	49	118	242	308	0	865	213	2020-02-29_215119
74	5000	1363	145	0	22	859	533	1863	7.7788715	4.789536220899024	25.218613	0.0	1392.0	1731.0	7.535911	4.481441	25.218613	0.0	3492	3470	2611	0.79924953	20	49	118	242	308	0	859	215	2020-02-29_215119
75	5000	1351	149	0	23	856	533	1873	7.7803564	4.791557620369527	25.218613	0.0	1389.0	1731.0	7.535911	4.481441	25.218613	0.0	3500	3477	2621	0.80487806	20	49	118	243	308	0	856	215	2020-02-29_215119
75	5000	1345	146	0	27	851	533	1883	7.7860355	4.786593773232816	25.218613	0.0	1384.0	1731.0	7.535911	4.481441	25.218613	0.0	3509	3482	2631	0.8273921	20	49	119	244	309	0	851	215	2020-02-29_215120
75	5000	1340	146	0	22	842	533	1900	7.7836185	4.780624248969884	25.218613	0.0	1375.0	1731.0	7.535911	4.481441	25.218613	0.0	3514	3492	2650	0.8630394	20	49	119	245	310	0	842	217	2020-02-29_215120
76	5000	1330	146	0	23	835	533	1915	7.7552752	4.787920916905684	25.218613	0.0	1368.0	1731.0	7.535911	4.481441	25.218613	0.0	3524	3501	2666	0.84615386	20	49	120	246	312	0	835	218	2020-02-29_215121
76	5000	1323	148	0	20	830	533	1926	7.756242	4.7967107788206595	25.218613	0.0	1363.0	1731.0	7.535911	4.481441	25.218613	0.0	3529	3509	2679	0.8592871	20	49	120	246	313	0	830	220	2020-02-29_215121
76	5000	1323	139	0	23	827	533	1933	7.7507534	4.800946523802787	25.218613	0.0	1360.0	1731.0	7.535911	4.481441	25.218613	0.0	3538	3515	2688	0.8667917	20	49	120	247	313	0	827	222	2020-02-29_215122
77	5000	1316	139	0	21	824	533	1944	7.7474976	4.805112643157051	25.218613	0.0	1357.0	1731.0	7.535911	4.481441	25.218613	0.0	3545	3524	2700	0.8667917	20	49	120	247	314	0	824	223	2020-02-29_215122
77	5000	1312	139	0	20	818	533	1954	7.7781453	4.830662329143697	25.218613	0.0	1351.0	1731.0	7.535911	4.481441	25.218613	0.0	3549	3529	2711	0.87992495	20	49	120	249	314	0	818	224	2020-02-29_215123
77	5000	1306	141	0	15	810	533	1970	7.79279	4.813085941462839	25.218613	0.0	1343.0	1731.0	7.535911	4.481441	25.218613	0.0	3553	3538	2728	0.8686679	20	49	120	249	316	0	810	225	2020-02-29_215123
78	5000	1300	138	0	17	802	533	1985	7.784366	4.808400575552198	25.218613	0.0	1335.0	1731.0	7.535911	4.481441	25.218613	0.0	3562	3545	2743	0.8592871	20	49	120	249	318	0	802	225	2020-02-29_215123
78	5000	1298	137	0	16	785	533	2006	7.780937	4.81903049231526	25.218613	0.0	1318.0	1731.0	7.535911	4.481441	25.218613	0.0	3565	3549	2764	0.85365856	20	49	120	249	322	0	785	225	2020-02-29_215124
78	5000	1291	138	0	17	768	533	2024	7.795713	4.82733266310276	25.218613	0.0	1301.0	1731.0	7.535911	4.481441	25.218613	0.0	3571	3554	2786	0.8592871	20	49	120	251	323	0	768	229	2020-02-29_215124
79	5000	1286	133	0	19	761	533	2036	7.7943077	4.804012790850304	25.218613	0.0	1294.0	1731.0	7.535911	4.481441	25.218613	0.0	3581	3562	2801	0.8424015	20	49	120	251	325	0	761	232	2020-02-29_215125
79	5000	1280	132	0	23	748	533	2050	7.8223014	4.818614889544023	25.218613	0.0	1281.0	1731.0	7.535911	4.481441	25.218613	0.0	3588	3565	2817	0.85365856	20	49	120	251	326	0	748	234	2020-02-29_215125
79	5000	1279	130	0	19	737	533	2064	7.8231754	4.830185731274565	25.218613	0.0	1270.0	1731.0	7.535911	4.481441	25.218613	0.0	3591	3572	2835	0.8348968	20	49	120	251	329	0	737	238	2020-02-29_215126
80	5000	1277	129	0	13	734	533	2075	7.8379116	4.815782888746436	25.218613	0.0	1267.0	1731.0	7.535911	4.481441	25.218613	0.0	3594	3581	2847	0.82363975	20	49	120	251	330	0	734	239	2020-02-29_215126
80	5000	1272	125	0	14	729	533	2085	7.829114	4.8079154235713055	25.218613	0.0	1262.0	1731.0	7.535911	4.481441	25.218613	0.0	3603	3589	2860	0.83114445	20	49	120	251	331	0	729	242	2020-02-29_215127
80	5000	1270	119	0	20	718	533	2094	7.8443146	4.81521311984489	25.218613	0.0	1251.0	1731.0	7.535911	4.481441	25.218613	0.0	3611	3591	2873	0.8667917	20	49	121	252	332	0	718	246	2020-02-29_215127
81	5000	1266	120	0	19	707	533	2106	7.8178215	4.803138048877749	25.218613	0.0	1240.0	1731.0	7.535911	4.481441	25.218613	0.0	3614	3595	2888	0.86491555	20	49	121	252	334	0	707	249	2020-02-29_215127
81	5000	1259	119	0	19	707	533	2114	7.799953	4.802359462034041	25.218613	0.0	1240.0	1731.0	7.535911	4.481441	25.218613	0.0	3622	3603	2896	0.8442777	20	49	121	252	334	0	707	249	2020-02-29_215128
81	5000	1255	120	0	14	704	533	2124	7.80656	4.7949819401787765	25.218613	0.0	1237.0	1731.0	7.535911	4.481441	25.218613	0.0	3625	3611	2907	0.8499062	20	49	122	253	336	0	704	250	2020-02-29_215128
82	5000	1252	115	0	19	694	533	2137	7.793385	4.793855692308816	25.218613	0.0	1227.0	1731.0	7.535911	4.481441	25.218613	0.0	3633	3614	2920	0.87242025	20	49	123	254	336	0	694	250	2020-02-29_215129
82	5000	1250	114	0	13	695	533	2143	7.8029037	4.7950252980190395	25.218613	0.0	1228.0	1731.0	7.535911	4.481441	25.218613	0.0	3636	3623	2928	0.87242025	20	49	123	254	336	0	695	252	2020-02-29_215129
82	5000	1245	115	0	15	692	533	2148	7.826868	4.806527928128261	25.218613	0.0	1225.0	1731.0	7.535911	4.481441	25.218613	0.0	3640	3625	2933	0.8611632	20	49	123	254	337	0	692	252	2020-02-29_215130
83	5000	1243	114	0	10	689	533	2157	7.8325124	4.79304097687786	25.218613	0.0	1222.0	1731.0	7.535911	4.481441	25.218613	0.0	3643	3633	2944	0.8667917	20	49	123	255	337	0	689	254	2020-02-29_215130
83	5000	1241	109	0	14	682	532	2168	7.826187	4.792951439264278	25.218613	0.0	1214.0	1731.0	7.535911	4.481441	25.218613	0.0	3650	3636	2954	0.87781954	20	49	123	256	337	0	681	254	2020-02-29_215130
83	5000	1238	107	0	14	672	532	2183	7.812152	4.796572200400743	25.218613	0.0	1204.0	1731.0	7.535911	4.481441	25.218613	0.0	3655	3641	2969	0.8947368	20	49	123	256	338	0	671	254	2020-02-29_215131
84	5000	1231	108	0	18	662	530	2195	7.7968645	4.773055490544848	25.076347	0.0	1192.0	1731.0	7.535911	4.481441	25.218613	0.0	3661	3643	2981	0.8867925	20	49	123	256	340	0	659	256	2020-02-29_215131
84	5000	1225	111	0	14	653	532	2205	7.798107	4.776816912193943	25.076347	0.0	1185.0	1731.0	7.535911	4.481441	25.218613	0.0	3664	3650	2997	0.88909775	20	49	124	257	340	0	652	260	2020-02-29_215132
84	5000	1224	104	0	16	651	532	2213	7.8067894	4.789372544574867	25.076347	0.0	1183.0	1731.0	7.535911	4.481441	25.218613	0.0	3672	3656	3005	0.8684211	20	49	124	257	340	0	650	260	2020-02-29_215132
85	5000	1219	106	0	13	646	530	2225	7.829292	4.7950179391471695	25.076347	0.0	1176.0	1731.0	7.535911	4.481441	25.218613	0.0	3675	3662	3016	0.92075473	20	49	124	258	341	0	643	261	2020-02-29_215133
85	5000	1216	101	0	18	637	532	2235	7.819738	4.8016760840296575	25.076347	0.0	1169.0	1731.0	7.535911	4.481441	25.218613	0.0	3683	3665	3028	0.9266917	20	49	124	258	341	0	636	261	2020-02-29_215133
85	5000	1213	98	0	16	636	532	2242	7.806262	4.790612721287469	25.076347	0.0	1168.0	1731.0	7.535911	4.481441	25.218613	0.0	3689	3673	3037	0.92105263	20	49	124	258	341	0	635	263	2020-02-29_215134
86	5000	1210	94	0	21	622	532	2258	7.8410025	4.787986646973005	25.076347	0.0	1154.0	1731.0	7.535911	4.481441	25.218613	0.0	3696	3675	3053	0.9417293	20	49	124	259	342	0	621	263	2020-02-29_215134
86	5000	1210	89	0	18	616	533	2270	7.85284	4.78558651605133	25.076347	0.0	1149.0	1731.0	7.535911	4.481441	25.218613	0.0	3701	3683	3067	0.9399625	20	49	124	259	343	0	616	264	2020-02-29_215134
86	5000	1204	92	0	15	615	533	2277	7.8389173	4.793758411226018	25.076347	0.0	1148.0	1731.0	7.535911	4.481441	25.218613	0.0	3704	3689	3074	0.94746715	20	49	124	259	344	0	615	264	2020-02-29_215135
87	5000	1201	87	0	15	609	532	2291	7.8493304	4.792995412390185	25.076347	0.0	1141.0	1731.0	7.535911	4.481441	25.218613	0.0	3712	3697	3088	0.93233085	20	49	124	259	348	0	608	265	2020-02-29_215135
87	5000	1196	86	0	17	598	532	2305	7.842968	4.7666428776572	25.076347	0.0	1130.0	1731.0	7.535911	4.481441	25.218613	0.0	3718	3701	3103	0.93609023	20	49	124	259	350	0	597	266	2020-02-29_215136
87	5000	1193	83	0	18	592	531	2316	7.8524737	4.765655817651381	25.076347	0.0	1123.0	1731.0	7.535911	4.481441	25.218613	0.0	3724	3706	3114	0.9359699	20	49	124	259	351	0	590	267	2020-02-29_215136
88	5000	1183	87	0	17	587	533	2325	7.858649	4.7670041949584	25.076347	0.0	1120.0	1731.0	7.535911	4.481441	25.218613	0.0	3730	3713	3126	0.9437148	20	49	124	259	351	0	587	268	2020-02-29_215136
88	5000	1180	82	0	20	580	532	2334	7.8687496	4.771960440459718	25.076347	0.0	1112.0	1731.0	7.535911	4.481441	25.218613	0.0	3738	3718	3138	0.94736844	20	49	124	260	351	0	579	272	2020-02-29_215137
88	5000	1177	83	0	16	570	531	2349	7.9072533	4.780023754172578	25.076347	0.0	1101.0	1731.0	7.535911	4.481441	25.218613	0.0	3740	3724	3154	0.9661017	20	49	124	261	353	0	568	274	2020-02-29_215137
89	5000	1174	84	0	12	564	532	2359	7.8917217	4.765898949925745	25.076347	0.0	1096.0	1731.0	7.535911	4.481441	25.218613	0.0	3742	3730	3166	0.9586466	20	49	124	261	354	0	563	275	2020-02-29_215138
89	5000	1171	86	0	4	561	532	2369	7.8886228	4.755412180592153	25.076347	0.0	1093.0	1731.0	7.535911	4.481441	25.218613	0.0	3743	3739	3178	0.9605263	20	49	124	261	356	0	560	277	2020-02-29_215138
89	5000	1167	85	0	8	542	531	2389	7.911395	4.754862454868877	25.076347	0.0	1073.0	1731.0	7.535911	4.481441	25.218613	0.0	3748	3740	3198	0.99811673	20	49	124	261	357	0	540	278	2020-02-29_215139
90	5000	1163	85	0	10	527	532	2403	7.9267836	4.733439035086113	25.076347	0.0	1059.0	1731.0	7.535911	4.481441	25.218613	0.0	3752	3742	3215	0.981203	20	49	124	262	359	0	526	280	2020-02-29_215139
90	5000	1159	87	0	11	514	531	2416	7.9237833	4.72627799699023	25.076347	0.0	1045.0	1731.0	7.535911	4.481441	25.218613	0.0	3754	3743	3229	0.9830508	20	49	124	263	359	0	512	282	2020-02-29_215139
90	5000	1156	84	0	11	505	533	2426	7.913561	4.70718603868936	25.076347	0.0	1038.0	1731.0	7.535911	4.481441	25.218613	0.0	3760	3749	3244	0.9906191	20	49	124	263	359	0	505	285	2020-02-29_215140
91	5000	1155	81	0	12	499	532	2436	7.890869	4.716448696388424	25.076347	0.0	1031.0	1731.0	7.535911	4.481441	25.218613	0.0	3764	3752	3253	0.99248123	20	49	124	263	359	0	498	285	2020-02-29_215140
91	5000	1154	78	0	13	482	533	2454	7.885038	4.729824182900191	25.076347	0.0	1015.0	1731.0	7.535911	4.481441	25.218613	0.0	3768	3755	3273	0.9737336	20	49	124	265	359	0	482	286	2020-02-29_215141
91	5000	1154	77	0	8	472	533	2468	7.868624	4.735178057858439	25.076347	0.0	1005.0	1731.0	7.535911	4.481441	25.218613	0.0	3769	3761	3289	0.9849906	20	49	124	265	359	0	472	288	2020-02-29_215141
92	5000	1153	74	0	9	462	532	2481	7.849395	4.7323827800954295	25.076347	0.0	994.0	1731.0	7.535911	4.481441	25.218613	0.0	3773	3764	3302	1.0131578	20	49	124	265	359	0	461	289	2020-02-29_215141
92	5000	1149	76	0	7	452	533	2492	7.8595824	4.7453508211610185	25.076347	0.0	985.0	1731.0	7.535911	4.481441	25.218613	0.0	3775	3768	3316	1.0	20	49	124	265	360	0	452	291	2020-02-29_215142
92	5000	1144	75	0	12	443	531	2502	7.88504	4.762654163338488	25.076347	0.0	974.0	1731.0	7.535911	4.481441	25.218613	0.0	3781	3769	3326	0.9962335	20	49	124	265	361	0	441	293	2020-02-29_215142
93	5000	1143	72	0	12	436	531	2512	7.916161	4.764583086025741	25.076347	0.0	967.0	1731.0	7.535911	4.481441	25.218613	0.0	3785	3773	3337	1.0037665	20	49	124	265	362	0	434	294	2020-02-29_215142
93	5000	1140	74	0	11	429	532	2520	7.9138126	4.759309580122243	25.076347	0.0	961.0	1731.0	7.535911	4.481441	25.218613	0.0	3786	3775	3346	1.0093985	20	49	124	265	363	0	428	294	2020-02-29_215143
93	5000	1139	69	0	10	419	531	2536	7.946548	4.759633184131457	25.076347	0.0	950.0	1731.0	7.535911	4.481441	25.218613	0.0	3792	3782	3363	1.0320151	20	49	125	265	364	0	417	296	2020-02-29_215143
94	5000	1138	64	0	13	412	530	2545	7.9597864	4.747741162129431	25.076347	0.0	942.0	1731.0	7.535911	4.481441	25.218613	0.0	3798	3785	3373	1.0056604	20	49	125	265	364	0	409	298	2020-02-29_215144
94	5000	1135	62	0	17	394	531	2563	7.938532	4.763125905636374	25.076347	0.0	925.0	1731.0	7.535911	4.481441	25.218613	0.0	3803	3786	3392	1.0338984	20	49	126	266	367	0	392	298	2020-02-29_215144
94	5000	1133	59	0	16	385	532	2575	7.997039	4.7704735277363195	25.076347	0.0	917.0	1731.0	7.535911	4.481441	25.218613	0.0	3808	3792	3407	1.0338346	20	49	126	267	368	0	384	300	2020-02-29_215144
95	5000	1130	61	0	11	378	533	2584	8.019995	4.760237252870206	25.076347	0.0	911.0	1731.0	7.535911	4.481441	25.218613	0.0	3809	3798	3420	1.0469043	20	49	126	268	369	0	378	303	2020-02-29_215145
95	5000	1128	61	0	8	369	533	2597	8.030595	4.772294777104113	25.076347	0.0	902.0	1731.0	7.535911	4.481441	25.218613	0.0	3811	3803	3434	1.0243902	20	49	126	268	369	0	369	304	2020-02-29_215145
95	5000	1127	60	0	5	360	530	2608	7.9941697	4.7964121443020105	25.076347	0.0	890.0	1731.0	7.535911	4.481441	25.218613	0.0	3813	3808	3448	1.018868	20	49	126	268	370	0	357	310	2020-02-29_215145
96	5000	1126	58	0	7	346	533	2618	7.9675856	4.775043523300501	25.076347	0.0	879.0	1731.0	7.535911	4.481441	25.218613	0.0	3816	3809	3463	1.0056285	20	49	126	268	372	0	346	312	2020-02-29_215146
96	5000	1124	59	0	6	338	532	2629	8.003595	4.760863079394553	25.076347	0.0	870.0	1731.0	7.535911	4.481441	25.218613	0.0	3817	3811	3473	0.9887218	20	49	126	268	372	0	337	312	2020-02-29_215146
96	5000	1123	55	0	9	329	533	2636	8.015954	4.782878124805009	25.076347	0.0	862.0	1731.0	7.535911	4.481441	25.218613	0.0	3822	3813	3484	0.99624765	20	49	126	271	372	0	329	315	2020-02-29_215147
97	5000	1123	54	0	7	320	532	2648	8.0360155	4.793076592485827	25.076347	0.0	852.0	1731.0	7.535911	4.481441	25.218613	0.0	3823	3816	3496	1.0	20	49	126	271	373	0	319	316	2020-02-29_215147
97	5000	1120	55	0	8	312	533	2656	8.0342455	4.791186609961016	25.076347	0.0	845.0	1731.0	7.535911	4.481441	25.218613	0.0	3825	3817	3505	1.011257	20	49	126	273	373	0	312	316	2020-02-29_215147
97	5000	1120	53	0	5	305	530	2669	8.062778	4.78665732992921	25.076347	0.0	835.0	1731.0	7.535911	4.481441	25.218613	0.0	3827	3822	3517	1.018868	20	49	126	273	374	0	302	318	2020-02-29_215148
98	5000	1116	54	0	7	290	533	2680	8.021204	4.764033617812275	25.076347	0.0	823.0	1731.0	7.535911	4.481441	25.218613	0.0	3830	3823	3533	1.0281426	20	49	126	274	374	0	290	320	2020-02-29_215148
98	5000	1116	52	0	7	281	533	2691	8.031131	4.770139463293246	25.076347	0.0	814.0	1731.0	7.535911	4.481441	25.218613	0.0	3832	3825	3544	1.0393996	20	49	126	275	375	0	281	320	2020-02-29_215148
98	5000	1115	50	0	8	267	533	2704	8.048	4.781146677932837	25.076347	0.0	800.0	1731.0	7.535911	4.481441	25.218613	0.0	3835	3827	3560	1.0075047	20	49	126	275	377	0	267	323	2020-02-29_215149
99	5000	1112	51	0	7	258	533	2714	8.038962	4.77816413578949	25.076347	0.0	791.0	1731.0	7.535911	4.481441	25.218613	0.0	3837	3830	3572	0.9981238	20	49	126	275	379	0	258	325	2020-02-29_215149
99	5000	1108	51	0	9	247	532	2727	8.062649	4.755581237054171	25.076347	0.0	779.0	1731.0	7.535911	4.481441	25.218613	0.0	3841	3832	3585	0.9906015	20	49	126	276	379	0	246	326	2020-02-29_215149
99	5000	1107	50	0	8	234	533	2736	8.058547	4.742838631034087	25.076347	0.0	767.0	1731.0	7.535911	4.481441	25.218613	0.0	3843	3835	3601	0.9681051	20	49	127	276	380	0	234	332	2020-02-29_215150
100	5000	1107	46	0	10	225	533	2745	8.063957	4.74359240766465	25.076347	0.0	758.0	1731.0	7.535911	4.481441	25.218613	0.0	3847	3837	3612	0.9643527	20	49	127	276	380	0	225	334	2020-02-29_215150
100	5000	1104	46	0	9	215	533	2759	8.098947	4.747329764465296	25.076347	0.0	748.0	1731.0	7.535911	4.481441	25.218613	0.0	3850	3841	3626	0.96247655	20	49	127	276	382	0	215	334	2020-02-29_215150
100	5000	1103	45	0	9	201	532	2773	8.103183	4.7528864472748005	25.076347	0.0	733.0	1731.0	7.535911	4.481441	25.218613	0.0	3852	3843	3642	0.93609023	20	49	128	276	382	0	200	337	2020-02-29_215151
101	5000	1103	43	0	7	190	532	2786	8.088487	4.757144373693433	25.076347	0.0	722.0	1731.0	7.535911	4.481441	25.218613	0.0	3854	3847	3657	0.94924814	20	49	128	277	383	0	189	339	2020-02-29_215151
101	5000	1103	41	0	6	178	533	2800	8.090436	4.7568468639206785	25.076347	0.0	711.0	1731.0	7.535911	4.481441	25.218613	0.0	3856	3850	3672	0.9512195	20	49	128	277	385	0	178	339	2020-02-29_215151
101	5000	1103	37	0	8	170	533	2810	8.113269	4.767143232802092	25.076347	0.0	703.0	1731.0	7.535911	4.481441	25.218613	0.0	3860	3852	3682	0.92870545	20	49	128	277	385	0	170	339	2020-02-29_215152
102	5000	1101	39	0	6	164	533	2817	8.099479	4.774772295091223	25.076347	0.0	697.0	1731.0	7.535911	4.481441	25.218613	0.0	3860	3854	3690	0.934334	20	49	128	278	385	0	164	340	2020-02-29_215152
102	5000	1098	38	0	8	153	533	2828	8.138059	4.774894729172845	25.076347	0.0	686.0	1731.0	7.535911	4.481441	25.218613	0.0	3864	3856	3703	0.9399625	20	49	128	279	385	0	153	342	2020-02-29_215152
102	5000	1097	37	0	6	145	533	2839	8.175271	4.773649270312706	25.076347	0.0	678.0	1731.0	7.535911	4.481441	25.218613	0.0	3866	3860	3715	0.9493433	20	49	128	279	385	0	145	343	2020-02-29_215153
103	5000	1096	38	0	6	126	533	2853	8.205713	4.8044622104828765	25.076347	0.0	659.0	1731.0	7.535911	4.481441	25.218613	0.0	3866	3860	3734	0.9399625	20	49	128	280	387	0	126	348	2020-02-29_215153
103	5000	1095	38	0	2	118	533	2866	8.25014	4.821308744041507	25.076347	0.0	651.0	1731.0	7.535911	4.481441	25.218613	0.0	3867	3865	3747	0.945591	20	49	128	280	387	0	118	348	2020-02-29_215153
103	5000	1095	34	0	5	105	533	2880	8.241213	4.832847680433401	25.076347	0.0	638.0	1731.0	7.535911	4.481441	25.218613	0.0	3871	3866	3761	0.9437148	20	49	129	281	388	0	105	348	2020-02-29_215154
104	5000	1095	34	0	5	92	533	2889	8.257858	4.841389727044884	25.076347	0.0	625.0	1731.0	7.535911	4.481441	25.218613	0.0	3871	3866	3774	0.93808633	20	49	129	281	390	0	92	352	2020-02-29_215154
104	5000	1095	33	0	5	83	533	2899	8.249102	4.839552309437943	25.076347	0.0	616.0	1731.0	7.535911	4.481441	25.218613	0.0	3872	3867	3784	0.94746715	20	49	129	281	391	0	83	352	2020-02-29_215154
104	5000	1094	30	0	5	76	533	2909	8.235218	4.860596923276145	25.076347	0.0	609.0	1731.0	7.535911	4.481441	25.218613	0.0	3876	3871	3795	0.9230769	20	49	129	281	391	0	76	353	2020-02-29_215155
105	5000	1092	30	0	7	61	533	2921	8.246625	4.849975522952893	25.076347	0.0	594.0	1731.0	7.535911	4.481441	25.218613	0.0	3878	3871	3810	0.9230769	20	49	129	282	391	0	61	356	2020-02-29_215155
105	5000	1091	28	0	9	45	533	2935	8.328809	4.84789192555137	25.076347	0.0	578.0	1731.0	7.535911	4.481441	25.218613	0.0	3881	3872	3827	0.96998125	20	49	129	282	393	0	45	359	2020-02-29_215155
105	5000	1091	28	0	5	39	533	2944	8.3461895	4.831651109870182	25.076347	0.0	572.0	1731.0	7.535911	4.481441	25.218613	0.0	3881	3876	3837	0.9493433	20	49	129	282	394	0	39	360	2020-02-29_215155
106	5000	1090	26	0	6	29	533	2956	8.321966	4.840091431124572	25.076347	0.0	562.0	1731.0	7.535911	4.481441	25.218613	0.0	3884	3878	3849	0.9305816	20	49	129	282	395	0	29	360	2020-02-29_215156
106	5000	1088	27	0	4	15	533	2970	8.253695	4.82973218913832	25.076347	0.0	548.0	1731.0	7.535911	4.481441	25.218613	0.0	3885	3881	3866	0.934334	20	49	130	282	395	0	15	363	2020-02-29_215156
106	5000	1088	25	0	6	1	524	2991	8.200789	4.8343487473152935	25.076347	0.0	525.0	1731.0	7.535911	4.481441	25.218613	0.0	3887	3881	3880	0.9484733	20	49	130	282	396	8	0	365	2020-02-29_215156
107	5000	1088	24	0	4	0	508	3011	8.26941	4.848759577113048	25.076347	0.0	508.0	1731.0	7.535911	4.481441	25.218613	0.0	3888	3884	3884	0.9488189	20	49	130	282	396	25	0	365	2020-02-29_215157
107	5000	1088	22	0	5	0	497	3023	8.250316	4.873397368094318	25.076347	0.0	497.0	1731.0	7.535911	4.481441	25.218613	0.0	3890	3885	3885	0.9496982	20	49	130	282	397	36	0	365	2020-02-29_215157
107	5000	1088	19	0	6	0	488	3033	8.229357	4.874001033840766	25.076347	0.0	488.0	1731.0	7.535911	4.481441	25.218613	0.0	3893	3887	3887	0.954918	20	49	130	282	397	45	0	366	2020-02-29_215157
108	5000	1088	17	0	7	0	479	3043	8.267995	4.875661951753161	25.076347	0.0	479.0	1731.0	7.535911	4.481441	25.218613	0.0	3895	3888	3888	0.96868473	20	49	130	282	397	54	0	366	2020-02-29_215157
108	5000	1088	17	0	5	0	472	3052	8.280675	4.90505500381536	25.076347	0.0	472.0	1731.0	7.535911	4.481441	25.218613	0.0	3895	3890	3890	0.9131356	20	49	130	282	397	61	0	366	2020-02-29_215158
108	5000	1088	17	0	2	0	470	3057	8.2847805	4.9007004373468215	25.076347	0.0	470.0	1731.0	7.535911	4.481441	25.218613	0.0	3895	3893	3893	0.912766	20	49	130	282	397	63	0	366	2020-02-29_215158
109	5000	1088	16	0	1	0	457	3071	8.23534	4.8880339269881015	25.076347	0.0	457.0	1731.0	7.535911	4.481441	25.218613	0.0	3896	3895	3895	0.87746173	20	49	130	282	397	76	0	367	2020-02-29_215158
109	5000	1088	16	0	1	0	448	3079	8.258321	4.89564622020956	25.076347	0.0	448.0	1731.0	7.535911	4.481441	25.218613	0.0	3896	3895	3895	0.8816964	20	49	130	282	397	85	0	368	2020-02-29_215158
109	5000	1088	15	0	2	0	430	3097	8.248416	4.900559350610147	25.076347	0.0	430.0	1731.0	7.535911	4.481441	25.218613	0.0	3897	3895	3895	0.8767442	20	49	130	282	397	103	0	368	2020-02-29_215159
110	5000	1088	14	0	2	0	415	3113	8.26735	4.902116139511963	25.076347	0.0	415.0	1731.0	7.535911	4.481441	25.218613	0.0	3898	3896	3896	0.853012	20	49	130	282	397	118	0	368	2020-02-29_215159
110	5000	1088	14	0	2	0	404	3124	8.341338	4.9023540603103735	25.076347	0.0	404.0	1731.0	7.535911	4.481441	25.218613	0.0	3898	3896	3896	0.8613861	20	49	130	282	397	129	0	368	2020-02-29_215159
110	5000	1088	12	0	3	0	389	3140	8.310617	4.860214700548197	25.076347	0.0	389.0	1731.0	7.535911	4.481441	25.218613	0.0	3900	3897	3897	0.84832907	20	49	130	282	397	144	0	368	2020-02-29_215159
111	5000	1088	12	0	2	0	378	3152	8.387555	4.900970144962772	25.076347	0.0	378.0	1731.0	7.535911	4.481441	25.218613	0.0	3900	3898	3898	0.85714287	20	49	130	282	397	155	0	368	2020-02-29_215200
111	5000	1088	12	0	2	0	370	3160	8.405119	4.915920761338886	25.076347	0.0	370.0	1731.0	7.535911	4.481441	25.218613	0.0	3900	3898	3898	0.84864867	20	49	130	282	397	163	0	368	2020-02-29_215200
111	5000	1088	11	0	1	0	361	3171	8.4502125	4.905169714306271	25.076347	0.0	361.0	1731.0	7.535911	4.481441	25.218613	0.0	3901	3900	3900	0.85595566	20	49	130	282	397	172	0	368	2020-02-29_215200
112	5000	1088	11	0	1	0	349	3183	8.539196	4.846889339895575	25.076347	0.0	349.0	1731.0	7.535911	4.481441	25.218613	0.0	3901	3900	3900	0.8710602	20	49	130	282	397	184	0	368	2020-02-29_215200
112	5000	1088	9	0	3	0	339	3193	8.579318	4.871506441770044	25.076347	0.0	339.0	1731.0	7.535911	4.481441	25.218613	0.0	3903	3900	3900	0.8761062	20	49	130	282	397	194	0	368	2020-02-29_215201
112	5000	1088	9	0	2	0	330	3203	8.548961	4.7977550581519335	20.26678	0.0	330.0	1731.0	7.535911	4.481441	25.218613	0.0	3903	3901	3901	0.8727273	20	49	130	282	397	203	0	368	2020-02-29_215201
113	5000	1087	9	0	3	0	318	3215	8.508413	4.822813204595519	20.26678	0.0	318.0	1731.0	7.535911	4.481441	25.218613	0.0	3904	3901	3901	0.8710692	20	49	130	282	397	215	0	368	2020-02-29_215201
113	5000	1087	8	0	2	0	312	3223	8.546043	4.826106269788816	20.26678	0.0	312.0	1731.0	7.535911	4.481441	25.218613	0.0	3905	3903	3903	0.88461536	20	49	130	282	397	221	0	368	2020-02-29_215201
113	5000	1087	8	0	2	0	302	3231	8.5793705	4.844849295619588	20.26678	0.0	302.0	1731.0	7.535911	4.481441	25.218613	0.0	3905	3903	3903	0.89735097	20	49	130	282	397	231	0	370	2020-02-29_215202
114	5000	1087	8	0	1	0	289	3245	8.684782	4.86748708228546	20.26678	0.0	289.0	1731.0	7.535911	4.481441	25.218613	0.0	3905	3904	3904	0.90657437	20	49	130	282	397	244	0	370	2020-02-29_215202
114	5000	1087	7	0	1	0	279	3256	8.705529	4.856033206455375	20.26678	0.0	279.0	1731.0	7.535911	4.481441	25.218613	0.0	3906	3905	3905	0.91039425	20	49	130	282	397	254	0	370	2020-02-29_215202
114	5000	1087	7	0	1	0	266	3268	8.650526	4.877127354404343	20.26678	0.0	266.0	1731.0	7.535911	4.481441	25.218613	0.0	3906	3905	3905	0.9135338	20	49	130	282	397	267	0	371	2020-02-29_215202
115	5000	1086	7	0	2	0	254	3280	8.682583	4.8833696947707805	20.26678	0.0	254.0	1731.0	7.535911	4.481441	25.218613	0.0	3907	3905	3905	0.9488189	20	49	130	282	397	279	0	371	2020-02-29_215203
115	5000	1086	7	0	1	0	241	3294	8.87374	4.853449799918317	20.26678	0.0	241.0	1731.0	7.535911	4.481441	25.218613	0.0	3907	3906	3906	0.97095436	20	49	130	282	397	292	0	371	2020-02-29_215203
115	5000	1086	6	0	2	0	232	3303	8.835401	4.85903684169308	20.26678	0.0	232.0	1731.0	7.535911	4.481441	25.218613	0.0	3908	3906	3906	0.98706895	20	49	130	282	397	301	0	371	2020-02-29_215203
116	5000	1086	5	0	2	0	216	3320	8.881837	4.882222229946922	20.26678	0.0	216.0	1731.0	7.535911	4.481441	25.218613	0.0	3909	3907	3907	0.9861111	20	49	130	283	397	317	0	371	2020-02-29_215203
116	5000	1086	4	0	3	0	204	3332	8.843904	4.8892155282883225	20.26678	0.0	204.0	1731.0	7.535911	4.481441	25.218613	0.0	3910	3907	3907	0.9607843	20	49	130	283	397	329	0	371	2020-02-29_215203
116	5000	1086	4	0	2	0	192	3345	8.989596	4.849416064474344	20.26678	0.0	192.0	1731.0	7.535911	4.481441	25.218613	0.0	3910	3908	3908	0.9375	20	49	130	283	397	341	0	371	2020-02-29_215204
117	5000	1086	4	0	1	0	181	3356	8.97987	4.78171033450841	20.26678	0.0	181.0	1731.0	7.535911	4.481441	25.218613	0.0	3910	3909	3909	0.9171271	20	49	130	283	397	352	0	372	2020-02-29_215204
117	5000	1086	4	0	0	0	173	3365	8.979464	4.768591785931106	20.26678	0.0	173.0	1731.0	7.535911	4.481441	25.218613	0.0	3910	3910	3910	0.9479769	20	49	130	283	397	360	0	372	2020-02-29_215204
117	5000	1086	3	0	1	0	159	3379	9.031323	4.709339180691791	19.433174	0.0	159.0	1731.0	7.535911	4.481441	25.218613	0.0	3911	3910	3910	0.8930818	20	49	130	283	397	374	0	372	2020-02-29_215204
118	5000	1086	3	0	1	0	152	3386	9.087186	4.703789039954647	19.433174	0.0	152.0	1731.0	7.535911	4.481441	25.218613	0.0	3911	3910	3910	0.8815789	20	49	130	283	397	381	0	372	2020-02-29_215204
118	5000	1086	3	0	1	0	144	3394	9.181576	4.698013315947635	19.433174	0.0	144.0	1731.0	7.535911	4.481441	25.218613	0.0	3911	3910	3910	0.9097222	20	49	130	283	397	389	0	372	2020-02-29_215205
118	5000	1086	3	0	0	0	135	3404	9.294562	4.669814455973883	19.433174	0.0	135.0	1731.0	7.535911	4.481441	25.218613	0.0	3911	3911	3911	0.82222223	20	49	130	283	397	398	0	372	2020-02-29_215205
119	5000	1086	3	0	0	0	121	3418	9.264653	4.688814919738515	19.433174	0.0	121.0	1731.0	7.535911	4.481441	25.218613	0.0	3911	3911	3911	0.8264463	20	49	130	283	397	412	0	372	2020-02-29_215205
119	5000	1086	3	0	0	0	110	3429	9.240386	4.741101412387112	19.433174	0.0	110.0	1731.0	7.535911	4.481441	25.218613	0.0	3911	3911	3911	0.8	20	49	130	283	397	423	0	372	2020-02-29_215205
119	5000	1086	3	0	0	0	102	3437	9.051389	4.765338426322186	19.433174	0.0	102.0	1731.0	7.535911	4.481441	25.218613	0.0	3911	3911	3911	0.8137255	20	49	130	283	397	431	0	372	2020-02-29_215205
120	5000	1086	3	0	0	0	88	3451	9.165468	4.88376416507226	19.433174	0.0	88.0	1731.0	7.535911	4.481441	25.218613	0.0	3911	3911	3911	0.85227275	20	49	130	283	397	445	0	372	2020-02-29_215205
120	5000	1086	3	0	0	0	84	3455	9.068949	4.815853189239433	19.433174	0.0	84.0	1731.0	7.535911	4.481441	25.218613	0.0	3911	3911	3911	0.8095238	20	49	130	283	397	449	0	372	2020-02-29_215206
120	5000	1086	3	0	0	0	78	3461	9.124509	4.90149005888651	19.433174	0.0	78.0	1731.0	7.535911	4.481441	25.218613	0.0	3911	3911	3911	0.8333333	20	49	130	283	397	455	0	372	2020-02-29_215206
121	5000	1086	3	0	0	0	72	3467	9.268591	4.847036710952305	19.433174	0.0	72.0	1731.0	7.535911	4.481441	25.218613	0.0	3911	3911	3911	0.8194444	20	49	130	283	397	461	0	372	2020-02-29_215206
121	5000	1086	3	0	0	0	65	3474	9.278191	4.900521207843152	19.433174	0.0	65.0	1731.0	7.535911	4.481441	25.218613	0.0	3911	3911	3911	0.7846154	20	49	130	283	397	468	0	372	2020-02-29_215206
121	5000	1086	3	0	0	0	60	3479	9.370096	4.871882101840458	19.433174	0.0	60.0	1731.0	7.535911	4.481441	25.218613	0.0	3911	3911	3911	0.76666665	20	49	130	283	397	473	0	372	2020-02-29_215206
122	5000	1086	3	0	0	0	51	3488	9.656972	4.897596563893471	19.433174	0.0	51.0	1731.0	7.535911	4.481441	25.218613	0.0	3911	3911	3911	0.7058824	20	49	130	283	397	482	0	372	2020-02-29_215206
122	5000	1086	2	0	1	0	48	3491	9.737985	5.035191857661139	19.433174	0.0	48.0	1731.0	7.535911	4.481441	25.218613	0.0	3912	3911	3911	0.6458333	20	49	130	283	397	485	0	372	2020-02-29_215207
122	5000	1086	2	0	1	0	43	3496	9.757018	5.183898778822004	19.433174	0.0	43.0	1731.0	7.535911	4.481441	25.218613	0.0	3912	3911	3911	0.60465115	20	49	130	283	397	490	0	372	2020-02-29_215207
123	5000	1086	2	0	1	0	39	3500	10.040308	5.182940582082008	19.433174	0.0	39.0	1731.0	7.535911	4.481441	25.218613	0.0	3912	3911	3911	0.5641026	20	49	130	283	397	494	0	372	2020-02-29_215207
123	5000	1086	2	0	0	0	31	3509	11.0632105	5.163010298144399	19.433174	0.0	31.0	1731.0	7.535911	4.481441	25.218613	0.0	3912	3912	3912	0.6451613	20	49	130	283	397	502	0	372	2020-02-29_215207
123	5000	1086	2	0	0	0	29	3511	11.065217	5.259494914763475	19.433174	0.0	29.0	1731.0	7.535911	4.481441	25.218613	0.0	3912	3912	3912	0.6551724	20	49	130	283	397	504	0	372	2020-02-29_215207
124	5000	1086	2	0	0	0	26	3514	11.652517	5.046590791146162	19.433174	0.0	26.0	1731.0	7.535911	4.481441	25.218613	0.0	3912	3912	3912	0.53846157	20	49	130	283	397	507	0	372	2020-02-29_215207
124	5000	1086	2	0	0	0	23	3517	11.665999	5.1228590424368265	19.433174	0.0	23.0	1731.0	7.535911	4.481441	25.218613	0.0	3912	3912	3912	0.4347826	20	49	130	283	397	510	0	372	2020-02-29_215208
124	5000	1086	1	0	1	0	20	3520	12.674525	4.429767372447341	19.433174	2.8644257	20.0	1731.0	7.535911	4.481441	25.218613	0.0	3913	3912	3912	0.4	20	49	130	283	397	513	0	372	2020-02-29_215208
125	5000	1086	1	0	1	0	18	3522	12.605153	4.325406649661569	19.433174	2.8644257	18.0	1731.0	7.535911	4.481441	25.218613	0.0	3913	3912	3912	0.3888889	20	49	130	283	397	515	0	372	2020-02-29_215208
125	5000	1086	1	0	1	0	18	3522	12.605153	4.325406649661569	19.433174	2.8644257	18.0	1731.0	7.535911	4.481441	25.218613	0.0	3913	3912	3912	0.3888889	20	49	130	283	397	515	0	372	2020-02-29_215208
125	5000	1086	1	0	0	0	16	3525	12.493441	4.376707561231169	19.433174	2.8644257	16.0	1731.0	7.535911	4.481441	25.218613	0.0	3913	3913	3913	0.375	20	49	130	283	397	517	0	372	2020-02-29_215208
126	5000	1086	0	0	1	0	15	3526	12.052876	4.146860861161254	19.433174	2.8644257	15.0	1731.0	7.535911	4.481441	25.218613	0.0	3914	3913	3913	0.26666668	20	49	130	283	397	518	0	372	2020-02-29_215208
126	5000	1086	0	0	1	0	14	3527	12.709196	3.4001377807076305	19.433174	6.68235	14.0	1731.0	7.535911	4.481441	25.218613	0.0	3914	3913	3913	0.2857143	20	49	130	283	397	519	0	372	2020-02-29_215208
126	5000	1086	0	0	1	0	13	3528	12.974791	3.3844493403419866	19.433174	6.68235	13.0	1731.0	7.535911	4.481441	25.218613	0.0	3914	3913	3913	0.30769232	20	49	130	283	397	520	0	372	2020-02-29_215209
127	5000	1086	0	0	0	0	14	3528	12.954398	3.2525686237153457	19.433174	6.68235	14.0	1731.0	7.535911	4.481441	25.218613	0.0	3914	3914	3914	0.35714287	20	49	130	283	397	519	0	372	2020-02-29_215209
127	5000	1086	0	0	0	0	14	3528	12.954398	3.2525686237153457	19.433174	6.68235	14.0	1731.0	7.535911	4.481441	25.218613	0.0	3914	3914	3914	0.35714287	20	49	130	283	397	519	0	372	2020-02-29_215209
127	5000	1086	0	0	0	0	14	3528	12.954398	3.2525686237153457	19.433174	6.68235	14.0	1731.0	7.535911	4.481441	25.218613	0.0	3914	3914	3914	0.35714287	20	49	130	283	397	519	0	372	2020-02-29_215209
128	5000	1086	0	0	0	0	12	3530	12.937169	2.260590319548076	16.236557	9.664703	12.0	1731.0	7.535911	4.481441	25.218613	0.0	3914	3914	3914	0.41666666	20	49	130	283	397	521	0	372	2020-02-29_215209
128	5000	1086	0	0	0	0	11	3531	13.08703	2.3075631515110633	16.236557	9.664703	11.0	1731.0	7.535911	4.481441	25.218613	0.0	3914	3914	3914	0.36363637	20	49	130	283	397	522	0	372	2020-02-29_215209
128	5000	1086	0	0	0	0	11	3531	13.08703	2.3075631515110633	16.236557	9.664703	11.0	1731.0	7.535911	4.481441	25.218613	0.0	3914	3914	3914	0.36363637	20	49	130	283	397	522	0	372	2020-02-29_215210
129	5000	1086	0	0	0	0	11	3531	13.08703	2.3075631515110633	16.236557	9.664703	11.0	1731.0	7.535911	4.481441	25.218613	0.0	3914	3914	3914	0.36363637	20	49	130	283	397	522	0	372	2020-02-29_215210
129	5000	1086	0	0	0	0	9	3533	12.799779	2.454487319058741	16.236557	9.664703	9.0	1731.0	7.535911	4.481441	25.218613	0.0	3914	3914	3914	0.44444445	20	49	130	283	397	524	0	372	2020-02-29_215210
129	5000	1086	0	0	0	0	9	3533	12.799779	2.454487319058741	16.236557	9.664703	9.0	1731.0	7.535911	4.481441	25.218613	0.0	3914	3914	3914	0.44444445	20	49	130	283	397	524	0	372	2020-02-29_215210
130	5000	1086	0	0	0	0	9	3533	12.799779	2.454487319058741	16.236557	9.664703	9.0	1731.0	7.535911	4.481441	25.218613	0.0	3914	3914	3914	0.44444445	20	49	130	283	397	524	0	372	2020-02-29_215210
130	5000	1086	0	0	0	0	7	3535	12.3035345	2.403450563598889	16.065071	9.664703	7.0	1731.0	7.535911	4.481441	25.218613	0.0	3914	3914	3914	0.5714286	20	49	130	283	397	526	0	372	2020-02-29_215210
130	5000	1086	0	0	0	0	7	3535	12.3035345	2.403450563598889	16.065071	9.664703	7.0	1731.0	7.535911	4.481441	25.218613	0.0	3914	3914	3914	0.5714286	20	49	130	283	397	526	0	372	2020-02-29_215210
131	5000	1086	0	0	0	0	4	3538	12.389469	2.7439928334034125	16.065071	9.664703	4.0	1731.0	7.535911	4.481441	25.218613	0.0	3914	3914	3914	0.25	20	49	130	283	397	529	0	372	2020-02-29_215211
131	5000	1086	0	0	0	0	4	3538	12.389469	2.7439928334034125	16.065071	9.664703	4.0	1731.0	7.535911	4.481441	25.218613	0.0	3914	3914	3914	0.25	20	49	130	283	397	529	0	372	2020-02-29_215211
131	5000	1086	0	0	0	0	4	3538	12.389469	2.7439928334034125	16.065071	9.664703	4.0	1731.0	7.535911	4.481441	25.218613	0.0	3914	3914	3914	0.25	20	49	130	283	397	529	0	372	2020-02-29_215211
132	5000	1086	0	0	0	0	4	3538	12.389469	2.7439928334034125	16.065071	9.664703	4.0	1731.0	7.535911	4.481441	25.218613	0.0	3914	3914	3914	0.25	20	49	130	283	397	529	0	372	2020-02-29_215211
132	5000	1086	0	0	0	0	3	3539	12.806361	3.2017889446345285	16.065071	9.664703	3.0	1731.0	7.535911	4.481441	25.218613	0.0	3914	3914	3914	0.33333334	20	49	130	283	397	530	0	372	2020-02-29_215211
132	5000	1086	0	0	0	0	3	3539	12.806361	3.2017889446345285	16.065071	9.664703	3.0	1731.0	7.535911	4.481441	25.218613	0.0	3914	3914	3914	0.33333334	20	49	130	283	397	530	0	372	2020-02-29_215211
133	5000	1086	0	0	0	0	3	3539	12.806361	3.2017889446345285	16.065071	9.664703	3.0	1731.0	7.535911	4.481441	25.218613	0.0	3914	3914	3914	0.33333334	20	49	130	283	397	530	0	372	2020-02-29_215211
133	5000	1086	0	0	0	0	3	3539	12.806361	3.2017889446345285	16.065071	9.664703	3.0	1731.0	7.535911	4.481441	25.218613	0.0	3914	3914	3914	0.33333334	20	49	130	283	397	530	0	372	2020-02-29_215212
133	5000	1086	0	0	0	0	3	3539	12.806361	3.2017889446345285	16.065071	9.664703	3.0	1731.0	7.535911	4.481441	25.218613	0.0	3914	3914	3914	0.33333334	20	49	130	283	397	530	0	372	2020-02-29_215212
134	5000	1086	0	0	0	0	3	3539	12.806361	3.2017889446345285	16.065071	9.664703	3.0	1731.0	7.535911	4.481441	25.218613	0.0	3914	3914	3914	0.33333334	20	49	130	283	397	530	0	372	2020-02-29_215212
134	5000	1086	0	0	0	0	2	3540	11.177006	2.138718584499911	12.689308	9.664703	2.0	1731.0	7.535911	4.481441	25.218613	0.0	3914	3914	3914	0.5	20	49	130	283	397	531	0	372	2020-02-29_215212
134	5000	1086	0	0	0	0	2	3540	11.177006	2.138718584499911	12.689308	9.664703	2.0	1731.0	7.535911	4.481441	25.218613	0.0	3914	3914	3914	0.5	20	49	130	283	397	531	0	372	2020-02-29_215212
135	5000	1086	0	0	0	0	2	3540	11.177006	2.138718584499911	12.689308	9.664703	2.0	1731.0	7.535911	4.481441	25.218613	0.0	3914	3914	3914	0.5	20	49	130	283	397	531	0	372	2020-02-29_215212
135	5000	1086	0	0	0	0	2	3540	11.177006	2.138718584499911	12.689308	9.664703	2.0	1731.0	7.535911	4.481441	25.218613	0.0	3914	3914	3914	0.5	20	49	130	283	397	531	0	372	2020-02-29_215212
135	5000	1086	0	0	0	0	2	3540	11.177006	2.138718584499911	12.689308	9.664703	2.0	1731.0	7.535911	4.481441	25.218613	0.0	3914	3914	3914	0.5	20	49	130	283	397	531	0	372	2020-02-29_215213
136	5000	1086	0	0	0	0	2	3540	11.177006	2.138718584499911	12.689308	9.664703	2.0	1731.0	7.535911	4.481441	25.218613	0.0	3914	3914	3914	0.5	20	49	130	283	397	531	0	372	2020-02-29_215213
136	5000	1086	0	0	0	0	2	3540	11.177006	2.138718584499911	12.689308	9.664703	2.0	1731.0	7.535911	4.481441	25.218613	0.0	3914	3914	3914	0.5	20	49	130	283	397	531	0	372	2020-02-29_215213
136	5000	1086	0	0	0	0	2	3540	11.177006	2.138718584499911	12.689308	9.664703	2.0	1731.0	7.535911	4.481441	25.218613	0.0	3914	3914	3914	0.5	20	49	130	283	397	531	0	372	2020-02-29_215213
137	5000	1086	0	0	0	0	2	3540	11.177006	2.138718584499911	12.689308	9.664703	2.0	1731.0	7.535911	4.481441	25.218613	0.0	3914	3914	3914	0.5	20	49	130	283	397	531	0	372	2020-02-29_215213
137	5000	1086	0	0	0	0	2	3540	11.177006	2.138718584499911	12.689308	9.664703	2.0	1731.0	7.535911	4.481441	25.218613	0.0	3914	3914	3914	0.5	20	49	130	283	397	531	0	372	2020-02-29_215213
137	5000	1086	0	0	0	0	2	3540	11.177006	2.138718584499911	12.689308	9.664703	2.0	1731.0	7.535911	4.481441	25.218613	0.0	3914	3914	3914	0.5	20	49	130	283	397	531	0	372	2020-02-29_215213
138	5000	1086	0	0	0	0	2	3540	11.177006	2.138718584499911	12.689308	9.664703	2.0	1731.0	7.535911	4.481441	25.218613	0.0	3914	3914	3914	0.5	20	49	130	283	397	531	0	372	2020-02-29_215214
138	5000	1086	0	0	0	0	2	3540	11.177006	2.138718584499911	12.689308	9.664703	2.0	1731.0	7.535911	4.481441	25.218613	0.0	3914	3914	3914	0.5	20	49	130	283	397	531	0	372	2020-02-29_215214
138	5000	1086	0	0	0	0	2	3540	11.177006	2.138718584499911	12.689308	9.664703	2.0	1731.0	7.535911	4.481441	25.218613	0.0	3914	3914	3914	0.5	20	49	130	283	397	531	0	372	2020-02-29_215214
139	5000	1086	0	0	0	0	2	3540	11.177006	2.138718584499911	12.689308	9.664703	2.0	1731.0	7.535911	4.481441	25.218613	0.0	3914	3914	3914	0.5	20	49	130	283	397	531	0	372	2020-02-29_215214
139	5000	1086	0	0	0	0	2	3540	11.177006	2.138718584499911	12.689308	9.664703	2.0	1731.0	7.535911	4.481441	25.218613	0.0	3914	3914	3914	0.5	20	49	130	283	397	531	0	372	2020-02-29_215214
139	5000	1086	0	0	0	0	2	3540	11.177006	2.138718584499911	12.689308	9.664703	2.0	1731.0	7.535911	4.481441	25.218613	0.0	3914	3914	3914	0.5	20	49	130	283	397	531	0	372	2020-02-29_215214
140	5000	1086	0	0	0	0	2	3540	11.177006	2.138718584499911	12.689308	9.664703	2.0	1731.0	7.535911	4.481441	25.218613	0.0	3914	3914	3914	0.5	20	49	130	283	397	531	0	372	2020-02-29_215214
140	5000	1086	0	0	0	0	2	3540	11.177006	2.138718584499911	12.689308	9.664703	2.0	1731.0	7.535911	4.481441	25.218613	0.0	3914	3914	3914	0.5	20	49	130	283	397	531	0	372	2020-02-29_215215
140	5000	1086	0	0	0	0	2	3540	11.177006	2.138718584499911	12.689308	9.664703	2.0	1731.0	7.535911	4.481441	25.218613	0.0	3914	3914	3914	0.5	20	49	130	283	397	531	0	372	2020-02-29_215215
141	5000	1086	0	0	0	0	0	3541	NaN	-0.0	9999.0	9999.0	0.0	1731.0	7.535911	4.481441	25.218613	0.0	3914	3914	3914	0.0	20	49	130	283	397	533	0	373	2020-02-29_215215
141	5000	1086	0	0	0	0	0	3541	NaN	-0.0	9999.0	9999.0	0.0	1731.0	7.535911	4.481441	25.218613	0.0	3914	3914	3914	0.0	20	49	130	283	397	533	0	373	2020-02-29_215215
141	5000	1086	0	0	0	0	0	3541	NaN	-0.0	9999.0	9999.0	0.0	1731.0	7.535911	4.481441	25.218613	0.0	3914	3914	3914	0.0	20	49	130	283	397	533	0	373	2020-02-29_215215
142	5000	1086	0	0	0	0	0	3541	NaN	-0.0	9999.0	9999.0	0.0	1731.0	7.535911	4.481441	25.218613	0.0	3914	3914	3914	0.0	20	49	130	283	397	533	0	373	2020-02-29_215215
142	5000	1086	0	0	0	0	0	3541	NaN	-0.0	9999.0	9999.0	0.0	1731.0	7.535911	4.481441	25.218613	0.0	3914	3914	3914	0.0	20	49	130	283	397	533	0	373	2020-02-29_215215
142	5000	1086	0	0	0	0	0	3541	NaN	-0.0	9999.0	9999.0	0.0	1731.0	7.535911	4.481441	25.218613	0.0	3914	3914	3914	0.0	20	49	130	283	397	533	0	373	2020-02-29_215215
143	5000	1086	0	0	0	0	0	3541	NaN	-0.0	9999.0	9999.0	0.0	1731.0	7.535911	4.481441	25.218613	0.0	3914	3914	3914	0.0	20	49	130	283	397	533	0	373	2020-02-29_215216
143	5000	1086	0	0	0	0	0	3541	NaN	-0.0	9999.0	9999.0	0.0	1731.0	7.535911	4.481441	25.218613	0.0	3914	3914	3914	0.0	20	49	130	283	397	533	0	373	2020-02-29_215216
143	5000	1086	0	0	0	0	0	3541	NaN	-0.0	9999.0	9999.0	0.0	1731.0	7.535911	4.481441	25.218613	0.0	3914	3914	3914	0.0	20	49	130	283	397	533	0	373	2020-02-29_215216
144	5000	1086	0	0	0	0	0	3541	NaN	-0.0	9999.0	9999.0	0.0	1731.0	7.535911	4.481441	25.218613	0.0	3914	3914	3914	0.0	20	49	130	283	397	533	0	373	2020-02-29_215216
144	5000	1086	0	0	0	0	0	3541	NaN	-0.0	9999.0	9999.0	0.0	1731.0	7.535911	4.481441	25.218613	0.0	3914	3914	3914	0.0	20	49	130	283	397	533	0	373	2020-02-29_215216
144	5000	1086	0	0	0	0	0	3541	NaN	-0.0	9999.0	9999.0	0.0	1731.0	7.535911	4.481441	25.218613	0.0	3914	3914	3914	0.0	20	49	130	283	397	533	0	373	2020-02-29_215217
145	5000	1086	0	0	0	0	0	3541	NaN	-0.0	9999.0	9999.0	0.0	1731.0	7.535911	4.481441	25.218613	0.0	3914	3914	3914	0.0	20	49	130	283	397	533	0	373	2020-02-29_215217
145	5000	1086	0	0	0	0	0	3541	NaN	-0.0	9999.0	9999.0	0.0	1731.0	7.535911	4.481441	25.218613	0.0	3914	3914	3914	0.0	20	49	130	283	397	533	0	373	2020-02-29_215217
145	5000	1086	0	0	0	0	0	3541	NaN	-0.0	9999.0	9999.0	0.0	1731.0	7.535911	4.481441	25.218613	0.0	3914	3914	3914	0.0	20	49	130	283	397	533	0	373	2020-02-29_215217
146	5000	1086	0	0	0	0	0	3541	NaN	-0.0	9999.0	9999.0	0.0	1731.0	7.535911	4.481441	25.218613	0.0	3914	3914	3914	0.0	20	49	130	283	397	533	0	373	2020-02-29_215217
146	5000	1086	0	0	0	0	0	3541	NaN	-0.0	9999.0	9999.0	0.0	1731.0	7.535911	4.481441	25.218613	0.0	3914	3914	3914	0.0	20	49	130	283	397	533	0	373	2020-02-29_215217
