# Supplementary material for: Discrete simulation analysis of COVID-19 and prediction of isolation bed numbers
Source: PeerJ. 2021 Jun 23;9:e11629. doi: 10.7717/peerj.11629 (PMC8234972; doi:10.7717/peerj.11629)
Supplement: Supplemental Information 3 [file peerj-09-11629-s003.zip › raw_data/Hospital isolation capacity_output_2020-02-29_215223.csv]

worldTime(Day)	CITY_PERSON_SIZE	NORMAL	SHADOW	SUPER	CONFIRMED	DIAGNOSIS	FREEZE	CURED	shadow_average	shadow_std	shadow_max	shadow_min	real_countTmp	max_count	count_shadow_average	count_shadow_std	count_shadow_max	count_shadow_min	sum_confirmed_mark	sum_diagnosis_mark	sum_freeze_mark	r0	G1num	G2num	G3Num	G4Num	G5Num	BED_CanUse	BED_Need	DEATH	recordTime
0	5000	4979	21	0	0	0	0	0	NaN	-0.0	9999.0	9999.0	0.0	0.0	NaN	-0.0	9999.0	9999.0	0	0	0	0.0	0	0	0	0	0	533	0	0	2020-02-29_215224
0	5000	4976	23	0	1	0	0	0	NaN	-0.0	9999.0	9999.0	0.0	0.0	NaN	-0.0	9999.0	9999.0	1	0	0	0.0	0	0	0	0	0	533	0	0	2020-02-29_215224
0	5000	4975	24	0	1	0	0	0	NaN	-0.0	9999.0	9999.0	0.0	0.0	NaN	-0.0	9999.0	9999.0	1	0	0	0.0	0	0	0	0	0	533	0	0	2020-02-29_215224
1	5000	4973	26	0	0	0	1	0	0.0	NaN	0.0	0.0	1.0	1.0	0.0	NaN	0.0	0.0	1	1	1	0.0	1	0	0	0	0	532	0	0	2020-02-29_215225
1	5000	4968	30	0	1	0	1	0	0.0	NaN	0.0	0.0	1.0	1.0	0.0	NaN	0.0	0.0	2	1	1	0.0	1	0	0	0	0	532	0	0	2020-02-29_215225
1	5000	4960	36	0	3	0	1	0	0.0	NaN	0.0	0.0	1.0	1.0	0.0	NaN	0.0	0.0	4	1	1	0.0	1	0	0	0	0	532	0	0	2020-02-29_215225
2	5000	4953	43	0	3	0	1	0	0.0	NaN	0.0	0.0	1.0	1.0	0.0	NaN	0.0	0.0	4	1	1	0.0	1	0	0	0	0	532	0	0	2020-02-29_215225
2	5000	4945	51	0	2	0	2	0	0.53063864	0.7504363380182312	1.0612773	0.0	2.0	2.0	0.53063864	0.75043637	1.0612773	0.0	4	2	2	0.0	2	0	0	0	0	531	0	0	2020-02-29_215225
2	5000	4938	57	0	1	0	4	0	0.4958105	0.5216888712564144	1.0612773	0.0	4.0	4.0	0.4958105	0.5216889	1.0612773	0.0	5	4	4	0.0	2	0	2	0	0	529	0	0	2020-02-29_215225
3	5000	4932	59	0	5	0	4	0	0.4958105	0.5216888712564144	1.0612773	0.0	4.0	4.0	0.4958105	0.5216889	1.0612773	0.0	9	4	4	0.0	2	0	2	0	0	529	0	0	2020-02-29_215226
3	5000	4924	66	0	5	0	5	0	0.3966484	0.5032743587691243	1.0612773	0.0	5.0	5.0	0.3966484	0.5032744	1.0612773	0.0	10	5	5	0.0	2	0	2	1	0	528	0	0	2020-02-29_215226
3	5000	4912	76	0	4	0	8	0	0.24790525	0.4322919117877066	1.0612773	0.0	8.0	8.0	0.24790525	0.43229192	1.0612773	0.0	12	8	8	0.0	2	1	4	1	0	525	0	0	2020-02-29_215226
4	5000	4899	86	0	6	0	9	0	0.5180236	0.9056445763198462	2.6789706	0.0	9.0	9.0	0.5180236	0.9056446	2.6789706	0.0	15	9	9	0.11111111	3	1	4	1	0	524	0	0	2020-02-29_215226
4	5000	4891	91	0	8	0	10	0	0.50796187	0.854442451119492	2.6789706	0.0	10.0	10.0	0.50796187	0.8544425	2.6789706	0.0	18	10	10	0.1	3	2	4	1	0	523	0	0	2020-02-29_215226
4	5000	4879	100	0	9	0	12	0	0.7695928	1.1572937249761361	3.5016372	0.0	12.0	12.0	0.7695928	1.1572937	3.5016372	0.0	21	12	12	0.33333334	4	2	5	1	0	521	0	0	2020-02-29_215226
5	5000	4866	108	0	9	0	17	0	1.2087339	1.5748877984907632	3.8724136	0.0	17.0	17.0	1.2087339	1.5748878	3.8724136	0.0	26	17	17	0.5882353	6	3	6	1	1	516	0	0	2020-02-29_215227
5	5000	4849	123	0	9	0	19	0	1.0877022	1.5285624059454128	3.8724136	0.0	19.0	19.0	1.0877022	1.5285624	3.8724136	0.0	28	19	19	0.5263158	6	4	7	1	1	514	0	0	2020-02-29_215227
5	5000	4839	130	0	7	0	24	0	1.1388801	1.5964507612549697	4.55596	0.0	24.0	24.0	1.1388801	1.5964508	4.55596	0.0	31	24	24	0.5416667	7	6	8	2	1	509	0	0	2020-02-29_215227
6	5000	4815	152	0	7	0	26	0	1.1844999	1.601947942733289	4.55596	0.0	26.0	26.0	1.1844999	1.6019479	4.55596	0.0	33	26	26	0.61538464	7	6	9	3	1	507	0	0	2020-02-29_215227
6	5000	4798	167	0	7	0	28	0	1.289339	1.7430599747897693	5.2862754	0.0	28.0	28.0	1.289339	1.74306	5.2862754	0.0	35	28	28	0.71428573	8	6	9	3	1	505	0	0	2020-02-29_215227
6	5000	4783	175	0	10	0	32	0	1.3292953	1.6718108975964918	5.2862754	0.0	32.0	32.0	1.3292953	1.6718109	5.2862754	0.0	42	32	32	0.65625	8	8	9	4	2	501	0	0	2020-02-29_215227
7	5000	4761	192	0	14	0	33	0	1.4264624	1.7375781748358177	5.2862754	0.0	33.0	33.0	1.4264624	1.7375782	5.2862754	0.0	47	33	33	0.6666667	8	8	10	4	2	500	0	0	2020-02-29_215228
7	5000	4738	205	0	21	0	36	0	1.5348935	1.8664700075279712	6.2709384	0.0	36.0	36.0	1.5348935	1.86647	6.2709384	0.0	57	36	36	0.6666667	9	8	10	5	3	497	0	0	2020-02-29_215228
7	5000	4709	225	0	24	0	42	0	1.8433886	1.9746367832775735	6.317671	0.0	42.0	42.0	1.8433886	1.9746368	6.317671	0.0	66	42	42	0.78571427	9	11	12	6	3	491	0	0	2020-02-29_215228
8	5000	4675	250	0	27	0	48	0	2.1157987	2.189596207203087	6.83542	0.0	48.0	48.0	2.1157987	2.1895962	6.83542	0.0	75	48	48	1.0833334	11	13	12	7	4	485	0	0	2020-02-29_215228
8	5000	4645	270	0	26	0	59	0	2.2562819	2.2414269835615745	7.2602096	0.0	59.0	59.0	2.2562819	2.241427	7.2602096	0.0	85	59	59	1.0338984	12	16	15	10	5	474	0	0	2020-02-29_215228
8	5000	4628	281	0	21	0	70	0	2.303463	2.3244155928659045	7.498751	0.0	70.0	70.0	2.303463	2.3244157	7.498751	0.0	91	70	70	1.0571429	13	18	17	12	7	463	0	0	2020-02-29_215229
9	5000	4607	294	0	21	0	78	0	2.280347	2.3298864677503497	7.498751	0.0	78.0	78.0	2.280347	2.3298864	7.498751	0.0	99	78	78	1.051282	13	19	18	13	11	455	0	0	2020-02-29_215229
9	5000	4579	313	0	21	0	87	0	2.239412	2.237911919552258	7.498751	0.0	87.0	87.0	2.239412	2.237912	7.498751	0.0	108	87	87	1.0344827	13	21	19	16	13	446	0	0	2020-02-29_215229
9	5000	4565	316	0	27	0	91	0	2.2613919	2.224830248068591	7.498751	0.0	91.0	91.0	2.2613919	2.2248302	7.498751	0.0	119	92	92	1.0329671	13	22	20	17	13	442	0	1	2020-02-29_215229
10	5000	4533	340	0	26	0	100	0	2.356171	2.348094626324933	8.810715	0.0	100.0	100.0	2.356171	2.3480947	8.810715	0.0	127	101	101	1.04	14	22	22	19	14	433	0	1	2020-02-29_215230
10	5000	4506	354	0	29	0	110	0	2.3744853	2.433383497827163	9.099364	0.0	110.0	110.0	2.3744853	2.4333835	9.099364	0.0	140	111	111	1.1	15	22	22	22	15	423	0	1	2020-02-29_215230
10	5000	4479	370	0	32	0	118	0	2.4610603	2.425794125336956	9.099364	0.0	118.0	118.0	2.4610603	2.4257941	9.099364	0.0	151	119	119	1.1101695	15	26	23	24	15	415	0	1	2020-02-29_215230
11	5000	4447	398	0	25	0	128	0	2.5284696	2.497607421397706	9.528306	0.0	128.0	128.0	2.5284696	2.4976075	9.528306	0.0	155	130	130	1.109375	15	27	24	28	18	405	0	2	2020-02-29_215231
11	5000	4421	410	0	27	0	140	0	2.5661826	2.5253515395394746	10.185039	0.0	140.0	140.0	2.5661826	2.5253515	10.185039	0.0	169	142	142	1.15	16	27	28	31	20	393	0	2	2020-02-29_215231
11	5000	4388	428	0	33	0	149	0	2.6951547	2.6400986547532335	10.585531	0.0	149.0	149.0	2.6951547	2.6400986	10.585531	0.0	184	151	151	1.2483221	17	29	31	34	20	384	0	2	2020-02-29_215231
12	5000	4359	437	0	47	0	155	0	2.6994395	2.6586198893474666	10.585531	0.0	155.0	155.0	2.6994395	2.6586199	10.585531	0.0	204	157	157	1.2064517	17	29	31	35	23	378	0	2	2020-02-29_215231
12	5000	4319	457	0	52	0	169	0	2.796301	2.684375898829566	10.585531	0.0	169.0	169.0	2.796301	2.684376	10.585531	0.0	224	172	172	1.189349	17	31	34	37	28	364	0	3	2020-02-29_215232
12	5000	4294	467	0	52	0	184	0	2.8520472	2.7063241891184555	10.585531	0.0	184.0	184.0	2.8520472	2.706324	10.585531	0.0	239	187	187	1.1684783	17	32	37	40	31	349	0	3	2020-02-29_215232
13	5000	4258	494	0	41	0	204	0	3.0922842	2.8992530518509403	11.790189	0.0	204.0	204.0	3.0922842	2.8992531	11.790189	0.0	248	207	207	1.2156863	18	38	40	44	34	329	0	3	2020-02-29_215232
13	5000	4227	512	0	36	0	221	0	3.2473752	2.93568088126644	11.790189	0.0	221.0	221.0	3.2473752	2.9356809	11.790189	0.0	261	225	225	1.2217195	18	38	43	48	38	312	0	4	2020-02-29_215233
13	5000	4197	522	0	41	0	235	0	3.392452	3.01977490704138	12.314093	0.0	235.0	235.0	3.392452	3.019775	12.314093	0.0	281	240	240	1.2851064	18	41	46	55	39	298	0	5	2020-02-29_215233
14	5000	4162	534	0	54	0	245	0	3.4837098	3.0748785103469625	12.314093	0.0	245.0	245.0	3.4837098	3.0748785	12.314093	0.0	304	250	250	1.3387755	18	43	47	58	42	288	0	5	2020-02-29_215233
14	5000	4122	558	0	56	0	259	0	3.5554047	3.1112242140722506	12.314093	0.0	259.0	259.0	3.5554047	3.1112242	12.314093	0.0	320	264	264	1.3861004	18	45	49	60	46	274	0	5	2020-02-29_215234
14	5000	4085	570	0	64	0	273	2	3.6925163	3.1640903801337257	13.444813	0.0	273.0	273.0	3.6925163	3.1640904	13.444813	0.0	345	281	281	1.3992674	19	46	50	66	51	260	0	6	2020-02-29_215234
15	5000	4055	582	0	57	0	298	2	3.8180702	3.2048558466684276	13.9000025	0.0	298.0	298.0	3.8180702	3.204856	13.9000025	0.0	363	306	306	1.385906	20	47	55	68	58	235	0	6	2020-02-29_215234
15	5000	4023	589	0	66	0	314	2	3.908721	3.24097863146674	13.9000025	0.0	314.0	314.0	3.908721	3.2409787	13.9000025	0.0	388	322	322	1.3726115	20	49	58	70	64	219	0	6	2020-02-29_215235
15	5000	3980	618	0	52	0	341	2	3.9699264	3.2937526290275025	13.9000025	0.0	341.0	341.0	3.9699264	3.2937527	13.9000025	0.0	402	350	350	1.3665689	20	50	61	78	69	192	0	7	2020-02-29_215235
16	5000	3954	622	0	57	0	356	4	3.9707038	3.312827328038017	13.9000025	0.0	356.0	356.0	3.9707038	3.3128273	13.9000025	0.0	424	367	367	1.3455056	20	50	63	81	75	177	0	7	2020-02-29_215236
16	5000	3924	630	0	56	0	379	4	4.007389	3.2976572274877873	13.9000025	0.0	379.0	379.0	4.007389	3.2976573	13.9000025	0.0	446	390	390	1.3430079	20	51	69	82	81	154	0	7	2020-02-29_215236
16	5000	3891	641	0	63	0	393	4	4.0730352	3.3345605657365023	13.9000025	0.0	393.0	393.0	4.0730352	3.3345606	13.9000025	0.0	468	405	405	1.346056	20	51	71	89	83	140	0	8	2020-02-29_215236
17	5000	3857	647	0	68	0	416	4	4.136952	3.3648624048541826	13.9000025	0.0	416.0	416.0	4.136952	3.3648624	13.9000025	0.0	496	428	428	1.3677884	20	52	77	90	87	117	0	8	2020-02-29_215237
17	5000	3832	654	0	66	0	436	4	4.193773	3.3780989371537387	13.9000025	0.0	436.0	436.0	4.193773	3.378099	13.9000025	0.0	514	448	448	1.3600917	20	52	78	95	93	97	0	8	2020-02-29_215237
17	5000	3784	673	0	73	0	457	4	4.2522388	3.3846367196764455	14.376322	0.0	457.0	457.0	4.2522388	3.3846366	14.376322	0.0	543	470	470	1.3501095	20	54	79	105	94	76	0	9	2020-02-29_215238
18	5000	3746	680	0	77	0	484	4	4.345705	3.4326613617356765	14.376322	0.0	484.0	484.0	4.345705	3.4326613	14.376322	0.0	574	497	497	1.3429753	20	55	82	107	102	49	0	9	2020-02-29_215238
18	5000	3704	697	0	83	0	501	6	4.408803	3.4536423791829653	14.376322	0.0	501.0	501.0	4.408803	3.4536424	14.376322	0.0	599	516	516	1.3473054	20	55	86	112	104	32	0	9	2020-02-29_215238
18	5000	3674	702	0	76	0	533	6	4.437759	3.4777014077697936	14.376322	0.0	533.0	533.0	4.437759	3.4777014	14.376322	0.0	624	548	548	1.3433396	20	55	87	118	115	0	0	9	2020-02-29_215239
19	5000	3637	705	0	81	26	533	9	4.506564	3.4985630627921367	14.376322	0.0	559.0	559.0	4.506564	3.498563	14.376322	0.0	658	577	551	1.3452158	20	55	88	118	116	0	26	9	2020-02-29_215239
19	5000	3605	705	0	88	48	533	12	4.5449734	3.4850204622606578	14.376322	0.0	581.0	581.0	4.5449734	3.4850204	14.376322	0.0	690	602	554	1.3677298	20	55	88	118	118	0	48	9	2020-02-29_215240
19	5000	3561	729	0	82	71	533	14	4.550916	3.51199668997954	14.941855	0.0	604.0	604.0	4.550916	3.5119967	14.941855	0.0	710	628	557	1.3639774	20	55	89	118	119	0	71	10	2020-02-29_215240
20	5000	3520	740	0	79	100	533	17	4.6347594	3.5363264475946674	14.941855	0.0	633.0	633.0	4.6347594	3.5363264	14.941855	0.0	740	661	561	1.3621013	20	55	90	119	120	0	100	11	2020-02-29_215241
20	5000	3489	745	0	74	131	533	17	4.6731863	3.5212864029383573	14.941855	0.0	664.0	664.0	4.6731863	3.5212865	14.941855	0.0	766	692	561	1.3621013	20	55	90	119	120	0	131	11	2020-02-29_215241
20	5000	3454	739	0	95	145	533	23	4.7237983	3.57259517961997	16.733364	0.0	678.0	678.0	4.7237983	3.5725951	16.733364	0.0	807	712	567	1.3658537	20	55	91	122	121	0	145	11	2020-02-29_215242
21	5000	3414	744	0	100	168	533	29	4.8127418	3.5801556418060465	16.733364	0.0	701.0	701.0	4.8127418	3.5801556	16.733364	0.0	842	742	574	1.358349	20	55	91	123	121	0	168	12	2020-02-29_215242
21	5000	3379	750	0	104	189	533	32	4.8200183	3.567541336643441	16.733364	0.0	722.0	722.0	4.8200183	3.5675414	16.733364	0.0	871	767	578	1.3658537	20	55	91	124	121	0	189	13	2020-02-29_215243
21	5000	3334	768	0	88	226	533	37	4.913629	3.612610922829711	16.733364	0.0	759.0	759.0	4.913629	3.6126108	16.733364	0.0	898	810	584	1.3658537	20	55	92	127	123	0	226	14	2020-02-29_215243
22	5000	3302	770	0	84	251	533	43	4.96962	3.6054527472474627	16.733364	0.0	784.0	784.0	4.96962	3.6054528	16.733364	0.0	928	844	593	1.3733584	20	55	95	128	125	0	251	17	2020-02-29_215244
22	5000	3255	779	0	93	275	533	47	5.023729	3.6328061995913106	16.733364	0.0	808.0	808.0	5.023729	3.6328063	16.733364	0.0	966	873	598	1.3752345	20	55	95	129	125	0	275	18	2020-02-29_215244
22	5000	3206	798	0	96	294	533	53	5.087026	3.648740049311369	16.733364	0.0	827.0	827.0	5.087026	3.64874	16.733364	0.0	996	900	606	1.3771107	20	56	96	130	125	0	294	20	2020-02-29_215245
23	5000	3175	801	0	90	323	533	57	5.137	3.6928789380060976	16.733364	0.0	856.0	856.0	5.137	3.692879	16.733364	0.0	1024	934	611	1.3714821	20	56	96	132	127	0	323	21	2020-02-29_215245
23	5000	3140	794	0	97	353	533	62	5.192003	3.7316594804902175	16.804155	0.0	886.0	886.0	5.192003	3.7316594	16.804155	0.0	1066	969	616	1.3621013	20	56	97	132	129	0	353	21	2020-02-29_215246
23	5000	3103	794	0	105	376	533	68	5.277266	3.770732913427672	16.804155	0.0	909.0	909.0	5.277266	3.7707329	16.804155	0.0	1103	998	622	1.3677298	20	56	98	134	129	0	376	21	2020-02-29_215247
24	5000	3065	791	0	118	394	533	77	5.30748	3.7975590093672627	16.804155	0.0	927.0	927.0	5.30748	3.797559	16.804155	0.0	1144	1026	632	1.3527205	20	56	98	139	129	0	394	22	2020-02-29_215247
24	5000	3034	791	0	107	423	533	88	5.4012365	3.834021064322349	16.804155	0.0	956.0	956.0	5.4012365	3.834021	16.804155	0.0	1175	1068	645	1.3452158	20	56	98	144	132	0	423	24	2020-02-29_215248
24	5000	3003	784	0	106	454	533	95	5.483353	3.859767754836663	17.561865	0.0	987.0	987.0	5.483353	3.8597677	17.561865	0.0	1213	1107	653	1.3395872	20	56	98	147	134	0	454	25	2020-02-29_215248
25	5000	2975	788	0	90	485	533	103	5.5945306	3.929207562058139	17.561865	0.0	1018.0	1018.0	5.5945306	3.9292076	17.561865	0.0	1237	1147	662	1.3489681	20	56	98	147	136	0	485	26	2020-02-29_215249
25	5000	2944	783	0	97	507	533	108	5.614395	3.966814665611263	17.561865	0.0	1040.0	1040.0	5.614395	3.9668148	17.561865	0.0	1273	1176	669	1.3283302	20	56	99	148	137	0	507	28	2020-02-29_215249
25	5000	2913	781	0	89	533	533	122	5.69066	4.00663540752317	17.561865	0.0	1066.0	1066.0	5.69066	4.006635	17.561865	0.0	1306	1217	684	1.3114446	20	57	100	150	144	0	533	29	2020-02-29_215250
26	5000	2885	778	0	96	547	533	131	5.7091064	4.019154463329029	17.561865	0.0	1080.0	1080.0	5.7091064	4.0191545	17.561865	0.0	1337	1241	694	1.2926829	20	57	100	155	145	0	547	30	2020-02-29_215250
26	5000	2863	775	0	85	576	533	137	5.795123	4.093291977746993	17.561865	0.0	1109.0	1109.0	5.795123	4.0932918	17.561865	0.0	1362	1277	701	1.3039399	20	57	101	157	145	0	576	31	2020-02-29_215251
26	5000	2837	757	0	100	585	533	155	5.8832073	4.128733477049798	20.675076	0.0	1118.0	1118.0	5.8832073	4.1287336	20.675076	0.0	1406	1306	721	1.3283302	20	57	102	161	152	0	585	33	2020-02-29_215252
27	5000	2810	756	0	95	606	533	166	5.938912	4.14602274757545	20.675076	0.0	1139.0	1139.0	5.938912	4.146023	20.675076	0.0	1434	1339	733	1.3170732	20	57	102	164	154	0	606	34	2020-02-29_215252
27	5000	2776	758	0	103	615	533	180	6.013888	4.180301000900519	20.675076	0.0	1148.0	1148.0	6.013888	4.180301	20.675076	0.0	1466	1363	748	1.2870544	20	57	102	165	158	0	615	35	2020-02-29_215253
27	5000	2739	757	0	97	648	533	190	6.08887	4.190515827119481	20.675076	0.0	1181.0	1181.0	6.08887	4.190516	20.675076	0.0	1504	1407	759	1.3133209	20	57	102	167	163	0	648	36	2020-02-29_215253
28	5000	2715	743	0	104	664	533	204	6.079081	4.1847604928705815	20.675076	0.0	1197.0	1197.0	6.079081	4.1847606	20.675076	0.0	1542	1438	774	1.3377111	20	57	105	168	166	0	664	37	2020-02-29_215254
28	5000	2689	728	0	113	679	532	218	6.1313276	4.20589540072339	20.675076	0.0	1211.0	1211.0	6.1313276	4.2058954	20.675076	0.0	1583	1470	791	1.343985	20	57	106	172	170	0	678	41	2020-02-29_215254
28	5000	2665	719	0	108	697	533	235	6.153752	4.200019000782448	20.675076	0.0	1230.0	1230.0	6.153752	4.200019	20.675076	0.0	1616	1508	811	1.3227017	20	57	107	176	173	0	697	43	2020-02-29_215255
29	5000	2633	720	0	102	722	533	245	6.219732	4.228943441478685	20.675076	0.0	1255.0	1255.0	6.219732	4.2289433	20.675076	0.0	1647	1545	823	1.3302064	20	57	107	178	175	0	722	45	2020-02-29_215256
29	5000	2610	705	0	100	742	533	263	6.271598	4.2446055115990085	20.675076	0.0	1275.0	1275.0	6.271598	4.2446055	20.675076	0.0	1685	1585	843	1.3020638	20	57	107	180	180	0	742	47	2020-02-29_215256
29	5000	2589	695	0	99	747	533	290	6.333947	4.241524491740922	20.675076	0.0	1280.0	1280.0	6.333947	4.2415247	20.675076	0.0	1716	1617	870	1.2926829	20	57	108	182	188	0	747	47	2020-02-29_215257
30	5000	2566	685	0	98	764	533	306	6.3537407	4.2475372359522385	20.675076	0.0	1297.0	1297.0	6.3537407	4.247537	20.675076	0.0	1749	1651	887	1.3058162	20	57	108	188	191	0	764	48	2020-02-29_215257
30	5000	2540	679	0	94	784	533	320	6.3692846	4.262689383765923	22.32176	0.0	1317.0	1317.0	6.3692846	4.2626896	22.32176	0.0	1781	1687	903	1.2926829	20	57	109	189	195	0	784	50	2020-02-29_215258
30	5000	2523	655	0	102	800	533	336	6.41937	4.290846490109448	22.32176	0.0	1333.0	1333.0	6.41937	4.2908463	22.32176	0.0	1822	1720	920	1.2870544	20	57	109	191	198	0	800	51	2020-02-29_215258
31	5000	2502	639	0	109	804	533	359	6.4992127	4.305031321341852	22.32176	0.0	1337.0	1337.0	6.4992127	4.3050313	22.32176	0.0	1859	1750	946	1.2363977	20	57	112	191	202	0	804	54	2020-02-29_215259
31	5000	2492	615	0	111	818	533	372	6.562909	4.328282102081633	22.32176	0.0	1351.0	1351.0	6.562909	4.328282	22.32176	0.0	1893	1782	964	1.2307693	20	59	112	195	205	0	818	59	2020-02-29_215300
31	5000	2472	600	0	105	843	533	387	6.6211443	4.344104121202061	22.32176	0.0	1376.0	1376.0	6.6211443	4.3441043	22.32176	0.0	1928	1823	980	1.2082552	20	59	112	196	208	0	843	60	2020-02-29_215300
32	5000	2457	592	0	91	864	533	403	6.666862	4.33121047228987	22.32176	0.0	1397.0	1397.0	6.666862	4.3312106	22.32176	0.0	1951	1860	996	1.228893	20	59	113	199	209	0	864	60	2020-02-29_215301
32	5000	2438	587	0	82	877	533	422	6.7244716	4.316451984698319	22.32176	0.0	1410.0	1410.0	6.7244716	4.316452	22.32176	0.0	1975	1893	1016	1.2157599	20	59	114	202	213	0	877	61	2020-02-29_215301
32	5000	2423	572	0	76	896	533	437	6.765342	4.336185812498433	22.32176	0.0	1429.0	1429.0	6.765342	4.336186	22.32176	0.0	2005	1929	1033	1.1894934	20	59	114	205	215	0	896	63	2020-02-29_215302
33	5000	2406	558	0	83	911	533	445	6.802293	4.332565728694377	22.32176	0.0	1444.0	1444.0	6.802293	4.332566	22.32176	0.0	2036	1953	1042	1.1876173	20	59	114	206	216	0	911	64	2020-02-29_215302
33	5000	2379	548	0	97	919	533	457	6.809883	4.327320010245295	22.32176	0.0	1452.0	1452.0	6.809883	4.32732	22.32176	0.0	2073	1976	1057	1.1275797	20	59	114	206	217	0	919	67	2020-02-29_215303
33	5000	2356	548	0	90	931	533	473	6.8464875	4.322306443619391	22.32176	0.0	1464.0	1464.0	6.8464875	4.3223066	22.32176	0.0	2096	2006	1075	1.1144465	20	59	116	207	221	0	931	69	2020-02-29_215303
34	5000	2342	537	0	84	946	533	487	6.864043	4.311096184061258	22.32176	0.0	1479.0	1479.0	6.864043	4.311096	22.32176	0.0	2121	2037	1091	1.0881801	20	59	118	207	226	0	946	71	2020-02-29_215304
34	5000	2325	529	0	73	966	533	501	6.925367	4.316816077475728	22.32176	0.0	1499.0	1499.0	6.925367	4.316816	22.32176	0.0	2146	2073	1107	1.0825516	20	59	118	211	229	0	966	73	2020-02-29_215304
34	5000	2306	514	0	83	982	533	508	6.9591403	4.334889548191456	22.32176	0.0	1515.0	1515.0	6.9591403	4.3348894	22.32176	0.0	2180	2097	1115	1.1163228	20	59	118	213	230	0	982	74	2020-02-29_215305
35	5000	2290	498	0	90	1000	533	515	6.992497	4.338373603023278	22.32176	0.0	1533.0	1533.0	6.992497	4.3383737	22.32176	0.0	2212	2122	1122	1.1219512	20	59	118	213	232	0	1000	74	2020-02-29_215305
35	5000	2272	491	0	89	1020	533	519	6.995902	4.349018222906617	22.32176	0.0	1553.0	1553.0	6.995902	4.349018	22.32176	0.0	2237	2148	1128	1.1069418	20	59	119	213	232	0	1020	76	2020-02-29_215306
35	5000	2248	487	0	84	1047	533	524	7.0151653	4.343473357029217	22.32176	0.0	1580.0	1580.0	7.0151653	4.3434734	22.32176	0.0	2265	2181	1134	1.0956848	20	59	119	213	232	0	1047	77	2020-02-29_215307
36	5000	2231	481	0	75	1069	533	534	7.0401163	4.355456926133054	22.32176	0.0	1602.0	1602.0	7.0401163	4.355457	22.32176	0.0	2288	2213	1144	1.1013134	20	59	119	213	236	0	1069	77	2020-02-29_215307
36	5000	2211	474	0	77	1088	533	540	7.093204	4.363909588192782	22.32176	0.0	1621.0	1621.0	7.093204	4.3639097	22.32176	0.0	2315	2238	1150	1.097561	20	59	119	213	240	0	1088	77	2020-02-29_215308
36	5000	2195	471	0	68	1111	533	545	7.1398077	4.385757082716578	24.370071	0.0	1644.0	1644.0	7.1398077	4.385757	24.370071	0.0	2334	2266	1155	1.0956848	20	59	119	213	241	0	1111	77	2020-02-29_215308
37	5000	2179	456	0	76	1126	533	552	7.1625733	4.404203981489878	24.370071	0.0	1659.0	1659.0	7.1625733	4.404204	24.370071	0.0	2365	2289	1163	1.086304	20	59	119	215	242	0	1126	78	2020-02-29_215309
37	5000	2162	455	0	65	1146	533	560	7.196848	4.414481840216645	24.370071	0.0	1679.0	1679.0	7.196848	4.4144816	24.370071	0.0	2383	2318	1172	1.0656661	20	59	119	216	243	0	1146	79	2020-02-29_215309
37	5000	2149	440	0	75	1157	533	566	7.2061477	4.423172076423363	24.370071	0.0	1690.0	1690.0	7.2061477	4.423172	24.370071	0.0	2411	2336	1179	1.0619137	20	59	119	218	243	0	1157	80	2020-02-29_215310
38	5000	2138	428	0	69	1173	533	577	7.269665	4.43063575780991	24.370071	0.0	1706.0	1706.0	7.269665	4.430636	24.370071	0.0	2434	2365	1192	1.0600375	20	59	119	219	244	0	1173	82	2020-02-29_215310
38	5000	2127	424	0	64	1183	533	587	7.300842	4.454298433663018	24.370071	0.0	1716.0	1716.0	7.300842	4.4542985	24.370071	0.0	2449	2385	1202	1.0656661	20	59	120	221	246	0	1183	82	2020-02-29_215311
38	5000	2113	420	0	56	1205	533	590	7.3442454	4.4846614520199175	24.370071	0.0	1738.0	1738.0	7.3442454	4.4846616	24.370071	0.0	2467	2411	1206	1.0581614	20	59	120	221	248	0	1205	83	2020-02-29_215311
39	5000	2095	415	0	55	1220	533	597	7.360696	4.491544621118229	24.370071	0.0	1753.0	1753.0	7.360696	4.4915447	24.370071	0.0	2490	2435	1215	1.0637898	20	59	120	222	249	0	1220	85	2020-02-29_215312
39	5000	2078	422	0	50	1223	533	607	7.3735743	4.500812033395856	24.370071	0.0	1756.0	1756.0	7.3735743	4.500812	24.370071	0.0	2500	2450	1227	1.0525328	20	59	120	223	250	0	1223	87	2020-02-29_215312
39	5000	2060	422	0	49	1233	533	614	7.367197	4.51240165793496	24.370071	0.0	1766.0	1766.0	7.367197	4.5124016	24.370071	0.0	2518	2469	1236	1.0206379	20	59	120	224	253	0	1233	89	2020-02-29_215313
40	5000	2051	413	0	46	1244	533	622	7.385936	4.492173276132372	24.370071	0.0	1777.0	1777.0	7.385936	4.492173	24.370071	0.0	2536	2490	1246	1.0243902	20	59	120	224	253	0	1244	91	2020-02-29_215313
40	5000	2030	414	0	56	1241	533	634	7.3959136	4.484907484174179	24.370071	0.0	1774.0	1777.0	7.385936	4.492173	24.370071	0.0	2556	2500	1259	1.011257	20	59	122	225	258	0	1241	92	2020-02-29_215314
40	5000	2013	411	0	56	1246	533	646	7.3980565	4.485780077131582	24.370071	0.0	1779.0	1779.0	7.3980565	4.4857802	24.370071	0.0	2576	2520	1274	1.0018761	20	59	123	227	261	0	1246	95	2020-02-29_215314
41	5000	1997	412	0	55	1258	533	649	7.404824	4.481381364117995	24.370071	0.0	1791.0	1791.0	7.404824	4.4813814	24.370071	0.0	2591	2536	1278	1.0037524	20	59	123	227	262	0	1258	96	2020-02-29_215315
41	5000	1983	403	0	58	1266	533	661	7.403126	4.487052729426664	24.370071	0.0	1799.0	1799.0	7.403126	4.487053	24.370071	0.0	2614	2556	1290	0.9906191	20	59	124	227	264	0	1266	96	2020-02-29_215315
41	5000	1965	393	0	66	1265	533	681	7.410007	4.491380914340287	24.370071	0.0	1798.0	1799.0	7.403126	4.487053	24.370071	0.0	2642	2576	1311	0.9530957	20	59	124	227	269	0	1265	97	2020-02-29_215316
42	5000	1947	386	0	75	1269	533	691	7.4190392	4.495239494826135	24.370071	0.0	1802.0	1802.0	7.4190392	4.4952393	24.370071	0.0	2667	2592	1323	0.93808633	20	59	125	228	273	0	1269	99	2020-02-29_215317
42	5000	1934	380	0	71	1277	533	704	7.448395	4.503859030880512	24.370071	0.0	1810.0	1810.0	7.448395	4.503859	24.370071	0.0	2686	2615	1338	0.93621016	20	59	125	229	276	0	1277	101	2020-02-29_215317
42	5000	1930	363	0	64	1289	533	720	7.4604783	4.496529194337809	24.370071	0.0	1822.0	1822.0	7.4604783	4.496529	24.370071	0.0	2707	2643	1354	0.93621016	20	59	125	230	280	0	1289	101	2020-02-29_215318
43	5000	1921	348	0	61	1306	533	730	7.496772	4.516236577313641	24.370071	0.0	1839.0	1839.0	7.496772	4.516237	24.370071	0.0	2731	2670	1364	0.92870545	20	59	125	231	281	0	1306	101	2020-02-29_215318
43	5000	1908	348	0	56	1309	533	744	7.511272	4.5314749826285565	24.370071	0.0	1842.0	1842.0	7.511272	4.531475	24.370071	0.0	2744	2688	1379	0.9230769	20	59	125	231	284	0	1309	102	2020-02-29_215319
43	5000	1901	334	0	58	1314	533	757	7.5308156	4.528017140453773	24.370071	0.0	1847.0	1847.0	7.5308156	4.528017	24.370071	0.0	2765	2707	1393	0.9118199	20	59	125	233	287	0	1314	103	2020-02-29_215319
44	5000	1889	335	0	44	1318	533	777	7.539503	4.537848357812969	24.370071	0.0	1851.0	1851.0	7.539503	4.5378485	24.370071	0.0	2776	2732	1414	0.8855535	20	59	125	234	290	0	1318	104	2020-02-29_215320
44	5000	1873	327	0	55	1310	533	796	7.5537477	4.5510065244000515	24.370071	0.0	1843.0	1851.0	7.539503	4.5378485	24.370071	0.0	2800	2745	1435	0.9099437	20	59	125	236	292	0	1310	106	2020-02-29_215320
44	5000	1864	326	0	45	1306	533	817	7.543935	4.565710740847672	24.370071	0.0	1839.0	1851.0	7.539503	4.5378485	24.370071	0.0	2810	2765	1459	0.9662289	20	59	126	237	296	0	1306	109	2020-02-29_215321
45	5000	1854	317	0	50	1312	533	824	7.538711	4.5738565902612605	24.370071	0.0	1845.0	1851.0	7.539503	4.5378485	24.370071	0.0	2829	2779	1467	0.9512195	20	59	126	237	297	0	1312	110	2020-02-29_215321
45	5000	1839	314	0	45	1325	533	833	7.534934	4.562339884417564	24.370071	0.0	1858.0	1858.0	7.534934	4.56234	24.370071	0.0	2847	2802	1477	0.9493433	20	59	126	238	299	0	1325	111	2020-02-29_215322
45	5000	1828	314	0	48	1316	533	847	7.5453377	4.572822911627293	24.370071	0.0	1849.0	1858.0	7.534934	4.56234	24.370071	0.0	2858	2810	1494	0.945591	20	59	128	240	300	0	1316	114	2020-02-29_215322
46	5000	1815	308	0	48	1322	533	859	7.5643864	4.567960424074741	24.370071	0.0	1855.0	1858.0	7.534934	4.56234	24.370071	0.0	2877	2829	1507	0.9305816	20	59	128	241	302	0	1322	115	2020-02-29_215323
46	5000	1806	299	0	48	1324	533	875	7.592	4.577191046013275	24.370071	0.0	1857.0	1858.0	7.534934	4.56234	24.370071	0.0	2895	2847	1523	0.9249531	20	59	128	242	305	0	1324	115	2020-02-29_215323
46	5000	1792	300	0	48	1319	533	890	7.5891733	4.579232456242603	24.370071	0.0	1852.0	1858.0	7.534934	4.56234	24.370071	0.0	2908	2860	1541	0.9080675	20	59	128	242	310	0	1319	118	2020-02-29_215324
47	5000	1782	298	0	43	1326	533	899	7.6311245	4.58490072095042	24.370071	0.0	1859.0	1859.0	7.6311245	4.584901	24.370071	0.0	2920	2877	1551	0.91369605	20	59	129	242	313	0	1326	119	2020-02-29_215324
47	5000	1770	296	0	38	1330	533	914	7.6435924	4.594278733323412	24.370071	0.0	1863.0	1863.0	7.6435924	4.594279	24.370071	0.0	2934	2896	1566	0.9155722	20	59	129	243	314	0	1330	119	2020-02-29_215325
47	5000	1762	292	0	38	1322	533	931	7.67582	4.590600419676577	24.370071	0.0	1855.0	1863.0	7.6435924	4.594279	24.370071	0.0	2946	2908	1586	0.9174484	20	59	130	245	317	0	1322	122	2020-02-29_215325
48	5000	1750	295	0	33	1317	533	946	7.657545	4.592726405278267	24.370071	0.0	1850.0	1863.0	7.6435924	4.594279	24.370071	0.0	2955	2922	1605	0.8986867	20	59	130	247	321	0	1317	126	2020-02-29_215326
48	5000	1740	293	0	33	1320	533	952	7.652496	4.597746686929149	24.370071	0.0	1853.0	1863.0	7.6435924	4.594279	24.370071	0.0	2967	2934	1614	0.8986867	20	59	130	247	321	0	1320	129	2020-02-29_215326
48	5000	1727	291	0	36	1316	533	967	7.653803	4.595112086144201	24.370071	0.0	1849.0	1863.0	7.6435924	4.594279	24.370071	0.0	2982	2946	1630	0.9080675	20	59	130	249	325	0	1316	130	2020-02-29_215327
49	5000	1713	282	0	50	1314	533	977	7.657799	4.600415434944138	24.370071	0.0	1847.0	1863.0	7.6435924	4.594279	24.370071	0.0	3005	2955	1641	0.9268293	20	59	130	251	328	0	1314	131	2020-02-29_215327
49	5000	1698	284	0	51	1313	533	989	7.656679	4.599303541119513	24.370071	0.0	1846.0	1863.0	7.6435924	4.594279	24.370071	0.0	3018	2967	1654	0.8986867	20	59	130	252	331	0	1313	132	2020-02-29_215328
49	5000	1689	278	0	50	1323	533	994	7.6402326	4.595549146777697	24.370071	0.0	1856.0	1863.0	7.6435924	4.594279	24.370071	0.0	3033	2983	1660	0.89493436	20	59	130	252	332	0	1323	133	2020-02-29_215328
50	5000	1684	270	0	39	1329	533	1007	7.649559	4.59108423230293	24.370071	0.0	1862.0	1863.0	7.6435924	4.594279	24.370071	0.0	3046	3007	1678	0.89681053	20	59	132	253	333	0	1329	138	2020-02-29_215329
50	5000	1671	270	0	39	1328	533	1020	7.662949	4.586297458123453	24.370071	0.0	1861.0	1863.0	7.6435924	4.594279	24.370071	0.0	3059	3020	1692	0.92870545	20	60	133	254	334	0	1328	139	2020-02-29_215329
50	5000	1662	261	0	44	1327	533	1034	7.6619644	4.591483874181648	24.370071	0.0	1860.0	1863.0	7.6435924	4.594279	24.370071	0.0	3077	3033	1706	0.8986867	20	60	134	254	336	0	1327	139	2020-02-29_215330
51	5000	1656	253	0	45	1323	533	1050	7.6714907	4.6084641413320515	24.370071	0.0	1856.0	1863.0	7.6435924	4.594279	24.370071	0.0	3091	3046	1723	0.9080675	20	60	134	255	337	0	1323	140	2020-02-29_215330
51	5000	1643	247	0	51	1329	533	1055	7.668107	4.591411176844068	24.370071	0.0	1862.0	1863.0	7.6435924	4.594279	24.370071	0.0	3110	3059	1730	0.9249531	20	60	134	256	338	0	1329	142	2020-02-29_215331
51	5000	1630	248	0	45	1340	533	1062	7.676015	4.583053487846388	24.370071	0.0	1873.0	1873.0	7.676015	4.5830536	24.370071	0.0	3122	3077	1737	0.9230769	20	60	134	256	340	0	1340	142	2020-02-29_215331
52	5000	1619	249	0	41	1342	533	1074	7.682121	4.592187940267183	24.370071	0.0	1875.0	1875.0	7.682121	4.592188	24.370071	0.0	3132	3091	1749	0.9268293	20	60	134	256	341	0	1342	142	2020-02-29_215332
52	5000	1612	246	0	30	1356	533	1081	7.688537	4.585593943423779	24.370071	0.0	1889.0	1889.0	7.688537	4.585594	24.370071	0.0	3142	3112	1756	0.91369605	20	60	134	257	342	0	1356	142	2020-02-29_215332
52	5000	1598	249	0	30	1360	533	1087	7.6807337	4.580651741465063	24.370071	0.0	1893.0	1893.0	7.6807337	4.5806518	24.370071	0.0	3153	3123	1763	0.9080675	20	60	135	258	342	0	1360	143	2020-02-29_215333
53	5000	1586	249	0	33	1356	533	1099	7.6862187	4.582235632563431	24.370071	0.0	1889.0	1893.0	7.6807337	4.5806518	24.370071	0.0	3165	3132	1776	0.9080675	20	60	135	258	342	0	1356	144	2020-02-29_215333
53	5000	1573	252	0	32	1359	533	1106	7.69704	4.598185156360902	24.370071	0.0	1892.0	1893.0	7.6807337	4.5806518	24.370071	0.0	3175	3143	1784	0.902439	20	60	135	258	343	0	1359	145	2020-02-29_215334
53	5000	1566	247	0	33	1363	533	1112	7.6970267	4.612383982121952	24.370071	0.0	1896.0	1896.0	7.6970267	4.612384	24.370071	0.0	3187	3154	1791	0.9099437	20	60	135	258	346	0	1363	146	2020-02-29_215335
54	5000	1558	241	0	36	1367	533	1118	7.7091775	4.608526015895383	24.370071	0.0	1900.0	1900.0	7.7091775	4.608526	24.370071	0.0	3201	3165	1798	0.89681053	20	60	135	258	347	0	1367	147	2020-02-29_215335
54	5000	1545	238	0	42	1361	533	1134	7.6967893	4.616933438044986	24.370071	0.0	1894.0	1900.0	7.7091775	4.608526	24.370071	0.0	3217	3175	1814	0.87242025	20	60	135	258	350	0	1361	147	2020-02-29_215336
54	5000	1530	241	0	41	1363	533	1142	7.6930966	4.624413117984921	24.370071	0.0	1896.0	1900.0	7.7091775	4.608526	24.370071	0.0	3229	3188	1825	0.8686679	20	60	135	260	351	0	1363	150	2020-02-29_215336
55	5000	1518	241	0	39	1364	533	1155	7.6884418	4.624260714444134	24.370071	0.0	1897.0	1900.0	7.7091775	4.608526	24.370071	0.0	3241	3202	1838	0.8742964	20	60	135	261	353	0	1364	150	2020-02-29_215337
55	5000	1506	240	0	36	1368	533	1166	7.672194	4.624752553557934	24.370071	0.0	1901.0	1901.0	7.672194	4.6247525	24.370071	0.0	3254	3218	1850	0.87242025	20	60	135	262	354	0	1368	151	2020-02-29_215337
55	5000	1494	243	0	33	1368	533	1178	7.6799326	4.6206248441304245	24.370071	0.0	1901.0	1901.0	7.672194	4.6247525	24.370071	0.0	3263	3230	1862	0.8780488	20	60	135	265	355	0	1368	151	2020-02-29_215338
56	5000	1492	231	0	35	1369	533	1188	7.6893644	4.627866114678624	24.370071	0.0	1902.0	1902.0	7.6893644	4.6278663	24.370071	0.0	3277	3242	1873	0.8836773	20	60	135	265	356	0	1369	152	2020-02-29_215338
56	5000	1478	234	0	34	1371	533	1198	7.681249	4.623891130465916	24.370071	0.0	1904.0	1904.0	7.681249	4.6238914	24.370071	0.0	3288	3254	1883	0.88742965	20	61	136	265	356	0	1371	152	2020-02-29_215339
56	5000	1466	235	0	34	1364	533	1214	7.673016	4.632385131268182	24.370071	0.0	1897.0	1904.0	7.681249	4.6238914	24.370071	0.0	3299	3265	1901	0.8742964	20	61	137	266	359	0	1364	154	2020-02-29_215339
57	5000	1454	235	0	33	1370	533	1221	7.672523	4.637099856981534	24.370071	0.0	1903.0	1904.0	7.681249	4.6238914	24.370071	0.0	3311	3278	1908	0.8818011	20	61	137	266	361	0	1370	154	2020-02-29_215340
57	5000	1450	226	0	34	1373	533	1229	7.6568756	4.63839904625295	24.370071	0.0	1906.0	1906.0	7.6568756	4.638399	24.370071	0.0	3324	3290	1917	0.88930583	20	61	137	266	363	0	1373	155	2020-02-29_215340
57	5000	1444	220	0	36	1370	533	1242	7.6465116	4.633024522841213	24.370071	0.0	1903.0	1906.0	7.6568756	4.638399	24.370071	0.0	3336	3300	1930	0.88930583	20	61	137	266	365	0	1370	155	2020-02-29_215341
58	5000	1434	216	0	37	1367	533	1257	7.639482	4.638604029109101	24.370071	0.0	1900.0	1906.0	7.6568756	4.638399	24.370071	0.0	3350	3313	1946	0.89493436	20	62	137	267	368	0	1367	156	2020-02-29_215341
58	5000	1425	214	0	36	1367	533	1268	7.6478267	4.6515655507317	24.370071	0.0	1900.0	1906.0	7.6568756	4.638399	24.370071	0.0	3361	3325	1958	0.9005628	20	62	137	268	370	0	1367	157	2020-02-29_215342
58	5000	1417	212	0	34	1360	533	1287	7.635229	4.6501549889771185	24.370071	0.0	1893.0	1906.0	7.6568756	4.638399	24.370071	0.0	3371	3337	1977	0.8930582	20	62	137	269	371	0	1360	157	2020-02-29_215342
59	5000	1409	211	0	29	1362	533	1297	7.637502	4.6396092802823	24.370071	0.0	1895.0	1906.0	7.6568756	4.638399	24.370071	0.0	3380	3351	1989	0.891182	20	62	137	269	372	0	1362	159	2020-02-29_215343
59	5000	1398	211	0	29	1352	533	1317	7.61689	4.63578919474666	24.370071	0.0	1885.0	1906.0	7.6568756	4.638399	24.370071	0.0	3391	3362	2010	0.8761726	20	62	137	269	372	0	1352	160	2020-02-29_215343
59	5000	1395	202	0	30	1354	533	1326	7.622018	4.638781248710557	24.370071	0.0	1887.0	1906.0	7.6568756	4.638399	24.370071	0.0	3403	3373	2019	0.8742964	20	62	137	270	373	0	1354	160	2020-02-29_215344
60	5000	1390	199	0	31	1344	533	1342	7.6117864	4.638726562177635	24.370071	0.0	1877.0	1906.0	7.6568756	4.638399	24.370071	0.0	3411	3380	2036	0.8742964	20	62	137	271	375	0	1344	161	2020-02-29_215344
60	5000	1386	192	0	31	1343	533	1352	7.614529	4.6524630514458	24.370071	0.0	1876.0	1906.0	7.6568756	4.638399	24.370071	0.0	3422	3391	2048	0.8780488	20	62	137	271	375	0	1343	163	2020-02-29_215345
60	5000	1380	188	0	29	1339	533	1367	7.625602	4.661466812324981	24.370071	0.0	1872.0	1906.0	7.6568756	4.638399	24.370071	0.0	3432	3403	2064	0.8742964	20	62	137	272	378	0	1339	164	2020-02-29_215345
61	5000	1368	190	0	29	1331	533	1384	7.6101136	4.663398324778496	24.370071	0.0	1864.0	1906.0	7.6568756	4.638399	24.370071	0.0	3442	3413	2082	0.8667917	20	62	137	274	379	0	1331	165	2020-02-29_215346
61	5000	1356	191	0	30	1325	533	1396	7.617088	4.648693943162667	24.370071	0.0	1858.0	1906.0	7.6568756	4.638399	24.370071	0.0	3453	3423	2098	0.9118199	20	62	137	276	380	0	1325	169	2020-02-29_215346
61	5000	1352	185	0	31	1320	533	1407	7.6151447	4.646903674531674	24.370071	0.0	1853.0	1906.0	7.6568756	4.638399	24.370071	0.0	3463	3432	2112	0.9155722	20	62	137	278	381	0	1320	172	2020-02-29_215347
62	5000	1349	177	0	30	1318	533	1420	7.634308	4.64957230764755	24.370071	0.0	1851.0	1906.0	7.6568756	4.638399	24.370071	0.0	3474	3444	2126	0.89493436	20	62	137	278	382	0	1318	173	2020-02-29_215347
62	5000	1341	179	0	26	1315	533	1432	7.6370864	4.620571181093392	24.370071	0.0	1848.0	1906.0	7.6568756	4.638399	24.370071	0.0	3480	3454	2139	0.8986867	20	62	138	278	385	0	1315	174	2020-02-29_215348
62	5000	1335	176	0	26	1308	533	1447	7.6418757	4.61749029054225	24.370071	0.0	1841.0	1906.0	7.6568756	4.638399	24.370071	0.0	3489	3463	2155	0.92120075	20	62	138	279	387	0	1308	175	2020-02-29_215348
63	5000	1331	174	0	21	1301	533	1461	7.637149	4.614682623467407	24.370071	0.0	1834.0	1906.0	7.6568756	4.638399	24.370071	0.0	3495	3474	2173	0.8986867	20	62	138	281	389	0	1301	179	2020-02-29_215349
63	5000	1323	179	0	17	1290	533	1474	7.6361113	4.621722529271229	24.370071	0.0	1823.0	1906.0	7.6568756	4.638399	24.370071	0.0	3498	3481	2191	0.902439	20	62	138	284	392	0	1290	184	2020-02-29_215349
63	5000	1318	174	0	19	1283	533	1488	7.632874	4.616486213728776	24.370071	0.0	1816.0	1906.0	7.6568756	4.638399	24.370071	0.0	3508	3489	2206	0.902439	20	62	139	284	396	0	1283	185	2020-02-29_215350
64	5000	1315	164	0	26	1274	533	1502	7.630635	4.619427184557381	24.370071	0.0	1807.0	1906.0	7.6568756	4.638399	24.370071	0.0	3521	3495	2221	0.89681053	20	62	139	284	398	0	1274	186	2020-02-29_215350
64	5000	1309	168	0	23	1265	533	1516	7.6280484	4.634184918714384	24.370071	0.0	1798.0	1906.0	7.6568756	4.638399	24.370071	0.0	3523	3500	2235	0.9005628	20	62	139	285	400	0	1265	186	2020-02-29_215351
64	5000	1306	162	0	24	1254	533	1533	7.5955935	4.609834292530464	24.370071	0.0	1787.0	1906.0	7.6568756	4.638399	24.370071	0.0	3532	3508	2254	0.86491555	20	62	139	285	404	0	1254	188	2020-02-29_215351
65	5000	1301	156	0	21	1257	533	1543	7.6052175	4.617891984048867	24.370071	0.0	1790.0	1906.0	7.6568756	4.638399	24.370071	0.0	3543	3522	2265	0.8499062	20	62	139	285	404	0	1257	189	2020-02-29_215352
65	5000	1296	153	0	28	1249	533	1550	7.6051626	4.615394308618002	24.370071	0.0	1782.0	1906.0	7.6568756	4.638399	24.370071	0.0	3551	3523	2274	0.85365856	20	62	139	285	406	0	1249	191	2020-02-29_215353
65	5000	1286	157	0	25	1237	533	1569	7.597791	4.599917054465111	24.370071	0.0	1770.0	1906.0	7.6568756	4.638399	24.370071	0.0	3557	3532	2295	0.88742965	20	62	141	285	408	0	1237	193	2020-02-29_215353
66	5000	1276	157	0	24	1232	533	1584	7.607334	4.598149483021718	24.370071	0.0	1765.0	1906.0	7.6568756	4.638399	24.370071	0.0	3567	3543	2311	0.92120075	20	62	141	286	411	0	1232	194	2020-02-29_215354
66	5000	1270	157	0	22	1230	533	1592	7.6113496	4.599487873262529	24.370071	0.0	1763.0	1906.0	7.6568756	4.638399	24.370071	0.0	3573	3551	2321	0.9099437	20	62	141	287	414	0	1230	196	2020-02-29_215354
66	5000	1261	158	0	23	1227	533	1600	7.60488	4.602101111503628	24.370071	0.0	1760.0	1906.0	7.6568756	4.638399	24.370071	0.0	3581	3558	2331	0.8986867	20	62	142	287	414	0	1227	198	2020-02-29_215355
67	5000	1254	153	0	26	1218	533	1615	7.6222196	4.607011609409974	24.370071	0.0	1751.0	1906.0	7.6568756	4.638399	24.370071	0.0	3593	3567	2349	0.9043152	20	62	142	288	417	0	1218	201	2020-02-29_215355
67	5000	1252	147	0	28	1214	533	1622	7.6393285	4.610381039244627	24.370071	0.0	1747.0	1906.0	7.6568756	4.638399	24.370071	0.0	3601	3573	2359	0.9118199	20	62	143	289	418	0	1214	204	2020-02-29_215356
67	5000	1247	146	0	24	1216	533	1630	7.635931	4.614554078617177	24.370071	0.0	1749.0	1906.0	7.6568756	4.638399	24.370071	0.0	3607	3583	2367	0.90619135	20	62	143	291	418	0	1216	204	2020-02-29_215357
68	5000	1241	144	0	21	1213	533	1643	7.6334944	4.615740605832615	24.370071	0.0	1746.0	1906.0	7.6568756	4.638399	24.370071	0.0	3615	3594	2381	0.9174484	20	62	143	291	419	0	1213	205	2020-02-29_215357
68	5000	1231	148	0	20	1206	533	1657	7.6325164	4.615804035740935	24.370071	0.0	1739.0	1906.0	7.6568756	4.638399	24.370071	0.0	3621	3601	2395	0.902439	20	62	143	291	423	0	1206	205	2020-02-29_215358
68	5000	1223	150	0	19	1205	533	1664	7.617741	4.621892967988759	24.370071	0.0	1738.0	1906.0	7.6568756	4.638399	24.370071	0.0	3627	3608	2403	0.8986867	20	62	143	291	423	0	1205	206	2020-02-29_215358
69	5000	1214	155	0	16	1205	533	1670	7.6107664	4.612366613925003	24.370071	0.0	1738.0	1906.0	7.6568756	4.638399	24.370071	0.0	3631	3615	2410	0.902439	20	62	144	291	423	0	1205	207	2020-02-29_215358
69	5000	1211	154	0	13	1203	533	1679	7.607834	4.608435169679049	24.370071	0.0	1736.0	1906.0	7.6568756	4.638399	24.370071	0.0	3635	3622	2419	0.9099437	20	62	144	292	423	0	1203	207	2020-02-29_215359
69	5000	1202	156	0	15	1199	533	1687	7.6060505	4.6097573331899415	24.370071	0.0	1732.0	1906.0	7.6568756	4.638399	24.370071	0.0	3642	3627	2428	0.9080675	20	62	144	292	426	0	1199	208	2020-02-29_215359
70	5000	1200	152	0	17	1192	533	1694	7.615668	4.614524938531072	24.370071	0.0	1725.0	1906.0	7.6568756	4.638399	24.370071	0.0	3648	3631	2439	0.9099437	20	62	144	293	427	0	1192	212	2020-02-29_215400
70	5000	1192	153	0	20	1187	533	1701	7.611852	4.61331928699391	24.370071	0.0	1720.0	1906.0	7.6568756	4.638399	24.370071	0.0	3655	3635	2448	0.91369605	20	62	144	293	427	0	1187	214	2020-02-29_215400
70	5000	1186	150	0	21	1183	533	1713	7.619692	4.6225214322358195	24.370071	0.0	1716.0	1906.0	7.6568756	4.638399	24.370071	0.0	3664	3643	2460	0.9305816	20	62	145	293	429	0	1183	214	2020-02-29_215401
71	5000	1179	149	0	24	1171	533	1728	7.6146903	4.618765675849794	24.370071	0.0	1704.0	1906.0	7.6568756	4.638399	24.370071	0.0	3672	3648	2477	0.9099437	20	62	145	293	433	0	1171	216	2020-02-29_215401
71	5000	1170	150	0	25	1166	533	1738	7.6413164	4.627360179897073	24.370071	0.0	1699.0	1906.0	7.6568756	4.638399	24.370071	0.0	3680	3655	2489	0.9099437	20	62	145	293	435	0	1166	218	2020-02-29_215402
71	5000	1164	142	0	30	1156	533	1755	7.6570287	4.613051987780733	24.370071	0.0	1689.0	1906.0	7.6568756	4.638399	24.370071	0.0	3694	3664	2508	0.92120075	20	62	145	294	436	0	1156	220	2020-02-29_215402
72	5000	1160	138	0	30	1143	533	1768	7.6644645	4.618442113213133	24.370071	0.0	1676.0	1906.0	7.6568756	4.638399	24.370071	0.0	3702	3672	2529	0.9268293	20	62	145	295	440	0	1143	228	2020-02-29_215403
72	5000	1156	138	0	23	1145	533	1777	7.649406	4.6338052184584	24.370071	0.0	1678.0	1906.0	7.6568756	4.638399	24.370071	0.0	3706	3683	2538	0.9305816	20	62	145	295	441	0	1145	228	2020-02-29_215403
72	5000	1152	138	0	16	1144	533	1789	7.6461163	4.62666249680858	24.370071	0.0	1677.0	1906.0	7.6568756	4.638399	24.370071	0.0	3710	3694	2550	0.93808633	20	62	146	296	442	0	1144	228	2020-02-29_215404
73	5000	1146	141	0	11	1140	533	1800	7.6407847	4.636100438581042	24.370071	0.0	1673.0	1906.0	7.6568756	4.638399	24.370071	0.0	3713	3702	2562	0.93621016	20	62	146	296	443	0	1140	229	2020-02-29_215404
73	5000	1142	139	0	13	1130	533	1813	7.6338778	4.63974247513757	24.370071	0.0	1663.0	1906.0	7.6568756	4.638399	24.370071	0.0	3719	3706	2576	0.9418386	20	62	147	297	445	0	1130	230	2020-02-29_215405
73	5000	1138	134	0	17	1121	533	1824	7.6372714	4.63845784868088	24.370071	0.0	1654.0	1906.0	7.6568756	4.638399	24.370071	0.0	3728	3711	2590	0.9249531	20	62	147	297	446	0	1121	233	2020-02-29_215405
74	5000	1133	133	0	21	1102	533	1842	7.669665	4.651467959129105	24.370071	0.0	1635.0	1906.0	7.6568756	4.638399	24.370071	0.0	3734	3713	2611	0.92870545	20	62	147	298	448	0	1102	236	2020-02-29_215406
74	5000	1131	130	0	19	1092	533	1855	7.7018714	4.653190887988959	24.370071	0.0	1625.0	1906.0	7.6568756	4.638399	24.370071	0.0	3739	3720	2628	0.9418386	20	62	147	298	449	0	1092	240	2020-02-29_215406
74	5000	1128	130	0	14	1081	532	1871	7.6992583	4.6444051739879475	24.370071	0.0	1613.0	1906.0	7.6568756	4.638399	24.370071	0.0	3742	3728	2647	0.9567669	20	62	147	298	452	0	1080	244	2020-02-29_215407
75	5000	1124	127	0	15	1070	533	1884	7.6862907	4.63532979933821	24.370071	0.0	1603.0	1906.0	7.6568756	4.638399	24.370071	0.0	3749	3734	2664	0.945591	20	62	147	299	455	0	1070	247	2020-02-29_215407
75	5000	1119	126	0	16	1061	533	1897	7.685316	4.643556227819145	24.370071	0.0	1594.0	1906.0	7.6568756	4.638399	24.370071	0.0	3755	3739	2678	0.9249531	20	62	147	300	457	0	1061	248	2020-02-29_215408
75	5000	1115	127	0	16	1053	533	1907	7.6630225	4.648021621693206	24.370071	0.0	1586.0	1906.0	7.6568756	4.638399	24.370071	0.0	3758	3742	2689	0.9174484	20	62	147	300	457	0	1053	249	2020-02-29_215408
76	5000	1111	123	0	16	1048	533	1918	7.6572366	4.639565086700001	24.370071	0.0	1581.0	1906.0	7.6568756	4.638399	24.370071	0.0	3766	3750	2702	0.91369605	20	62	147	300	458	0	1048	251	2020-02-29_215409
76	5000	1105	125	0	15	1042	532	1930	7.6600423	4.647915132808161	24.370071	0.0	1574.0	1906.0	7.6568756	4.638399	24.370071	0.0	3770	3755	2713	0.9398496	20	62	148	303	459	0	1041	251	2020-02-29_215409
76	5000	1102	124	0	16	1033	533	1940	7.64618	4.634715006439767	24.370071	0.0	1566.0	1906.0	7.6568756	4.638399	24.370071	0.0	3774	3758	2725	0.94746715	20	62	148	303	461	0	1033	252	2020-02-29_215410
77	5000	1096	121	0	17	1028	533	1951	7.6448455	4.642561280601542	24.370071	0.0	1561.0	1906.0	7.6568756	4.638399	24.370071	0.0	3783	3766	2738	0.9587242	20	62	149	303	462	0	1028	254	2020-02-29_215410
77	5000	1093	115	0	22	1018	531	1966	7.6301217	4.642223147188318	24.370071	0.0	1549.0	1906.0	7.6568756	4.638399	24.370071	0.0	3792	3770	2752	0.9849341	20	62	150	304	463	0	1016	255	2020-02-29_215411
77	5000	1092	114	0	20	1003	533	1983	7.635885	4.64318078558408	24.370071	0.0	1536.0	1906.0	7.6568756	4.638399	24.370071	0.0	3794	3774	2771	0.9906191	20	62	151	305	467	0	1003	255	2020-02-29_215411
78	5000	1088	114	0	14	994	533	1997	7.603587	4.649768593885568	24.370071	0.0	1527.0	1906.0	7.6568756	4.638399	24.370071	0.0	3798	3784	2790	0.96998125	20	62	151	308	468	0	994	260	2020-02-29_215412
78	5000	1085	112	0	11	983	533	2015	7.5803256	4.630461071941922	24.370071	0.0	1516.0	1906.0	7.6568756	4.638399	24.370071	0.0	3803	3792	2809	0.96998125	20	62	152	309	472	0	983	261	2020-02-29_215412
78	5000	1081	104	0	21	970	533	2028	7.5890837	4.639991999652148	24.370071	0.0	1503.0	1906.0	7.6568756	4.638399	24.370071	0.0	3815	3794	2824	0.9718574	20	62	152	310	474	0	970	263	2020-02-29_215412
79	5000	1077	99	0	26	958	533	2043	7.621081	4.63843112039696	24.370071	0.0	1491.0	1906.0	7.6568756	4.638399	24.370071	0.0	3824	3798	2840	0.956848	20	62	152	311	475	0	958	264	2020-02-29_215413
79	5000	1073	95	0	29	959	533	2047	7.630359	4.637678347548724	24.370071	0.0	1492.0	1906.0	7.6568756	4.638399	24.370071	0.0	3832	3803	2844	0.95497185	20	62	152	311	476	0	959	264	2020-02-29_215413
79	5000	1070	94	0	21	953	533	2065	7.6238027	4.624529634218875	24.370071	0.0	1486.0	1906.0	7.6568756	4.638399	24.370071	0.0	3836	3815	2862	0.956848	20	62	152	311	479	0	953	264	2020-02-29_215414
80	5000	1064	97	0	15	949	533	2076	7.621311	4.628280507217687	24.370071	0.0	1482.0	1906.0	7.6568756	4.638399	24.370071	0.0	3839	3824	2875	0.9718574	20	62	152	312	479	0	949	266	2020-02-29_215414
80	5000	1061	98	0	9	944	533	2087	7.6249456	4.624977936563188	24.370071	0.0	1477.0	1906.0	7.6568756	4.638399	24.370071	0.0	3841	3832	2888	0.9756098	20	62	153	312	482	0	944	268	2020-02-29_215415
80	5000	1054	100	0	10	938	533	2095	7.6123943	4.631163124989098	24.370071	0.0	1471.0	1906.0	7.6568756	4.638399	24.370071	0.0	3846	3836	2898	0.9512195	20	62	153	312	484	0	938	270	2020-02-29_215415
81	5000	1051	97	0	13	932	533	2103	7.615425	4.628602763983201	24.370071	0.0	1465.0	1906.0	7.6568756	4.638399	24.370071	0.0	3852	3839	2907	0.95497185	20	62	153	313	485	0	932	271	2020-02-29_215416
81	5000	1045	99	0	15	918	533	2117	7.6173735	4.641429279130926	24.370071	0.0	1451.0	1906.0	7.6568756	4.638399	24.370071	0.0	3856	3841	2923	0.94746715	20	62	153	315	487	0	918	273	2020-02-29_215416
81	5000	1043	92	0	18	914	533	2126	7.614338	4.648621114742802	24.370071	0.0	1447.0	1906.0	7.6568756	4.638399	24.370071	0.0	3865	3847	2933	0.96247655	20	62	153	315	490	0	914	274	2020-02-29_215417
82	5000	1037	93	0	17	914	533	2131	7.605384	4.648830775446161	24.370071	0.0	1447.0	1906.0	7.6568756	4.638399	24.370071	0.0	3870	3853	2939	0.9681051	20	62	153	315	490	0	914	275	2020-02-29_215417
82	5000	1032	92	0	20	895	533	2152	7.616236	4.650305313423694	24.370071	0.0	1428.0	1906.0	7.6568756	4.638399	24.370071	0.0	3876	3856	2961	0.96247655	20	62	155	316	493	0	895	276	2020-02-29_215417
82	5000	1030	90	0	15	894	532	2161	7.627663	4.6505185894300825	24.370071	0.0	1426.0	1906.0	7.6568756	4.638399	24.370071	0.0	3880	3865	2971	0.9680451	20	62	155	317	494	0	893	278	2020-02-29_215418
83	5000	1027	88	0	14	888	533	2170	7.5988073	4.651395789232081	24.370071	0.0	1421.0	1906.0	7.6568756	4.638399	24.370071	0.0	3885	3871	2983	0.96998125	20	62	155	317	494	0	888	280	2020-02-29_215418
83	5000	1025	86	0	13	878	533	2185	7.6278496	4.656168277714575	24.370071	0.0	1411.0	1906.0	7.6568756	4.638399	24.370071	0.0	3889	3876	2998	0.9606004	20	62	155	317	495	0	878	280	2020-02-29_215419
83	5000	1024	84	0	11	876	533	2191	7.612672	4.665052248221631	24.370071	0.0	1409.0	1906.0	7.6568756	4.638399	24.370071	0.0	3892	3881	3005	0.96247655	20	62	155	317	495	0	876	281	2020-02-29_215419
84	5000	1021	84	0	10	873	533	2198	7.628083	4.669391903546046	24.370071	0.0	1406.0	1906.0	7.6568756	4.638399	24.370071	0.0	3895	3885	3012	0.96247655	20	62	155	317	496	0	873	281	2020-02-29_215420
84	5000	1016	85	0	10	867	532	2208	7.6236835	4.660348407016397	24.370071	0.0	1399.0	1906.0	7.6568756	4.638399	24.370071	0.0	3899	3889	3022	0.9680451	20	62	155	318	498	0	866	282	2020-02-29_215420
84	5000	1014	79	0	15	854	533	2221	7.6335096	4.661347741319342	24.370071	0.0	1387.0	1906.0	7.6568756	4.638399	24.370071	0.0	3907	3892	3038	0.97748595	20	62	155	321	499	0	854	284	2020-02-29_215421
85	5000	1009	79	0	17	847	533	2230	7.622383	4.653375954710612	24.370071	0.0	1380.0	1906.0	7.6568756	4.638399	24.370071	0.0	3912	3895	3048	0.9906191	20	62	155	321	500	0	847	285	2020-02-29_215421
85	5000	1008	75	0	17	839	533	2242	7.6194367	4.65713533522912	24.370071	0.0	1372.0	1906.0	7.6568756	4.638399	24.370071	0.0	3917	3900	3061	0.9587242	20	62	155	322	501	0	839	286	2020-02-29_215421
85	5000	1006	73	0	14	837	533	2248	7.6096745	4.653717991106366	24.370071	0.0	1370.0	1906.0	7.6568756	4.638399	24.370071	0.0	3921	3907	3070	0.9681051	20	62	155	323	501	0	837	289	2020-02-29_215422
86	5000	1004	71	0	13	831	533	2258	7.621886	4.659470027207841	24.370071	0.0	1364.0	1906.0	7.6568756	4.638399	24.370071	0.0	3925	3912	3081	0.9437148	20	62	155	323	501	0	831	290	2020-02-29_215422
86	5000	1004	66	0	13	824	533	2270	7.606531	4.664740891696979	24.370071	0.0	1357.0	1906.0	7.6568756	4.638399	24.370071	0.0	3930	3917	3093	0.92870545	20	62	155	323	502	0	824	290	2020-02-29_215423
86	5000	1002	65	0	12	815	532	2283	7.6173005	4.665748483156915	24.370071	0.0	1347.0	1906.0	7.6568756	4.638399	24.370071	0.0	3933	3921	3106	0.94548875	20	62	155	324	502	0	814	291	2020-02-29_215423
87	5000	999	68	0	8	806	533	2293	7.6120925	4.672545726178869	24.370071	0.0	1339.0	1906.0	7.6568756	4.638399	24.370071	0.0	3933	3925	3119	0.945591	20	62	155	324	503	0	806	293	2020-02-29_215424
87	5000	998	66	0	6	796	533	2307	7.629619	4.670660262881444	24.370071	0.0	1329.0	1906.0	7.6568756	4.638399	24.370071	0.0	3936	3930	3134	0.9305816	20	62	155	326	504	0	796	294	2020-02-29_215424
87	5000	995	64	0	8	791	533	2315	7.6286335	4.6801645484753704	24.370071	0.0	1324.0	1906.0	7.6568756	4.638399	24.370071	0.0	3941	3933	3142	0.9249531	20	62	155	327	504	0	791	294	2020-02-29_215424
88	5000	991	65	0	11	781	533	2323	7.6378202	4.6865815343671855	24.370071	0.0	1314.0	1906.0	7.6568756	4.638399	24.370071	0.0	3944	3933	3152	0.9399625	20	62	155	328	505	0	781	296	2020-02-29_215425
88	5000	985	69	0	10	766	533	2338	7.6307573	4.6864781601076535	24.370071	0.0	1299.0	1906.0	7.6568756	4.638399	24.370071	0.0	3946	3936	3170	0.9437148	20	62	155	329	507	0	766	299	2020-02-29_215425
88	5000	981	70	0	7	761	533	2349	7.6382446	4.682412400207837	24.370071	0.0	1294.0	1906.0	7.6568756	4.638399	24.370071	0.0	3949	3942	3181	0.95497185	20	62	155	329	507	0	761	299	2020-02-29_215426
89	5000	979	71	0	6	742	533	2367	7.626694	4.682925624454739	24.370071	0.0	1275.0	1906.0	7.6568756	4.638399	24.370071	0.0	3950	3944	3202	0.9831144	20	62	155	330	509	0	742	302	2020-02-29_215426
89	5000	976	72	0	6	728	533	2382	7.633093	4.688361330370275	24.370071	0.0	1261.0	1906.0	7.6568756	4.638399	24.370071	0.0	3952	3946	3218	0.98123825	20	62	156	332	513	0	728	303	2020-02-29_215427
89	5000	973	74	0	4	719	533	2392	7.6429305	4.691722544760263	24.370071	0.0	1252.0	1906.0	7.6568756	4.638399	24.370071	0.0	3953	3949	3230	0.9718574	20	62	156	332	513	0	719	305	2020-02-29_215427
90	5000	970	76	0	4	707	533	2403	7.6312423	4.676626997380894	24.370071	0.0	1240.0	1906.0	7.6568756	4.638399	24.370071	0.0	3954	3950	3243	0.96998125	20	62	156	334	513	0	707	307	2020-02-29_215428
90	5000	967	76	0	5	700	533	2410	7.645086	4.6823042493516045	24.370071	0.0	1233.0	1906.0	7.6568756	4.638399	24.370071	0.0	3957	3952	3252	0.98123825	20	62	156	335	513	0	700	309	2020-02-29_215428
90	5000	961	80	0	6	684	533	2425	7.626631	4.665914452191649	24.370071	0.0	1217.0	1906.0	7.6568756	4.638399	24.370071	0.0	3959	3953	3269	0.9849906	20	62	156	336	516	0	684	311	2020-02-29_215428
91	5000	957	82	0	7	670	533	2438	7.601625	4.675140566421067	24.370071	0.0	1203.0	1906.0	7.6568756	4.638399	24.370071	0.0	3961	3954	3284	0.9681051	20	62	156	336	520	0	670	313	2020-02-29_215429
91	5000	953	82	0	8	659	533	2452	7.6020875	4.668477433711367	24.370071	0.0	1192.0	1906.0	7.6568756	4.638399	24.370071	0.0	3965	3957	3298	0.9662289	20	62	156	336	521	0	659	313	2020-02-29_215429
91	5000	951	78	0	12	647	533	2466	7.631241	4.669865306733399	24.370071	0.0	1180.0	1906.0	7.6568756	4.638399	24.370071	0.0	3971	3959	3312	0.9643527	20	62	156	337	521	0	647	313	2020-02-29_215430
92	5000	950	75	0	13	634	533	2481	7.632132	4.664915687314292	24.370071	0.0	1167.0	1906.0	7.6568756	4.638399	24.370071	0.0	3975	3962	3328	0.9437148	20	62	156	337	523	0	634	314	2020-02-29_215430
92	5000	946	72	0	17	617	533	2500	7.6549788	4.668477842270383	24.370071	0.0	1150.0	1906.0	7.6568756	4.638399	24.370071	0.0	3982	3965	3348	0.9080675	20	62	156	337	523	0	617	315	2020-02-29_215430
92	5000	944	70	0	15	611	533	2511	7.6491914	4.675214001658503	24.370071	0.0	1144.0	1906.0	7.6568756	4.638399	24.370071	0.0	3986	3971	3360	0.902439	20	62	156	337	524	0	611	316	2020-02-29_215431
93	5000	938	75	0	12	606	533	2520	7.6437964	4.675917085667903	24.370071	0.0	1139.0	1906.0	7.6568756	4.638399	24.370071	0.0	3987	3975	3369	0.90619135	20	62	156	338	526	0	606	316	2020-02-29_215431
93	5000	935	76	0	6	603	532	2531	7.6457033	4.676336805184945	24.370071	0.0	1135.0	1906.0	7.6568756	4.638399	24.370071	0.0	3989	3983	3380	0.90601504	20	62	156	339	526	0	602	317	2020-02-29_215432
93	5000	930	79	0	5	590	533	2546	7.618372	4.6701808141302115	24.370071	0.0	1123.0	1906.0	7.6568756	4.638399	24.370071	0.0	3991	3986	3396	0.91369605	20	62	156	341	528	0	590	317	2020-02-29_215432
94	5000	926	81	0	6	581	533	2553	7.613157	4.664615975260479	24.370071	0.0	1114.0	1906.0	7.6568756	4.638399	24.370071	0.0	3993	3987	3406	0.92120075	20	62	156	342	529	0	581	320	2020-02-29_215432
94	5000	925	77	0	9	569	533	2565	7.6236086	4.680541506682359	24.370071	0.0	1102.0	1906.0	7.6568756	4.638399	24.370071	0.0	3998	3989	3420	0.9324578	20	62	156	343	529	0	569	322	2020-02-29_215433
94	5000	924	76	0	9	555	533	2580	7.621643	4.670872609463664	24.370071	0.0	1088.0	1906.0	7.6568756	4.638399	24.370071	0.0	4000	3991	3436	0.9080675	20	62	156	344	531	0	555	323	2020-02-29_215433
95	5000	921	74	0	12	546	532	2591	7.6163983	4.682010538942387	24.370071	0.0	1078.0	1906.0	7.6568756	4.638399	24.370071	0.0	4005	3993	3447	0.8966165	20	62	156	345	531	0	545	324	2020-02-29_215434
95	5000	918	76	0	8	542	533	2599	7.5935254	4.671504283473131	24.370071	0.0	1075.0	1906.0	7.6568756	4.638399	24.370071	0.0	4006	3998	3456	0.91369605	20	62	156	346	532	0	542	324	2020-02-29_215434
95	5000	916	76	0	8	531	533	2609	7.617719	4.664360611939529	24.370071	0.0	1064.0	1906.0	7.6568756	4.638399	24.370071	0.0	4008	4000	3469	0.9099437	20	62	156	348	532	0	531	327	2020-02-29_215434
96	5000	913	74	0	8	524	533	2620	7.6092005	4.6611977729930185	24.370071	0.0	1057.0	1906.0	7.6568756	4.638399	24.370071	0.0	4013	4005	3481	0.9099437	20	62	156	348	533	0	524	328	2020-02-29_215435
96	5000	912	74	0	8	506	532	2638	7.6340704	4.649045965297738	24.370071	0.0	1038.0	1906.0	7.6568756	4.638399	24.370071	0.0	4014	4006	3500	0.91917294	20	62	156	348	534	0	505	330	2020-02-29_215435
96	5000	911	72	0	9	493	533	2650	7.6123257	4.651217409966491	24.370071	0.0	1026.0	1906.0	7.6568756	4.638399	24.370071	0.0	4017	4008	3515	0.92870545	20	62	156	349	535	0	493	332	2020-02-29_215436
97	5000	910	72	0	5	484	533	2663	7.636943	4.655671973481186	24.370071	0.0	1017.0	1906.0	7.6568756	4.638399	24.370071	0.0	4018	4013	3529	0.9080675	20	62	156	350	536	0	484	333	2020-02-29_215436
97	5000	906	74	0	6	472	533	2675	7.6439705	4.6621670601531795	24.370071	0.0	1005.0	1906.0	7.6568756	4.638399	24.370071	0.0	4020	4014	3542	0.902439	20	62	156	350	539	0	472	334	2020-02-29_215436
97	5000	905	69	0	9	460	533	2689	7.6455874	4.648408777484792	24.370071	0.0	993.0	1906.0	7.6568756	4.638399	24.370071	0.0	4026	4017	3557	0.89681053	20	62	157	351	541	0	460	335	2020-02-29_215437
98	5000	905	64	0	13	447	533	2701	7.6386633	4.658617275549038	24.370071	0.0	980.0	1906.0	7.6568756	4.638399	24.370071	0.0	4031	4018	3571	0.88742965	20	62	157	352	545	0	447	337	2020-02-29_215437
98	5000	901	67	0	10	444	533	2708	7.6135287	4.666198548044276	24.370071	0.0	977.0	1906.0	7.6568756	4.638399	24.370071	0.0	4032	4022	3578	0.8818011	20	62	157	352	546	0	444	337	2020-02-29_215438
98	5000	900	66	0	8	438	533	2718	7.6092014	4.666100649340453	24.370071	0.0	971.0	1906.0	7.6568756	4.638399	24.370071	0.0	4034	4026	3588	0.8818011	20	62	157	354	547	0	438	337	2020-02-29_215438
99	5000	898	65	0	6	425	533	2733	7.6176453	4.670650666221359	24.370071	0.0	958.0	1906.0	7.6568756	4.638399	24.370071	0.0	4037	4031	3606	0.8742964	20	62	157	355	551	0	425	340	2020-02-29_215438
99	5000	897	60	0	11	413	533	2743	7.6058393	4.680204690874784	24.370071	0.0	946.0	1906.0	7.6568756	4.638399	24.370071	0.0	4043	4032	3619	0.8761726	20	62	157	357	553	0	413	343	2020-02-29_215439
99	5000	895	59	0	12	403	533	2754	7.5804315	4.693652375243495	24.370071	0.0	936.0	1906.0	7.6568756	4.638399	24.370071	0.0	4046	4034	3631	0.891182	20	62	157	357	555	0	403	344	2020-02-29_215439
100	5000	894	57	0	12	396	533	2764	7.5717926	4.708235995656537	24.370071	0.0	929.0	1906.0	7.6568756	4.638399	24.370071	0.0	4049	4037	3641	0.89493436	20	62	157	358	555	0	396	344	2020-02-29_215440
100	5000	891	58	0	8	391	533	2775	7.604398	4.719638766027238	24.370071	0.0	924.0	1906.0	7.6568756	4.638399	24.370071	0.0	4051	4043	3652	0.90619135	20	62	157	359	556	0	391	344	2020-02-29_215440
100	5000	889	57	0	8	383	533	2786	7.595048	4.7067974364905805	24.370071	0.0	916.0	1906.0	7.6568756	4.638399	24.370071	0.0	4054	4046	3663	0.9043152	20	62	157	359	558	0	383	344	2020-02-29_215440
101	5000	885	60	0	6	372	533	2799	7.594469	4.706773325078125	24.370071	0.0	905.0	1906.0	7.6568756	4.638399	24.370071	0.0	4055	4049	3677	0.902439	20	62	157	361	558	0	372	345	2020-02-29_215441
101	5000	885	55	0	9	363	533	2809	7.5909104	4.698302169286878	24.370071	0.0	896.0	1906.0	7.6568756	4.638399	24.370071	0.0	4060	4051	3688	0.8986867	20	62	157	361	559	0	363	346	2020-02-29_215441
101	5000	883	54	0	9	351	533	2821	7.6091657	4.702233112717605	24.370071	0.0	884.0	1906.0	7.6568756	4.638399	24.370071	0.0	4063	4054	3703	0.89493436	20	62	158	362	561	0	351	349	2020-02-29_215441
102	5000	883	52	0	9	344	533	2829	7.622529	4.707590410252694	24.370071	0.0	877.0	1906.0	7.6568756	4.638399	24.370071	0.0	4065	4056	3712	0.891182	20	62	158	362	562	0	344	350	2020-02-29_215442
102	5000	880	54	0	6	330	533	2847	7.6664925	4.726097399314535	24.370071	0.0	863.0	1906.0	7.6568756	4.638399	24.370071	0.0	4066	4060	3730	0.88742965	20	62	158	363	563	0	330	350	2020-02-29_215442
102	5000	879	54	0	4	319	533	2860	7.6862416	4.727042887842353	24.370071	0.0	852.0	1906.0	7.6568756	4.638399	24.370071	0.0	4067	4063	3744	0.8855535	20	62	158	363	569	0	319	351	2020-02-29_215442
103	5000	873	57	0	5	305	533	2873	7.7124276	4.710074831293218	24.370071	0.0	838.0	1906.0	7.6568756	4.638399	24.370071	0.0	4070	4065	3760	0.8761726	20	62	158	363	570	0	305	354	2020-02-29_215443
103	5000	870	54	0	10	293	533	2883	7.750636	4.722383830477823	24.370071	0.0	826.0	1906.0	7.6568756	4.638399	24.370071	0.0	4076	4066	3773	0.8667917	20	62	158	363	571	0	293	357	2020-02-29_215443
103	5000	869	53	0	11	278	533	2897	7.693925	4.685085030581026	24.370071	0.0	811.0	1906.0	7.6568756	4.638399	24.370071	0.0	4078	4067	3789	0.8705441	20	62	158	363	571	0	278	359	2020-02-29_215443
104	5000	867	52	0	11	266	533	2911	7.6894097	4.663881129024296	24.370071	0.0	799.0	1906.0	7.6568756	4.638399	24.370071	0.0	4081	4070	3804	0.8667917	20	62	158	363	572	0	266	360	2020-02-29_215444
104	5000	865	51	0	8	261	533	2920	7.6676326	4.644445009449544	24.370071	0.0	794.0	1906.0	7.6568756	4.638399	24.370071	0.0	4084	4076	3815	0.8742964	20	62	158	363	573	0	261	362	2020-02-29_215444
104	5000	864	50	0	8	251	533	2928	7.683793	4.63577788013566	24.370071	0.0	784.0	1906.0	7.6568756	4.638399	24.370071	0.0	4086	4078	3827	0.86491555	20	62	158	363	575	0	251	366	2020-02-29_215444
105	5000	863	50	0	6	241	533	2940	7.6749787	4.647011212710765	24.370071	0.0	774.0	1906.0	7.6568756	4.638399	24.370071	0.0	4087	4081	3840	0.84615386	20	62	158	363	577	0	241	367	2020-02-29_215445
105	5000	862	46	0	7	235	533	2949	7.6616707	4.632861698397599	24.370071	0.0	768.0	1906.0	7.6568756	4.638399	24.370071	0.0	4092	4085	3850	0.8574109	20	62	158	363	577	0	235	368	2020-02-29_215445
105	5000	862	46	0	6	223	533	2962	7.6644254	4.649426882300904	24.370071	0.0	756.0	1906.0	7.6568756	4.638399	24.370071	0.0	4092	4086	3863	0.8630394	20	62	159	363	578	0	223	368	2020-02-29_215446
106	5000	861	42	0	9	215	533	2972	7.6714544	4.658823825260455	24.370071	0.0	748.0	1906.0	7.6568756	4.638399	24.370071	0.0	4097	4088	3873	0.8611632	20	62	160	363	580	0	215	368	2020-02-29_215446
106	5000	861	39	0	8	206	533	2984	7.675426	4.658248779584972	24.370071	0.0	739.0	1906.0	7.6568756	4.638399	24.370071	0.0	4100	4092	3886	0.8592871	20	62	160	365	580	0	206	369	2020-02-29_215446
106	5000	859	41	0	8	198	533	2992	7.671996	4.6698120053208845	24.370071	0.0	731.0	1906.0	7.6568756	4.638399	24.370071	0.0	4100	4092	3894	0.8499062	20	63	160	365	580	0	198	369	2020-02-29_215447
107	5000	856	40	0	7	189	533	3006	7.6419997	4.670441780840722	24.370071	0.0	722.0	1906.0	7.6568756	4.638399	24.370071	0.0	4104	4097	3908	0.8592871	20	63	160	365	582	0	189	369	2020-02-29_215447
107	5000	855	36	0	9	177	533	3019	7.6482024	4.677101095572248	24.370071	0.0	710.0	1906.0	7.6568756	4.638399	24.370071	0.0	4109	4100	3923	0.8499062	20	63	160	366	582	0	177	371	2020-02-29_215447
107	5000	855	36	0	8	157	532	3040	7.639192	4.698687617726836	24.370071	0.0	689.0	1906.0	7.6568756	4.638399	24.370071	0.0	4109	4101	3944	0.8383459	20	63	160	366	584	0	156	372	2020-02-29_215448
108	5000	854	34	0	7	148	532	3051	7.6844354	4.689380726221639	24.370071	0.0	680.0	1906.0	7.6568756	4.638399	24.370071	0.0	4112	4105	3957	0.8364662	20	63	160	366	585	0	147	374	2020-02-29_215448
108	5000	854	33	0	4	141	533	3061	7.7296247	4.684812461983412	24.370071	0.0	674.0	1906.0	7.6568756	4.638399	24.370071	0.0	4113	4109	3968	0.83114445	20	63	160	366	588	0	141	374	2020-02-29_215448
108	5000	854	31	0	6	129	533	3071	7.7349873	4.6887396635522816	24.370071	0.0	662.0	1906.0	7.6568756	4.638399	24.370071	0.0	4115	4109	3980	0.85365856	20	63	160	366	592	0	129	376	2020-02-29_215449
109	5000	853	31	0	4	116	533	3087	7.6862736	4.637212558279914	21.384975	0.0	649.0	1906.0	7.6568756	4.638399	24.370071	0.0	4116	4112	3996	0.8405253	20	63	160	366	593	0	116	376	2020-02-29_215449
109	5000	853	29	0	5	98	533	3104	7.6873	4.665939796697057	21.384975	0.0	631.0	1906.0	7.6568756	4.638399	24.370071	0.0	4118	4113	4015	0.8592871	20	63	160	367	596	0	98	378	2020-02-29_215449
109	5000	853	28	0	4	91	523	3119	7.7114053	4.690273024170317	21.384975	0.0	614.0	1906.0	7.6568756	4.638399	24.370071	0.0	4119	4115	4024	0.8508604	20	63	160	368	596	0	81	382	2020-02-29_215449
110	5000	852	29	0	3	76	527	3131	7.7700696	4.697674707693345	21.384975	0.0	603.0	1906.0	7.6568756	4.638399	24.370071	0.0	4119	4116	4040	0.8406072	20	63	160	369	596	0	70	382	2020-02-29_215450
110	5000	852	27	0	3	65	524	3143	7.7913623	4.710075843670142	21.384975	0.0	589.0	1906.0	7.6568756	4.638399	24.370071	0.0	4121	4118	4053	0.8549618	20	63	160	369	597	0	56	386	2020-02-29_215450
110	5000	852	26	0	3	53	525	3155	7.8137655	4.7690201469087015	21.384975	0.0	578.0	1906.0	7.6568756	4.638399	24.370071	0.0	4122	4119	4066	0.8590476	20	63	160	369	598	0	45	386	2020-02-29_215450
111	5000	851	26	0	4	36	525	3169	7.796977	4.7907226074786085	21.384975	0.0	561.0	1906.0	7.6568756	4.638399	24.370071	0.0	4123	4119	4083	0.88	20	63	161	370	602	0	28	389	2020-02-29_215451
111	5000	851	24	0	4	23	527	3179	7.81425	4.768425190714276	21.384975	0.0	550.0	1906.0	7.6568756	4.638399	24.370071	0.0	4125	4121	4098	0.8975332	20	63	161	372	605	0	17	392	2020-02-29_215451
111	5000	851	23	0	4	13	526	3187	7.7982655	4.752234886837742	21.384975	0.0	539.0	1906.0	7.6568756	4.638399	24.370071	0.0	4126	4122	4109	0.8973384	20	63	161	372	606	0	6	396	2020-02-29_215451
112	5000	851	22	0	4	4	530	3193	7.8427835	4.738715973462478	21.384975	0.0	534.0	1906.0	7.6568756	4.638399	24.370071	0.0	4127	4123	4119	0.89245284	20	63	161	373	606	0	1	396	2020-02-29_215452
112	5000	851	22	0	2	0	520	3207	7.928065	4.781596451717271	21.384975	0.0	520.0	1906.0	7.6568756	4.638399	24.370071	0.0	4127	4125	4125	0.9076923	20	63	161	373	606	13	0	398	2020-02-29_215452
112	5000	851	22	0	1	0	508	3219	7.92947	4.754408948488012	21.384975	0.0	508.0	1906.0	7.6568756	4.638399	24.370071	0.0	4127	4126	4126	0.9133858	20	63	161	373	606	25	0	399	2020-02-29_215452
113	5000	850	23	0	0	0	494	3233	7.874884	4.744465062624948	21.384975	0.0	494.0	1906.0	7.6568756	4.638399	24.370071	0.0	4127	4127	4127	0.9008097	20	63	161	373	606	39	0	400	2020-02-29_215452
113	5000	850	17	0	6	0	482	3245	7.9128523	4.7530341245653	21.384975	0.0	482.0	1906.0	7.6568756	4.638399	24.370071	0.0	4133	4127	4127	0.8983402	20	63	161	373	606	51	0	400	2020-02-29_215453
113	5000	850	17	0	6	0	471	3256	7.916588	4.767406093270669	21.384975	0.0	471.0	1906.0	7.6568756	4.638399	24.370071	0.0	4133	4127	4127	0.89171976	20	63	161	373	606	62	0	400	2020-02-29_215453
114	5000	850	15	0	8	0	463	3264	7.9319077	4.783109016785534	21.384975	0.0	463.0	1906.0	7.6568756	4.638399	24.370071	0.0	4135	4127	4127	0.8833693	20	63	161	373	606	70	0	400	2020-02-29_215453
114	5000	850	14	0	3	0	455	3278	7.9592495	4.75167355418612	21.384975	0.0	455.0	1906.0	7.6568756	4.638399	24.370071	0.0	4136	4133	4133	0.8725275	20	63	161	374	606	78	0	400	2020-02-29_215454
114	5000	850	13	0	4	0	442	3291	7.9885774	4.76407225280344	21.384975	0.0	442.0	1906.0	7.6568756	4.638399	24.370071	0.0	4137	4133	4133	0.88461536	20	63	161	374	606	91	0	400	2020-02-29_215454
115	5000	850	12	0	3	0	436	3299	8.018085	4.744005737648593	21.384975	0.0	436.0	1906.0	7.6568756	4.638399	24.370071	0.0	4138	4135	4135	0.8830275	20	63	161	374	606	97	0	400	2020-02-29_215454
115	5000	850	10	0	4	0	423	3313	8.048971	4.741438528426542	21.384975	0.0	423.0	1906.0	7.6568756	4.638399	24.370071	0.0	4140	4136	4136	0.8652482	20	63	161	374	607	110	0	400	2020-02-29_215454
115	5000	850	10	0	3	0	416	3321	8.027552	4.732991132768602	21.384975	0.0	416.0	1906.0	7.6568756	4.638399	24.370071	0.0	4140	4137	4137	0.86778843	20	63	161	374	607	117	0	400	2020-02-29_215455
116	5000	850	9	0	3	0	410	3328	8.084766	4.724142467046288	21.384975	0.0	410.0	1906.0	7.6568756	4.638399	24.370071	0.0	4141	4138	4138	0.8682927	20	63	161	374	607	123	0	400	2020-02-29_215455
116	5000	850	8	0	2	0	399	3341	8.059636	4.751721923321299	21.384975	0.0	399.0	1906.0	7.6568756	4.638399	24.370071	0.0	4142	4140	4140	0.839599	20	63	161	374	607	134	0	400	2020-02-29_215455
116	5000	850	8	0	2	0	388	3352	8.0322275	4.760843648758569	21.384975	0.0	388.0	1906.0	7.6568756	4.638399	24.370071	0.0	4142	4140	4140	0.83247423	20	63	161	374	607	145	0	400	2020-02-29_215456
117	5000	850	8	0	1	0	379	3362	8.003905	4.788065322685329	21.384975	0.0	379.0	1906.0	7.6568756	4.638399	24.370071	0.0	4142	4141	4141	0.8258575	20	63	161	374	607	154	0	400	2020-02-29_215456
117	5000	850	7	0	1	0	364	3378	8.08124	4.823472630181634	21.384975	0.0	364.0	1906.0	7.6568756	4.638399	24.370071	0.0	4143	4142	4142	0.8324176	20	63	161	374	607	169	0	400	2020-02-29_215456
117	5000	850	7	0	1	0	351	3390	8.0806	4.826282334771429	21.384975	0.0	351.0	1906.0	7.6568756	4.638399	24.370071	0.0	4143	4142	4142	0.84045583	20	63	161	374	607	182	0	401	2020-02-29_215456
118	5000	850	7	0	1	0	340	3399	8.099674	4.853871457969727	21.384975	0.0	340.0	1906.0	7.6568756	4.638399	24.370071	0.0	4143	4142	4142	0.85	20	63	161	374	607	193	0	403	2020-02-29_215457
118	5000	850	7	0	0	0	329	3410	8.097683	4.857665715004529	21.384975	0.0	329.0	1906.0	7.6568756	4.638399	24.370071	0.0	4143	4143	4143	0.8662614	20	63	161	374	607	204	0	404	2020-02-29_215457
118	5000	850	5	0	2	0	315	3424	8.088132	4.853986592152062	21.384975	0.0	315.0	1906.0	7.6568756	4.638399	24.370071	0.0	4145	4143	4143	0.8825397	20	63	161	374	607	218	0	404	2020-02-29_215457
119	5000	850	5	0	2	0	303	3436	8.095596	4.821835862975589	21.008617	0.0	303.0	1906.0	7.6568756	4.638399	24.370071	0.0	4145	4143	4143	0.9009901	20	63	161	374	607	230	0	404	2020-02-29_215457
119	5000	850	5	0	2	0	291	3448	8.120996	4.864132824226109	21.008617	0.0	291.0	1906.0	7.6568756	4.638399	24.370071	0.0	4145	4143	4143	0.9140893	20	63	161	374	607	242	0	404	2020-02-29_215458
119	5000	850	5	0	0	0	284	3457	8.18037	4.881605124163244	21.008617	0.0	284.0	1906.0	7.6568756	4.638399	24.370071	0.0	4145	4145	4145	0.91549295	20	63	161	374	607	249	0	404	2020-02-29_215458
120	5000	850	5	0	0	0	271	3470	8.257045	4.903057639131574	21.008617	0.0	271.0	1906.0	7.6568756	4.638399	24.370071	0.0	4145	4145	4145	0.92250925	20	63	161	374	607	262	0	404	2020-02-29_215458
120	5000	850	5	0	0	0	259	3482	8.324044	4.887639020810958	21.008617	0.0	259.0	1906.0	7.6568756	4.638399	24.370071	0.0	4145	4145	4145	0.90733594	20	63	161	374	607	274	0	404	2020-02-29_215458
120	5000	850	4	0	1	0	253	3488	8.339199	4.906348549405845	21.008617	0.0	253.0	1906.0	7.6568756	4.638399	24.370071	0.0	4146	4145	4145	0.90909094	20	63	161	374	607	280	0	404	2020-02-29_215459
121	5000	850	3	0	2	0	239	3502	8.390369	4.885901952308626	21.008617	0.0	239.0	1906.0	7.6568756	4.638399	24.370071	0.0	4147	4145	4145	0.92050207	20	63	161	374	607	294	0	404	2020-02-29_215459
121	5000	850	1	0	4	0	228	3513	8.419676	4.924041368163527	21.008617	0.0	228.0	1906.0	7.6568756	4.638399	24.370071	0.0	4149	4145	4145	0.9298246	20	63	161	374	607	305	0	404	2020-02-29_215459
121	5000	850	1	0	3	0	210	3532	8.512412	5.03174564929258	21.008617	0.0	210.0	1906.0	7.6568756	4.638399	24.370071	0.0	4149	4146	4146	0.95238096	20	63	161	374	607	323	0	404	2020-02-29_215459
122	5000	850	0	0	3	0	202	3541	8.479392	4.988196364048692	21.008617	0.0	202.0	1906.0	7.6568756	4.638399	24.370071	0.0	4150	4147	4147	0.9653465	20	63	161	374	607	331	0	404	2020-02-29_215459
122	5000	850	0	0	1	0	195	3550	8.5558	5.008518210927205	21.008617	0.0	195.0	1906.0	7.6568756	4.638399	24.370071	0.0	4150	4149	4149	0.9025641	20	63	161	374	607	338	0	404	2020-02-29_215500
122	5000	850	0	0	1	0	175	3570	8.589806	4.961931072071564	21.008617	0.0	175.0	1906.0	7.6568756	4.638399	24.370071	0.0	4150	4149	4149	0.8742857	20	63	161	374	607	358	0	404	2020-02-29_215500
123	5000	850	0	0	0	0	161	3585	8.590834	4.847499257757042	19.806644	0.0	161.0	1906.0	7.6568756	4.638399	24.370071	0.0	4150	4150	4150	0.91925466	20	63	161	374	607	372	0	404	2020-02-29_215500
123	5000	850	0	0	0	0	152	3594	8.507089	4.762172962083673	19.806644	0.0	152.0	1906.0	7.6568756	4.638399	24.370071	0.0	4150	4150	4150	0.94078946	20	63	161	374	607	381	0	404	2020-02-29_215500
123	5000	850	0	0	0	0	144	3602	8.374996	4.801976774389112	19.806644	0.0	144.0	1906.0	7.6568756	4.638399	24.370071	0.0	4150	4150	4150	0.9166667	20	63	161	374	607	389	0	404	2020-02-29_215500
124	5000	850	0	0	0	0	132	3614	8.403827	4.775438554207327	19.806644	0.0	132.0	1906.0	7.6568756	4.638399	24.370071	0.0	4150	4150	4150	0.9469697	20	63	161	374	607	401	0	404	2020-02-29_215501
124	5000	850	0	0	0	0	123	3623	8.529601	4.754361208457797	19.806644	0.0	123.0	1906.0	7.6568756	4.638399	24.370071	0.0	4150	4150	4150	0.9918699	20	63	161	374	607	410	0	404	2020-02-29_215501
124	5000	850	0	0	0	0	112	3634	8.456878	4.755345198077723	19.806644	0.0	112.0	1906.0	7.6568756	4.638399	24.370071	0.0	4150	4150	4150	0.9910714	20	63	161	374	607	421	0	404	2020-02-29_215501
125	5000	850	0	0	0	0	102	3644	8.700387	4.781830197703893	19.806644	0.0	102.0	1906.0	7.6568756	4.638399	24.370071	0.0	4150	4150	4150	1.0294118	20	63	161	374	607	431	0	404	2020-02-29_215501
125	5000	850	0	0	0	0	90	3656	8.9393	4.690659132394239	19.806644	0.0	90.0	1906.0	7.6568756	4.638399	24.370071	0.0	4150	4150	4150	0.96666664	20	63	161	374	607	443	0	404	2020-02-29_215501
125	5000	850	0	0	0	0	77	3669	8.951301	4.743472784534258	19.806644	0.0	77.0	1906.0	7.6568756	4.638399	24.370071	0.0	4150	4150	4150	0.97402596	20	63	161	374	607	456	0	404	2020-02-29_215502
126	5000	850	0	0	0	0	62	3684	9.264714	4.824188306457586	19.806644	0.0	62.0	1906.0	7.6568756	4.638399	24.370071	0.0	4150	4150	4150	0.7419355	20	63	161	374	607	471	0	404	2020-02-29_215502
126	5000	850	0	0	0	0	56	3690	9.075154	4.8606669680223344	19.70392	0.0	56.0	1906.0	7.6568756	4.638399	24.370071	0.0	4150	4150	4150	0.6785714	20	63	161	374	607	477	0	404	2020-02-29_215502
126	5000	850	0	0	0	0	46	3700	9.628305	4.835728457466927	19.70392	0.0	46.0	1906.0	7.6568756	4.638399	24.370071	0.0	4150	4150	4150	0.67391306	20	63	161	374	607	487	0	404	2020-02-29_215502
127	5000	850	0	0	0	0	41	3705	9.430017	4.934513009420152	19.70392	0.0	41.0	1906.0	7.6568756	4.638399	24.370071	0.0	4150	4150	4150	0.36585367	20	63	161	374	607	492	0	404	2020-02-29_215502
127	5000	850	0	0	0	0	36	3710	9.746771	5.0925842074444	19.70392	0.0	36.0	1906.0	7.6568756	4.638399	24.370071	0.0	4150	4150	4150	0.30555555	20	63	161	374	607	497	0	404	2020-02-29_215502
127	5000	850	0	0	0	0	35	3711	9.800919	5.156407764217623	19.70392	0.0	35.0	1906.0	7.6568756	4.638399	24.370071	0.0	4150	4150	4150	0.31428573	20	63	161	374	607	498	0	404	2020-02-29_215502
128	5000	850	0	0	0	0	31	3715	10.30627	5.112742023288883	19.70392	0.0	31.0	1906.0	7.6568756	4.638399	24.370071	0.0	4150	4150	4150	0.29032257	20	63	161	374	607	502	0	404	2020-02-29_215503
128	5000	850	0	0	0	0	30	3716	10.415998	5.162886723772832	19.70392	0.0	30.0	1906.0	7.6568756	4.638399	24.370071	0.0	4150	4150	4150	0.3	20	63	161	374	607	503	0	404	2020-02-29_215503
128	5000	850	0	0	0	0	26	3720	11.411508	4.641044006954395	19.70392	1.7658024	26.0	1906.0	7.6568756	4.638399	24.370071	0.0	4150	4150	4150	0.26923078	20	63	161	374	607	507	0	404	2020-02-29_215503
129	5000	850	0	0	0	0	23	3723	11.165838	4.547077187568629	17.402977	1.7658024	23.0	1906.0	7.6568756	4.638399	24.370071	0.0	4150	4150	4150	0.3043478	20	63	161	374	607	510	0	404	2020-02-29_215503
129	5000	850	0	0	0	0	20	3726	12.200899	3.8353596735747737	17.402977	2.6792526	20.0	1906.0	7.6568756	4.638399	24.370071	0.0	4150	4150	4150	0.2	20	63	161	374	607	513	0	404	2020-02-29_215503
129	5000	850	0	0	0	0	19	3727	12.542114	3.6151466626903574	17.402977	2.6792526	19.0	1906.0	7.6568756	4.638399	24.370071	0.0	4150	4150	4150	0.21052632	20	63	161	374	607	514	0	404	2020-02-29_215503
130	5000	850	0	0	0	0	17	3729	12.676286	3.36377403202495	17.402977	2.6792526	17.0	1906.0	7.6568756	4.638399	24.370071	0.0	4150	4150	4150	0.23529412	20	63	161	374	607	516	0	404	2020-02-29_215504
130	5000	850	0	0	0	0	17	3729	12.676286	3.36377403202495	17.402977	2.6792526	17.0	1906.0	7.6568756	4.638399	24.370071	0.0	4150	4150	4150	0.23529412	20	63	161	374	607	516	0	404	2020-02-29_215504
130	5000	850	0	0	0	0	13	3733	12.497036	3.843754465984448	17.402977	2.6792526	13.0	1906.0	7.6568756	4.638399	24.370071	0.0	4150	4150	4150	0.23076923	20	63	161	374	607	520	0	404	2020-02-29_215504
131	5000	850	0	0	0	0	12	3734	12.498864	4.014664947097226	17.402977	2.6792526	12.0	1906.0	7.6568756	4.638399	24.370071	0.0	4150	4150	4150	0.16666667	20	63	161	374	607	521	0	404	2020-02-29_215504
131	5000	850	0	0	0	0	11	3735	13.391556	2.685185877725602	17.402977	9.6717	11.0	1906.0	7.6568756	4.638399	24.370071	0.0	4150	4150	4150	0.18181819	20	63	161	374	607	522	0	404	2020-02-29_215504
131	5000	850	0	0	0	0	8	3738	13.810311	2.825010660877198	17.402977	9.6717	8.0	1906.0	7.6568756	4.638399	24.370071	0.0	4150	4150	4150	0.125	20	63	161	374	607	525	0	404	2020-02-29_215504
132	5000	850	0	0	0	0	7	3739	13.297073	2.6176852080394752	15.997292	9.6717	7.0	1906.0	7.6568756	4.638399	24.370071	0.0	4150	4150	4150	0.14285715	20	63	161	374	607	526	0	404	2020-02-29_215504
132	5000	850	0	0	0	0	7	3739	13.297073	2.6176852080394752	15.997292	9.6717	7.0	1906.0	7.6568756	4.638399	24.370071	0.0	4150	4150	4150	0.14285715	20	63	161	374	607	526	0	404	2020-02-29_215505
132	5000	850	0	0	0	0	6	3740	13.794955	2.4780007406977176	15.997292	9.6717	6.0	1906.0	7.6568756	4.638399	24.370071	0.0	4150	4150	4150	0.16666667	20	63	161	374	607	527	0	404	2020-02-29_215505
133	5000	850	0	0	0	0	5	3741	13.570178	2.701236042796895	15.997292	9.6717	5.0	1906.0	7.6568756	4.638399	24.370071	0.0	4150	4150	4150	0.2	20	63	161	374	607	528	0	404	2020-02-29_215505
133	5000	850	0	0	0	0	5	3741	13.570178	2.701236042796895	15.997292	9.6717	5.0	1906.0	7.6568756	4.638399	24.370071	0.0	4150	4150	4150	0.2	20	63	161	374	607	528	0	404	2020-02-29_215505
133	5000	850	0	0	0	0	5	3741	13.570178	2.701236042796895	15.997292	9.6717	5.0	1906.0	7.6568756	4.638399	24.370071	0.0	4150	4150	4150	0.2	20	63	161	374	607	528	0	404	2020-02-29_215505
134	5000	850	0	0	0	0	5	3741	13.570178	2.701236042796895	15.997292	9.6717	5.0	1906.0	7.6568756	4.638399	24.370071	0.0	4150	4150	4150	0.2	20	63	161	374	607	528	0	404	2020-02-29_215505
134	5000	850	0	0	0	0	5	3741	13.570178	2.701236042796895	15.997292	9.6717	5.0	1906.0	7.6568756	4.638399	24.370071	0.0	4150	4150	4150	0.2	20	63	161	374	607	528	0	404	2020-02-29_215505
134	5000	850	0	0	0	0	5	3741	13.570178	2.701236042796895	15.997292	9.6717	5.0	1906.0	7.6568756	4.638399	24.370071	0.0	4150	4150	4150	0.2	20	63	161	374	607	528	0	404	2020-02-29_215506
135	5000	850	0	0	0	0	5	3741	13.570178	2.701236042796895	15.997292	9.6717	5.0	1906.0	7.6568756	4.638399	24.370071	0.0	4150	4150	4150	0.2	20	63	161	374	607	528	0	404	2020-02-29_215506
135	5000	850	0	0	0	0	4	3742	12.9634	2.697103684720484	15.923279	9.6717	4.0	1906.0	7.6568756	4.638399	24.370071	0.0	4150	4150	4150	0.0	20	63	161	374	607	529	0	404	2020-02-29_215506
135	5000	850	0	0	0	0	4	3742	12.9634	2.697103684720484	15.923279	9.6717	4.0	1906.0	7.6568756	4.638399	24.370071	0.0	4150	4150	4150	0.0	20	63	161	374	607	529	0	404	2020-02-29_215506
136	5000	850	0	0	0	0	4	3742	12.9634	2.697103684720484	15.923279	9.6717	4.0	1906.0	7.6568756	4.638399	24.370071	0.0	4150	4150	4150	0.0	20	63	161	374	607	529	0	404	2020-02-29_215506
136	5000	850	0	0	0	0	4	3742	12.9634	2.697103684720484	15.923279	9.6717	4.0	1906.0	7.6568756	4.638399	24.370071	0.0	4150	4150	4150	0.0	20	63	161	374	607	529	0	404	2020-02-29_215506
136	5000	850	0	0	0	0	3	3743	12.560735	3.1525732096340047	15.923279	9.6717	3.0	1906.0	7.6568756	4.638399	24.370071	0.0	4150	4150	4150	0.0	20	63	161	374	607	530	0	404	2020-02-29_215507
137	5000	850	0	0	0	0	2	3744	14.005253	2.712498372160955	15.923279	12.087227	2.0	1906.0	7.6568756	4.638399	24.370071	0.0	4150	4150	4150	0.0	20	63	161	374	607	531	0	404	2020-02-29_215507
137	5000	850	0	0	0	0	2	3744	14.005253	2.712498372160955	15.923279	12.087227	2.0	1906.0	7.6568756	4.638399	24.370071	0.0	4150	4150	4150	0.0	20	63	161	374	607	531	0	404	2020-02-29_215507
137	5000	850	0	0	0	0	2	3744	14.005253	2.712498372160955	15.923279	12.087227	2.0	1906.0	7.6568756	4.638399	24.370071	0.0	4150	4150	4150	0.0	20	63	161	374	607	531	0	404	2020-02-29_215507
138	5000	850	0	0	0	0	1	3745	15.923279	NaN	15.923279	15.923279	1.0	1906.0	7.6568756	4.638399	24.370071	0.0	4150	4150	4150	0.0	20	63	161	374	607	532	0	404	2020-02-29_215507
138	5000	850	0	0	0	0	1	3745	15.923279	NaN	15.923279	15.923279	1.0	1906.0	7.6568756	4.638399	24.370071	0.0	4150	4150	4150	0.0	20	63	161	374	607	532	0	404	2020-02-29_215507
138	5000	850	0	0	0	0	1	3745	15.923279	NaN	15.923279	15.923279	1.0	1906.0	7.6568756	4.638399	24.370071	0.0	4150	4150	4150	0.0	20	63	161	374	607	532	0	404	2020-02-29_215507
139	5000	850	0	0	0	0	1	3745	15.923279	NaN	15.923279	15.923279	1.0	1906.0	7.6568756	4.638399	24.370071	0.0	4150	4150	4150	0.0	20	63	161	374	607	532	0	404	2020-02-29_215508
139	5000	850	0	0	0	0	1	3745	15.923279	NaN	15.923279	15.923279	1.0	1906.0	7.6568756	4.638399	24.370071	0.0	4150	4150	4150	0.0	20	63	161	374	607	532	0	404	2020-02-29_215508
139	5000	850	0	0	0	0	1	3745	15.923279	NaN	15.923279	15.923279	1.0	1906.0	7.6568756	4.638399	24.370071	0.0	4150	4150	4150	0.0	20	63	161	374	607	532	0	404	2020-02-29_215508
140	5000	850	0	0	0	0	1	3745	15.923279	NaN	15.923279	15.923279	1.0	1906.0	7.6568756	4.638399	24.370071	0.0	4150	4150	4150	0.0	20	63	161	374	607	532	0	404	2020-02-29_215508
140	5000	850	0	0	0	0	0	3746	NaN	-0.0	9999.0	9999.0	0.0	1906.0	7.6568756	4.638399	24.370071	0.0	4150	4150	4150	0.0	20	63	161	374	607	533	0	404	2020-02-29_215508
140	5000	850	0	0	0	0	0	3746	NaN	-0.0	9999.0	9999.0	0.0	1906.0	7.6568756	4.638399	24.370071	0.0	4150	4150	4150	0.0	20	63	161	374	607	533	0	404	2020-02-29_215508
141	5000	850	0	0	0	0	0	3746	NaN	-0.0	9999.0	9999.0	0.0	1906.0	7.6568756	4.638399	24.370071	0.0	4150	4150	4150	0.0	20	63	161	374	607	533	0	404	2020-02-29_215508
141	5000	850	0	0	0	0	0	3746	NaN	-0.0	9999.0	9999.0	0.0	1906.0	7.6568756	4.638399	24.370071	0.0	4150	4150	4150	0.0	20	63	161	374	607	533	0	404	2020-02-29_215509
141	5000	850	0	0	0	0	0	3746	NaN	-0.0	9999.0	9999.0	0.0	1906.0	7.6568756	4.638399	24.370071	0.0	4150	4150	4150	0.0	20	63	161	374	607	533	0	404	2020-02-29_215509
142	5000	850	0	0	0	0	0	3746	NaN	-0.0	9999.0	9999.0	0.0	1906.0	7.6568756	4.638399	24.370071	0.0	4150	4150	4150	0.0	20	63	161	374	607	533	0	404	2020-02-29_215509
142	5000	850	0	0	0	0	0	3746	NaN	-0.0	9999.0	9999.0	0.0	1906.0	7.6568756	4.638399	24.370071	0.0	4150	4150	4150	0.0	20	63	161	374	607	533	0	404	2020-02-29_215509
142	5000	850	0	0	0	0	0	3746	NaN	-0.0	9999.0	9999.0	0.0	1906.0	7.6568756	4.638399	24.370071	0.0	4150	4150	4150	0.0	20	63	161	374	607	533	0	404	2020-02-29_215509
143	5000	850	0	0	0	0	0	3746	NaN	-0.0	9999.0	9999.0	0.0	1906.0	7.6568756	4.638399	24.370071	0.0	4150	4150	4150	0.0	20	63	161	374	607	533	0	404	2020-02-29_215509
143	5000	850	0	0	0	0	0	3746	NaN	-0.0	9999.0	9999.0	0.0	1906.0	7.6568756	4.638399	24.370071	0.0	4150	4150	4150	0.0	20	63	161	374	607	533	0	404	2020-02-29_215509
143	5000	850	0	0	0	0	0	3746	NaN	-0.0	9999.0	9999.0	0.0	1906.0	7.6568756	4.638399	24.370071	0.0	4150	4150	4150	0.0	20	63	161	374	607	533	0	404	2020-02-29_215510
144	5000	850	0	0	0	0	0	3746	NaN	-0.0	9999.0	9999.0	0.0	1906.0	7.6568756	4.638399	24.370071	0.0	4150	4150	4150	0.0	20	63	161	374	607	533	0	404	2020-02-29_215510
144	5000	850	0	0	0	0	0	3746	NaN	-0.0	9999.0	9999.0	0.0	1906.0	7.6568756	4.638399	24.370071	0.0	4150	4150	4150	0.0	20	63	161	374	607	533	0	404	2020-02-29_215510
144	5000	850	0	0	0	0	0	3746	NaN	-0.0	9999.0	9999.0	0.0	1906.0	7.6568756	4.638399	24.370071	0.0	4150	4150	4150	0.0	20	63	161	374	607	533	0	404	2020-02-29_215510
145	5000	850	0	0	0	0	0	3746	NaN	-0.0	9999.0	9999.0	0.0	1906.0	7.6568756	4.638399	24.370071	0.0	4150	4150	4150	0.0	20	63	161	374	607	533	0	404	2020-02-29_215510
145	5000	850	0	0	0	0	0	3746	NaN	-0.0	9999.0	9999.0	0.0	1906.0	7.6568756	4.638399	24.370071	0.0	4150	4150	4150	0.0	20	63	161	374	607	533	0	404	2020-02-29_215510
145	5000	850	0	0	0	0	0	3746	NaN	-0.0	9999.0	9999.0	0.0	1906.0	7.6568756	4.638399	24.370071	0.0	4150	4150	4150	0.0	20	63	161	374	607	533	0	404	2020-02-29_215510
146	5000	850	0	0	0	0	0	3746	NaN	-0.0	9999.0	9999.0	0.0	1906.0	7.6568756	4.638399	24.370071	0.0	4150	4150	4150	0.0	20	63	161	374	607	533	0	404	2020-02-29_215511
146	5000	850	0	0	0	0	0	3746	NaN	-0.0	9999.0	9999.0	0.0	1906.0	7.6568756	4.638399	24.370071	0.0	4150	4150	4150	0.0	20	63	161	374	607	533	0	404	2020-02-29_215511
146	5000	850	0	0	0	0	0	3746	NaN	-0.0	9999.0	9999.0	0.0	1906.0	7.6568756	4.638399	24.370071	0.0	4150	4150	4150	0.0	20	63	161	374	607	533	0	404	2020-02-29_215511
147	5000	850	0	0	0	0	0	3746	NaN	-0.0	9999.0	9999.0	0.0	1906.0	7.6568756	4.638399	24.370071	0.0	4150	4150	4150	0.0	20	63	161	374	607	533	0	404	2020-02-29_215511
147	5000	850	0	0	0	0	0	3746	NaN	-0.0	9999.0	9999.0	0.0	1906.0	7.6568756	4.638399	24.370071	0.0	4150	4150	4150	0.0	20	63	161	374	607	533	0	404	2020-02-29_215511
147	5000	850	0	0	0	0	0	3746	NaN	-0.0	9999.0	9999.0	0.0	1906.0	7.6568756	4.638399	24.370071	0.0	4150	4150	4150	0.0	20	63	161	374	607	533	0	404	2020-02-29_215511
148	5000	850	0	0	0	0	0	3746	NaN	-0.0	9999.0	9999.0	0.0	1906.0	7.6568756	4.638399	24.370071	0.0	4150	4150	4150	0.0	20	63	161	374	607	533	0	404	2020-02-29_215512
148	5000	850	0	0	0	0	0	3746	NaN	-0.0	9999.0	9999.0	0.0	1906.0	7.6568756	4.638399	24.370071	0.0	4150	4150	4150	0.0	20	63	161	374	607	533	0	404	2020-02-29_215512
148	5000	850	0	0	0	0	0	3746	NaN	-0.0	9999.0	9999.0	0.0	1906.0	7.6568756	4.638399	24.370071	0.0	4150	4150	4150	0.0	20	63	161	374	607	533	0	404	2020-02-29_215512
149	5000	850	0	0	0	0	0	3746	NaN	-0.0	9999.0	9999.0	0.0	1906.0	7.6568756	4.638399	24.370071	0.0	4150	4150	4150	0.0	20	63	161	374	607	533	0	404	2020-02-29_215512
149	5000	850	0	0	0	0	0	3746	NaN	-0.0	9999.0	9999.0	0.0	1906.0	7.6568756	4.638399	24.370071	0.0	4150	4150	4150	0.0	20	63	161	374	607	533	0	404	2020-02-29_215512
149	5000	850	0	0	0	0	0	3746	NaN	-0.0	9999.0	9999.0	0.0	1906.0	7.6568756	4.638399	24.370071	0.0	4150	4150	4150	0.0	20	63	161	374	607	533	0	404	2020-02-29_215512
