# Supplementary material for: Discrete simulation analysis of COVID-19 and prediction of isolation bed numbers
Source: PeerJ. 2021 Jun 23;9:e11629. doi: 10.7717/peerj.11629 (PMC8234972; doi:10.7717/peerj.11629)
Supplement: Supplemental Information 3 [file peerj-09-11629-s003.zip › raw_data/Hospital isolation capacity_output_2020-02-29_215524.csv]

worldTime(Day)	CITY_PERSON_SIZE	NORMAL	SHADOW	SUPER	CONFIRMED	DIAGNOSIS	FREEZE	CURED	shadow_average	shadow_std	shadow_max	shadow_min	real_countTmp	max_count	count_shadow_average	count_shadow_std	count_shadow_max	count_shadow_min	sum_confirmed_mark	sum_diagnosis_mark	sum_freeze_mark	r0	G1num	G2num	G3Num	G4Num	G5Num	BED_CanUse	BED_Need	DEATH	recordTime
0	5000	4974	26	0	0	0	0	0	NaN	-0.0	9999.0	9999.0	0.0	0.0	NaN	-0.0	9999.0	9999.0	0	0	0	0.0	0	0	0	0	0	533	0	0	2020-02-29_215525
0	5000	4971	28	0	1	0	0	0	NaN	-0.0	9999.0	9999.0	0.0	0.0	NaN	-0.0	9999.0	9999.0	1	0	0	0.0	0	0	0	0	0	533	0	0	2020-02-29_215526
0	5000	4965	34	0	1	0	0	0	NaN	-0.0	9999.0	9999.0	0.0	0.0	NaN	-0.0	9999.0	9999.0	1	0	0	0.0	0	0	0	0	0	533	0	0	2020-02-29_215526
1	5000	4954	45	0	0	0	1	0	0.0	NaN	0.0	0.0	1.0	1.0	0.0	NaN	0.0	0.0	1	1	1	0.0	1	0	0	0	0	532	0	0	2020-02-29_215526
1	5000	4946	53	0	0	0	1	0	0.0	NaN	0.0	0.0	1.0	1.0	0.0	NaN	0.0	0.0	1	1	1	0.0	1	0	0	0	0	532	0	0	2020-02-29_215526
1	5000	4942	57	0	0	0	1	0	0.0	NaN	0.0	0.0	1.0	1.0	0.0	NaN	0.0	0.0	1	1	1	0.0	1	0	0	0	0	532	0	0	2020-02-29_215527
2	5000	4931	67	0	1	0	1	0	0.0	NaN	0.0	0.0	1.0	1.0	0.0	NaN	0.0	0.0	2	1	1	0.0	1	0	0	0	0	532	0	0	2020-02-29_215527
2	5000	4926	72	0	1	0	1	0	0.0	NaN	0.0	0.0	1.0	1.0	0.0	NaN	0.0	0.0	2	1	1	0.0	1	0	0	0	0	532	0	0	2020-02-29_215527
2	5000	4916	82	0	1	0	1	0	0.0	NaN	0.0	0.0	1.0	1.0	0.0	NaN	0.0	0.0	2	1	1	0.0	1	0	0	0	0	532	0	0	2020-02-29_215527
3	5000	4895	103	0	0	0	2	0	0.34121078	0.4825449180448471	0.68242157	0.0	2.0	2.0	0.34121078	0.48254493	0.68242157	0.0	2	2	2	0.0	1	0	1	0	0	531	0	0	2020-02-29_215527
3	5000	4886	105	0	7	0	2	0	0.34121078	0.4825449180448471	0.68242157	0.0	2.0	2.0	0.34121078	0.48254493	0.68242157	0.0	9	2	2	0.0	1	0	1	0	0	531	0	0	2020-02-29_215528
3	5000	4873	117	0	8	0	2	0	0.34121078	0.4825449180448471	0.68242157	0.0	2.0	2.0	0.34121078	0.48254493	0.68242157	0.0	10	2	2	0.0	1	0	1	0	0	531	0	0	2020-02-29_215528
4	5000	4860	128	0	8	0	4	0	0.17060539	0.3412107728587617	0.68242157	0.0	4.0	4.0	0.17060539	0.34121078	0.68242157	0.0	12	4	4	0.5	1	0	3	0	0	529	0	0	2020-02-29_215528
4	5000	4848	135	0	8	0	9	0	0.9105494	1.1692766502365952	3.0210593	0.0	9.0	9.0	0.9105494	1.1692766	3.0210593	0.0	17	9	9	2.2222223	2	3	3	0	1	524	0	0	2020-02-29_215528
4	5000	4825	157	0	7	0	11	0	0.98182106	1.2075738273781549	3.0210593	0.0	11.0	11.0	0.98182106	1.2075738	3.0210593	0.0	18	11	11	2.090909	2	4	4	0	1	522	0	0	2020-02-29_215528
5	5000	4808	165	0	12	0	15	0	0.85739535	1.146623749197803	3.0210593	0.0	15.0	15.0	0.85739535	1.1466237	3.0210593	0.0	27	15	15	1.8	2	4	8	0	1	518	0	0	2020-02-29_215528
5	5000	4788	179	0	15	0	18	0	0.9606961	1.1783824042462647	3.0210593	0.0	18.0	18.0	0.9606961	1.1783824	3.0210593	0.0	33	18	18	1.6666666	2	5	9	1	1	515	0	0	2020-02-29_215529
5	5000	4769	193	0	18	0	20	0	0.8646265	1.1531930670768984	3.0210593	0.0	20.0	20.0	0.8646265	1.1531931	3.0210593	0.0	38	20	20	1.6	2	6	9	1	2	513	0	0	2020-02-29_215529
6	5000	4748	207	0	18	0	27	0	1.4807434	1.5770370207839433	4.7277493	0.0	27.0	27.0	1.4807434	1.577037	4.7277493	0.0	45	27	27	1.6296296	3	9	11	2	2	506	0	0	2020-02-29_215529
6	5000	4715	234	0	16	0	35	0	1.565296	1.5960938665135098	4.7277493	0.0	35.0	35.0	1.565296	1.5960939	4.7277493	0.0	51	35	35	1.3714286	3	14	13	3	2	498	0	0	2020-02-29_215529
6	5000	4692	250	0	19	0	39	0	1.7066392	1.7094884859173187	5.4828973	0.0	39.0	39.0	1.7066392	1.7094885	5.4828973	0.0	58	39	39	1.3076923	3	15	14	4	3	494	0	0	2020-02-29_215529
7	5000	4667	266	0	21	0	46	0	1.9405483	1.895035132029638	5.86157	0.0	46.0	46.0	1.9405483	1.8950351	5.86157	0.0	67	46	46	1.4347826	5	16	15	5	4	487	0	0	2020-02-29_215530
7	5000	4643	282	0	20	0	55	0	1.9088892	1.9252714213462634	6.005177	0.0	55.0	55.0	1.9088892	1.9252714	6.005177	0.0	75	55	55	1.3818182	6	18	16	7	6	478	0	0	2020-02-29_215530
7	5000	4612	299	0	28	0	61	0	1.9358953	2.041442767990739	6.439978	0.0	61.0	61.0	1.9358953	2.0414429	6.439978	0.0	89	61	61	1.3278688	6	20	17	10	6	472	0	0	2020-02-29_215530
8	5000	4578	325	0	27	0	70	0	2.0221636	2.06233457422083	6.439978	0.0	70.0	70.0	2.0221636	2.0623345	6.439978	0.0	97	70	70	1.3285714	6	23	20	11	7	463	0	0	2020-02-29_215530
8	5000	4537	354	0	32	0	77	0	2.161889	2.1678691119417772	7.1803136	0.0	77.0	77.0	2.161889	2.167869	7.1803136	0.0	109	77	77	1.3376623	7	26	21	12	7	456	0	0	2020-02-29_215531
8	5000	4503	380	0	25	0	92	0	2.3239372	2.2328378151378834	7.5128255	0.0	92.0	92.0	2.3239372	2.232838	7.5128255	0.0	117	92	92	1.3369565	8	29	26	15	9	441	0	0	2020-02-29_215531
9	5000	4463	404	0	31	0	102	0	2.3181772	2.3042273110473634	7.514448	0.0	102.0	102.0	2.3181772	2.3042274	7.514448	0.0	133	102	102	1.3529412	8	34	27	16	9	431	0	0	2020-02-29_215531
9	5000	4429	425	0	36	0	110	0	2.4223163	2.3863290321846677	8.170251	0.0	110.0	110.0	2.4223163	2.386329	8.170251	0.0	146	110	110	1.4181818	8	39	28	17	10	423	0	0	2020-02-29_215532
9	5000	4389	447	0	43	0	121	0	2.5149238	2.533231548305749	8.569261	0.0	121.0	121.0	2.5149238	2.5332315	8.569261	0.0	164	121	121	1.4214876	10	41	31	19	11	412	0	0	2020-02-29_215532
10	5000	4344	483	0	37	0	136	0	2.6129265	2.5942533992683674	8.569261	0.0	136.0	136.0	2.6129265	2.5942533	8.569261	0.0	173	136	136	1.4044118	10	43	36	24	13	397	0	0	2020-02-29_215532
10	5000	4315	498	0	39	0	148	0	2.6597257	2.543981300729129	8.569261	0.0	148.0	148.0	2.6597257	2.5439813	8.569261	0.0	187	148	148	1.3378378	10	43	38	28	18	385	0	0	2020-02-29_215532
10	5000	4279	520	0	37	0	164	0	2.7527783	2.5488587125499422	8.569261	0.0	164.0	164.0	2.7527783	2.5488586	8.569261	0.0	201	164	164	1.3231708	10	46	41	33	20	369	0	0	2020-02-29_215533
11	5000	4237	537	0	50	0	175	0	2.8151402	2.592419018561207	9.521969	0.0	175.0	175.0	2.8151402	2.592419	9.521969	0.0	226	176	176	1.3428571	10	48	45	36	23	358	0	1	2020-02-29_215533
11	5000	4199	559	0	54	0	187	0	2.873284	2.590344042664776	9.521969	0.0	187.0	187.0	2.873284	2.590344	9.521969	0.0	242	188	188	1.3208556	10	48	47	42	26	346	0	1	2020-02-29_215533
11	5000	4159	586	0	49	0	205	0	2.9351928	2.6811996953197763	10.539118	0.0	205.0	205.0	2.9351928	2.6811998	10.539118	0.0	255	206	206	1.3170732	12	48	52	45	30	328	0	1	2020-02-29_215534
12	5000	4119	602	0	51	0	227	0	3.0852072	2.7872110841473767	10.873046	0.0	227.0	227.0	3.0852072	2.7872112	10.873046	0.0	279	228	228	1.3348018	14	50	55	50	35	306	0	1	2020-02-29_215534
12	5000	4083	616	0	57	0	242	0	3.1346989	2.7781033664200043	10.873046	0.0	242.0	242.0	3.1346989	2.7781034	10.873046	0.0	301	244	244	1.2892562	14	51	61	52	37	291	0	2	2020-02-29_215534
12	5000	4031	646	0	65	0	256	0	3.2608757	2.8852851002211386	11.416782	0.0	256.0	256.0	3.2608757	2.8852851	11.416782	0.0	323	258	258	1.3203125	14	54	64	56	38	277	0	2	2020-02-29_215535
13	5000	3991	663	0	65	0	279	0	3.4027078	2.950967151703341	11.884496	0.0	279.0	279.0	3.4027078	2.950967	11.884496	0.0	346	281	281	1.3548387	15	56	69	62	41	254	0	2	2020-02-29_215535
13	5000	3956	680	0	57	0	305	0	3.4752505	3.0125709050488383	12.243121	0.0	305.0	305.0	3.4752505	3.0125709	12.243121	0.0	364	307	307	1.3344263	16	58	75	68	47	228	0	2	2020-02-29_215535
13	5000	3913	709	0	53	0	323	0	3.5007493	2.9876098676454466	12.243121	0.0	323.0	323.0	3.5007493	2.9876099	12.243121	0.0	378	325	325	1.3250774	16	60	77	72	52	210	0	2	2020-02-29_215536
14	5000	3883	720	0	48	0	347	0	3.571351	3.0584487588358913	12.918458	0.0	347.0	347.0	3.571351	3.0584488	12.918458	0.0	397	349	349	1.3688761	17	63	82	77	58	186	0	2	2020-02-29_215536
14	5000	3847	728	0	57	0	366	0	3.655077	3.164708050464961	12.918458	0.0	366.0	366.0	3.655077	3.1647081	12.918458	0.0	425	368	368	1.3934426	17	64	88	83	59	167	0	2	2020-02-29_215537
14	5000	3801	750	0	67	0	380	0	3.6886613	3.174271904070551	12.918458	0.0	380.0	380.0	3.6886613	3.1742718	12.918458	0.0	449	382	382	1.3684211	17	66	89	85	62	153	0	2	2020-02-29_215537
15	5000	3766	765	0	71	0	396	0	3.7392576	3.2101782576362923	13.805519	0.0	396.0	396.0	3.7392576	3.2101784	13.805519	0.0	469	398	398	1.3686869	18	67	92	90	65	137	0	2	2020-02-29_215537
15	5000	3740	760	0	71	0	426	0	3.8438	3.2596228529998417	14.163962	0.0	426.0	426.0	3.8438	3.2596228	14.163962	0.0	500	429	429	1.3497653	19	70	97	96	77	107	0	3	2020-02-29_215538
15	5000	3707	761	0	80	0	448	1	3.8741891	3.2781162374577537	14.36074	0.0	448.0	448.0	3.8741891	3.2781162	14.36074	0.0	532	452	452	1.3526785	20	70	99	105	83	85	0	3	2020-02-29_215538
16	5000	3669	770	0	87	0	470	1	3.8883543	3.2752368870449304	14.36074	0.0	470.0	470.0	3.8883543	3.2752368	14.36074	0.0	561	474	474	1.3191489	20	72	103	110	88	63	0	3	2020-02-29_215539
16	5000	3634	777	0	88	0	495	2	4.0378094	3.3471193539617805	14.36074	0.0	495.0	495.0	4.0378094	3.3471193	14.36074	0.0	589	501	501	1.3434343	20	73	107	120	97	38	0	4	2020-02-29_215539
16	5000	3589	787	0	91	0	527	2	4.1281796	3.357575968367926	14.566449	0.0	527.0	527.0	4.1281796	3.357576	14.566449	0.0	624	533	533	1.3472486	20	75	111	130	104	6	0	4	2020-02-29_215540
17	5000	3551	795	0	90	21	533	4	4.1574655	3.336774305677387	14.566449	0.0	554.0	554.0	4.1574655	3.3367743	14.566449	0.0	654	564	543	1.3564728	20	75	114	131	106	0	21	6	2020-02-29_215540
17	5000	3525	779	0	105	47	533	5	4.234723	3.3606298187885355	14.566449	0.0	580.0	580.0	4.234723	3.3606298	14.566449	0.0	696	591	544	1.3433396	20	75	114	131	106	0	47	6	2020-02-29_215541
17	5000	3485	786	0	103	81	533	5	4.280585	3.3626712684549442	14.566449	0.0	614.0	614.0	4.280585	3.3626714	14.566449	0.0	729	626	545	1.3452158	20	75	115	131	106	0	81	7	2020-02-29_215541
18	5000	3445	787	0	108	108	533	9	4.3580947	3.3937776736541476	14.566449	0.0	641.0	641.0	4.3580947	3.3937776	14.566449	0.0	768	660	552	1.358349	20	75	117	132	108	0	108	10	2020-02-29_215542
18	5000	3400	801	0	101	146	533	9	4.465159	3.4380471921104023	14.566449	0.0	679.0	679.0	4.465159	3.4380472	14.566449	0.0	799	698	552	1.358349	20	75	117	132	108	0	146	10	2020-02-29_215542
18	5000	3368	801	0	97	181	533	10	4.534728	3.4866119183775757	14.566449	0.0	714.0	714.0	4.534728	3.4866118	14.566449	0.0	831	734	553	1.3564728	20	75	117	132	108	0	181	10	2020-02-29_215543
19	5000	3338	788	0	104	213	533	13	4.623459	3.4908073138623177	14.566449	0.0	746.0	746.0	4.623459	3.4908073	14.566449	0.0	874	770	557	1.3639774	20	75	117	134	109	0	213	11	2020-02-29_215543
19	5000	3303	784	0	111	242	533	14	4.6910644	3.508372918371534	14.566449	0.0	775.0	775.0	4.6910644	3.508373	14.566449	0.0	913	802	560	1.3639774	20	76	117	136	109	0	242	13	2020-02-29_215544
19	5000	3259	798	0	106	269	533	20	4.7468863	3.518556042707205	14.566449	0.0	802.0	802.0	4.7468863	3.518556	14.566449	0.0	943	837	568	1.3621013	20	76	117	137	110	0	269	15	2020-02-29_215544
20	5000	3233	796	0	96	299	533	27	4.8093796	3.5278603818605645	14.566449	0.0	832.0	832.0	4.8093796	3.5278604	14.566449	0.0	971	875	576	1.3564728	20	76	117	140	110	0	299	16	2020-02-29_215545
20	5000	3200	794	0	92	335	533	29	4.94465	3.6019906474261574	14.667	0.0	868.0	868.0	4.94465	3.6019907	14.667	0.0	1006	914	579	1.3545966	20	76	118	140	111	0	335	17	2020-02-29_215545
20	5000	3164	797	0	91	360	533	36	5.010607	3.6243885445378705	14.667	0.0	893.0	893.0	5.010607	3.6243885	14.667	0.0	1039	948	588	1.3433396	20	76	118	144	114	0	360	19	2020-02-29_215546
21	5000	3119	805	0	104	380	533	39	5.060964	3.636332850976156	14.667	0.0	913.0	913.0	5.060964	3.6363328	14.667	0.0	1076	972	592	1.3245778	20	76	118	145	114	0	380	20	2020-02-29_215546
21	5000	3087	806	0	98	411	533	43	5.1491704	3.671203551889922	14.667	0.0	944.0	944.0	5.1491704	3.6712036	14.667	0.0	1107	1009	598	1.326454	20	76	118	145	119	0	411	22	2020-02-29_215547
21	5000	3034	824	0	100	438	533	48	5.191614	3.6541829583309786	14.667	0.0	971.0	971.0	5.191614	3.654183	14.667	0.0	1142	1042	604	1.3489681	20	77	120	146	119	0	438	23	2020-02-29_215547
22	5000	2998	829	0	94	467	533	55	5.2944517	3.709763254801746	14.667	0.0	1000.0	1000.0	5.2944517	3.7097633	14.667	0.0	1173	1079	612	1.3358349	20	77	122	146	120	0	467	24	2020-02-29_215548
22	5000	2964	823	0	102	489	533	64	5.3490562	3.726004568755481	14.667	0.0	1022.0	1022.0	5.3490562	3.7260046	14.667	0.0	1213	1111	622	1.3489681	20	77	122	147	124	0	489	25	2020-02-29_215548
22	5000	2920	824	0	111	513	533	73	5.400178	3.714113695227525	14.667	0.0	1046.0	1046.0	5.400178	3.7141137	14.667	0.0	1256	1145	632	1.3283302	20	77	123	149	127	0	513	26	2020-02-29_215549
23	5000	2870	843	0	108	538	533	82	5.4663706	3.748666780622294	14.667	0.0	1071.0	1071.0	5.4663706	3.7486668	14.667	0.0	1287	1179	641	1.3227017	20	77	123	152	129	0	538	26	2020-02-29_215549
23	5000	2835	831	0	116	560	533	96	5.522465	3.8213334854784358	16.006842	0.0	1093.0	1093.0	5.522465	3.8213334	16.006842	0.0	1334	1218	658	1.3302064	20	77	124	153	133	0	560	29	2020-02-29_215550
23	5000	2800	829	0	113	583	533	112	5.645378	3.902644454169088	21.419138	0.0	1116.0	1116.0	5.645378	3.9026444	21.419138	0.0	1371	1258	675	1.3227017	20	78	126	157	136	0	583	30	2020-02-29_215551
24	5000	2754	824	0	131	606	533	121	5.690389	3.9242319266697825	21.419138	0.0	1139.0	1139.0	5.690389	3.924232	21.419138	0.0	1422	1291	685	1.3133209	20	78	127	160	139	0	606	31	2020-02-29_215551
24	5000	2726	818	0	118	644	533	127	5.787163	3.967680899733109	21.419138	0.0	1177.0	1177.0	5.787163	3.967681	21.419138	0.0	1456	1338	694	1.326454	20	78	128	162	141	0	644	34	2020-02-29_215552
24	5000	2684	831	0	109	670	533	137	5.8332367	3.995221144340761	21.419138	0.0	1203.0	1203.0	5.8332367	3.9952211	21.419138	0.0	1485	1376	706	1.3095685	20	79	129	164	144	0	670	36	2020-02-29_215552
25	5000	2648	821	0	108	698	533	154	5.9083514	4.019045786554792	21.419138	0.0	1231.0	1231.0	5.9083514	4.019046	21.419138	0.0	1531	1423	725	1.3020638	20	79	131	169	148	0	698	38	2020-02-29_215553
25	5000	2612	816	0	115	726	533	160	5.939261	4.035844181058553	21.419138	0.0	1259.0	1259.0	5.939261	4.0358443	21.419138	0.0	1572	1457	731	1.2795497	20	79	132	171	148	0	726	38	2020-02-29_215553
25	5000	2581	811	0	119	745	533	172	5.9852004	4.078356506090595	21.419138	0.0	1278.0	1278.0	5.9852004	4.0783567	21.419138	0.0	1608	1489	744	1.2757974	20	79	132	174	155	0	745	39	2020-02-29_215554
26	5000	2539	821	0	104	767	533	196	6.067328	4.12145173023099	21.419138	0.0	1300.0	1300.0	6.067328	4.121452	21.419138	0.0	1640	1536	769	1.2776736	20	80	133	178	161	0	767	40	2020-02-29_215554
26	5000	2508	807	0	109	797	533	206	6.106985	4.137822653184172	21.419138	0.0	1330.0	1330.0	6.106985	4.1378226	21.419138	0.0	1685	1576	779	1.2739213	20	80	133	180	164	0	797	40	2020-02-29_215555
26	5000	2477	807	0	107	820	533	216	6.1871147	4.16158669106285	21.419138	0.0	1353.0	1353.0	6.1871147	4.1615868	21.419138	0.0	1716	1609	789	1.2776736	20	80	134	182	166	0	820	40	2020-02-29_215555
27	5000	2452	798	0	108	840	533	229	6.1987267	4.168297766272288	21.419138	0.0	1373.0	1373.0	6.1987267	4.168298	21.419138	0.0	1750	1642	802	1.2814258	20	80	136	182	167	0	840	40	2020-02-29_215556
27	5000	2412	806	0	95	867	533	247	6.2491846	4.187039705855807	21.419138	0.0	1400.0	1400.0	6.2491846	4.18704	21.419138	0.0	1782	1687	820	1.2739213	20	80	136	188	170	0	867	40	2020-02-29_215557
27	5000	2380	804	0	97	880	533	264	6.288576	4.202931452836366	21.419138	0.0	1413.0	1413.0	6.288576	4.2029314	21.419138	0.0	1816	1719	839	1.2457786	20	80	136	192	172	0	880	42	2020-02-29_215557
28	5000	2351	786	0	111	894	533	282	6.3447814	4.224685901049262	21.419138	0.0	1427.0	1427.0	6.3447814	4.2246857	21.419138	0.0	1863	1752	858	1.2345216	20	80	136	196	179	0	894	43	2020-02-29_215558
28	5000	2322	789	0	104	911	533	297	6.387576	4.237520633073385	21.419138	0.0	1444.0	1444.0	6.387576	4.2375207	21.419138	0.0	1889	1785	874	1.2251407	20	80	136	198	183	0	911	44	2020-02-29_215558
28	5000	2286	790	0	104	922	533	321	6.4552116	4.250146751114114	21.419138	0.0	1455.0	1455.0	6.4552116	4.250147	21.419138	0.0	1924	1820	898	1.2120075	20	80	138	201	191	0	922	44	2020-02-29_215559
29	5000	2263	772	0	99	949	533	336	6.461284	4.262347516775206	21.419138	0.0	1482.0	1482.0	6.461284	4.2623477	21.419138	0.0	1965	1866	917	1.1857411	20	80	139	205	197	0	949	48	2020-02-29_215559
29	5000	2239	765	0	107	958	533	348	6.479897	4.261288629045127	21.419138	0.0	1491.0	1491.0	6.479897	4.2612886	21.419138	0.0	1996	1889	931	1.1688555	20	80	139	206	200	0	958	50	2020-02-29_215600
29	5000	2213	751	0	109	974	533	369	6.546827	4.259041760983538	21.419138	0.0	1507.0	1507.0	6.546827	4.259042	21.419138	0.0	2036	1927	953	1.183865	20	80	140	206	206	0	974	51	2020-02-29_215600
30	5000	2181	755	0	97	998	533	384	6.567415	4.2415359586850565	21.419138	0.0	1531.0	1531.0	6.567415	4.241536	21.419138	0.0	2064	1967	969	1.2007505	20	80	140	207	210	0	998	52	2020-02-29_215601
30	5000	2154	744	0	104	1013	533	399	6.5882726	4.258157194691401	21.419138	0.0	1546.0	1546.0	6.5882726	4.2581573	21.419138	0.0	2102	1998	985	1.2063789	20	80	142	208	211	0	1013	53	2020-02-29_215602
30	5000	2127	733	0	102	1032	533	418	6.632776	4.253301123813021	21.419138	0.0	1565.0	1565.0	6.632776	4.253301	21.419138	0.0	2140	2038	1006	1.1969981	20	81	143	213	215	0	1032	55	2020-02-29_215602
31	5000	2100	724	0	110	1046	533	430	6.651913	4.285241709494234	21.419138	0.0	1579.0	1579.0	6.651913	4.2852416	21.419138	0.0	2176	2066	1020	1.174484	20	81	143	215	220	0	1046	57	2020-02-29_215603
31	5000	2073	713	0	109	1074	533	439	6.6769176	4.316960557239177	21.419138	0.0	1607.0	1607.0	6.6769176	4.3169603	21.419138	0.0	2214	2105	1031	1.1594747	20	81	143	218	223	0	1074	59	2020-02-29_215603
31	5000	2059	702	0	97	1096	533	451	6.7050624	4.330396806538079	21.419138	0.0	1629.0	1629.0	6.7050624	4.3303967	21.419138	0.0	2239	2142	1046	1.1125704	20	81	143	221	227	0	1096	62	2020-02-29_215604
32	5000	2030	698	0	94	1117	533	464	6.7402816	4.350960873118624	21.419138	0.0	1650.0	1650.0	6.7402816	4.3509607	21.419138	0.0	2272	2178	1061	1.1163228	20	82	143	222	230	0	1117	64	2020-02-29_215604
32	5000	2000	691	0	95	1141	533	473	6.77791	4.3572454686109285	21.419138	0.0	1674.0	1674.0	6.77791	4.3572454	21.419138	0.0	2309	2214	1073	1.1257036	20	82	143	225	231	0	1141	67	2020-02-29_215605
32	5000	1985	674	0	102	1155	533	482	6.8042774	4.356316043566576	21.419138	0.0	1688.0	1688.0	6.8042774	4.356316	21.419138	0.0	2341	2239	1084	1.1181989	20	82	144	228	232	0	1155	69	2020-02-29_215605
33	5000	1959	663	0	104	1176	533	494	6.8577733	4.384320603112745	22.953444	0.0	1709.0	1709.0	6.8577733	4.3843207	22.953444	0.0	2378	2274	1098	1.1332083	20	82	144	230	236	0	1176	71	2020-02-29_215606
33	5000	1941	649	0	96	1207	533	502	6.8777995	4.421935819066063	22.953444	0.0	1740.0	1740.0	6.8777995	4.421936	22.953444	0.0	2410	2314	1107	1.1181989	20	82	144	232	238	0	1207	72	2020-02-29_215606
33	5000	1919	639	0	101	1228	533	508	6.905478	4.409236031443706	22.953444	0.0	1761.0	1761.0	6.905478	4.409236	22.953444	0.0	2442	2341	1113	1.0938087	20	82	144	232	238	0	1228	72	2020-02-29_215607
34	5000	1907	610	0	103	1255	533	516	6.926289	4.399685562342535	22.953444	0.0	1788.0	1788.0	6.926289	4.3996854	22.953444	0.0	2483	2380	1125	1.0769231	20	82	145	235	240	0	1255	76	2020-02-29_215607
34	5000	1887	597	0	105	1281	533	521	6.9567976	4.4116457104062095	22.953444	0.0	1814.0	1814.0	6.9567976	4.411646	22.953444	0.0	2516	2411	1130	1.0881801	20	82	145	235	241	0	1281	76	2020-02-29_215608
34	5000	1873	580	0	103	1308	533	526	6.9401555	4.398686620456765	22.953444	0.0	1841.0	1841.0	6.9401555	4.3986864	22.953444	0.0	2547	2444	1136	1.0994371	20	82	146	235	241	0	1308	77	2020-02-29_215608
35	5000	1862	561	0	93	1341	533	532	6.981674	4.397679861618306	22.953444	0.0	1874.0	1874.0	6.981674	4.39768	22.953444	0.0	2577	2484	1143	1.0994371	20	82	147	235	242	0	1341	78	2020-02-29_215609
35	5000	1846	557	0	80	1366	533	539	7.0075107	4.40129795870644	22.953444	0.0	1899.0	1899.0	7.0075107	4.401298	22.953444	0.0	2597	2517	1151	1.1069418	20	82	148	238	243	0	1366	79	2020-02-29_215609
35	5000	1828	544	0	80	1389	533	546	7.057526	4.4289995900625705	22.953444	0.0	1922.0	1922.0	7.057526	4.4289994	22.953444	0.0	2628	2548	1159	1.097561	20	82	148	239	247	0	1389	80	2020-02-29_215610
36	5000	1808	539	0	76	1403	533	560	7.076515	4.4335543861826325	22.953444	0.0	1936.0	1936.0	7.076515	4.433554	22.953444	0.0	2653	2577	1174	1.1181989	20	82	148	244	248	0	1403	81	2020-02-29_215610
36	5000	1787	533	0	81	1415	533	569	7.0998955	4.455994441126536	22.953444	0.0	1948.0	1948.0	7.0998955	4.4559946	22.953444	0.0	2680	2599	1184	1.1350844	20	82	149	245	249	0	1415	82	2020-02-29_215611
36	5000	1774	516	0	80	1437	533	578	7.129008	4.474779662776203	22.953444	0.0	1970.0	1970.0	7.129008	4.4747796	22.953444	0.0	2710	2630	1193	1.108818	20	82	149	245	253	0	1437	82	2020-02-29_215611
37	5000	1756	509	0	81	1454	533	585	7.134716	4.478658508337263	22.953444	0.0	1987.0	1987.0	7.134716	4.4786587	22.953444	0.0	2735	2654	1200	1.0844277	20	82	149	246	254	0	1454	82	2020-02-29_215612
37	5000	1741	493	0	83	1476	533	590	7.153592	4.473685786598329	22.953444	0.0	2009.0	2009.0	7.153592	4.4736857	22.953444	0.0	2766	2683	1207	1.0994371	20	82	149	246	255	0	1476	84	2020-02-29_215612
37	5000	1730	479	0	81	1495	533	597	7.191469	4.473790240728994	22.953444	0.0	2028.0	2028.0	7.191469	4.47379	22.953444	0.0	2791	2710	1215	1.1031895	20	82	149	246	257	0	1495	85	2020-02-29_215613
38	5000	1716	475	0	72	1514	533	604	7.2089353	4.4851807192792945	22.953444	0.0	2047.0	2047.0	7.2089353	4.485181	22.953444	0.0	2809	2737	1223	1.1144465	20	82	150	248	258	0	1514	86	2020-02-29_215613
38	5000	1698	473	0	62	1536	533	611	7.2294693	4.480204167822709	22.953444	0.0	2069.0	2069.0	7.2294693	4.480204	22.953444	0.0	2829	2767	1231	1.1181989	20	82	150	248	260	0	1536	87	2020-02-29_215614
38	5000	1685	460	0	63	1543	533	627	7.2505975	4.496811903033055	22.953444	0.0	2076.0	2076.0	7.2505975	4.496812	22.953444	0.0	2855	2792	1249	1.1125704	20	83	151	248	265	0	1543	89	2020-02-29_215614
39	5000	1670	455	0	65	1553	533	635	7.2712436	4.498770863833623	22.953444	0.0	2086.0	2086.0	7.2712436	4.4987707	22.953444	0.0	2875	2810	1257	1.1106942	20	83	151	248	268	0	1553	89	2020-02-29_215615
39	5000	1654	448	0	67	1560	533	649	7.2808375	4.5146688221135625	22.953444	0.0	2093.0	2093.0	7.2808375	4.514669	22.953444	0.0	2898	2831	1271	1.1050657	20	83	152	249	271	0	1560	89	2020-02-29_215615
39	5000	1638	445	0	60	1573	533	661	7.308092	4.522809395146904	22.953444	0.0	2106.0	2106.0	7.308092	4.5228095	22.953444	0.0	2917	2857	1284	1.0938087	20	83	153	250	275	0	1573	90	2020-02-29_215616
40	5000	1622	442	0	59	1587	533	667	7.3290677	4.533559486881555	22.953444	0.0	2120.0	2120.0	7.3290677	4.5335593	22.953444	0.0	2936	2877	1290	1.0994371	20	83	153	250	276	0	1587	90	2020-02-29_215616
40	5000	1613	431	0	57	1599	533	676	7.3457766	4.540499802692645	22.953444	0.0	2132.0	2132.0	7.3457766	4.5404997	22.953444	0.0	2956	2899	1300	1.0919324	20	83	153	251	278	0	1599	91	2020-02-29_215617
40	5000	1599	417	0	67	1601	533	692	7.367422	4.5417296145681885	22.953444	0.0	2134.0	2134.0	7.367422	4.5417295	22.953444	0.0	2984	2917	1316	1.0806754	20	83	154	251	281	0	1601	91	2020-02-29_215617
41	5000	1587	398	0	79	1600	533	711	7.4017005	4.551073999770999	22.953444	0.0	2133.0	2134.0	7.367422	4.5417295	22.953444	0.0	3015	2936	1336	1.0675422	20	83	154	252	283	0	1600	92	2020-02-29_215618
41	5000	1570	394	0	80	1606	533	724	7.3936152	4.5469408587638025	22.953444	0.0	2139.0	2139.0	7.3936152	4.546941	22.953444	0.0	3036	2956	1350	1.054409	20	83	155	252	286	0	1606	93	2020-02-29_215618
41	5000	1559	392	0	63	1612	533	744	7.4280047	4.556354721393843	22.953444	0.0	2145.0	2145.0	7.4280047	4.5563545	22.953444	0.0	3049	2986	1374	1.0356473	20	83	156	254	288	0	1612	97	2020-02-29_215619
42	5000	1547	379	0	57	1630	533	755	7.4502034	4.557244396146213	22.953444	0.0	2163.0	2163.0	7.4502034	4.5572443	22.953444	0.0	3074	3017	1387	1.0393996	20	84	156	254	290	0	1630	99	2020-02-29_215619
42	5000	1533	373	0	57	1637	533	767	7.4577055	4.55252636369239	22.953444	0.0	2170.0	2170.0	7.4577055	4.5525265	22.953444	0.0	3094	3037	1400	1.0412757	20	84	156	254	291	0	1637	100	2020-02-29_215620
42	5000	1523	365	0	60	1630	533	789	7.4610667	4.568141636872303	22.953444	0.0	2163.0	2170.0	7.4577055	4.5525265	22.953444	0.0	3112	3052	1422	1.0262665	20	84	156	255	294	0	1630	100	2020-02-29_215620
43	5000	1517	352	0	57	1634	533	806	7.473658	4.569782037190794	22.953444	0.0	2167.0	2170.0	7.4577055	4.5525265	22.953444	0.0	3131	3074	1440	0.9981238	20	84	156	257	296	0	1634	101	2020-02-29_215621
43	5000	1503	345	0	55	1643	533	820	7.4795923	4.572786623322961	22.953444	0.0	2176.0	2176.0	7.4795923	4.572787	22.953444	0.0	3152	3097	1454	1.0093808	20	84	156	259	298	0	1643	101	2020-02-29_215621
43	5000	1483	345	0	60	1649	533	827	7.4957414	4.579119577533074	22.953444	0.0	2182.0	2182.0	7.4957414	4.5791197	22.953444	0.0	3172	3112	1463	0.9924953	20	84	156	259	301	0	1649	103	2020-02-29_215622
44	5000	1474	330	0	64	1661	533	835	7.5376024	4.588656761408881	22.953444	0.0	2194.0	2194.0	7.5376024	4.588657	22.953444	0.0	3196	3132	1471	0.98874295	20	84	156	259	303	0	1661	103	2020-02-29_215622
44	5000	1462	327	0	58	1669	533	847	7.55117	4.602469129899168	22.953444	0.0	2202.0	2202.0	7.55117	4.602469	22.953444	0.0	3211	3153	1484	0.9662289	20	84	157	259	305	0	1669	104	2020-02-29_215623
44	5000	1449	324	0	50	1678	533	862	7.5597534	4.62518619471859	22.953444	0.0	2211.0	2211.0	7.5597534	4.625186	22.953444	0.0	3227	3177	1499	0.95497185	20	84	157	260	310	0	1678	104	2020-02-29_215623
45	5000	1437	314	0	52	1681	533	877	7.568072	4.625981819483238	22.953444	0.0	2214.0	2214.0	7.568072	4.625982	22.953444	0.0	3249	3197	1516	0.9324578	20	84	157	261	313	0	1681	106	2020-02-29_215624
45	5000	1427	307	0	53	1686	533	888	7.574767	4.627320197356382	22.953444	0.0	2219.0	2219.0	7.574767	4.6273203	22.953444	0.0	3266	3213	1527	0.9437148	20	84	157	262	315	0	1686	106	2020-02-29_215624
45	5000	1412	315	0	42	1685	533	907	7.5613112	4.635769445589495	22.953444	0.0	2218.0	2219.0	7.574767	4.6273203	22.953444	0.0	3273	3231	1546	0.934334	20	84	157	262	319	0	1685	106	2020-02-29_215625
46	5000	1403	306	0	42	1685	533	924	7.591122	4.656216614878742	22.953444	0.0	2218.0	2219.0	7.574767	4.6273203	22.953444	0.0	3291	3249	1564	0.93808633	20	84	157	262	322	0	1685	107	2020-02-29_215625
46	5000	1392	305	0	36	1687	533	937	7.5980573	4.656753820005597	22.953444	0.0	2220.0	2220.0	7.5980573	4.656754	22.953444	0.0	3303	3267	1580	0.9437148	20	84	157	263	323	0	1687	110	2020-02-29_215626
46	5000	1385	291	0	47	1687	533	947	7.610985	4.658359740881319	22.953444	0.0	2220.0	2220.0	7.5980573	4.656754	22.953444	0.0	3324	3277	1590	0.956848	20	84	157	263	325	0	1687	110	2020-02-29_215626
47	5000	1375	281	0	52	1689	533	958	7.610385	4.667899695488183	22.953444	0.0	2222.0	2222.0	7.610385	4.6678996	22.953444	0.0	3344	3292	1603	0.9324578	20	84	158	264	328	0	1689	112	2020-02-29_215627
47	5000	1367	269	0	61	1689	533	969	7.6162357	4.669329814322071	22.953444	0.0	2222.0	2222.0	7.610385	4.6678996	22.953444	0.0	3364	3303	1614	0.9230769	20	84	158	265	332	0	1689	112	2020-02-29_215627
47	5000	1356	268	0	51	1699	533	981	7.625069	4.660270030830178	22.953444	0.0	2232.0	2232.0	7.625069	4.66027	22.953444	0.0	3376	3325	1626	0.92870545	20	84	159	266	335	0	1699	112	2020-02-29_215628
48	5000	1345	265	0	46	1704	533	994	7.6324334	4.663784204100463	22.953444	0.0	2237.0	2237.0	7.6324334	4.663784	22.953444	0.0	3390	3344	1640	0.92120075	20	84	159	266	337	0	1704	113	2020-02-29_215628
48	5000	1338	257	0	40	1717	533	1002	7.639164	4.666780379590208	22.953444	0.0	2250.0	2250.0	7.639164	4.6667805	22.953444	0.0	3405	3365	1648	0.934334	20	84	159	267	340	0	1717	113	2020-02-29_215629
48	5000	1331	249	0	43	1716	533	1012	7.6387267	4.663569080828038	22.953444	0.0	2249.0	2250.0	7.639164	4.6667805	22.953444	0.0	3420	3377	1661	0.94746715	20	84	159	269	341	0	1716	116	2020-02-29_215629
49	5000	1320	251	0	37	1712	533	1028	7.6582065	4.673119828865564	22.953444	0.0	2245.0	2250.0	7.639164	4.6667805	22.953444	0.0	3429	3392	1680	0.92120075	20	84	159	270	342	0	1712	119	2020-02-29_215630
49	5000	1311	255	0	29	1715	533	1038	7.692634	4.678031207961958	22.953444	0.0	2248.0	2250.0	7.639164	4.6667805	22.953444	0.0	3434	3405	1690	0.9399625	20	84	159	273	342	0	1715	119	2020-02-29_215630
49	5000	1306	250	0	23	1722	533	1046	7.7091203	4.685130830320195	22.953444	0.0	2255.0	2255.0	7.7091203	4.6851306	22.953444	0.0	3444	3421	1699	0.9418386	20	84	160	274	343	0	1722	120	2020-02-29_215631
50	5000	1297	251	0	21	1723	533	1055	7.710464	4.690116050602078	22.953444	0.0	2256.0	2256.0	7.710464	4.690116	22.953444	0.0	3452	3431	1708	0.94746715	20	84	160	276	343	0	1723	120	2020-02-29_215631
50	5000	1287	250	0	28	1715	533	1067	7.7032456	4.687131740091654	22.953444	0.0	2248.0	2256.0	7.710464	4.690116	22.953444	0.0	3463	3435	1720	0.9493433	20	84	160	278	345	0	1715	120	2020-02-29_215632
50	5000	1281	241	0	34	1711	533	1079	7.71518	4.681616384024121	22.953444	0.0	2244.0	2256.0	7.710464	4.690116	22.953444	0.0	3478	3444	1733	0.93621016	20	84	160	280	346	0	1711	121	2020-02-29_215632
51	5000	1273	240	0	35	1714	533	1084	7.710829	4.675547913455238	22.953444	0.0	2247.0	2256.0	7.710464	4.690116	22.953444	0.0	3487	3452	1738	0.93808633	20	84	160	281	346	0	1714	121	2020-02-29_215633
51	5000	1266	233	0	35	1719	533	1093	7.714117	4.6924485597956345	22.953444	0.0	2252.0	2256.0	7.710464	4.690116	22.953444	0.0	3501	3466	1747	0.93808633	20	84	160	281	348	0	1719	121	2020-02-29_215633
51	5000	1261	223	0	38	1721	533	1101	7.7175603	4.7015025232964085	22.953444	0.0	2254.0	2256.0	7.710464	4.690116	22.953444	0.0	3516	3478	1757	0.92120075	20	84	160	281	348	0	1721	123	2020-02-29_215634
52	5000	1251	221	0	41	1716	533	1113	7.7313504	4.708247946355972	22.953444	0.0	2249.0	2256.0	7.710464	4.690116	22.953444	0.0	3528	3487	1771	0.9230769	20	84	160	281	349	0	1716	125	2020-02-29_215634
52	5000	1241	223	0	33	1720	533	1125	7.7257433	4.711824096453301	22.953444	0.0	2253.0	2256.0	7.710464	4.690116	22.953444	0.0	3536	3503	1783	0.88930583	20	84	160	282	352	0	1720	125	2020-02-29_215635
52	5000	1232	221	0	30	1721	533	1136	7.747435	4.726755185573988	22.953444	0.0	2254.0	2256.0	7.710464	4.690116	22.953444	0.0	3547	3517	1796	0.87242025	20	84	160	284	354	0	1721	127	2020-02-29_215635
53	5000	1226	218	0	28	1726	533	1142	7.756898	4.728822782451983	22.953444	0.0	2259.0	2259.0	7.756898	4.7288227	22.953444	0.0	3556	3528	1802	0.85365856	20	84	160	284	356	0	1726	127	2020-02-29_215636
53	5000	1221	212	0	31	1724	533	1152	7.7582383	4.731363780418522	22.953444	0.0	2257.0	2259.0	7.756898	4.7288227	22.953444	0.0	3567	3536	1812	0.8424015	20	84	160	285	356	0	1724	127	2020-02-29_215636
53	5000	1216	208	0	28	1725	533	1162	7.7489467	4.730113714677923	22.953444	0.0	2258.0	2259.0	7.756898	4.7288227	22.953444	0.0	3576	3548	1823	0.8405253	20	84	160	286	357	0	1725	128	2020-02-29_215637
54	5000	1210	206	0	28	1722	533	1172	7.753049	4.729890720322858	22.953444	0.0	2255.0	2259.0	7.756898	4.7288227	22.953444	0.0	3584	3556	1834	0.83114445	20	84	161	287	358	0	1722	129	2020-02-29_215637
54	5000	1202	202	0	29	1718	533	1186	7.757664	4.725019925191536	22.953444	0.0	2251.0	2259.0	7.756898	4.7288227	22.953444	0.0	3596	3567	1849	0.81988746	20	84	161	290	361	0	1718	130	2020-02-29_215638
54	5000	1198	203	0	23	1707	533	1203	7.734048	4.708687873027443	22.953444	0.0	2240.0	2259.0	7.756898	4.7288227	22.953444	0.0	3599	3576	1869	0.8217636	20	84	162	291	364	0	1707	133	2020-02-29_215638
55	5000	1192	203	0	21	1707	533	1209	7.7409687	4.711076573079342	22.953444	0.0	2240.0	2259.0	7.756898	4.7288227	22.953444	0.0	3605	3584	1877	0.8105066	20	84	162	291	364	0	1707	135	2020-02-29_215639
55	5000	1186	198	0	20	1706	533	1220	7.7510686	4.715203575682797	22.953444	0.0	2239.0	2259.0	7.756898	4.7288227	22.953444	0.0	3616	3596	1890	0.8255159	20	84	163	292	365	0	1706	137	2020-02-29_215639
55	5000	1182	191	0	28	1691	533	1236	7.75599	4.717412493793253	22.953444	0.0	2224.0	2259.0	7.756898	4.7288227	22.953444	0.0	3627	3599	1908	0.8348968	20	84	164	295	366	0	1691	139	2020-02-29_215640
56	5000	1172	186	0	37	1686	533	1247	7.7523727	4.721962750854668	22.953444	0.0	2219.0	2259.0	7.756898	4.7288227	22.953444	0.0	3642	3605	1919	0.8424015	20	84	165	296	369	0	1686	139	2020-02-29_215640
56	5000	1165	184	0	35	1681	533	1262	7.7615433	4.727475820526953	22.953444	0.0	2214.0	2259.0	7.756898	4.7288227	22.953444	0.0	3651	3616	1935	0.8424015	20	84	165	297	370	0	1681	140	2020-02-29_215641
56	5000	1161	175	0	37	1675	533	1278	7.7853427	4.736059713721785	22.953444	0.0	2208.0	2259.0	7.756898	4.7288227	22.953444	0.0	3664	3627	1952	0.84615386	20	84	165	297	373	0	1675	141	2020-02-29_215641
57	5000	1160	168	0	29	1684	533	1284	7.7862062	4.735358107820543	22.953444	0.0	2217.0	2259.0	7.756898	4.7288227	22.953444	0.0	3672	3643	1959	0.84615386	20	84	165	297	375	0	1684	142	2020-02-29_215642
57	5000	1156	165	0	28	1684	533	1292	7.7940392	4.735382879259458	22.953444	0.0	2217.0	2259.0	7.756898	4.7288227	22.953444	0.0	3679	3651	1967	0.8255159	20	84	165	298	376	0	1684	142	2020-02-29_215642
57	5000	1147	165	0	24	1684	533	1305	7.8133407	4.727836500242205	22.953444	0.0	2217.0	2259.0	7.756898	4.7288227	22.953444	0.0	3688	3664	1980	0.87992495	20	84	165	300	379	0	1684	142	2020-02-29_215643
58	5000	1142	156	0	30	1677	533	1318	7.8198195	4.729497934354087	22.953444	0.0	2210.0	2259.0	7.756898	4.7288227	22.953444	0.0	3702	3672	1995	0.8742964	20	84	166	304	381	0	1677	144	2020-02-29_215643
58	5000	1142	149	0	30	1666	533	1334	7.8171496	4.726509434425771	22.953444	0.0	2199.0	2259.0	7.756898	4.7288227	22.953444	0.0	3709	3679	2013	0.891182	20	84	166	304	386	0	1666	146	2020-02-29_215644
58	5000	1136	145	0	30	1657	533	1349	7.813654	4.72586170392284	22.953444	0.0	2190.0	2259.0	7.756898	4.7288227	22.953444	0.0	3719	3689	2032	0.88930583	20	84	166	305	387	0	1657	150	2020-02-29_215644
59	5000	1128	144	0	25	1656	533	1363	7.8378434	4.724868344687901	22.953444	0.0	2189.0	2259.0	7.756898	4.7288227	22.953444	0.0	3728	3703	2047	0.9005628	20	84	167	306	388	0	1656	151	2020-02-29_215645
59	5000	1124	139	0	28	1653	533	1371	7.8485193	4.722346066116296	22.953444	0.0	2186.0	2259.0	7.756898	4.7288227	22.953444	0.0	3737	3709	2056	0.902439	20	84	167	307	388	0	1653	152	2020-02-29_215645
59	5000	1121	137	0	23	1643	533	1389	7.842159	4.719675541733593	22.953444	0.0	2176.0	2259.0	7.756898	4.7288227	22.953444	0.0	3742	3719	2076	0.90619135	20	84	167	310	390	0	1643	154	2020-02-29_215646
60	5000	1117	134	0	20	1640	533	1400	7.840457	4.731601418832142	22.953444	0.0	2173.0	2259.0	7.756898	4.7288227	22.953444	0.0	3749	3729	2089	0.8855535	20	84	168	310	392	0	1640	156	2020-02-29_215646
60	5000	1111	132	0	20	1632	533	1415	7.8527246	4.732011362392686	22.953444	0.0	2165.0	2259.0	7.756898	4.7288227	22.953444	0.0	3757	3737	2105	0.9174484	20	84	169	310	395	0	1632	157	2020-02-29_215647
60	5000	1103	137	0	17	1620	533	1431	7.8484635	4.728743927780556	22.953444	0.0	2153.0	2259.0	7.756898	4.7288227	22.953444	0.0	3760	3743	2123	0.9155722	20	84	169	315	397	0	1620	159	2020-02-29_215647
61	5000	1098	139	0	14	1613	533	1441	7.854887	4.731977101016645	22.953444	0.0	2146.0	2259.0	7.756898	4.7288227	22.953444	0.0	3763	3749	2136	0.9155722	20	84	169	317	398	0	1613	162	2020-02-29_215647
61	5000	1092	135	0	16	1610	533	1451	7.8694367	4.7324581483339525	22.953444	0.0	2143.0	2259.0	7.756898	4.7288227	22.953444	0.0	3773	3757	2147	0.91369605	20	84	169	318	400	0	1610	163	2020-02-29_215648
61	5000	1085	132	0	23	1594	533	1469	7.8826795	4.733071931596642	22.953444	0.0	2127.0	2259.0	7.756898	4.7288227	22.953444	0.0	3783	3760	2166	0.9099437	20	84	169	321	402	0	1594	164	2020-02-29_215648
62	5000	1082	130	0	25	1583	533	1480	7.8856673	4.731928933133153	22.953444	0.0	2116.0	2259.0	7.756898	4.7288227	22.953444	0.0	3788	3763	2180	0.9099437	20	84	170	322	402	0	1583	167	2020-02-29_215649
62	5000	1076	125	0	26	1582	533	1490	7.8862247	4.73318657893813	22.953444	0.0	2115.0	2259.0	7.756898	4.7288227	22.953444	0.0	3799	3773	2191	0.8855535	20	84	170	322	405	0	1582	168	2020-02-29_215649
62	5000	1072	123	0	22	1584	533	1498	7.877185	4.73467714459753	22.953444	0.0	2117.0	2259.0	7.756898	4.7288227	22.953444	0.0	3805	3783	2199	0.8761726	20	84	170	322	406	0	1584	168	2020-02-29_215650
63	5000	1069	121	0	21	1577	533	1511	7.8691306	4.7317183188458465	22.953444	0.0	2110.0	2259.0	7.756898	4.7288227	22.953444	0.0	3810	3789	2212	0.8742964	20	84	171	323	408	0	1577	168	2020-02-29_215650
63	5000	1065	120	0	15	1572	533	1527	7.855828	4.736539138340694	22.953444	0.0	2105.0	2259.0	7.756898	4.7288227	22.953444	0.0	3815	3800	2228	0.8442777	20	84	171	324	411	0	1572	168	2020-02-29_215651
63	5000	1057	112	0	26	1567	533	1536	7.855041	4.737999262206253	22.953444	0.0	2100.0	2259.0	7.756898	4.7288227	22.953444	0.0	3831	3805	2238	0.8405253	20	84	172	324	411	0	1567	169	2020-02-29_215651
64	5000	1051	113	0	25	1566	533	1543	7.8540626	4.736452559576745	22.953444	0.0	2099.0	2259.0	7.756898	4.7288227	22.953444	0.0	3836	3811	2245	0.8330206	20	84	172	326	412	0	1566	169	2020-02-29_215652
64	5000	1049	111	0	25	1558	533	1555	7.8449802	4.723039105138965	22.953444	0.0	2091.0	2259.0	7.756898	4.7288227	22.953444	0.0	3840	3815	2257	0.8405253	20	84	172	327	414	0	1558	169	2020-02-29_215652
64	5000	1042	113	0	12	1570	533	1560	7.8383775	4.740254694860135	22.953444	0.0	2103.0	2259.0	7.756898	4.7288227	22.953444	0.0	3845	3833	2263	0.8499062	20	84	172	328	414	0	1570	170	2020-02-29_215653
65	5000	1037	109	0	18	1556	533	1576	7.8262167	4.743084139324324	22.953444	0.0	2089.0	2259.0	7.756898	4.7288227	22.953444	0.0	3854	3836	2280	0.8686679	20	84	172	329	417	0	1556	171	2020-02-29_215653
65	5000	1029	113	0	18	1548	533	1586	7.8183284	4.749439808789501	22.953444	0.0	2081.0	2259.0	7.756898	4.7288227	22.953444	0.0	3858	3840	2292	0.85365856	20	84	172	330	418	0	1548	173	2020-02-29_215654
65	5000	1027	109	0	17	1547	533	1592	7.8212996	4.765050634573449	22.953444	0.0	2080.0	2259.0	7.756898	4.7288227	22.953444	0.0	3864	3847	2300	0.86491555	20	84	172	331	419	0	1547	175	2020-02-29_215654
66	5000	1022	112	0	12	1544	533	1600	7.813958	4.76374494645935	22.953444	0.0	2077.0	2259.0	7.756898	4.7288227	22.953444	0.0	3866	3854	2310	0.8630394	20	84	172	331	420	0	1544	177	2020-02-29_215655
66	5000	1015	112	0	15	1541	533	1607	7.823516	4.767939171409462	22.953444	0.0	2074.0	2259.0	7.756898	4.7288227	22.953444	0.0	3873	3858	2317	0.8855535	20	84	172	331	420	0	1541	177	2020-02-29_215655
66	5000	1012	112	0	12	1534	533	1620	7.819131	4.767121627187462	22.953444	0.0	2067.0	2259.0	7.756898	4.7288227	22.953444	0.0	3876	3864	2330	0.8836773	20	84	172	332	421	0	1534	177	2020-02-29_215656
67	5000	1010	110	0	13	1527	533	1630	7.8104777	4.7720729544499605	22.953444	0.0	2060.0	2259.0	7.756898	4.7288227	22.953444	0.0	3880	3867	2340	0.8686679	20	84	172	332	422	0	1527	177	2020-02-29_215656
67	5000	1007	109	0	11	1518	533	1642	7.814774	4.775532014778031	22.953444	0.0	2051.0	2259.0	7.756898	4.7288227	22.953444	0.0	3884	3873	2355	0.8574109	20	84	172	332	426	0	1518	180	2020-02-29_215657
67	5000	1003	109	0	12	1512	533	1650	7.8188915	4.7851514668343444	22.953444	0.0	2045.0	2259.0	7.756898	4.7288227	22.953444	0.0	3888	3876	2364	0.8574109	20	84	172	332	428	0	1512	181	2020-02-29_215657
68	5000	998	108	0	14	1498	533	1668	7.8109446	4.777898473964746	22.953444	0.0	2031.0	2259.0	7.756898	4.7288227	22.953444	0.0	3894	3880	2382	0.8273921	20	84	175	333	432	0	1498	181	2020-02-29_215658
68	5000	995	107	0	14	1481	533	1687	7.823873	4.785251314425598	22.953444	0.0	2014.0	2259.0	7.756898	4.7288227	22.953444	0.0	3898	3884	2403	0.7954972	20	84	175	334	437	0	1481	183	2020-02-29_215658
68	5000	992	101	0	19	1473	533	1698	7.8337393	4.7849912280218545	22.953444	0.0	2006.0	2259.0	7.756898	4.7288227	22.953444	0.0	3907	3888	2415	0.7861163	20	84	175	335	440	0	1473	184	2020-02-29_215659
69	5000	988	99	0	19	1464	533	1711	7.8485613	4.786613099339506	22.953444	0.0	1997.0	2259.0	7.756898	4.7288227	22.953444	0.0	3913	3894	2430	0.77298313	20	84	175	336	441	0	1464	186	2020-02-29_215659
69	5000	983	102	0	17	1454	533	1723	7.860589	4.801219252865558	22.953444	0.0	1987.0	2259.0	7.756898	4.7288227	22.953444	0.0	3915	3898	2444	0.7861163	20	84	175	337	443	0	1454	188	2020-02-29_215700
69	5000	977	105	0	10	1450	533	1737	7.8430037	4.804490595558753	22.953444	0.0	1983.0	2259.0	7.756898	4.7288227	22.953444	0.0	3918	3908	2458	0.81988746	20	84	175	338	446	0	1450	188	2020-02-29_215700
70	5000	975	102	0	10	1448	533	1743	7.8689322	4.8143477422543555	22.953444	0.0	1981.0	2259.0	7.756898	4.7288227	22.953444	0.0	3923	3913	2465	0.81238276	20	84	175	338	447	0	1448	189	2020-02-29_215700
70	5000	973	102	0	10	1442	533	1751	7.8757706	4.808552696120952	22.953444	0.0	1975.0	2259.0	7.756898	4.7288227	22.953444	0.0	3925	3915	2473	0.7879925	20	84	175	340	448	0	1442	189	2020-02-29_215701
70	5000	966	103	0	13	1433	533	1763	7.873721	4.790496462138321	22.953444	0.0	1966.0	2259.0	7.756898	4.7288227	22.953444	0.0	3931	3918	2485	0.7917448	20	84	175	340	448	0	1433	189	2020-02-29_215701
71	5000	960	103	0	14	1424	533	1777	7.8894324	4.793062067716769	22.953444	0.0	1957.0	2259.0	7.756898	4.7288227	22.953444	0.0	3937	3923	2499	0.8180113	20	84	175	340	449	0	1424	189	2020-02-29_215702
71	5000	957	97	0	20	1414	533	1789	7.887242	4.793304406734473	22.953444	0.0	1947.0	2259.0	7.756898	4.7288227	22.953444	0.0	3946	3926	2512	0.7954972	20	84	175	341	451	0	1414	190	2020-02-29_215702
71	5000	954	93	0	21	1404	533	1804	7.8803415	4.802953987328479	22.953444	0.0	1937.0	2259.0	7.756898	4.7288227	22.953444	0.0	3953	3932	2528	0.8348968	20	84	175	344	451	0	1404	191	2020-02-29_215703
72	5000	948	98	0	16	1400	533	1813	7.8809276	4.816028836971901	22.953444	0.0	1933.0	2259.0	7.756898	4.7288227	22.953444	0.0	3954	3938	2538	0.8517824	20	84	175	344	452	0	1400	192	2020-02-29_215703
72	5000	942	102	0	10	1396	533	1825	7.887744	4.814539885754758	22.953444	0.0	1929.0	2259.0	7.756898	4.7288227	22.953444	0.0	3956	3946	2550	0.85553473	20	84	175	347	452	0	1396	192	2020-02-29_215704
72	5000	937	106	0	4	1385	533	1839	7.8848352	4.7997209388357405	22.953444	0.0	1918.0	2259.0	7.756898	4.7288227	22.953444	0.0	3957	3953	2568	0.8667917	20	84	176	347	457	0	1385	196	2020-02-29_215704
73	5000	934	101	0	10	1374	533	1852	7.88155	4.8037874696904606	22.953444	0.0	1907.0	2259.0	7.756898	4.7288227	22.953444	0.0	3965	3955	2581	0.8630394	20	84	177	348	460	0	1374	196	2020-02-29_215705
73	5000	930	99	0	15	1367	533	1859	7.8831506	4.802810029205376	22.953444	0.0	1900.0	2259.0	7.756898	4.7288227	22.953444	0.0	3971	3956	2589	0.8667917	20	84	177	350	460	0	1367	197	2020-02-29_215705
73	5000	926	101	0	15	1358	533	1870	7.890252	4.804100137179882	22.953444	0.0	1891.0	2259.0	7.756898	4.7288227	22.953444	0.0	3973	3958	2600	0.8836773	20	84	178	350	461	0	1358	197	2020-02-29_215706
74	5000	922	98	0	15	1350	533	1883	7.897223	4.80749707456471	22.953444	0.0	1883.0	2259.0	7.756898	4.7288227	22.953444	0.0	3980	3965	2615	0.8742964	20	84	178	350	464	0	1350	199	2020-02-29_215706
74	5000	920	93	0	16	1340	533	1895	7.900471	4.808399187206723	22.953444	0.0	1873.0	2259.0	7.756898	4.7288227	22.953444	0.0	3987	3971	2631	0.8611632	20	84	178	350	466	0	1340	203	2020-02-29_215707
74	5000	915	97	0	15	1321	533	1915	7.889283	4.803915516932332	22.953444	0.0	1854.0	2259.0	7.756898	4.7288227	22.953444	0.0	3988	3973	2652	0.8574109	20	84	179	350	471	0	1321	204	2020-02-29_215707
75	5000	913	93	0	14	1315	533	1927	7.872741	4.809857720632141	22.953444	0.0	1848.0	2259.0	7.756898	4.7288227	22.953444	0.0	3994	3980	2665	0.84803003	20	84	180	352	472	0	1315	205	2020-02-29_215708
75	5000	911	91	0	11	1304	533	1944	7.874016	4.816249625203256	22.953444	0.0	1837.0	2259.0	7.756898	4.7288227	22.953444	0.0	3998	3987	2683	0.84615386	20	84	181	352	474	0	1304	206	2020-02-29_215708
75	5000	906	91	0	15	1286	533	1959	7.872197	4.814686266223697	22.953444	0.0	1819.0	2259.0	7.756898	4.7288227	22.953444	0.0	4003	3988	2702	0.8574109	20	84	181	354	479	0	1286	210	2020-02-29_215708
76	5000	904	89	0	13	1278	533	1971	7.8729205	4.797455494700583	22.805578	0.0	1811.0	2259.0	7.756898	4.7288227	22.953444	0.0	4007	3994	2716	0.84803003	20	84	181	355	480	0	1278	212	2020-02-29_215709
76	5000	901	87	0	14	1268	533	1984	7.8815084	4.797090308113277	22.805578	0.0	1801.0	2259.0	7.756898	4.7288227	22.953444	0.0	4012	3998	2730	0.84615386	20	84	181	355	480	0	1268	213	2020-02-29_215709
76	5000	896	89	0	12	1254	533	2002	7.8726687	4.79011740586417	22.805578	0.0	1787.0	2259.0	7.756898	4.7288227	22.953444	0.0	4015	4003	2749	0.85553473	20	84	181	355	480	0	1254	214	2020-02-29_215710
77	5000	893	90	0	10	1246	533	2012	7.889941	4.793114396472901	22.805578	0.0	1779.0	2259.0	7.756898	4.7288227	22.953444	0.0	4017	4007	2761	0.87242025	20	84	181	356	483	0	1246	216	2020-02-29_215710
77	5000	889	90	0	8	1240	533	2023	7.889582	4.79629185017811	22.805578	0.0	1773.0	2259.0	7.756898	4.7288227	22.953444	0.0	4021	4013	2773	0.8818011	20	84	181	358	487	0	1240	217	2020-02-29_215711
77	5000	887	85	0	13	1234	533	2029	7.892182	4.792157266905162	22.805578	0.0	1767.0	2259.0	7.756898	4.7288227	22.953444	0.0	4028	4015	2781	0.9005628	20	84	181	359	488	0	1234	219	2020-02-29_215711
78	5000	883	85	0	15	1228	533	2037	7.891744	4.794125443021671	22.805578	0.0	1761.0	2259.0	7.756898	4.7288227	22.953444	0.0	4032	4017	2789	0.8855535	20	84	181	359	489	0	1228	219	2020-02-29_215712
78	5000	880	82	0	16	1223	533	2046	7.8875175	4.803780521292884	22.805578	0.0	1756.0	2259.0	7.756898	4.7288227	22.953444	0.0	4038	4022	2799	0.8761726	20	84	181	360	491	0	1223	220	2020-02-29_215712
78	5000	871	89	0	11	1219	533	2057	7.886819	4.806431498777592	22.805578	0.0	1752.0	2259.0	7.756898	4.7288227	22.953444	0.0	4040	4029	2810	0.85553473	20	84	181	360	493	0	1219	220	2020-02-29_215713
79	5000	868	87	0	12	1215	533	2063	7.884281	4.803927626649869	22.805578	0.0	1748.0	2259.0	7.756898	4.7288227	22.953444	0.0	4045	4033	2818	0.8611632	20	84	181	361	494	0	1215	222	2020-02-29_215713
79	5000	864	87	0	11	1212	533	2071	7.88502	4.80299171357132	22.805578	0.0	1745.0	2259.0	7.756898	4.7288227	22.953444	0.0	4049	4038	2826	0.8592871	20	84	181	361	496	0	1212	222	2020-02-29_215713
79	5000	860	90	0	9	1200	533	2086	7.873472	4.810249495984906	22.805578	0.0	1733.0	2259.0	7.756898	4.7288227	22.953444	0.0	4050	4041	2841	0.8611632	20	84	181	361	499	0	1200	222	2020-02-29_215714
80	5000	860	84	0	10	1190	533	2098	7.8806367	4.799023274547482	22.805578	0.0	1723.0	2259.0	7.756898	4.7288227	22.953444	0.0	4056	4046	2856	0.8667917	20	84	181	362	501	0	1190	225	2020-02-29_215714
80	5000	858	82	0	11	1182	533	2105	7.890199	4.803412440378995	22.805578	0.0	1715.0	2259.0	7.756898	4.7288227	22.953444	0.0	4060	4049	2867	0.8667917	20	84	181	362	503	0	1182	229	2020-02-29_215715
80	5000	857	77	0	15	1174	533	2115	7.8827753	4.809215663478979	22.805578	0.0	1707.0	2259.0	7.756898	4.7288227	22.953444	0.0	4066	4051	2877	0.8705441	20	84	181	362	503	0	1174	229	2020-02-29_215715
81	5000	855	78	0	11	1169	533	2125	7.8736134	4.813760171353024	22.805578	0.0	1702.0	2259.0	7.756898	4.7288227	22.953444	0.0	4067	4056	2887	0.8705441	20	84	181	363	503	0	1169	229	2020-02-29_215716
81	5000	850	78	0	12	1161	533	2137	7.8673863	4.803756301085612	22.805578	0.0	1694.0	2259.0	7.756898	4.7288227	22.953444	0.0	4072	4060	2899	0.8855535	20	84	181	363	505	0	1161	229	2020-02-29_215716
81	5000	843	81	0	10	1159	533	2143	7.8719854	4.807342936806209	22.805578	0.0	1692.0	2259.0	7.756898	4.7288227	22.953444	0.0	4076	4066	2907	0.9080675	20	84	181	363	505	0	1159	231	2020-02-29_215717
82	5000	837	85	0	11	1147	533	2156	7.8842006	4.80258087868528	22.805578	0.0	1680.0	2259.0	7.756898	4.7288227	22.953444	0.0	4078	4067	2920	0.9230769	20	84	181	364	506	0	1147	231	2020-02-29_215717
82	5000	832	85	0	11	1134	533	2172	7.8609023	4.790073605411891	22.805578	0.0	1667.0	2259.0	7.756898	4.7288227	22.953444	0.0	4083	4072	2938	0.92870545	20	84	181	365	509	0	1134	233	2020-02-29_215718
82	5000	830	81	0	13	1123	533	2187	7.867453	4.789759624080286	22.805578	0.0	1656.0	2259.0	7.756898	4.7288227	22.953444	0.0	4089	4076	2953	0.9230769	20	84	181	366	510	0	1123	233	2020-02-29_215718
83	5000	828	81	0	13	1106	533	2204	7.855878	4.7788418957423096	22.805578	0.0	1639.0	2259.0	7.756898	4.7288227	22.953444	0.0	4091	4078	2972	0.93621016	20	84	181	367	514	0	1106	235	2020-02-29_215718
83	5000	825	80	0	12	1098	533	2216	7.864289	4.7734898441023255	22.805578	0.0	1631.0	2259.0	7.756898	4.7288227	22.953444	0.0	4095	4083	2985	0.9493433	20	84	183	368	515	0	1098	236	2020-02-29_215719
83	5000	824	78	0	9	1091	533	2228	7.872853	4.780722395764704	22.805578	0.0	1624.0	2259.0	7.756898	4.7288227	22.953444	0.0	4098	4089	2998	0.9756098	20	84	183	370	517	0	1091	237	2020-02-29_215719
84	5000	819	78	0	12	1076	533	2245	7.849585	4.769694007639659	22.805578	0.0	1609.0	2259.0	7.756898	4.7288227	22.953444	0.0	4103	4091	3015	0.9530957	20	84	184	370	518	0	1076	237	2020-02-29_215720
84	5000	815	81	0	9	1068	533	2255	7.864813	4.767428097675298	22.805578	0.0	1601.0	2259.0	7.756898	4.7288227	22.953444	0.0	4104	4095	3027	0.9305816	20	84	184	371	520	0	1068	239	2020-02-29_215720
84	5000	813	76	0	13	1053	533	2272	7.8762994	4.7635461494274	22.805578	0.0	1586.0	2259.0	7.756898	4.7288227	22.953444	0.0	4111	4098	3045	0.9249531	20	84	184	374	521	0	1053	240	2020-02-29_215721
85	5000	813	75	0	9	1044	533	2283	7.875678	4.768550787648159	22.805578	0.0	1577.0	2259.0	7.756898	4.7288227	22.953444	0.0	4112	4103	3059	0.9418386	20	84	184	375	522	0	1044	243	2020-02-29_215721
85	5000	810	77	0	8	1037	533	2292	7.8642554	4.778490853633272	22.805578	0.0	1570.0	2259.0	7.756898	4.7288227	22.953444	0.0	4113	4105	3068	0.9530957	20	84	186	376	522	0	1037	243	2020-02-29_215721
85	5000	809	75	0	5	1035	533	2299	7.8699446	4.780166802468699	22.805578	0.0	1568.0	2259.0	7.756898	4.7288227	22.953444	0.0	4116	4111	3076	0.95497185	20	84	186	376	523	0	1035	244	2020-02-29_215722
86	5000	808	74	0	6	1023	533	2312	7.8773637	4.783276695598455	22.805578	0.0	1556.0	2259.0	7.756898	4.7288227	22.953444	0.0	4118	4112	3089	0.9606004	20	84	186	378	523	0	1023	244	2020-02-29_215722
86	5000	805	76	0	6	1013	533	2320	7.883878	4.794123851616547	22.805578	0.0	1546.0	2259.0	7.756898	4.7288227	22.953444	0.0	4119	4113	3100	0.9530957	20	84	186	378	525	0	1013	247	2020-02-29_215723
86	5000	803	76	0	5	1002	533	2332	7.853495	4.778329593127866	22.805578	0.0	1535.0	2259.0	7.756898	4.7288227	22.953444	0.0	4121	4116	3114	0.98123825	20	84	186	378	525	0	1002	249	2020-02-29_215723
87	5000	801	73	0	8	988	533	2346	7.8730226	4.770475127031067	22.805578	0.0	1521.0	2259.0	7.756898	4.7288227	22.953444	0.0	4126	4118	3130	0.98123825	20	84	186	378	527	0	988	251	2020-02-29_215724
87	5000	799	70	0	12	978	533	2356	7.873798	4.7853774661876445	22.805578	0.0	1511.0	2259.0	7.756898	4.7288227	22.953444	0.0	4131	4119	3141	0.9718574	20	84	186	379	527	0	978	252	2020-02-29_215724
87	5000	796	70	0	13	965	533	2370	7.865149	4.7727555757154025	22.805578	0.0	1498.0	2259.0	7.756898	4.7288227	22.953444	0.0	4134	4121	3156	0.9530957	20	84	186	379	528	0	965	253	2020-02-29_215725
88	5000	795	69	0	9	952	533	2388	7.866986	4.785864902883526	22.805578	0.0	1485.0	2259.0	7.756898	4.7288227	22.953444	0.0	4136	4127	3175	0.9606004	20	84	186	380	531	0	952	254	2020-02-29_215725
88	5000	792	69	0	8	941	533	2400	7.873331	4.78518993132279	22.805578	0.0	1474.0	2259.0	7.756898	4.7288227	22.953444	0.0	4139	4131	3190	0.96998125	20	84	186	380	533	0	941	257	2020-02-29_215725
88	5000	790	70	0	6	931	533	2411	7.872055	4.782886898106428	22.805578	0.0	1464.0	2259.0	7.756898	4.7288227	22.953444	0.0	4140	4134	3203	0.9606004	20	85	186	381	535	0	931	259	2020-02-29_215726
89	5000	788	68	0	8	923	533	2420	7.869566	4.792264331640776	22.805578	0.0	1456.0	2259.0	7.756898	4.7288227	22.953444	0.0	4144	4136	3213	0.9530957	20	85	186	382	536	0	923	260	2020-02-29_215726
89	5000	787	64	0	10	911	533	2434	7.883333	4.7787257493601425	22.805578	0.0	1444.0	2259.0	7.756898	4.7288227	22.953444	0.0	4149	4139	3228	0.9643527	20	85	187	384	538	0	911	261	2020-02-29_215727
89	5000	785	62	0	13	894	533	2450	7.8786583	4.77242187084353	22.805578	0.0	1427.0	2259.0	7.756898	4.7288227	22.953444	0.0	4153	4140	3246	0.9718574	20	85	187	387	539	0	894	263	2020-02-29_215727
90	5000	782	65	0	9	888	533	2460	7.8804345	4.769191720485563	22.805578	0.0	1421.0	2259.0	7.756898	4.7288227	22.953444	0.0	4153	4144	3256	0.96998125	20	85	187	389	541	0	888	263	2020-02-29_215728
90	5000	780	63	0	8	878	533	2475	7.8833427	4.76916072571579	22.805578	0.0	1411.0	2259.0	7.756898	4.7288227	22.953444	0.0	4157	4149	3271	0.98123825	20	85	187	391	545	0	878	263	2020-02-29_215728
90	5000	777	63	0	7	868	533	2489	7.891422	4.76061428113434	22.805578	0.0	1401.0	2259.0	7.756898	4.7288227	22.953444	0.0	4160	4153	3285	0.9662289	20	85	187	391	549	0	868	263	2020-02-29_215728
91	5000	777	61	0	9	855	533	2501	7.8815074	4.757887465414133	22.805578	0.0	1388.0	2259.0	7.756898	4.7288227	22.953444	0.0	4162	4153	3298	0.9849906	20	85	187	391	552	0	855	264	2020-02-29_215729
91	5000	776	57	0	10	844	533	2515	7.882057	4.7401064182359	22.805578	0.0	1377.0	2259.0	7.756898	4.7288227	22.953444	0.0	4167	4157	3313	0.9831144	20	85	187	392	555	0	844	265	2020-02-29_215729
91	5000	773	59	0	8	838	533	2524	7.8817754	4.74776727503575	22.805578	0.0	1371.0	2259.0	7.756898	4.7288227	22.953444	0.0	4168	4160	3322	0.9831144	20	85	188	394	555	0	838	265	2020-02-29_215730
92	5000	772	59	0	7	826	533	2538	7.8891916	4.739410441951644	22.805578	0.0	1359.0	2259.0	7.756898	4.7288227	22.953444	0.0	4169	4162	3336	0.9831144	20	85	188	396	558	0	826	265	2020-02-29_215730
92	5000	771	56	0	6	824	533	2544	7.893202	4.736979658795444	22.805578	0.0	1357.0	2259.0	7.756898	4.7288227	22.953444	0.0	4173	4167	3343	0.9906191	20	85	188	396	559	0	824	266	2020-02-29_215730
92	5000	770	56	0	6	812	533	2556	7.911811	4.735716576176003	22.805578	0.0	1345.0	2259.0	7.756898	4.7288227	22.953444	0.0	4174	4168	3356	1.0018761	20	85	190	398	561	0	812	267	2020-02-29_215731
93	5000	768	55	0	7	802	533	2566	7.9025807	4.7479962589856575	22.805578	0.0	1335.0	2259.0	7.756898	4.7288227	22.953444	0.0	4177	4170	3368	1.0262665	20	85	190	401	563	0	802	269	2020-02-29_215731
93	5000	767	52	0	7	791	533	2579	7.915785	4.7456850229097505	22.805578	0.0	1324.0	2259.0	7.756898	4.7288227	22.953444	0.0	4181	4174	3383	1.0637898	20	85	190	402	564	0	791	271	2020-02-29_215732
93	5000	765	53	0	8	777	533	2591	7.9195976	4.746749167064687	22.805578	0.0	1310.0	2259.0	7.756898	4.7288227	22.953444	0.0	4182	4174	3397	1.0562851	20	85	190	402	566	0	777	273	2020-02-29_215732
94	5000	764	51	0	7	773	533	2598	7.9104643	4.75777802353067	22.805578	0.0	1306.0	2259.0	7.756898	4.7288227	22.953444	0.0	4185	4178	3405	1.0656661	20	85	190	402	567	0	773	274	2020-02-29_215733
94	5000	763	50	0	6	759	533	2613	7.9019985	4.744895400732412	22.805578	0.0	1292.0	2259.0	7.756898	4.7288227	22.953444	0.0	4187	4181	3422	1.0262665	20	85	190	402	570	0	759	276	2020-02-29_215733
94	5000	759	48	0	11	745	533	2626	7.8954315	4.753279908795339	22.805578	0.0	1278.0	2259.0	7.756898	4.7288227	22.953444	0.0	4193	4182	3437	1.0225141	20	85	190	404	570	0	745	278	2020-02-29_215733
95	5000	758	46	0	11	738	533	2635	7.9029756	4.767801756968299	22.805578	0.0	1271.0	2259.0	7.756898	4.7288227	22.953444	0.0	4196	4185	3447	1.0225141	20	85	190	406	571	0	738	279	2020-02-29_215734
95	5000	753	49	0	11	728	533	2645	7.884846	4.761962884366588	22.805578	0.0	1261.0	2259.0	7.756898	4.7288227	22.953444	0.0	4198	4187	3459	1.0187618	20	85	190	406	573	0	728	281	2020-02-29_215734
95	5000	750	50	0	7	721	533	2656	7.8943496	4.769383483647222	22.805578	0.0	1254.0	2259.0	7.756898	4.7288227	22.953444	0.0	4200	4193	3472	1.0300188	20	85	190	408	574	0	721	283	2020-02-29_215735
96	5000	749	50	0	5	710	533	2667	7.8817677	4.767111024396317	22.805578	0.0	1243.0	2259.0	7.756898	4.7288227	22.953444	0.0	4201	4196	3486	1.0412757	20	85	190	409	576	0	710	286	2020-02-29_215735
96	5000	749	49	0	4	698	533	2680	7.878331	4.777289451858233	22.805578	0.0	1231.0	2259.0	7.756898	4.7288227	22.953444	0.0	4202	4198	3500	1.0637898	20	85	190	410	577	0	698	287	2020-02-29_215735
96	5000	748	49	0	3	678	533	2698	7.869654	4.784741292594673	22.805578	0.0	1211.0	2259.0	7.756898	4.7288227	22.953444	0.0	4203	4200	3522	1.0469043	20	85	190	411	580	0	678	291	2020-02-29_215736
97	5000	748	48	0	3	661	533	2712	7.868711	4.785222416634378	22.805578	0.0	1194.0	2259.0	7.756898	4.7288227	22.953444	0.0	4204	4201	3540	1.0281426	20	85	190	412	581	0	661	295	2020-02-29_215736
97	5000	748	45	0	5	647	533	2725	7.888151	4.782602555191863	22.805578	0.0	1180.0	2259.0	7.756898	4.7288227	22.953444	0.0	4207	4202	3555	1.0393996	20	85	190	412	582	0	647	297	2020-02-29_215737
97	5000	747	44	0	6	637	533	2736	7.9116664	4.780678509235587	22.805578	0.0	1170.0	2259.0	7.756898	4.7288227	22.953444	0.0	4209	4203	3566	1.0281426	20	85	190	412	585	0	637	297	2020-02-29_215737
98	5000	746	42	0	8	631	533	2741	7.924762	4.774404574513737	22.805578	0.0	1164.0	2259.0	7.756898	4.7288227	22.953444	0.0	4212	4204	3573	1.0187618	20	85	190	413	585	0	631	299	2020-02-29_215737
98	5000	743	44	0	6	619	533	2755	7.905527	4.741856872998584	22.805578	0.0	1152.0	2259.0	7.756898	4.7288227	22.953444	0.0	4213	4207	3588	0.9981238	20	85	191	415	587	0	619	300	2020-02-29_215738
98	5000	742	43	0	6	611	533	2765	7.8926396	4.744295811068269	22.805578	0.0	1144.0	2259.0	7.756898	4.7288227	22.953444	0.0	4215	4209	3598	1.0037524	20	85	191	417	587	0	611	300	2020-02-29_215738
99	5000	741	43	0	3	605	533	2773	7.9041905	4.757013664144186	22.805578	0.0	1138.0	2259.0	7.756898	4.7288227	22.953444	0.0	4216	4213	3608	0.9849906	20	85	191	417	588	0	605	302	2020-02-29_215739
99	5000	738	45	0	4	598	533	2778	7.92642	4.760124258775644	22.805578	0.0	1131.0	2259.0	7.756898	4.7288227	22.953444	0.0	4217	4213	3615	0.98874295	20	85	191	418	590	0	598	304	2020-02-29_215739
99	5000	736	45	0	4	593	533	2785	7.9236965	4.757876040280248	22.805578	0.0	1126.0	2259.0	7.756898	4.7288227	22.953444	0.0	4219	4215	3622	0.9587242	20	85	191	418	591	0	593	304	2020-02-29_215739
100	5000	736	42	0	6	577	533	2802	7.9401655	4.745779672285258	22.805578	0.0	1110.0	2259.0	7.756898	4.7288227	22.953444	0.0	4222	4216	3639	0.9662289	20	85	191	418	595	0	577	304	2020-02-29_215740
100	5000	734	42	0	7	562	533	2817	7.9471765	4.743332650744634	22.805578	0.0	1095.0	2259.0	7.756898	4.7288227	22.953444	0.0	4224	4217	3655	0.945591	20	85	191	420	596	0	562	305	2020-02-29_215740
100	5000	733	42	0	6	548	533	2832	7.955264	4.766770122090071	22.805578	0.0	1081.0	2259.0	7.756898	4.7288227	22.953444	0.0	4225	4219	3671	0.93621016	20	85	191	421	597	0	548	306	2020-02-29_215740
101	5000	730	42	0	6	534	533	2846	7.956443	4.783528501846573	22.805578	0.0	1067.0	2259.0	7.756898	4.7288227	22.953444	0.0	4228	4222	3688	0.9437148	20	85	191	422	598	0	534	309	2020-02-29_215741
101	5000	728	41	0	7	521	533	2860	7.9425015	4.78661608790574	22.805578	0.0	1054.0	2259.0	7.756898	4.7288227	22.953444	0.0	4231	4224	3703	0.934334	20	85	191	424	599	0	521	310	2020-02-29_215741
101	5000	724	44	0	7	513	533	2869	7.9845543	4.790711260651655	22.805578	0.0	1046.0	2259.0	7.756898	4.7288227	22.953444	0.0	4232	4225	3712	0.9305816	20	85	191	424	599	0	513	310	2020-02-29_215742
102	5000	723	43	0	5	505	533	2880	8.007182	4.800104203682555	22.805578	0.0	1038.0	2259.0	7.756898	4.7288227	22.953444	0.0	4234	4229	3724	0.94746715	20	85	191	424	601	0	505	311	2020-02-29_215742
102	5000	723	40	0	6	492	533	2892	8.0291	4.802143000013444	22.805578	0.0	1025.0	2259.0	7.756898	4.7288227	22.953444	0.0	4237	4231	3739	0.94746715	20	85	191	425	603	0	492	314	2020-02-29_215742
102	5000	722	41	0	5	474	530	2912	8.056188	4.799210666287653	22.805578	0.0	1004.0	2259.0	7.756898	4.7288227	22.953444	0.0	4237	4232	3758	0.9358491	20	85	191	426	606	0	471	316	2020-02-29_215743
103	5000	721	39	0	5	456	533	2928	8.042835	4.8232644314821655	22.805578	0.0	989.0	2259.0	7.756898	4.7288227	22.953444	0.0	4240	4235	3779	0.934334	20	85	191	426	607	0	456	318	2020-02-29_215743
103	5000	720	39	0	4	446	533	2939	8.057426	4.838520401770021	22.805578	0.0	979.0	2259.0	7.756898	4.7288227	22.953444	0.0	4241	4237	3791	0.93808633	20	85	191	427	608	0	446	319	2020-02-29_215743
103	5000	716	42	0	5	433	533	2950	8.070257	4.848332753649681	22.805578	0.0	966.0	2259.0	7.756898	4.7288227	22.953444	0.0	4242	4237	3804	0.92120075	20	85	191	428	609	0	433	321	2020-02-29_215744
104	5000	716	38	0	6	421	533	2964	8.043641	4.84725372585976	22.805578	0.0	954.0	2259.0	7.756898	4.7288227	22.953444	0.0	4246	4240	3819	0.89681053	20	85	191	429	609	0	421	322	2020-02-29_215744
104	5000	715	35	0	9	406	533	2978	8.047919	4.849996759472581	22.805578	0.0	939.0	2259.0	7.756898	4.7288227	22.953444	0.0	4250	4241	3835	0.9043152	20	85	192	429	609	0	406	324	2020-02-29_215744
104	5000	714	35	0	9	395	533	2988	8.050616	4.852316879126814	22.805578	0.0	928.0	2259.0	7.756898	4.7288227	22.953444	0.0	4251	4242	3847	0.88742965	20	85	192	431	610	0	395	326	2020-02-29_215745
105	5000	712	33	0	9	384	532	3004	8.041854	4.86840569940048	22.805578	0.0	916.0	2259.0	7.756898	4.7288227	22.953444	0.0	4255	4246	3862	0.87218046	20	85	192	431	611	0	383	326	2020-02-29_215745
105	5000	712	30	0	8	376	533	3014	8.029393	4.880660267860134	22.805578	0.0	909.0	2259.0	7.756898	4.7288227	22.953444	0.0	4258	4250	3874	0.87242025	20	85	192	432	613	0	376	327	2020-02-29_215745
105	5000	710	28	0	11	367	533	3023	8.01852	4.885953481932908	22.805578	0.0	900.0	2259.0	7.756898	4.7288227	22.953444	0.0	4262	4251	3884	0.85553473	20	85	192	433	615	0	367	328	2020-02-29_215746
106	5000	709	28	0	8	359	533	3034	8.036502	4.914485749422254	23.531837	0.0	892.0	2259.0	7.756898	4.7288227	22.953444	0.0	4263	4255	3896	0.8686679	20	85	192	433	618	0	359	329	2020-02-29_215746
106	5000	706	28	0	8	350	533	3046	8.045507	4.909520899439795	23.531837	0.0	883.0	2259.0	7.756898	4.7288227	22.953444	0.0	4266	4258	3908	0.8348968	20	85	192	433	622	0	350	329	2020-02-29_215746
106	5000	706	26	0	6	345	531	3057	8.034779	4.909498172140009	23.531837	0.0	876.0	2259.0	7.756898	4.7288227	22.953444	0.0	4268	4262	3917	0.8436912	20	85	192	434	623	0	343	329	2020-02-29_215747
107	5000	705	26	0	5	334	532	3068	8.023463	4.900277748799639	23.531837	0.0	866.0	2259.0	7.756898	4.7288227	22.953444	0.0	4269	4264	3930	0.8214286	20	85	192	434	626	0	333	330	2020-02-29_215747
107	5000	704	25	0	5	324	532	3078	8.035191	4.911587672656014	23.531837	0.0	856.0	2259.0	7.756898	4.7288227	22.953444	0.0	4271	4266	3942	0.83082706	20	85	192	434	630	0	323	332	2020-02-29_215747
107	5000	704	24	0	4	315	530	3091	8.042089	4.917981160627709	23.531837	0.0	845.0	2259.0	7.756898	4.7288227	22.953444	0.0	4272	4268	3953	0.8320755	20	85	192	435	631	0	312	332	2020-02-29_215748
108	5000	704	24	0	3	300	532	3105	8.043414	4.918836255026159	23.531837	0.0	832.0	2259.0	7.756898	4.7288227	22.953444	0.0	4272	4269	3969	0.8364662	20	85	192	436	633	0	299	332	2020-02-29_215748
108	5000	703	23	0	3	290	530	3119	8.016639	4.923452748111901	23.531837	0.0	820.0	2259.0	7.756898	4.7288227	22.953444	0.0	4274	4271	3981	0.8396226	20	85	192	436	633	0	287	332	2020-02-29_215748
108	5000	702	22	0	4	277	531	3132	8.011831	4.9419209449709705	23.531837	0.0	808.0	2259.0	7.756898	4.7288227	22.953444	0.0	4276	4272	3995	0.8512241	20	85	192	437	636	0	275	332	2020-02-29_215749
109	5000	702	20	0	6	264	532	3141	8.00686	4.965127452124943	23.531837	0.0	796.0	2259.0	7.756898	4.7288227	22.953444	0.0	4278	4272	4008	0.86466163	20	85	192	437	638	0	263	335	2020-02-29_215749
109	5000	702	19	0	5	253	533	3151	8.011356	4.954845430521162	23.531837	0.0	786.0	2259.0	7.756898	4.7288227	22.953444	0.0	4279	4274	4021	0.8686679	20	85	192	441	639	0	253	337	2020-02-29_215749
109	5000	701	19	0	3	249	533	3158	8.034243	4.998991864613863	25.979935	0.0	782.0	2259.0	7.756898	4.7288227	22.953444	0.0	4280	4277	4028	0.8761726	20	85	192	442	640	0	249	337	2020-02-29_215750
110	5000	700	19	0	3	245	533	3163	8.056448	4.996507760223498	25.979935	0.0	778.0	2259.0	7.756898	4.7288227	22.953444	0.0	4281	4278	4033	0.8761726	20	85	192	442	640	0	245	337	2020-02-29_215750
110	5000	700	17	0	4	227	533	3181	8.052724	4.985993221286002	25.979935	0.0	760.0	2259.0	7.756898	4.7288227	22.953444	0.0	4283	4279	4052	0.8686679	20	85	192	444	643	0	227	338	2020-02-29_215750
110	5000	699	17	0	4	212	530	3198	8.078249	4.994597568128358	25.979935	0.0	742.0	2259.0	7.756898	4.7288227	22.953444	0.0	4284	4280	4068	0.88301885	20	85	192	445	644	0	209	340	2020-02-29_215751
111	5000	698	16	0	5	201	531	3208	8.071726	5.015466610317914	25.979935	0.0	732.0	2259.0	7.756898	4.7288227	22.953444	0.0	4286	4281	4080	0.8851224	20	85	193	445	646	0	199	341	2020-02-29_215751
111	5000	698	16	0	3	197	530	3215	8.026357	5.000336826423351	25.979935	0.0	727.0	2259.0	7.756898	4.7288227	22.953444	0.0	4286	4283	4086	0.88113207	20	85	193	445	646	0	194	341	2020-02-29_215751
111	5000	697	17	0	2	187	527	3229	7.997907	5.00294388890601	25.979935	0.0	714.0	2259.0	7.756898	4.7288227	22.953444	0.0	4286	4284	4097	0.86527514	20	85	193	446	647	0	181	341	2020-02-29_215752
112	5000	697	16	0	1	177	531	3236	8.014336	5.001045499213647	25.979935	0.0	708.0	2259.0	7.756898	4.7288227	22.953444	0.0	4287	4286	4109	0.8549906	20	85	194	446	647	0	175	342	2020-02-29_215752
112	5000	696	17	0	1	164	529	3250	8.047377	5.019489071442439	25.979935	0.0	693.0	2259.0	7.756898	4.7288227	22.953444	0.0	4287	4286	4122	0.8582231	20	85	194	447	648	0	160	343	2020-02-29_215752
112	5000	696	16	0	2	147	532	3261	8.054016	5.013144381763528	25.979935	0.0	679.0	2259.0	7.756898	4.7288227	22.953444	0.0	4288	4286	4139	0.8947368	20	85	194	449	653	0	146	346	2020-02-29_215753
113	5000	694	17	0	2	136	529	3273	8.053086	5.029129434409299	25.979935	0.0	665.0	2259.0	7.756898	4.7288227	22.953444	0.0	4289	4287	4151	0.9168242	20	85	195	450	653	0	132	349	2020-02-29_215753
113	5000	694	17	0	2	124	529	3283	8.020943	5.0395742230479526	25.979935	0.0	653.0	2259.0	7.756898	4.7288227	22.953444	0.0	4289	4287	4163	0.92627597	20	85	195	451	653	0	120	351	2020-02-29_215753
113	5000	694	17	0	1	113	531	3293	8.03784	5.031004716094902	25.979935	0.0	644.0	2259.0	7.756898	4.7288227	22.953444	0.0	4289	4288	4175	0.9322034	20	85	195	451	653	0	111	351	2020-02-29_215754
114	5000	694	17	0	0	105	521	3311	8.021718	5.0331868299842935	25.979935	0.0	626.0	2259.0	7.756898	4.7288227	22.953444	0.0	4289	4289	4184	0.9462572	20	85	195	451	653	0	93	352	2020-02-29_215754
114	5000	694	16	0	1	84	523	3329	8.025993	5.0572580584566	25.979935	0.0	607.0	2259.0	7.756898	4.7288227	22.953444	0.0	4290	4289	4205	0.94837475	20	85	195	452	654	0	74	353	2020-02-29_215754
114	5000	694	13	0	4	69	523	3344	7.975039	5.003142894972584	25.979935	0.0	592.0	2259.0	7.756898	4.7288227	22.953444	0.0	4293	4289	4220	0.96367115	20	85	196	452	657	0	59	353	2020-02-29_215755
115	5000	694	13	0	4	52	523	3359	7.9894147	5.044215585238336	25.979935	0.0	575.0	2259.0	7.756898	4.7288227	22.953444	0.0	4293	4289	4237	0.95984703	20	85	197	454	660	0	42	355	2020-02-29_215755
115	5000	694	13	0	3	37	527	3369	8.004437	5.050714219453217	25.979935	0.0	564.0	2259.0	7.756898	4.7288227	22.953444	0.0	4293	4290	4253	0.95635676	20	85	197	455	662	0	31	357	2020-02-29_215755
115	5000	694	13	0	0	28	529	3378	8.001604	5.107301437095754	25.979935	0.0	557.0	2259.0	7.756898	4.7288227	22.953444	0.0	4293	4293	4265	0.94706994	20	85	197	455	663	0	24	358	2020-02-29_215755
116	5000	694	13	0	0	15	527	3392	8.0234785	5.103288016953813	25.979935	0.0	542.0	2259.0	7.756898	4.7288227	22.953444	0.0	4293	4293	4278	0.9297913	20	85	198	455	666	0	9	359	2020-02-29_215756
116	5000	694	12	0	1	3	528	3403	7.9976487	5.105066004820527	25.979935	0.0	531.0	2259.0	7.756898	4.7288227	22.953444	0.0	4294	4293	4290	0.9280303	20	85	198	455	666	2	0	359	2020-02-29_215756
116	5000	693	13	0	1	0	515	3416	7.9876566	5.110283540447588	25.979935	0.0	515.0	2259.0	7.756898	4.7288227	22.953444	0.0	4294	4293	4293	0.9339806	20	85	198	455	666	18	0	362	2020-02-29_215756
117	5000	693	12	0	2	0	509	3422	8.030824	5.119080451108089	25.979935	0.0	509.0	2259.0	7.756898	4.7288227	22.953444	0.0	4295	4293	4293	0.9410609	20	85	198	455	666	24	0	362	2020-02-29_215757
117	5000	693	12	0	1	0	494	3438	8.024862	5.097583474995373	25.979935	0.0	494.0	2259.0	7.756898	4.7288227	22.953444	0.0	4295	4294	4294	0.91497976	20	85	198	455	666	39	0	362	2020-02-29_215757
117	5000	693	11	0	2	0	485	3447	8.043062	5.094575031140949	25.979935	0.0	485.0	2259.0	7.756898	4.7288227	22.953444	0.0	4296	4294	4294	0.92783505	20	85	198	455	666	48	0	362	2020-02-29_215757
118	5000	692	12	0	1	0	469	3463	8.059048	5.062905566135561	25.979935	0.0	469.0	2259.0	7.756898	4.7288227	22.953444	0.0	4296	4295	4295	0.9275053	20	85	198	455	666	64	0	363	2020-02-29_215757
118	5000	692	11	0	2	0	455	3476	8.096644	5.0464983820268685	25.979935	0.0	455.0	2259.0	7.756898	4.7288227	22.953444	0.0	4297	4295	4295	0.93846154	20	85	198	455	666	78	0	364	2020-02-29_215758
118	5000	692	11	0	1	0	445	3487	8.058389	5.048378924045043	25.979935	0.0	445.0	2259.0	7.756898	4.7288227	22.953444	0.0	4297	4296	4296	0.93932587	20	85	198	455	666	88	0	364	2020-02-29_215758
119	5000	692	11	0	1	0	431	3501	7.971562	5.020938138804458	25.979935	0.0	431.0	2259.0	7.756898	4.7288227	22.953444	0.0	4297	4296	4296	0.9512761	20	85	198	455	666	102	0	364	2020-02-29_215758
119	5000	692	11	0	0	0	419	3514	7.9986763	5.064340327573889	25.979935	0.0	419.0	2259.0	7.756898	4.7288227	22.953444	0.0	4297	4297	4297	0.9522673	20	85	198	455	666	114	0	364	2020-02-29_215758
119	5000	692	10	0	1	0	404	3529	8.01309	5.062544834268099	25.979935	0.0	404.0	2259.0	7.756898	4.7288227	22.953444	0.0	4298	4297	4297	0.96039605	20	85	198	455	666	129	0	364	2020-02-29_215759
120	5000	692	9	0	2	0	395	3538	7.984014	5.057145289127236	25.979935	0.0	395.0	2259.0	7.756898	4.7288227	22.953444	0.0	4299	4297	4297	0.9746835	20	85	198	455	666	138	0	364	2020-02-29_215759
120	5000	692	8	0	3	0	386	3547	8.000807	5.0366343244266965	25.979935	0.0	386.0	2259.0	7.756898	4.7288227	22.953444	0.0	4300	4297	4297	0.9766839	20	85	198	455	666	147	0	364	2020-02-29_215759
120	5000	692	8	0	2	0	369	3565	7.9525485	5.0422428947268925	25.979935	0.0	369.0	2259.0	7.756898	4.7288227	22.953444	0.0	4300	4298	4298	0.98644984	20	85	198	455	666	164	0	364	2020-02-29_215759
121	5000	692	8	0	1	0	356	3579	7.944098	5.0800280013026065	25.979935	0.0	356.0	2259.0	7.756898	4.7288227	22.953444	0.0	4300	4299	4299	0.98876405	20	85	198	455	666	177	0	364	2020-02-29_215759
121	5000	692	8	0	0	0	348	3588	8.047755	5.0987026733685905	25.979935	0.0	348.0	2259.0	7.756898	4.7288227	22.953444	0.0	4300	4300	4300	0.99712646	20	85	198	455	666	185	0	364	2020-02-29_215800
121	5000	692	7	0	1	0	334	3601	7.9515424	5.097017141449926	25.979935	0.0	334.0	2259.0	7.756898	4.7288227	22.953444	0.0	4301	4300	4300	0.98802394	20	85	198	455	666	199	0	365	2020-02-29_215800
122	5000	692	7	0	1	0	323	3612	7.975046	5.124919239431326	25.979935	0.0	323.0	2259.0	7.756898	4.7288227	22.953444	0.0	4301	4300	4300	0.9721362	20	85	198	455	666	210	0	365	2020-02-29_215800
122	5000	692	6	0	2	0	315	3619	7.996556	5.14920987484537	25.979935	0.0	315.0	2259.0	7.756898	4.7288227	22.953444	0.0	4302	4300	4300	0.984127	20	85	198	455	666	218	0	366	2020-02-29_215800
122	5000	692	6	0	1	0	304	3631	7.9448066	5.150265821985247	25.979935	0.0	304.0	2259.0	7.756898	4.7288227	22.953444	0.0	4302	4301	4301	0.9934211	20	85	198	455	666	229	0	366	2020-02-29_215801
123	5000	692	6	0	1	0	295	3640	7.9543695	5.129128444765765	25.979935	0.0	295.0	2259.0	7.756898	4.7288227	22.953444	0.0	4302	4301	4301	0.9932203	20	85	198	455	666	238	0	366	2020-02-29_215801
123	5000	692	5	0	1	0	289	3647	7.9406433	5.117166440498173	25.979935	0.0	289.0	2259.0	7.756898	4.7288227	22.953444	0.0	4303	4302	4302	0.982699	20	85	198	455	666	244	0	366	2020-02-29_215801
123	5000	692	5	0	1	0	274	3662	8.106997	5.126982142775025	25.979935	0.0	274.0	2259.0	7.756898	4.7288227	22.953444	0.0	4303	4302	4302	1.0036496	20	85	198	455	666	259	0	366	2020-02-29_215801
124	5000	692	5	0	1	0	268	3668	8.013095	5.095489017876383	25.979935	0.0	268.0	2259.0	7.756898	4.7288227	22.953444	0.0	4303	4302	4302	1.0	20	85	198	455	666	265	0	366	2020-02-29_215801
124	5000	692	5	0	0	0	258	3679	8.044655	5.132943115430476	25.979935	0.0	258.0	2259.0	7.756898	4.7288227	22.953444	0.0	4303	4303	4303	0.9767442	20	85	198	455	666	275	0	366	2020-02-29_215802
124	5000	692	5	0	0	0	246	3691	8.100923	5.169089313333988	25.979935	0.0	246.0	2259.0	7.756898	4.7288227	22.953444	0.0	4303	4303	4303	0.9918699	20	85	198	455	666	287	0	366	2020-02-29_215802
125	5000	692	5	0	0	0	231	3706	8.1007395	5.17438642024828	25.979935	0.0	231.0	2259.0	7.756898	4.7288227	22.953444	0.0	4303	4303	4303	0.9177489	20	85	198	455	666	302	0	366	2020-02-29_215802
125	5000	692	4	0	1	0	223	3714	8.130311	5.225736589849716	25.979935	0.0	223.0	2259.0	7.756898	4.7288227	22.953444	0.0	4304	4303	4303	0.9192825	20	85	198	455	666	310	0	366	2020-02-29_215802
125	5000	692	3	0	2	0	207	3730	8.177868	5.17879813313473	25.979935	0.0	207.0	2259.0	7.756898	4.7288227	22.953444	0.0	4305	4303	4303	0.9227053	20	85	198	455	666	326	0	366	2020-02-29_215802
126	5000	692	2	0	3	0	197	3740	8.236863	5.263025383535989	25.979935	0.0	197.0	2259.0	7.756898	4.7288227	22.953444	0.0	4306	4303	4303	0.92385787	20	85	198	455	666	336	0	366	2020-02-29_215803
126	5000	692	1	0	3	0	186	3752	8.374239	5.335979321875819	25.979935	0.0	186.0	2259.0	7.756898	4.7288227	22.953444	0.0	4307	4304	4304	0.8924731	20	85	198	455	666	347	0	366	2020-02-29_215803
126	5000	692	1	0	2	0	174	3765	8.50966	5.2830520354435375	25.979935	0.0	174.0	2259.0	7.756898	4.7288227	22.953444	0.0	4307	4305	4305	0.9137931	20	85	198	455	666	359	0	366	2020-02-29_215803
127	5000	692	1	0	1	0	164	3776	8.501121	5.373183187338514	25.979935	0.0	164.0	2259.0	7.756898	4.7288227	22.953444	0.0	4307	4306	4306	0.8231707	20	85	198	455	666	369	0	366	2020-02-29_215803
127	5000	692	1	0	0	0	156	3785	8.422722	5.3913474663057475	25.979935	0.0	156.0	2259.0	7.756898	4.7288227	22.953444	0.0	4307	4307	4307	0.724359	20	85	198	455	666	377	0	366	2020-02-29_215803
127	5000	692	0	0	1	0	144	3797	8.339969	5.310763265922781	23.531837	0.0	144.0	2259.0	7.756898	4.7288227	22.953444	0.0	4308	4307	4307	0.6944444	20	85	198	455	666	389	0	366	2020-02-29_215804
128	5000	692	0	0	1	0	138	3803	8.152986	5.208851638435803	23.531837	0.0	138.0	2259.0	7.756898	4.7288227	22.953444	0.0	4308	4307	4307	0.64492756	20	85	198	455	666	395	0	366	2020-02-29_215804
128	5000	692	0	0	1	0	120	3821	8.385337	5.41279215035226	23.531837	0.0	120.0	2259.0	7.756898	4.7288227	22.953444	0.0	4308	4307	4307	0.55	20	85	198	455	666	413	0	366	2020-02-29_215804
128	5000	692	0	0	0	0	111	3831	8.546681	5.583691466882717	23.531837	0.0	111.0	2259.0	7.756898	4.7288227	22.953444	0.0	4308	4308	4308	0.5315315	20	85	198	455	666	422	0	366	2020-02-29_215804
129	5000	692	0	0	0	0	108	3834	8.551794	5.454099027108856	23.531837	0.0	108.0	2259.0	7.756898	4.7288227	22.953444	0.0	4308	4308	4308	0.5462963	20	85	198	455	666	425	0	366	2020-02-29_215804
129	5000	692	0	0	0	0	95	3847	8.638381	5.555680112502085	23.531837	0.0	95.0	2259.0	7.756898	4.7288227	22.953444	0.0	4308	4308	4308	0.5473684	20	85	198	455	666	438	0	366	2020-02-29_215804
129	5000	692	0	0	0	0	83	3859	8.454742	5.388203040892918	23.531837	0.0	83.0	2259.0	7.756898	4.7288227	22.953444	0.0	4308	4308	4308	0.55421686	20	85	198	455	666	450	0	366	2020-02-29_215805
130	5000	692	0	0	0	0	74	3868	8.617617	5.495675207277693	23.531837	0.0	74.0	2259.0	7.756898	4.7288227	22.953444	0.0	4308	4308	4308	0.5675676	20	85	198	455	666	459	0	366	2020-02-29_215805
130	5000	692	0	0	0	0	67	3875	8.619284	5.258748168219594	19.920166	0.0	67.0	2259.0	7.756898	4.7288227	22.953444	0.0	4308	4308	4308	0.5522388	20	85	198	455	666	466	0	366	2020-02-29_215805
130	5000	692	0	0	0	0	56	3886	8.84525	5.233834947653331	19.920166	0.0	56.0	2259.0	7.756898	4.7288227	22.953444	0.0	4308	4308	4308	0.64285713	20	85	198	455	666	477	0	366	2020-02-29_215805
131	5000	692	0	0	0	0	49	3893	8.957057	5.331748468634665	19.920166	0.0	49.0	2259.0	7.756898	4.7288227	22.953444	0.0	4308	4308	4308	0.6122449	20	85	198	455	666	484	0	366	2020-02-29_215805
131	5000	692	0	0	0	0	44	3898	8.7776785	5.277645167419234	18.740997	0.0	44.0	2259.0	7.756898	4.7288227	22.953444	0.0	4308	4308	4308	0.6363636	20	85	198	455	666	489	0	366	2020-02-29_215805
131	5000	692	0	0	0	0	41	3901	8.56222	5.097446715042278	18.740997	0.0	41.0	2259.0	7.756898	4.7288227	22.953444	0.0	4308	4308	4308	0.5365854	20	85	198	455	666	492	0	366	2020-02-29_215806
132	5000	692	0	0	0	0	34	3908	8.105687	5.166056976441306	18.740997	0.0	34.0	2259.0	7.756898	4.7288227	22.953444	0.0	4308	4308	4308	0.5294118	20	85	198	455	666	499	0	366	2020-02-29_215806
132	5000	692	0	0	0	0	28	3914	9.138511	4.846378917381497	18.740997	0.0	28.0	2259.0	7.756898	4.7288227	22.953444	0.0	4308	4308	4308	0.39285713	20	85	198	455	666	505	0	366	2020-02-29_215806
132	5000	692	0	0	0	0	24	3918	9.363799	5.1598104495341754	18.740997	0.0	24.0	2259.0	7.756898	4.7288227	22.953444	0.0	4308	4308	4308	0.375	20	85	198	455	666	509	0	366	2020-02-29_215806
133	5000	692	0	0	0	0	21	3921	9.750331	4.989801305205417	18.740997	0.0	21.0	2259.0	7.756898	4.7288227	22.953444	0.0	4308	4308	4308	0.33333334	20	85	198	455	666	512	0	366	2020-02-29_215806
133	5000	692	0	0	0	0	20	3922	9.57516	5.05274626587072	18.740997	0.0	20.0	2259.0	7.756898	4.7288227	22.953444	0.0	4308	4308	4308	0.35	20	85	198	455	666	513	0	366	2020-02-29_215806
133	5000	692	0	0	0	0	16	3926	11.208298	4.116700579751955	18.740997	3.8320465	16.0	2259.0	7.756898	4.7288227	22.953444	0.0	4308	4308	4308	0.375	20	85	198	455	666	517	0	366	2020-02-29_215807
134	5000	692	0	0	0	0	16	3926	11.208298	4.116700579751955	18.740997	3.8320465	16.0	2259.0	7.756898	4.7288227	22.953444	0.0	4308	4308	4308	0.375	20	85	198	455	666	517	0	366	2020-02-29_215807
134	5000	692	0	0	0	0	15	3927	11.061088	4.217373093446461	18.740997	3.8320465	15.0	2259.0	7.756898	4.7288227	22.953444	0.0	4308	4308	4308	0.4	20	85	198	455	666	518	0	366	2020-02-29_215807
134	5000	692	0	0	0	0	12	3930	11.255834	4.734161472856013	18.740997	3.8320465	12.0	2259.0	7.756898	4.7288227	22.953444	0.0	4308	4308	4308	0.41666666	20	85	198	455	666	521	0	366	2020-02-29_215807
135	5000	692	0	0	0	0	11	3931	11.854797	4.4629485345668485	18.740997	3.8320465	11.0	2259.0	7.756898	4.7288227	22.953444	0.0	4308	4308	4308	0.36363637	20	85	198	455	666	522	0	366	2020-02-29_215807
135	5000	692	0	0	0	0	10	3932	12.657073	3.7768017795250692	18.740997	7.588005	10.0	2259.0	7.756898	4.7288227	22.953444	0.0	4308	4308	4308	0.4	20	85	198	455	666	523	0	366	2020-02-29_215807
135	5000	692	0	0	0	0	8	3934	13.436603	3.753299787200929	18.740997	7.588005	8.0	2259.0	7.756898	4.7288227	22.953444	0.0	4308	4308	4308	0.375	20	85	198	455	666	525	0	366	2020-02-29_215807
136	5000	692	0	0	0	0	8	3934	13.436603	3.753299787200929	18.740997	7.588005	8.0	2259.0	7.756898	4.7288227	22.953444	0.0	4308	4308	4308	0.375	20	85	198	455	666	525	0	366	2020-02-29_215808
136	5000	692	0	0	0	0	8	3934	13.436603	3.753299787200929	18.740997	7.588005	8.0	2259.0	7.756898	4.7288227	22.953444	0.0	4308	4308	4308	0.375	20	85	198	455	666	525	0	366	2020-02-29_215808
136	5000	692	0	0	0	0	8	3934	13.436603	3.753299787200929	18.740997	7.588005	8.0	2259.0	7.756898	4.7288227	22.953444	0.0	4308	4308	4308	0.375	20	85	198	455	666	525	0	366	2020-02-29_215808
137	5000	692	0	0	0	0	8	3934	13.436603	3.753299787200929	18.740997	7.588005	8.0	2259.0	7.756898	4.7288227	22.953444	0.0	4308	4308	4308	0.375	20	85	198	455	666	525	0	366	2020-02-29_215808
137	5000	692	0	0	0	0	8	3934	13.436603	3.753299787200929	18.740997	7.588005	8.0	2259.0	7.756898	4.7288227	22.953444	0.0	4308	4308	4308	0.375	20	85	198	455	666	525	0	366	2020-02-29_215808
137	5000	692	0	0	0	0	7	3935	13.970038	3.7120481736329314	18.740997	7.588005	7.0	2259.0	7.756898	4.7288227	22.953444	0.0	4308	4308	4308	0.14285715	20	85	198	455	666	526	0	366	2020-02-29_215808
138	5000	692	0	0	0	0	7	3935	13.970038	3.7120481736329314	18.740997	7.588005	7.0	2259.0	7.756898	4.7288227	22.953444	0.0	4308	4308	4308	0.14285715	20	85	198	455	666	526	0	366	2020-02-29_215808
138	5000	692	0	0	0	0	7	3935	13.970038	3.7120481736329314	18.740997	7.588005	7.0	2259.0	7.756898	4.7288227	22.953444	0.0	4308	4308	4308	0.14285715	20	85	198	455	666	526	0	366	2020-02-29_215809
138	5000	692	0	0	0	0	7	3935	13.970038	3.7120481736329314	18.740997	7.588005	7.0	2259.0	7.756898	4.7288227	22.953444	0.0	4308	4308	4308	0.14285715	20	85	198	455	666	526	0	366	2020-02-29_215809
139	5000	692	0	0	0	0	6	3936	14.180625	4.020279973087909	18.740997	7.588005	6.0	2259.0	7.756898	4.7288227	22.953444	0.0	4308	4308	4308	0.16666667	20	85	198	455	666	527	0	366	2020-02-29_215809
139	5000	692	0	0	0	0	5	3937	14.2801285	4.48654175624634	18.740997	7.588005	5.0	2259.0	7.756898	4.7288227	22.953444	0.0	4308	4308	4308	0.2	20	85	198	455	666	528	0	366	2020-02-29_215809
139	5000	692	0	0	0	0	5	3937	14.2801285	4.48654175624634	18.740997	7.588005	5.0	2259.0	7.756898	4.7288227	22.953444	0.0	4308	4308	4308	0.2	20	85	198	455	666	528	0	366	2020-02-29_215809
140	5000	692	0	0	0	0	5	3937	14.2801285	4.48654175624634	18.740997	7.588005	5.0	2259.0	7.756898	4.7288227	22.953444	0.0	4308	4308	4308	0.2	20	85	198	455	666	528	0	366	2020-02-29_215809
140	5000	692	0	0	0	0	5	3937	14.2801285	4.48654175624634	18.740997	7.588005	5.0	2259.0	7.756898	4.7288227	22.953444	0.0	4308	4308	4308	0.2	20	85	198	455	666	528	0	366	2020-02-29_215809
140	5000	692	0	0	0	0	5	3937	14.2801285	4.48654175624634	18.740997	7.588005	5.0	2259.0	7.756898	4.7288227	22.953444	0.0	4308	4308	4308	0.2	20	85	198	455	666	528	0	366	2020-02-29_215810
141	5000	692	0	0	0	0	4	3938	14.75144	5.035657196339704	18.740997	7.588005	4.0	2259.0	7.756898	4.7288227	22.953444	0.0	4308	4308	4308	0.0	20	85	198	455	666	529	0	366	2020-02-29_215810
141	5000	692	0	0	0	0	4	3938	14.75144	5.035657196339704	18.740997	7.588005	4.0	2259.0	7.756898	4.7288227	22.953444	0.0	4308	4308	4308	0.0	20	85	198	455	666	529	0	366	2020-02-29_215810
141	5000	692	0	0	0	0	3	3939	14.682256	6.165066829421273	18.740997	7.588005	3.0	2259.0	7.756898	4.7288227	22.953444	0.0	4308	4308	4308	0.0	20	85	198	455	666	530	0	366	2020-02-29_215810
142	5000	692	0	0	0	0	2	3940	12.652885	7.162822520399359	17.717766	7.588005	2.0	2259.0	7.756898	4.7288227	22.953444	0.0	4308	4308	4308	0.0	20	85	198	455	666	531	0	366	2020-02-29_215810
142	5000	692	0	0	0	0	2	3940	12.652885	7.162822520399359	17.717766	7.588005	2.0	2259.0	7.756898	4.7288227	22.953444	0.0	4308	4308	4308	0.0	20	85	198	455	666	531	0	366	2020-02-29_215810
142	5000	692	0	0	0	0	2	3940	12.652885	7.162822520399359	17.717766	7.588005	2.0	2259.0	7.756898	4.7288227	22.953444	0.0	4308	4308	4308	0.0	20	85	198	455	666	531	0	366	2020-02-29_215810
143	5000	692	0	0	0	0	2	3940	12.652885	7.162822520399359	17.717766	7.588005	2.0	2259.0	7.756898	4.7288227	22.953444	0.0	4308	4308	4308	0.0	20	85	198	455	666	531	0	366	2020-02-29_215811
143	5000	692	0	0	0	0	1	3941	17.717766	NaN	17.717766	17.717766	1.0	2259.0	7.756898	4.7288227	22.953444	0.0	4308	4308	4308	0.0	20	85	198	455	666	532	0	366	2020-02-29_215811
143	5000	692	0	0	0	0	1	3941	17.717766	NaN	17.717766	17.717766	1.0	2259.0	7.756898	4.7288227	22.953444	0.0	4308	4308	4308	0.0	20	85	198	455	666	532	0	366	2020-02-29_215811
144	5000	692	0	0	0	0	1	3941	17.717766	NaN	17.717766	17.717766	1.0	2259.0	7.756898	4.7288227	22.953444	0.0	4308	4308	4308	0.0	20	85	198	455	666	532	0	366	2020-02-29_215811
144	5000	692	0	0	0	0	1	3941	17.717766	NaN	17.717766	17.717766	1.0	2259.0	7.756898	4.7288227	22.953444	0.0	4308	4308	4308	0.0	20	85	198	455	666	532	0	366	2020-02-29_215811
144	5000	692	0	0	0	0	1	3941	17.717766	NaN	17.717766	17.717766	1.0	2259.0	7.756898	4.7288227	22.953444	0.0	4308	4308	4308	0.0	20	85	198	455	666	532	0	366	2020-02-29_215811
145	5000	692	0	0	0	0	0	3942	NaN	-0.0	9999.0	9999.0	0.0	2259.0	7.756898	4.7288227	22.953444	0.0	4308	4308	4308	0.0	20	85	198	455	666	533	0	366	2020-02-29_215811
145	5000	692	0	0	0	0	0	3942	NaN	-0.0	9999.0	9999.0	0.0	2259.0	7.756898	4.7288227	22.953444	0.0	4308	4308	4308	0.0	20	85	198	455	666	533	0	366	2020-02-29_215812
145	5000	692	0	0	0	0	0	3942	NaN	-0.0	9999.0	9999.0	0.0	2259.0	7.756898	4.7288227	22.953444	0.0	4308	4308	4308	0.0	20	85	198	455	666	533	0	366	2020-02-29_215812
146	5000	692	0	0	0	0	0	3942	NaN	-0.0	9999.0	9999.0	0.0	2259.0	7.756898	4.7288227	22.953444	0.0	4308	4308	4308	0.0	20	85	198	455	666	533	0	366	2020-02-29_215812
146	5000	692	0	0	0	0	0	3942	NaN	-0.0	9999.0	9999.0	0.0	2259.0	7.756898	4.7288227	22.953444	0.0	4308	4308	4308	0.0	20	85	198	455	666	533	0	366	2020-02-29_215812
146	5000	692	0	0	0	0	0	3942	NaN	-0.0	9999.0	9999.0	0.0	2259.0	7.756898	4.7288227	22.953444	0.0	4308	4308	4308	0.0	20	85	198	455	666	533	0	366	2020-02-29_215812
147	5000	692	0	0	0	0	0	3942	NaN	-0.0	9999.0	9999.0	0.0	2259.0	7.756898	4.7288227	22.953444	0.0	4308	4308	4308	0.0	20	85	198	455	666	533	0	366	2020-02-29_215812
147	5000	692	0	0	0	0	0	3942	NaN	-0.0	9999.0	9999.0	0.0	2259.0	7.756898	4.7288227	22.953444	0.0	4308	4308	4308	0.0	20	85	198	455	666	533	0	366	2020-02-29_215812
147	5000	692	0	0	0	0	0	3942	NaN	-0.0	9999.0	9999.0	0.0	2259.0	7.756898	4.7288227	22.953444	0.0	4308	4308	4308	0.0	20	85	198	455	666	533	0	366	2020-02-29_215813
148	5000	692	0	0	0	0	0	3942	NaN	-0.0	9999.0	9999.0	0.0	2259.0	7.756898	4.7288227	22.953444	0.0	4308	4308	4308	0.0	20	85	198	455	666	533	0	366	2020-02-29_215813
148	5000	692	0	0	0	0	0	3942	NaN	-0.0	9999.0	9999.0	0.0	2259.0	7.756898	4.7288227	22.953444	0.0	4308	4308	4308	0.0	20	85	198	455	666	533	0	366	2020-02-29_215813
148	5000	692	0	0	0	0	0	3942	NaN	-0.0	9999.0	9999.0	0.0	2259.0	7.756898	4.7288227	22.953444	0.0	4308	4308	4308	0.0	20	85	198	455	666	533	0	366	2020-02-29_215813
149	5000	692	0	0	0	0	0	3942	NaN	-0.0	9999.0	9999.0	0.0	2259.0	7.756898	4.7288227	22.953444	0.0	4308	4308	4308	0.0	20	85	198	455	666	533	0	366	2020-02-29_215813
149	5000	692	0	0	0	0	0	3942	NaN	-0.0	9999.0	9999.0	0.0	2259.0	7.756898	4.7288227	22.953444	0.0	4308	4308	4308	0.0	20	85	198	455	666	533	0	366	2020-02-29_215813
149	5000	692	0	0	0	0	0	3942	NaN	-0.0	9999.0	9999.0	0.0	2259.0	7.756898	4.7288227	22.953444	0.0	4308	4308	4308	0.0	20	85	198	455	666	533	0	366	2020-02-29_215813
150	5000	692	0	0	0	0	0	3942	NaN	-0.0	9999.0	9999.0	0.0	2259.0	7.756898	4.7288227	22.953444	0.0	4308	4308	4308	0.0	20	85	198	455	666	533	0	366	2020-02-29_215814
150	5000	692	0	0	0	0	0	3942	NaN	-0.0	9999.0	9999.0	0.0	2259.0	7.756898	4.7288227	22.953444	0.0	4308	4308	4308	0.0	20	85	198	455	666	533	0	366	2020-02-29_215814
150	5000	692	0	0	0	0	0	3942	NaN	-0.0	9999.0	9999.0	0.0	2259.0	7.756898	4.7288227	22.953444	0.0	4308	4308	4308	0.0	20	85	198	455	666	533	0	366	2020-02-29_215814
151	5000	692	0	0	0	0	0	3942	NaN	-0.0	9999.0	9999.0	0.0	2259.0	7.756898	4.7288227	22.953444	0.0	4308	4308	4308	0.0	20	85	198	455	666	533	0	366	2020-02-29_215814
151	5000	692	0	0	0	0	0	3942	NaN	-0.0	9999.0	9999.0	0.0	2259.0	7.756898	4.7288227	22.953444	0.0	4308	4308	4308	0.0	20	85	198	455	666	533	0	366	2020-02-29_215814
151	5000	692	0	0	0	0	0	3942	NaN	-0.0	9999.0	9999.0	0.0	2259.0	7.756898	4.7288227	22.953444	0.0	4308	4308	4308	0.0	20	85	198	455	666	533	0	366	2020-02-29_215814
152	5000	692	0	0	0	0	0	3942	NaN	-0.0	9999.0	9999.0	0.0	2259.0	7.756898	4.7288227	22.953444	0.0	4308	4308	4308	0.0	20	85	198	455	666	533	0	366	2020-02-29_215814
152	5000	692	0	0	0	0	0	3942	NaN	-0.0	9999.0	9999.0	0.0	2259.0	7.756898	4.7288227	22.953444	0.0	4308	4308	4308	0.0	20	85	198	455	666	533	0	366	2020-02-29_215815
152	5000	692	0	0	0	0	0	3942	NaN	-0.0	9999.0	9999.0	0.0	2259.0	7.756898	4.7288227	22.953444	0.0	4308	4308	4308	0.0	20	85	198	455	666	533	0	366	2020-02-29_215815
153	5000	692	0	0	0	0	0	3942	NaN	-0.0	9999.0	9999.0	0.0	2259.0	7.756898	4.7288227	22.953444	0.0	4308	4308	4308	0.0	20	85	198	455	666	533	0	366	2020-02-29_215815
153	5000	692	0	0	0	0	0	3942	NaN	-0.0	9999.0	9999.0	0.0	2259.0	7.756898	4.7288227	22.953444	0.0	4308	4308	4308	0.0	20	85	198	455	666	533	0	366	2020-02-29_215815
153	5000	692	0	0	0	0	0	3942	NaN	-0.0	9999.0	9999.0	0.0	2259.0	7.756898	4.7288227	22.953444	0.0	4308	4308	4308	0.0	20	85	198	455	666	533	0	366	2020-02-29_215815
154	5000	692	0	0	0	0	0	3942	NaN	-0.0	9999.0	9999.0	0.0	2259.0	7.756898	4.7288227	22.953444	0.0	4308	4308	4308	0.0	20	85	198	455	666	533	0	366	2020-02-29_215815
154	5000	692	0	0	0	0	0	3942	NaN	-0.0	9999.0	9999.0	0.0	2259.0	7.756898	4.7288227	22.953444	0.0	4308	4308	4308	0.0	20	85	198	455	666	533	0	366	2020-02-29_215815
154	5000	692	0	0	0	0	0	3942	NaN	-0.0	9999.0	9999.0	0.0	2259.0	7.756898	4.7288227	22.953444	0.0	4308	4308	4308	0.0	20	85	198	455	666	533	0	366	2020-02-29_215816
155	5000	692	0	0	0	0	0	3942	NaN	-0.0	9999.0	9999.0	0.0	2259.0	7.756898	4.7288227	22.953444	0.0	4308	4308	4308	0.0	20	85	198	455	666	533	0	366	2020-02-29_215816
155	5000	692	0	0	0	0	0	3942	NaN	-0.0	9999.0	9999.0	0.0	2259.0	7.756898	4.7288227	22.953444	0.0	4308	4308	4308	0.0	20	85	198	455	666	533	0	366	2020-02-29_215816
155	5000	692	0	0	0	0	0	3942	NaN	-0.0	9999.0	9999.0	0.0	2259.0	7.756898	4.7288227	22.953444	0.0	4308	4308	4308	0.0	20	85	198	455	666	533	0	366	2020-02-29_215816
156	5000	692	0	0	0	0	0	3942	NaN	-0.0	9999.0	9999.0	0.0	2259.0	7.756898	4.7288227	22.953444	0.0	4308	4308	4308	0.0	20	85	198	455	666	533	0	366	2020-02-29_215816
156	5000	692	0	0	0	0	0	3942	NaN	-0.0	9999.0	9999.0	0.0	2259.0	7.756898	4.7288227	22.953444	0.0	4308	4308	4308	0.0	20	85	198	455	666	533	0	366	2020-02-29_215816
156	5000	692	0	0	0	0	0	3942	NaN	-0.0	9999.0	9999.0	0.0	2259.0	7.756898	4.7288227	22.953444	0.0	4308	4308	4308	0.0	20	85	198	455	666	533	0	366	2020-02-29_215816
157	5000	692	0	0	0	0	0	3942	NaN	-0.0	9999.0	9999.0	0.0	2259.0	7.756898	4.7288227	22.953444	0.0	4308	4308	4308	0.0	20	85	198	455	666	533	0	366	2020-02-29_215817
157	5000	692	0	0	0	0	0	3942	NaN	-0.0	9999.0	9999.0	0.0	2259.0	7.756898	4.7288227	22.953444	0.0	4308	4308	4308	0.0	20	85	198	455	666	533	0	366	2020-02-29_215817
157	5000	692	0	0	0	0	0	3942	NaN	-0.0	9999.0	9999.0	0.0	2259.0	7.756898	4.7288227	22.953444	0.0	4308	4308	4308	0.0	20	85	198	455	666	533	0	366	2020-02-29_215817
158	5000	692	0	0	0	0	0	3942	NaN	-0.0	9999.0	9999.0	0.0	2259.0	7.756898	4.7288227	22.953444	0.0	4308	4308	4308	0.0	20	85	198	455	666	533	0	366	2020-02-29_215817
158	5000	692	0	0	0	0	0	3942	NaN	-0.0	9999.0	9999.0	0.0	2259.0	7.756898	4.7288227	22.953444	0.0	4308	4308	4308	0.0	20	85	198	455	666	533	0	366	2020-02-29_215817
158	5000	692	0	0	0	0	0	3942	NaN	-0.0	9999.0	9999.0	0.0	2259.0	7.756898	4.7288227	22.953444	0.0	4308	4308	4308	0.0	20	85	198	455	666	533	0	366	2020-02-29_215817
159	5000	692	0	0	0	0	0	3942	NaN	-0.0	9999.0	9999.0	0.0	2259.0	7.756898	4.7288227	22.953444	0.0	4308	4308	4308	0.0	20	85	198	455	666	533	0	366	2020-02-29_215817
159	5000	692	0	0	0	0	0	3942	NaN	-0.0	9999.0	9999.0	0.0	2259.0	7.756898	4.7288227	22.953444	0.0	4308	4308	4308	0.0	20	85	198	455	666	533	0	366	2020-02-29_215818
159	5000	692	0	0	0	0	0	3942	NaN	-0.0	9999.0	9999.0	0.0	2259.0	7.756898	4.7288227	22.953444	0.0	4308	4308	4308	0.0	20	85	198	455	666	533	0	366	2020-02-29_215818
160	5000	692	0	0	0	0	0	3942	NaN	-0.0	9999.0	9999.0	0.0	2259.0	7.756898	4.7288227	22.953444	0.0	4308	4308	4308	0.0	20	85	198	455	666	533	0	366	2020-02-29_215818
160	5000	692	0	0	0	0	0	3942	NaN	-0.0	9999.0	9999.0	0.0	2259.0	7.756898	4.7288227	22.953444	0.0	4308	4308	4308	0.0	20	85	198	455	666	533	0	366	2020-02-29_215818
160	5000	692	0	0	0	0	0	3942	NaN	-0.0	9999.0	9999.0	0.0	2259.0	7.756898	4.7288227	22.953444	0.0	4308	4308	4308	0.0	20	85	198	455	666	533	0	366	2020-02-29_215818
161	5000	692	0	0	0	0	0	3942	NaN	-0.0	9999.0	9999.0	0.0	2259.0	7.756898	4.7288227	22.953444	0.0	4308	4308	4308	0.0	20	85	198	455	666	533	0	366	2020-02-29_215818
161	5000	692	0	0	0	0	0	3942	NaN	-0.0	9999.0	9999.0	0.0	2259.0	7.756898	4.7288227	22.953444	0.0	4308	4308	4308	0.0	20	85	198	455	666	533	0	366	2020-02-29_215818
161	5000	692	0	0	0	0	0	3942	NaN	-0.0	9999.0	9999.0	0.0	2259.0	7.756898	4.7288227	22.953444	0.0	4308	4308	4308	0.0	20	85	198	455	666	533	0	366	2020-02-29_215819
162	5000	692	0	0	0	0	0	3942	NaN	-0.0	9999.0	9999.0	0.0	2259.0	7.756898	4.7288227	22.953444	0.0	4308	4308	4308	0.0	20	85	198	455	666	533	0	366	2020-02-29_215819
162	5000	692	0	0	0	0	0	3942	NaN	-0.0	9999.0	9999.0	0.0	2259.0	7.756898	4.7288227	22.953444	0.0	4308	4308	4308	0.0	20	85	198	455	666	533	0	366	2020-02-29_215819
162	5000	692	0	0	0	0	0	3942	NaN	-0.0	9999.0	9999.0	0.0	2259.0	7.756898	4.7288227	22.953444	0.0	4308	4308	4308	0.0	20	85	198	455	666	533	0	366	2020-02-29_215819
163	5000	692	0	0	0	0	0	3942	NaN	-0.0	9999.0	9999.0	0.0	2259.0	7.756898	4.7288227	22.953444	0.0	4308	4308	4308	0.0	20	85	198	455	666	533	0	366	2020-02-29_215819
163	5000	692	0	0	0	0	0	3942	NaN	-0.0	9999.0	9999.0	0.0	2259.0	7.756898	4.7288227	22.953444	0.0	4308	4308	4308	0.0	20	85	198	455	666	533	0	366	2020-02-29_215819
163	5000	692	0	0	0	0	0	3942	NaN	-0.0	9999.0	9999.0	0.0	2259.0	7.756898	4.7288227	22.953444	0.0	4308	4308	4308	0.0	20	85	198	455	666	533	0	366	2020-02-29_215819
164	5000	692	0	0	0	0	0	3942	NaN	-0.0	9999.0	9999.0	0.0	2259.0	7.756898	4.7288227	22.953444	0.0	4308	4308	4308	0.0	20	85	198	455	666	533	0	366	2020-02-29_215820
164	5000	692	0	0	0	0	0	3942	NaN	-0.0	9999.0	9999.0	0.0	2259.0	7.756898	4.7288227	22.953444	0.0	4308	4308	4308	0.0	20	85	198	455	666	533	0	366	2020-02-29_215820
164	5000	692	0	0	0	0	0	3942	NaN	-0.0	9999.0	9999.0	0.0	2259.0	7.756898	4.7288227	22.953444	0.0	4308	4308	4308	0.0	20	85	198	455	666	533	0	366	2020-02-29_215820
165	5000	692	0	0	0	0	0	3942	NaN	-0.0	9999.0	9999.0	0.0	2259.0	7.756898	4.7288227	22.953444	0.0	4308	4308	4308	0.0	20	85	198	455	666	533	0	366	2020-02-29_215820
165	5000	692	0	0	0	0	0	3942	NaN	-0.0	9999.0	9999.0	0.0	2259.0	7.756898	4.7288227	22.953444	0.0	4308	4308	4308	0.0	20	85	198	455	666	533	0	366	2020-02-29_215820
165	5000	692	0	0	0	0	0	3942	NaN	-0.0	9999.0	9999.0	0.0	2259.0	7.756898	4.7288227	22.953444	0.0	4308	4308	4308	0.0	20	85	198	455	666	533	0	366	2020-02-29_215820
166	5000	692	0	0	0	0	0	3942	NaN	-0.0	9999.0	9999.0	0.0	2259.0	7.756898	4.7288227	22.953444	0.0	4308	4308	4308	0.0	20	85	198	455	666	533	0	366	2020-02-29_215820
166	5000	692	0	0	0	0	0	3942	NaN	-0.0	9999.0	9999.0	0.0	2259.0	7.756898	4.7288227	22.953444	0.0	4308	4308	4308	0.0	20	85	198	455	666	533	0	366	2020-02-29_215821
166	5000	692	0	0	0	0	0	3942	NaN	-0.0	9999.0	9999.0	0.0	2259.0	7.756898	4.7288227	22.953444	0.0	4308	4308	4308	0.0	20	85	198	455	666	533	0	366	2020-02-29_215821
