# Supplementary material for: Discrete simulation analysis of COVID-19 and prediction of isolation bed numbers
Source: PeerJ. 2021 Jun 23;9:e11629. doi: 10.7717/peerj.11629 (PMC8234972; doi:10.7717/peerj.11629)
Supplement: Supplemental Information 3 [file peerj-09-11629-s003.zip › raw_data/Hospital isolation capacity_output_2020-02-29_215826.csv]

worldTime(Day)	CITY_PERSON_SIZE	NORMAL	SHADOW	SUPER	CONFIRMED	DIAGNOSIS	FREEZE	CURED	shadow_average	shadow_std	shadow_max	shadow_min	real_countTmp	max_count	count_shadow_average	count_shadow_std	count_shadow_max	count_shadow_min	sum_confirmed_mark	sum_diagnosis_mark	sum_freeze_mark	r0	G1num	G2num	G3Num	G4Num	G5Num	BED_CanUse	BED_Need	DEATH	recordTime
0	5000	4974	26	0	0	0	0	0	NaN	-0.0	9999.0	9999.0	0.0	0.0	NaN	-0.0	9999.0	9999.0	0	0	0	0.0	0	0	0	0	0	533	0	0	2020-02-29_215827
0	5000	4969	23	0	8	0	0	0	NaN	-0.0	9999.0	9999.0	0.0	0.0	NaN	-0.0	9999.0	9999.0	8	0	0	0.0	0	0	0	0	0	533	0	0	2020-02-29_215828
0	5000	4966	26	0	8	0	0	0	NaN	-0.0	9999.0	9999.0	0.0	0.0	NaN	-0.0	9999.0	9999.0	8	0	0	0.0	0	0	0	0	0	533	0	0	2020-02-29_215828
1	5000	4959	29	0	4	0	8	0	0.0	0.0	0.0	0.0	8.0	8.0	0.0	0.0	0.0	0.0	12	8	8	1.0	6	2	0	0	0	525	0	0	2020-02-29_215828
1	5000	4955	32	0	5	0	8	0	0.0	0.0	0.0	0.0	8.0	8.0	0.0	0.0	0.0	0.0	13	8	8	1.0	6	2	0	0	0	525	0	0	2020-02-29_215828
1	5000	4953	31	0	6	0	10	0	0.0	0.0	0.0	0.0	10.0	10.0	0.0	0.0	0.0	0.0	16	10	10	1.0	6	3	1	0	0	523	0	0	2020-02-29_215829
2	5000	4946	37	0	4	0	13	0	0.104969695	0.28683844258615726	0.9981218	0.0	13.0	13.0	0.104969695	0.28683844	0.9981218	0.0	17	13	13	0.9230769	6	6	1	0	0	520	0	0	2020-02-29_215829
2	5000	4940	43	0	4	0	13	0	0.104969695	0.28683844258615726	0.9981218	0.0	13.0	13.0	0.104969695	0.28683844	0.9981218	0.0	17	13	13	0.9230769	6	6	1	0	0	520	0	0	2020-02-29_215829
2	5000	4933	46	0	5	0	16	0	0.33774096	0.5795420471897019	1.5806956	0.0	16.0	16.0	0.33774096	0.57954204	1.5806956	0.0	21	16	16	0.75	8	7	1	0	0	517	0	0	2020-02-29_215829
3	5000	4926	52	0	5	0	17	0	0.33916035	0.5611697467953193	1.5806956	0.0	17.0	17.0	0.33916035	0.56116974	1.5806956	0.0	22	17	17	0.7058824	8	8	1	0	0	516	0	0	2020-02-29_215829
3	5000	4919	58	0	5	0	18	0	0.3203181	0.550252566001001	1.5806956	0.0	18.0	18.0	0.3203181	0.55025256	1.5806956	0.0	23	18	18	0.6666667	8	8	1	1	0	515	0	0	2020-02-29_215829
3	5000	4908	68	0	3	0	21	0	0.5057735	0.7829872271371704	2.5060012	0.0	21.0	21.0	0.5057735	0.78298724	2.5060012	0.0	24	21	21	0.6666667	9	9	1	2	0	512	0	0	2020-02-29_215830
4	5000	4900	71	0	6	0	23	0	0.5804506	0.8875961668002239	2.72912	0.0	23.0	23.0	0.5804506	0.8875962	2.72912	0.0	29	23	23	0.6086956	9	10	2	2	0	510	0	0	2020-02-29_215830
4	5000	4890	79	0	8	0	23	0	0.5804506	0.8875961668002239	2.72912	0.0	23.0	23.0	0.5804506	0.8875962	2.72912	0.0	31	23	23	0.6086956	9	10	2	2	0	510	0	0	2020-02-29_215830
4	5000	4877	87	0	9	0	27	0	0.5768176	0.8996347494186754	2.72912	0.0	27.0	27.0	0.5768176	0.8996348	2.72912	0.0	36	27	27	0.5555556	9	12	2	3	1	506	0	0	2020-02-29_215830
5	5000	4856	108	0	6	0	30	0	0.6818158	0.9906169445781325	2.9244852	0.0	30.0	30.0	0.6818158	0.9906169	2.9244852	0.0	36	30	30	0.73333335	9	12	4	3	2	503	0	0	2020-02-29_215830
5	5000	4834	129	0	5	0	32	0	0.65773755	0.9657444321434605	2.9244852	0.0	32.0	32.0	0.65773755	0.96574444	2.9244852	0.0	37	32	32	0.6875	9	13	5	3	2	501	0	0	2020-02-29_215831
5	5000	4820	139	0	5	0	36	0	0.81804544	1.1486962993468899	4.601703	0.0	36.0	36.0	0.81804544	1.1486963	4.601703	0.0	41	36	36	0.8333333	10	14	5	3	3	497	0	0	2020-02-29_215831
6	5000	4804	151	0	9	0	36	0	0.81804544	1.1486962993468899	4.601703	0.0	36.0	36.0	0.81804544	1.1486963	4.601703	0.0	45	36	36	0.8333333	10	14	5	3	3	497	0	0	2020-02-29_215831
6	5000	4779	171	0	11	0	39	0	0.80814105	1.1364675552362304	4.601703	0.0	39.0	39.0	0.80814105	1.1364676	4.601703	0.0	50	39	39	0.7948718	10	14	6	4	3	494	0	0	2020-02-29_215831
6	5000	4755	191	0	12	0	42	0	0.9057055	1.225724340884122	4.601703	0.0	42.0	42.0	0.9057055	1.2257243	4.601703	0.0	54	42	42	0.85714287	10	14	8	4	3	491	0	0	2020-02-29_215832
7	5000	4723	215	0	13	0	49	0	0.9923419	1.470581617059962	5.74429	0.0	49.0	49.0	0.9923419	1.4705817	5.74429	0.0	62	49	49	0.877551	11	14	10	5	6	484	0	0	2020-02-29_215832
7	5000	4697	230	0	22	0	51	0	1.043593	1.5340174365190355	5.74429	0.0	51.0	51.0	1.043593	1.5340174	5.74429	0.0	73	51	51	0.9607843	11	14	11	5	6	482	0	0	2020-02-29_215832
7	5000	4660	256	0	29	0	54	0	1.1351968	1.5650590920794138	5.74429	0.0	54.0	54.0	1.1351968	1.5650591	5.74429	0.0	84	55	55	1.1111112	11	15	12	5	8	479	0	1	2020-02-29_215832
8	5000	4624	283	0	27	0	65	0	1.2383062	1.6750815471327591	5.819986	0.0	65.0	65.0	1.2383062	1.6750815	5.819986	0.0	93	66	66	1.0461539	11	16	16	7	10	468	0	1	2020-02-29_215833
8	5000	4593	306	0	25	0	75	0	1.4628998	1.9797924926182326	7.1776733	0.0	75.0	75.0	1.4628998	1.9797925	7.1776733	0.0	101	76	76	1.24	13	18	18	10	10	458	0	1	2020-02-29_215833
8	5000	4562	326	0	25	0	86	0	1.4682251	1.923532964845873	7.1776733	0.0	86.0	86.0	1.4682251	1.923533	7.1776733	0.0	112	87	87	1.1744186	13	20	19	12	12	447	0	1	2020-02-29_215833
9	5000	4528	353	0	25	0	92	0	1.5261161	1.9758316317191238	7.3935127	0.0	92.0	92.0	1.5261161	1.9758316	7.3935127	0.0	119	94	94	1.1956521	13	23	20	12	12	441	0	2	2020-02-29_215833
9	5000	4500	374	0	23	0	101	0	1.7139951	2.156070646483875	7.3935127	0.0	101.0	101.0	1.7139951	2.1560707	7.3935127	0.0	126	103	103	1.2475247	13	26	22	13	13	432	0	2	2020-02-29_215834
9	5000	4461	401	0	23	0	112	0	1.8202788	2.255613318561294	8.452961	0.0	112.0	112.0	1.8202788	2.2556133	8.452961	0.0	138	115	115	1.2857143	13	28	24	17	17	421	0	3	2020-02-29_215834
10	5000	4430	418	0	32	0	117	0	1.8389688	2.228496260563052	8.452961	0.0	117.0	117.0	1.8389688	2.2284963	8.452961	0.0	152	120	120	1.2564102	13	28	25	20	17	416	0	3	2020-02-29_215834
10	5000	4403	430	0	38	0	126	0	1.7998018	2.2003088734286305	8.452961	0.0	126.0	126.0	1.7998018	2.2003088	8.452961	0.0	167	129	129	1.2301587	13	28	25	22	20	407	0	3	2020-02-29_215834
10	5000	4363	461	0	35	0	138	0	1.9464251	2.355703870384618	9.452349	0.0	138.0	138.0	1.9464251	2.3557038	9.452349	0.0	176	141	141	1.3188406	14	29	28	24	22	395	0	3	2020-02-29_215835
11	5000	4332	480	0	33	0	152	0	2.0486596	2.4173923477141366	9.452349	0.0	152.0	152.0	2.0486596	2.4173923	9.452349	0.0	188	155	155	1.3157895	14	30	30	27	25	381	0	3	2020-02-29_215835
11	5000	4296	494	0	41	0	165	0	2.1335251	2.4351572369012677	9.452349	0.0	165.0	165.0	2.1335251	2.4351573	9.452349	0.0	210	169	169	1.3030303	14	33	34	28	27	368	0	4	2020-02-29_215835
11	5000	4263	516	0	43	0	173	1	2.2811344	2.6328906491960087	10.6530695	0.0	173.0	173.0	2.2811344	2.6328907	10.6530695	0.0	221	178	178	1.4219654	16	35	34	28	28	360	0	4	2020-02-29_215836
12	5000	4224	537	0	48	0	185	1	2.3778248	2.633512952770901	10.6530695	0.0	185.0	185.0	2.3778248	2.633513	10.6530695	0.0	239	191	191	1.4	16	37	36	30	31	348	0	5	2020-02-29_215836
12	5000	4185	562	0	42	0	205	1	2.5048213	2.6514043253902257	10.6530695	0.0	205.0	205.0	2.5048213	2.6514044	10.6530695	0.0	253	211	211	1.4	16	40	38	35	35	328	0	5	2020-02-29_215836
12	5000	4147	582	0	48	0	216	1	2.609691	2.7278774118539095	11.171901	0.0	216.0	216.0	2.609691	2.7278774	11.171901	0.0	271	223	223	1.412037	16	42	38	40	37	317	0	6	2020-02-29_215837
13	5000	4103	612	0	45	0	233	1	2.6464953	2.759381331612569	11.969116	0.0	233.0	233.0	2.6464953	2.7593813	11.969116	0.0	285	240	240	1.3905579	17	43	41	44	38	300	0	6	2020-02-29_215837
13	5000	4073	620	0	52	0	248	1	2.6767344	2.7305797286940074	11.969116	0.0	248.0	248.0	2.6767344	2.7305796	11.969116	0.0	307	255	255	1.3508065	17	43	44	47	40	285	0	6	2020-02-29_215837
13	5000	4034	638	0	55	0	265	2	2.7265732	2.7245044537649785	11.969116	0.0	265.0	265.0	2.7265732	2.7245045	11.969116	0.0	328	273	273	1.3132075	17	43	46	51	45	268	0	6	2020-02-29_215838
14	5000	3988	664	0	57	0	281	4	2.8150992	2.7634516220482532	11.969116	0.0	281.0	281.0	2.8150992	2.7634516	11.969116	0.0	348	291	291	1.2740214	17	43	50	55	47	252	0	6	2020-02-29_215838
14	5000	3952	682	0	55	0	300	4	2.9078808	2.7997516351629144	11.969116	0.0	300.0	300.0	2.9078808	2.7997515	11.969116	0.0	366	311	311	1.2666667	17	43	54	57	51	233	0	7	2020-02-29_215839
14	5000	3917	687	0	66	0	319	4	2.974199	2.8271729779537242	12.512919	0.0	319.0	319.0	2.974199	2.827173	12.512919	0.0	396	330	330	1.2821317	17	45	55	60	59	214	0	7	2020-02-29_215839
15	5000	3882	698	0	70	0	338	5	3.0934289	2.8853640958952385	12.512919	0.0	338.0	338.0	3.0934289	2.885364	12.512919	0.0	420	350	350	1.2662722	17	46	58	64	63	195	0	7	2020-02-29_215839
15	5000	3846	709	0	77	0	352	8	3.2381265	2.9708588187545497	14.00222	0.0	352.0	352.0	3.2381265	2.9708588	14.00222	0.0	445	368	368	1.2755681	18	46	60	70	67	181	0	8	2020-02-29_215840
15	5000	3806	714	0	82	0	382	8	3.368591	3.06052443953168	14.00222	0.0	382.0	382.0	3.368591	3.0605245	14.00222	0.0	480	398	398	1.2827225	18	50	62	75	74	151	0	8	2020-02-29_215840
16	5000	3766	725	0	88	0	403	8	3.5274382	3.1841576199742896	14.946102	0.0	403.0	403.0	3.5274382	3.1841576	14.946102	0.0	509	421	421	1.2729528	20	50	68	79	75	130	0	10	2020-02-29_215841
16	5000	3725	740	0	86	0	426	11	3.6347475	3.1977134582039723	14.946102	0.0	426.0	426.0	3.6347475	3.1977134	14.946102	0.0	535	449	449	1.2793428	20	50	72	81	81	107	0	12	2020-02-29_215841
16	5000	3682	761	0	74	0	457	13	3.6925573	3.1939118167023794	14.946102	0.0	457.0	457.0	3.6925573	3.1939118	14.946102	0.0	557	483	483	1.2450765	20	52	72	86	89	76	0	13	2020-02-29_215841
17	5000	3646	764	0	80	0	481	16	3.8349726	3.2253563499223423	14.946102	0.0	481.0	481.0	3.8349726	3.2253563	14.946102	0.0	590	510	510	1.2681912	20	52	75	90	95	52	0	13	2020-02-29_215842
17	5000	3606	776	0	82	0	505	17	3.9442904	3.2327667513339517	14.946102	0.0	505.0	505.0	3.9442904	3.2327669	14.946102	0.0	618	536	536	1.279208	20	52	78	92	97	28	0	14	2020-02-29_215842
17	5000	3564	788	0	84	0	532	17	4.019318	3.2726008181272475	14.946102	0.0	532.0	532.0	4.019318	3.272601	14.946102	0.0	648	564	564	1.2556391	20	52	83	96	102	1	0	15	2020-02-29_215843
18	5000	3519	796	0	92	25	533	19	4.130714	3.305029452332631	14.946102	0.0	558.0	558.0	4.130714	3.3050294	14.946102	0.0	685	593	568	1.2682927	20	52	84	96	103	0	25	16	2020-02-29_215843
18	5000	3477	805	0	98	47	533	23	4.2149544	3.336445896976258	14.946102	0.0	580.0	580.0	4.2149544	3.3364458	14.946102	0.0	718	620	573	1.272045	20	52	84	97	105	0	47	17	2020-02-29_215844
18	5000	3442	800	0	106	79	533	23	4.300465	3.383191657897522	15.063199	0.0	612.0	612.0	4.300465	3.3831916	15.063199	0.0	758	652	573	1.272045	20	52	84	97	105	0	79	17	2020-02-29_215844
19	5000	3411	787	0	109	116	533	26	4.3845253	3.4642753263831825	16.718056	0.0	649.0	649.0	4.3845253	3.4642754	16.718056	0.0	802	693	577	1.260788	20	52	84	97	107	0	116	18	2020-02-29_215845
19	5000	3358	804	0	117	141	533	28	4.4443517	3.4809590517707876	16.718056	0.0	674.0	674.0	4.4443517	3.480959	16.718056	0.0	838	721	580	1.272045	20	52	85	99	107	0	141	19	2020-02-29_215845
19	5000	3318	808	0	114	175	533	32	4.521688	3.536204685259297	16.718056	0.0	708.0	708.0	4.521688	3.5362046	16.718056	0.0	874	760	585	1.272045	20	52	86	100	109	0	175	20	2020-02-29_215846
20	5000	3289	799	0	107	218	533	34	4.6360774	3.5949543137492492	16.718056	0.0	751.0	751.0	4.6360774	3.5949543	16.718056	0.0	912	805	587	1.2776736	20	52	86	100	110	0	218	20	2020-02-29_215846
20	5000	3255	806	0	99	248	533	39	4.7090926	3.6197159500802183	18.196264	0.0	781.0	781.0	4.7090926	3.619716	18.196264	0.0	939	840	592	1.2701689	20	52	86	101	110	0	248	20	2020-02-29_215847
20	5000	3221	798	0	104	283	533	40	4.7895494	3.628024582372657	18.196264	0.0	816.0	816.0	4.7895494	3.6280246	18.196264	0.0	981	877	594	1.2739213	20	52	86	101	111	0	283	21	2020-02-29_215847
21	5000	3189	797	0	100	315	533	43	4.9321766	3.687915843210303	18.196264	0.0	848.0	848.0	4.9321766	3.6879158	18.196264	0.0	1014	914	599	1.2926829	20	52	86	104	113	0	315	23	2020-02-29_215848
21	5000	3162	786	0	109	340	533	45	4.9734454	3.6968939141428927	18.196264	0.0	873.0	873.0	4.9734454	3.696894	18.196264	0.0	1052	943	603	1.3020638	20	52	86	105	114	0	340	25	2020-02-29_215848
21	5000	3126	789	0	103	373	533	48	5.056545	3.7507014572215174	18.196264	0.0	906.0	906.0	5.056545	3.7507014	18.196264	0.0	1085	982	609	1.3095685	20	52	86	107	114	0	373	28	2020-02-29_215849
22	5000	3091	788	0	104	403	533	53	5.081327	3.750459515709974	18.196264	0.0	936.0	936.0	5.081327	3.7504594	18.196264	0.0	1121	1017	614	1.3039399	20	52	87	107	114	0	403	28	2020-02-29_215849
22	5000	3056	788	0	102	433	533	59	5.1318126	3.7233121440242396	18.196264	0.0	966.0	966.0	5.1318126	3.7233121	18.196264	0.0	1156	1054	621	1.3020638	20	52	87	107	115	0	433	29	2020-02-29_215850
22	5000	3028	786	0	97	463	533	62	5.1647425	3.7282430829951094	18.196264	0.0	996.0	996.0	5.1647425	3.728243	18.196264	0.0	1186	1089	626	1.2945591	20	52	87	108	116	0	463	31	2020-02-29_215850
23	5000	3001	788	0	89	490	533	65	5.2784443	3.7720432904490866	18.196264	0.0	1023.0	1023.0	5.2784443	3.7720432	18.196264	0.0	1211	1122	632	1.2870544	20	52	87	110	116	0	490	34	2020-02-29_215851
23	5000	2971	788	0	81	520	533	73	5.3657837	3.847383100234587	18.196264	0.0	1053.0	1053.0	5.3657837	3.847383	18.196264	0.0	1241	1160	640	1.2833021	20	52	87	110	119	0	520	34	2020-02-29_215851
23	5000	2944	781	0	84	537	533	85	5.428886	3.8813397629043687	18.196264	0.0	1070.0	1070.0	5.428886	3.8813398	18.196264	0.0	1275	1191	654	1.2645403	20	53	89	112	120	0	537	36	2020-02-29_215852
24	5000	2916	768	0	102	550	533	94	5.481648	3.8859201195438997	18.196264	0.0	1083.0	1083.0	5.481648	3.88592	18.196264	0.0	1316	1214	664	1.2851782	20	53	90	115	121	0	550	37	2020-02-29_215853
24	5000	2895	757	0	104	573	533	100	5.5102654	3.8999398495852855	18.196264	0.0	1106.0	1106.0	5.5102654	3.8999398	18.196264	0.0	1348	1244	671	1.2795497	20	53	90	116	123	0	573	38	2020-02-29_215853
24	5000	2871	745	0	105	597	533	111	5.5500093	3.91682942370165	18.196264	0.0	1130.0	1130.0	5.5500093	3.9168293	18.196264	0.0	1384	1279	682	1.2645403	20	53	92	116	126	0	597	38	2020-02-29_215854
25	5000	2847	719	0	117	628	533	117	5.6449394	3.9584596847981004	18.573816	0.0	1161.0	1161.0	5.6449394	3.9584596	18.573816	0.0	1434	1317	689	1.2701689	20	53	92	117	129	0	628	39	2020-02-29_215854
25	5000	2820	704	0	125	653	533	126	5.67627	3.9668014428672618	18.573816	0.0	1186.0	1186.0	5.67627	3.9668014	18.573816	0.0	1476	1351	698	1.2645403	20	53	92	119	130	0	653	39	2020-02-29_215855
25	5000	2797	697	0	118	678	533	135	5.730941	3.9912265882752234	18.573816	0.0	1211.0	1211.0	5.730941	3.9912267	18.573816	0.0	1506	1388	710	1.2570356	20	53	92	119	132	0	678	42	2020-02-29_215855
26	5000	2777	693	0	95	708	533	151	5.825705	4.003986279687992	18.573816	0.0	1241.0	1241.0	5.825705	4.0039864	18.573816	0.0	1530	1435	727	1.260788	20	53	94	120	138	0	708	43	2020-02-29_215856
26	5000	2762	680	0	80	731	533	166	5.9548516	4.063473159432906	18.573816	0.0	1264.0	1264.0	5.9548516	4.063473	18.573816	0.0	1558	1478	747	1.2063789	20	53	94	121	141	0	731	48	2020-02-29_215857
26	5000	2736	670	0	86	747	533	178	5.9657445	4.069327383487829	18.948935	0.0	1280.0	1280.0	5.9657445	4.0693274	18.948935	0.0	1594	1508	761	1.163227	20	53	95	122	143	0	747	50	2020-02-29_215857
27	5000	2710	658	0	101	758	533	187	6.028227	4.072938858843326	22.590122	0.0	1291.0	1291.0	6.028227	4.072939	22.590122	0.0	1632	1531	773	1.1857411	20	53	95	124	145	0	758	53	2020-02-29_215858
27	5000	2694	644	0	103	759	533	213	6.120755	4.07924078515853	22.590122	0.0	1292.0	1292.0	6.120755	4.079241	22.590122	0.0	1662	1559	800	1.2138836	20	54	101	126	147	0	759	54	2020-02-29_215858
27	5000	2675	630	0	100	785	533	222	6.1877933	4.090993637598462	22.590122	0.0	1318.0	1318.0	6.1877933	4.0909934	22.590122	0.0	1695	1595	810	1.2120075	20	54	101	128	150	0	785	55	2020-02-29_215859
28	5000	2651	623	0	92	805	533	238	6.230119	4.099950157420815	22.590122	0.0	1338.0	1338.0	6.230119	4.0999503	22.590122	0.0	1726	1634	829	1.2270169	20	54	102	131	152	0	805	58	2020-02-29_215859
28	5000	2631	621	0	83	818	533	255	6.280498	4.122844479651586	22.590122	0.0	1351.0	1351.0	6.280498	4.1228447	22.590122	0.0	1748	1665	847	1.2401501	20	54	103	133	156	0	818	59	2020-02-29_215900
28	5000	2610	607	0	85	839	533	264	6.3439116	4.155094531070718	22.590122	0.0	1372.0	1372.0	6.3439116	4.1550946	22.590122	0.0	1783	1698	859	1.2232646	20	54	103	135	157	0	839	62	2020-02-29_215900
29	5000	2593	587	0	92	858	533	273	6.3862166	4.1686393391392516	22.590122	0.0	1391.0	1391.0	6.3862166	4.168639	22.590122	0.0	1820	1728	870	1.2120075	20	54	104	136	161	0	858	64	2020-02-29_215901
29	5000	2580	564	0	105	853	533	299	6.4479976	4.190432987465201	22.590122	0.0	1386.0	1391.0	6.3862166	4.168639	22.590122	0.0	1856	1751	898	1.2082552	20	55	105	140	166	0	853	66	2020-02-29_215902
29	5000	2557	550	0	106	873	533	312	6.49005	4.200001062665533	22.590122	0.0	1406.0	1406.0	6.49005	4.2000012	22.590122	0.0	1893	1787	914	1.1707317	20	55	105	143	167	0	873	69	2020-02-29_215902
30	5000	2545	532	0	103	877	533	340	6.5714417	4.237403377905502	22.590122	0.0	1410.0	1410.0	6.5714417	4.2374034	22.590122	0.0	1923	1820	943	1.1538461	20	55	105	145	170	0	877	70	2020-02-29_215903
30	5000	2520	519	0	105	893	533	359	6.66343	4.276417253039596	22.590122	0.0	1426.0	1426.0	6.66343	4.2764173	22.590122	0.0	1961	1856	963	1.140713	20	55	105	151	173	0	893	71	2020-02-29_215903
30	5000	2511	507	0	88	907	533	379	6.749259	4.269507126247035	22.590122	0.0	1440.0	1440.0	6.749259	4.269507	22.590122	0.0	1982	1894	987	1.1857411	20	55	106	153	176	0	907	75	2020-02-29_215904
31	5000	2500	493	0	82	919	533	396	6.80548	4.277378531536668	22.590122	0.0	1452.0	1452.0	6.80548	4.2773786	22.590122	0.0	2007	1925	1006	1.1801126	20	55	106	157	178	0	919	77	2020-02-29_215904
31	5000	2484	478	0	76	941	533	409	6.886578	4.3041356004675215	22.590122	0.0	1474.0	1474.0	6.886578	4.304136	22.590122	0.0	2038	1962	1021	1.2063789	20	55	106	157	180	0	941	79	2020-02-29_215905
31	5000	2469	474	0	75	945	533	423	6.8998203	4.310289120281265	22.590122	0.0	1478.0	1478.0	6.8998203	4.310289	22.590122	0.0	2057	1982	1037	1.195122	20	55	108	158	184	0	945	81	2020-02-29_215905
32	5000	2459	447	0	86	951	533	442	6.9723654	4.338542423805394	22.590122	0.0	1484.0	1484.0	6.9723654	4.3385425	22.590122	0.0	2094	2008	1057	1.195122	20	55	108	160	187	0	951	82	2020-02-29_215906
32	5000	2445	444	0	72	972	533	449	7.0200386	4.352172589638421	22.590122	0.0	1505.0	1505.0	7.0200386	4.3521724	22.590122	0.0	2111	2039	1067	1.1894934	20	55	108	160	188	0	972	85	2020-02-29_215906
32	5000	2427	438	0	77	978	533	461	7.066223	4.371105531569243	22.590122	0.0	1511.0	1511.0	7.066223	4.3711057	22.590122	0.0	2135	2058	1080	1.1857411	20	55	109	161	191	0	978	86	2020-02-29_215907
33	5000	2411	431	0	64	1003	533	471	7.1550465	4.397505070182996	22.590122	0.0	1536.0	1536.0	7.1550465	4.3975053	22.590122	0.0	2158	2094	1091	1.183865	20	55	109	161	192	0	1003	87	2020-02-29_215907
33	5000	2397	425	0	67	1006	533	484	7.197845	4.4101309492603535	22.590122	0.0	1539.0	1539.0	7.197845	4.410131	22.590122	0.0	2178	2111	1105	1.1988744	20	55	109	161	195	0	1006	88	2020-02-29_215908
33	5000	2375	430	0	59	1027	533	486	7.2096663	4.4219425047988885	22.590122	0.0	1560.0	1560.0	7.2096663	4.4219427	22.590122	0.0	2195	2136	1109	1.195122	20	55	109	162	195	0	1027	90	2020-02-29_215908
34	5000	2361	421	0	59	1042	533	494	7.232653	4.429585881219774	22.590122	0.0	1575.0	1575.0	7.232653	4.429586	22.590122	0.0	2218	2159	1117	1.2120075	20	55	109	163	196	0	1042	90	2020-02-29_215909
34	5000	2350	418	0	53	1057	533	499	7.267706	4.448251513608501	22.590122	0.0	1590.0	1590.0	7.267706	4.4482517	22.590122	0.0	2232	2179	1122	1.2045028	20	55	109	163	196	0	1057	90	2020-02-29_215910
34	5000	2337	408	0	56	1070	533	506	7.284827	4.462908788598158	22.590122	0.0	1603.0	1603.0	7.284827	4.4629087	22.590122	0.0	2255	2199	1129	1.1932458	20	55	109	163	198	0	1070	90	2020-02-29_215910
35	5000	2326	399	0	56	1084	533	512	7.31734	4.466333549565746	22.590122	0.0	1617.0	1617.0	7.31734	4.4663334	22.590122	0.0	2275	2219	1135	1.1894934	20	55	109	164	198	0	1084	90	2020-02-29_215911
35	5000	2315	396	0	57	1083	533	525	7.3568234	4.479426508027597	22.590122	0.0	1616.0	1617.0	7.31734	4.4663334	22.590122	0.0	2289	2232	1149	1.1782364	20	55	109	167	200	0	1083	91	2020-02-29_215911
35	5000	2298	401	0	45	1095	533	533	7.356404	4.477187507497862	22.590122	0.0	1628.0	1628.0	7.356404	4.4771876	22.590122	0.0	2301	2256	1161	1.1557224	20	55	109	168	201	0	1095	95	2020-02-29_215912
36	5000	2282	394	0	49	1107	533	540	7.3794503	4.4744141434930045	22.590122	0.0	1640.0	1640.0	7.3794503	4.4744143	22.590122	0.0	2324	2275	1168	1.1575985	20	55	109	168	202	0	1107	95	2020-02-29_215912
36	5000	2267	383	0	61	1115	533	545	7.3827024	4.472788659680338	22.590122	0.0	1648.0	1648.0	7.3827024	4.472789	22.590122	0.0	2350	2289	1174	1.1388367	20	55	110	168	203	0	1115	96	2020-02-29_215913
36	5000	2251	387	0	59	1122	533	550	7.394592	4.4751268251657805	22.590122	0.0	1655.0	1655.0	7.394592	4.4751267	22.590122	0.0	2362	2303	1181	1.1332083	20	55	110	168	204	0	1122	98	2020-02-29_215913
37	5000	2240	384	0	49	1138	533	557	7.3858285	4.480822707997152	22.590122	0.0	1671.0	1671.0	7.3858285	4.4808226	22.590122	0.0	2376	2327	1189	1.1332083	20	55	110	168	207	0	1138	99	2020-02-29_215914
37	5000	2224	385	0	40	1155	533	563	7.408791	4.496222924200539	22.590122	0.0	1688.0	1688.0	7.408791	4.496223	22.590122	0.0	2391	2351	1196	1.1257036	20	55	110	169	208	0	1155	100	2020-02-29_215914
37	5000	2209	373	0	54	1159	533	568	7.413364	4.501356344325411	22.590122	0.0	1692.0	1692.0	7.413364	4.501356	22.590122	0.0	2418	2364	1205	1.120075	20	55	110	170	208	0	1159	104	2020-02-29_215915
38	5000	2196	373	0	52	1165	533	574	7.4163465	4.506804937088669	22.590122	0.0	1698.0	1698.0	7.4163465	4.506805	22.590122	0.0	2431	2379	1214	1.120075	20	55	111	173	210	0	1165	107	2020-02-29_215915
38	5000	2183	364	0	61	1168	533	584	7.4278464	4.505559454081446	22.590122	0.0	1701.0	1701.0	7.4278464	4.5055594	22.590122	0.0	2453	2392	1224	1.097561	20	55	111	174	212	0	1168	107	2020-02-29_215916
38	5000	2177	352	0	51	1186	533	593	7.4191766	4.507288434590444	22.590122	0.0	1719.0	1719.0	7.4191766	4.5072885	22.590122	0.0	2471	2420	1234	1.0956848	20	55	111	175	212	0	1186	108	2020-02-29_215916
39	5000	2160	348	0	61	1188	533	602	7.437697	4.515694693585233	22.590122	0.0	1721.0	1721.0	7.437697	4.5156946	22.590122	0.0	2492	2431	1243	1.0769231	20	55	111	176	213	0	1188	108	2020-02-29_215917
39	5000	2147	338	0	61	1203	533	609	7.4682984	4.531658496201616	22.590122	0.0	1736.0	1736.0	7.4682984	4.5316586	22.590122	0.0	2515	2454	1251	1.0844277	20	55	111	177	213	0	1203	109	2020-02-29_215917
39	5000	2136	331	0	62	1210	533	619	7.4839106	4.533175776118493	22.590122	0.0	1743.0	1743.0	7.4839106	4.533176	22.590122	0.0	2533	2471	1261	1.0825516	20	55	112	178	214	0	1210	109	2020-02-29_215918
40	5000	2124	324	0	58	1224	533	626	7.4983363	4.552265550587576	22.590122	0.0	1757.0	1757.0	7.4983363	4.5522656	22.590122	0.0	2552	2494	1270	1.0769231	20	55	112	178	216	0	1224	111	2020-02-29_215918
40	5000	2113	320	0	51	1233	533	637	7.5094147	4.5671807930186175	22.590122	0.0	1766.0	1766.0	7.5094147	4.5671806	22.590122	0.0	2567	2516	1283	1.0731708	20	55	113	179	217	0	1233	113	2020-02-29_215919
40	5000	2102	315	0	47	1243	533	646	7.526953	4.589825880949259	22.590122	0.0	1776.0	1776.0	7.526953	4.589826	22.590122	0.0	2583	2536	1293	1.0712945	20	55	113	179	218	0	1243	114	2020-02-29_215919
41	5000	2093	306	0	49	1245	533	660	7.5499415	4.594140068672379	22.590122	0.0	1778.0	1778.0	7.5499415	4.59414	22.590122	0.0	2601	2552	1307	1.0750469	20	55	113	179	220	0	1245	114	2020-02-29_215920
41	5000	2082	299	0	51	1246	533	673	7.5570593	4.60442269880625	22.590122	0.0	1779.0	1779.0	7.5570593	4.6044226	22.590122	0.0	2619	2568	1322	1.0637898	20	55	114	180	221	0	1246	116	2020-02-29_215920
41	5000	2074	298	0	45	1238	533	693	7.563767	4.591230259330222	22.590122	0.0	1771.0	1779.0	7.5570593	4.6044226	22.590122	0.0	2628	2583	1345	1.0356473	20	55	114	180	223	0	1238	119	2020-02-29_215921
42	5000	2068	289	0	40	1239	533	710	7.561673	4.59535365755859	22.590122	0.0	1772.0	1779.0	7.5570593	4.6044226	22.590122	0.0	2643	2603	1364	1.0356473	20	55	114	181	227	0	1239	121	2020-02-29_215921
42	5000	2054	289	0	38	1234	533	731	7.6047087	4.606890716919246	22.590122	0.0	1767.0	1779.0	7.5570593	4.6044226	22.590122	0.0	2657	2619	1385	1.0225141	20	55	115	181	227	0	1234	121	2020-02-29_215922
42	5000	2045	286	0	39	1229	533	747	7.591336	4.623577002109253	22.590122	0.0	1762.0	1779.0	7.5570593	4.6044226	22.590122	0.0	2669	2630	1401	1.0206379	20	55	115	182	230	0	1229	121	2020-02-29_215922
43	5000	2035	284	0	38	1232	533	756	7.60547	4.6296159546261615	22.590122	0.0	1765.0	1779.0	7.5570593	4.6044226	22.590122	0.0	2681	2643	1411	1.0075047	20	55	115	182	233	0	1232	122	2020-02-29_215923
43	5000	2026	274	0	43	1230	533	772	7.6200414	4.639139573461405	22.590122	0.0	1763.0	1779.0	7.5570593	4.6044226	22.590122	0.0	2700	2657	1427	1.0037524	20	56	115	183	233	0	1230	122	2020-02-29_215923
43	5000	2018	270	0	43	1225	533	789	7.6488643	4.651109148869468	22.590122	0.0	1758.0	1779.0	7.5570593	4.6044226	22.590122	0.0	2712	2669	1444	0.9831144	20	56	116	184	233	0	1225	122	2020-02-29_215924
44	5000	2011	264	0	43	1218	533	807	7.6630063	4.66092032909907	22.590122	0.0	1751.0	1779.0	7.5570593	4.6044226	22.590122	0.0	2725	2682	1464	0.9756098	20	56	116	185	235	0	1218	124	2020-02-29_215924
44	5000	2008	258	0	34	1219	533	822	7.6830597	4.671962163105691	22.590122	0.0	1752.0	1779.0	7.5570593	4.6044226	22.590122	0.0	2734	2700	1481	0.9437148	20	57	118	185	236	0	1219	126	2020-02-29_215925
44	5000	2000	252	0	35	1215	533	838	7.6918	4.681107701989664	22.590122	0.0	1748.0	1779.0	7.5570593	4.6044226	22.590122	0.0	2748	2713	1498	0.9155722	20	57	118	186	240	0	1215	127	2020-02-29_215925
45	5000	1992	248	0	35	1206	533	855	7.710091	4.708921390145448	28.272087	0.0	1739.0	1779.0	7.5570593	4.6044226	22.590122	0.0	2760	2725	1519	0.9230769	20	57	118	188	244	0	1206	131	2020-02-29_215926
45	5000	1982	241	0	43	1204	533	865	7.702683	4.708543665866245	28.272087	0.0	1737.0	1779.0	7.5570593	4.6044226	22.590122	0.0	2777	2734	1530	0.9193246	20	57	118	188	245	0	1204	132	2020-02-29_215926
45	5000	1975	237	0	40	1197	533	883	7.7212243	4.710921507344849	28.272087	0.0	1730.0	1779.0	7.5570593	4.6044226	22.590122	0.0	2788	2748	1551	0.9174484	20	57	119	188	246	0	1197	135	2020-02-29_215927
46	5000	1959	240	0	37	1189	533	904	7.696013	4.713597396043419	28.272087	0.0	1722.0	1779.0	7.5570593	4.6044226	22.590122	0.0	2801	2764	1575	0.902439	20	57	119	190	250	0	1189	138	2020-02-29_215927
46	5000	1947	241	0	35	1185	533	915	7.7144914	4.7131935398534415	28.272087	0.0	1718.0	1779.0	7.5570593	4.6044226	22.590122	0.0	2812	2777	1592	0.8818011	20	57	120	191	251	0	1185	144	2020-02-29_215928
46	5000	1942	239	0	31	1175	533	932	7.7251916	4.717542885492918	28.272087	0.0	1708.0	1779.0	7.5570593	4.6044226	22.590122	0.0	2819	2788	1613	0.8855535	20	58	121	193	252	0	1175	148	2020-02-29_215928
47	5000	1928	241	0	29	1173	533	947	7.738628	4.713648381439029	28.272087	0.0	1706.0	1779.0	7.5570593	4.6044226	22.590122	0.0	2831	2802	1629	0.8818011	20	58	121	193	253	0	1173	149	2020-02-29_215929
47	5000	1916	241	0	31	1173	533	957	7.767912	4.725625996775598	28.272087	0.0	1706.0	1779.0	7.5570593	4.6044226	22.590122	0.0	2843	2812	1639	0.8667917	20	58	121	193	253	0	1173	149	2020-02-29_215929
47	5000	1911	234	0	36	1170	533	966	7.763724	4.727419134020293	28.272087	0.0	1703.0	1779.0	7.5570593	4.6044226	22.590122	0.0	2855	2819	1649	0.8592871	20	58	121	194	253	0	1170	150	2020-02-29_215930
48	5000	1905	232	0	30	1178	533	972	7.7577972	4.738699873304682	28.272087	0.0	1711.0	1779.0	7.5570593	4.6044226	22.590122	0.0	2863	2833	1655	0.84803003	20	58	121	194	253	0	1178	150	2020-02-29_215930
48	5000	1900	231	0	25	1178	533	982	7.738768	4.743251624584246	28.272087	0.0	1711.0	1779.0	7.5570593	4.6044226	22.590122	0.0	2869	2844	1666	0.85553473	20	58	121	194	254	0	1178	151	2020-02-29_215931
48	5000	1896	225	0	24	1179	533	990	7.7516675	4.758777739732323	28.272087	0.0	1712.0	1779.0	7.5570593	4.6044226	22.590122	0.0	2879	2855	1676	0.8499062	20	58	122	194	254	0	1179	153	2020-02-29_215931
49	5000	1884	223	0	29	1175	533	1001	7.7575192	4.760794170389275	28.272087	0.0	1708.0	1779.0	7.5570593	4.6044226	22.590122	0.0	2893	2864	1689	0.8499062	20	58	123	194	254	0	1175	155	2020-02-29_215932
49	5000	1879	209	0	43	1172	533	1009	7.76411	4.765025216803418	28.272087	0.0	1705.0	1779.0	7.5570593	4.6044226	22.590122	0.0	2912	2869	1697	0.8405253	20	58	124	194	254	0	1172	155	2020-02-29_215932
49	5000	1872	209	0	40	1171	533	1017	7.791329	4.7672392565713055	28.272087	0.0	1704.0	1779.0	7.5570593	4.6044226	22.590122	0.0	2919	2879	1708	0.8517824	20	58	124	195	255	0	1171	158	2020-02-29_215933
50	5000	1862	203	0	39	1170	533	1032	7.790079	4.775668408012237	28.272087	0.0	1703.0	1779.0	7.5570593	4.6044226	22.590122	0.0	2935	2896	1726	0.8574109	20	58	125	196	256	0	1170	161	2020-02-29_215934
50	5000	1850	198	0	39	1179	533	1038	7.7948375	4.771324676576886	28.272087	0.0	1712.0	1779.0	7.5570593	4.6044226	22.590122	0.0	2952	2913	1734	0.8330206	20	58	125	197	257	0	1179	163	2020-02-29_215934
50	5000	1844	193	0	44	1175	533	1048	7.7991467	4.776729066968697	28.272087	0.0	1708.0	1779.0	7.5570593	4.6044226	22.590122	0.0	2963	2919	1744	0.82363975	20	58	125	198	257	0	1175	163	2020-02-29_215935
51	5000	1835	191	0	38	1188	533	1052	7.804612	4.775037331959452	28.272087	0.0	1721.0	1779.0	7.5570593	4.6044226	22.590122	0.0	2974	2936	1748	0.8255159	20	58	125	199	257	0	1188	163	2020-02-29_215935
51	5000	1828	189	0	31	1194	533	1060	7.812768	4.766407986715488	28.272087	0.0	1727.0	1779.0	7.5570593	4.6044226	22.590122	0.0	2983	2952	1758	0.8273921	20	58	125	199	259	0	1194	165	2020-02-29_215936
51	5000	1817	190	0	30	1199	532	1065	7.8278375	4.7621699581778145	28.272087	0.0	1731.0	1779.0	7.5570593	4.6044226	22.590122	0.0	2993	2963	1764	0.825188	20	58	125	199	259	0	1198	167	2020-02-29_215936
52	5000	1809	189	0	28	1201	533	1073	7.8274918	4.75129340782499	28.272087	0.0	1734.0	1779.0	7.5570593	4.6044226	22.590122	0.0	3002	2974	1773	0.81988746	20	58	125	199	259	0	1201	167	2020-02-29_215937
52	5000	1801	186	0	30	1202	533	1080	7.819641	4.748037836465585	28.272087	0.0	1735.0	1779.0	7.5570593	4.6044226	22.590122	0.0	3013	2983	1781	0.836773	20	58	125	199	259	0	1202	168	2020-02-29_215937
52	5000	1795	188	0	24	1204	533	1088	7.817195	4.739080828622754	28.272087	0.0	1737.0	1779.0	7.5570593	4.6044226	22.590122	0.0	3017	2993	1789	0.8442777	20	58	125	199	260	0	1204	168	2020-02-29_215938
53	5000	1787	189	0	21	1204	533	1096	7.809959	4.732293908518011	28.272087	0.0	1737.0	1779.0	7.5570593	4.6044226	22.590122	0.0	3024	3003	1799	0.8405253	20	58	126	199	260	0	1204	170	2020-02-29_215938
53	5000	1780	184	0	23	1202	533	1108	7.827751	4.742233150457271	28.272087	0.0	1735.0	1779.0	7.5570593	4.6044226	22.590122	0.0	3036	3013	1811	0.8255159	20	58	126	199	262	0	1202	170	2020-02-29_215939
53	5000	1774	183	0	26	1195	533	1118	7.827463	4.750911022961354	28.272087	0.0	1728.0	1779.0	7.5570593	4.6044226	22.590122	0.0	3043	3017	1822	0.81425893	20	58	126	200	263	0	1195	171	2020-02-29_215939
54	5000	1767	186	0	22	1189	533	1130	7.809457	4.74402342801155	28.272087	0.0	1722.0	1779.0	7.5570593	4.6044226	22.590122	0.0	3047	3025	1836	0.81988746	20	58	127	201	265	0	1189	173	2020-02-29_215940
54	5000	1762	183	0	19	1185	533	1141	7.7994494	4.739528557876588	28.272087	0.0	1718.0	1779.0	7.5570593	4.6044226	22.590122	0.0	3055	3036	1851	0.8105066	20	58	127	201	268	0	1185	177	2020-02-29_215940
54	5000	1756	179	0	22	1182	533	1148	7.825291	4.739472820404865	28.272087	0.0	1715.0	1779.0	7.5570593	4.6044226	22.590122	0.0	3065	3043	1861	0.79737335	20	58	127	201	269	0	1182	180	2020-02-29_215941
55	5000	1750	174	0	29	1175	533	1157	7.825671	4.738292923651119	28.272087	0.0	1708.0	1779.0	7.5570593	4.6044226	22.590122	0.0	3076	3047	1872	0.7954972	20	58	127	201	272	0	1175	182	2020-02-29_215941
55	5000	1741	177	0	26	1174	533	1167	7.8500867	4.755281623980252	28.272087	0.0	1707.0	1779.0	7.5570593	4.6044226	22.590122	0.0	3082	3056	1882	0.7879925	20	58	127	201	274	0	1174	182	2020-02-29_215942
55	5000	1733	172	0	30	1169	533	1180	7.844616	4.751259686932603	28.272087	0.0	1702.0	1779.0	7.5570593	4.6044226	22.590122	0.0	3095	3065	1896	0.7861163	20	58	127	202	275	0	1169	183	2020-02-29_215942
56	5000	1718	181	0	24	1164	532	1197	7.8456626	4.742754781311112	28.272087	0.0	1696.0	1779.0	7.5570593	4.6044226	22.590122	0.0	3101	3077	1913	0.81578946	20	58	127	203	277	0	1163	184	2020-02-29_215943
56	5000	1710	178	0	30	1153	532	1211	7.830998	4.742019373821581	28.272087	0.0	1685.0	1779.0	7.5570593	4.6044226	22.590122	0.0	3112	3082	1929	0.8101504	20	58	127	203	278	0	1152	186	2020-02-29_215943
56	5000	1700	174	0	31	1148	533	1228	7.843055	4.7290014610619	28.272087	0.0	1681.0	1779.0	7.5570593	4.6044226	22.590122	0.0	3126	3095	1947	0.7954972	20	58	128	204	280	0	1148	186	2020-02-29_215944
57	5000	1691	172	0	34	1146	532	1238	7.8187943	4.739493948404501	28.272087	0.0	1678.0	1779.0	7.5570593	4.6044226	22.590122	0.0	3137	3103	1957	0.7969925	20	58	128	204	280	0	1145	187	2020-02-29_215944
57	5000	1687	166	0	34	1147	533	1244	7.8129573	4.7337956341562775	28.272087	0.0	1680.0	1779.0	7.5570593	4.6044226	22.590122	0.0	3147	3113	1966	0.793621	20	58	128	205	280	0	1147	189	2020-02-29_215945
57	5000	1672	173	0	29	1149	533	1255	7.8149366	4.7232333478303445	28.272087	0.0	1682.0	1779.0	7.5570593	4.6044226	22.590122	0.0	3155	3126	1977	0.7879925	20	58	128	206	280	0	1149	189	2020-02-29_215945
58	5000	1668	164	0	29	1147	533	1269	7.8082433	4.735328704155749	28.272087	0.0	1680.0	1779.0	7.5570593	4.6044226	22.590122	0.0	3168	3139	1992	0.7767355	20	58	128	206	280	0	1147	190	2020-02-29_215946
58	5000	1659	161	0	33	1127	533	1295	7.7944493	4.712217748471391	28.272087	0.0	1660.0	1779.0	7.5570593	4.6044226	22.590122	0.0	3180	3147	2020	0.80675423	20	58	129	207	284	0	1127	192	2020-02-29_215946
58	5000	1655	150	0	38	1122	533	1307	7.795284	4.712297082068664	28.272087	0.0	1655.0	1779.0	7.5570593	4.6044226	22.590122	0.0	3195	3157	2035	0.81238276	20	58	129	208	286	0	1122	195	2020-02-29_215947
59	5000	1649	152	0	30	1110	533	1331	7.791317	4.706858423629584	28.272087	0.0	1643.0	1779.0	7.5570593	4.6044226	22.590122	0.0	3199	3169	2059	0.81425893	20	58	129	209	289	0	1110	195	2020-02-29_215947
59	5000	1640	159	0	21	1099	533	1352	7.7971354	4.720699084607291	28.272087	0.0	1632.0	1779.0	7.5570593	4.6044226	22.590122	0.0	3201	3180	2081	0.7917448	20	58	129	211	289	0	1099	196	2020-02-29_215947
59	5000	1626	166	0	13	1106	532	1361	7.7810597	4.713616616793035	28.272087	0.0	1638.0	1779.0	7.5570593	4.6044226	22.590122	0.0	3208	3195	2089	0.7706767	20	58	129	211	289	0	1105	196	2020-02-29_215948
60	5000	1618	168	0	15	1094	533	1375	7.775653	4.708363198154673	28.272087	0.0	1627.0	1779.0	7.5570593	4.6044226	22.590122	0.0	3214	3199	2105	0.76547843	20	58	129	212	291	0	1094	197	2020-02-29_215948
60	5000	1612	167	0	20	1085	533	1386	7.7653155	4.70250791639263	28.272087	0.0	1618.0	1779.0	7.5570593	4.6044226	22.590122	0.0	3221	3201	2116	0.750469	20	58	129	212	293	0	1085	197	2020-02-29_215949
60	5000	1601	167	0	21	1086	533	1395	7.7628555	4.710816845210721	28.272087	0.0	1619.0	1779.0	7.5570593	4.6044226	22.590122	0.0	3232	3211	2125	0.7467167	20	58	129	213	295	0	1086	197	2020-02-29_215949
61	5000	1591	169	0	24	1069	532	1417	7.77363	4.724847756814313	28.272087	0.0	1601.0	1779.0	7.5570593	4.6044226	22.590122	0.0	3240	3216	2147	0.7669173	20	59	129	215	299	0	1068	198	2020-02-29_215950
61	5000	1581	170	0	28	1058	533	1430	7.7849293	4.7386747166986165	28.272087	0.0	1591.0	1779.0	7.5570593	4.6044226	22.590122	0.0	3249	3221	2163	0.78986865	20	59	130	216	301	0	1058	200	2020-02-29_215950
61	5000	1578	163	0	24	1056	533	1445	7.7721014	4.726155715966466	28.272087	0.0	1589.0	1779.0	7.5570593	4.6044226	22.590122	0.0	3259	3235	2179	0.7861163	20	59	130	216	303	0	1056	201	2020-02-29_215951
62	5000	1575	160	0	24	1048	533	1458	7.7549033	4.7284551188817785	28.272087	0.0	1581.0	1779.0	7.5570593	4.6044226	22.590122	0.0	3265	3241	2193	0.7767355	20	59	130	216	303	0	1048	202	2020-02-29_215951
62	5000	1566	160	0	24	1044	533	1471	7.7605824	4.7403579023099285	28.272087	0.0	1577.0	1779.0	7.5570593	4.6044226	22.590122	0.0	3274	3250	2206	0.78986865	20	59	131	217	306	0	1044	202	2020-02-29_215952
62	5000	1560	159	0	22	1046	533	1478	7.7603097	4.732191129782687	28.272087	0.0	1579.0	1779.0	7.5570593	4.6044226	22.590122	0.0	3281	3259	2213	0.7917448	20	59	131	217	307	0	1046	202	2020-02-29_215952
63	5000	1554	160	0	19	1046	533	1485	7.741136	4.745891400328901	28.272087	0.0	1579.0	1779.0	7.5570593	4.6044226	22.590122	0.0	3286	3267	2221	0.8255159	20	59	131	217	307	0	1046	203	2020-02-29_215953
63	5000	1546	163	0	15	1040	533	1499	7.734387	4.748733150796704	28.272087	0.0	1573.0	1779.0	7.5570593	4.6044226	22.590122	0.0	3291	3276	2236	0.8161351	20	59	132	217	309	0	1040	204	2020-02-29_215953
63	5000	1537	167	0	15	1029	533	1514	7.733566	4.747778724495536	28.272087	0.0	1562.0	1779.0	7.5570593	4.6044226	22.590122	0.0	3296	3281	2252	0.8011257	20	59	132	217	311	0	1029	205	2020-02-29_215954
64	5000	1531	163	0	20	1026	533	1521	7.727202	4.7475929184468955	28.272087	0.0	1559.0	1779.0	7.5570593	4.6044226	22.590122	0.0	3306	3286	2260	0.7842401	20	59	132	217	311	0	1026	206	2020-02-29_215954
64	5000	1527	157	0	24	1021	533	1531	7.726881	4.750902993552951	28.272087	0.0	1554.0	1779.0	7.5570593	4.6044226	22.590122	0.0	3316	3292	2271	0.78986865	20	59	132	217	314	0	1021	207	2020-02-29_215955
64	5000	1520	158	0	24	1010	533	1543	7.724572	4.751272934454583	28.272087	0.0	1543.0	1779.0	7.5570593	4.6044226	22.590122	0.0	3322	3298	2288	0.7954972	20	59	132	219	317	0	1010	212	2020-02-29_215955
65	5000	1514	158	0	20	1008	533	1555	7.706673	4.75902783636171	28.272087	0.0	1541.0	1779.0	7.5570593	4.6044226	22.590122	0.0	3328	3308	2300	0.8105066	20	60	133	219	318	0	1008	212	2020-02-29_215956
65	5000	1512	150	0	21	1009	533	1563	7.693856	4.755296264147424	28.272087	0.0	1542.0	1779.0	7.5570593	4.6044226	22.590122	0.0	3338	3317	2308	0.82363975	20	60	133	220	318	0	1009	212	2020-02-29_215956
65	5000	1508	147	0	23	1001	533	1574	7.6895127	4.745151253511438	28.272087	0.0	1534.0	1779.0	7.5570593	4.6044226	22.590122	0.0	3345	3322	2321	0.82363975	20	60	133	220	320	0	1001	214	2020-02-29_215957
66	5000	1504	147	0	21	1002	533	1579	7.6824903	4.734701315332378	28.272087	0.0	1535.0	1779.0	7.5570593	4.6044226	22.590122	0.0	3349	3328	2326	0.8180113	20	60	133	220	320	0	1002	214	2020-02-29_215957
66	5000	1500	144	0	18	1008	533	1583	7.6828933	4.731479476947087	28.272087	0.0	1541.0	1779.0	7.5570593	4.6044226	22.590122	0.0	3356	3338	2330	0.80675423	20	60	133	220	320	0	1008	214	2020-02-29_215958
66	5000	1490	150	0	15	1003	533	1595	7.696037	4.715663683753484	28.272087	0.0	1536.0	1779.0	7.5570593	4.6044226	22.590122	0.0	3360	3345	2342	0.8030019	20	60	133	220	320	0	1003	214	2020-02-29_215958
67	5000	1484	151	0	16	997	533	1603	7.690135	4.704725835840988	28.272087	0.0	1530.0	1779.0	7.5570593	4.6044226	22.590122	0.0	3365	3349	2352	0.79924953	20	60	133	221	320	0	997	216	2020-02-29_215959
67	5000	1478	152	0	14	995	533	1612	7.6896825	4.701023988572882	28.272087	0.0	1528.0	1779.0	7.5570593	4.6044226	22.590122	0.0	3370	3356	2361	0.7954972	20	60	133	221	320	0	995	216	2020-02-29_215959
67	5000	1473	153	0	14	990	533	1620	7.7002287	4.701736397283043	28.272087	0.0	1523.0	1779.0	7.5570593	4.6044226	22.590122	0.0	3374	3360	2370	0.80675423	20	60	133	221	322	0	990	217	2020-02-29_220000
68	5000	1463	156	0	16	990	533	1624	7.699968	4.695898644648386	28.272087	0.0	1523.0	1779.0	7.5570593	4.6044226	22.590122	0.0	3381	3365	2375	0.8105066	20	60	133	221	323	0	990	218	2020-02-29_220000
68	5000	1453	160	0	17	988	533	1631	7.6899223	4.700247762115159	28.272087	0.0	1521.0	1779.0	7.5570593	4.6044226	22.590122	0.0	3387	3370	2382	0.8180113	20	60	133	221	323	0	988	218	2020-02-29_220001
68	5000	1442	163	0	20	985	533	1639	7.6775637	4.7003839051934015	28.272087	0.0	1518.0	1779.0	7.5570593	4.6044226	22.590122	0.0	3395	3375	2390	0.8273921	20	60	133	221	323	0	985	218	2020-02-29_220001
69	5000	1436	159	0	24	981	533	1649	7.677713	4.675831831911035	28.272087	0.0	1514.0	1779.0	7.5570593	4.6044226	22.590122	0.0	3405	3381	2400	0.83114445	20	60	133	221	324	0	981	218	2020-02-29_220001
69	5000	1431	160	0	22	978	533	1658	7.6681137	4.680402545081864	28.272087	0.0	1511.0	1779.0	7.5570593	4.6044226	22.590122	0.0	3409	3387	2409	0.84615386	20	60	133	223	324	0	978	218	2020-02-29_220002
69	5000	1428	158	0	18	970	533	1674	7.6661263	4.670192249596729	28.272087	0.0	1503.0	1779.0	7.5570593	4.6044226	22.590122	0.0	3414	3396	2426	0.8405253	20	60	133	223	326	0	970	219	2020-02-29_220002
70	5000	1421	158	0	16	967	533	1684	7.6769376	4.673892807024742	28.272087	0.0	1500.0	1779.0	7.5570593	4.6044226	22.590122	0.0	3421	3405	2438	0.85365856	20	60	133	224	327	0	967	221	2020-02-29_220003
70	5000	1414	155	0	22	958	533	1696	7.680722	4.6629218107569015	28.272087	0.0	1491.0	1779.0	7.5570593	4.6044226	22.590122	0.0	3431	3409	2451	0.85365856	20	60	133	224	329	0	958	222	2020-02-29_220003
70	5000	1408	150	0	28	951	533	1707	7.677218	4.651243039592157	28.272087	0.0	1484.0	1779.0	7.5570593	4.6044226	22.590122	0.0	3442	3414	2463	0.8592871	20	60	133	224	329	0	951	223	2020-02-29_220004
71	5000	1403	150	0	26	939	533	1726	7.6493273	4.647872454496948	28.272087	0.0	1472.0	1779.0	7.5570593	4.6044226	22.590122	0.0	3447	3421	2482	0.8499062	20	60	133	225	329	0	939	223	2020-02-29_220004
71	5000	1397	148	0	24	934	533	1736	7.64927	4.638861015880752	28.272087	0.0	1467.0	1779.0	7.5570593	4.6044226	22.590122	0.0	3455	3431	2497	0.85365856	20	60	133	225	333	0	934	228	2020-02-29_220005
71	5000	1389	148	0	20	925	533	1755	7.6355205	4.61426762978453	22.590122	0.0	1458.0	1779.0	7.5570593	4.6044226	22.590122	0.0	3463	3443	2518	0.8686679	20	60	133	226	335	0	925	230	2020-02-29_220005
72	5000	1385	148	0	19	913	533	1770	7.6422086	4.628808386689654	22.590122	0.0	1446.0	1779.0	7.5570593	4.6044226	22.590122	0.0	3467	3448	2535	0.8855535	20	60	133	226	339	0	913	232	2020-02-29_220006
72	5000	1380	148	0	16	904	533	1786	7.6369915	4.633807688154084	22.590122	0.0	1437.0	1779.0	7.5570593	4.6044226	22.590122	0.0	3472	3456	2552	0.8836773	20	61	133	228	340	0	904	233	2020-02-29_220006
72	5000	1376	145	0	16	894	533	1801	7.635756	4.630957194968009	22.590122	0.0	1427.0	1779.0	7.5570593	4.6044226	22.590122	0.0	3479	3463	2569	0.8611632	20	61	133	229	341	0	894	235	2020-02-29_220007
73	5000	1369	145	0	19	880	533	1817	7.635474	4.621900602505788	22.590122	0.0	1413.0	1779.0	7.5570593	4.6044226	22.590122	0.0	3486	3467	2587	0.8780488	20	61	133	230	344	0	880	237	2020-02-29_220007
73	5000	1363	145	0	19	866	533	1836	7.60842	4.606754709075029	22.590122	0.0	1399.0	1779.0	7.5570593	4.6044226	22.590122	0.0	3492	3473	2607	0.891182	20	61	133	231	348	0	866	238	2020-02-29_220008
73	5000	1356	146	0	19	857	533	1851	7.608574	4.617668113932053	22.590122	0.0	1390.0	1779.0	7.5570593	4.6044226	22.590122	0.0	3498	3479	2622	0.9080675	20	61	133	232	350	0	857	238	2020-02-29_220008
74	5000	1352	139	0	23	852	533	1863	7.604193	4.614459631003096	22.590122	0.0	1385.0	1779.0	7.5570593	4.6044226	22.590122	0.0	3509	3486	2634	0.9249531	20	61	133	232	352	0	852	238	2020-02-29_220008
74	5000	1349	135	0	24	841	533	1879	7.623521	4.611748966594321	22.590122	0.0	1374.0	1779.0	7.5570593	4.6044226	22.590122	0.0	3516	3492	2651	0.9418386	20	61	133	233	354	0	841	239	2020-02-29_220009
74	5000	1347	134	0	21	828	533	1896	7.619517	4.616450268646435	22.590122	0.0	1361.0	1779.0	7.5570593	4.6044226	22.590122	0.0	3519	3498	2670	0.9662289	20	61	133	233	357	0	828	241	2020-02-29_220009
75	5000	1343	133	0	15	820	533	1911	7.6291184	4.612867990923279	22.590122	0.0	1353.0	1779.0	7.5570593	4.6044226	22.590122	0.0	3524	3509	2689	0.97936213	20	61	134	236	360	0	820	245	2020-02-29_220010
75	5000	1338	133	0	13	815	533	1923	7.619805	4.603001626945306	22.590122	0.0	1348.0	1779.0	7.5570593	4.6044226	22.590122	0.0	3529	3516	2701	0.9868668	20	61	134	236	360	0	815	245	2020-02-29_220010
75	5000	1332	136	0	13	806	533	1935	7.5963984	4.592442125216377	22.590122	0.0	1339.0	1779.0	7.5570593	4.6044226	22.590122	0.0	3532	3519	2713	1.0168855	20	61	134	237	361	0	806	245	2020-02-29_220011
76	5000	1323	137	0	16	798	533	1948	7.598017	4.612384602413491	22.590122	0.0	1331.0	1779.0	7.5570593	4.6044226	22.590122	0.0	3540	3524	2726	1.0075047	20	61	134	237	362	0	798	245	2020-02-29_220011
76	5000	1316	141	0	13	791	533	1959	7.5964327	4.616138939470528	22.590122	0.0	1324.0	1779.0	7.5570593	4.6044226	22.590122	0.0	3543	3530	2739	1.0075047	20	61	134	237	363	0	791	247	2020-02-29_220012
76	5000	1309	142	0	17	775	533	1975	7.608875	4.61028836786148	22.590122	0.0	1308.0	1779.0	7.5570593	4.6044226	22.590122	0.0	3549	3532	2757	1.0056285	20	61	134	239	363	0	775	249	2020-02-29_220012
77	5000	1307	138	0	15	769	533	1988	7.6242237	4.611758272239804	22.590122	0.0	1302.0	1779.0	7.5570593	4.6044226	22.590122	0.0	3555	3540	2771	0.9868668	20	61	134	240	364	0	769	250	2020-02-29_220013
77	5000	1300	136	0	19	764	533	1997	7.625147	4.613864793943575	22.590122	0.0	1297.0	1779.0	7.5570593	4.6044226	22.590122	0.0	3564	3545	2781	1.0	20	61	134	240	364	0	764	251	2020-02-29_220013
77	5000	1296	132	0	23	754	533	2009	7.63816	4.613681863029998	22.590122	0.0	1287.0	1779.0	7.5570593	4.6044226	22.590122	0.0	3572	3549	2795	0.9981238	20	61	134	241	367	0	754	253	2020-02-29_220013
78	5000	1293	128	0	24	749	533	2019	7.635899	4.605577876874524	22.590122	0.0	1282.0	1779.0	7.5570593	4.6044226	22.590122	0.0	3579	3555	2806	1.0131332	20	61	134	242	368	0	749	254	2020-02-29_220014
78	5000	1291	121	0	24	750	533	2024	7.650402	4.601807670344217	22.590122	0.0	1283.0	1779.0	7.5570593	4.6044226	22.590122	0.0	3588	3564	2814	1.0075047	20	61	134	242	368	0	750	257	2020-02-29_220014
78	5000	1287	119	0	22	749	533	2032	7.6595645	4.602961640006899	22.590122	0.0	1282.0	1779.0	7.5570593	4.6044226	22.590122	0.0	3594	3572	2823	1.0075047	20	61	134	242	369	0	749	258	2020-02-29_220015
79	5000	1275	125	0	20	747	533	2041	7.641047	4.5959135397272695	22.590122	0.0	1280.0	1779.0	7.5570593	4.6044226	22.590122	0.0	3600	3580	2833	1.0225141	20	61	134	242	370	0	747	259	2020-02-29_220015
79	5000	1268	127	0	17	743	533	2052	7.621219	4.589072408590767	22.590122	0.0	1276.0	1779.0	7.5570593	4.6044226	22.590122	0.0	3605	3588	2845	1.0393996	20	61	134	242	370	0	743	260	2020-02-29_220016
79	5000	1265	121	0	20	741	533	2059	7.6250873	4.5854787255882306	22.590122	0.0	1274.0	1779.0	7.5570593	4.6044226	22.590122	0.0	3614	3594	2853	1.0412757	20	61	134	243	372	0	741	261	2020-02-29_220016
80	5000	1262	115	0	23	731	533	2073	7.618281	4.5680121998933	22.590122	0.0	1264.0	1779.0	7.5570593	4.6044226	22.590122	0.0	3623	3600	2869	1.0581614	20	61	134	243	374	0	731	263	2020-02-29_220016
80	5000	1257	115	0	23	730	533	2077	7.6143312	4.569430796027293	22.590122	0.0	1263.0	1779.0	7.5570593	4.6044226	22.590122	0.0	3628	3605	2875	1.0600375	20	61	134	243	374	0	730	265	2020-02-29_220017
80	5000	1253	114	0	19	731	533	2085	7.6423163	4.581181153824869	22.590122	0.0	1264.0	1779.0	7.5570593	4.6044226	22.590122	0.0	3633	3614	2883	1.0487804	20	61	134	243	374	0	731	265	2020-02-29_220017
81	5000	1246	113	0	17	733	533	2092	7.631626	4.588086016486367	22.590122	0.0	1266.0	1779.0	7.5570593	4.6044226	22.590122	0.0	3641	3624	2891	1.0450281	20	61	134	243	374	0	733	266	2020-02-29_220018
81	5000	1242	110	0	20	721	533	2107	7.6697536	4.583069302438818	22.590122	0.0	1254.0	1779.0	7.5570593	4.6044226	22.590122	0.0	3648	3628	2907	1.0600375	20	61	134	243	376	0	721	267	2020-02-29_220018
81	5000	1240	104	0	22	713	533	2120	7.662814	4.58200336002275	22.590122	0.0	1246.0	1779.0	7.5570593	4.6044226	22.590122	0.0	3656	3634	2921	1.0600375	20	61	134	243	379	0	713	268	2020-02-29_220019
82	5000	1232	109	0	18	710	533	2130	7.656568	4.575807785678884	22.590122	0.0	1243.0	1779.0	7.5570593	4.6044226	22.590122	0.0	3659	3641	2931	1.0356473	20	61	134	243	379	0	710	268	2020-02-29_220019
82	5000	1230	101	0	20	705	533	2140	7.653557	4.583608422549275	22.590122	0.0	1238.0	1779.0	7.5570593	4.6044226	22.590122	0.0	3669	3649	2944	1.0168855	20	61	134	243	379	0	705	271	2020-02-29_220019
82	5000	1226	99	0	19	702	533	2150	7.6621547	4.569169486809866	22.590122	0.0	1235.0	1779.0	7.5570593	4.6044226	22.590122	0.0	3675	3656	2954	1.0093808	20	61	134	244	380	0	702	271	2020-02-29_220020
83	5000	1220	102	0	18	698	531	2160	7.6484556	4.577265219300426	22.590122	0.0	1229.0	1779.0	7.5570593	4.6044226	22.590122	0.0	3678	3660	2962	1.0263654	20	61	134	244	380	0	696	271	2020-02-29_220020
83	5000	1214	102	0	14	699	532	2167	7.6553216	4.576968935667089	22.590122	0.0	1231.0	1779.0	7.5570593	4.6044226	22.590122	0.0	3684	3670	2971	1.0206767	20	61	134	244	381	0	698	272	2020-02-29_220021
83	5000	1207	103	0	15	695	532	2175	7.65501	4.569426204460763	22.590122	0.0	1227.0	1779.0	7.5570593	4.6044226	22.590122	0.0	3690	3675	2980	1.0112782	20	61	134	245	382	0	694	273	2020-02-29_220021
84	5000	1203	101	0	17	688	532	2185	7.631274	4.57381759956407	22.590122	0.0	1220.0	1779.0	7.5570593	4.6044226	22.590122	0.0	3696	3679	2991	1.0093985	20	61	134	245	382	0	687	274	2020-02-29_220022
84	5000	1200	101	0	13	684	531	2197	7.6392426	4.574452251725917	22.590122	0.0	1215.0	1779.0	7.5570593	4.6044226	22.590122	0.0	3699	3686	3002	1.0169492	20	61	135	245	385	0	682	274	2020-02-29_220022
84	5000	1196	102	0	12	673	530	2212	7.647448	4.569602350342838	22.590122	0.0	1203.0	1779.0	7.5570593	4.6044226	22.590122	0.0	3702	3690	3017	1.0150943	20	61	135	245	386	0	670	275	2020-02-29_220022
85	5000	1192	99	0	12	667	531	2222	7.6718783	4.583588656625345	22.590122	0.0	1198.0	1779.0	7.5570593	4.6044226	22.590122	0.0	3709	3697	3030	1.0	20	61	135	245	388	0	665	277	2020-02-29_220023
85	5000	1189	98	0	14	656	532	2234	7.6456466	4.581888260037101	22.590122	0.0	1188.0	1779.0	7.5570593	4.6044226	22.590122	0.0	3713	3699	3043	1.0263158	20	61	135	245	390	0	655	277	2020-02-29_220023
85	5000	1185	100	0	13	644	533	2246	7.640049	4.574556281246093	22.590122	0.0	1177.0	1779.0	7.5570593	4.6044226	22.590122	0.0	3715	3702	3058	1.0356473	20	61	135	246	390	0	644	279	2020-02-29_220024
86	5000	1183	95	0	13	641	532	2255	7.653124	4.579626260359061	22.590122	0.0	1173.0	1779.0	7.5570593	4.6044226	22.590122	0.0	3722	3709	3068	1.0281955	20	61	135	247	390	0	640	281	2020-02-29_220024
86	5000	1180	93	0	13	636	530	2266	7.6262145	4.555284411933946	22.590122	0.0	1166.0	1779.0	7.5570593	4.6044226	22.590122	0.0	3727	3714	3078	1.0433962	20	61	135	247	391	0	633	282	2020-02-29_220025
86	5000	1178	88	0	19	620	533	2279	7.6069365	4.568431604147899	22.590122	0.0	1153.0	1779.0	7.5570593	4.6044226	22.590122	0.0	3734	3715	3095	1.0412757	20	61	135	247	392	0	620	283	2020-02-29_220025
87	5000	1172	89	0	17	609	531	2296	7.6532803	4.576299622429997	22.590122	0.0	1140.0	1779.0	7.5570593	4.6044226	22.590122	0.0	3739	3722	3113	1.0621469	20	61	135	247	393	0	607	286	2020-02-29_220025
87	5000	1170	89	0	13	599	530	2311	7.646854	4.582943408447695	22.590122	0.0	1129.0	1779.0	7.5570593	4.6044226	22.590122	0.0	3741	3728	3129	1.0641509	20	61	135	247	393	0	596	288	2020-02-29_220026
87	5000	1168	87	0	11	588	532	2326	7.6374636	4.57443348863478	22.590122	0.0	1120.0	1779.0	7.5570593	4.6044226	22.590122	0.0	3745	3734	3146	1.0263158	20	61	135	248	393	0	587	288	2020-02-29_220026
88	5000	1163	87	0	11	571	533	2345	7.638742	4.5888431838260795	22.590122	0.0	1104.0	1779.0	7.5570593	4.6044226	22.590122	0.0	3750	3739	3168	1.0750469	20	61	135	251	393	0	571	290	2020-02-29_220027
88	5000	1161	87	0	11	550	533	2362	7.645011	4.590875050361025	22.590122	0.0	1083.0	1779.0	7.5570593	4.6044226	22.590122	0.0	3752	3741	3191	1.0150094	20	61	136	251	395	0	550	296	2020-02-29_220027
88	5000	1155	90	0	10	533	533	2381	7.6395316	4.57569711512415	22.590122	0.0	1066.0	1779.0	7.5570593	4.6044226	22.590122	0.0	3755	3745	3212	1.0037524	20	61	136	251	397	0	533	298	2020-02-29_220027
89	5000	1149	92	0	9	531	529	2391	7.6345606	4.551844028261204	22.590122	0.0	1060.0	1779.0	7.5570593	4.6044226	22.590122	0.0	3759	3750	3219	0.9962193	20	61	136	251	397	0	527	299	2020-02-29_220028
89	5000	1147	85	0	16	514	532	2405	7.62074	4.549439012087867	22.590122	0.0	1046.0	1779.0	7.5570593	4.6044226	22.590122	0.0	3768	3752	3238	1.0	20	61	136	252	403	0	513	301	2020-02-29_220028
89	5000	1142	90	0	13	507	531	2414	7.5903583	4.530062394880855	22.590122	0.0	1038.0	1779.0	7.5570593	4.6044226	22.590122	0.0	3768	3755	3248	0.9830508	20	61	136	252	403	0	505	303	2020-02-29_220029
90	5000	1140	87	0	14	495	531	2429	7.556385	4.504939441337385	20.776665	0.0	1026.0	1779.0	7.5570593	4.6044226	22.590122	0.0	3773	3759	3264	0.97363466	20	61	136	252	404	0	493	304	2020-02-29_220029
90	5000	1138	87	0	7	484	530	2448	7.5426054	4.517518804666196	20.776665	0.0	1014.0	1779.0	7.5570593	4.6044226	22.590122	0.0	3775	3768	3284	1.0075471	20	61	137	253	406	0	481	306	2020-02-29_220029
90	5000	1136	88	0	7	461	531	2467	7.55806	4.531220534656353	20.776665	0.0	992.0	1779.0	7.5570593	4.6044226	22.590122	0.0	3776	3769	3308	0.9962335	20	61	137	253	408	0	459	310	2020-02-29_220030
91	5000	1131	89	0	7	447	532	2482	7.547374	4.543263892363539	20.776665	0.0	979.0	1779.0	7.5570593	4.6044226	22.590122	0.0	3780	3773	3326	0.9981203	20	61	137	253	408	0	446	312	2020-02-29_220030
91	5000	1130	86	0	9	432	532	2497	7.5141406	4.531700374977832	20.776665	0.0	964.0	1779.0	7.5570593	4.6044226	22.590122	0.0	3784	3775	3343	0.9548872	20	61	137	253	409	0	431	314	2020-02-29_220031
91	5000	1127	86	0	11	423	533	2504	7.524864	4.523000007516379	20.776665	0.0	956.0	1779.0	7.5570593	4.6044226	22.590122	0.0	3787	3776	3353	0.94746715	20	61	137	253	410	0	423	316	2020-02-29_220031
92	5000	1124	82	0	13	413	533	2518	7.5118866	4.517006633018098	20.776665	0.0	946.0	1779.0	7.5570593	4.6044226	22.590122	0.0	3794	3781	3368	0.9324578	20	61	137	253	412	0	413	317	2020-02-29_220031
92	5000	1122	79	0	15	405	533	2528	7.5058827	4.512801293963521	20.776665	0.0	938.0	1779.0	7.5570593	4.6044226	22.590122	0.0	3799	3784	3379	0.9155722	20	61	137	253	414	0	405	318	2020-02-29_220032
92	5000	1119	82	0	12	399	532	2538	7.532978	4.525747812767577	20.776665	0.0	931.0	1779.0	7.5570593	4.6044226	22.590122	0.0	3799	3787	3388	0.924812	20	61	137	253	415	0	398	318	2020-02-29_220032
93	5000	1118	80	0	8	394	532	2547	7.572759	4.522528311586513	20.776665	0.0	926.0	1779.0	7.5570593	4.6044226	22.590122	0.0	3802	3794	3400	0.9285714	20	61	137	253	416	0	393	321	2020-02-29_220032
93	5000	1116	80	0	5	389	531	2557	7.59906	4.544808353962042	20.776665	0.0	920.0	1779.0	7.5570593	4.6044226	22.590122	0.0	3804	3799	3410	0.9359699	20	61	137	255	417	0	387	322	2020-02-29_220033
93	5000	1114	78	0	9	378	530	2567	7.615129	4.541414633007703	20.776665	0.0	908.0	1779.0	7.5570593	4.6044226	22.590122	0.0	3808	3799	3421	0.9283019	20	61	137	256	418	0	375	324	2020-02-29_220033
94	5000	1109	81	0	8	369	533	2575	7.5876875	4.540185786071524	20.776665	0.0	902.0	1779.0	7.5570593	4.6044226	22.590122	0.0	3810	3802	3433	0.9662289	20	61	137	258	418	0	369	325	2020-02-29_220034
94	5000	1107	74	0	15	361	531	2585	7.594549	4.548636917675216	20.776665	0.0	892.0	1779.0	7.5570593	4.6044226	22.590122	0.0	3819	3804	3443	0.97740114	20	61	137	258	419	0	359	327	2020-02-29_220034
94	5000	1106	72	0	14	361	533	2587	7.6080294	4.546990566816879	20.776665	0.0	894.0	1779.0	7.5570593	4.6044226	22.590122	0.0	3822	3808	3447	0.96998125	20	61	137	258	419	0	361	327	2020-02-29_220034
95	5000	1105	69	0	15	353	529	2601	7.5872006	4.568871634517139	20.776665	0.0	882.0	1779.0	7.5570593	4.6044226	22.590122	0.0	3826	3811	3458	0.9848771	20	61	137	258	421	0	349	328	2020-02-29_220035
95	5000	1105	66	0	10	350	533	2608	7.6126213	4.5635326732252866	20.776665	0.0	883.0	1779.0	7.5570593	4.6044226	22.590122	0.0	3829	3819	3469	0.98874295	20	61	137	258	421	0	350	328	2020-02-29_220035
95	5000	1103	66	0	9	345	531	2618	7.641314	4.552479229900108	20.776665	0.0	876.0	1779.0	7.5570593	4.6044226	22.590122	0.0	3831	3822	3477	0.9849341	20	61	137	258	423	0	343	328	2020-02-29_220035
96	5000	1103	63	0	8	337	531	2629	7.6545854	4.569553931772332	20.776665	0.0	868.0	1779.0	7.5570593	4.6044226	22.590122	0.0	3834	3826	3489	0.9962335	20	61	137	258	425	0	335	329	2020-02-29_220036
96	5000	1099	62	0	10	330	532	2636	7.6512737	4.580809967849338	20.776665	0.0	862.0	1779.0	7.5570593	4.6044226	22.590122	0.0	3839	3829	3499	0.99248123	20	61	137	259	425	0	329	331	2020-02-29_220036
96	5000	1098	62	0	9	328	530	2642	7.6623583	4.58026281443989	20.776665	0.0	858.0	1779.0	7.5570593	4.6044226	22.590122	0.0	3840	3831	3503	0.98867923	20	61	137	260	425	0	325	331	2020-02-29_220036
97	5000	1097	62	0	7	314	532	2657	7.6689095	4.58494086540468	20.776665	0.0	846.0	1779.0	7.5570593	4.6044226	22.590122	0.0	3841	3834	3520	1.0075188	20	61	137	261	425	0	313	331	2020-02-29_220037
97	5000	1095	58	0	8	304	528	2673	7.647833	4.583134641097481	20.776665	0.0	832.0	1779.0	7.5570593	4.6044226	22.590122	0.0	3847	3839	3535	0.99242425	20	61	138	261	425	0	299	334	2020-02-29_220037
97	5000	1094	53	0	13	289	531	2684	7.677116	4.594507064197841	20.776665	0.0	820.0	1779.0	7.5570593	4.6044226	22.590122	0.0	3853	3840	3551	0.9962335	20	61	138	261	427	0	287	336	2020-02-29_220038
98	5000	1091	53	0	15	277	532	2691	7.6603837	4.580824541057226	20.776665	0.0	809.0	1779.0	7.5570593	4.6044226	22.590122	0.0	3856	3841	3564	0.9981203	20	61	138	261	428	0	276	341	2020-02-29_220038
98	5000	1089	49	0	15	271	532	2702	7.691736	4.599983190422858	20.776665	0.0	803.0	1779.0	7.5570593	4.6044226	22.590122	0.0	3862	3847	3576	0.9906015	20	61	138	261	428	0	270	342	2020-02-29_220038
98	5000	1088	48	0	11	264	532	2715	7.670175	4.592881723985235	20.735466	0.0	796.0	1779.0	7.5570593	4.6044226	22.590122	0.0	3864	3853	3589	0.9793233	20	61	138	261	428	0	263	342	2020-02-29_220039
99	5000	1086	46	0	11	250	533	2732	7.679908	4.620527218217851	20.735466	0.0	783.0	1779.0	7.5570593	4.6044226	22.590122	0.0	3868	3857	3607	0.9587242	20	61	138	261	428	0	250	342	2020-02-29_220039
99	5000	1083	45	0	10	238	532	2746	7.6550646	4.62115566183167	20.735466	0.0	770.0	1779.0	7.5570593	4.6044226	22.590122	0.0	3872	3862	3624	0.9266917	20	61	138	261	428	0	237	346	2020-02-29_220039
99	5000	1082	42	0	12	228	533	2756	7.6524725	4.620923488185775	20.735466	0.0	761.0	1779.0	7.5570593	4.6044226	22.590122	0.0	3876	3864	3636	0.9399625	20	61	138	263	428	0	228	347	2020-02-29_220040
100	5000	1082	40	0	9	224	532	2766	7.644777	4.622868845919939	20.735466	0.0	756.0	1779.0	7.5570593	4.6044226	22.590122	0.0	3878	3869	3645	0.93233085	20	61	138	263	428	0	223	347	2020-02-29_220040
100	5000	1079	42	0	7	214	531	2779	7.663009	4.623767791738567	20.735466	0.0	745.0	1779.0	7.5570593	4.6044226	22.590122	0.0	3879	3872	3658	0.9340866	20	61	138	265	430	0	212	348	2020-02-29_220040
100	5000	1079	41	0	4	202	533	2791	7.659441	4.621992628394554	20.117283	0.0	735.0	1779.0	7.5570593	4.6044226	22.590122	0.0	3880	3876	3674	0.9174484	20	61	138	265	430	0	202	350	2020-02-29_220041
101	5000	1078	37	0	7	190	533	2805	7.684379	4.59945117330112	20.117283	0.0	723.0	1779.0	7.5570593	4.6044226	22.590122	0.0	3885	3878	3688	0.89681053	20	61	138	265	431	0	190	350	2020-02-29_220041
101	5000	1077	36	0	8	180	533	2815	7.729907	4.606499036581191	20.117283	0.0	713.0	1779.0	7.5570593	4.6044226	22.590122	0.0	3887	3879	3699	0.902439	20	61	138	267	433	0	180	351	2020-02-29_220041
101	5000	1076	36	0	8	167	532	2828	7.760084	4.607741037191686	20.117283	0.0	699.0	1779.0	7.5570593	4.6044226	22.590122	0.0	3888	3880	3713	0.9116541	20	61	139	267	433	0	166	353	2020-02-29_220042
102	5000	1076	34	0	5	154	532	2845	7.7872014	4.607206396972221	20.117283	0.0	686.0	1779.0	7.5570593	4.6044226	22.590122	0.0	3890	3885	3731	0.8966165	20	61	139	267	434	0	153	354	2020-02-29_220042
102	5000	1075	35	0	3	144	531	2858	7.8046975	4.602838983603965	20.117283	0.0	675.0	1779.0	7.5570593	4.6044226	22.590122	0.0	3890	3887	3743	0.8926554	20	61	139	267	435	0	142	354	2020-02-29_220042
102	5000	1075	32	0	4	131	533	2870	7.8065434	4.643608803739605	20.117283	0.0	664.0	1779.0	7.5570593	4.6044226	22.590122	0.0	3893	3889	3758	0.9080675	20	61	139	267	437	0	131	355	2020-02-29_220043
103	5000	1074	32	0	4	115	533	2884	7.8215694	4.676695107346126	20.117283	0.0	648.0	1779.0	7.5570593	4.6044226	22.590122	0.0	3894	3890	3775	0.9193246	20	61	139	269	437	0	115	358	2020-02-29_220043
103	5000	1070	34	0	6	109	531	2892	7.811329	4.695589942796184	20.117283	0.0	640.0	1779.0	7.5570593	4.6044226	22.590122	0.0	3896	3890	3781	0.92467046	20	61	139	269	437	0	107	358	2020-02-29_220043
103	5000	1069	34	0	4	97	531	2907	7.8509007	4.715852770098231	20.117283	0.0	628.0	1779.0	7.5570593	4.6044226	22.590122	0.0	3897	3893	3796	0.92467046	20	61	139	269	439	0	95	358	2020-02-29_220044
104	5000	1068	31	0	7	85	533	2918	7.8458295	4.726622828579351	20.117283	0.0	618.0	1779.0	7.5570593	4.6044226	22.590122	0.0	3901	3894	3809	0.89681053	20	61	139	269	440	0	85	358	2020-02-29_220044
104	5000	1068	27	0	9	68	532	2934	7.870982	4.739802808885013	20.117283	0.0	600.0	1779.0	7.5570593	4.6044226	22.590122	0.0	3905	3896	3828	0.88721806	20	61	139	269	441	0	67	362	2020-02-29_220044
104	5000	1067	27	0	8	57	532	2947	7.8455954	4.732262269027503	20.117283	0.0	589.0	1779.0	7.5570593	4.6044226	22.590122	0.0	3906	3898	3841	0.8834587	20	61	139	269	442	0	56	362	2020-02-29_220045
105	5000	1067	25	0	7	48	530	2959	7.901525	4.718548498840834	20.117283	0.0	578.0	1779.0	7.5570593	4.6044226	22.590122	0.0	3908	3901	3853	0.88490564	20	61	139	270	443	0	45	364	2020-02-29_220045
105	5000	1067	25	0	3	37	533	2971	7.8964963	4.689495018164602	20.117283	0.0	570.0	1779.0	7.5570593	4.6044226	22.590122	0.0	3908	3905	3868	0.89681053	20	61	139	270	444	0	37	364	2020-02-29_220045
105	5000	1067	24	0	3	26	533	2982	7.8743186	4.682087736458963	20.117283	0.0	559.0	1779.0	7.5570593	4.6044226	22.590122	0.0	3909	3906	3880	0.89681053	20	61	139	270	444	0	26	365	2020-02-29_220045
106	5000	1066	25	0	1	18	532	2992	7.896992	4.698673816011541	20.117283	0.0	550.0	1779.0	7.5570593	4.6044226	22.590122	0.0	3909	3908	3890	0.88533837	20	61	139	270	444	0	17	366	2020-02-29_220046
106	5000	1066	24	0	2	7	533	3001	7.8819346	4.709602837471409	20.117283	0.0	540.0	1779.0	7.5570593	4.6044226	22.590122	0.0	3910	3908	3901	0.8761726	20	61	139	270	444	0	7	367	2020-02-29_220046
106	5000	1066	23	0	2	0	528	3011	7.9363117	4.686389638998313	20.117283	0.0	528.0	1779.0	7.5570593	4.6044226	22.590122	0.0	3911	3909	3909	0.88257575	20	61	139	270	444	5	0	370	2020-02-29_220046
107	5000	1066	21	0	4	0	516	3023	7.9876823	4.642440081298548	20.117283	0.0	516.0	1779.0	7.5570593	4.6044226	22.590122	0.0	3913	3909	3909	0.8875969	20	61	139	270	444	17	0	370	2020-02-29_220047
107	5000	1066	18	0	6	0	504	3036	7.974919	4.620035754969572	20.117283	0.0	504.0	1779.0	7.5570593	4.6044226	22.590122	0.0	3916	3910	3910	0.88095236	20	61	139	270	444	29	0	370	2020-02-29_220047
107	5000	1066	16	0	7	0	491	3050	7.9732175	4.590706783887941	20.117283	0.0	491.0	1779.0	7.5570593	4.6044226	22.590122	0.0	3918	3911	3911	0.8778004	20	61	139	270	444	42	0	370	2020-02-29_220047
108	5000	1065	15	0	7	0	479	3063	7.98693	4.611738420173407	20.117283	0.0	479.0	1779.0	7.5570593	4.6044226	22.590122	0.0	3920	3913	3913	0.86221296	20	61	139	270	444	54	0	371	2020-02-29_220047
108	5000	1065	15	0	4	0	473	3072	8.0676985	4.6544993136839095	20.117283	0.0	473.0	1779.0	7.5570593	4.6044226	22.590122	0.0	3920	3916	3916	0.85835093	20	61	139	270	444	60	0	371	2020-02-29_220048
108	5000	1065	15	0	2	0	458	3088	8.022166	4.664104416753122	20.117283	0.0	458.0	1779.0	7.5570593	4.6044226	22.590122	0.0	3920	3918	3918	0.8427948	20	61	139	270	444	75	0	372	2020-02-29_220048
109	5000	1065	15	0	0	0	446	3102	8.005049	4.636141168217446	20.117283	0.0	446.0	1779.0	7.5570593	4.6044226	22.590122	0.0	3920	3920	3920	0.8161435	20	61	139	270	444	87	0	372	2020-02-29_220048
109	5000	1065	15	0	0	0	432	3116	8.005672	4.639382346906861	20.117283	0.0	432.0	1779.0	7.5570593	4.6044226	22.590122	0.0	3920	3920	3920	0.8125	20	61	139	270	444	101	0	372	2020-02-29_220048
109	5000	1065	15	0	0	0	423	3125	8.021469	4.682799767523669	20.117283	0.0	423.0	1779.0	7.5570593	4.6044226	22.590122	0.0	3920	3920	3920	0.8250591	20	61	139	270	444	110	0	372	2020-02-29_220049
110	5000	1064	16	0	0	0	411	3137	8.039013	4.6628132078294104	20.117283	0.0	411.0	1779.0	7.5570593	4.6044226	22.590122	0.0	3920	3920	3920	0.79075426	20	61	139	270	444	122	0	372	2020-02-29_220049
110	5000	1064	16	0	0	0	401	3147	7.9863586	4.658149690141634	20.117283	0.0	401.0	1779.0	7.5570593	4.6044226	22.590122	0.0	3920	3920	3920	0.7755611	20	61	139	270	444	132	0	372	2020-02-29_220049
110	5000	1064	15	0	1	0	390	3158	7.96723	4.634715623742612	19.801727	0.0	390.0	1779.0	7.5570593	4.6044226	22.590122	0.0	3921	3920	3920	0.77692306	20	61	139	270	444	143	0	372	2020-02-29_220050
111	5000	1064	14	0	2	0	380	3167	7.904608	4.63128111876459	19.801727	0.0	380.0	1779.0	7.5570593	4.6044226	22.590122	0.0	3922	3920	3920	0.77105266	20	61	139	270	444	153	0	373	2020-02-29_220050
111	5000	1064	10	0	6	0	372	3175	7.9623957	4.638823599492336	19.801727	0.0	372.0	1779.0	7.5570593	4.6044226	22.590122	0.0	3926	3920	3920	0.7688172	20	61	139	270	444	161	0	373	2020-02-29_220050
111	5000	1064	10	0	5	0	361	3184	7.9371295	4.633908532936961	19.801727	0.0	361.0	1779.0	7.5570593	4.6044226	22.590122	0.0	3926	3921	3921	0.7562327	20	61	139	270	444	172	0	376	2020-02-29_220050
112	5000	1064	10	0	4	0	354	3192	7.9229655	4.598308766488271	19.801727	0.0	354.0	1779.0	7.5570593	4.6044226	22.590122	0.0	3926	3922	3922	0.73163843	20	61	139	270	444	179	0	376	2020-02-29_220050
112	5000	1064	10	0	0	0	348	3202	7.9565887	4.612249583654795	19.801727	0.0	348.0	1779.0	7.5570593	4.6044226	22.590122	0.0	3926	3926	3926	0.73275864	20	61	139	270	444	185	0	376	2020-02-29_220051
112	5000	1064	8	0	2	0	342	3208	7.92434	4.60321564439456	19.801727	0.0	342.0	1779.0	7.5570593	4.6044226	22.590122	0.0	3928	3926	3926	0.7280702	20	61	139	270	444	191	0	376	2020-02-29_220051
113	5000	1064	7	0	3	0	328	3222	7.8460374	4.624482821854667	19.801727	0.0	328.0	1779.0	7.5570593	4.6044226	22.590122	0.0	3929	3926	3926	0.7195122	20	61	139	270	444	205	0	376	2020-02-29_220051
113	5000	1062	8	0	4	0	315	3235	7.880237	4.640570540702652	19.801727	0.0	315.0	1779.0	7.5570593	4.6044226	22.590122	0.0	3930	3926	3926	0.7047619	20	61	139	270	444	218	0	376	2020-02-29_220051
113	5000	1062	7	0	3	0	307	3245	7.8899703	4.639690266498721	19.801727	0.0	307.0	1779.0	7.5570593	4.6044226	22.590122	0.0	3931	3928	3928	0.7068404	20	61	139	270	444	226	0	376	2020-02-29_220052
114	5000	1062	7	0	2	0	294	3259	7.899615	4.643204816439527	19.801727	0.0	294.0	1779.0	7.5570593	4.6044226	22.590122	0.0	3931	3929	3929	0.6972789	20	61	139	270	444	239	0	376	2020-02-29_220052
114	5000	1062	7	0	1	0	282	3272	7.8654265	4.662217380661375	19.801727	0.0	282.0	1779.0	7.5570593	4.6044226	22.590122	0.0	3931	3930	3930	0.70567375	20	61	139	270	444	251	0	376	2020-02-29_220052
114	5000	1062	5	0	2	0	265	3290	8.064862	4.833690213587608	26.409851	0.0	265.0	1779.0	7.5570593	4.6044226	22.590122	0.0	3933	3931	3931	0.7018868	20	61	139	270	444	268	0	376	2020-02-29_220052
115	5000	1062	5	0	2	0	255	3300	8.0782585	4.8575981792240475	26.409851	0.0	255.0	1779.0	7.5570593	4.6044226	22.590122	0.0	3933	3931	3931	0.7176471	20	61	139	270	444	278	0	376	2020-02-29_220053
115	5000	1062	5	0	2	0	243	3312	8.11442	4.912391269247364	26.409851	0.0	243.0	1779.0	7.5570593	4.6044226	22.590122	0.0	3933	3931	3931	0.7201646	20	61	139	270	444	290	0	376	2020-02-29_220053
115	5000	1062	5	0	0	0	223	3334	8.301551	5.120887967535494	26.409851	0.0	223.0	1779.0	7.5570593	4.6044226	22.590122	0.0	3933	3933	3933	0.7488789	20	61	139	270	444	310	0	376	2020-02-29_220053
116	5000	1062	5	0	0	0	209	3348	8.308455	5.1196141669807504	26.409851	0.0	209.0	1779.0	7.5570593	4.6044226	22.590122	0.0	3933	3933	3933	0.75598085	20	61	139	270	444	324	0	376	2020-02-29_220053
116	5000	1061	6	0	0	0	200	3357	8.27641	5.157450033473744	26.409851	0.0	200.0	1779.0	7.5570593	4.6044226	22.590122	0.0	3933	3933	3933	0.78	20	61	139	270	444	333	0	376	2020-02-29_220053
116	5000	1061	6	0	0	0	189	3367	8.269912	5.0688122614977145	26.409851	0.0	189.0	1779.0	7.5570593	4.6044226	22.590122	0.0	3933	3933	3933	0.7830688	20	61	139	270	444	344	0	377	2020-02-29_220054
117	5000	1061	6	0	0	0	179	3377	8.349466	5.13603251119526	26.409851	0.0	179.0	1779.0	7.5570593	4.6044226	22.590122	0.0	3933	3933	3933	0.7932961	20	61	139	270	444	354	0	377	2020-02-29_220054
117	5000	1061	6	0	0	0	171	3385	8.394623	5.196854946077138	26.409851	0.0	171.0	1779.0	7.5570593	4.6044226	22.590122	0.0	3933	3933	3933	0.79532164	20	61	139	270	444	362	0	377	2020-02-29_220054
117	5000	1061	6	0	0	0	160	3396	8.478399	5.255586830424258	26.409851	0.0	160.0	1779.0	7.5570593	4.6044226	22.590122	0.0	3933	3933	3933	0.7875	20	61	139	270	444	373	0	377	2020-02-29_220054
118	5000	1061	4	0	2	0	146	3410	8.406045	5.2708569351492125	26.409851	0.0	146.0	1779.0	7.5570593	4.6044226	22.590122	0.0	3935	3933	3933	0.7808219	20	61	139	270	444	387	0	377	2020-02-29_220054
118	5000	1061	4	0	2	0	135	3421	8.608105	5.304411890794507	26.409851	0.0	135.0	1779.0	7.5570593	4.6044226	22.590122	0.0	3935	3933	3933	0.76296294	20	61	139	270	444	398	0	377	2020-02-29_220055
118	5000	1061	3	0	3	0	122	3434	8.4883585	5.292467292032275	26.409851	0.0	122.0	1779.0	7.5570593	4.6044226	22.590122	0.0	3936	3933	3933	0.6967213	20	61	139	270	444	411	0	377	2020-02-29_220055
119	5000	1061	3	0	1	0	116	3442	8.566209	5.366783604423963	26.409851	0.0	116.0	1779.0	7.5570593	4.6044226	22.590122	0.0	3936	3935	3935	0.63793105	20	61	139	270	444	417	0	377	2020-02-29_220055
119	5000	1061	3	0	1	0	105	3453	8.694322	5.429030563900845	26.409851	0.0	105.0	1779.0	7.5570593	4.6044226	22.590122	0.0	3936	3935	3935	0.64761907	20	61	139	270	444	428	0	377	2020-02-29_220055
119	5000	1061	3	0	0	0	97	3462	8.69862	5.372589102920792	26.409851	0.0	97.0	1779.0	7.5570593	4.6044226	22.590122	0.0	3936	3936	3936	0.63917524	20	61	139	270	444	436	0	377	2020-02-29_220055
120	5000	1061	3	0	0	0	86	3473	9.05718	5.429682230775321	26.409851	0.0	86.0	1779.0	7.5570593	4.6044226	22.590122	0.0	3936	3936	3936	0.6627907	20	61	139	270	444	447	0	377	2020-02-29_220055
120	5000	1061	3	0	0	0	76	3483	9.414239	5.449462185142659	26.409851	0.0	76.0	1779.0	7.5570593	4.6044226	22.590122	0.0	3936	3936	3936	0.69736844	20	61	139	270	444	457	0	377	2020-02-29_220056
120	5000	1061	3	0	0	0	65	3494	9.742399	5.399652589996079	26.409851	0.0	65.0	1779.0	7.5570593	4.6044226	22.590122	0.0	3936	3936	3936	0.6769231	20	61	139	270	444	468	0	377	2020-02-29_220056
121	5000	1061	3	0	0	0	54	3505	10.180809	5.461498924723939	26.409851	0.0	54.0	1779.0	7.5570593	4.6044226	22.590122	0.0	3936	3936	3936	0.6481481	20	61	139	270	444	479	0	377	2020-02-29_220056
121	5000	1061	3	0	0	0	48	3511	10.356542	5.603864508026261	26.409851	0.0	48.0	1779.0	7.5570593	4.6044226	22.590122	0.0	3936	3936	3936	0.625	20	61	139	270	444	485	0	377	2020-02-29_220056
121	5000	1061	3	0	0	0	39	3520	10.480848	5.987674450970974	26.409851	0.0	39.0	1779.0	7.5570593	4.6044226	22.590122	0.0	3936	3936	3936	0.4871795	20	61	139	270	444	494	0	377	2020-02-29_220056
122	5000	1061	1	0	2	0	35	3524	10.671066	6.208922321961073	26.409851	0.0	35.0	1779.0	7.5570593	4.6044226	22.590122	0.0	3938	3936	3936	0.51428574	20	61	139	270	444	498	0	377	2020-02-29_220056
122	5000	1061	1	0	2	0	31	3528	10.530942	6.202708655541331	26.409851	0.0	31.0	1779.0	7.5570593	4.6044226	22.590122	0.0	3938	3936	3936	0.38709676	20	61	139	270	444	502	0	377	2020-02-29_220057
122	5000	1061	1	0	2	0	24	3535	10.207078	6.529413138360636	26.409851	0.0	24.0	1779.0	7.5570593	4.6044226	22.590122	0.0	3938	3936	3936	0.29166666	20	61	139	270	444	509	0	377	2020-02-29_220057
123	5000	1061	1	0	0	0	24	3537	10.865135	6.376736871811806	26.409851	1.0355225	24.0	1779.0	7.5570593	4.6044226	22.590122	0.0	3938	3938	3938	0.29166666	20	61	139	270	444	509	0	377	2020-02-29_220057
123	5000	1061	1	0	0	0	22	3539	11.300382	6.4436527218954485	26.409851	1.0355225	22.0	1779.0	7.5570593	4.6044226	22.590122	0.0	3938	3938	3938	0.27272728	20	61	139	270	444	511	0	377	2020-02-29_220057
123	5000	1061	1	0	0	0	22	3539	11.300382	6.4436527218954485	26.409851	1.0355225	22.0	1779.0	7.5570593	4.6044226	22.590122	0.0	3938	3938	3938	0.27272728	20	61	139	270	444	511	0	377	2020-02-29_220057
124	5000	1061	1	0	0	0	21	3540	11.030368	6.473989235478674	26.409851	1.0355225	21.0	1779.0	7.5570593	4.6044226	22.590122	0.0	3938	3938	3938	0.23809524	20	61	139	270	444	512	0	377	2020-02-29_220057
124	5000	1061	1	0	0	0	20	3541	11.303609	6.516753394028655	26.409851	1.0355225	20.0	1779.0	7.5570593	4.6044226	22.590122	0.0	3938	3938	3938	0.25	20	61	139	270	444	513	0	377	2020-02-29_220057
124	5000	1061	1	0	0	0	19	3542	11.196474	6.677207655996542	26.409851	1.0355225	19.0	1779.0	7.5570593	4.6044226	22.590122	0.0	3938	3938	3938	0.2631579	20	61	139	270	444	514	0	377	2020-02-29_220058
125	5000	1061	1	0	0	0	19	3542	11.196474	6.677207655996542	26.409851	1.0355225	19.0	1779.0	7.5570593	4.6044226	22.590122	0.0	3938	3938	3938	0.2631579	20	61	139	270	444	514	0	377	2020-02-29_220058
125	5000	1061	1	0	0	0	19	3542	11.196474	6.677207655996542	26.409851	1.0355225	19.0	1779.0	7.5570593	4.6044226	22.590122	0.0	3938	3938	3938	0.2631579	20	61	139	270	444	514	0	377	2020-02-29_220058
125	5000	1061	1	0	0	0	17	3544	11.695724	6.901656198070662	26.409851	1.0355225	17.0	1779.0	7.5570593	4.6044226	22.590122	0.0	3938	3938	3938	0.29411766	20	61	139	270	444	516	0	377	2020-02-29_220058
126	5000	1061	1	0	0	0	17	3544	11.695724	6.901656198070662	26.409851	1.0355225	17.0	1779.0	7.5570593	4.6044226	22.590122	0.0	3938	3938	3938	0.29411766	20	61	139	270	444	516	0	377	2020-02-29_220058
126	5000	1061	1	0	0	0	17	3544	11.695724	6.901656198070662	26.409851	1.0355225	17.0	1779.0	7.5570593	4.6044226	22.590122	0.0	3938	3938	3938	0.29411766	20	61	139	270	444	516	0	377	2020-02-29_220058
126	5000	1061	1	0	0	0	16	3545	11.575205	7.109500556926999	26.409851	1.0355225	16.0	1779.0	7.5570593	4.6044226	22.590122	0.0	3938	3938	3938	0.25	20	61	139	270	444	517	0	377	2020-02-29_220059
127	5000	1061	1	0	0	0	13	3548	12.542832	7.260873992688161	26.409851	1.1602478	13.0	1779.0	7.5570593	4.6044226	22.590122	0.0	3938	3938	3938	0.30769232	20	61	139	270	444	520	0	377	2020-02-29_220059
127	5000	1061	1	0	0	0	13	3548	12.542832	7.260873992688161	26.409851	1.1602478	13.0	1779.0	7.5570593	4.6044226	22.590122	0.0	3938	3938	3938	0.30769232	20	61	139	270	444	520	0	377	2020-02-29_220059
127	5000	1061	1	0	0	0	13	3548	12.542832	7.260873992688161	26.409851	1.1602478	13.0	1779.0	7.5570593	4.6044226	22.590122	0.0	3938	3938	3938	0.30769232	20	61	139	270	444	520	0	377	2020-02-29_220059
128	5000	1061	1	0	0	0	11	3549	12.765439	7.806010488312986	26.409851	1.1602478	11.0	1779.0	7.5570593	4.6044226	22.590122	0.0	3938	3938	3938	0.27272728	20	61	139	270	444	522	0	378	2020-02-29_220059
128	5000	1061	0	0	1	0	10	3550	12.817308	8.226259231411493	26.409851	1.1602478	10.0	1779.0	7.5570593	4.6044226	22.590122	0.0	3939	3938	3938	0.3	20	61	139	270	444	523	0	378	2020-02-29_220059
128	5000	1061	0	0	1	0	10	3550	12.817308	8.226259231411493	26.409851	1.1602478	10.0	1779.0	7.5570593	4.6044226	22.590122	0.0	3939	3938	3938	0.3	20	61	139	270	444	523	0	378	2020-02-29_220059
129	5000	1061	0	0	1	0	10	3550	12.817308	8.226259231411493	26.409851	1.1602478	10.0	1779.0	7.5570593	4.6044226	22.590122	0.0	3939	3938	3938	0.3	20	61	139	270	444	523	0	378	2020-02-29_220100
129	5000	1061	0	0	0	0	10	3551	12.183368	7.248556322199857	21.77385	1.1602478	10.0	1779.0	7.5570593	4.6044226	22.590122	0.0	3939	3939	3939	0.3	20	61	139	270	444	523	0	378	2020-02-29_220100
129	5000	1061	0	0	0	0	8	3553	10.510874	7.011813957396797	20.07045	1.1602478	8.0	1779.0	7.5570593	4.6044226	22.590122	0.0	3939	3939	3939	0.25	20	61	139	270	444	525	0	378	2020-02-29_220100
130	5000	1061	0	0	0	0	8	3553	10.510874	7.011813957396797	20.07045	1.1602478	8.0	1779.0	7.5570593	4.6044226	22.590122	0.0	3939	3939	3939	0.25	20	61	139	270	444	525	0	378	2020-02-29_220100
130	5000	1061	0	0	0	0	7	3554	10.02037	7.423896722996012	20.07045	1.1602478	7.0	1779.0	7.5570593	4.6044226	22.590122	0.0	3939	3939	3939	0.2857143	20	61	139	270	444	526	0	378	2020-02-29_220100
130	5000	1061	0	0	0	0	7	3554	10.02037	7.423896722996012	20.07045	1.1602478	7.0	1779.0	7.5570593	4.6044226	22.590122	0.0	3939	3939	3939	0.2857143	20	61	139	270	444	526	0	378	2020-02-29_220100
131	5000	1061	0	0	0	0	6	3555	11.497056	6.915202004881025	20.07045	1.3441544	6.0	1779.0	7.5570593	4.6044226	22.590122	0.0	3939	3939	3939	0.33333334	20	61	139	270	444	527	0	378	2020-02-29_220100
131	5000	1061	0	0	0	0	6	3555	11.497056	6.915202004881025	20.07045	1.3441544	6.0	1779.0	7.5570593	4.6044226	22.590122	0.0	3939	3939	3939	0.33333334	20	61	139	270	444	527	0	378	2020-02-29_220101
131	5000	1061	0	0	0	0	6	3555	11.497056	6.915202004881025	20.07045	1.3441544	6.0	1779.0	7.5570593	4.6044226	22.590122	0.0	3939	3939	3939	0.33333334	20	61	139	270	444	527	0	378	2020-02-29_220101
132	5000	1061	0	0	0	0	6	3555	11.497056	6.915202004881025	20.07045	1.3441544	6.0	1779.0	7.5570593	4.6044226	22.590122	0.0	3939	3939	3939	0.33333334	20	61	139	270	444	527	0	378	2020-02-29_220101
132	5000	1061	0	0	0	0	6	3555	11.497056	6.915202004881025	20.07045	1.3441544	6.0	1779.0	7.5570593	4.6044226	22.590122	0.0	3939	3939	3939	0.33333334	20	61	139	270	444	527	0	378	2020-02-29_220101
132	5000	1061	0	0	0	0	5	3556	13.527637	5.371275032452087	20.07045	8.376228	5.0	1779.0	7.5570593	4.6044226	22.590122	0.0	3939	3939	3939	0.4	20	61	139	270	444	528	0	378	2020-02-29_220101
133	5000	1061	0	0	0	0	5	3556	13.527637	5.371275032452087	20.07045	8.376228	5.0	1779.0	7.5570593	4.6044226	22.590122	0.0	3939	3939	3939	0.4	20	61	139	270	444	528	0	378	2020-02-29_220101
133	5000	1061	0	0	0	0	4	3557	12.31995	5.3613507157424785	20.07045	8.376228	4.0	1779.0	7.5570593	4.6044226	22.590122	0.0	3939	3939	3939	0.5	20	61	139	270	444	529	0	378	2020-02-29_220102
133	5000	1061	0	0	0	0	4	3557	12.31995	5.3613507157424785	20.07045	8.376228	4.0	1779.0	7.5570593	4.6044226	22.590122	0.0	3939	3939	3939	0.5	20	61	139	270	444	529	0	378	2020-02-29_220102
134	5000	1061	0	0	0	0	4	3557	12.31995	5.3613507157424785	20.07045	8.376228	4.0	1779.0	7.5570593	4.6044226	22.590122	0.0	3939	3939	3939	0.5	20	61	139	270	444	529	0	378	2020-02-29_220102
134	5000	1061	0	0	0	0	4	3557	12.31995	5.3613507157424785	20.07045	8.376228	4.0	1779.0	7.5570593	4.6044226	22.590122	0.0	3939	3939	3939	0.5	20	61	139	270	444	529	0	378	2020-02-29_220102
134	5000	1061	0	0	0	0	3	3558	13.386673	6.0240131503869705	20.07045	8.376228	3.0	1779.0	7.5570593	4.6044226	22.590122	0.0	3939	3939	3939	0.33333334	20	61	139	270	444	530	0	378	2020-02-29_220102
135	5000	1061	0	0	0	0	3	3558	13.386673	6.0240131503869705	20.07045	8.376228	3.0	1779.0	7.5570593	4.6044226	22.590122	0.0	3939	3939	3939	0.33333334	20	61	139	270	444	530	0	378	2020-02-29_220102
135	5000	1061	0	0	0	0	3	3558	13.386673	6.0240131503869705	20.07045	8.376228	3.0	1779.0	7.5570593	4.6044226	22.590122	0.0	3939	3939	3939	0.33333334	20	61	139	270	444	530	0	378	2020-02-29_220102
135	5000	1061	0	0	0	0	3	3558	13.386673	6.0240131503869705	20.07045	8.376228	3.0	1779.0	7.5570593	4.6044226	22.590122	0.0	3939	3939	3939	0.33333334	20	61	139	270	444	530	0	378	2020-02-29_220103
136	5000	1061	0	0	0	0	3	3558	13.386673	6.0240131503869705	20.07045	8.376228	3.0	1779.0	7.5570593	4.6044226	22.590122	0.0	3939	3939	3939	0.33333334	20	61	139	270	444	530	0	378	2020-02-29_220103
136	5000	1061	0	0	0	0	3	3558	13.386673	6.0240131503869705	20.07045	8.376228	3.0	1779.0	7.5570593	4.6044226	22.590122	0.0	3939	3939	3939	0.33333334	20	61	139	270	444	530	0	378	2020-02-29_220103
136	5000	1061	0	0	0	0	3	3558	13.386673	6.0240131503869705	20.07045	8.376228	3.0	1779.0	7.5570593	4.6044226	22.590122	0.0	3939	3939	3939	0.33333334	20	61	139	270	444	530	0	378	2020-02-29_220103
137	5000	1061	0	0	0	0	3	3558	13.386673	6.0240131503869705	20.07045	8.376228	3.0	1779.0	7.5570593	4.6044226	22.590122	0.0	3939	3939	3939	0.33333334	20	61	139	270	444	530	0	378	2020-02-29_220103
137	5000	1061	0	0	0	0	2	3559	14.223339	8.269063483168567	20.07045	8.376228	2.0	1779.0	7.5570593	4.6044226	22.590122	0.0	3939	3939	3939	0.5	20	61	139	270	444	531	0	378	2020-02-29_220103
137	5000	1061	0	0	0	0	2	3559	14.223339	8.269063483168567	20.07045	8.376228	2.0	1779.0	7.5570593	4.6044226	22.590122	0.0	3939	3939	3939	0.5	20	61	139	270	444	531	0	378	2020-02-29_220103
138	5000	1061	0	0	0	0	2	3559	14.223339	8.269063483168567	20.07045	8.376228	2.0	1779.0	7.5570593	4.6044226	22.590122	0.0	3939	3939	3939	0.5	20	61	139	270	444	531	0	378	2020-02-29_220104
138	5000	1061	0	0	0	0	2	3559	14.223339	8.269063483168567	20.07045	8.376228	2.0	1779.0	7.5570593	4.6044226	22.590122	0.0	3939	3939	3939	0.5	20	61	139	270	444	531	0	378	2020-02-29_220104
138	5000	1061	0	0	0	0	2	3559	14.223339	8.269063483168567	20.07045	8.376228	2.0	1779.0	7.5570593	4.6044226	22.590122	0.0	3939	3939	3939	0.5	20	61	139	270	444	531	0	378	2020-02-29_220104
139	5000	1061	0	0	0	0	2	3559	14.223339	8.269063483168567	20.07045	8.376228	2.0	1779.0	7.5570593	4.6044226	22.590122	0.0	3939	3939	3939	0.5	20	61	139	270	444	531	0	378	2020-02-29_220104
139	5000	1061	0	0	0	0	1	3560	20.07045	NaN	20.07045	20.07045	1.0	1779.0	7.5570593	4.6044226	22.590122	0.0	3939	3939	3939	1.0	20	61	139	270	444	532	0	378	2020-02-29_220104
139	5000	1061	0	0	0	0	1	3560	20.07045	NaN	20.07045	20.07045	1.0	1779.0	7.5570593	4.6044226	22.590122	0.0	3939	3939	3939	1.0	20	61	139	270	444	532	0	378	2020-02-29_220104
140	5000	1061	0	0	0	0	1	3560	20.07045	NaN	20.07045	20.07045	1.0	1779.0	7.5570593	4.6044226	22.590122	0.0	3939	3939	3939	1.0	20	61	139	270	444	532	0	378	2020-02-29_220104
140	5000	1061	0	0	0	0	1	3560	20.07045	NaN	20.07045	20.07045	1.0	1779.0	7.5570593	4.6044226	22.590122	0.0	3939	3939	3939	1.0	20	61	139	270	444	532	0	378	2020-02-29_220105
140	5000	1061	0	0	0	0	1	3560	20.07045	NaN	20.07045	20.07045	1.0	1779.0	7.5570593	4.6044226	22.590122	0.0	3939	3939	3939	1.0	20	61	139	270	444	532	0	378	2020-02-29_220105
141	5000	1061	0	0	0	0	1	3560	20.07045	NaN	20.07045	20.07045	1.0	1779.0	7.5570593	4.6044226	22.590122	0.0	3939	3939	3939	1.0	20	61	139	270	444	532	0	378	2020-02-29_220105
141	5000	1061	0	0	0	0	1	3560	20.07045	NaN	20.07045	20.07045	1.0	1779.0	7.5570593	4.6044226	22.590122	0.0	3939	3939	3939	1.0	20	61	139	270	444	532	0	378	2020-02-29_220105
141	5000	1061	0	0	0	0	1	3560	20.07045	NaN	20.07045	20.07045	1.0	1779.0	7.5570593	4.6044226	22.590122	0.0	3939	3939	3939	1.0	20	61	139	270	444	532	0	378	2020-02-29_220105
142	5000	1061	0	0	0	0	1	3560	20.07045	NaN	20.07045	20.07045	1.0	1779.0	7.5570593	4.6044226	22.590122	0.0	3939	3939	3939	1.0	20	61	139	270	444	532	0	378	2020-02-29_220105
142	5000	1061	0	0	0	0	1	3560	20.07045	NaN	20.07045	20.07045	1.0	1779.0	7.5570593	4.6044226	22.590122	0.0	3939	3939	3939	1.0	20	61	139	270	444	532	0	378	2020-02-29_220105
142	5000	1061	0	0	0	0	1	3560	20.07045	NaN	20.07045	20.07045	1.0	1779.0	7.5570593	4.6044226	22.590122	0.0	3939	3939	3939	1.0	20	61	139	270	444	532	0	378	2020-02-29_220106
143	5000	1061	0	0	0	0	1	3560	20.07045	NaN	20.07045	20.07045	1.0	1779.0	7.5570593	4.6044226	22.590122	0.0	3939	3939	3939	1.0	20	61	139	270	444	532	0	378	2020-02-29_220106
143	5000	1061	0	0	0	0	1	3560	20.07045	NaN	20.07045	20.07045	1.0	1779.0	7.5570593	4.6044226	22.590122	0.0	3939	3939	3939	1.0	20	61	139	270	444	532	0	378	2020-02-29_220106
143	5000	1061	0	0	0	0	1	3560	20.07045	NaN	20.07045	20.07045	1.0	1779.0	7.5570593	4.6044226	22.590122	0.0	3939	3939	3939	1.0	20	61	139	270	444	532	0	378	2020-02-29_220106
144	5000	1061	0	0	0	0	1	3560	20.07045	NaN	20.07045	20.07045	1.0	1779.0	7.5570593	4.6044226	22.590122	0.0	3939	3939	3939	1.0	20	61	139	270	444	532	0	378	2020-02-29_220106
144	5000	1061	0	0	0	0	1	3560	20.07045	NaN	20.07045	20.07045	1.0	1779.0	7.5570593	4.6044226	22.590122	0.0	3939	3939	3939	1.0	20	61	139	270	444	532	0	378	2020-02-29_220106
144	5000	1061	0	0	0	0	1	3560	20.07045	NaN	20.07045	20.07045	1.0	1779.0	7.5570593	4.6044226	22.590122	0.0	3939	3939	3939	1.0	20	61	139	270	444	532	0	378	2020-02-29_220107
145	5000	1061	0	0	0	0	1	3560	20.07045	NaN	20.07045	20.07045	1.0	1779.0	7.5570593	4.6044226	22.590122	0.0	3939	3939	3939	1.0	20	61	139	270	444	532	0	378	2020-02-29_220107
145	5000	1061	0	0	0	0	1	3560	20.07045	NaN	20.07045	20.07045	1.0	1779.0	7.5570593	4.6044226	22.590122	0.0	3939	3939	3939	1.0	20	61	139	270	444	532	0	378	2020-02-29_220107
145	5000	1061	0	0	0	0	1	3560	20.07045	NaN	20.07045	20.07045	1.0	1779.0	7.5570593	4.6044226	22.590122	0.0	3939	3939	3939	1.0	20	61	139	270	444	532	0	378	2020-02-29_220107
146	5000	1061	0	0	0	0	1	3560	20.07045	NaN	20.07045	20.07045	1.0	1779.0	7.5570593	4.6044226	22.590122	0.0	3939	3939	3939	1.0	20	61	139	270	444	532	0	378	2020-02-29_220107
146	5000	1061	0	0	0	0	1	3560	20.07045	NaN	20.07045	20.07045	1.0	1779.0	7.5570593	4.6044226	22.590122	0.0	3939	3939	3939	1.0	20	61	139	270	444	532	0	378	2020-02-29_220107
146	5000	1061	0	0	0	0	0	3561	NaN	-0.0	9999.0	9999.0	0.0	1779.0	7.5570593	4.6044226	22.590122	0.0	3939	3939	3939	0.0	20	61	139	270	444	533	0	378	2020-02-29_220108
147	5000	1061	0	0	0	0	0	3561	NaN	-0.0	9999.0	9999.0	0.0	1779.0	7.5570593	4.6044226	22.590122	0.0	3939	3939	3939	0.0	20	61	139	270	444	533	0	378	2020-02-29_220108
147	5000	1061	0	0	0	0	0	3561	NaN	-0.0	9999.0	9999.0	0.0	1779.0	7.5570593	4.6044226	22.590122	0.0	3939	3939	3939	0.0	20	61	139	270	444	533	0	378	2020-02-29_220108
147	5000	1061	0	0	0	0	0	3561	NaN	-0.0	9999.0	9999.0	0.0	1779.0	7.5570593	4.6044226	22.590122	0.0	3939	3939	3939	0.0	20	61	139	270	444	533	0	378	2020-02-29_220108
148	5000	1061	0	0	0	0	0	3561	NaN	-0.0	9999.0	9999.0	0.0	1779.0	7.5570593	4.6044226	22.590122	0.0	3939	3939	3939	0.0	20	61	139	270	444	533	0	378	2020-02-29_220108
148	5000	1061	0	0	0	0	0	3561	NaN	-0.0	9999.0	9999.0	0.0	1779.0	7.5570593	4.6044226	22.590122	0.0	3939	3939	3939	0.0	20	61	139	270	444	533	0	378	2020-02-29_220108
148	5000	1061	0	0	0	0	0	3561	NaN	-0.0	9999.0	9999.0	0.0	1779.0	7.5570593	4.6044226	22.590122	0.0	3939	3939	3939	0.0	20	61	139	270	444	533	0	378	2020-02-29_220108
149	5000	1061	0	0	0	0	0	3561	NaN	-0.0	9999.0	9999.0	0.0	1779.0	7.5570593	4.6044226	22.590122	0.0	3939	3939	3939	0.0	20	61	139	270	444	533	0	378	2020-02-29_220109
149	5000	1061	0	0	0	0	0	3561	NaN	-0.0	9999.0	9999.0	0.0	1779.0	7.5570593	4.6044226	22.590122	0.0	3939	3939	3939	0.0	20	61	139	270	444	533	0	378	2020-02-29_220109
149	5000	1061	0	0	0	0	0	3561	NaN	-0.0	9999.0	9999.0	0.0	1779.0	7.5570593	4.6044226	22.590122	0.0	3939	3939	3939	0.0	20	61	139	270	444	533	0	378	2020-02-29_220109
150	5000	1061	0	0	0	0	0	3561	NaN	-0.0	9999.0	9999.0	0.0	1779.0	7.5570593	4.6044226	22.590122	0.0	3939	3939	3939	0.0	20	61	139	270	444	533	0	378	2020-02-29_220109
150	5000	1061	0	0	0	0	0	3561	NaN	-0.0	9999.0	9999.0	0.0	1779.0	7.5570593	4.6044226	22.590122	0.0	3939	3939	3939	0.0	20	61	139	270	444	533	0	378	2020-02-29_220109
150	5000	1061	0	0	0	0	0	3561	NaN	-0.0	9999.0	9999.0	0.0	1779.0	7.5570593	4.6044226	22.590122	0.0	3939	3939	3939	0.0	20	61	139	270	444	533	0	378	2020-02-29_220109
151	5000	1061	0	0	0	0	0	3561	NaN	-0.0	9999.0	9999.0	0.0	1779.0	7.5570593	4.6044226	22.590122	0.0	3939	3939	3939	0.0	20	61	139	270	444	533	0	378	2020-02-29_220109
151	5000	1061	0	0	0	0	0	3561	NaN	-0.0	9999.0	9999.0	0.0	1779.0	7.5570593	4.6044226	22.590122	0.0	3939	3939	3939	0.0	20	61	139	270	444	533	0	378	2020-02-29_220110
151	5000	1061	0	0	0	0	0	3561	NaN	-0.0	9999.0	9999.0	0.0	1779.0	7.5570593	4.6044226	22.590122	0.0	3939	3939	3939	0.0	20	61	139	270	444	533	0	378	2020-02-29_220110
152	5000	1061	0	0	0	0	0	3561	NaN	-0.0	9999.0	9999.0	0.0	1779.0	7.5570593	4.6044226	22.590122	0.0	3939	3939	3939	0.0	20	61	139	270	444	533	0	378	2020-02-29_220110
152	5000	1061	0	0	0	0	0	3561	NaN	-0.0	9999.0	9999.0	0.0	1779.0	7.5570593	4.6044226	22.590122	0.0	3939	3939	3939	0.0	20	61	139	270	444	533	0	378	2020-02-29_220110
152	5000	1061	0	0	0	0	0	3561	NaN	-0.0	9999.0	9999.0	0.0	1779.0	7.5570593	4.6044226	22.590122	0.0	3939	3939	3939	0.0	20	61	139	270	444	533	0	378	2020-02-29_220110
153	5000	1061	0	0	0	0	0	3561	NaN	-0.0	9999.0	9999.0	0.0	1779.0	7.5570593	4.6044226	22.590122	0.0	3939	3939	3939	0.0	20	61	139	270	444	533	0	378	2020-02-29_220110
153	5000	1061	0	0	0	0	0	3561	NaN	-0.0	9999.0	9999.0	0.0	1779.0	7.5570593	4.6044226	22.590122	0.0	3939	3939	3939	0.0	20	61	139	270	444	533	0	378	2020-02-29_220110
153	5000	1061	0	0	0	0	0	3561	NaN	-0.0	9999.0	9999.0	0.0	1779.0	7.5570593	4.6044226	22.590122	0.0	3939	3939	3939	0.0	20	61	139	270	444	533	0	378	2020-02-29_220111
154	5000	1061	0	0	0	0	0	3561	NaN	-0.0	9999.0	9999.0	0.0	1779.0	7.5570593	4.6044226	22.590122	0.0	3939	3939	3939	0.0	20	61	139	270	444	533	0	378	2020-02-29_220111
154	5000	1061	0	0	0	0	0	3561	NaN	-0.0	9999.0	9999.0	0.0	1779.0	7.5570593	4.6044226	22.590122	0.0	3939	3939	3939	0.0	20	61	139	270	444	533	0	378	2020-02-29_220111
154	5000	1061	0	0	0	0	0	3561	NaN	-0.0	9999.0	9999.0	0.0	1779.0	7.5570593	4.6044226	22.590122	0.0	3939	3939	3939	0.0	20	61	139	270	444	533	0	378	2020-02-29_220111
155	5000	1061	0	0	0	0	0	3561	NaN	-0.0	9999.0	9999.0	0.0	1779.0	7.5570593	4.6044226	22.590122	0.0	3939	3939	3939	0.0	20	61	139	270	444	533	0	378	2020-02-29_220111
155	5000	1061	0	0	0	0	0	3561	NaN	-0.0	9999.0	9999.0	0.0	1779.0	7.5570593	4.6044226	22.590122	0.0	3939	3939	3939	0.0	20	61	139	270	444	533	0	378	2020-02-29_220111
155	5000	1061	0	0	0	0	0	3561	NaN	-0.0	9999.0	9999.0	0.0	1779.0	7.5570593	4.6044226	22.590122	0.0	3939	3939	3939	0.0	20	61	139	270	444	533	0	378	2020-02-29_220111
156	5000	1061	0	0	0	0	0	3561	NaN	-0.0	9999.0	9999.0	0.0	1779.0	7.5570593	4.6044226	22.590122	0.0	3939	3939	3939	0.0	20	61	139	270	444	533	0	378	2020-02-29_220112
156	5000	1061	0	0	0	0	0	3561	NaN	-0.0	9999.0	9999.0	0.0	1779.0	7.5570593	4.6044226	22.590122	0.0	3939	3939	3939	0.0	20	61	139	270	444	533	0	378	2020-02-29_220112
156	5000	1061	0	0	0	0	0	3561	NaN	-0.0	9999.0	9999.0	0.0	1779.0	7.5570593	4.6044226	22.590122	0.0	3939	3939	3939	0.0	20	61	139	270	444	533	0	378	2020-02-29_220112
157	5000	1061	0	0	0	0	0	3561	NaN	-0.0	9999.0	9999.0	0.0	1779.0	7.5570593	4.6044226	22.590122	0.0	3939	3939	3939	0.0	20	61	139	270	444	533	0	378	2020-02-29_220112
