# Supplementary material for: Discrete simulation analysis of COVID-19 and prediction of isolation bed numbers
Source: PeerJ. 2021 Jun 23;9:e11629. doi: 10.7717/peerj.11629 (PMC8234972; doi:10.7717/peerj.11629)
Supplement: Supplemental Information 3 [file peerj-09-11629-s003.zip › raw_data/Hospital isolation capacity_output_2020-02-29_220120.csv]

worldTime(Day)	CITY_PERSON_SIZE	NORMAL	SHADOW	SUPER	CONFIRMED	DIAGNOSIS	FREEZE	CURED	shadow_average	shadow_std	shadow_max	shadow_min	real_countTmp	max_count	count_shadow_average	count_shadow_std	count_shadow_max	count_shadow_min	sum_confirmed_mark	sum_diagnosis_mark	sum_freeze_mark	r0	G1num	G2num	G3Num	G4Num	G5Num	BED_CanUse	BED_Need	DEATH	recordTime
0	5000	4973	27	0	0	0	0	0	NaN	-0.0	9999.0	9999.0	0.0	0.0	NaN	-0.0	9999.0	9999.0	0	0	0	0.0	0	0	0	0	0	533	0	0	2020-02-29_220121
0	5000	4966	28	0	6	0	0	0	NaN	-0.0	9999.0	9999.0	0.0	0.0	NaN	-0.0	9999.0	9999.0	6	0	0	0.0	0	0	0	0	0	533	0	0	2020-02-29_220122
0	5000	4962	29	0	9	0	0	0	NaN	-0.0	9999.0	9999.0	0.0	0.0	NaN	-0.0	9999.0	9999.0	9	0	0	0.0	0	0	0	0	0	533	0	0	2020-02-29_220122
1	5000	4958	31	0	5	0	6	0	0.0	0.0	0.0	0.0	6.0	6.0	0.0	0.0	0.0	0.0	11	6	6	0.8333333	4	2	0	0	0	527	0	0	2020-02-29_220122
1	5000	4953	35	0	5	0	7	0	0.0	0.0	0.0	0.0	7.0	7.0	0.0	0.0	0.0	0.0	12	7	7	0.71428573	4	3	0	0	0	526	0	0	2020-02-29_220123
1	5000	4948	39	0	3	0	10	0	0.051315207	0.13011945949828066	0.40995407	0.0	10.0	10.0	0.051315207	0.13011946	0.40995407	0.0	13	10	10	0.9	5	4	1	0	0	523	0	0	2020-02-29_220123
2	5000	4939	48	0	2	0	11	0	0.10498457	0.21661573007684723	0.6416782	0.0	11.0	11.0	0.10498457	0.21661574	0.6416782	0.0	13	11	11	0.8181818	5	5	1	0	0	522	0	0	2020-02-29_220123
2	5000	4934	51	0	3	0	12	0	0.14448543	0.2477509392788863	0.6416782	0.0	12.0	12.0	0.14448543	0.24775094	0.6416782	0.0	15	12	12	0.9166667	5	6	1	0	0	521	0	0	2020-02-29_220123
2	5000	4921	63	0	3	0	13	0	0.25720015	0.4705585083464753	1.6097765	0.0	13.0	13.0	0.25720015	0.4705585	1.6097765	0.0	16	13	13	0.9230769	5	7	1	0	0	520	0	0	2020-02-29_220123
3	5000	4906	76	0	3	0	15	0	0.2229068	0.4449532046519756	1.6097765	0.0	15.0	15.0	0.2229068	0.4449532	1.6097765	0.0	18	15	15	0.93333334	5	8	2	0	0	518	0	0	2020-02-29_220123
3	5000	4899	82	0	4	0	15	0	0.2229068	0.4449532046519756	1.6097765	0.0	15.0	15.0	0.2229068	0.4449532	1.6097765	0.0	19	15	15	0.93333334	5	8	2	0	0	518	0	0	2020-02-29_220123
3	5000	4894	85	0	4	0	17	0	0.24587648	0.44642573628206533	1.6097765	0.0	17.0	17.0	0.24587648	0.44642574	1.6097765	0.0	21	17	17	1.0	5	8	3	1	0	516	0	0	2020-02-29_220124
4	5000	4884	92	0	6	0	18	0	0.24338971	0.4332249765758342	1.6097765	0.0	18.0	18.0	0.24338971	0.43322498	1.6097765	0.0	24	18	18	0.9444444	5	8	3	2	0	515	0	0	2020-02-29_220124
4	5000	4858	115	0	7	0	20	0	0.37156162	0.7539226154666004	3.0502179	0.0	20.0	20.0	0.37156162	0.75392264	3.0502179	0.0	27	20	20	1.1	5	9	4	2	0	513	0	0	2020-02-29_220124
4	5000	4838	128	0	11	0	23	0	0.34537715	0.709666530848619	3.0502179	0.0	23.0	23.0	0.34537715	0.70966655	3.0502179	0.0	34	23	23	1.0	5	10	4	4	0	510	0	0	2020-02-29_220124
5	5000	4822	139	0	15	0	24	0	0.48937896	0.9896499142919031	3.8014224	0.0	24.0	24.0	0.48937896	0.9896499	3.8014224	0.0	39	24	24	1.125	6	10	4	4	0	509	0	0	2020-02-29_220124
5	5000	4799	159	0	10	0	32	0	0.5623006	1.0413308301603326	3.8014224	0.0	32.0	32.0	0.5623006	1.0413308	3.8014224	0.0	42	32	32	1.0	6	11	7	7	1	501	0	0	2020-02-29_220124
5	5000	4766	186	0	12	0	35	0	0.5883783	1.0595255899439875	3.8014224	0.0	35.0	35.0	0.5883783	1.0595256	3.8014224	0.0	48	36	36	0.9142857	6	12	9	8	1	498	0	1	2020-02-29_220125
6	5000	4752	191	0	17	0	39	0	0.8455797	1.4069835021428374	4.84988	0.0	39.0	39.0	0.8455797	1.4069835	4.84988	0.0	57	40	40	1.1538461	7	13	10	8	2	494	0	1	2020-02-29_220125
6	5000	4721	214	0	20	0	44	0	0.84713936	1.4457448776552797	4.84988	0.0	44.0	44.0	0.84713936	1.4457449	4.84988	0.0	65	45	45	1.0681819	7	14	10	12	2	489	0	1	2020-02-29_220125
6	5000	4702	224	0	25	0	48	0	0.9936984	1.6205104283953893	5.503283	0.0	48.0	48.0	0.9936984	1.6205105	5.503283	0.0	74	49	49	1.1458334	7	16	10	12	3	485	0	1	2020-02-29_220125
7	5000	4674	247	0	21	0	57	0	1.1530372	1.6591931230832924	5.503283	0.0	57.0	57.0	1.1530372	1.6591932	5.503283	0.0	79	58	58	1.122807	7	17	14	15	4	476	0	1	2020-02-29_220126
7	5000	4645	265	0	25	0	64	0	1.380234	1.8284373872346507	6.1726856	0.0	64.0	64.0	1.380234	1.8284373	6.1726856	0.0	90	65	65	1.21875	8	17	16	17	4	469	0	1	2020-02-29_220126
7	5000	4610	293	0	23	0	73	0	1.5199443	1.871914168061103	6.4798946	0.0	73.0	73.0	1.5199443	1.8719141	6.4798946	0.0	97	74	74	1.2054795	8	19	18	19	5	460	0	1	2020-02-29_220126
8	5000	4584	312	0	20	0	83	0	1.540354	1.9286172964807689	6.9061546	0.0	83.0	83.0	1.540354	1.9286172	6.9061546	0.0	104	84	84	1.1084337	9	20	20	22	7	450	0	1	2020-02-29_220126
8	5000	4546	337	0	26	0	90	0	1.6163329	1.966917911203269	7.3309116	0.0	90.0	90.0	1.6163329	1.9669179	7.3309116	0.0	117	91	91	1.1555556	10	21	22	23	8	443	0	1	2020-02-29_220127
8	5000	4503	377	0	21	0	98	0	1.8526139	2.184181748383853	7.3309116	0.0	98.0	98.0	1.8526139	2.1841817	7.3309116	0.0	120	99	99	1.2244898	10	24	25	24	9	435	0	1	2020-02-29_220127
9	5000	4466	399	0	28	0	106	0	1.9083279	2.277813452412844	7.859108	0.0	106.0	106.0	1.9083279	2.2778134	7.859108	0.0	135	107	107	1.1886792	12	24	25	27	10	427	0	1	2020-02-29_220127
9	5000	4438	410	0	34	0	116	0	2.0036287	2.309109134882034	8.224593	0.0	116.0	116.0	2.0036287	2.3091092	8.224593	0.0	152	118	118	1.1293104	13	25	26	32	11	417	0	2	2020-02-29_220127
9	5000	4410	430	0	35	0	123	0	1.9644512	2.3556799849248904	8.503762	0.0	123.0	123.0	1.9644512	2.35568	8.503762	0.0	160	125	125	1.1219512	14	25	26	33	13	410	0	2	2020-02-29_220128
10	5000	4382	444	0	37	0	135	0	2.0883303	2.4018114446152135	8.503762	0.0	135.0	135.0	2.0883303	2.4018114	8.503762	0.0	174	137	137	1.2074074	14	25	29	38	15	398	0	2	2020-02-29_220128
10	5000	4342	466	0	38	0	152	0	2.2810113	2.482762899317471	9.129473	0.0	152.0	152.0	2.2810113	2.4827628	9.129473	0.0	192	154	154	1.2828947	15	27	32	44	19	381	0	2	2020-02-29_220128
10	5000	4306	485	0	46	0	161	0	2.3017898	2.5239479328171615	9.369099	0.0	161.0	161.0	2.3017898	2.523948	9.369099	0.0	209	163	163	1.2857143	15	28	32	46	24	372	0	2	2020-02-29_220128
11	5000	4274	500	0	50	0	174	0	2.4460812	2.649002060033646	9.687635	0.0	174.0	174.0	2.4460812	2.649002	9.687635	0.0	226	176	176	1.3160919	16	28	35	49	27	359	0	2	2020-02-29_220129
11	5000	4243	518	0	42	0	195	0	2.4930863	2.5947172820155355	9.687635	0.0	195.0	195.0	2.4930863	2.5947173	9.687635	0.0	239	197	197	1.2666667	16	29	37	56	33	338	0	2	2020-02-29_220129
11	5000	4213	533	0	43	0	209	0	2.622543	2.6619019459034345	9.687635	0.0	209.0	209.0	2.622543	2.661902	9.687635	0.0	254	211	211	1.3253589	16	29	41	58	38	324	0	2	2020-02-29_220129
12	5000	4182	541	0	47	0	228	0	2.6827161	2.7107440978438673	10.362426	0.0	228.0	228.0	2.6827161	2.7107441	10.362426	0.0	277	230	230	1.3377193	16	31	41	63	42	305	0	2	2020-02-29_220130
12	5000	4155	545	0	57	0	240	0	2.697095	2.7183994637246864	10.362426	0.0	240.0	240.0	2.697095	2.7183995	10.362426	0.0	300	243	243	1.3083333	16	32	41	65	49	293	0	3	2020-02-29_220130
12	5000	4125	557	0	63	0	252	0	2.7781055	2.743666117087581	10.362426	0.0	252.0	252.0	2.7781055	2.7436662	10.362426	0.0	318	255	255	1.3134921	16	32	45	70	49	281	0	3	2020-02-29_220130
13	5000	4097	571	0	50	0	278	0	2.9248822	2.7868816493883903	10.362426	0.0	278.0	278.0	2.9248822	2.7868817	10.362426	0.0	332	282	282	1.3273381	16	34	47	76	58	255	0	4	2020-02-29_220131
13	5000	4076	575	0	48	0	296	1	3.113671	2.93956343231566	12.239517	0.0	296.0	296.0	3.113671	2.9395635	12.239517	0.0	349	301	301	1.3445946	18	34	53	80	60	237	0	4	2020-02-29_220131
13	5000	4049	584	0	49	0	311	3	3.302331	3.0202282178933397	12.543071	0.0	311.0	311.0	3.302331	3.0202281	12.543071	0.0	367	318	318	1.3858521	20	34	57	82	66	222	0	4	2020-02-29_220131
14	5000	4016	592	0	57	0	326	3	3.3473122	3.026417606570169	12.543071	0.0	326.0	326.0	3.3473122	3.0264175	12.543071	0.0	392	335	335	1.3742331	20	34	61	87	69	207	0	6	2020-02-29_220132
14	5000	3986	600	0	63	0	340	4	3.336636	2.9968537680914995	12.543071	0.0	340.0	340.0	3.336636	2.9968538	12.543071	0.0	414	351	351	1.3529412	20	34	61	92	72	193	0	7	2020-02-29_220132
14	5000	3961	603	0	66	0	357	6	3.445821	3.0489182101521295	12.543071	0.0	357.0	357.0	3.445821	3.0489182	12.543071	0.0	436	370	370	1.372549	20	35	64	99	77	176	0	7	2020-02-29_220133
15	5000	3948	588	0	69	0	379	7	3.5072892	3.025513402074162	12.543071	0.0	379.0	379.0	3.5072892	3.0255134	12.543071	0.0	464	395	395	1.348285	20	35	66	106	84	154	0	9	2020-02-29_220133
15	5000	3931	580	0	70	0	403	7	3.5786448	3.101378620375756	13.290406	0.0	403.0	403.0	3.5786448	3.1013787	13.290406	0.0	489	419	419	1.3126551	20	36	67	111	91	130	0	9	2020-02-29_220133
15	5000	3907	582	0	73	0	422	7	3.6320584	3.1245011503693942	13.290406	0.0	422.0	422.0	3.6320584	3.1245012	13.290406	0.0	511	438	438	1.2962085	20	37	68	116	96	111	0	9	2020-02-29_220134
16	5000	3885	575	0	75	0	449	7	3.7814322	3.1746930912695928	13.290406	0.0	449.0	449.0	3.7814322	3.174693	13.290406	0.0	540	465	465	1.2650334	20	38	72	123	102	84	0	9	2020-02-29_220134
16	5000	3858	572	0	81	0	473	7	3.9242735	3.206121317937684	13.290406	0.0	473.0	473.0	3.9242735	3.2061212	13.290406	0.0	570	489	489	1.2663847	20	42	73	128	106	60	0	9	2020-02-29_220135
16	5000	3831	561	0	96	0	495	7	3.9713304	3.19066238605591	13.290406	0.0	495.0	495.0	3.9713304	3.1906624	13.290406	0.0	608	512	512	1.2363636	20	43	73	134	111	38	0	10	2020-02-29_220135
17	5000	3809	561	0	88	0	524	8	4.085853	3.2253381655329503	13.290406	0.0	524.0	524.0	4.085853	3.2253382	13.290406	0.0	630	542	542	1.2194656	20	44	78	137	118	9	0	10	2020-02-29_220136
17	5000	3791	556	0	80	18	533	12	4.2032185	3.265198894243615	13.290406	0.0	551.0	551.0	4.2032185	3.265199	13.290406	0.0	653	573	555	1.2195122	20	44	78	139	123	0	18	10	2020-02-29_220136
17	5000	3760	564	0	66	53	533	14	4.3225446	3.2880520027206406	13.290406	0.0	586.0	586.0	4.3225446	3.288052	13.290406	0.0	676	610	557	1.2138836	20	44	78	140	123	0	53	10	2020-02-29_220136
18	5000	3736	567	0	66	70	533	17	4.3974543	3.291952209320437	13.290406	0.0	603.0	603.0	4.3974543	3.2919521	13.290406	0.0	697	631	561	1.2063789	20	44	78	140	124	0	70	11	2020-02-29_220137
18	5000	3708	578	0	60	90	533	19	4.493682	3.3127150555743112	13.290406	0.0	623.0	623.0	4.493682	3.312715	13.290406	0.0	714	654	564	1.2026266	20	44	78	141	124	0	90	12	2020-02-29_220137
18	5000	3687	572	0	61	113	533	21	4.569311	3.34111118472125	13.290406	0.0	646.0	646.0	4.569311	3.3411112	13.290406	0.0	741	680	567	1.2045028	20	44	78	142	126	0	113	13	2020-02-29_220138
19	5000	3654	573	0	76	127	533	22	4.6402054	3.3455968017073916	13.290406	0.0	660.0	660.0	4.6402054	3.3455968	13.290406	0.0	773	697	570	1.2063789	20	44	78	143	127	0	127	15	2020-02-29_220138
19	5000	3626	578	0	81	142	533	23	4.7252865	3.369892494230114	13.798328	0.0	675.0	675.0	4.7252865	3.3698926	13.798328	0.0	796	715	573	1.2138836	20	44	78	143	127	0	142	17	2020-02-29_220139
19	5000	3604	572	0	80	168	533	25	4.852666	3.452635165033327	16.815487	0.0	701.0	701.0	4.852666	3.452635	16.815487	0.0	824	744	576	1.2120075	20	44	78	143	128	0	168	18	2020-02-29_220139
20	5000	3588	557	0	81	194	533	28	4.9670415	3.500243995880956	16.815487	0.0	727.0	727.0	4.9670415	3.500244	16.815487	0.0	855	774	580	1.2195122	20	44	79	144	129	0	194	19	2020-02-29_220140
20	5000	3563	559	0	80	214	533	32	5.092746	3.56971692349399	16.815487	0.0	747.0	747.0	5.092746	3.569717	16.815487	0.0	878	798	584	1.2345216	20	44	80	144	129	0	214	19	2020-02-29_220140
20	5000	3537	560	0	76	239	533	35	5.1518416	3.5847020898787605	16.815487	0.0	772.0	772.0	5.1518416	3.584702	16.815487	0.0	903	827	588	1.2307693	20	44	80	145	131	0	239	20	2020-02-29_220141
21	5000	3516	546	0	82	264	533	38	5.256901	3.607362260310408	16.815487	0.0	797.0	797.0	5.256901	3.6073623	16.815487	0.0	938	856	592	1.2514071	20	44	81	145	134	0	264	21	2020-02-29_220141
21	5000	3488	545	0	87	281	533	43	5.3001046	3.6131990330595465	16.815487	0.0	814.0	814.0	5.3001046	3.613199	16.815487	0.0	967	880	599	1.272045	20	44	82	147	134	0	281	23	2020-02-29_220142
21	5000	3468	542	0	84	293	533	54	5.3807044	3.6259169898570462	16.815487	0.0	826.0	826.0	5.3807044	3.625917	16.815487	0.0	990	906	613	1.2551595	20	44	83	149	136	0	293	26	2020-02-29_220142
22	5000	3439	556	0	65	318	533	61	5.482089	3.6714869517359827	16.815487	0.0	851.0	851.0	5.482089	3.6714869	16.815487	0.0	1005	940	622	1.2532833	20	45	85	149	137	0	318	28	2020-02-29_220143
22	5000	3407	557	0	68	339	533	68	5.544303	3.7099798311986	16.815487	0.0	872.0	872.0	5.544303	3.7099798	16.815487	0.0	1036	968	629	1.2514071	20	45	85	149	141	0	339	28	2020-02-29_220143
22	5000	3383	557	0	69	357	533	73	5.631984	3.7690524256686806	18.442968	0.0	890.0	890.0	5.631984	3.7690525	18.442968	0.0	1060	991	634	1.2532833	20	45	86	150	142	0	357	28	2020-02-29_220144
23	5000	3365	550	0	75	362	533	85	5.656775	3.7939164051344028	18.442968	0.0	895.0	895.0	5.656775	3.7939165	18.442968	0.0	1085	1010	648	1.2401501	20	45	86	150	148	0	362	30	2020-02-29_220144
23	5000	3340	543	0	79	381	533	93	5.7670918	3.828242708848801	18.442968	0.0	914.0	914.0	5.7670918	3.8282428	18.442968	0.0	1117	1038	657	1.2326454	20	45	86	151	150	0	381	31	2020-02-29_220145
23	5000	3318	534	0	88	392	533	103	5.8386683	3.8527998416571094	18.442968	0.0	925.0	925.0	5.8386683	3.8528	18.442968	0.0	1148	1060	668	1.2251407	20	45	87	152	153	0	392	32	2020-02-29_220145
24	5000	3295	531	0	85	411	533	113	5.865856	3.8678165425105875	18.442968	0.0	944.0	944.0	5.865856	3.8678164	18.442968	0.0	1174	1089	678	1.2420262	20	46	88	154	155	0	411	32	2020-02-29_220146
24	5000	3277	520	0	84	430	533	124	5.9212136	3.860945285617909	18.442968	0.0	963.0	963.0	5.9212136	3.8609452	18.442968	0.0	1203	1119	689	1.2270169	20	47	88	156	156	0	430	32	2020-02-29_220146
24	5000	3261	515	0	74	443	533	141	6.0153837	3.9080077832163025	19.505774	0.0	976.0	976.0	6.0153837	3.9080079	19.505774	0.0	1224	1150	707	1.2476548	20	47	88	162	163	0	443	33	2020-02-29_220147
25	5000	3242	509	0	74	456	533	151	6.074479	3.9525729913504604	19.505774	0.0	989.0	989.0	6.074479	3.952573	19.505774	0.0	1249	1175	719	1.2363977	20	47	89	163	164	0	456	35	2020-02-29_220147
25	5000	3223	503	0	69	476	533	160	6.147871	3.9684046797818704	19.505774	0.0	1009.0	1009.0	6.147871	3.9684048	19.505774	0.0	1274	1205	729	1.2101313	20	47	89	164	167	0	476	36	2020-02-29_220148
25	5000	3193	509	0	71	487	533	168	6.1860666	4.036084728383732	19.505774	0.0	1020.0	1020.0	6.1860666	4.0360847	19.505774	0.0	1298	1227	740	1.1894934	20	47	89	164	173	0	487	39	2020-02-29_220148
26	5000	3170	508	0	72	498	533	179	6.2374034	4.054990900408111	19.505774	0.0	1031.0	1031.0	6.2374034	4.054991	19.505774	0.0	1322	1250	752	1.174484	20	47	91	164	175	0	498	40	2020-02-29_220149
26	5000	3145	509	0	68	506	533	198	6.294375	4.0888337178815855	19.505774	0.0	1039.0	1039.0	6.294375	4.088834	19.505774	0.0	1346	1278	772	1.1482177	20	47	92	168	179	0	506	41	2020-02-29_220149
26	5000	3125	507	0	68	512	533	212	6.330216	4.109080953194671	21.16523	0.0	1045.0	1045.0	6.330216	4.109081	21.16523	0.0	1368	1300	788	1.1444653	20	47	92	171	182	0	512	43	2020-02-29_220150
27	5000	3101	507	0	68	518	533	228	6.4345512	4.190293476324135	21.16523	0.0	1051.0	1051.0	6.4345512	4.1902933	21.16523	0.0	1392	1324	806	1.1575985	20	48	92	173	186	0	518	45	2020-02-29_220150
27	5000	3084	510	0	58	521	533	249	6.4984107	4.2308337053307925	21.16523	0.0	1054.0	1054.0	6.4984107	4.2308335	21.16523	0.0	1406	1348	827	1.1913697	20	49	95	175	188	0	521	45	2020-02-29_220151
27	5000	3066	502	0	61	532	533	261	6.56568	4.252085903128944	21.16523	0.0	1065.0	1065.0	6.56568	4.2520857	21.16523	0.0	1432	1371	839	1.1969981	20	49	95	176	193	0	532	45	2020-02-29_220151
28	5000	3040	504	0	63	538	533	276	6.6309137	4.251882921374388	21.16523	0.0	1071.0	1071.0	6.6309137	4.251883	21.16523	0.0	1456	1393	855	1.2157599	20	49	95	180	199	0	538	46	2020-02-29_220152
28	5000	3018	502	0	74	529	533	297	6.6618576	4.270201969775071	21.16523	0.0	1062.0	1071.0	6.6309137	4.251883	21.16523	0.0	1480	1406	877	1.2007505	20	49	97	181	203	0	529	47	2020-02-29_220153
28	5000	2996	510	0	62	539	533	311	6.719739	4.305988426735116	21.16523	0.0	1072.0	1072.0	6.719739	4.3059883	21.16523	0.0	1494	1432	893	1.2138836	20	49	99	182	206	0	539	49	2020-02-29_220153
29	5000	2970	508	0	64	542	533	333	6.7503	4.297748268860697	21.16523	0.0	1075.0	1075.0	6.7503	4.297748	21.16523	0.0	1522	1458	916	1.2232646	20	51	101	186	209	0	542	50	2020-02-29_220154
29	5000	2941	515	0	62	555	533	344	6.8116755	4.310975620810521	21.16523	0.0	1088.0	1088.0	6.8116755	4.3109756	21.16523	0.0	1544	1482	927	1.2232646	20	51	102	187	212	0	555	50	2020-02-29_220154
29	5000	2919	510	0	75	550	533	362	6.8486915	4.322973166713167	21.16523	0.0	1083.0	1088.0	6.8116755	4.3109756	21.16523	0.0	1571	1496	946	1.228893	20	51	103	191	214	0	550	51	2020-02-29_220155
30	5000	2896	507	0	72	563	533	377	6.83706	4.3402970675569605	21.16523	0.0	1096.0	1096.0	6.83706	4.340297	21.16523	0.0	1597	1525	962	1.2232646	20	51	105	195	217	0	563	52	2020-02-29_220155
30	5000	2874	503	0	76	570	533	390	6.841198	4.327453561199799	21.16523	0.0	1103.0	1103.0	6.841198	4.3274536	21.16523	0.0	1623	1547	977	1.2326454	20	51	105	196	218	0	570	54	2020-02-29_220156
30	5000	2857	502	0	67	579	533	407	6.8858457	4.327735635478537	21.16523	0.0	1112.0	1112.0	6.8858457	4.3277354	21.16523	0.0	1641	1574	995	1.2439024	20	51	105	197	222	0	579	55	2020-02-29_220156
31	5000	2834	504	0	65	590	533	419	6.9175363	4.345483667211505	22.023893	0.0	1123.0	1123.0	6.9175363	4.345484	22.023893	0.0	1662	1597	1007	1.2363977	20	51	107	198	222	0	590	55	2020-02-29_220157
31	5000	2804	512	0	61	597	533	436	6.9679785	4.343375649547372	22.023893	0.0	1130.0	1130.0	6.9679785	4.3433757	22.023893	0.0	1684	1623	1026	1.238274	20	51	107	198	228	0	597	57	2020-02-29_220157
31	5000	2783	507	0	68	597	532	453	6.9748116	4.332663239729274	22.023893	0.0	1129.0	1130.0	6.9679785	4.3433757	22.023893	0.0	1710	1642	1045	1.2349625	20	51	109	202	229	0	596	60	2020-02-29_220158
32	5000	2764	495	0	76	606	532	463	7.016766	4.348614939154545	22.023893	0.0	1138.0	1138.0	7.016766	4.348615	22.023893	0.0	1741	1665	1059	1.2612782	20	52	109	203	235	0	605	64	2020-02-29_220158
32	5000	2741	500	0	73	608	533	478	7.0586376	4.369709849207355	22.023893	0.0	1141.0	1141.0	7.0586376	4.36971	22.023893	0.0	1759	1686	1078	1.2795497	20	52	109	206	243	0	608	67	2020-02-29_220159
32	5000	2721	501	0	65	625	533	486	7.097215	4.393465148461085	22.023893	0.0	1158.0	1158.0	7.097215	4.393465	22.023893	0.0	1778	1713	1088	1.2814258	20	52	109	208	247	0	625	69	2020-02-29_220159
33	5000	2700	506	0	51	640	533	497	7.1172824	4.400415548295486	22.023893	0.0	1173.0	1173.0	7.1172824	4.4004154	22.023893	0.0	1794	1743	1103	1.2776736	20	53	110	209	250	0	640	73	2020-02-29_220200
33	5000	2680	498	0	58	646	533	511	7.1102357	4.4464358769070635	22.023893	0.0	1179.0	1179.0	7.1102357	4.446436	22.023893	0.0	1822	1764	1118	1.2626642	20	53	110	212	251	0	646	74	2020-02-29_220200
33	5000	2647	505	0	70	649	533	521	7.1261897	4.4640260283008715	22.023893	0.0	1182.0	1182.0	7.1261897	4.464026	22.023893	0.0	1848	1778	1129	1.2551595	20	53	110	212	254	0	649	75	2020-02-29_220201
34	5000	2624	498	0	81	659	533	530	7.168862	4.490429131066198	22.023893	0.0	1192.0	1192.0	7.168862	4.490429	22.023893	0.0	1878	1797	1138	1.2457786	20	53	111	213	254	0	659	75	2020-02-29_220201
34	5000	2602	498	0	76	679	533	535	7.2026906	4.504193788929649	22.023893	0.0	1212.0	1212.0	7.2026906	4.504194	22.023893	0.0	1900	1824	1145	1.2363977	20	53	111	213	257	0	679	77	2020-02-29_220202
34	5000	2581	498	0	70	699	533	542	7.2199993	4.507719200927358	22.023893	0.0	1232.0	1232.0	7.2199993	4.507719	22.023893	0.0	1921	1851	1152	1.2439024	20	53	111	214	257	0	699	77	2020-02-29_220202
35	5000	2564	500	0	58	720	533	548	7.226158	4.513583345423996	22.023893	0.0	1253.0	1253.0	7.226158	4.513583	22.023893	0.0	1936	1878	1158	1.2213883	20	53	111	215	257	0	720	77	2020-02-29_220203
35	5000	2545	496	0	58	738	533	551	7.2067356	4.511943649697642	22.023893	0.0	1271.0	1271.0	7.2067356	4.511944	22.023893	0.0	1959	1901	1163	1.2007505	20	53	111	215	257	0	738	79	2020-02-29_220204
35	5000	2524	492	0	63	753	533	556	7.2097163	4.518348163133405	22.023893	0.0	1286.0	1286.0	7.2097163	4.518348	22.023893	0.0	1984	1921	1168	1.2026266	20	54	111	215	257	0	753	79	2020-02-29_220204
36	5000	2497	496	0	69	763	533	562	7.1950827	4.5188810759510885	22.023893	0.0	1296.0	1296.0	7.1950827	4.518881	22.023893	0.0	2007	1938	1175	1.2026266	20	54	111	215	259	0	763	80	2020-02-29_220205
36	5000	2485	479	0	76	780	533	567	7.217784	4.522380698819881	22.023893	0.0	1313.0	1313.0	7.217784	4.522381	22.023893	0.0	2036	1960	1180	1.2007505	20	54	111	215	260	0	780	80	2020-02-29_220205
36	5000	2461	482	0	73	791	533	580	7.2367826	4.535984275857896	22.023893	0.0	1324.0	1324.0	7.2367826	4.535984	22.023893	0.0	2057	1984	1193	1.1857411	20	54	111	217	261	0	791	80	2020-02-29_220206
37	5000	2443	478	0	70	807	533	586	7.2438564	4.552693108658432	22.023893	0.0	1340.0	1340.0	7.2438564	4.552693	22.023893	0.0	2079	2009	1202	1.1819887	20	54	111	217	262	0	807	83	2020-02-29_220206
37	5000	2428	475	0	61	820	533	597	7.244962	4.5327430107000115	22.023893	0.0	1353.0	1353.0	7.244962	4.532743	22.023893	0.0	2097	2036	1216	1.1575985	20	54	111	217	264	0	820	86	2020-02-29_220207
37	5000	2412	472	0	57	834	533	605	7.2167664	4.529510374576753	22.023893	0.0	1367.0	1367.0	7.2167664	4.5295105	22.023893	0.0	2116	2059	1225	1.1294559	20	54	111	218	267	0	834	87	2020-02-29_220207
38	5000	2381	482	0	58	841	533	616	7.242248	4.547931561494424	22.252693	0.0	1374.0	1374.0	7.242248	4.5479317	22.252693	0.0	2137	2079	1238	1.1238273	20	54	111	218	268	0	841	89	2020-02-29_220208
38	5000	2364	471	0	68	846	533	628	7.258205	4.548883682638929	22.252693	0.0	1379.0	1379.0	7.258205	4.548884	22.252693	0.0	2165	2097	1251	1.108818	20	54	112	218	269	0	846	90	2020-02-29_220208
38	5000	2337	478	0	68	859	533	634	7.261833	4.545525943888934	22.252693	0.0	1392.0	1392.0	7.261833	4.545526	22.252693	0.0	2185	2117	1258	1.1219512	20	54	113	219	269	0	859	91	2020-02-29_220209
39	5000	2321	473	0	67	869	533	644	7.2717156	4.557460980857765	22.252693	0.0	1402.0	1402.0	7.2717156	4.557461	22.252693	0.0	2206	2139	1270	1.1350844	20	54	113	221	271	0	869	93	2020-02-29_220209
39	5000	2303	479	0	52	884	533	656	7.2580028	4.579621679014588	22.252693	0.0	1417.0	1417.0	7.2580028	4.579622	22.252693	0.0	2218	2166	1282	1.1369606	20	54	113	222	274	0	884	93	2020-02-29_220210
39	5000	2286	473	0	56	889	533	666	7.260192	4.580044809313798	22.252693	0.0	1422.0	1422.0	7.260192	4.5800447	22.252693	0.0	2241	2185	1296	1.1294559	20	54	113	222	276	0	889	97	2020-02-29_220210
40	5000	2274	464	0	55	894	533	681	7.2659698	4.579126866832675	22.252693	0.0	1427.0	1427.0	7.2659698	4.579127	22.252693	0.0	2262	2207	1313	1.1163228	20	54	113	222	280	0	894	99	2020-02-29_220211
40	5000	2261	459	0	61	890	533	695	7.273902	4.584760108587569	22.252693	0.0	1423.0	1427.0	7.2659698	4.579127	22.252693	0.0	2280	2219	1329	1.0769231	20	54	113	224	280	0	890	101	2020-02-29_220211
40	5000	2243	450	0	66	897	533	710	7.2576876	4.581098092385238	22.252693	0.0	1430.0	1430.0	7.2576876	4.581098	22.252693	0.0	2307	2241	1344	1.0769231	20	54	113	224	282	0	897	101	2020-02-29_220212
41	5000	2227	439	0	72	907	533	721	7.267011	4.583661894147874	22.252693	0.0	1440.0	1440.0	7.267011	4.583662	22.252693	0.0	2334	2262	1355	1.1106942	20	54	113	224	285	0	907	101	2020-02-29_220212
41	5000	2218	430	0	71	915	533	729	7.2629285	4.599990032019388	22.252693	0.0	1448.0	1448.0	7.2629285	4.59999	22.252693	0.0	2352	2281	1366	1.1332083	20	54	113	225	288	0	915	104	2020-02-29_220213
41	5000	2200	425	0	67	923	533	744	7.289687	4.592882554552436	22.252693	0.0	1456.0	1456.0	7.289687	4.5928826	22.252693	0.0	2375	2308	1385	1.1144465	20	54	114	226	291	0	923	108	2020-02-29_220213
42	5000	2178	428	0	59	933	533	760	7.321529	4.577950431958684	22.252693	0.0	1466.0	1466.0	7.321529	4.5779505	22.252693	0.0	2394	2335	1402	1.1144465	20	54	114	226	296	0	933	109	2020-02-29_220214
42	5000	2153	427	0	67	943	533	767	7.330824	4.587222073734797	22.252693	0.0	1476.0	1476.0	7.330824	4.587222	22.252693	0.0	2420	2353	1410	1.1125704	20	54	114	226	297	0	943	110	2020-02-29_220214
42	5000	2136	431	0	58	950	533	782	7.3306985	4.5749373551545895	22.252693	0.0	1483.0	1483.0	7.3306985	4.5749373	22.252693	0.0	2433	2375	1425	1.1013134	20	54	114	226	300	0	950	110	2020-02-29_220215
43	5000	2117	433	0	55	960	533	791	7.3280215	4.5616383196101316	22.252693	0.0	1493.0	1493.0	7.3280215	4.5616384	22.252693	0.0	2450	2395	1435	1.0881801	20	54	114	227	300	0	960	111	2020-02-29_220215
43	5000	2100	429	0	51	970	533	806	7.327131	4.550892736027099	22.252693	0.0	1503.0	1503.0	7.327131	4.550893	22.252693	0.0	2471	2420	1450	1.0712945	20	55	115	227	301	0	970	111	2020-02-29_220216
43	5000	2086	424	0	57	969	533	818	7.3329043	4.559863857445472	22.252693	0.0	1502.0	1503.0	7.327131	4.550893	22.252693	0.0	2490	2433	1464	1.0656661	20	55	115	229	302	0	969	113	2020-02-29_220217
44	5000	2070	426	0	54	975	533	827	7.338239	4.570115931269593	22.252693	0.0	1508.0	1508.0	7.338239	4.570116	22.252693	0.0	2504	2450	1475	1.0750469	20	55	115	231	302	0	975	115	2020-02-29_220217
44	5000	2053	426	0	50	976	533	845	7.352884	4.570380733665323	22.252693	0.0	1509.0	1509.0	7.352884	4.5703807	22.252693	0.0	2521	2471	1495	1.0581614	20	55	115	231	303	0	976	117	2020-02-29_220218
44	5000	2047	415	0	48	985	533	855	7.3652916	4.578677407745518	22.252693	0.0	1518.0	1518.0	7.3652916	4.578677	22.252693	0.0	2538	2490	1505	1.0469043	20	55	115	232	303	0	985	117	2020-02-29_220218
45	5000	2036	409	0	51	979	533	875	7.3754177	4.559197471671233	22.252693	0.0	1512.0	1518.0	7.3652916	4.578677	22.252693	0.0	2555	2504	1525	1.0637898	20	55	116	235	304	0	979	117	2020-02-29_220219
45	5000	2020	407	0	51	985	533	887	7.3750663	4.55722598073942	22.252693	0.0	1518.0	1518.0	7.3652916	4.578677	22.252693	0.0	2573	2522	1537	1.0581614	20	55	116	237	304	0	985	117	2020-02-29_220219
45	5000	2012	392	0	57	985	533	903	7.381968	4.564140965336724	22.252693	0.0	1518.0	1518.0	7.3652916	4.578677	22.252693	0.0	2596	2539	1554	1.0300188	20	55	116	237	305	0	985	118	2020-02-29_220220
46	5000	1999	394	0	52	980	533	922	7.3911448	4.555860103465495	22.252693	0.0	1513.0	1518.0	7.3652916	4.578677	22.252693	0.0	2607	2555	1575	1.0056285	20	55	116	237	307	0	980	120	2020-02-29_220220
46	5000	1989	381	0	56	975	533	944	7.409807	4.562057473656413	22.252693	0.0	1508.0	1518.0	7.3652916	4.578677	22.252693	0.0	2630	2574	1599	0.9906191	20	55	116	237	308	0	975	122	2020-02-29_220221
46	5000	1973	372	0	59	982	533	957	7.4225726	4.528260606376658	22.252693	0.0	1515.0	1518.0	7.3652916	4.578677	22.252693	0.0	2655	2596	1614	0.97748595	20	55	116	238	311	0	982	124	2020-02-29_220221
47	5000	1960	363	0	67	980	533	970	7.4036245	4.532295895592551	22.252693	0.0	1513.0	1518.0	7.3652916	4.578677	22.252693	0.0	2677	2610	1630	0.9643527	20	55	116	241	312	0	980	127	2020-02-29_220222
47	5000	1944	366	0	59	991	533	979	7.4219275	4.5453434098269	22.252693	0.0	1524.0	1524.0	7.4219275	4.5453434	22.252693	0.0	2690	2631	1640	0.96247655	20	55	116	244	312	0	991	128	2020-02-29_220222
47	5000	1935	355	0	55	998	533	993	7.4365954	4.5482892855231505	22.252693	0.0	1531.0	1531.0	7.4365954	4.5482893	22.252693	0.0	2710	2655	1657	0.9530957	20	55	116	246	313	0	998	131	2020-02-29_220223
48	5000	1922	350	0	48	1010	533	1004	7.4351754	4.566217240728519	22.252693	0.0	1543.0	1543.0	7.4351754	4.5662174	22.252693	0.0	2728	2680	1670	0.9587242	20	55	116	247	315	0	1010	133	2020-02-29_220223
48	5000	1911	347	0	50	1012	533	1012	7.4476695	4.557971117504784	22.252693	0.0	1545.0	1545.0	7.4476695	4.557971	22.252693	0.0	2742	2692	1680	0.9831144	20	55	116	248	317	0	1012	135	2020-02-29_220224
48	5000	1902	336	0	52	1010	533	1031	7.439463	4.560513834864256	22.252693	0.0	1543.0	1545.0	7.4476695	4.557971	22.252693	0.0	2762	2710	1700	0.9849906	20	55	117	249	319	0	1010	136	2020-02-29_220224
49	5000	1898	319	0	54	1018	533	1041	7.4739695	4.580870758638431	22.252693	0.0	1551.0	1551.0	7.4739695	4.5808706	22.252693	0.0	2783	2729	1711	0.97748595	20	55	117	249	319	0	1018	137	2020-02-29_220225
49	5000	1884	312	0	62	1017	533	1052	7.458369	4.583825842087147	22.252693	0.0	1550.0	1551.0	7.4739695	4.5808706	22.252693	0.0	2804	2742	1725	0.9662289	20	55	118	249	320	0	1017	140	2020-02-29_220225
49	5000	1877	310	0	51	1031	533	1058	7.4923244	4.586763635726657	22.252693	0.0	1564.0	1564.0	7.4923244	4.586764	22.252693	0.0	2813	2762	1731	0.9606004	20	55	118	249	320	0	1031	140	2020-02-29_220226
50	5000	1859	315	0	43	1047	533	1062	7.526349	4.563839650418968	22.252693	0.0	1580.0	1580.0	7.526349	4.5638394	22.252693	0.0	2826	2783	1736	0.9606004	20	55	118	249	321	0	1047	141	2020-02-29_220226
50	5000	1851	311	0	34	1059	533	1071	7.56202	4.5856122449073835	22.252693	0.0	1592.0	1592.0	7.56202	4.5856123	22.252693	0.0	2838	2804	1745	0.94746715	20	55	118	249	322	0	1059	141	2020-02-29_220227
50	5000	1843	301	0	42	1058	533	1082	7.567972	4.575863224159549	22.252693	0.0	1591.0	1592.0	7.56202	4.5856123	22.252693	0.0	2856	2814	1756	0.9530957	20	55	118	249	322	0	1058	141	2020-02-29_220227
51	5000	1833	295	0	45	1058	533	1094	7.5874605	4.590545782414585	22.252693	0.0	1591.0	1592.0	7.56202	4.5856123	22.252693	0.0	2872	2827	1769	0.93808633	20	55	118	249	323	0	1058	142	2020-02-29_220228
51	5000	1824	291	0	47	1063	533	1099	7.565175	4.574645090146958	22.252693	0.0	1596.0	1596.0	7.565175	4.574645	22.252693	0.0	2885	2838	1775	0.9587242	20	55	118	249	325	0	1063	143	2020-02-29_220228
51	5000	1814	288	0	42	1071	533	1108	7.564227	4.566538238575803	22.252693	0.0	1604.0	1604.0	7.564227	4.5665383	22.252693	0.0	2898	2856	1785	0.96247655	20	55	118	249	326	0	1071	144	2020-02-29_220229
52	5000	1803	289	0	36	1081	533	1114	7.5682373	4.566367613381778	22.252693	0.0	1614.0	1614.0	7.5682373	4.5663676	22.252693	0.0	2908	2872	1791	0.96998125	20	55	118	250	326	0	1081	144	2020-02-29_220229
52	5000	1795	280	0	39	1087	533	1120	7.5977507	4.5625123324292876	22.252693	0.0	1620.0	1620.0	7.5977507	4.5625124	22.252693	0.0	2925	2886	1799	0.9681051	20	55	118	250	327	0	1087	146	2020-02-29_220230
52	5000	1782	272	0	48	1086	533	1132	7.604879	4.561260734413753	22.252693	0.0	1619.0	1620.0	7.5977507	4.5625124	22.252693	0.0	2946	2898	1812	0.9530957	20	55	119	250	327	0	1086	147	2020-02-29_220230
53	5000	1772	275	0	45	1086	533	1141	7.600304	4.5613130044388415	22.252693	0.0	1619.0	1620.0	7.5977507	4.5625124	22.252693	0.0	2953	2908	1822	0.9399625	20	55	120	250	327	0	1086	148	2020-02-29_220231
53	5000	1766	268	0	41	1092	533	1151	7.6276155	4.56263419176053	22.252693	0.0	1625.0	1625.0	7.6276155	4.562634	22.252693	0.0	2966	2925	1833	0.9437148	20	55	120	250	327	0	1092	149	2020-02-29_220231
53	5000	1757	257	0	39	1101	533	1163	7.6314287	4.555719013434665	22.252693	0.0	1634.0	1634.0	7.6314287	4.555719	22.252693	0.0	2986	2947	1846	0.934334	20	55	120	251	327	0	1101	150	2020-02-29_220232
54	5000	1746	259	0	42	1088	533	1179	7.6370587	4.552687452836279	22.252693	0.0	1621.0	1634.0	7.6314287	4.555719	22.252693	0.0	2995	2953	1865	0.8930582	20	55	120	251	330	0	1088	153	2020-02-29_220232
54	5000	1741	253	0	40	1092	533	1187	7.6558003	4.550817713775588	22.252693	0.0	1625.0	1634.0	7.6314287	4.555719	22.252693	0.0	3006	2966	1874	0.89493436	20	55	120	251	330	0	1092	154	2020-02-29_220233
54	5000	1736	245	0	33	1096	533	1202	7.668232	4.536127661629207	22.252693	0.0	1629.0	1634.0	7.6314287	4.555719	22.252693	0.0	3019	2986	1890	0.8686679	20	55	120	251	330	0	1096	155	2020-02-29_220233
55	5000	1732	238	0	33	1092	533	1213	7.673854	4.54224739678215	22.252693	0.0	1625.0	1634.0	7.6314287	4.555719	22.252693	0.0	3030	2997	1905	0.8686679	20	55	120	251	332	0	1092	159	2020-02-29_220234
55	5000	1722	238	0	34	1091	533	1223	7.6962986	4.536579234121337	22.252693	0.0	1624.0	1634.0	7.6314287	4.555719	22.252693	0.0	3040	3006	1915	0.8630394	20	55	120	252	333	0	1091	159	2020-02-29_220234
55	5000	1716	229	0	36	1084	533	1242	7.7227745	4.530072289367954	22.252693	0.0	1617.0	1634.0	7.6314287	4.555719	22.252693	0.0	3055	3019	1935	0.8499062	20	55	120	252	334	0	1084	160	2020-02-29_220235
56	5000	1714	220	0	36	1082	533	1254	7.7524567	4.528963761871766	22.252693	0.0	1615.0	1634.0	7.6314287	4.555719	22.252693	0.0	3066	3030	1948	0.85553473	20	55	120	252	335	0	1082	161	2020-02-29_220235
56	5000	1702	219	0	39	1069	533	1272	7.7570305	4.535738911685238	22.252693	0.0	1602.0	1634.0	7.6314287	4.555719	22.252693	0.0	3079	3040	1971	0.84615386	20	55	120	252	337	0	1069	166	2020-02-29_220236
56	5000	1693	219	0	33	1071	533	1282	7.789445	4.550830916105051	22.252693	0.0	1604.0	1634.0	7.6314287	4.555719	22.252693	0.0	3088	3055	1984	0.8405253	20	55	120	252	339	0	1071	169	2020-02-29_220236
57	5000	1679	220	0	35	1067	533	1292	7.8032904	4.563368205198952	22.252693	0.0	1600.0	1634.0	7.6314287	4.555719	22.252693	0.0	3101	3066	1999	0.86491555	20	55	120	254	340	0	1067	174	2020-02-29_220237
57	5000	1675	212	0	34	1069	533	1301	7.8101373	4.555258033051548	22.252693	0.0	1602.0	1634.0	7.6314287	4.555719	22.252693	0.0	3113	3079	2010	0.8667917	20	55	122	254	342	0	1069	176	2020-02-29_220237
57	5000	1660	219	0	33	1060	533	1319	7.831186	4.553526741898478	22.252693	0.0	1593.0	1634.0	7.6314287	4.555719	22.252693	0.0	3121	3088	2028	0.8517824	20	55	122	255	342	0	1060	176	2020-02-29_220238
58	5000	1655	218	0	26	1059	533	1332	7.8503957	4.547490553465978	22.252693	0.0	1592.0	1634.0	7.6314287	4.555719	22.252693	0.0	3127	3101	2042	0.84803003	20	55	122	255	344	0	1059	177	2020-02-29_220238
58	5000	1645	212	0	30	1062	533	1339	7.855109	4.53792884838802	22.252693	0.0	1595.0	1634.0	7.6314287	4.555719	22.252693	0.0	3143	3113	2051	0.83864915	20	55	122	255	344	0	1062	179	2020-02-29_220239
58	5000	1639	209	0	30	1062	533	1348	7.8668	4.550811426938573	22.252693	0.0	1595.0	1634.0	7.6314287	4.555719	22.252693	0.0	3152	3122	2060	0.8405253	20	55	122	255	344	0	1062	179	2020-02-29_220239
59	5000	1635	205	0	33	1055	533	1359	7.8808274	4.559690890961598	22.252693	0.0	1588.0	1634.0	7.6314287	4.555719	22.252693	0.0	3160	3127	2072	0.8292683	20	55	122	255	344	0	1055	180	2020-02-29_220240
59	5000	1624	206	0	26	1054	533	1377	7.8747835	4.564470257643285	22.252693	0.0	1587.0	1634.0	7.6314287	4.555719	22.252693	0.0	3170	3144	2090	0.8105066	20	55	122	256	346	0	1054	180	2020-02-29_220240
59	5000	1616	202	0	30	1053	533	1386	7.8818727	4.562794297015262	22.252693	0.0	1586.0	1634.0	7.6314287	4.555719	22.252693	0.0	3182	3152	2099	0.8011257	20	55	122	257	346	0	1053	180	2020-02-29_220241
60	5000	1610	193	0	36	1042	533	1405	7.871526	4.559819309268593	22.252693	0.0	1575.0	1634.0	7.6314287	4.555719	22.252693	0.0	3197	3161	2119	0.8273921	20	55	122	257	346	0	1042	181	2020-02-29_220241
60	5000	1601	191	0	38	1036	533	1419	7.8739076	4.549886538589516	22.252693	0.0	1569.0	1634.0	7.6314287	4.555719	22.252693	0.0	3208	3170	2134	0.82363975	20	55	122	257	348	0	1036	182	2020-02-29_220242
60	5000	1594	188	0	35	1030	533	1437	7.867846	4.553857220568861	22.252693	0.0	1563.0	1634.0	7.6314287	4.555719	22.252693	0.0	3218	3183	2153	0.87992495	20	55	122	257	353	0	1030	183	2020-02-29_220242
61	5000	1586	184	0	33	1040	533	1440	7.8773513	4.551065198692392	22.252693	0.0	1573.0	1634.0	7.6314287	4.555719	22.252693	0.0	3230	3197	2157	0.8818011	20	55	122	257	354	0	1040	184	2020-02-29_220243
61	5000	1584	174	0	34	1034	533	1457	7.864469	4.5658028549028336	22.252693	0.0	1567.0	1634.0	7.6314287	4.555719	22.252693	0.0	3242	3208	2174	0.87992495	20	55	122	258	358	0	1034	184	2020-02-29_220243
61	5000	1579	168	0	35	1032	533	1468	7.882878	4.574994680266076	22.252693	0.0	1565.0	1634.0	7.6314287	4.555719	22.252693	0.0	3253	3218	2186	0.8742964	20	55	122	258	359	0	1032	185	2020-02-29_220244
62	5000	1572	165	0	33	1029	533	1481	7.8922544	4.5726842220147565	22.252693	0.0	1562.0	1634.0	7.6314287	4.555719	22.252693	0.0	3263	3230	2201	0.8930582	20	55	122	258	361	0	1029	187	2020-02-29_220244
62	5000	1566	167	0	25	1028	533	1492	7.8825817	4.580752715512356	22.252693	0.0	1561.0	1634.0	7.6314287	4.555719	22.252693	0.0	3267	3242	2214	0.8686679	20	55	122	258	362	0	1028	189	2020-02-29_220245
62	5000	1562	166	0	19	1026	533	1504	7.880187	4.570247186699444	22.252693	0.0	1559.0	1634.0	7.6314287	4.555719	22.252693	0.0	3272	3253	2227	0.8780488	20	55	122	258	362	0	1026	190	2020-02-29_220245
63	5000	1554	164	0	19	1020	533	1519	7.891205	4.557845994932847	22.252693	0.0	1553.0	1634.0	7.6314287	4.555719	22.252693	0.0	3282	3263	2243	0.8818011	20	55	122	258	362	0	1020	191	2020-02-29_220246
63	5000	1546	167	0	20	1010	533	1530	7.900571	4.550544437910313	22.252693	0.0	1543.0	1634.0	7.6314287	4.555719	22.252693	0.0	3287	3267	2257	0.8780488	20	55	122	258	362	0	1010	194	2020-02-29_220246
63	5000	1542	165	0	21	1002	533	1542	7.9110503	4.552021064012327	22.252693	0.0	1535.0	1634.0	7.6314287	4.555719	22.252693	0.0	3293	3272	2270	0.8780488	20	55	122	258	363	0	1002	195	2020-02-29_220247
64	5000	1535	166	0	16	1002	533	1551	7.8934216	4.555576872323464	22.252693	0.0	1535.0	1634.0	7.6314287	4.555719	22.252693	0.0	3299	3283	2281	0.8930582	20	55	122	260	365	0	1002	197	2020-02-29_220247
64	5000	1529	159	0	25	992	533	1564	7.8907933	4.5496649817907695	22.252693	0.0	1525.0	1634.0	7.6314287	4.555719	22.252693	0.0	3312	3287	2295	0.87992495	20	55	122	260	367	0	992	198	2020-02-29_220248
64	5000	1523	158	0	26	985	533	1576	7.894072	4.55576716037548	22.252693	0.0	1518.0	1634.0	7.6314287	4.555719	22.252693	0.0	3319	3293	2308	0.8818011	20	55	122	260	367	0	985	199	2020-02-29_220248
65	5000	1513	163	0	25	981	533	1584	7.8892093	4.560424959893468	22.252693	0.0	1514.0	1634.0	7.6314287	4.555719	22.252693	0.0	3324	3299	2318	0.8630394	20	55	122	260	368	0	981	201	2020-02-29_220249
65	5000	1509	157	0	22	979	533	1599	7.8924985	4.567433446473398	22.252693	0.0	1512.0	1634.0	7.6314287	4.555719	22.252693	0.0	3334	3312	2333	0.8630394	20	55	122	260	369	0	979	201	2020-02-29_220249
65	5000	1503	159	0	19	972	533	1612	7.915512	4.566379517671967	22.252693	0.0	1505.0	1634.0	7.6314287	4.555719	22.252693	0.0	3338	3319	2347	0.8499062	20	55	123	260	369	0	972	202	2020-02-29_220250
66	5000	1498	151	0	26	968	533	1621	7.9109745	4.556003491675803	22.252693	0.0	1501.0	1634.0	7.6314287	4.555719	22.252693	0.0	3351	3325	2357	0.8442777	20	55	123	261	371	0	968	203	2020-02-29_220250
66	5000	1492	155	0	19	965	533	1630	7.9193945	4.54508952842638	22.252693	0.0	1498.0	1634.0	7.6314287	4.555719	22.252693	0.0	3353	3334	2369	0.8592871	20	55	123	262	372	0	965	206	2020-02-29_220251
66	5000	1483	158	0	21	957	533	1639	7.922248	4.546666301119465	22.252693	0.0	1490.0	1634.0	7.6314287	4.555719	22.252693	0.0	3359	3338	2381	0.8592871	20	55	123	263	373	0	957	209	2020-02-29_220251
67	5000	1472	159	0	18	960	533	1648	7.93365	4.543666480974592	22.252693	0.0	1493.0	1634.0	7.6314287	4.555719	22.252693	0.0	3369	3351	2391	0.84803003	20	55	123	263	374	0	960	210	2020-02-29_220252
67	5000	1462	159	0	25	956	533	1653	7.933809	4.553237710472767	22.252693	0.0	1489.0	1634.0	7.6314287	4.555719	22.252693	0.0	3379	3354	2398	0.8574109	20	55	123	264	374	0	956	212	2020-02-29_220252
67	5000	1455	161	0	25	952	533	1661	7.931582	4.560281710706682	22.252693	0.0	1485.0	1634.0	7.6314287	4.555719	22.252693	0.0	3384	3359	2407	0.8611632	20	55	123	264	375	0	952	213	2020-02-29_220253
68	5000	1446	165	0	20	944	533	1679	7.917028	4.5548690314783915	22.252693	0.0	1477.0	1634.0	7.6314287	4.555719	22.252693	0.0	3389	3369	2425	0.85553473	20	55	123	264	376	0	944	213	2020-02-29_220253
68	5000	1441	163	0	17	938	533	1694	7.9463277	4.556143735632809	22.252693	0.0	1471.0	1634.0	7.6314287	4.555719	22.252693	0.0	3396	3379	2441	0.8780488	20	55	123	264	378	0	938	214	2020-02-29_220254
68	5000	1434	165	0	16	933	533	1704	7.9485917	4.564201142354606	22.252693	0.0	1466.0	1634.0	7.6314287	4.555719	22.252693	0.0	3401	3385	2452	0.87242025	20	55	123	264	378	0	933	215	2020-02-29_220254
69	5000	1429	159	0	21	923	533	1717	7.9481897	4.554954455553105	22.252693	0.0	1456.0	1634.0	7.6314287	4.555719	22.252693	0.0	3412	3391	2468	0.89493436	20	55	123	265	381	0	923	218	2020-02-29_220255
69	5000	1425	158	0	21	914	533	1729	7.947064	4.561911558064079	22.252693	0.0	1447.0	1634.0	7.6314287	4.555719	22.252693	0.0	3417	3396	2482	0.9043152	20	55	123	268	381	0	914	220	2020-02-29_220255
69	5000	1423	149	0	26	910	533	1738	7.948194	4.575222722870132	22.252693	0.0	1443.0	1634.0	7.6314287	4.555719	22.252693	0.0	3428	3402	2492	0.8986867	20	55	124	268	382	0	910	221	2020-02-29_220255
70	5000	1418	145	0	25	907	533	1751	7.962601	4.56231647279103	22.252693	0.0	1440.0	1634.0	7.6314287	4.555719	22.252693	0.0	3437	3412	2505	0.9080675	20	55	124	269	383	0	907	221	2020-02-29_220256
70	5000	1413	147	0	23	902	533	1760	7.961481	4.571187775094226	22.252693	0.0	1435.0	1634.0	7.6314287	4.555719	22.252693	0.0	3440	3417	2515	0.9399625	20	55	124	270	383	0	902	222	2020-02-29_220256
70	5000	1405	151	0	15	893	533	1779	7.9603477	4.577000398482076	22.252693	0.0	1426.0	1634.0	7.6314287	4.555719	22.252693	0.0	3444	3429	2536	0.9268293	20	55	124	272	385	0	893	224	2020-02-29_220257
71	5000	1399	153	0	11	890	533	1786	7.952133	4.565736014957103	22.252693	0.0	1423.0	1634.0	7.6314287	4.555719	22.252693	0.0	3448	3437	2547	0.9305816	20	55	125	272	386	0	890	228	2020-02-29_220257
71	5000	1395	146	0	18	884	533	1794	7.937019	4.560824360870303	22.252693	0.0	1417.0	1634.0	7.6314287	4.555719	22.252693	0.0	3459	3441	2557	0.945591	20	55	125	272	387	0	884	230	2020-02-29_220258
71	5000	1392	144	0	20	866	533	1814	7.94081	4.564043175990417	22.252693	0.0	1399.0	1634.0	7.6314287	4.555719	22.252693	0.0	3464	3444	2578	0.9437148	20	55	125	272	390	0	866	231	2020-02-29_220258
72	5000	1389	143	0	18	860	533	1826	7.927135	4.581601225958145	22.252693	0.0	1393.0	1634.0	7.6314287	4.555719	22.252693	0.0	3468	3450	2590	0.945591	20	55	125	272	391	0	860	231	2020-02-29_220259
72	5000	1386	137	0	18	857	533	1838	7.909447	4.583933403729716	22.252693	0.0	1390.0	1634.0	7.6314287	4.555719	22.252693	0.0	3477	3459	2602	0.9249531	20	55	125	272	391	0	857	231	2020-02-29_220259
72	5000	1381	137	0	17	846	533	1853	7.876181	4.5822474956298525	22.252693	0.0	1379.0	1634.0	7.6314287	4.555719	22.252693	0.0	3482	3465	2619	0.9249531	20	55	125	273	391	0	846	233	2020-02-29_220300
73	5000	1376	137	0	19	836	533	1866	7.8905373	4.583049534189753	22.252693	0.0	1369.0	1634.0	7.6314287	4.555719	22.252693	0.0	3487	3468	2632	0.9305816	20	55	125	273	391	0	836	233	2020-02-29_220300
73	5000	1371	135	0	17	832	533	1875	7.918978	4.604267769418378	22.252693	0.0	1365.0	1634.0	7.6314287	4.555719	22.252693	0.0	3494	3477	2645	0.9268293	20	55	125	273	394	0	832	237	2020-02-29_220301
73	5000	1364	134	0	19	823	533	1890	7.9439573	4.6058116523108605	22.252693	0.0	1356.0	1634.0	7.6314287	4.555719	22.252693	0.0	3502	3483	2660	0.9099437	20	55	126	274	394	0	823	237	2020-02-29_220301
74	5000	1359	131	0	22	816	533	1900	7.950606	4.590462474919338	22.252693	0.0	1349.0	1634.0	7.6314287	4.555719	22.252693	0.0	3510	3488	2672	0.9005628	20	55	126	274	394	0	816	239	2020-02-29_220302
74	5000	1354	132	0	20	812	533	1910	7.947741	4.588547232108867	22.252693	0.0	1345.0	1634.0	7.6314287	4.555719	22.252693	0.0	3514	3494	2682	0.91369605	20	55	127	274	395	0	812	239	2020-02-29_220302
74	5000	1349	129	0	20	807	533	1923	7.9539347	4.591163374127486	22.252693	0.0	1340.0	1634.0	7.6314287	4.555719	22.252693	0.0	3522	3502	2695	0.89681053	20	55	127	274	395	0	807	239	2020-02-29_220302
75	5000	1349	121	0	19	806	533	1933	7.9089646	4.568738878395749	22.252693	0.0	1339.0	1634.0	7.6314287	4.555719	22.252693	0.0	3530	3511	2705	0.8930582	20	55	127	274	397	0	806	239	2020-02-29_220303
75	5000	1342	120	0	24	795	533	1946	7.9184093	4.577319390042813	22.252693	0.0	1328.0	1634.0	7.6314287	4.555719	22.252693	0.0	3538	3514	2719	0.8855535	20	55	127	274	400	0	795	240	2020-02-29_220303
75	5000	1341	118	0	15	793	533	1959	7.901577	4.596362350787981	22.252693	0.0	1326.0	1634.0	7.6314287	4.555719	22.252693	0.0	3541	3526	2733	0.8742964	20	55	127	274	402	0	793	241	2020-02-29_220304
76	5000	1338	113	0	19	787	533	1969	7.899517	4.598707158396425	22.252693	0.0	1320.0	1634.0	7.6314287	4.555719	22.252693	0.0	3549	3530	2743	0.85553473	20	55	127	274	403	0	787	241	2020-02-29_220304
76	5000	1328	119	0	15	779	533	1985	7.9034758	4.6131985598008285	22.252693	0.0	1312.0	1634.0	7.6314287	4.555719	22.252693	0.0	3553	3538	2759	0.8574109	20	55	127	275	405	0	779	241	2020-02-29_220305
76	5000	1325	118	0	16	773	533	1994	7.9047813	4.612314095407777	22.252693	0.0	1306.0	1634.0	7.6314287	4.555719	22.252693	0.0	3557	3541	2768	0.8273921	20	55	127	275	406	0	773	241	2020-02-29_220305
77	5000	1318	120	0	13	764	533	2009	7.9045463	4.597835462734918	22.252693	0.0	1297.0	1634.0	7.6314287	4.555719	22.252693	0.0	3562	3549	2785	0.8405253	20	55	127	275	406	0	764	243	2020-02-29_220306
77	5000	1313	122	0	11	755	533	2022	7.9082956	4.6107254377700695	22.252693	0.0	1288.0	1634.0	7.6314287	4.555719	22.252693	0.0	3565	3554	2799	0.836773	20	55	127	275	408	0	755	244	2020-02-29_220306
77	5000	1309	121	0	13	750	533	2029	7.904469	4.613188016693896	22.252693	0.0	1283.0	1634.0	7.6314287	4.555719	22.252693	0.0	3570	3557	2807	0.8592871	20	55	127	277	409	0	750	245	2020-02-29_220307
78	5000	1305	122	0	11	745	533	2039	7.904313	4.613160108353354	22.252693	0.0	1278.0	1634.0	7.6314287	4.555719	22.252693	0.0	3573	3562	2817	0.8780488	20	55	127	277	409	0	745	245	2020-02-29_220307
78	5000	1298	123	0	14	738	533	2048	7.9111657	4.605785769875038	22.252693	0.0	1271.0	1634.0	7.6314287	4.555719	22.252693	0.0	3579	3565	2827	0.8818011	20	55	127	277	409	0	738	246	2020-02-29_220307
78	5000	1294	125	0	11	731	530	2061	7.9195623	4.607994364205199	22.252693	0.0	1261.0	1634.0	7.6314287	4.555719	22.252693	0.0	3581	3570	2839	0.8584906	20	55	127	277	410	0	728	248	2020-02-29_220308
79	5000	1292	125	0	10	716	533	2075	7.914136	4.614004932720059	22.252693	0.0	1249.0	1634.0	7.6314287	4.555719	22.252693	0.0	3583	3573	2857	0.8705441	20	55	127	277	411	0	716	249	2020-02-29_220308
79	5000	1291	118	0	11	713	533	2084	7.9324346	4.61499859711697	22.252693	0.0	1246.0	1634.0	7.6314287	4.555719	22.252693	0.0	3591	3580	2867	0.8686679	20	55	127	277	413	0	713	250	2020-02-29_220309
79	5000	1288	115	0	16	699	533	2099	7.9499607	4.621973439290921	22.252693	0.0	1232.0	1634.0	7.6314287	4.555719	22.252693	0.0	3597	3581	2882	0.8630394	20	55	127	277	413	0	699	250	2020-02-29_220309
80	5000	1287	113	0	17	690	533	2110	7.959994	4.619016746488986	22.252693	0.0	1223.0	1634.0	7.6314287	4.555719	22.252693	0.0	3600	3583	2893	0.8592871	20	55	127	277	413	0	690	250	2020-02-29_220310
80	5000	1282	111	0	16	685	533	2123	7.943928	4.615686059546616	22.252693	0.0	1218.0	1634.0	7.6314287	4.555719	22.252693	0.0	3607	3591	2906	0.86491555	20	55	127	277	414	0	685	250	2020-02-29_220310
80	5000	1278	110	0	15	678	533	2136	7.963711	4.622933828360134	22.252693	0.0	1211.0	1634.0	7.6314287	4.555719	22.252693	0.0	3612	3597	2919	0.87242025	20	55	127	277	414	0	678	250	2020-02-29_220310
81	5000	1272	112	0	16	669	533	2148	7.940992	4.632318840293138	22.252693	0.0	1202.0	1634.0	7.6314287	4.555719	22.252693	0.0	3616	3600	2931	0.8667917	20	55	127	277	414	0	669	250	2020-02-29_220311
81	5000	1269	108	0	15	665	533	2158	7.919575	4.627914335310313	22.252693	0.0	1198.0	1634.0	7.6314287	4.555719	22.252693	0.0	3623	3608	2943	0.8667917	20	55	127	277	414	0	665	252	2020-02-29_220311
81	5000	1266	105	0	17	656	533	2171	7.9214134	4.635588613457076	22.252693	0.0	1189.0	1634.0	7.6314287	4.555719	22.252693	0.0	3629	3612	2956	0.84615386	20	55	127	277	416	0	656	252	2020-02-29_220312
82	5000	1264	103	0	16	651	533	2180	7.910076	4.648432165832023	22.252693	0.0	1184.0	1634.0	7.6314287	4.555719	22.252693	0.0	3633	3617	2966	0.8855535	20	55	127	277	417	0	651	253	2020-02-29_220312
82	5000	1261	103	0	12	642	532	2192	7.929566	4.649543387031219	22.252693	0.0	1174.0	1634.0	7.6314287	4.555719	22.252693	0.0	3636	3624	2982	0.8533835	20	55	127	277	417	0	641	258	2020-02-29_220313
82	5000	1256	104	0	11	630	532	2208	7.945457	4.65650662732664	22.252693	0.0	1162.0	1634.0	7.6314287	4.555719	22.252693	0.0	3640	3629	2999	0.8402256	20	55	127	277	419	0	629	259	2020-02-29_220313
83	5000	1254	96	0	17	621	533	2219	7.959618	4.667328219979038	22.252693	0.0	1154.0	1634.0	7.6314287	4.555719	22.252693	0.0	3650	3633	3012	0.83864915	20	55	127	277	420	0	621	260	2020-02-29_220314
83	5000	1252	95	0	17	609	532	2235	7.971328	4.66958163819643	22.252693	0.0	1141.0	1634.0	7.6314287	4.555719	22.252693	0.0	3653	3636	3027	0.84210527	20	55	127	278	420	0	608	260	2020-02-29_220314
83	5000	1245	98	0	17	598	530	2251	7.980734	4.643406301026867	22.252693	0.0	1128.0	1634.0	7.6314287	4.555719	22.252693	0.0	3657	3640	3042	0.83584905	20	55	127	278	421	0	595	261	2020-02-29_220314
84	5000	1242	98	0	10	597	532	2259	7.9721193	4.645701909736661	22.252693	0.0	1129.0	1634.0	7.6314287	4.555719	22.252693	0.0	3660	3650	3053	0.82894737	20	55	127	278	423	0	596	262	2020-02-29_220315
84	5000	1239	92	0	16	592	533	2266	7.960471	4.648571467672997	22.252693	0.0	1125.0	1634.0	7.6314287	4.555719	22.252693	0.0	3669	3653	3061	0.8105066	20	55	127	278	424	0	592	262	2020-02-29_220315
84	5000	1233	96	0	14	586	532	2276	7.965538	4.647261988643299	22.252693	0.0	1118.0	1634.0	7.6314287	4.555719	22.252693	0.0	3671	3657	3071	0.81390977	20	55	127	278	425	0	585	263	2020-02-29_220316
85	5000	1227	99	0	14	571	533	2292	8.002215	4.656542468006456	22.252693	0.0	1104.0	1634.0	7.6314287	4.555719	22.252693	0.0	3674	3660	3089	0.81425893	20	55	127	278	426	0	571	264	2020-02-29_220316
85	5000	1220	101	0	10	572	532	2298	7.9933066	4.674811113590998	22.252693	0.0	1104.0	1634.0	7.6314287	4.555719	22.252693	0.0	3679	3669	3097	0.81954885	20	55	127	279	426	0	571	267	2020-02-29_220316
85	5000	1215	100	0	14	561	532	2310	7.9708157	4.677001386008099	22.252693	0.0	1093.0	1634.0	7.6314287	4.555719	22.252693	0.0	3685	3671	3110	0.83458644	20	55	127	280	426	0	560	268	2020-02-29_220317
86	5000	1212	97	0	16	550	533	2322	7.9662604	4.694862585362277	22.252693	0.0	1083.0	1634.0	7.6314287	4.555719	22.252693	0.0	3691	3675	3125	0.8405253	20	55	127	280	428	0	550	270	2020-02-29_220317
86	5000	1209	97	0	14	543	532	2334	7.957797	4.683471169032869	22.252693	0.0	1075.0	1634.0	7.6314287	4.555719	22.252693	0.0	3694	3680	3137	0.83458644	20	55	127	281	429	0	542	271	2020-02-29_220318
86	5000	1204	98	0	13	537	533	2344	7.9601936	4.684363167552497	22.252693	0.0	1070.0	1634.0	7.6314287	4.555719	22.252693	0.0	3698	3685	3148	0.80675423	20	55	127	282	430	0	537	271	2020-02-29_220318
87	5000	1198	99	0	11	532	530	2357	7.9311604	4.679223446771839	22.252693	0.0	1062.0	1634.0	7.6314287	4.555719	22.252693	0.0	3703	3692	3160	0.8018868	20	55	127	283	430	0	529	273	2020-02-29_220319
87	5000	1194	97	0	15	519	533	2366	7.9528337	4.675186463579638	22.252693	0.0	1052.0	1634.0	7.6314287	4.555719	22.252693	0.0	3709	3694	3175	0.7861163	20	55	127	285	430	0	519	276	2020-02-29_220319
87	5000	1190	98	0	13	516	532	2375	7.9474373	4.686546126905119	22.252693	0.0	1048.0	1634.0	7.6314287	4.555719	22.252693	0.0	3712	3699	3183	0.7951128	20	55	127	285	431	0	515	276	2020-02-29_220319
88	5000	1188	97	0	10	512	533	2383	7.9305406	4.692838756627285	22.252693	0.0	1045.0	1634.0	7.6314287	4.555719	22.252693	0.0	3715	3705	3193	0.7917448	20	55	127	286	431	0	512	277	2020-02-29_220320
88	5000	1183	99	0	9	498	530	2404	7.9072967	4.712966102599607	22.252693	0.0	1028.0	1634.0	7.6314287	4.555719	22.252693	0.0	3718	3709	3211	0.8113208	20	56	128	289	432	0	495	277	2020-02-29_220320
88	5000	1178	99	0	11	483	533	2416	7.889155	4.69965952187837	22.252693	0.0	1016.0	1634.0	7.6314287	4.555719	22.252693	0.0	3723	3712	3229	0.8442777	20	56	128	290	433	0	483	280	2020-02-29_220321
89	5000	1176	96	0	13	469	532	2433	7.93642	4.707035099518654	22.252693	0.0	1001.0	1634.0	7.6314287	4.555719	22.252693	0.0	3728	3715	3246	0.8214286	20	56	129	290	433	0	468	281	2020-02-29_220321
89	5000	1174	95	0	13	461	533	2441	7.9378076	4.714440000577266	22.252693	0.0	994.0	1634.0	7.6314287	4.555719	22.252693	0.0	3731	3718	3257	0.81988746	20	56	129	290	434	0	461	283	2020-02-29_220321
89	5000	1169	96	0	12	454	532	2454	7.9857883	4.726049373296158	25.005932	0.0	986.0	1634.0	7.6314287	4.555719	22.252693	0.0	3735	3723	3269	0.8364662	20	56	130	290	436	0	453	283	2020-02-29_220322
90	5000	1166	94	0	12	443	531	2470	7.9806213	4.717396523089265	25.005932	0.0	974.0	1634.0	7.6314287	4.555719	22.252693	0.0	3740	3728	3285	0.826742	20	56	130	290	437	0	441	284	2020-02-29_220322
90	5000	1164	92	0	13	435	533	2479	8.000475	4.7091307963418965	25.005932	0.0	968.0	1634.0	7.6314287	4.555719	22.252693	0.0	3744	3731	3296	0.8292683	20	56	130	290	437	0	435	284	2020-02-29_220323
90	5000	1160	92	0	12	421	532	2496	7.9376454	4.696060908076913	25.005932	0.0	953.0	1634.0	7.6314287	4.555719	22.252693	0.0	3748	3736	3315	0.83458644	20	56	130	291	437	0	420	287	2020-02-29_220323
91	5000	1158	92	0	9	411	531	2510	7.9133058	4.683517799047958	25.005932	0.0	942.0	1634.0	7.6314287	4.555719	22.252693	0.0	3750	3741	3330	0.8455744	20	56	130	291	439	0	409	289	2020-02-29_220323
91	5000	1155	90	0	11	396	532	2527	7.8990016	4.677717657198727	25.005932	0.0	928.0	1634.0	7.6314287	4.555719	22.252693	0.0	3755	3744	3348	0.86090225	20	56	130	292	441	0	395	289	2020-02-29_220324
91	5000	1154	91	0	7	388	533	2537	7.9199724	4.7062953262882035	25.005932	0.0	921.0	1634.0	7.6314287	4.555719	22.252693	0.0	3755	3748	3360	0.8705441	20	56	130	292	442	0	388	290	2020-02-29_220324
92	5000	1152	93	0	4	378	532	2550	7.911921	4.705464842451266	25.005932	0.0	910.0	1634.0	7.6314287	4.555719	22.252693	0.0	3755	3751	3373	0.88721806	20	56	131	293	442	0	377	291	2020-02-29_220324
92	5000	1150	90	0	5	367	532	2565	7.927103	4.69339452786721	25.005932	0.0	899.0	1634.0	7.6314287	4.555719	22.252693	0.0	3760	3755	3388	0.88533837	20	56	131	293	443	0	366	291	2020-02-29_220325
92	5000	1146	89	0	10	356	533	2575	7.929131	4.698241680036608	25.005932	0.0	889.0	1634.0	7.6314287	4.555719	22.252693	0.0	3765	3755	3399	0.902439	20	56	131	293	444	0	356	291	2020-02-29_220325
93	5000	1142	89	0	14	346	533	2585	7.9372926	4.706790547528197	25.005932	0.0	879.0	1634.0	7.6314287	4.555719	22.252693	0.0	3769	3755	3409	0.9080675	20	56	131	294	446	0	346	291	2020-02-29_220326
93	5000	1142	83	0	14	345	533	2590	7.9427366	4.719798192704683	25.005932	0.0	878.0	1634.0	7.6314287	4.555719	22.252693	0.0	3775	3761	3416	0.9324578	20	56	132	294	446	0	345	293	2020-02-29_220326
93	5000	1142	79	0	13	337	532	2603	7.9692473	4.691266187217589	25.005932	0.0	869.0	1634.0	7.6314287	4.555719	22.252693	0.0	3779	3766	3429	0.9266917	20	56	132	294	447	0	336	294	2020-02-29_220326
94	5000	1140	77	0	13	324	532	2618	7.9431415	4.68952084531746	25.005932	0.0	856.0	1634.0	7.6314287	4.555719	22.252693	0.0	3783	3770	3446	0.91729325	20	56	132	294	447	0	323	296	2020-02-29_220327
94	5000	1135	75	0	15	312	532	2633	7.9607067	4.690819747307862	25.005932	0.0	844.0	1634.0	7.6314287	4.555719	22.252693	0.0	3790	3775	3463	0.93045115	20	56	132	294	448	0	311	298	2020-02-29_220327
94	5000	1132	77	0	12	306	533	2640	7.990111	4.68244030313071	25.005932	0.0	839.0	1634.0	7.6314287	4.555719	22.252693	0.0	3791	3779	3473	0.9399625	20	56	132	294	449	0	306	300	2020-02-29_220327
95	5000	1132	72	0	12	306	533	2644	8.012891	4.695529824811398	25.005932	0.0	839.0	1634.0	7.6314287	4.555719	22.252693	0.0	3796	3784	3478	0.93621016	20	56	132	294	451	0	306	301	2020-02-29_220328
95	5000	1129	69	0	12	300	532	2657	8.013134	4.7014071853759996	25.005932	0.0	832.0	1634.0	7.6314287	4.555719	22.252693	0.0	3802	3790	3490	0.9229323	20	56	132	294	452	0	299	301	2020-02-29_220328
95	5000	1125	70	0	13	291	532	2668	8.03726	4.707735456918137	25.005932	0.0	823.0	1634.0	7.6314287	4.555719	22.252693	0.0	3805	3792	3501	0.9135338	20	56	132	294	453	0	290	301	2020-02-29_220329
96	5000	1123	70	0	11	285	533	2677	8.037863	4.69525136288972	25.005932	0.0	818.0	1634.0	7.6314287	4.555719	22.252693	0.0	3807	3796	3511	0.9268293	20	56	133	294	453	0	285	301	2020-02-29_220329
96	5000	1122	68	0	8	279	533	2687	8.050732	4.683575220524752	25.005932	0.0	812.0	1634.0	7.6314287	4.555719	22.252693	0.0	3810	3802	3523	0.9268293	20	56	134	294	453	0	279	303	2020-02-29_220329
96	5000	1120	69	0	6	275	533	2693	8.048076	4.677129641886327	25.005932	0.0	808.0	1634.0	7.6314287	4.555719	22.252693	0.0	3811	3805	3530	0.9268293	20	56	134	294	453	0	275	304	2020-02-29_220330
97	5000	1120	67	0	6	263	533	2706	8.043332	4.662351566028042	25.005932	0.0	796.0	1634.0	7.6314287	4.555719	22.252693	0.0	3813	3807	3544	0.9230769	20	56	134	294	454	0	263	305	2020-02-29_220330
97	5000	1119	67	0	4	249	532	2720	8.025657	4.681807456547168	25.005932	0.0	781.0	1634.0	7.6314287	4.555719	22.252693	0.0	3814	3810	3561	0.9398496	20	56	134	294	454	0	248	309	2020-02-29_220330
97	5000	1118	64	0	7	235	532	2733	8.057485	4.69038363451392	25.005932	0.0	767.0	1634.0	7.6314287	4.555719	22.252693	0.0	3818	3811	3576	0.9417293	20	56	134	294	454	0	234	311	2020-02-29_220331
98	5000	1118	59	0	10	220	533	2746	8.049383	4.665501153813527	25.005932	0.0	753.0	1634.0	7.6314287	4.555719	22.252693	0.0	3823	3813	3593	0.956848	20	56	134	294	456	0	220	314	2020-02-29_220331
98	5000	1115	61	0	10	209	532	2757	8.069147	4.6501853413715075	25.005932	0.0	741.0	1634.0	7.6314287	4.555719	22.252693	0.0	3824	3814	3605	0.9736842	20	56	134	294	458	0	208	316	2020-02-29_220331
98	5000	1113	60	0	9	200	533	2767	8.028235	4.628007478013917	25.005932	0.0	733.0	1634.0	7.6314287	4.555719	22.252693	0.0	3827	3818	3618	0.98123825	20	56	135	296	459	0	200	318	2020-02-29_220332
99	5000	1112	59	0	6	190	533	2780	8.076148	4.6296497375616745	25.005932	0.0	723.0	1634.0	7.6314287	4.555719	22.252693	0.0	3829	3823	3633	0.9924953	20	56	135	296	459	0	190	320	2020-02-29_220332
99	5000	1109	58	0	9	180	532	2791	8.105754	4.629195501247439	25.005932	0.0	712.0	1634.0	7.6314287	4.555719	22.252693	0.0	3833	3824	3644	1.0	20	56	135	296	459	0	179	321	2020-02-29_220332
99	5000	1108	58	0	7	167	532	2806	8.146273	4.700149558102409	25.005932	0.0	699.0	1634.0	7.6314287	4.555719	22.252693	0.0	3834	3827	3660	0.9981203	20	56	135	297	459	0	166	322	2020-02-29_220333
100	5000	1105	58	0	8	160	533	2814	8.150355	4.6921959306893335	25.005932	0.0	693.0	1634.0	7.6314287	4.555719	22.252693	0.0	3837	3829	3669	0.9831144	20	56	135	299	459	0	160	322	2020-02-29_220333
100	5000	1105	53	0	9	153	533	2824	8.125329	4.682033352061309	25.005932	0.0	686.0	1634.0	7.6314287	4.555719	22.252693	0.0	3842	3833	3680	0.97936213	20	56	135	299	459	0	153	323	2020-02-29_220333
100	5000	1105	49	0	12	138	533	2840	8.142314	4.681531845184915	25.005932	0.0	671.0	1634.0	7.6314287	4.555719	22.252693	0.0	3846	3834	3696	0.98874295	20	56	136	300	460	0	138	323	2020-02-29_220334
101	5000	1104	48	0	11	134	533	2846	8.140908	4.668982998141938	25.005932	0.0	667.0	1634.0	7.6314287	4.555719	22.252693	0.0	3848	3837	3703	0.97936213	20	56	136	300	460	0	134	324	2020-02-29_220334
101	5000	1103	46	0	9	125	533	2860	8.139959	4.65494124689936	25.005932	0.0	658.0	1634.0	7.6314287	4.555719	22.252693	0.0	3851	3842	3717	0.97748595	20	56	136	300	460	0	125	324	2020-02-29_220334
101	5000	1101	44	0	9	112	533	2876	8.180986	4.658101782506102	25.005932	0.0	645.0	1634.0	7.6314287	4.555719	22.252693	0.0	3855	3846	3734	0.9981238	20	56	136	301	463	0	112	325	2020-02-29_220335
102	5000	1098	45	0	9	98	533	2889	8.201486	4.6723891775868855	25.005932	0.0	631.0	1634.0	7.6314287	4.555719	22.252693	0.0	3857	3848	3750	0.9849906	20	56	136	301	463	0	98	328	2020-02-29_220335
102	5000	1097	45	0	7	88	532	2902	8.189795	4.675883637010788	25.005932	0.0	620.0	1634.0	7.6314287	4.555719	22.252693	0.0	3858	3851	3763	0.9849624	20	56	136	301	463	0	87	329	2020-02-29_220335
102	5000	1096	45	0	4	72	533	2920	8.228181	4.670922427840597	25.005932	0.0	605.0	1634.0	7.6314287	4.555719	22.252693	0.0	3859	3855	3783	0.96247655	20	56	136	301	463	0	72	330	2020-02-29_220336
103	5000	1095	45	0	3	60	533	2934	8.203522	4.6377712941567415	22.242134	0.0	593.0	1634.0	7.6314287	4.555719	22.252693	0.0	3860	3857	3797	0.99624765	20	56	136	301	464	0	60	330	2020-02-29_220336
103	5000	1095	41	0	6	45	533	2946	8.215086	4.652426154418193	22.242134	0.0	578.0	1634.0	7.6314287	4.555719	22.252693	0.0	3864	3858	3813	1.0018761	20	56	136	303	465	0	45	334	2020-02-29_220336
103	5000	1094	37	0	10	31	533	2959	8.263188	4.666229409214046	22.242134	0.0	564.0	1634.0	7.6314287	4.555719	22.252693	0.0	3869	3859	3828	1.0075047	20	56	136	303	465	0	31	336	2020-02-29_220337
104	5000	1094	36	0	10	17	533	2973	8.328937	4.685314024799867	22.242134	0.0	550.0	1634.0	7.6314287	4.555719	22.252693	0.0	3870	3860	3843	1.0206379	20	56	136	303	467	0	17	337	2020-02-29_220337
104	5000	1094	36	0	6	9	533	2983	8.269604	4.689167590744844	22.242134	0.0	542.0	1634.0	7.6314287	4.555719	22.252693	0.0	3870	3864	3855	0.9981238	20	56	136	303	469	0	9	339	2020-02-29_220337
104	5000	1094	35	0	2	1	533	2995	8.316467	4.661068874122802	22.242134	0.0	534.0	1634.0	7.6314287	4.555719	22.252693	0.0	3871	3869	3868	0.97936213	20	56	136	303	470	0	1	340	2020-02-29_220338
105	5000	1094	34	0	2	1	520	3005	8.303858	4.664726376210827	22.242134	0.0	521.0	1634.0	7.6314287	4.555719	22.252693	0.0	3872	3870	3869	0.9846154	20	56	136	303	470	12	0	344	2020-02-29_220338
105	5000	1093	33	0	4	0	506	3020	8.32047	4.692583709766821	22.242134	0.0	506.0	1634.0	7.6314287	4.555719	22.252693	0.0	3874	3870	3870	0.97035575	20	56	136	303	470	27	0	344	2020-02-29_220338
105	5000	1093	29	0	7	0	491	3036	8.374907	4.685465053084045	22.242134	0.0	491.0	1634.0	7.6314287	4.555719	22.252693	0.0	3878	3871	3871	0.9816701	20	56	136	303	470	42	0	344	2020-02-29_220338
106	5000	1092	27	0	9	0	477	3051	8.399348	4.711742528451544	22.242134	0.0	477.0	1634.0	7.6314287	4.555719	22.252693	0.0	3881	3872	3872	0.966457	20	56	136	303	470	56	0	344	2020-02-29_220339
106	5000	1092	24	0	10	0	461	3069	8.406299	4.699728109733575	22.242134	0.0	461.0	1634.0	7.6314287	4.555719	22.252693	0.0	3884	3874	3874	0.93709326	20	56	136	303	470	72	0	344	2020-02-29_220339
106	5000	1091	25	0	6	0	461	3073	8.411255	4.674879250012482	22.242134	0.0	461.0	1634.0	7.6314287	4.555719	22.252693	0.0	3884	3878	3878	0.9327549	20	56	136	303	470	72	0	344	2020-02-29_220339
107	5000	1090	23	0	6	0	448	3089	8.370921	4.6974857017051805	22.242134	0.0	448.0	1634.0	7.6314287	4.555719	22.252693	0.0	3887	3881	3881	0.9285714	20	56	136	303	470	85	0	344	2020-02-29_220340
107	5000	1090	22	0	4	0	440	3100	8.421554	4.696042021633251	22.242134	0.0	440.0	1634.0	7.6314287	4.555719	22.252693	0.0	3888	3884	3884	0.925	20	56	136	304	470	93	0	344	2020-02-29_220340
107	5000	1090	20	0	6	0	431	3109	8.452113	4.708463863937772	22.242134	0.0	431.0	1634.0	7.6314287	4.555719	22.252693	0.0	3890	3884	3884	0.9257541	20	56	136	304	470	102	0	344	2020-02-29_220340
108	5000	1090	19	0	4	0	424	3119	8.481812	4.768733977244646	22.242134	0.0	424.0	1634.0	7.6314287	4.555719	22.252693	0.0	3891	3887	3887	0.8915094	20	56	136	304	470	109	0	344	2020-02-29_220340
108	5000	1090	18	0	4	0	416	3126	8.540758	4.791966614111759	22.242134	0.0	416.0	1634.0	7.6314287	4.555719	22.252693	0.0	3892	3888	3888	0.8870192	20	56	136	304	470	117	0	346	2020-02-29_220341
108	5000	1090	18	0	2	0	406	3138	8.637114	4.782356682647529	22.242134	0.0	406.0	1634.0	7.6314287	4.555719	22.252693	0.0	3892	3890	3890	0.89162564	20	56	136	304	470	127	0	346	2020-02-29_220341
109	5000	1090	17	0	2	0	392	3153	8.694514	4.8277595653319665	22.242134	0.0	392.0	1634.0	7.6314287	4.555719	22.252693	0.0	3893	3891	3891	0.88010204	20	56	136	304	470	141	0	346	2020-02-29_220341
109	5000	1090	16	0	2	0	386	3160	8.695011	4.845315200426025	22.242134	0.0	386.0	1634.0	7.6314287	4.555719	22.252693	0.0	3894	3892	3892	0.8834197	20	56	136	304	470	147	0	346	2020-02-29_220341
109	5000	1090	16	0	2	0	378	3168	8.773968	4.842274102577948	22.242134	0.0	378.0	1634.0	7.6314287	4.555719	22.252693	0.0	3894	3892	3892	0.8835979	20	56	136	304	470	155	0	346	2020-02-29_220342
110	5000	1090	16	0	1	0	373	3174	8.757525	4.831397469109389	22.242134	0.0	373.0	1634.0	7.6314287	4.555719	22.252693	0.0	3894	3893	3893	0.8847185	20	56	136	304	470	160	0	346	2020-02-29_220342
110	5000	1090	16	0	0	0	365	3183	8.771722	4.835882084887971	22.242134	0.0	365.0	1634.0	7.6314287	4.555719	22.252693	0.0	3894	3894	3894	0.87945205	20	56	136	304	470	168	0	346	2020-02-29_220342
110	5000	1090	15	0	1	0	360	3188	8.682062	4.798627800305952	22.242134	0.0	360.0	1634.0	7.6314287	4.555719	22.252693	0.0	3895	3894	3894	0.87777776	20	56	136	304	470	173	0	346	2020-02-29_220342
111	5000	1090	15	0	1	0	351	3197	8.745136	4.826022483523529	22.242134	0.0	351.0	1634.0	7.6314287	4.555719	22.252693	0.0	3895	3894	3894	0.8689459	20	56	136	304	470	182	0	346	2020-02-29_220343
111	5000	1090	13	0	3	0	339	3209	8.690298	4.794357185753369	22.242134	0.0	339.0	1634.0	7.6314287	4.555719	22.252693	0.0	3897	3894	3894	0.8495575	20	56	136	304	470	194	0	346	2020-02-29_220343
111	5000	1090	13	0	2	0	331	3217	8.716899	4.804698615332671	22.242134	0.0	331.0	1634.0	7.6314287	4.555719	22.252693	0.0	3897	3895	3895	0.8489426	20	56	136	304	470	202	0	347	2020-02-29_220343
112	5000	1089	13	0	3	0	321	3227	8.764897	4.814195606703119	22.242134	0.0	321.0	1634.0	7.6314287	4.555719	22.252693	0.0	3898	3895	3895	0.8255452	20	56	136	304	470	212	0	347	2020-02-29_220343
112	5000	1089	12	0	2	0	310	3240	8.736118	4.814277023592192	22.242134	0.0	310.0	1634.0	7.6314287	4.555719	22.252693	0.0	3899	3897	3897	0.84193546	20	56	136	304	470	223	0	347	2020-02-29_220344
112	5000	1089	10	0	4	0	288	3262	8.739214	4.80982639308745	22.242134	0.0	288.0	1634.0	7.6314287	4.555719	22.252693	0.0	3901	3897	3897	0.8611111	20	56	136	304	470	245	0	347	2020-02-29_220344
113	5000	1089	10	0	2	0	271	3281	8.681381	4.8273385898150725	22.242134	0.0	271.0	1634.0	7.6314287	4.555719	22.252693	0.0	3901	3899	3899	0.8339483	20	56	136	304	470	262	0	347	2020-02-29_220344
113	5000	1089	8	0	4	0	254	3298	8.683154	4.833499817885789	22.242134	0.0	254.0	1634.0	7.6314287	4.555719	22.252693	0.0	3903	3899	3899	0.8267717	20	56	136	304	470	279	0	347	2020-02-29_220344
113	5000	1089	7	0	3	0	247	3307	8.730379	4.764388527478787	22.242134	0.0	247.0	1634.0	7.6314287	4.555719	22.252693	0.0	3904	3901	3901	0.84210527	20	56	136	304	470	286	0	347	2020-02-29_220345
114	5000	1089	7	0	3	0	227	3326	8.703966	4.695028337712025	19.61612	0.0	227.0	1634.0	7.6314287	4.555719	22.252693	0.0	3904	3901	3901	0.845815	20	56	136	304	470	306	0	348	2020-02-29_220345
114	5000	1089	6	0	2	0	218	3337	8.775251	4.754766582291416	19.61612	0.0	218.0	1634.0	7.6314287	4.555719	22.252693	0.0	3905	3903	3903	0.8669725	20	56	136	304	470	315	0	348	2020-02-29_220345
114	5000	1088	5	0	3	0	210	3346	8.890661	4.760227235771591	19.61612	0.0	210.0	1634.0	7.6314287	4.555719	22.252693	0.0	3907	3904	3904	0.88095236	20	56	136	304	470	323	0	348	2020-02-29_220345
115	5000	1088	5	0	3	0	194	3362	8.957359	4.790506216867146	19.61612	0.0	194.0	1634.0	7.6314287	4.555719	22.252693	0.0	3907	3904	3904	0.814433	20	56	136	304	470	339	0	348	2020-02-29_220346
115	5000	1088	5	0	2	0	186	3371	8.961864	4.771438204916308	19.61612	0.0	186.0	1634.0	7.6314287	4.555719	22.252693	0.0	3907	3905	3905	0.827957	20	56	136	304	470	347	0	348	2020-02-29_220346
115	5000	1088	4	0	1	0	178	3381	9.049165	4.760243062777744	19.61612	0.0	178.0	1634.0	7.6314287	4.555719	22.252693	0.0	3908	3907	3907	0.8426966	20	56	136	304	470	355	0	348	2020-02-29_220346
116	5000	1088	4	0	1	0	169	3390	9.002409	4.796532236583221	19.61612	0.0	169.0	1634.0	7.6314287	4.555719	22.252693	0.0	3908	3907	3907	0.84615386	20	56	136	304	470	364	0	348	2020-02-29_220346
116	5000	1088	4	0	1	0	156	3403	9.055599	4.7291389946261	19.61612	0.0	156.0	1634.0	7.6314287	4.555719	22.252693	0.0	3908	3907	3907	0.84615386	20	56	136	304	470	377	0	348	2020-02-29_220346
116	5000	1088	4	0	0	0	143	3417	9.145656	4.73076670910814	19.61612	0.0	143.0	1634.0	7.6314287	4.555719	22.252693	0.0	3908	3908	3908	0.84615386	20	56	136	304	470	390	0	348	2020-02-29_220347
117	5000	1088	4	0	0	0	135	3425	9.22547	4.738678943017769	19.61612	0.0	135.0	1634.0	7.6314287	4.555719	22.252693	0.0	3908	3908	3908	0.84444445	20	56	136	304	470	398	0	348	2020-02-29_220347
117	5000	1088	3	0	1	0	123	3437	9.2851715	4.672920441792505	19.61612	0.0	123.0	1634.0	7.6314287	4.555719	22.252693	0.0	3909	3908	3908	0.8292683	20	56	136	304	470	410	0	348	2020-02-29_220347
117	5000	1088	3	0	1	0	112	3447	9.411223	4.723348233978595	19.61612	0.0	112.0	1634.0	7.6314287	4.555719	22.252693	0.0	3909	3908	3908	0.76785713	20	56	136	304	470	421	0	349	2020-02-29_220347
118	5000	1088	3	0	1	0	98	3461	9.507625	4.851809976012556	19.61612	0.0	98.0	1634.0	7.6314287	4.555719	22.252693	0.0	3909	3908	3908	0.7755102	20	56	136	304	470	435	0	349	2020-02-29_220347
118	5000	1088	2	0	1	0	92	3468	9.431136	4.933408756366886	19.61612	0.0	92.0	1634.0	7.6314287	4.555719	22.252693	0.0	3910	3909	3909	0.73913044	20	56	136	304	470	441	0	349	2020-02-29_220347
118	5000	1088	1	0	2	0	80	3480	9.690051	4.923329746879523	19.61612	0.0	80.0	1634.0	7.6314287	4.555719	22.252693	0.0	3911	3909	3909	0.6875	20	56	136	304	470	453	0	349	2020-02-29_220348
119	5000	1088	1	0	2	0	74	3486	9.804681	4.911238545758567	19.61612	0.0	74.0	1634.0	7.6314287	4.555719	22.252693	0.0	3911	3909	3909	0.6756757	20	56	136	304	470	459	0	349	2020-02-29_220348
119	5000	1088	1	0	1	0	68	3493	9.836704	4.968654031846411	19.61612	0.0	68.0	1634.0	7.6314287	4.555719	22.252693	0.0	3911	3910	3910	0.64705884	20	56	136	304	470	465	0	349	2020-02-29_220348
119	5000	1088	1	0	0	0	63	3499	10.051726	4.89263660144695	19.61612	0.0	63.0	1634.0	7.6314287	4.555719	22.252693	0.0	3911	3911	3911	0.6666667	20	56	136	304	470	470	0	349	2020-02-29_220348
120	5000	1088	0	0	1	0	55	3507	10.310112	4.840196844464495	19.61612	0.0	55.0	1634.0	7.6314287	4.555719	22.252693	0.0	3912	3911	3911	0.5272727	20	56	136	304	470	478	0	349	2020-02-29_220348
120	5000	1088	0	0	1	0	53	3509	10.406446	4.9021219758103385	19.61612	0.0	53.0	1634.0	7.6314287	4.555719	22.252693	0.0	3912	3911	3911	0.5471698	20	56	136	304	470	480	0	349	2020-02-29_220348
120	5000	1088	0	0	1	0	46	3516	10.5065975	5.0944909803030045	19.61612	0.0	46.0	1634.0	7.6314287	4.555719	22.252693	0.0	3912	3911	3911	0.47826087	20	56	136	304	470	487	0	349	2020-02-29_220349
121	5000	1088	0	0	0	0	43	3520	10.649839	5.171722502059218	19.61612	0.0	43.0	1634.0	7.6314287	4.555719	22.252693	0.0	3912	3912	3912	0.4651163	20	56	136	304	470	490	0	349	2020-02-29_220349
121	5000	1088	0	0	0	0	36	3527	11.210812	4.923174392899897	19.61612	0.0	36.0	1634.0	7.6314287	4.555719	22.252693	0.0	3912	3912	3912	0.44444445	20	56	136	304	470	497	0	349	2020-02-29_220349
121	5000	1088	0	0	0	0	36	3527	11.210812	4.923174392899897	19.61612	0.0	36.0	1634.0	7.6314287	4.555719	22.252693	0.0	3912	3912	3912	0.44444445	20	56	136	304	470	497	0	349	2020-02-29_220349
122	5000	1088	0	0	0	0	35	3528	10.97194	4.7786996060567315	19.61612	0.0	35.0	1634.0	7.6314287	4.555719	22.252693	0.0	3912	3912	3912	0.45714286	20	56	136	304	470	498	0	349	2020-02-29_220349
122	5000	1088	0	0	0	0	31	3532	11.603046	4.680112383218555	19.61612	0.0	31.0	1634.0	7.6314287	4.555719	22.252693	0.0	3912	3912	3912	0.3548387	20	56	136	304	470	502	0	349	2020-02-29_220349
122	5000	1088	0	0	0	0	29	3534	11.923011	4.666508785483546	19.61612	0.0	29.0	1634.0	7.6314287	4.555719	22.252693	0.0	3912	3912	3912	0.3448276	20	56	136	304	470	504	0	349	2020-02-29_220349
123	5000	1088	0	0	0	0	28	3535	12.01848	4.723211137532075	19.61612	0.0	28.0	1634.0	7.6314287	4.555719	22.252693	0.0	3912	3912	3912	0.35714287	20	56	136	304	470	505	0	349	2020-02-29_220350
123	5000	1088	0	0	0	0	27	3535	12.019068	4.813184020737257	19.61612	0.0	27.0	1634.0	7.6314287	4.555719	22.252693	0.0	3912	3912	3912	0.33333334	20	56	136	304	470	506	0	350	2020-02-29_220350
123	5000	1088	0	0	0	0	27	3535	12.019068	4.813184020737257	19.61612	0.0	27.0	1634.0	7.6314287	4.555719	22.252693	0.0	3912	3912	3912	0.33333334	20	56	136	304	470	506	0	350	2020-02-29_220350
124	5000	1088	0	0	0	0	25	3537	12.003325	4.989868007282611	19.61612	0.0	25.0	1634.0	7.6314287	4.555719	22.252693	0.0	3912	3912	3912	0.36	20	56	136	304	470	508	0	350	2020-02-29_220350
124	5000	1088	0	0	0	0	23	3539	11.472428	4.845464587538722	19.61612	0.0	23.0	1634.0	7.6314287	4.555719	22.252693	0.0	3912	3912	3912	0.3478261	20	56	136	304	470	510	0	350	2020-02-29_220350
124	5000	1088	0	0	0	0	22	3540	11.770361	4.738963506502956	19.61612	0.0	22.0	1634.0	7.6314287	4.555719	22.252693	0.0	3912	3912	3912	0.3181818	20	56	136	304	470	511	0	350	2020-02-29_220350
125	5000	1088	0	0	0	0	22	3540	11.770361	4.738963506502956	19.61612	0.0	22.0	1634.0	7.6314287	4.555719	22.252693	0.0	3912	3912	3912	0.3181818	20	56	136	304	470	511	0	350	2020-02-29_220351
125	5000	1088	0	0	0	0	22	3540	11.770361	4.738963506502956	19.61612	0.0	22.0	1634.0	7.6314287	4.555719	22.252693	0.0	3912	3912	3912	0.3181818	20	56	136	304	470	511	0	350	2020-02-29_220351
125	5000	1088	0	0	0	0	20	3542	11.36617	4.709653866110992	19.61612	0.0	20.0	1634.0	7.6314287	4.555719	22.252693	0.0	3912	3912	3912	0.2	20	56	136	304	470	513	0	350	2020-02-29_220351
126	5000	1088	0	0	0	0	19	3543	11.181622	4.763833631683765	19.61612	0.0	19.0	1634.0	7.6314287	4.555719	22.252693	0.0	3912	3912	3912	0.21052632	20	56	136	304	470	514	0	350	2020-02-29_220351
126	5000	1088	0	0	0	0	19	3543	11.181622	4.763833631683765	19.61612	0.0	19.0	1634.0	7.6314287	4.555719	22.252693	0.0	3912	3912	3912	0.21052632	20	56	136	304	470	514	0	350	2020-02-29_220351
126	5000	1088	0	0	0	0	18	3544	11.023702	4.85049952657957	19.61612	0.0	18.0	1634.0	7.6314287	4.555719	22.252693	0.0	3912	3912	3912	0.16666667	20	56	136	304	470	515	0	350	2020-02-29_220351
127	5000	1088	0	0	0	0	17	3545	10.518266	4.484642525910519	19.397804	0.0	17.0	1634.0	7.6314287	4.555719	22.252693	0.0	3912	3912	3912	0.1764706	20	56	136	304	470	516	0	350	2020-02-29_220351
127	5000	1088	0	0	0	0	16	3546	10.612122	4.614443097305091	19.397804	0.0	16.0	1634.0	7.6314287	4.555719	22.252693	0.0	3912	3912	3912	0.1875	20	56	136	304	470	517	0	350	2020-02-29_220352
127	5000	1088	0	0	0	0	15	3547	10.776888	4.7274326500818145	19.397804	0.0	15.0	1634.0	7.6314287	4.555719	22.252693	0.0	3912	3912	3912	0.2	20	56	136	304	470	518	0	350	2020-02-29_220352
128	5000	1088	0	0	0	0	14	3548	11.546666	3.807316993528249	19.397804	3.66436	14.0	1634.0	7.6314287	4.555719	22.252693	0.0	3912	3912	3912	0.21428572	20	56	136	304	470	519	0	350	2020-02-29_220352
128	5000	1088	0	0	0	0	13	3549	11.658405	3.9388157901577965	19.397804	3.66436	13.0	1634.0	7.6314287	4.555719	22.252693	0.0	3912	3912	3912	0.23076923	20	56	136	304	470	520	0	350	2020-02-29_220352
128	5000	1088	0	0	0	0	12	3550	11.0134535	3.320478942289646	15.050079	3.66436	12.0	1634.0	7.6314287	4.555719	22.252693	0.0	3912	3912	3912	0.25	20	56	136	304	470	521	0	350	2020-02-29_220352
129	5000	1088	0	0	0	0	11	3551	10.875724	3.446409850842664	15.050079	3.66436	11.0	1634.0	7.6314287	4.555719	22.252693	0.0	3912	3912	3912	0.27272728	20	56	136	304	470	522	0	350	2020-02-29_220352
129	5000	1088	0	0	0	0	10	3552	11.107689	3.5411632105206508	15.050079	3.66436	10.0	1634.0	7.6314287	4.555719	22.252693	0.0	3912	3912	3912	0.3	20	56	136	304	470	523	0	350	2020-02-29_220353
129	5000	1088	0	0	0	0	10	3552	11.107689	3.5411632105206508	15.050079	3.66436	10.0	1634.0	7.6314287	4.555719	22.252693	0.0	3912	3912	3912	0.3	20	56	136	304	470	523	0	350	2020-02-29_220353
130	5000	1088	0	0	0	0	10	3552	11.107689	3.5411632105206508	15.050079	3.66436	10.0	1634.0	7.6314287	4.555719	22.252693	0.0	3912	3912	3912	0.3	20	56	136	304	470	523	0	350	2020-02-29_220353
130	5000	1088	0	0	0	0	9	3553	10.867594	3.6686238931691064	15.050079	3.66436	9.0	1634.0	7.6314287	4.555719	22.252693	0.0	3912	3912	3912	0.22222222	20	56	136	304	470	524	0	350	2020-02-29_220353
130	5000	1088	0	0	0	0	9	3553	10.867594	3.6686238931691064	15.050079	3.66436	9.0	1634.0	7.6314287	4.555719	22.252693	0.0	3912	3912	3912	0.22222222	20	56	136	304	470	524	0	350	2020-02-29_220353
131	5000	1088	0	0	0	0	8	3554	10.344783	3.5454311036622093	14.761406	3.66436	8.0	1634.0	7.6314287	4.555719	22.252693	0.0	3912	3912	3912	0.25	20	56	136	304	470	525	0	350	2020-02-29_220353
131	5000	1088	0	0	0	0	7	3555	11.299129	2.4828441389791536	14.761406	7.722252	7.0	1634.0	7.6314287	4.555719	22.252693	0.0	3912	3912	3912	0.2857143	20	56	136	304	470	526	0	350	2020-02-29_220353
131	5000	1088	0	0	0	0	5	3557	11.124433	2.995509601728536	14.761406	7.722252	5.0	1634.0	7.6314287	4.555719	22.252693	0.0	3912	3912	3912	0.2	20	56	136	304	470	528	0	350	2020-02-29_220354
132	5000	1088	0	0	0	0	5	3557	11.124433	2.995509601728536	14.761406	7.722252	5.0	1634.0	7.6314287	4.555719	22.252693	0.0	3912	3912	3912	0.2	20	56	136	304	470	528	0	350	2020-02-29_220354
132	5000	1088	0	0	0	0	5	3557	11.124433	2.995509601728536	14.761406	7.722252	5.0	1634.0	7.6314287	4.555719	22.252693	0.0	3912	3912	3912	0.2	20	56	136	304	470	528	0	350	2020-02-29_220354
132	5000	1088	0	0	0	0	5	3557	11.124433	2.995509601728536	14.761406	7.722252	5.0	1634.0	7.6314287	4.555719	22.252693	0.0	3912	3912	3912	0.2	20	56	136	304	470	528	0	350	2020-02-29_220354
133	5000	1088	0	0	0	0	4	3558	11.6213875	3.212113733484669	14.761406	7.722252	4.0	1634.0	7.6314287	4.555719	22.252693	0.0	3912	3912	3912	0.25	20	56	136	304	470	529	0	350	2020-02-29_220354
133	5000	1088	0	0	0	0	4	3558	11.6213875	3.212113733484669	14.761406	7.722252	4.0	1634.0	7.6314287	4.555719	22.252693	0.0	3912	3912	3912	0.25	20	56	136	304	470	529	0	350	2020-02-29_220354
133	5000	1088	0	0	0	0	4	3558	11.6213875	3.212113733484669	14.761406	7.722252	4.0	1634.0	7.6314287	4.555719	22.252693	0.0	3912	3912	3912	0.25	20	56	136	304	470	529	0	350	2020-02-29_220355
134	5000	1088	0	0	0	0	3	3559	12.052737	3.7894772646703037	14.761406	7.722252	3.0	1634.0	7.6314287	4.555719	22.252693	0.0	3912	3912	3912	0.33333334	20	56	136	304	470	530	0	350	2020-02-29_220355
134	5000	1088	0	0	0	0	1	3561	13.674553	NaN	13.674553	13.674553	1.0	1634.0	7.6314287	4.555719	22.252693	0.0	3912	3912	3912	0.0	20	56	136	304	470	532	0	350	2020-02-29_220355
134	5000	1088	0	0	0	0	1	3561	13.674553	NaN	13.674553	13.674553	1.0	1634.0	7.6314287	4.555719	22.252693	0.0	3912	3912	3912	0.0	20	56	136	304	470	532	0	350	2020-02-29_220355
135	5000	1088	0	0	0	0	1	3561	13.674553	NaN	13.674553	13.674553	1.0	1634.0	7.6314287	4.555719	22.252693	0.0	3912	3912	3912	0.0	20	56	136	304	470	532	0	350	2020-02-29_220355
135	5000	1088	0	0	0	0	1	3561	13.674553	NaN	13.674553	13.674553	1.0	1634.0	7.6314287	4.555719	22.252693	0.0	3912	3912	3912	0.0	20	56	136	304	470	532	0	350	2020-02-29_220355
135	5000	1088	0	0	0	0	1	3561	13.674553	NaN	13.674553	13.674553	1.0	1634.0	7.6314287	4.555719	22.252693	0.0	3912	3912	3912	0.0	20	56	136	304	470	532	0	350	2020-02-29_220355
136	5000	1088	0	0	0	0	1	3561	13.674553	NaN	13.674553	13.674553	1.0	1634.0	7.6314287	4.555719	22.252693	0.0	3912	3912	3912	0.0	20	56	136	304	470	532	0	350	2020-02-29_220356
136	5000	1088	0	0	0	0	1	3561	13.674553	NaN	13.674553	13.674553	1.0	1634.0	7.6314287	4.555719	22.252693	0.0	3912	3912	3912	0.0	20	56	136	304	470	532	0	350	2020-02-29_220356
136	5000	1088	0	0	0	0	1	3561	13.674553	NaN	13.674553	13.674553	1.0	1634.0	7.6314287	4.555719	22.252693	0.0	3912	3912	3912	0.0	20	56	136	304	470	532	0	350	2020-02-29_220356
137	5000	1088	0	0	0	0	1	3561	13.674553	NaN	13.674553	13.674553	1.0	1634.0	7.6314287	4.555719	22.252693	0.0	3912	3912	3912	0.0	20	56	136	304	470	532	0	350	2020-02-29_220356
137	5000	1088	0	0	0	0	0	3562	NaN	-0.0	9999.0	9999.0	0.0	1634.0	7.6314287	4.555719	22.252693	0.0	3912	3912	3912	0.0	20	56	136	304	470	533	0	350	2020-02-29_220356
137	5000	1088	0	0	0	0	0	3562	NaN	-0.0	9999.0	9999.0	0.0	1634.0	7.6314287	4.555719	22.252693	0.0	3912	3912	3912	0.0	20	56	136	304	470	533	0	350	2020-02-29_220356
138	5000	1088	0	0	0	0	0	3562	NaN	-0.0	9999.0	9999.0	0.0	1634.0	7.6314287	4.555719	22.252693	0.0	3912	3912	3912	0.0	20	56	136	304	470	533	0	350	2020-02-29_220357
138	5000	1088	0	0	0	0	0	3562	NaN	-0.0	9999.0	9999.0	0.0	1634.0	7.6314287	4.555719	22.252693	0.0	3912	3912	3912	0.0	20	56	136	304	470	533	0	350	2020-02-29_220357
138	5000	1088	0	0	0	0	0	3562	NaN	-0.0	9999.0	9999.0	0.0	1634.0	7.6314287	4.555719	22.252693	0.0	3912	3912	3912	0.0	20	56	136	304	470	533	0	350	2020-02-29_220357
139	5000	1088	0	0	0	0	0	3562	NaN	-0.0	9999.0	9999.0	0.0	1634.0	7.6314287	4.555719	22.252693	0.0	3912	3912	3912	0.0	20	56	136	304	470	533	0	350	2020-02-29_220357
139	5000	1088	0	0	0	0	0	3562	NaN	-0.0	9999.0	9999.0	0.0	1634.0	7.6314287	4.555719	22.252693	0.0	3912	3912	3912	0.0	20	56	136	304	470	533	0	350	2020-02-29_220357
139	5000	1088	0	0	0	0	0	3562	NaN	-0.0	9999.0	9999.0	0.0	1634.0	7.6314287	4.555719	22.252693	0.0	3912	3912	3912	0.0	20	56	136	304	470	533	0	350	2020-02-29_220357
140	5000	1088	0	0	0	0	0	3562	NaN	-0.0	9999.0	9999.0	0.0	1634.0	7.6314287	4.555719	22.252693	0.0	3912	3912	3912	0.0	20	56	136	304	470	533	0	350	2020-02-29_220357
140	5000	1088	0	0	0	0	0	3562	NaN	-0.0	9999.0	9999.0	0.0	1634.0	7.6314287	4.555719	22.252693	0.0	3912	3912	3912	0.0	20	56	136	304	470	533	0	350	2020-02-29_220358
140	5000	1088	0	0	0	0	0	3562	NaN	-0.0	9999.0	9999.0	0.0	1634.0	7.6314287	4.555719	22.252693	0.0	3912	3912	3912	0.0	20	56	136	304	470	533	0	350	2020-02-29_220358
141	5000	1088	0	0	0	0	0	3562	NaN	-0.0	9999.0	9999.0	0.0	1634.0	7.6314287	4.555719	22.252693	0.0	3912	3912	3912	0.0	20	56	136	304	470	533	0	350	2020-02-29_220358
141	5000	1088	0	0	0	0	0	3562	NaN	-0.0	9999.0	9999.0	0.0	1634.0	7.6314287	4.555719	22.252693	0.0	3912	3912	3912	0.0	20	56	136	304	470	533	0	350	2020-02-29_220358
141	5000	1088	0	0	0	0	0	3562	NaN	-0.0	9999.0	9999.0	0.0	1634.0	7.6314287	4.555719	22.252693	0.0	3912	3912	3912	0.0	20	56	136	304	470	533	0	350	2020-02-29_220358
142	5000	1088	0	0	0	0	0	3562	NaN	-0.0	9999.0	9999.0	0.0	1634.0	7.6314287	4.555719	22.252693	0.0	3912	3912	3912	0.0	20	56	136	304	470	533	0	350	2020-02-29_220358
142	5000	1088	0	0	0	0	0	3562	NaN	-0.0	9999.0	9999.0	0.0	1634.0	7.6314287	4.555719	22.252693	0.0	3912	3912	3912	0.0	20	56	136	304	470	533	0	350	2020-02-29_220358
142	5000	1088	0	0	0	0	0	3562	NaN	-0.0	9999.0	9999.0	0.0	1634.0	7.6314287	4.555719	22.252693	0.0	3912	3912	3912	0.0	20	56	136	304	470	533	0	350	2020-02-29_220359
143	5000	1088	0	0	0	0	0	3562	NaN	-0.0	9999.0	9999.0	0.0	1634.0	7.6314287	4.555719	22.252693	0.0	3912	3912	3912	0.0	20	56	136	304	470	533	0	350	2020-02-29_220359
143	5000	1088	0	0	0	0	0	3562	NaN	-0.0	9999.0	9999.0	0.0	1634.0	7.6314287	4.555719	22.252693	0.0	3912	3912	3912	0.0	20	56	136	304	470	533	0	350	2020-02-29_220359
143	5000	1088	0	0	0	0	0	3562	NaN	-0.0	9999.0	9999.0	0.0	1634.0	7.6314287	4.555719	22.252693	0.0	3912	3912	3912	0.0	20	56	136	304	470	533	0	350	2020-02-29_220359
144	5000	1088	0	0	0	0	0	3562	NaN	-0.0	9999.0	9999.0	0.0	1634.0	7.6314287	4.555719	22.252693	0.0	3912	3912	3912	0.0	20	56	136	304	470	533	0	350	2020-02-29_220359
144	5000	1088	0	0	0	0	0	3562	NaN	-0.0	9999.0	9999.0	0.0	1634.0	7.6314287	4.555719	22.252693	0.0	3912	3912	3912	0.0	20	56	136	304	470	533	0	350	2020-02-29_220359
144	5000	1088	0	0	0	0	0	3562	NaN	-0.0	9999.0	9999.0	0.0	1634.0	7.6314287	4.555719	22.252693	0.0	3912	3912	3912	0.0	20	56	136	304	470	533	0	350	2020-02-29_220359
145	5000	1088	0	0	0	0	0	3562	NaN	-0.0	9999.0	9999.0	0.0	1634.0	7.6314287	4.555719	22.252693	0.0	3912	3912	3912	0.0	20	56	136	304	470	533	0	350	2020-02-29_220400
145	5000	1088	0	0	0	0	0	3562	NaN	-0.0	9999.0	9999.0	0.0	1634.0	7.6314287	4.555719	22.252693	0.0	3912	3912	3912	0.0	20	56	136	304	470	533	0	350	2020-02-29_220400
145	5000	1088	0	0	0	0	0	3562	NaN	-0.0	9999.0	9999.0	0.0	1634.0	7.6314287	4.555719	22.252693	0.0	3912	3912	3912	0.0	20	56	136	304	470	533	0	350	2020-02-29_220400
