# Supplementary material for: Discrete simulation analysis of COVID-19 and prediction of isolation bed numbers
Source: PeerJ. 2021 Jun 23;9:e11629. doi: 10.7717/peerj.11629 (PMC8234972; doi:10.7717/peerj.11629)
Supplement: Supplemental Information 3 [file peerj-09-11629-s003.zip › raw_data/Hospital response time_output_2020-02-29_144934.csv]

worldTime(Day)	CITY_PERSON_SIZE	NORMAL	SHADOW	SUPER	CONFIRMED	DIAGNOSIS	FREEZE	CURED	shadow_average	shadow_std	shadow_max	shadow_min	real_countTmp	max_count	count_shadow_average	count_shadow_std	count_shadow_max	count_shadow_min	sum_confirmed_mark	sum_diagnosis_mark	sum_freeze_mark	r0	G1num	G2num	G3Num	G4Num	G5Num	BED_CanUse	BED_Need	DEATH	recordTime
0	5000	4972	28	0	0	0	0	0	NaN	-0.0	9999.0	9999.0	0.0	0.0	NaN	-0.0	9999.0	9999.0	0	0	0	0.0	0	0	0	0	0	5000	0	0	2020-02-29_144948
0	5000	4966	32	0	2	0	0	0	NaN	-0.0	9999.0	9999.0	0.0	0.0	NaN	-0.0	9999.0	9999.0	2	0	0	0.0	0	0	0	0	0	5000	0	0	2020-02-29_144948
0	5000	4959	38	0	3	0	0	0	NaN	-0.0	9999.0	9999.0	0.0	0.0	NaN	-0.0	9999.0	9999.0	3	0	0	0.0	0	0	0	0	0	5000	0	0	2020-02-29_144950
1	5000	4953	44	0	2	0	1	0	0.0	NaN	0.0	0.0	1.0	1.0	0.0	NaN	0.0	0.0	3	1	1	0.0	1	0	0	0	0	4999	0	0	2020-02-29_144950
1	5000	4949	48	0	1	0	2	0	0.051550943	0.07290404464547644	0.10310189	0.0	2.0	2.0	0.051550943	0.07290404	0.10310189	0.0	3	2	2	0.0	2	0	0	0	0	4998	0	0	2020-02-29_144953
1	5000	4942	53	0	2	0	3	0	0.21503802	0.2878221241421886	0.54201216	0.0	3.0	3.0	0.21503802	0.28782213	0.54201216	0.0	5	3	3	0.0	2	0	1	0	0	4997	0	0	2020-02-29_144953
2	5000	4934	59	0	4	0	3	0	0.21503802	0.2878221241421886	0.54201216	0.0	3.0	3.0	0.21503802	0.28782213	0.54201216	0.0	7	3	3	0.0	2	0	1	0	0	4997	0	0	2020-02-29_144956
2	5000	4926	63	0	7	0	4	0	0.16127852	0.2584338359273196	0.54201216	0.0	4.0	4.0	0.16127852	0.25843385	0.54201216	0.0	11	4	4	0.0	2	0	1	1	0	4996	0	0	2020-02-29_144957
2	5000	4919	68	0	7	0	6	0	0.23328407	0.3308428646503499	0.75459033	0.0	6.0	6.0	0.23328407	0.33084285	0.75459033	0.0	13	6	6	0.5	2	1	1	2	0	4994	0	0	2020-02-29_144957
3	5000	4895	89	0	8	0	8	0	0.21195188	0.29325466191975685	0.75459033	0.0	8.0	8.0	0.21195188	0.29325467	0.75459033	0.0	16	8	8	0.375	2	2	2	2	0	4992	0	0	2020-02-29_144957
3	5000	4886	91	0	11	0	12	0	0.5310821	0.7717154241390974	2.106888	0.0	12.0	12.0	0.5310821	0.7717154	2.106888	0.0	23	12	12	0.5	3	3	2	4	0	4988	0	0	2020-02-29_144957
3	5000	4875	99	0	11	0	15	0	0.5761423	0.849601061550113	2.269149	0.0	15.0	15.0	0.5761423	0.8496011	2.269149	0.0	26	15	15	0.46666667	3	3	3	6	0	4985	0	0	2020-02-29_144957
4	5000	4859	111	0	13	0	17	0	0.6148622	0.8637005232291421	2.269149	0.0	17.0	17.0	0.6148622	0.8637005	2.269149	0.0	30	17	17	0.5882353	3	3	4	7	0	4983	0	0	2020-02-29_144957
4	5000	4846	119	0	12	0	23	0	0.86270905	1.0545447358888311	3.105561	0.0	23.0	23.0	0.86270905	1.0545447	3.105561	0.0	35	23	23	0.6956522	3	5	8	7	0	4977	0	0	2020-02-29_144957
4	5000	4821	139	0	13	0	27	0	0.97197825	1.1726079555989182	3.5302382	0.0	27.0	27.0	0.97197825	1.1726079	3.5302382	0.0	40	27	27	0.8518519	4	5	11	7	0	4973	0	0	2020-02-29_144958
5	5000	4795	161	0	12	0	32	0	1.154039	1.3640292938140788	3.9903734	0.0	32.0	32.0	1.154039	1.3640293	3.9903734	0.0	44	32	32	0.875	5	6	14	7	0	4968	0	0	2020-02-29_144958
5	5000	4772	182	0	10	0	36	0	1.0984406	1.3033768700907926	3.9903734	0.0	36.0	36.0	1.0984406	1.3033769	3.9903734	0.0	46	36	36	0.8333333	5	6	15	7	3	4964	0	0	2020-02-29_144958
5	5000	4747	200	0	11	0	42	0	1.1794226	1.424631486056388	4.4096985	0.0	42.0	42.0	1.1794226	1.4246315	4.4096985	0.0	53	42	42	0.9047619	6	7	18	8	3	4958	0	0	2020-02-29_144958
6	5000	4724	216	0	15	0	45	0	1.2452058	1.4872433705505161	4.723365	0.0	45.0	45.0	1.2452058	1.4872434	4.723365	0.0	60	45	45	0.9111111	6	8	19	9	3	4955	0	0	2020-02-29_144958
6	5000	4705	229	0	17	0	49	0	1.2502514	1.5668227101119276	5.2280626	0.0	49.0	49.0	1.2502514	1.5668228	5.2280626	0.0	66	49	49	0.8979592	7	8	19	9	6	4951	0	0	2020-02-29_144958
6	5000	4665	263	0	18	0	54	0	1.4576914	1.7509864343044712	5.6640954	0.0	54.0	54.0	1.4576914	1.7509865	5.6640954	0.0	72	54	54	0.962963	7	10	21	10	6	4946	0	0	2020-02-29_144959
7	5000	4637	278	0	24	0	61	0	1.6055505	1.8138679735238081	5.6640954	0.0	61.0	61.0	1.6055505	1.8138679	5.6640954	0.0	85	61	61	1.0163934	7	12	23	11	6	4939	0	0	2020-02-29_144959
7	5000	4605	304	0	24	0	67	0	1.648601	1.8339144984899396	6.225533	0.0	67.0	67.0	1.648601	1.8339145	6.225533	0.0	91	67	67	1.0149254	8	12	24	13	7	4933	0	0	2020-02-29_144959
7	5000	4565	336	0	22	0	77	0	1.541577	1.798243059904107	6.225533	0.0	77.0	77.0	1.541577	1.798243	6.225533	0.0	99	77	77	1.0519481	8	15	25	15	8	4923	0	0	2020-02-29_144959
8	5000	4524	370	0	20	0	86	0	1.6295505	1.763098537999693	6.225533	0.0	86.0	86.0	1.6295505	1.7630986	6.225533	0.0	106	86	86	1.1744186	8	17	27	18	9	4914	0	0	2020-02-29_145000
8	5000	4498	383	0	26	0	93	0	1.6919951	1.8296273082341477	7.1404157	0.0	93.0	93.0	1.6919951	1.8296273	7.1404157	0.0	119	93	93	1.2150538	9	19	28	20	9	4907	0	0	2020-02-29_145000
8	5000	4467	406	0	25	0	102	0	1.7597427	1.8940969067588922	7.5908527	0.0	102.0	102.0	1.7597427	1.8940969	7.5908527	0.0	127	102	102	1.2254902	10	19	32	20	13	4898	0	0	2020-02-29_145000
9	5000	4431	431	0	28	0	109	0	1.7008861	1.8803549909236499	7.5908527	0.0	109.0	109.0	1.7008861	1.880355	7.5908527	0.0	138	110	110	1.1376147	10	19	32	24	14	4891	0	1	2020-02-29_145001
9	5000	4398	453	0	29	0	119	0	1.8169752	2.056426266243182	8.195369	0.0	119.0	119.0	1.8169752	2.0564263	8.195369	0.0	149	120	120	1.2521008	12	21	33	25	17	4881	0	1	2020-02-29_145001
9	5000	4362	476	0	34	0	127	0	1.9464707	2.15048275783982	8.526476	0.0	127.0	127.0	1.9464707	2.1504827	8.526476	0.0	162	128	128	1.2598425	13	21	34	28	19	4873	0	1	2020-02-29_145001
10	5000	4328	494	0	38	0	139	0	2.0695827	2.263473014884721	8.526476	0.0	139.0	139.0	2.0695827	2.263473	8.526476	0.0	178	140	140	1.2374101	13	22	38	30	20	4861	0	1	2020-02-29_145001
10	5000	4297	510	0	42	0	149	0	2.0835106	2.245891634928062	8.526476	0.0	149.0	149.0	2.0835106	2.2458916	8.526476	0.0	193	151	151	1.2147651	13	22	40	34	22	4851	0	2	2020-02-29_145002
10	5000	4255	544	0	39	0	160	0	2.2229717	2.351396928705765	9.455854	0.0	160.0	160.0	2.2229717	2.351397	9.455854	0.0	201	162	162	1.26875	14	24	40	37	26	4840	0	2	2020-02-29_145003
11	5000	4216	563	0	40	0	179	0	2.4135387	2.438333613338528	9.455854	0.0	179.0	179.0	2.4135387	2.4383335	9.455854	0.0	221	181	181	1.2960894	14	26	43	40	33	4821	0	2	2020-02-29_145003
11	5000	4186	577	0	41	0	194	0	2.485092	2.515920301839858	10.260379	0.0	194.0	194.0	2.485092	2.5159204	10.260379	0.0	237	196	196	1.2835052	16	28	43	45	36	4806	0	2	2020-02-29_145004
11	5000	4158	589	0	47	0	204	0	2.41166	2.494198361582123	10.260379	0.0	204.0	204.0	2.41166	2.4941983	10.260379	0.0	253	206	206	1.25	16	28	45	46	39	4796	0	2	2020-02-29_145004
12	5000	4127	597	0	52	0	222	0	2.5389814	2.5599837626001873	10.260379	0.0	222.0	222.0	2.5389814	2.5599837	10.260379	0.0	276	224	224	1.2567568	16	28	51	52	42	4778	0	2	2020-02-29_145004
12	5000	4104	596	0	59	0	239	0	2.6306603	2.626252829084003	10.418027	0.0	239.0	239.0	2.6306603	2.626253	10.418027	0.0	300	241	241	1.2426778	16	30	53	56	45	4761	0	2	2020-02-29_145005
12	5000	4079	603	0	62	0	254	0	2.756986	2.7086562526589377	10.418027	0.0	254.0	254.0	2.756986	2.7086563	10.418027	0.0	318	256	256	1.2755905	16	31	57	58	48	4746	0	2	2020-02-29_145005
13	5000	4058	601	0	64	0	275	0	2.8712752	2.7787025872500086	11.968468	0.0	275.0	275.0	2.8712752	2.7787025	11.968468	0.0	341	277	277	1.2618182	17	32	60	59	52	4725	0	2	2020-02-29_145005
13	5000	4025	606	0	69	0	298	0	3.048265	2.8393201594563986	11.968468	0.0	298.0	298.0	3.048265	2.8393202	11.968468	0.0	369	300	300	1.2818792	17	34	62	62	58	4702	0	2	2020-02-29_145006
13	5000	4003	599	0	79	0	317	0	3.157054	2.899057985092353	12.603531	0.0	317.0	317.0	3.157054	2.899058	12.603531	0.0	398	319	319	1.2555205	18	35	64	66	60	4683	0	2	2020-02-29_145006
14	5000	3979	606	0	74	0	338	0	3.3432112	2.999886351657971	12.603531	0.0	338.0	338.0	3.3432112	2.9998863	12.603531	0.0	415	341	341	1.3076923	18	38	67	71	66	4662	0	3	2020-02-29_145007
14	5000	3955	603	0	71	0	367	1	3.5644355	3.122240755728321	12.603531	0.0	367.0	367.0	3.5644355	3.1222408	12.603531	0.0	442	371	371	1.3841962	18	40	71	80	71	4633	0	3	2020-02-29_145007
14	5000	3926	611	0	63	0	394	1	3.722786	3.2133319771897026	13.336727	0.0	394.0	394.0	3.722786	3.213332	13.336727	0.0	463	400	400	1.3857868	19	41	76	85	78	4606	0	5	2020-02-29_145007
15	5000	3903	605	0	75	0	408	1	3.794444	3.2120430706742105	13.336727	0.0	408.0	408.0	3.794444	3.212043	13.336727	0.0	492	417	417	1.4044118	19	41	79	87	83	4592	0	8	2020-02-29_145008
15	5000	3881	604	0	73	0	433	1	3.9180245	3.2127615024395473	13.336727	0.0	433.0	433.0	3.9180245	3.2127614	13.336727	0.0	515	442	442	1.3879907	19	41	82	94	91	4567	0	8	2020-02-29_145009
15	5000	3858	605	0	70	0	457	2	3.9549952	3.2131988655805395	13.336727	0.0	457.0	457.0	3.9549952	3.213199	13.336727	0.0	537	467	467	1.345733	19	43	83	98	100	4543	0	8	2020-02-29_145009
16	5000	3837	598	0	70	0	482	5	4.104605	3.2761366466021333	14.645197	0.0	482.0	482.0	4.104605	3.2761366	14.645197	0.0	565	495	495	1.3298755	19	45	87	103	104	4518	0	8	2020-02-29_145011
16	5000	3807	605	0	72	0	502	5	4.189228	3.3069180655536594	14.645197	0.0	502.0	502.0	4.189228	3.3069181	14.645197	0.0	588	516	516	1.314741	19	46	89	108	107	4498	0	9	2020-02-29_145012
16	5000	3775	609	0	76	0	524	6	4.278848	3.364814647994217	14.645197	0.0	524.0	524.0	4.278848	3.3648148	14.645197	0.0	616	540	540	1.3358779	19	48	92	111	116	4476	0	10	2020-02-29_145012
17	5000	3756	600	0	76	0	550	8	4.3860188	3.405168554136502	14.645197	0.0	550.0	550.0	4.3860188	3.4051685	14.645197	0.0	644	568	568	1.32	19	48	95	120	123	4450	0	10	2020-02-29_145013
17	5000	3732	601	0	77	0	572	8	4.456744	3.4219368706949407	14.645197	0.0	572.0	572.0	4.456744	3.421937	14.645197	0.0	667	590	590	1.3024476	19	49	96	126	130	4428	0	10	2020-02-29_145013
17	5000	3713	599	0	72	0	593	13	4.615737	3.436259375289167	14.645197	0.0	593.0	593.0	4.615737	3.4362593	14.645197	0.0	688	616	616	1.286678	19	50	97	126	137	4407	0	10	2020-02-29_145014
18	5000	3705	579	0	72	0	619	14	4.740104	3.449315381883589	14.645197	0.0	619.0	619.0	4.740104	3.4493153	14.645197	0.0	716	644	644	1.2940226	19	50	97	132	146	4381	0	11	2020-02-29_145014
18	5000	3681	576	0	73	0	641	18	4.7981052	3.4602503385001397	14.645197	0.0	641.0	641.0	4.7981052	3.4602504	14.645197	0.0	743	670	670	1.2698908	19	50	99	137	150	4359	0	11	2020-02-29_145015
18	5000	3664	566	0	82	0	655	21	4.883985	3.4635077376843006	14.645197	0.0	655.0	655.0	4.883985	3.4635077	14.645197	0.0	770	688	688	1.259542	19	51	99	141	154	4345	0	12	2020-02-29_145015
19	5000	3646	553	0	85	0	678	25	4.9803286	3.5098381735511115	17.991606	0.0	678.0	678.0	4.9803286	3.509838	17.991606	0.0	801	716	716	1.2448378	20	51	101	149	159	4322	0	13	2020-02-29_145016
19	5000	3623	547	0	86	0	704	26	5.056229	3.544947566840439	17.991606	0.0	704.0	704.0	5.056229	3.5449476	17.991606	0.0	830	744	744	1.2400569	20	52	104	153	163	4296	0	14	2020-02-29_145016
19	5000	3600	546	0	83	0	723	34	5.183424	3.5491462863021392	17.991606	0.0	723.0	723.0	5.183424	3.5491462	17.991606	0.0	854	771	771	1.2337483	20	53	105	161	163	4277	0	14	2020-02-29_145017
20	5000	3585	534	0	79	0	752	35	5.288484	3.6052308174555687	17.991606	0.0	752.0	752.0	5.288484	3.6052308	17.991606	0.0	881	802	802	1.231383	20	54	106	170	170	4248	0	15	2020-02-29_145017
20	5000	3571	529	0	69	0	774	42	5.4173183	3.6521503907289286	17.991606	0.0	774.0	774.0	5.4173183	3.6521504	17.991606	0.0	900	831	831	1.2222222	20	54	108	173	182	4226	0	15	2020-02-29_145018
20	5000	3555	517	0	74	0	794	44	5.5436983	3.6800124881366636	17.991606	0.0	794.0	794.0	5.5436983	3.6800125	17.991606	0.0	928	854	854	1.2355164	20	55	109	176	187	4206	0	16	2020-02-29_145018
21	5000	3539	504	0	76	0	812	52	5.6651287	3.7247641520754606	17.991606	0.0	812.0	812.0	5.6651287	3.724764	17.991606	0.0	957	881	881	1.2302955	20	56	112	178	196	4188	0	17	2020-02-29_145019
21	5000	3523	494	0	83	0	819	62	5.7388296	3.699849800979046	17.991606	0.0	819.0	819.0	5.7388296	3.6998498	17.991606	0.0	983	900	900	1.2222222	20	56	112	181	199	4181	0	19	2020-02-29_145020
21	5000	3505	490	0	76	0	843	65	5.7885604	3.7115747808060697	17.991606	0.0	843.0	843.0	5.7885604	3.7115748	17.991606	0.0	1005	929	929	1.2087781	20	57	116	184	203	4157	0	21	2020-02-29_145020
22	5000	3489	481	0	72	0	866	69	5.8598475	3.7708851650883894	17.991606	0.0	866.0	866.0	5.8598475	3.7708852	17.991606	0.0	1030	958	958	1.1893765	20	58	118	187	209	4134	0	23	2020-02-29_145020
22	5000	3478	464	0	68	0	888	76	5.9369807	3.8470247786467366	17.991606	0.0	888.0	888.0	5.9369807	3.8470247	17.991606	0.0	1058	990	990	1.1666666	20	59	120	191	214	4112	0	26	2020-02-29_145021
22	5000	3461	454	0	78	0	897	82	6.024758	3.889814912957668	18.765652	0.0	897.0	897.0	6.024758	3.8898149	18.765652	0.0	1085	1007	1007	1.173913	20	60	121	195	217	4103	0	28	2020-02-29_145022
23	5000	3429	471	0	70	0	913	88	6.133071	3.9140304594574933	18.765652	0.0	913.0	913.0	6.133071	3.9140306	18.765652	0.0	1100	1030	1030	1.16977	20	60	123	199	221	4087	0	29	2020-02-29_145022
23	5000	3414	464	0	63	0	937	93	6.199741	3.9273667507283507	18.765652	0.0	937.0	937.0	6.199741	3.9273667	18.765652	0.0	1122	1059	1059	1.1558164	20	60	125	201	225	4063	0	29	2020-02-29_145023
23	5000	3402	454	0	58	0	953	104	6.271999	3.920845413324528	18.765652	0.0	953.0	953.0	6.271999	3.9208455	18.765652	0.0	1144	1086	1086	1.1364113	20	60	125	201	228	4047	0	29	2020-02-29_145023
24	5000	3387	455	0	56	0	962	111	6.327397	3.9306504755199954	18.765652	0.0	962.0	962.0	6.327397	3.9306505	18.765652	0.0	1158	1102	1102	1.1330562	20	60	127	202	231	4038	0	29	2020-02-29_145023
24	5000	3370	448	0	58	0	974	121	6.396158	3.940239331872068	18.765652	0.0	974.0	974.0	6.396158	3.9402394	18.765652	0.0	1182	1124	1124	1.1293634	20	60	127	203	239	4026	0	29	2020-02-29_145024
24	5000	3354	437	0	64	0	984	130	6.461361	3.9446579796267396	18.765652	0.0	984.0	984.0	6.461361	3.944658	18.765652	0.0	1209	1145	1145	1.1260163	20	60	129	204	239	4016	0	31	2020-02-29_145024
25	5000	3338	432	0	71	0	986	142	6.5254493	3.9765262864418105	18.765652	0.0	986.0	986.0	6.5254493	3.9765263	18.765652	0.0	1230	1159	1159	1.1196754	20	60	129	209	240	4014	0	31	2020-02-29_145025
25	5000	3322	428	0	66	0	997	156	6.6078925	4.013668073295037	18.765652	0.0	997.0	997.0	6.6078925	4.013668	18.765652	0.0	1250	1184	1184	1.111334	20	60	130	212	240	4003	0	31	2020-02-29_145025
25	5000	3301	422	0	67	0	1002	176	6.7173095	4.031869293667728	18.765652	0.0	1002.0	1002.0	6.7173095	4.0318694	18.765652	0.0	1277	1210	1210	1.0958084	20	60	132	213	243	3998	0	32	2020-02-29_145026
26	5000	3286	418	0	66	0	1012	185	6.764212	4.045707386909989	18.765652	0.0	1012.0	1012.0	6.764212	4.045707	18.765652	0.0	1296	1230	1230	1.1017786	20	60	133	216	244	3988	0	33	2020-02-29_145026
26	5000	3275	404	0	68	0	1021	197	6.82092	4.050544636215676	18.765652	0.0	1021.0	1021.0	6.82092	4.0505447	18.765652	0.0	1321	1253	1253	1.0959843	20	60	133	219	249	3979	0	35	2020-02-29_145027
26	5000	3264	389	0	70	0	1028	211	6.8383293	4.077999887703093	18.765652	0.0	1028.0	1028.0	6.8383293	4.078	18.765652	0.0	1347	1277	1277	1.0749028	20	60	133	219	252	3972	0	38	2020-02-29_145027
27	5000	3255	378	0	68	0	1028	230	6.8931623	4.1080928296202535	18.765652	0.0	1028.0	1028.0	6.8383293	4.078	18.765652	0.0	1367	1299	1299	1.0603113	20	60	134	220	254	3972	0	41	2020-02-29_145028
27	5000	3234	372	0	72	0	1037	243	6.938467	4.1204473630368845	20.655682	0.0	1037.0	1037.0	6.938467	4.120447	20.655682	0.0	1394	1322	1322	1.0540019	20	60	134	221	258	3963	0	42	2020-02-29_145028
27	5000	3219	375	0	58	0	1042	262	7.0418625	4.150624074316877	20.655682	0.0	1042.0	1042.0	7.0418625	4.1506243	20.655682	0.0	1406	1348	1348	1.037428	20	60	134	221	262	3958	0	44	2020-02-29_145029
28	5000	3206	365	0	62	0	1035	285	7.187187	4.16036279013408	20.655682	0.0	1035.0	1042.0	7.0418625	4.1506243	20.655682	0.0	1429	1367	1367	1.0415459	20	61	135	223	264	3965	0	47	2020-02-29_145029
28	5000	3195	359	0	51	0	1045	303	7.240564	4.172754316493535	20.655682	0.0	1045.0	1045.0	7.240564	4.1727543	20.655682	0.0	1446	1395	1395	1.0325359	20	62	135	225	268	3955	0	47	2020-02-29_145030
28	5000	3189	348	0	56	0	1032	324	7.274358	4.184762999684139	20.655682	0.0	1032.0	1045.0	7.240564	4.1727543	20.655682	0.0	1463	1407	1407	1.0290698	20	62	135	225	270	3968	0	51	2020-02-29_145030
29	5000	3176	340	0	55	0	1030	344	7.3523874	4.19542092977023	20.655682	0.0	1030.0	1045.0	7.240564	4.1727543	20.655682	0.0	1484	1429	1429	1.0349514	20	62	135	225	272	3970	0	55	2020-02-29_145031
29	5000	3170	333	0	50	0	1031	359	7.3758173	4.198201412012672	20.655682	0.0	1031.0	1045.0	7.240564	4.1727543	20.655682	0.0	1497	1447	1447	1.0271581	20	62	135	226	273	3969	0	57	2020-02-29_145031
29	5000	3158	326	0	53	0	1019	385	7.4260283	4.18943787329683	20.655682	0.0	1019.0	1045.0	7.240564	4.1727543	20.655682	0.0	1516	1463	1463	1.0107949	20	62	136	227	275	3981	0	59	2020-02-29_145031
30	5000	3148	318	0	50	0	1008	417	7.4979353	4.1940356821007585	20.655682	0.0	1008.0	1045.0	7.240564	4.1727543	20.655682	0.0	1534	1484	1484	0.9950397	20	62	136	228	276	3992	0	59	2020-02-29_145032
30	5000	3139	311	0	52	0	998	439	7.547822	4.209163143317853	20.655682	0.0	998.0	1045.0	7.240564	4.1727543	20.655682	0.0	1550	1498	1498	0.99198395	20	62	136	231	277	4002	0	61	2020-02-29_145032
30	5000	3130	312	0	40	0	1002	453	7.562745	4.237860902254281	20.655682	0.0	1002.0	1045.0	7.240564	4.1727543	20.655682	0.0	1558	1518	1518	0.987026	20	62	136	231	280	3998	0	63	2020-02-29_145033
31	5000	3125	304	0	36	0	992	477	7.6173186	4.237258436131248	20.655682	0.0	992.0	1045.0	7.240564	4.1727543	20.655682	0.0	1571	1535	1535	0.9798387	20	62	136	232	280	4008	0	66	2020-02-29_145033
31	5000	3122	293	0	35	0	987	496	7.6687794	4.265786639494118	20.655682	0.0	987.0	1045.0	7.240564	4.1727543	20.655682	0.0	1585	1550	1550	0.97365755	20	62	136	233	284	4013	0	67	2020-02-29_145034
31	5000	3116	285	0	41	0	967	523	7.7138257	4.307631024511612	20.655682	0.0	967.0	1045.0	7.240564	4.1727543	20.655682	0.0	1599	1558	1558	0.9710445	20	62	136	233	284	4033	0	68	2020-02-29_145034
32	5000	3110	279	0	40	0	962	541	7.7312517	4.308764622914971	20.655682	0.0	962.0	1045.0	7.240564	4.1727543	20.655682	0.0	1611	1571	1571	0.9480249	20	62	136	233	284	4038	0	68	2020-02-29_145035
32	5000	3104	269	0	42	0	951	565	7.7824755	4.349002434360352	20.655682	0.0	951.0	1045.0	7.240564	4.1727543	20.655682	0.0	1627	1585	1585	0.93480545	20	62	136	235	284	4049	0	69	2020-02-29_145035
32	5000	3101	251	0	49	0	945	584	7.789174	4.345800341258109	20.655682	0.0	945.0	1045.0	7.240564	4.1727543	20.655682	0.0	1648	1599	1599	0.93333334	20	62	137	235	285	4055	0	70	2020-02-29_145036
33	5000	3096	251	0	41	0	925	616	7.8394675	4.39557409501374	20.655682	0.0	925.0	1045.0	7.240564	4.1727543	20.655682	0.0	1653	1612	1612	0.9491892	20	62	138	235	286	4075	0	71	2020-02-29_145036
33	5000	3091	240	0	42	0	918	636	7.8746533	4.397885438683812	20.655682	0.0	918.0	1045.0	7.240564	4.1727543	20.655682	0.0	1669	1627	1627	0.9422658	20	62	138	235	287	4082	0	73	2020-02-29_145037
33	5000	3085	233	0	34	0	918	656	7.9336433	4.39304467043535	20.655682	0.0	918.0	1045.0	7.240564	4.1727543	20.655682	0.0	1682	1648	1648	0.9379085	20	62	138	236	287	4082	0	74	2020-02-29_145037
34	5000	3079	225	0	43	0	892	686	7.942574	4.415979127931335	20.655682	0.0	892.0	1045.0	7.240564	4.1727543	20.655682	0.0	1696	1653	1653	0.91704035	20	62	138	236	287	4108	0	75	2020-02-29_145038
34	5000	3076	219	0	36	0	881	712	8.034919	4.482114640886904	21.45536	0.0	881.0	1045.0	7.240564	4.1727543	20.655682	0.0	1705	1669	1669	0.93189555	20	62	138	239	290	4119	0	76	2020-02-29_145038
34	5000	3070	211	0	37	0	863	739	8.090203	4.504856879430288	21.45536	0.0	863.0	1045.0	7.240564	4.1727543	20.655682	0.0	1719	1682	1682	0.9351101	20	62	138	239	291	4137	0	80	2020-02-29_145038
35	5000	3066	198	0	40	0	846	768	8.129674	4.51897351146143	21.45536	0.0	846.0	1045.0	7.240564	4.1727543	20.655682	0.0	1736	1696	1696	0.9326241	20	62	138	239	291	4154	0	82	2020-02-29_145039
35	5000	3059	196	0	40	0	826	796	8.18446	4.523152871145519	21.45536	0.0	826.0	1045.0	7.240564	4.1727543	20.655682	0.0	1745	1705	1705	0.9200969	20	62	138	239	291	4174	0	83	2020-02-29_145039
35	5000	3053	193	0	35	0	820	816	8.13134	4.540115838274523	21.45536	0.0	820.0	1045.0	7.240564	4.1727543	20.655682	0.0	1754	1719	1719	0.9	20	62	138	239	292	4180	0	83	2020-02-29_145040
36	5000	3047	189	0	28	0	818	834	8.184652	4.513545524383641	21.45536	0.0	818.0	1045.0	7.240564	4.1727543	20.655682	0.0	1764	1736	1736	0.905868	20	62	139	240	294	4182	0	84	2020-02-29_145040
36	5000	3046	178	0	31	0	799	861	8.212652	4.513485517166514	21.45536	0.0	799.0	1045.0	7.240564	4.1727543	20.655682	0.0	1776	1745	1745	0.8873592	20	62	139	240	294	4201	0	85	2020-02-29_145041
36	5000	3044	169	0	32	0	782	886	8.209636	4.496378819155651	21.45536	0.0	782.0	1045.0	7.240564	4.1727543	20.655682	0.0	1787	1755	1755	0.8657289	20	62	139	240	294	4218	0	87	2020-02-29_145041
37	5000	3043	158	0	34	0	758	918	8.293357	4.523413465366847	21.45536	0.0	758.0	1045.0	7.240564	4.1727543	20.655682	0.0	1799	1765	1765	0.8509235	20	62	139	240	294	4242	0	89	2020-02-29_145042
37	5000	3039	153	0	32	0	745	941	8.36643	4.547781208355057	21.45536	0.0	745.0	1045.0	7.240564	4.1727543	20.655682	0.0	1808	1776	1776	0.86174494	20	62	139	241	294	4255	0	90	2020-02-29_145042
37	5000	3034	148	0	31	0	731	964	8.371933	4.536147213883221	21.45536	0.0	731.0	1045.0	7.240564	4.1727543	20.655682	0.0	1818	1787	1787	0.8372093	20	62	139	242	294	4269	0	92	2020-02-29_145042
38	5000	3029	145	0	27	0	715	989	8.474293	4.595639625172227	21.45536	0.0	715.0	1045.0	7.240564	4.1727543	20.655682	0.0	1826	1799	1799	0.85034966	20	62	139	242	295	4285	0	95	2020-02-29_145043
38	5000	3025	141	0	26	0	699	1014	8.521076	4.632204372897953	23.6692	0.0	699.0	1045.0	7.240564	4.1727543	20.655682	0.0	1834	1808	1808	0.8583691	20	62	139	242	296	4301	0	95	2020-02-29_145043
38	5000	3025	135	0	22	0	684	1037	8.578373	4.653702006741914	23.6692	0.0	684.0	1045.0	7.240564	4.1727543	20.655682	0.0	1840	1818	1818	0.86403507	20	62	139	242	297	4316	0	97	2020-02-29_145044
39	5000	3024	130	0	20	0	676	1053	8.625728	4.652721732388793	23.6692	0.0	676.0	1045.0	7.240564	4.1727543	20.655682	0.0	1846	1826	1826	0.8698225	20	62	139	242	298	4324	0	97	2020-02-29_145044
39	5000	3018	128	0	20	0	667	1069	8.623611	4.633548568739426	23.6692	0.0	667.0	1045.0	7.240564	4.1727543	20.655682	0.0	1854	1834	1834	0.86806595	20	62	139	242	299	4333	0	98	2020-02-29_145044
39	5000	3014	119	0	27	0	658	1083	8.581591	4.628272265062407	23.6692	0.0	658.0	1045.0	7.240564	4.1727543	20.655682	0.0	1867	1840	1840	0.86018234	20	62	139	242	299	4342	0	99	2020-02-29_145045
40	5000	3010	118	0	26	0	636	1109	8.591926	4.632139108746446	23.6692	0.0	636.0	1045.0	7.240564	4.1727543	20.655682	0.0	1872	1846	1846	0.8569182	20	62	139	242	300	4364	0	101	2020-02-29_145045
40	5000	3008	113	0	24	0	627	1127	8.630982	4.655424313654034	23.6692	0.0	627.0	1045.0	7.240564	4.1727543	20.655682	0.0	1879	1855	1855	0.861244	20	62	139	242	300	4373	0	101	2020-02-29_145046
40	5000	3005	111	0	17	0	620	1145	8.652938	4.698655548973079	23.6692	0.0	620.0	1045.0	7.240564	4.1727543	20.655682	0.0	1884	1867	1867	0.8483871	20	62	139	242	301	4380	0	102	2020-02-29_145046
41	5000	3004	105	0	19	0	600	1170	8.677973	4.678500883179997	23.6692	0.0	600.0	1045.0	7.240564	4.1727543	20.655682	0.0	1891	1872	1872	0.8466667	20	62	139	242	301	4400	0	102	2020-02-29_145046
41	5000	3002	106	0	13	0	586	1187	8.673554	4.679836672027718	23.6692	0.0	586.0	1045.0	7.240564	4.1727543	20.655682	0.0	1892	1879	1879	0.8430034	20	62	139	242	301	4414	0	106	2020-02-29_145047
41	5000	2996	104	0	16	0	572	1204	8.712243	4.642927529776114	23.6692	0.0	572.0	1045.0	7.240564	4.1727543	20.655682	0.0	1900	1884	1884	0.8374126	20	62	139	242	301	4428	0	108	2020-02-29_145047
42	5000	2995	101	0	13	0	551	1231	8.829389	4.612100913711324	23.6692	0.0	551.0	1045.0	7.240564	4.1727543	20.655682	0.0	1904	1891	1891	0.845735	20	62	139	242	301	4449	0	109	2020-02-29_145048
42	5000	2992	98	0	18	0	521	1262	8.875219	4.600115666801131	23.6692	0.0	521.0	1045.0	7.240564	4.1727543	20.655682	0.0	1910	1892	1892	0.8560461	20	62	139	242	301	4479	0	109	2020-02-29_145048
42	5000	2990	93	0	17	0	516	1274	8.96075	4.6740156391944785	25.86766	0.0	516.0	1045.0	7.240564	4.1727543	20.655682	0.0	1917	1900	1900	0.85271317	20	62	139	242	302	4484	0	110	2020-02-29_145048
43	5000	2988	88	0	20	0	505	1288	8.965491	4.698602574159932	25.86766	0.0	505.0	1045.0	7.240564	4.1727543	20.655682	0.0	1924	1904	1904	0.85742575	20	62	139	242	302	4495	0	111	2020-02-29_145049
43	5000	2987	84	0	19	0	492	1304	9.034755	4.7017063776823065	25.86766	0.0	492.0	1045.0	7.240564	4.1727543	20.655682	0.0	1929	1910	1910	0.8455285	20	62	139	242	302	4508	0	114	2020-02-29_145049
43	5000	2985	80	0	18	0	489	1313	9.080953	4.739760756752391	25.86766	0.0	489.0	1045.0	7.240564	4.1727543	20.655682	0.0	1935	1917	1917	0.8364008	20	62	139	242	302	4511	0	115	2020-02-29_145049
44	5000	2983	76	0	17	0	482	1327	9.128132	4.734812901958507	25.86766	0.0	482.0	1045.0	7.240564	4.1727543	20.655682	0.0	1941	1924	1924	0.813278	20	62	139	242	302	4518	0	115	2020-02-29_145050
44	5000	2979	77	0	15	0	472	1342	9.188802	4.726235622736248	25.86766	0.0	472.0	1045.0	7.240564	4.1727543	20.655682	0.0	1944	1929	1929	0.80508476	20	62	139	242	302	4528	0	115	2020-02-29_145050
44	5000	2977	75	0	13	0	460	1359	9.309966	4.731120889129098	25.86766	0.0	460.0	1045.0	7.240564	4.1727543	20.655682	0.0	1948	1935	1935	0.8065217	20	62	139	242	303	4540	0	116	2020-02-29_145050
45	5000	2976	71	0	12	0	445	1378	9.352323	4.678958689595936	25.86766	0.0	445.0	1045.0	7.240564	4.1727543	20.655682	0.0	1953	1941	1941	0.79550564	20	62	139	243	303	4555	0	118	2020-02-29_145051
45	5000	2974	63	0	19	0	428	1398	9.359352	4.700274544671629	25.86766	0.0	428.0	1045.0	7.240564	4.1727543	20.655682	0.0	1963	1944	1944	0.817757	20	62	139	243	303	4572	0	118	2020-02-29_145051
45	5000	2970	63	0	19	0	413	1417	9.426952	4.694886961074836	25.86766	0.0	413.0	1045.0	7.240564	4.1727543	20.655682	0.0	1967	1948	1948	0.7893462	20	62	139	243	303	4587	0	118	2020-02-29_145051
46	5000	2968	63	0	16	0	401	1432	9.509089	4.714545593695038	25.86766	0.0	401.0	1045.0	7.240564	4.1727543	20.655682	0.0	1969	1953	1953	0.79551125	20	62	139	243	303	4599	0	120	2020-02-29_145052
46	5000	2964	66	0	7	0	391	1451	9.575818	4.730509070327751	25.86766	0.0	391.0	1045.0	7.240564	4.1727543	20.655682	0.0	1970	1963	1963	0.7723785	20	62	139	243	303	4609	0	121	2020-02-29_145052
46	5000	2961	65	0	7	0	383	1462	9.568085	4.762382429779312	25.86766	0.0	383.0	1045.0	7.240564	4.1727543	20.655682	0.0	1974	1967	1967	0.74934727	20	62	139	243	303	4617	0	122	2020-02-29_145052
47	5000	2961	58	0	12	0	367	1480	9.606567	4.7391593100661344	25.86766	0.0	367.0	1045.0	7.240564	4.1727543	20.655682	0.0	1981	1969	1969	0.7520436	20	62	139	243	303	4633	0	122	2020-02-29_145053
47	5000	2958	59	0	13	0	357	1491	9.677683	4.7316687374686	25.86766	0.0	357.0	1045.0	7.240564	4.1727543	20.655682	0.0	1983	1970	1970	0.7619048	20	62	139	243	303	4643	0	122	2020-02-29_145053
47	5000	2955	62	0	9	0	349	1502	9.608967	4.722871710797921	25.86766	0.0	349.0	1045.0	7.240564	4.1727543	20.655682	0.0	1983	1974	1974	0.756447	20	62	139	243	303	4651	0	123	2020-02-29_145053
48	5000	2953	59	0	7	0	345	1513	9.608217	4.722347479760939	25.86766	0.0	345.0	1045.0	7.240564	4.1727543	20.655682	0.0	1988	1981	1981	0.73333335	20	62	139	243	303	4655	0	123	2020-02-29_145054
48	5000	2952	58	0	7	0	338	1522	9.608503	4.701790553780665	25.86766	0.0	338.0	1045.0	7.240564	4.1727543	20.655682	0.0	1990	1983	1983	0.7307692	20	62	139	243	303	4662	0	123	2020-02-29_145054
48	5000	2952	55	0	9	0	322	1538	9.611323	4.752498571886292	25.86766	0.0	322.0	1045.0	7.240564	4.1727543	20.655682	0.0	1993	1984	1984	0.72981364	20	62	139	243	303	4678	0	124	2020-02-29_145054
49	5000	2951	54	0	7	0	314	1550	9.619654	4.738673911685017	25.86766	0.0	314.0	1045.0	7.240564	4.1727543	20.655682	0.0	1995	1988	1988	0.72611463	20	62	139	243	304	4686	0	124	2020-02-29_145055
49	5000	2950	52	0	8	0	306	1560	9.607009	4.71869058129498	25.86766	0.0	306.0	1045.0	7.240564	4.1727543	20.655682	0.0	1998	1990	1990	0.71568626	20	62	139	243	304	4694	0	124	2020-02-29_145055
49	5000	2950	50	0	7	0	302	1567	9.675866	4.786556913947028	25.86766	0.0	302.0	1045.0	7.240564	4.1727543	20.655682	0.0	2000	1993	1993	0.71192056	20	62	139	243	304	4698	0	124	2020-02-29_145055
50	5000	2949	49	0	7	0	294	1576	9.649913	4.8285239835650895	25.86766	0.0	294.0	1045.0	7.240564	4.1727543	20.655682	0.0	2002	1995	1995	0.70408165	20	62	139	243	304	4706	0	125	2020-02-29_145055
50	5000	2949	46	0	7	0	281	1592	9.64494	4.906159418326835	25.86766	0.0	281.0	1045.0	7.240564	4.1727543	20.655682	0.0	2005	1998	1998	0.7117438	20	62	139	243	304	4719	0	125	2020-02-29_145056
50	5000	2948	44	0	8	0	275	1600	9.702383	4.921585122912161	25.86766	0.0	275.0	1045.0	7.240564	4.1727543	20.655682	0.0	2008	2000	2000	0.7054545	20	62	139	243	304	4725	0	125	2020-02-29_145056
51	5000	2946	44	0	8	0	268	1609	9.691475	4.905216181012892	25.86766	0.0	268.0	1045.0	7.240564	4.1727543	20.655682	0.0	2010	2002	2002	0.70149255	20	62	139	243	304	4732	0	125	2020-02-29_145056
51	5000	2946	41	0	8	0	259	1621	9.7100935	4.93820706869859	25.86766	0.0	259.0	1045.0	7.240564	4.1727543	20.655682	0.0	2013	2005	2005	0.71428573	20	62	139	243	304	4741	0	125	2020-02-29_145057
51	5000	2946	39	0	7	0	243	1640	9.583896	4.795753969297549	25.86766	0.0	243.0	1045.0	7.240564	4.1727543	20.655682	0.0	2015	2008	2008	0.7037037	20	62	139	243	304	4757	0	125	2020-02-29_145057
52	5000	2944	39	0	7	0	233	1652	9.635081	4.822813006853186	25.86766	0.0	233.0	1045.0	7.240564	4.1727543	20.655682	0.0	2017	2010	2010	0.69957083	20	62	139	243	304	4767	0	125	2020-02-29_145057
52	5000	2944	39	0	4	0	230	1658	9.563329	4.854224907303286	25.86766	0.0	230.0	1045.0	7.240564	4.1727543	20.655682	0.0	2017	2013	2013	0.70434785	20	62	139	243	304	4770	0	125	2020-02-29_145057
52	5000	2944	38	0	3	0	222	1667	9.608063	4.8570060229862	25.86766	0.0	222.0	1045.0	7.240564	4.1727543	20.655682	0.0	2018	2015	2015	0.7162162	20	62	139	243	304	4778	0	126	2020-02-29_145058
53	5000	2944	36	0	3	0	215	1676	9.561595	4.873807125378039	25.86766	0.0	215.0	1045.0	7.240564	4.1727543	20.655682	0.0	2020	2017	2017	0.7069768	20	62	139	243	304	4785	0	126	2020-02-29_145058
53	5000	2942	38	0	3	0	208	1683	9.652638	4.873374472330091	25.86766	0.0	208.0	1045.0	7.240564	4.1727543	20.655682	0.0	2020	2017	2017	0.69711536	20	62	139	243	304	4792	0	126	2020-02-29_145058
53	5000	2941	36	0	5	0	205	1687	9.6874275	4.889542627456365	25.86766	0.0	205.0	1045.0	7.240564	4.1727543	20.655682	0.0	2023	2018	2018	0.70731705	20	62	139	243	304	4795	0	126	2020-02-29_145058
54	5000	2941	34	0	5	0	200	1694	9.647257	4.88397837643597	25.86766	0.0	200.0	1045.0	7.240564	4.1727543	20.655682	0.0	2025	2020	2020	0.71	20	62	139	243	304	4800	0	126	2020-02-29_145059
54	5000	2939	34	0	7	0	189	1705	9.637797	4.936948914496745	25.86766	0.0	189.0	1045.0	7.240564	4.1727543	20.655682	0.0	2027	2020	2020	0.71428573	20	62	139	243	304	4811	0	126	2020-02-29_145059
54	5000	2939	31	0	7	0	182	1715	9.569148	5.008013026467344	25.86766	0.0	182.0	1045.0	7.240564	4.1727543	20.655682	0.0	2030	2023	2023	0.6813187	20	62	139	243	304	4818	0	126	2020-02-29_145059
55	5000	2937	33	0	5	0	177	1722	9.535324	5.004245100378098	25.86766	0.0	177.0	1045.0	7.240564	4.1727543	20.655682	0.0	2030	2025	2025	0.69491524	20	62	139	243	304	4823	0	126	2020-02-29_145059
55	5000	2937	32	0	4	0	172	1728	9.512108	5.0185800563974965	25.86766	0.0	172.0	1045.0	7.240564	4.1727543	20.655682	0.0	2031	2027	2027	0.6976744	20	62	139	243	304	4828	0	127	2020-02-29_145100
55	5000	2937	30	0	3	0	167	1736	9.537734	4.994241450145709	25.86766	0.0	167.0	1045.0	7.240564	4.1727543	20.655682	0.0	2033	2030	2030	0.71257484	20	62	139	243	304	4833	0	127	2020-02-29_145100
56	5000	2937	28	0	5	0	157	1746	9.557157	5.019299453548725	25.86766	0.0	157.0	1045.0	7.240564	4.1727543	20.655682	0.0	2035	2030	2030	0.7324841	20	62	139	243	304	4843	0	127	2020-02-29_145100
56	5000	2935	27	0	7	0	154	1750	9.479233	5.023310492112835	25.86766	0.0	154.0	1045.0	7.240564	4.1727543	20.655682	0.0	2038	2031	2031	0.7467533	20	62	139	243	304	4846	0	127	2020-02-29_145100
56	5000	2934	22	0	11	0	152	1754	9.5295725	4.943863835814574	25.86766	0.0	152.0	1045.0	7.240564	4.1727543	20.655682	0.0	2044	2033	2033	0.7434211	20	62	139	243	304	4848	0	127	2020-02-29_145101
57	5000	2932	22	0	11	0	149	1759	9.667991	4.958110045633252	25.86766	0.0	149.0	1045.0	7.240564	4.1727543	20.655682	0.0	2046	2035	2035	0.7852349	20	62	139	243	304	4851	0	127	2020-02-29_145101
57	5000	2931	22	0	8	0	147	1765	9.606144	5.059700462612614	25.86766	0.0	147.0	1045.0	7.240564	4.1727543	20.655682	0.0	2047	2039	2039	0.76870745	20	62	139	243	304	4853	0	127	2020-02-29_145101
57	5000	2930	21	0	5	0	143	1774	9.590078	5.0011829884107755	23.42037	0.0	143.0	1045.0	7.240564	4.1727543	20.655682	0.0	2049	2044	2044	0.75524473	20	62	139	243	304	4857	0	127	2020-02-29_145101
58	5000	2929	22	0	3	0	140	1779	9.645477	5.005019719926245	23.42037	0.0	140.0	1045.0	7.240564	4.1727543	20.655682	0.0	2049	2046	2046	0.73571426	20	62	139	243	304	4860	0	127	2020-02-29_145102
58	5000	2928	20	0	5	0	135	1785	9.63902	5.067999784028516	23.42037	0.0	135.0	1045.0	7.240564	4.1727543	20.655682	0.0	2052	2047	2047	0.75555557	20	62	139	243	304	4865	0	127	2020-02-29_145102
58	5000	2928	19	0	4	0	131	1791	9.424934	4.995675505668334	23.42037	0.0	131.0	1045.0	7.240564	4.1727543	20.655682	0.0	2053	2049	2049	0.77099234	20	62	139	243	304	4869	0	127	2020-02-29_145102
59	5000	2928	19	0	4	0	122	1800	9.381671	5.002136155622392	23.42037	0.0	122.0	1045.0	7.240564	4.1727543	20.655682	0.0	2053	2049	2049	0.7704918	20	62	139	243	304	4878	0	127	2020-02-29_145103
59	5000	2928	19	0	1	0	118	1807	9.378886	5.100474032643046	23.42037	0.0	118.0	1045.0	7.240564	4.1727543	20.655682	0.0	2053	2052	2052	0.7966102	20	62	139	243	304	4882	0	127	2020-02-29_145103
59	5000	2926	21	0	0	0	111	1815	9.252185	4.944800086690954	21.86483	0.0	111.0	1045.0	7.240564	4.1727543	20.655682	0.0	2053	2053	2053	0.7657658	20	62	139	243	304	4889	0	127	2020-02-29_145103
60	5000	2926	20	0	1	0	110	1816	9.220885	4.956371122133348	21.86483	0.0	110.0	1045.0	7.240564	4.1727543	20.655682	0.0	2054	2053	2053	0.77272725	20	62	139	243	304	4890	0	127	2020-02-29_145103
60	5000	2925	20	0	2	0	104	1822	9.223038	5.042837317044518	21.86483	0.0	104.0	1045.0	7.240564	4.1727543	20.655682	0.0	2055	2053	2053	0.75	20	62	139	243	304	4896	0	127	2020-02-29_145104
60	5000	2925	17	0	5	0	97	1829	9.322444	5.046755573761133	21.86483	0.0	97.0	1045.0	7.240564	4.1727543	20.655682	0.0	2058	2053	2053	0.7938144	20	62	139	243	304	4903	0	127	2020-02-29_145104
61	5000	2924	14	0	8	0	93	1833	9.268313	5.039197816436532	21.86483	0.0	93.0	1045.0	7.240564	4.1727543	20.655682	0.0	2062	2054	2054	0.79569894	20	62	139	243	304	4907	0	128	2020-02-29_145104
61	5000	2924	12	0	8	0	92	1836	9.195753	5.159389580394676	21.86483	0.0	92.0	1045.0	7.240564	4.1727543	20.655682	0.0	2064	2056	2056	0.76086956	20	62	139	243	304	4908	0	128	2020-02-29_145104
61	5000	2924	12	0	6	0	92	1838	9.342295	5.185121657471809	21.86483	0.0	92.0	1045.0	7.240564	4.1727543	20.655682	0.0	2064	2058	2058	0.76086956	20	62	139	243	304	4908	0	128	2020-02-29_145105
62	5000	2923	12	0	3	0	94	1840	9.36034	5.070632618818809	21.86483	0.0	94.0	1045.0	7.240564	4.1727543	20.655682	0.0	2065	2062	2062	0.7553192	20	62	139	243	304	4906	0	128	2020-02-29_145105
62	5000	2923	12	0	1	0	92	1844	9.232675	4.928005892923473	21.86483	0.0	92.0	1045.0	7.240564	4.1727543	20.655682	0.0	2065	2064	2064	0.7173913	20	62	139	243	304	4908	0	128	2020-02-29_145105
62	5000	2923	12	0	1	0	87	1849	9.256445	5.041482317788221	21.86483	0.0	87.0	1045.0	7.240564	4.1727543	20.655682	0.0	2065	2064	2064	0.7241379	20	62	139	243	304	4913	0	128	2020-02-29_145105
63	5000	2923	12	0	0	0	85	1852	9.08248	5.0569783934481825	21.86483	0.0	85.0	1045.0	7.240564	4.1727543	20.655682	0.0	2065	2065	2065	0.7058824	20	62	139	243	304	4915	0	128	2020-02-29_145105
63	5000	2923	12	0	0	0	83	1854	9.103037	5.086989708504785	21.86483	0.0	83.0	1045.0	7.240564	4.1727543	20.655682	0.0	2065	2065	2065	0.686747	20	62	139	243	304	4917	0	128	2020-02-29_145106
63	5000	2923	12	0	0	0	82	1855	9.140335	5.10686279504569	21.86483	0.0	82.0	1045.0	7.240564	4.1727543	20.655682	0.0	2065	2065	2065	0.68292683	20	62	139	243	304	4918	0	128	2020-02-29_145106
64	5000	2923	12	0	0	0	80	1857	9.191694	5.0358338887737615	21.86483	0.0	80.0	1045.0	7.240564	4.1727543	20.655682	0.0	2065	2065	2065	0.675	20	62	139	243	304	4920	0	128	2020-02-29_145106
64	5000	2922	12	0	1	0	78	1859	9.237242	5.090726551895306	21.86483	0.0	78.0	1045.0	7.240564	4.1727543	20.655682	0.0	2066	2065	2065	0.6666667	20	62	139	243	304	4922	0	128	2020-02-29_145106
64	5000	2921	12	0	2	0	74	1863	9.158102	5.099587868886575	21.86483	0.0	74.0	1045.0	7.240564	4.1727543	20.655682	0.0	2067	2065	2065	0.6891892	20	62	139	243	304	4926	0	128	2020-02-29_145106
65	5000	2921	12	0	2	0	68	1869	9.198444	5.2509325198369154	21.86483	0.0	68.0	1045.0	7.240564	4.1727543	20.655682	0.0	2067	2065	2065	0.7058824	20	62	139	243	304	4932	0	128	2020-02-29_145107
65	5000	2921	12	0	1	0	65	1872	9.067413	5.310791997664384	21.86483	0.0	65.0	1045.0	7.240564	4.1727543	20.655682	0.0	2067	2066	2066	0.6615385	20	62	139	243	304	4935	0	129	2020-02-29_145107
65	5000	2921	11	0	1	0	64	1874	8.780573	5.126587970627351	21.86483	0.0	64.0	1045.0	7.240564	4.1727543	20.655682	0.0	2068	2067	2067	0.65625	20	62	139	243	304	4936	0	129	2020-02-29_145107
66	5000	2921	11	0	1	0	60	1878	9.026337	5.137998147467446	21.86483	0.0	60.0	1045.0	7.240564	4.1727543	20.655682	0.0	2068	2067	2067	0.68333334	20	62	139	243	304	4940	0	129	2020-02-29_145107
66	5000	2921	11	0	1	0	56	1881	8.859711	5.016544055813326	21.86483	0.0	56.0	1045.0	7.240564	4.1727543	20.655682	0.0	2068	2067	2067	0.6964286	20	62	139	243	304	4944	0	130	2020-02-29_145107
66	5000	2921	11	0	0	0	54	1884	8.984209	5.075446634417346	21.86483	0.0	54.0	1045.0	7.240564	4.1727543	20.655682	0.0	2068	2068	2068	0.7407407	20	62	139	243	304	4946	0	130	2020-02-29_145108
67	5000	2920	12	0	0	0	52	1886	9.049515	5.138988663446557	21.86483	0.0	52.0	1045.0	7.240564	4.1727543	20.655682	0.0	2068	2068	2068	0.7692308	20	62	139	243	304	4948	0	130	2020-02-29_145108
67	5000	2920	11	0	1	0	51	1887	8.84344	4.9683954844169955	21.86483	0.0	51.0	1045.0	7.240564	4.1727543	20.655682	0.0	2069	2068	2068	0.7647059	20	62	139	243	304	4949	0	130	2020-02-29_145108
67	5000	2920	10	0	2	0	50	1888	8.919899	4.9884364881384835	21.86483	0.0	50.0	1045.0	7.240564	4.1727543	20.655682	0.0	2070	2068	2068	0.78	20	62	139	243	304	4950	0	130	2020-02-29_145108
68	5000	2920	9	0	3	0	49	1889	8.86279	5.023589373676207	21.86483	0.0	49.0	1045.0	7.240564	4.1727543	20.655682	0.0	2071	2068	2068	0.7346939	20	62	139	243	304	4951	0	130	2020-02-29_145108
68	5000	2919	10	0	2	0	50	1889	8.879141	4.973408176960073	21.86483	0.0	50.0	1045.0	7.240564	4.1727543	20.655682	0.0	2071	2069	2069	0.76	20	62	139	243	304	4950	0	130	2020-02-29_145108
68	5000	2919	9	0	2	0	48	1892	8.430847	4.784131148170534	21.86483	0.0	48.0	1045.0	7.240564	4.1727543	20.655682	0.0	2072	2070	2070	0.7291667	20	62	139	243	304	4952	0	130	2020-02-29_145109
69	5000	2919	9	0	1	0	47	1894	8.396822	4.660315665166794	18.735619	0.0	47.0	1045.0	7.240564	4.1727543	20.655682	0.0	2072	2071	2071	0.70212764	20	62	139	243	304	4953	0	130	2020-02-29_145109
69	5000	2919	9	0	1	0	46	1895	8.186984	4.481704607985371	18.735619	0.0	46.0	1045.0	7.240564	4.1727543	20.655682	0.0	2072	2071	2071	0.6956522	20	62	139	243	304	4954	0	130	2020-02-29_145109
69	5000	2919	9	0	0	0	45	1897	8.268875	4.517839674051589	18.735619	0.0	45.0	1045.0	7.240564	4.1727543	20.655682	0.0	2072	2072	2072	0.6888889	20	62	139	243	304	4955	0	130	2020-02-29_145109
70	5000	2918	9	0	1	0	44	1898	8.305172	4.5634290193529745	18.735619	0.0	44.0	1045.0	7.240564	4.1727543	20.655682	0.0	2073	2072	2072	0.6818182	20	62	139	243	304	4956	0	130	2020-02-29_145109
70	5000	2918	8	0	2	0	43	1899	8.479321	4.467048160905654	18.735619	0.0	43.0	1045.0	7.240564	4.1727543	20.655682	0.0	2074	2072	2072	0.6976744	20	62	139	243	304	4957	0	130	2020-02-29_145109
70	5000	2918	8	0	2	0	40	1902	8.4777775	4.635217669498157	18.735619	0.0	40.0	1045.0	7.240564	4.1727543	20.655682	0.0	2074	2072	2072	0.675	20	62	139	243	304	4960	0	130	2020-02-29_145110
71	5000	2917	9	0	1	0	39	1904	8.789235	4.806171963260334	19.060665	0.0	39.0	1045.0	7.240564	4.1727543	20.655682	0.0	2074	2073	2073	0.6923077	20	62	139	243	304	4961	0	130	2020-02-29_145110
71	5000	2917	9	0	0	0	39	1905	8.683176	4.884327304092241	19.060665	0.0	39.0	1045.0	7.240564	4.1727543	20.655682	0.0	2074	2074	2074	0.64102566	20	62	139	243	304	4961	0	130	2020-02-29_145110
71	5000	2916	10	0	0	0	37	1907	8.916027	4.908701096095143	19.060665	0.0	37.0	1045.0	7.240564	4.1727543	20.655682	0.0	2074	2074	2074	0.6486486	20	62	139	243	304	4963	0	130	2020-02-29_145110
72	5000	2916	10	0	0	0	36	1908	8.989816	4.957477762900537	19.060665	0.0	36.0	1045.0	7.240564	4.1727543	20.655682	0.0	2074	2074	2074	0.6388889	20	62	139	243	304	4964	0	130	2020-02-29_145110
72	5000	2915	11	0	0	0	35	1909	8.845007	4.952001402095171	19.060665	0.0	35.0	1045.0	7.240564	4.1727543	20.655682	0.0	2074	2074	2074	0.6571429	20	62	139	243	304	4965	0	130	2020-02-29_145111
72	5000	2914	11	0	1	0	32	1912	8.695848	5.1233244227023915	19.060665	0.0	32.0	1045.0	7.240564	4.1727543	20.655682	0.0	2075	2074	2074	0.59375	20	62	139	243	304	4968	0	130	2020-02-29_145111
73	5000	2913	12	0	1	0	32	1912	8.695848	5.1233244227023915	19.060665	0.0	32.0	1045.0	7.240564	4.1727543	20.655682	0.0	2075	2074	2074	0.59375	20	62	139	243	304	4968	0	130	2020-02-29_145111
73	5000	2911	13	0	2	0	30	1914	8.372205	5.130448399331022	19.060665	0.0	30.0	1045.0	7.240564	4.1727543	20.655682	0.0	2076	2074	2074	0.56666666	20	62	139	243	304	4970	0	130	2020-02-29_145111
73	5000	2911	12	0	2	0	30	1915	8.639697	5.019352083682297	19.060665	0.0	30.0	1045.0	7.240564	4.1727543	20.655682	0.0	2077	2075	2075	0.56666666	20	62	139	243	304	4970	0	130	2020-02-29_145111
74	5000	2911	11	0	3	0	28	1916	8.862664	4.9021643860365	19.060665	0.0	28.0	1045.0	7.240564	4.1727543	20.655682	0.0	2078	2075	2075	0.5714286	20	62	139	243	304	4972	0	131	2020-02-29_145111
74	5000	2910	12	0	2	0	27	1918	9.540679	4.886214635081333	19.060665	0.0	27.0	1045.0	7.240564	4.1727543	20.655682	0.0	2078	2076	2076	0.5555556	20	62	139	243	304	4973	0	131	2020-02-29_145112
74	5000	2910	12	0	1	0	25	1921	9.738865	4.589043937959885	19.060665	1.8400421	25.0	1045.0	7.240564	4.1727543	20.655682	0.0	2078	2077	2077	0.6	20	62	139	243	304	4975	0	131	2020-02-29_145112
75	5000	2910	12	0	0	0	23	1924	9.730551	4.721172191088793	19.060665	1.8400421	23.0	1045.0	7.240564	4.1727543	20.655682	0.0	2078	2078	2078	0.6086956	20	62	139	243	304	4977	0	131	2020-02-29_145112
75	5000	2909	12	0	1	0	21	1926	9.713272	4.933051121002777	19.060665	1.8400421	21.0	1045.0	7.240564	4.1727543	20.655682	0.0	2079	2078	2078	0.61904764	20	62	139	243	304	4979	0	131	2020-02-29_145112
75	5000	2908	13	0	1	0	21	1926	9.713272	4.933051121002777	19.060665	1.8400421	21.0	1045.0	7.240564	4.1727543	20.655682	0.0	2079	2078	2078	0.61904764	20	62	139	243	304	4979	0	131	2020-02-29_145112
76	5000	2908	12	0	2	0	20	1927	9.577921	5.021037476163281	19.060665	1.8400421	20.0	1045.0	7.240564	4.1727543	20.655682	0.0	2080	2078	2078	0.65	20	62	139	243	304	4980	0	131	2020-02-29_145112
76	5000	2907	12	0	2	0	21	1927	9.229918	5.147185154494487	19.060665	1.8400421	21.0	1045.0	7.240564	4.1727543	20.655682	0.0	2081	2079	2079	0.61904764	20	62	139	243	304	4979	0	131	2020-02-29_145113
76	5000	2907	12	0	1	0	20	1929	8.436509	5.386062416108796	19.060665	0.0	20.0	1045.0	7.240564	4.1727543	20.655682	0.0	2081	2080	2080	0.55	20	62	139	243	304	4980	0	131	2020-02-29_145113
77	5000	2907	12	0	1	0	20	1929	8.436509	5.386062416108796	19.060665	0.0	20.0	1045.0	7.240564	4.1727543	20.655682	0.0	2081	2080	2080	0.55	20	62	139	243	304	4980	0	131	2020-02-29_145113
77	5000	2907	10	0	2	0	21	1929	8.91818	5.694849987114009	19.060665	0.0	21.0	1045.0	7.240564	4.1727543	20.655682	0.0	2083	2081	2081	0.52380955	20	62	139	243	304	4979	0	131	2020-02-29_145113
77	5000	2907	10	0	2	0	20	1929	8.436509	5.386062416108796	19.060665	0.0	20.0	1045.0	7.240564	4.1727543	20.655682	0.0	2083	2081	2081	0.55	20	62	139	243	304	4980	0	132	2020-02-29_145113
78	5000	2907	10	0	2	0	18	1931	8.548504	5.34934356797882	19.060665	0.0	18.0	1045.0	7.240564	4.1727543	20.655682	0.0	2083	2081	2081	0.5	20	62	139	243	304	4982	0	132	2020-02-29_145114
78	5000	2907	10	0	0	0	20	1931	8.554391	5.239329802773114	19.060665	0.0	20.0	1045.0	7.240564	4.1727543	20.655682	0.0	2083	2083	2083	0.5	20	62	139	243	304	4980	0	132	2020-02-29_145114
78	5000	2906	10	0	1	0	19	1932	8.615578	5.375553191350367	19.060665	0.0	19.0	1045.0	7.240564	4.1727543	20.655682	0.0	2084	2083	2083	0.5263158	20	62	139	243	304	4981	0	132	2020-02-29_145114
79	5000	2906	9	0	2	0	17	1934	8.707829	5.672897877161815	19.060665	0.0	17.0	1045.0	7.240564	4.1727543	20.655682	0.0	2085	2083	2083	0.5882353	20	62	139	243	304	4983	0	132	2020-02-29_145114
79	5000	2905	10	0	2	0	17	1934	8.707829	5.672897877161815	19.060665	0.0	17.0	1045.0	7.240564	4.1727543	20.655682	0.0	2085	2083	2083	0.5882353	20	62	139	243	304	4983	0	132	2020-02-29_145114
79	5000	2905	9	0	2	0	18	1934	8.793668	5.515555319197332	19.060665	0.0	18.0	1045.0	7.240564	4.1727543	20.655682	0.0	2086	2084	2084	0.6111111	20	62	139	243	304	4982	0	132	2020-02-29_145114
80	5000	2904	9	0	2	0	18	1935	8.625228	5.571642958879407	19.060665	0.0	18.0	1045.0	7.240564	4.1727543	20.655682	0.0	2087	2085	2085	0.5555556	20	62	139	243	304	4982	0	132	2020-02-29_145115
80	5000	2904	9	0	2	0	18	1935	8.625228	5.571642958879407	19.060665	0.0	18.0	1045.0	7.240564	4.1727543	20.655682	0.0	2087	2085	2085	0.5555556	20	62	139	243	304	4982	0	132	2020-02-29_145115
80	5000	2904	8	0	2	0	19	1935	9.307564	6.17775073849793	21.589577	0.0	19.0	1045.0	7.240564	4.1727543	20.655682	0.0	2088	2086	2086	0.7368421	20	62	139	243	304	4981	0	132	2020-02-29_145115
81	5000	2904	8	0	1	0	19	1936	9.139714	6.159583723691879	21.589577	0.0	19.0	1045.0	7.240564	4.1727543	20.655682	0.0	2088	2087	2087	0.7368421	20	62	139	243	304	4981	0	132	2020-02-29_145115
81	5000	2903	9	0	1	0	19	1936	9.139714	6.159583723691879	21.589577	0.0	19.0	1045.0	7.240564	4.1727543	20.655682	0.0	2088	2087	2087	0.7368421	20	62	139	243	304	4981	0	132	2020-02-29_145115
81	5000	2903	8	0	1	0	19	1937	9.320606	6.070873023509726	21.589577	0.0	19.0	1045.0	7.240564	4.1727543	20.655682	0.0	2089	2088	2088	0.84210527	20	62	139	243	304	4981	0	132	2020-02-29_145115
82	5000	2902	9	0	1	0	19	1937	9.320606	6.070873023509726	21.589577	0.0	19.0	1045.0	7.240564	4.1727543	20.655682	0.0	2089	2088	2088	0.84210527	20	62	139	243	304	4981	0	132	2020-02-29_145115
82	5000	2902	9	0	1	0	19	1937	9.320606	6.070873023509726	21.589577	0.0	19.0	1045.0	7.240564	4.1727543	20.655682	0.0	2089	2088	2088	0.84210527	20	62	139	243	304	4981	0	132	2020-02-29_145116
82	5000	2902	8	0	1	0	20	1937	9.161646	5.951563512712404	21.589577	0.0	20.0	1045.0	7.240564	4.1727543	20.655682	0.0	2090	2089	2089	0.85	20	62	139	243	304	4980	0	132	2020-02-29_145116
83	5000	2901	9	0	1	0	20	1937	9.161646	5.951563512712404	21.589577	0.0	20.0	1045.0	7.240564	4.1727543	20.655682	0.0	2090	2089	2089	0.85	20	62	139	243	304	4980	0	132	2020-02-29_145116
83	5000	2901	9	0	1	0	18	1939	8.656721	5.823459588559866	21.589577	0.0	18.0	1045.0	7.240564	4.1727543	20.655682	0.0	2090	2089	2089	0.9444444	20	62	139	243	304	4982	0	132	2020-02-29_145116
83	5000	2901	9	0	0	0	18	1940	8.644597	5.828701941848141	21.589577	0.0	18.0	1045.0	7.240564	4.1727543	20.655682	0.0	2090	2090	2090	1.0	20	62	139	243	304	4982	0	132	2020-02-29_145116
84	5000	2901	9	0	0	0	17	1941	8.965507	5.84188111147893	21.589577	0.0	17.0	1045.0	7.240564	4.1727543	20.655682	0.0	2090	2090	2090	1.0588236	20	62	139	243	304	4983	0	132	2020-02-29_145116
84	5000	2901	9	0	0	0	17	1941	8.965507	5.84188111147893	21.589577	0.0	17.0	1045.0	7.240564	4.1727543	20.655682	0.0	2090	2090	2090	1.0588236	20	62	139	243	304	4983	0	132	2020-02-29_145117
84	5000	2901	8	0	1	0	17	1941	8.965507	5.84188111147893	21.589577	0.0	17.0	1045.0	7.240564	4.1727543	20.655682	0.0	2091	2090	2090	1.0588236	20	62	139	243	304	4983	0	132	2020-02-29_145117
85	5000	2901	8	0	1	0	17	1941	8.965507	5.84188111147893	21.589577	0.0	17.0	1045.0	7.240564	4.1727543	20.655682	0.0	2091	2090	2090	1.0588236	20	62	139	243	304	4983	0	132	2020-02-29_145117
85	5000	2901	8	0	1	0	17	1941	8.965507	5.84188111147893	21.589577	0.0	17.0	1045.0	7.240564	4.1727543	20.655682	0.0	2091	2090	2090	1.0588236	20	62	139	243	304	4983	0	132	2020-02-29_145117
85	5000	2901	8	0	0	0	18	1941	9.085176	5.6901534042730475	21.589577	0.0	18.0	1045.0	7.240564	4.1727543	20.655682	0.0	2091	2091	2091	1.0	20	62	139	243	304	4982	0	132	2020-02-29_145117
86	5000	2900	9	0	0	0	17	1942	9.050171	5.863277671655304	21.589577	0.0	17.0	1045.0	7.240564	4.1727543	20.655682	0.0	2091	2091	2091	0.9411765	20	62	139	243	304	4983	0	132	2020-02-29_145117
86	5000	2900	8	0	1	0	17	1942	9.050171	5.863277671655304	21.589577	0.0	17.0	1045.0	7.240564	4.1727543	20.655682	0.0	2092	2091	2091	0.9411765	20	62	139	243	304	4983	0	132	2020-02-29_145117
86	5000	2900	6	0	3	0	17	1942	9.050171	5.863277671655304	21.589577	0.0	17.0	1045.0	7.240564	4.1727543	20.655682	0.0	2094	2091	2091	0.9411765	20	62	139	243	304	4983	0	132	2020-02-29_145118
87	5000	2899	7	0	3	0	16	1943	9.44833	5.813366240895308	21.589577	0.0	16.0	1045.0	7.240564	4.1727543	20.655682	0.0	2094	2091	2091	1.0	20	62	139	243	304	4984	0	132	2020-02-29_145118
87	5000	2899	6	0	3	0	16	1944	8.681099	5.242178585766918	21.589577	0.0	16.0	1045.0	7.240564	4.1727543	20.655682	0.0	2095	2092	2092	0.9375	20	62	139	243	304	4984	0	132	2020-02-29_145118
87	5000	2899	6	0	1	0	18	1944	9.05884	5.262071808635671	21.589577	0.0	18.0	1045.0	7.240564	4.1727543	20.655682	0.0	2095	2094	2094	1.0	20	62	139	243	304	4982	0	132	2020-02-29_145118
88	5000	2898	7	0	1	0	18	1944	9.05884	5.262071808635671	21.589577	0.0	18.0	1045.0	7.240564	4.1727543	20.655682	0.0	2095	2094	2094	1.0	20	62	139	243	304	4982	0	132	2020-02-29_145118
88	5000	2898	6	0	1	0	19	1944	8.804657	5.232461608075158	21.589577	0.0	19.0	1045.0	7.240564	4.1727543	20.655682	0.0	2096	2095	2095	1.1052631	20	62	139	243	304	4981	0	132	2020-02-29_145118
88	5000	2898	6	0	1	0	18	1945	9.167703	5.132019074545041	21.589577	0.0	18.0	1045.0	7.240564	4.1727543	20.655682	0.0	2096	2095	2095	1.1666666	20	62	139	243	304	4982	0	132	2020-02-29_145119
89	5000	2898	6	0	0	0	19	1945	8.685192	5.412756736251856	21.589577	0.0	19.0	1045.0	7.240564	4.1727543	20.655682	0.0	2096	2096	2096	1.1052631	20	62	139	243	304	4981	0	132	2020-02-29_145119
89	5000	2898	5	0	1	0	19	1945	8.685192	5.412756736251856	21.589577	0.0	19.0	1045.0	7.240564	4.1727543	20.655682	0.0	2097	2096	2096	1.1052631	20	62	139	243	304	4981	0	132	2020-02-29_145119
89	5000	2898	5	0	1	0	16	1948	8.092253	5.559105169342767	21.589577	0.0	16.0	1045.0	7.240564	4.1727543	20.655682	0.0	2097	2096	2096	1.125	20	62	139	243	304	4984	0	132	2020-02-29_145119
90	5000	2898	4	0	2	0	16	1948	8.092253	5.559105169342767	21.589577	0.0	16.0	1045.0	7.240564	4.1727543	20.655682	0.0	2098	2096	2096	1.125	20	62	139	243	304	4984	0	132	2020-02-29_145119
90	5000	2898	3	0	2	0	17	1948	8.038605	5.387123275295224	21.589577	0.0	17.0	1045.0	7.240564	4.1727543	20.655682	0.0	2099	2097	2097	1.117647	20	62	139	243	304	4983	0	132	2020-02-29_145120
90	5000	2898	3	0	2	0	17	1948	8.038605	5.387123275295224	21.589577	0.0	17.0	1045.0	7.240564	4.1727543	20.655682	0.0	2099	2097	2097	1.117647	20	62	139	243	304	4983	0	132	2020-02-29_145120
91	5000	2898	3	0	1	0	18	1948	8.060517	5.227104033511141	21.589577	0.0	18.0	1045.0	7.240564	4.1727543	20.655682	0.0	2099	2098	2098	1.0555556	20	62	139	243	304	4982	0	132	2020-02-29_145120
91	5000	2898	3	0	0	0	19	1948	8.17537	5.1044414627944095	21.589577	0.0	19.0	1045.0	7.240564	4.1727543	20.655682	0.0	2099	2099	2099	1.0	20	62	139	243	304	4981	0	132	2020-02-29_145120
91	5000	2898	3	0	0	0	19	1948	8.17537	5.1044414627944095	21.589577	0.0	19.0	1045.0	7.240564	4.1727543	20.655682	0.0	2099	2099	2099	1.0	20	62	139	243	304	4981	0	132	2020-02-29_145120
92	5000	2898	3	0	0	0	19	1948	8.17537	5.1044414627944095	21.589577	0.0	19.0	1045.0	7.240564	4.1727543	20.655682	0.0	2099	2099	2099	1.0	20	62	139	243	304	4981	0	132	2020-02-29_145121
92	5000	2898	3	0	0	0	18	1949	7.9186597	5.124669506302638	21.589577	0.0	18.0	1045.0	7.240564	4.1727543	20.655682	0.0	2099	2099	2099	1.0	20	62	139	243	304	4982	0	132	2020-02-29_145121
92	5000	2898	2	0	1	0	18	1949	7.9186597	5.124669506302638	21.589577	0.0	18.0	1045.0	7.240564	4.1727543	20.655682	0.0	2100	2099	2099	1.0	20	62	139	243	304	4982	0	132	2020-02-29_145121
93	5000	2898	2	0	1	0	17	1950	8.384463	4.873809669131322	21.589577	0.0	17.0	1045.0	7.240564	4.1727543	20.655682	0.0	2100	2099	2099	1.0588236	20	62	139	243	304	4983	0	132	2020-02-29_145122
93	5000	2898	2	0	1	0	17	1950	8.384463	4.873809669131322	21.589577	0.0	17.0	1045.0	7.240564	4.1727543	20.655682	0.0	2100	2099	2099	1.0588236	20	62	139	243	304	4983	0	132	2020-02-29_145122
93	5000	2898	2	0	0	0	18	1950	8.935938	5.275505779298985	21.589577	0.0	18.0	1045.0	7.240564	4.1727543	20.655682	0.0	2100	2100	2100	1.0	20	62	139	243	304	4982	0	132	2020-02-29_145122
94	5000	2898	2	0	0	0	18	1950	8.935938	5.275505779298985	21.589577	0.0	18.0	1045.0	7.240564	4.1727543	20.655682	0.0	2100	2100	2100	1.0	20	62	139	243	304	4982	0	132	2020-02-29_145123
94	5000	2898	2	0	0	0	18	1950	8.935938	5.275505779298985	21.589577	0.0	18.0	1045.0	7.240564	4.1727543	20.655682	0.0	2100	2100	2100	1.0	20	62	139	243	304	4982	0	132	2020-02-29_145123
94	5000	2898	2	0	0	0	18	1950	8.935938	5.275505779298985	21.589577	0.0	18.0	1045.0	7.240564	4.1727543	20.655682	0.0	2100	2100	2100	1.0	20	62	139	243	304	4982	0	132	2020-02-29_145123
95	5000	2898	1	0	1	0	17	1951	8.858468	5.4273028289671155	21.589577	0.0	17.0	1045.0	7.240564	4.1727543	20.655682	0.0	2101	2100	2100	1.0	20	62	139	243	304	4983	0	132	2020-02-29_145123
95	5000	2898	1	0	1	0	16	1952	8.062774	4.465263019944096	18.311005	0.0	16.0	1045.0	7.240564	4.1727543	20.655682	0.0	2101	2100	2100	0.8125	20	62	139	243	304	4984	0	132	2020-02-29_145124
95	5000	2898	1	0	1	0	16	1952	8.062774	4.465263019944096	18.311005	0.0	16.0	1045.0	7.240564	4.1727543	20.655682	0.0	2101	2100	2100	0.8125	20	62	139	243	304	4984	0	132	2020-02-29_145124
96	5000	2898	1	0	0	0	16	1953	8.204369	4.412499939483555	18.311005	0.0	16.0	1045.0	7.240564	4.1727543	20.655682	0.0	2101	2101	2101	0.75	20	62	139	243	304	4984	0	132	2020-02-29_145124
96	5000	2898	1	0	0	0	16	1953	8.204369	4.412499939483555	18.311005	0.0	16.0	1045.0	7.240564	4.1727543	20.655682	0.0	2101	2101	2101	0.75	20	62	139	243	304	4984	0	132	2020-02-29_145124
96	5000	2898	1	0	0	0	16	1953	8.204369	4.412499939483555	18.311005	0.0	16.0	1045.0	7.240564	4.1727543	20.655682	0.0	2101	2101	2101	0.75	20	62	139	243	304	4984	0	132	2020-02-29_145125
97	5000	2898	1	0	0	0	16	1953	8.204369	4.412499939483555	18.311005	0.0	16.0	1045.0	7.240564	4.1727543	20.655682	0.0	2101	2101	2101	0.75	20	62	139	243	304	4984	0	132	2020-02-29_145125
97	5000	2898	1	0	0	0	14	1955	8.576165	4.5890377034915915	18.311005	0.0	14.0	1045.0	7.240564	4.1727543	20.655682	0.0	2101	2101	2101	0.85714287	20	62	139	243	304	4986	0	132	2020-02-29_145125
97	5000	2898	1	0	0	0	11	1958	9.045519	5.094064527290867	18.311005	0.0	11.0	1045.0	7.240564	4.1727543	20.655682	0.0	2101	2101	2101	0.8181818	20	62	139	243	304	4989	0	132	2020-02-29_145125
98	5000	2898	1	0	0	0	11	1958	9.045519	5.094064527290867	18.311005	0.0	11.0	1045.0	7.240564	4.1727543	20.655682	0.0	2101	2101	2101	0.8181818	20	62	139	243	304	4989	0	132	2020-02-29_145125
98	5000	2898	1	0	0	0	11	1958	9.045519	5.094064527290867	18.311005	0.0	11.0	1045.0	7.240564	4.1727543	20.655682	0.0	2101	2101	2101	0.8181818	20	62	139	243	304	4989	0	132	2020-02-29_145126
98	5000	2898	1	0	0	0	10	1959	8.306299	4.706801286200462	18.311005	0.0	10.0	1045.0	7.240564	4.1727543	20.655682	0.0	2101	2101	2101	0.6	20	62	139	243	304	4990	0	132	2020-02-29_145126
99	5000	2898	1	0	0	0	9	1960	8.328377	4.991767399980962	18.311005	0.0	9.0	1045.0	7.240564	4.1727543	20.655682	0.0	2101	2101	2101	0.44444445	20	62	139	243	304	4991	0	132	2020-02-29_145126
99	5000	2898	1	0	0	0	8	1961	8.403947	5.330917387377152	18.311005	0.0	8.0	1045.0	7.240564	4.1727543	20.655682	0.0	2101	2101	2101	0.5	20	62	139	243	304	4992	0	132	2020-02-29_145126
99	5000	2898	1	0	0	0	8	1961	8.403947	5.330917387377152	18.311005	0.0	8.0	1045.0	7.240564	4.1727543	20.655682	0.0	2101	2101	2101	0.5	20	62	139	243	304	4992	0	132	2020-02-29_145126
100	5000	2898	1	0	0	0	8	1961	8.403947	5.330917387377152	18.311005	0.0	8.0	1045.0	7.240564	4.1727543	20.655682	0.0	2101	2101	2101	0.5	20	62	139	243	304	4992	0	132	2020-02-29_145127
100	5000	2898	1	0	0	0	8	1961	8.403947	5.330917387377152	18.311005	0.0	8.0	1045.0	7.240564	4.1727543	20.655682	0.0	2101	2101	2101	0.5	20	62	139	243	304	4992	0	132	2020-02-29_145127
100	5000	2898	1	0	0	0	8	1961	8.403947	5.330917387377152	18.311005	0.0	8.0	1045.0	7.240564	4.1727543	20.655682	0.0	2101	2101	2101	0.5	20	62	139	243	304	4992	0	132	2020-02-29_145127
101	5000	2898	1	0	0	0	8	1961	8.403947	5.330917387377152	18.311005	0.0	8.0	1045.0	7.240564	4.1727543	20.655682	0.0	2101	2101	2101	0.5	20	62	139	243	304	4992	0	132	2020-02-29_145127
101	5000	2898	1	0	0	0	8	1961	8.403947	5.330917387377152	18.311005	0.0	8.0	1045.0	7.240564	4.1727543	20.655682	0.0	2101	2101	2101	0.5	20	62	139	243	304	4992	0	132	2020-02-29_145128
101	5000	2898	0	0	1	0	8	1961	8.403947	5.330917387377152	18.311005	0.0	8.0	1045.0	7.240564	4.1727543	20.655682	0.0	2102	2101	2101	0.5	20	62	139	243	304	4992	0	132	2020-02-29_145128
102	5000	2898	0	0	1	0	8	1961	8.403947	5.330917387377152	18.311005	0.0	8.0	1045.0	7.240564	4.1727543	20.655682	0.0	2102	2101	2101	0.5	20	62	139	243	304	4992	0	132	2020-02-29_145128
102	5000	2898	0	0	1	0	7	1962	8.016001	5.634752931365685	18.311005	0.0	7.0	1045.0	7.240564	4.1727543	20.655682	0.0	2102	2101	2101	0.5714286	20	62	139	243	304	4993	0	132	2020-02-29_145128
102	5000	2898	0	0	0	0	8	1962	8.93651	5.83038237271455	18.311005	0.0	8.0	1045.0	7.240564	4.1727543	20.655682	0.0	2102	2102	2102	0.5	20	62	139	243	304	4992	0	132	2020-02-29_145129
103	5000	2898	0	0	0	0	8	1962	8.93651	5.83038237271455	18.311005	0.0	8.0	1045.0	7.240564	4.1727543	20.655682	0.0	2102	2102	2102	0.5	20	62	139	243	304	4992	0	132	2020-02-29_145129
103	5000	2898	0	0	0	0	7	1963	9.608955	5.953028560468028	18.311005	0.0	7.0	1045.0	7.240564	4.1727543	20.655682	0.0	2102	2102	2102	0.14285715	20	62	139	243	304	4993	0	132	2020-02-29_145129
103	5000	2898	0	0	0	0	6	1964	11.210448	4.580624051285889	18.311005	7.1802444	6.0	1045.0	7.240564	4.1727543	20.655682	0.0	2102	2102	2102	0.16666667	20	62	139	243	304	4994	0	132	2020-02-29_145129
104	5000	2898	0	0	0	0	6	1964	11.210448	4.580624051285889	18.311005	7.1802444	6.0	1045.0	7.240564	4.1727543	20.655682	0.0	2102	2102	2102	0.16666667	20	62	139	243	304	4994	0	132	2020-02-29_145129
104	5000	2898	0	0	0	0	6	1964	11.210448	4.580624051285889	18.311005	7.1802444	6.0	1045.0	7.240564	4.1727543	20.655682	0.0	2102	2102	2102	0.16666667	20	62	139	243	304	4994	0	132	2020-02-29_145130
104	5000	2898	0	0	0	0	6	1964	11.210448	4.580624051285889	18.311005	7.1802444	6.0	1045.0	7.240564	4.1727543	20.655682	0.0	2102	2102	2102	0.16666667	20	62	139	243	304	4994	0	132	2020-02-29_145130
105	5000	2898	0	0	0	0	6	1964	11.210448	4.580624051285889	18.311005	7.1802444	6.0	1045.0	7.240564	4.1727543	20.655682	0.0	2102	2102	2102	0.16666667	20	62	139	243	304	4994	0	132	2020-02-29_145130
105	5000	2898	0	0	0	0	6	1964	11.210448	4.580624051285889	18.311005	7.1802444	6.0	1045.0	7.240564	4.1727543	20.655682	0.0	2102	2102	2102	0.16666667	20	62	139	243	304	4994	0	132	2020-02-29_145130
105	5000	2898	0	0	0	0	5	1965	12.016489	4.621134611901969	18.311005	7.7156296	5.0	1045.0	7.240564	4.1727543	20.655682	0.0	2102	2102	2102	0.0	20	62	139	243	304	4995	0	132	2020-02-29_145130
106	5000	2898	0	0	0	0	5	1965	12.016489	4.621134611901969	18.311005	7.7156296	5.0	1045.0	7.240564	4.1727543	20.655682	0.0	2102	2102	2102	0.0	20	62	139	243	304	4995	0	132	2020-02-29_145131
106	5000	2898	0	0	0	0	4	1966	12.459932	5.211739771449885	18.311005	7.7156296	4.0	1045.0	7.240564	4.1727543	20.655682	0.0	2102	2102	2102	0.0	20	62	139	243	304	4996	0	132	2020-02-29_145131
106	5000	2898	0	0	0	0	4	1966	12.459932	5.211739771449885	18.311005	7.7156296	4.0	1045.0	7.240564	4.1727543	20.655682	0.0	2102	2102	2102	0.0	20	62	139	243	304	4996	0	132	2020-02-29_145131
107	5000	2898	0	0	0	0	4	1966	12.459932	5.211739771449885	18.311005	7.7156296	4.0	1045.0	7.240564	4.1727543	20.655682	0.0	2102	2102	2102	0.0	20	62	139	243	304	4996	0	132	2020-02-29_145131
107	5000	2898	0	0	0	0	4	1966	12.459932	5.211739771449885	18.311005	7.7156296	4.0	1045.0	7.240564	4.1727543	20.655682	0.0	2102	2102	2102	0.0	20	62	139	243	304	4996	0	132	2020-02-29_145131
107	5000	2898	0	0	0	0	4	1966	12.459932	5.211739771449885	18.311005	7.7156296	4.0	1045.0	7.240564	4.1727543	20.655682	0.0	2102	2102	2102	0.0	20	62	139	243	304	4996	0	132	2020-02-29_145132
108	5000	2898	0	0	0	0	4	1966	12.459932	5.211739771449885	18.311005	7.7156296	4.0	1045.0	7.240564	4.1727543	20.655682	0.0	2102	2102	2102	0.0	20	62	139	243	304	4996	0	132	2020-02-29_145132
108	5000	2898	0	0	0	0	4	1966	12.459932	5.211739771449885	18.311005	7.7156296	4.0	1045.0	7.240564	4.1727543	20.655682	0.0	2102	2102	2102	0.0	20	62	139	243	304	4996	0	132	2020-02-29_145132
108	5000	2898	0	0	0	0	4	1966	12.459932	5.211739771449885	18.311005	7.7156296	4.0	1045.0	7.240564	4.1727543	20.655682	0.0	2102	2102	2102	0.0	20	62	139	243	304	4996	0	132	2020-02-29_145132
109	5000	2898	0	0	0	0	4	1966	12.459932	5.211739771449885	18.311005	7.7156296	4.0	1045.0	7.240564	4.1727543	20.655682	0.0	2102	2102	2102	0.0	20	62	139	243	304	4996	0	132	2020-02-29_145132
109	5000	2898	0	0	0	0	3	1967	13.802236	5.471075991120061	18.311005	7.7156296	3.0	1045.0	7.240564	4.1727543	20.655682	0.0	2102	2102	2102	0.0	20	62	139	243	304	4997	0	132	2020-02-29_145133
109	5000	2898	0	0	0	0	3	1967	13.802236	5.471075991120061	18.311005	7.7156296	3.0	1045.0	7.240564	4.1727543	20.655682	0.0	2102	2102	2102	0.0	20	62	139	243	304	4997	0	132	2020-02-29_145133
110	5000	2898	0	0	0	0	3	1967	13.802236	5.471075991120061	18.311005	7.7156296	3.0	1045.0	7.240564	4.1727543	20.655682	0.0	2102	2102	2102	0.0	20	62	139	243	304	4997	0	132	2020-02-29_145133
110	5000	2898	0	0	0	0	3	1967	13.802236	5.471075991120061	18.311005	7.7156296	3.0	1045.0	7.240564	4.1727543	20.655682	0.0	2102	2102	2102	0.0	20	62	139	243	304	4997	0	132	2020-02-29_145133
110	5000	2898	0	0	0	0	2	1968	11.547852	5.419580331299392	15.380074	7.7156296	2.0	1045.0	7.240564	4.1727543	20.655682	0.0	2102	2102	2102	0.0	20	62	139	243	304	4998	0	132	2020-02-29_145134
111	5000	2898	0	0	0	0	2	1968	11.547852	5.419580331299392	15.380074	7.7156296	2.0	1045.0	7.240564	4.1727543	20.655682	0.0	2102	2102	2102	0.0	20	62	139	243	304	4998	0	132	2020-02-29_145134
111	5000	2898	0	0	0	0	1	1969	15.380074	NaN	15.380074	15.380074	1.0	1045.0	7.240564	4.1727543	20.655682	0.0	2102	2102	2102	0.0	20	62	139	243	304	4999	0	132	2020-02-29_145134
111	5000	2898	0	0	0	0	1	1969	15.380074	NaN	15.380074	15.380074	1.0	1045.0	7.240564	4.1727543	20.655682	0.0	2102	2102	2102	0.0	20	62	139	243	304	4999	0	132	2020-02-29_145134
112	5000	2898	0	0	0	0	1	1969	15.380074	NaN	15.380074	15.380074	1.0	1045.0	7.240564	4.1727543	20.655682	0.0	2102	2102	2102	0.0	20	62	139	243	304	4999	0	132	2020-02-29_145134
112	5000	2898	0	0	0	0	1	1969	15.380074	NaN	15.380074	15.380074	1.0	1045.0	7.240564	4.1727543	20.655682	0.0	2102	2102	2102	0.0	20	62	139	243	304	4999	0	132	2020-02-29_145134
112	5000	2898	0	0	0	0	1	1969	15.380074	NaN	15.380074	15.380074	1.0	1045.0	7.240564	4.1727543	20.655682	0.0	2102	2102	2102	0.0	20	62	139	243	304	4999	0	132	2020-02-29_145135
113	5000	2898	0	0	0	0	1	1969	15.380074	NaN	15.380074	15.380074	1.0	1045.0	7.240564	4.1727543	20.655682	0.0	2102	2102	2102	0.0	20	62	139	243	304	4999	0	132	2020-02-29_145135
113	5000	2898	0	0	0	0	1	1969	15.380074	NaN	15.380074	15.380074	1.0	1045.0	7.240564	4.1727543	20.655682	0.0	2102	2102	2102	0.0	20	62	139	243	304	4999	0	132	2020-02-29_145135
113	5000	2898	0	0	0	0	1	1969	15.380074	NaN	15.380074	15.380074	1.0	1045.0	7.240564	4.1727543	20.655682	0.0	2102	2102	2102	0.0	20	62	139	243	304	4999	0	132	2020-02-29_145135
114	5000	2898	0	0	0	0	1	1969	15.380074	NaN	15.380074	15.380074	1.0	1045.0	7.240564	4.1727543	20.655682	0.0	2102	2102	2102	0.0	20	62	139	243	304	4999	0	132	2020-02-29_145136
114	5000	2898	0	0	0	0	1	1969	15.380074	NaN	15.380074	15.380074	1.0	1045.0	7.240564	4.1727543	20.655682	0.0	2102	2102	2102	0.0	20	62	139	243	304	4999	0	132	2020-02-29_145136
114	5000	2898	0	0	0	0	1	1969	15.380074	NaN	15.380074	15.380074	1.0	1045.0	7.240564	4.1727543	20.655682	0.0	2102	2102	2102	0.0	20	62	139	243	304	4999	0	132	2020-02-29_145136
115	5000	2898	0	0	0	0	1	1969	15.380074	NaN	15.380074	15.380074	1.0	1045.0	7.240564	4.1727543	20.655682	0.0	2102	2102	2102	0.0	20	62	139	243	304	4999	0	132	2020-02-29_145136
115	5000	2898	0	0	0	0	1	1969	15.380074	NaN	15.380074	15.380074	1.0	1045.0	7.240564	4.1727543	20.655682	0.0	2102	2102	2102	0.0	20	62	139	243	304	4999	0	132	2020-02-29_145136
115	5000	2898	0	0	0	0	1	1969	15.380074	NaN	15.380074	15.380074	1.0	1045.0	7.240564	4.1727543	20.655682	0.0	2102	2102	2102	0.0	20	62	139	243	304	4999	0	132	2020-02-29_145137
116	5000	2898	0	0	0	0	1	1969	15.380074	NaN	15.380074	15.380074	1.0	1045.0	7.240564	4.1727543	20.655682	0.0	2102	2102	2102	0.0	20	62	139	243	304	4999	0	132	2020-02-29_145137
116	5000	2898	0	0	0	0	1	1969	15.380074	NaN	15.380074	15.380074	1.0	1045.0	7.240564	4.1727543	20.655682	0.0	2102	2102	2102	0.0	20	62	139	243	304	4999	0	132	2020-02-29_145137
116	5000	2898	0	0	0	0	1	1969	15.380074	NaN	15.380074	15.380074	1.0	1045.0	7.240564	4.1727543	20.655682	0.0	2102	2102	2102	0.0	20	62	139	243	304	4999	0	132	2020-02-29_145137
117	5000	2898	0	0	0	0	1	1969	15.380074	NaN	15.380074	15.380074	1.0	1045.0	7.240564	4.1727543	20.655682	0.0	2102	2102	2102	0.0	20	62	139	243	304	4999	0	132	2020-02-29_145138
117	5000	2898	0	0	0	0	1	1969	15.380074	NaN	15.380074	15.380074	1.0	1045.0	7.240564	4.1727543	20.655682	0.0	2102	2102	2102	0.0	20	62	139	243	304	4999	0	132	2020-02-29_145138
117	5000	2898	0	0	0	0	1	1969	15.380074	NaN	15.380074	15.380074	1.0	1045.0	7.240564	4.1727543	20.655682	0.0	2102	2102	2102	0.0	20	62	139	243	304	4999	0	132	2020-02-29_145138
118	5000	2898	0	0	0	0	1	1969	15.380074	NaN	15.380074	15.380074	1.0	1045.0	7.240564	4.1727543	20.655682	0.0	2102	2102	2102	0.0	20	62	139	243	304	4999	0	132	2020-02-29_145138
118	5000	2898	0	0	0	0	1	1969	15.380074	NaN	15.380074	15.380074	1.0	1045.0	7.240564	4.1727543	20.655682	0.0	2102	2102	2102	0.0	20	62	139	243	304	4999	0	132	2020-02-29_145138
118	5000	2898	0	0	0	0	1	1969	15.380074	NaN	15.380074	15.380074	1.0	1045.0	7.240564	4.1727543	20.655682	0.0	2102	2102	2102	0.0	20	62	139	243	304	4999	0	132	2020-02-29_145139
119	5000	2898	0	0	0	0	0	1970	NaN	-0.0	9999.0	9999.0	0.0	1045.0	7.240564	4.1727543	20.655682	0.0	2102	2102	2102	0.0	20	62	139	243	304	5000	0	132	2020-02-29_145139
119	5000	2898	0	0	0	0	0	1970	NaN	-0.0	9999.0	9999.0	0.0	1045.0	7.240564	4.1727543	20.655682	0.0	2102	2102	2102	0.0	20	62	139	243	304	5000	0	132	2020-02-29_145139
119	5000	2898	0	0	0	0	0	1970	NaN	-0.0	9999.0	9999.0	0.0	1045.0	7.240564	4.1727543	20.655682	0.0	2102	2102	2102	0.0	20	62	139	243	304	5000	0	132	2020-02-29_145140
120	5000	2898	0	0	0	0	0	1970	NaN	-0.0	9999.0	9999.0	0.0	1045.0	7.240564	4.1727543	20.655682	0.0	2102	2102	2102	0.0	20	62	139	243	304	5000	0	132	2020-02-29_145140
120	5000	2898	0	0	0	0	0	1970	NaN	-0.0	9999.0	9999.0	0.0	1045.0	7.240564	4.1727543	20.655682	0.0	2102	2102	2102	0.0	20	62	139	243	304	5000	0	132	2020-02-29_145140
120	5000	2898	0	0	0	0	0	1970	NaN	-0.0	9999.0	9999.0	0.0	1045.0	7.240564	4.1727543	20.655682	0.0	2102	2102	2102	0.0	20	62	139	243	304	5000	0	132	2020-02-29_145140
121	5000	2898	0	0	0	0	0	1970	NaN	-0.0	9999.0	9999.0	0.0	1045.0	7.240564	4.1727543	20.655682	0.0	2102	2102	2102	0.0	20	62	139	243	304	5000	0	132	2020-02-29_145140
121	5000	2898	0	0	0	0	0	1970	NaN	-0.0	9999.0	9999.0	0.0	1045.0	7.240564	4.1727543	20.655682	0.0	2102	2102	2102	0.0	20	62	139	243	304	5000	0	132	2020-02-29_145141
121	5000	2898	0	0	0	0	0	1970	NaN	-0.0	9999.0	9999.0	0.0	1045.0	7.240564	4.1727543	20.655682	0.0	2102	2102	2102	0.0	20	62	139	243	304	5000	0	132	2020-02-29_145141
122	5000	2898	0	0	0	0	0	1970	NaN	-0.0	9999.0	9999.0	0.0	1045.0	7.240564	4.1727543	20.655682	0.0	2102	2102	2102	0.0	20	62	139	243	304	5000	0	132	2020-02-29_145141
122	5000	2898	0	0	0	0	0	1970	NaN	-0.0	9999.0	9999.0	0.0	1045.0	7.240564	4.1727543	20.655682	0.0	2102	2102	2102	0.0	20	62	139	243	304	5000	0	132	2020-02-29_145141
122	5000	2898	0	0	0	0	0	1970	NaN	-0.0	9999.0	9999.0	0.0	1045.0	7.240564	4.1727543	20.655682	0.0	2102	2102	2102	0.0	20	62	139	243	304	5000	0	132	2020-02-29_145141
123	5000	2898	0	0	0	0	0	1970	NaN	-0.0	9999.0	9999.0	0.0	1045.0	7.240564	4.1727543	20.655682	0.0	2102	2102	2102	0.0	20	62	139	243	304	5000	0	132	2020-02-29_145142
123	5000	2898	0	0	0	0	0	1970	NaN	-0.0	9999.0	9999.0	0.0	1045.0	7.240564	4.1727543	20.655682	0.0	2102	2102	2102	0.0	20	62	139	243	304	5000	0	132	2020-02-29_145142
123	5000	2898	0	0	0	0	0	1970	NaN	-0.0	9999.0	9999.0	0.0	1045.0	7.240564	4.1727543	20.655682	0.0	2102	2102	2102	0.0	20	62	139	243	304	5000	0	132	2020-02-29_145142
