# Supplementary material for: Discrete simulation analysis of COVID-19 and prediction of isolation bed numbers
Source: PeerJ. 2021 Jun 23;9:e11629. doi: 10.7717/peerj.11629 (PMC8234972; doi:10.7717/peerj.11629)
Supplement: Supplemental Information 3 [file peerj-09-11629-s003.zip › raw_data/Hospital response time_output_2020-02-29_145218.csv]

worldTime(Day)	CITY_PERSON_SIZE	NORMAL	SHADOW	SUPER	CONFIRMED	DIAGNOSIS	FREEZE	CURED	shadow_average	shadow_std	shadow_max	shadow_min	real_countTmp	max_count	count_shadow_average	count_shadow_std	count_shadow_max	count_shadow_min	sum_confirmed_mark	sum_diagnosis_mark	sum_freeze_mark	r0	G1num	G2num	G3Num	G4Num	G5Num	BED_CanUse	BED_Need	DEATH	recordTime
0	5000	4977	23	0	0	0	0	0	NaN	-0.0	9999.0	9999.0	0.0	0.0	NaN	-0.0	9999.0	9999.0	0	0	0	0.0	0	0	0	0	0	5000	0	0	2020-02-29_145226
0	5000	4974	23	0	3	0	0	0	NaN	-0.0	9999.0	9999.0	0.0	0.0	NaN	-0.0	9999.0	9999.0	3	0	0	0.0	0	0	0	0	0	5000	0	0	2020-02-29_145226
0	5000	4973	23	0	4	0	0	0	NaN	-0.0	9999.0	9999.0	0.0	0.0	NaN	-0.0	9999.0	9999.0	4	0	0	0.0	0	0	0	0	0	5000	0	0	2020-02-29_145226
1	5000	4970	26	0	1	0	3	0	0.0	0.0	0.0	0.0	3.0	3.0	0.0	0.0	0.0	0.0	4	3	3	0.33333334	2	1	0	0	0	4997	0	0	2020-02-29_145227
1	5000	4967	28	0	2	0	3	0	0.0	0.0	0.0	0.0	3.0	3.0	0.0	0.0	0.0	0.0	5	3	3	0.33333334	2	1	0	0	0	4997	0	0	2020-02-29_145227
1	5000	4959	35	0	2	0	4	0	0.13467917	0.2693583445256845	0.5387167	0.0	4.0	4.0	0.13467917	0.26935834	0.5387167	0.0	6	4	4	0.25	3	1	0	0	0	4996	0	0	2020-02-29_145227
2	5000	4954	39	0	2	0	5	0	0.10774334	0.24092143365156646	0.5387167	0.0	5.0	5.0	0.10774334	0.24092144	0.5387167	0.0	7	5	5	0.2	3	1	1	0	0	4995	0	0	2020-02-29_145227
2	5000	4948	43	0	4	0	5	0	0.10774334	0.24092143365156646	0.5387167	0.0	5.0	5.0	0.10774334	0.24092144	0.5387167	0.0	9	5	5	0.2	3	1	1	0	0	4995	0	0	2020-02-29_145227
2	5000	4943	46	0	5	0	6	0	0.32355228	0.5708550785498687	1.4025971	0.0	6.0	6.0	0.32355228	0.5708551	1.4025971	0.0	11	6	6	0.33333334	4	1	1	0	0	4994	0	0	2020-02-29_145227
3	5000	4930	57	0	6	0	7	0	0.53372425	0.762081783544078	1.7947559	0.0	7.0	7.0	0.53372425	0.7620818	1.7947559	0.0	13	7	7	0.5714286	5	1	1	0	0	4993	0	0	2020-02-29_145227
3	5000	4920	66	0	4	0	10	0	0.7821419	0.9314762826235456	2.2691808	0.0	10.0	10.0	0.7821419	0.9314763	2.2691808	0.0	14	10	10	1.2	6	2	2	0	0	4990	0	0	2020-02-29_145228
3	5000	4911	72	0	6	0	11	0	0.9526735	1.0491780242628366	2.6579888	0.0	11.0	11.0	0.9526735	1.049178	2.6579888	0.0	17	11	11	1.0909091	6	3	2	0	0	4989	0	0	2020-02-29_145228
4	5000	4899	84	0	4	0	13	0	1.1316731	1.096284980433313	2.8656454	0.0	13.0	13.0	1.1316731	1.096285	2.8656454	0.0	17	13	13	1.0	7	3	3	0	0	4987	0	0	2020-02-29_145228
4	5000	4888	95	0	1	0	16	0	0.9326561	1.0707579750727734	2.8656454	0.0	16.0	16.0	0.9326561	1.070758	2.8656454	0.0	17	16	16	0.875	7	4	4	1	0	4984	0	0	2020-02-29_145228
4	5000	4873	106	0	4	0	17	0	1.0808576	1.2034317220124697	3.4520824	0.0	17.0	17.0	1.0808576	1.2034317	3.4520824	0.0	21	17	17	0.8235294	8	4	4	1	0	4983	0	0	2020-02-29_145228
5	5000	4858	118	0	7	0	17	0	1.0808576	1.2034317220124697	3.4520824	0.0	17.0	17.0	1.0808576	1.2034317	3.4520824	0.0	24	17	17	0.8235294	8	4	4	1	0	4983	0	0	2020-02-29_145228
5	5000	4843	132	0	8	0	17	0	1.0808576	1.2034317220124697	3.4520824	0.0	17.0	17.0	1.0808576	1.2034317	3.4520824	0.0	25	17	17	0.8235294	8	4	4	1	0	4983	0	0	2020-02-29_145228
5	5000	4821	149	0	8	0	22	0	1.1502246	1.3203107845137247	4.465131	0.0	22.0	22.0	1.1502246	1.3203108	4.465131	0.0	30	22	22	0.95454544	9	5	6	1	1	4978	0	0	2020-02-29_145229
6	5000	4803	161	0	12	0	24	0	1.14458	1.279983545883041	4.465131	0.0	24.0	24.0	1.14458	1.2799835	4.465131	0.0	36	24	24	0.9166667	9	6	6	1	2	4976	0	0	2020-02-29_145229
6	5000	4784	177	0	12	0	27	0	1.1214705	1.2869289891171503	4.465131	0.0	27.0	27.0	1.1214705	1.286929	4.465131	0.0	39	27	27	0.8888889	9	6	6	4	2	4973	0	0	2020-02-29_145229
6	5000	4762	195	0	11	0	32	0	1.2306213	1.5214046119476619	5.585882	0.0	32.0	32.0	1.2306213	1.5214046	5.585882	0.0	43	32	32	0.875	10	8	6	6	2	4968	0	0	2020-02-29_145229
7	5000	4734	220	0	8	0	38	0	1.334411	1.6555752369367214	5.9841905	0.0	38.0	38.0	1.334411	1.6555753	5.9841905	0.0	46	38	38	0.81578946	11	8	8	6	5	4962	0	0	2020-02-29_145229
7	5000	4707	237	0	17	0	39	0	1.4017493	1.6869034595781247	5.9841905	0.0	39.0	39.0	1.4017493	1.6869035	5.9841905	0.0	56	39	39	0.8974359	11	8	9	6	5	4961	0	0	2020-02-29_145230
7	5000	4688	246	0	21	0	45	0	1.441589	1.733129380527027	5.9841905	0.0	45.0	45.0	1.441589	1.7331294	5.9841905	0.0	66	45	45	0.93333334	11	9	10	9	6	4955	0	0	2020-02-29_145230
8	5000	4664	268	0	18	0	50	0	1.3309216	1.689819860620189	5.9841905	0.0	50.0	50.0	1.3309216	1.6898198	5.9841905	0.0	68	50	50	0.88	11	9	11	11	7	4950	0	0	2020-02-29_145230
8	5000	4642	282	0	16	0	60	0	1.3030578	1.6661684563179984	5.9841905	0.0	60.0	60.0	1.3030578	1.6661685	5.9841905	0.0	76	60	60	0.9166667	11	10	16	12	7	4940	0	0	2020-02-29_145230
8	5000	4607	309	0	17	0	67	0	1.4796625	1.7796225893476283	5.9841905	0.0	67.0	67.0	1.4796625	1.7796226	5.9841905	0.0	84	67	67	0.9402985	11	11	17	14	10	4933	0	0	2020-02-29_145231
9	5000	4575	335	0	21	0	69	0	1.482348	1.7739399605690191	5.9841905	0.0	69.0	69.0	1.482348	1.77394	5.9841905	0.0	90	69	69	0.942029	11	11	18	14	10	4931	0	0	2020-02-29_145231
9	5000	4554	346	0	23	0	77	0	1.791629	2.1260659405376883	8.311589	0.0	77.0	77.0	1.791629	2.126066	8.311589	0.0	100	77	77	1.038961	13	12	20	16	11	4923	0	0	2020-02-29_145231
9	5000	4524	363	0	28	0	85	0	1.8103045	2.1124187973035595	8.311589	0.0	85.0	85.0	1.8103045	2.112419	8.311589	0.0	113	85	85	1.0588236	13	12	22	19	12	4915	0	0	2020-02-29_145231
10	5000	4499	378	0	31	0	92	0	1.9474673	2.2462895847031716	8.311589	0.0	92.0	92.0	1.9474673	2.2462895	8.311589	0.0	123	92	92	1.076087	13	13	23	22	13	4908	0	0	2020-02-29_145232
10	5000	4468	399	0	31	0	102	0	2.1533444	2.373800376289242	8.311589	0.0	102.0	102.0	2.1533444	2.3738003	8.311589	0.0	133	102	102	1.2058823	13	16	25	26	14	4898	0	0	2020-02-29_145232
10	5000	4444	408	0	33	0	115	0	2.4428356	2.5827115038575648	9.599977	0.0	115.0	115.0	2.4428356	2.5827115	9.599977	0.0	148	115	115	1.3391304	14	19	29	28	15	4885	0	0	2020-02-29_145232
11	5000	4415	423	0	35	0	127	0	2.5246034	2.7093731766884903	9.928984	0.0	127.0	127.0	2.5246034	2.7093732	9.928984	0.0	162	127	127	1.3779528	15	20	30	34	18	4873	0	0	2020-02-29_145232
11	5000	4387	432	0	46	0	135	0	2.5429523	2.6769097614547412	9.928984	0.0	135.0	135.0	2.5429523	2.6769097	9.928984	0.0	181	135	135	1.3481481	15	20	31	35	22	4865	0	0	2020-02-29_145233
11	5000	4357	452	0	39	0	151	0	2.6346667	2.6831446109377604	9.928984	0.0	151.0	151.0	2.6346667	2.6831446	9.928984	0.0	191	152	152	1.2980132	15	20	33	41	27	4849	0	1	2020-02-29_145233
12	5000	4330	460	0	44	0	165	0	2.7361462	2.780464833045938	9.928984	0.0	165.0	165.0	2.7361462	2.780465	9.928984	0.0	210	166	166	1.2666667	15	23	36	44	30	4835	0	1	2020-02-29_145233
12	5000	4299	470	0	50	0	180	0	2.9611824	2.9104043125189842	11.244873	0.0	180.0	180.0	2.9611824	2.9104042	11.244873	0.0	231	181	181	1.35	16	26	40	46	32	4820	0	1	2020-02-29_145234
12	5000	4281	475	0	48	0	194	0	2.9986966	2.9095196123578244	11.244873	0.0	194.0	194.0	2.9986966	2.9095197	11.244873	0.0	244	196	196	1.3350515	16	26	44	51	35	4806	0	2	2020-02-29_145234
13	5000	4249	493	0	43	0	213	0	3.0432582	2.965179223341835	11.960528	0.0	213.0	213.0	3.0432582	2.9651792	11.960528	0.0	258	215	215	1.3568075	17	28	50	53	40	4787	0	2	2020-02-29_145234
13	5000	4216	514	0	37	0	231	0	3.2255182	3.0449077808966627	12.063575	0.0	231.0	231.0	3.2255182	3.0449078	12.063575	0.0	270	233	233	1.3506494	18	28	54	58	45	4769	0	2	2020-02-29_145235
13	5000	4186	524	0	46	0	242	0	3.3329475	3.0465815476172207	12.063575	0.0	242.0	242.0	3.3329475	3.0465815	12.063575	0.0	290	244	244	1.3595041	18	30	55	62	48	4758	0	2	2020-02-29_145235
14	5000	4148	546	0	45	0	259	0	3.3214636	3.0111729464999035	12.063575	0.0	259.0	259.0	3.3214636	3.011173	12.063575	0.0	306	261	261	1.3281853	18	30	58	68	51	4741	0	2	2020-02-29_145235
14	5000	4120	558	0	50	0	270	0	3.3311186	2.9977888859884803	12.063575	0.0	270.0	270.0	3.3311186	2.997789	12.063575	0.0	322	272	272	1.3222222	18	31	59	70	55	4730	0	2	2020-02-29_145236
14	5000	4094	560	0	54	0	287	3	3.4718466	3.0288387815504514	12.386642	0.0	287.0	287.0	3.4718466	3.0288389	12.386642	0.0	346	292	292	1.3310105	18	32	62	81	58	4713	0	2	2020-02-29_145236
15	5000	4070	567	0	57	0	300	4	3.6191828	3.1068875124887914	12.386642	0.0	300.0	300.0	3.6191828	3.1068876	12.386642	0.0	363	306	306	1.3633333	18	33	66	85	60	4700	0	2	2020-02-29_145236
15	5000	4034	587	0	51	0	322	4	3.6831987	3.17672839240527	14.080745	0.0	322.0	322.0	3.6831987	3.1767285	14.080745	0.0	379	328	328	1.3478261	19	34	69	92	64	4678	0	2	2020-02-29_145237
15	5000	4007	596	0	50	0	340	5	3.7888172	3.1966381354412827	14.514904	0.0	340.0	340.0	3.7888172	3.196638	14.514904	0.0	397	347	347	1.3588235	19	35	71	98	69	4660	0	2	2020-02-29_145237
16	5000	3975	598	0	62	0	355	6	3.8783612	3.2216931562786812	14.514904	0.0	355.0	355.0	3.8783612	3.221693	14.514904	0.0	427	365	365	1.3774648	19	37	75	99	74	4645	0	4	2020-02-29_145238
16	5000	3944	613	0	59	0	371	6	3.954686	3.2665608356485825	14.897819	0.0	371.0	371.0	3.954686	3.2665608	14.897819	0.0	443	384	384	1.4043126	19	40	76	106	78	4629	0	7	2020-02-29_145238
16	5000	3909	624	0	68	0	386	6	4.03863	3.35425336895515	15.484867	0.0	386.0	386.0	4.03863	3.3542533	15.484867	0.0	467	399	399	1.4067358	20	42	77	108	79	4614	0	7	2020-02-29_145238
17	5000	3872	632	0	67	0	415	7	4.180951	3.4334437627223986	15.484867	0.0	415.0	415.0	4.180951	3.4334438	15.484867	0.0	496	429	429	1.3879519	20	43	82	116	86	4585	0	7	2020-02-29_145239
17	5000	3843	635	0	77	0	429	8	4.1976395	3.446502134157818	15.484867	0.0	429.0	429.0	4.1976395	3.4465022	15.484867	0.0	522	445	445	1.3543123	20	43	83	118	92	4571	0	8	2020-02-29_145239
17	5000	3820	638	0	72	0	452	9	4.28794	3.461651523895521	15.484867	0.0	452.0	452.0	4.28794	3.4616516	15.484867	0.0	542	470	470	1.3362832	20	44	84	126	97	4548	0	9	2020-02-29_145240
18	5000	3788	642	0	74	0	475	11	4.395176	3.4958521924667676	15.484867	0.0	475.0	475.0	4.395176	3.4958522	15.484867	0.0	570	496	496	1.328421	20	44	89	137	102	4525	0	10	2020-02-29_145240
18	5000	3755	651	0	68	0	505	11	4.4493213	3.551586097675812	15.484867	0.0	505.0	505.0	4.4493213	3.5515862	15.484867	0.0	594	526	526	1.3326733	20	45	92	141	112	4495	0	10	2020-02-29_145240
18	5000	3731	651	0	73	0	521	14	4.49157	3.5837862630445767	15.484867	0.0	521.0	521.0	4.49157	3.5837862	15.484867	0.0	618	545	545	1.3262956	20	45	93	145	117	4479	0	10	2020-02-29_145241
19	5000	3701	647	0	79	0	548	15	4.5940576	3.6070148628759906	15.484867	0.0	548.0	548.0	4.5940576	3.607015	15.484867	0.0	652	573	573	1.3029197	20	45	97	153	127	4452	0	10	2020-02-29_145241
19	5000	3669	654	0	81	0	567	18	4.6712008	3.6128011188603333	15.484867	0.0	567.0	567.0	4.6712008	3.612801	15.484867	0.0	677	596	596	1.3051146	20	45	99	162	132	4433	0	11	2020-02-29_145242
19	5000	3645	651	0	84	0	588	19	4.7215967	3.657444163878602	15.484867	0.0	588.0	588.0	4.7215967	3.6574442	15.484867	0.0	704	620	620	1.2840136	20	46	101	166	138	4412	0	13	2020-02-29_145242
20	5000	3618	648	0	79	0	619	23	4.8534775	3.703319431785864	15.484867	0.0	619.0	619.0	4.8534775	3.7033195	15.484867	0.0	734	655	655	1.2875606	20	48	108	170	147	4381	0	13	2020-02-29_145243
20	5000	3590	641	0	89	0	640	26	4.9375553	3.730124508617974	15.484867	0.0	640.0	640.0	4.9375553	3.7301245	15.484867	0.0	769	680	680	1.2859375	20	48	111	172	152	4360	0	14	2020-02-29_145243
20	5000	3570	622	0	102	0	662	29	4.949013	3.719704128927823	15.484867	0.0	662.0	662.0	4.949013	3.7197042	15.484867	0.0	808	706	706	1.2885196	20	48	113	179	158	4338	0	15	2020-02-29_145244
21	5000	3541	610	0	112	0	687	34	5.0743785	3.777191127467013	15.484867	0.0	687.0	687.0	5.0743785	3.7771912	15.484867	0.0	849	737	737	1.2896652	20	48	114	185	167	4313	0	16	2020-02-29_145244
21	5000	3521	606	0	102	0	718	37	5.143392	3.8209336600795627	15.962891	0.0	718.0	718.0	5.143392	3.8209336	15.962891	0.0	873	771	771	1.2994429	20	48	119	193	175	4282	0	16	2020-02-29_145244
21	5000	3490	619	0	78	0	755	41	5.240282	3.844659341074782	15.962891	0.0	755.0	755.0	5.240282	3.8446593	15.962891	0.0	891	813	813	1.2953643	20	49	122	200	184	4245	0	17	2020-02-29_145245
22	5000	3468	618	0	62	0	786	47	5.334227	3.8592236446709594	15.962891	0.0	786.0	786.0	5.334227	3.8592236	15.962891	0.0	914	852	852	1.2659034	20	49	126	205	194	4214	0	19	2020-02-29_145245
22	5000	3444	606	0	75	0	807	48	5.393349	3.8965646529950844	17.93478	0.0	807.0	807.0	5.393349	3.8965647	17.93478	0.0	950	875	875	1.2651796	20	49	128	208	202	4193	0	20	2020-02-29_145246
22	5000	3417	600	0	89	0	823	51	5.465579	3.9339286714651163	17.93478	0.0	823.0	823.0	5.465579	3.9339287	17.93478	0.0	983	894	894	1.2709599	20	49	130	212	205	4177	0	20	2020-02-29_145246
23	5000	3395	589	0	98	0	843	54	5.512396	3.933524895437595	17.93478	0.0	843.0	843.0	5.512396	3.9335248	17.93478	0.0	1016	918	918	1.2586002	20	49	131	215	213	4157	0	21	2020-02-29_145247
23	5000	3380	572	0	98	0	868	60	5.591688	3.937933640594652	17.93478	0.0	868.0	868.0	5.591688	3.9379337	17.93478	0.0	1048	950	950	1.2373272	20	49	134	221	222	4132	0	22	2020-02-29_145247
23	5000	3359	567	0	91	0	894	65	5.6886578	3.938471235351592	17.93478	0.0	894.0	894.0	5.6886578	3.9384713	17.93478	0.0	1074	983	983	1.2270694	20	52	135	227	227	4106	0	24	2020-02-29_145248
24	5000	3340	560	0	82	0	920	74	5.8091927	4.002061551041562	17.93478	0.0	920.0	920.0	5.8091927	4.0020614	17.93478	0.0	1100	1018	1018	1.2184782	20	52	138	233	234	4080	0	24	2020-02-29_145248
24	5000	3313	552	0	86	0	940	83	5.9223027	4.081234502835958	18.210852	0.0	940.0	940.0	5.9223027	4.0812345	18.210852	0.0	1135	1049	1049	1.2159574	20	52	139	240	242	4060	0	26	2020-02-29_145249
24	5000	3295	539	0	91	0	958	91	5.9915314	4.10600833268767	18.210852	0.0	958.0	958.0	5.9915314	4.1060085	18.210852	0.0	1166	1075	1075	1.2056367	20	52	140	243	250	4042	0	26	2020-02-29_145249
25	5000	3274	530	0	95	0	971	101	6.0126624	4.107831425730223	18.210852	0.0	971.0	971.0	6.0126624	4.1078315	18.210852	0.0	1196	1101	1101	1.169928	20	52	141	246	257	4029	0	29	2020-02-29_145250
25	5000	3253	527	0	82	0	996	112	6.0231886	4.148595199892171	19.19264	0.0	996.0	996.0	6.0231886	4.1485953	19.19264	0.0	1220	1138	1138	1.1556225	20	52	143	249	264	4004	0	30	2020-02-29_145250
25	5000	3239	509	0	83	0	1016	122	6.0874887	4.146413535664314	19.19264	0.0	1016.0	1016.0	6.0874887	4.1464133	19.19264	0.0	1252	1169	1169	1.140748	20	52	144	250	269	3984	0	31	2020-02-29_145251
26	5000	3219	501	0	83	0	1035	131	6.135179	4.1529493491383676	19.19264	0.0	1035.0	1035.0	6.135179	4.1529493	19.19264	0.0	1280	1197	1197	1.1198068	20	52	145	253	274	3965	0	31	2020-02-29_145251
26	5000	3201	502	0	75	0	1052	139	6.168805	4.164523730758745	19.19264	0.0	1052.0	1052.0	6.168805	4.1645236	19.19264	0.0	1297	1222	1222	1.1074145	20	52	146	257	277	3948	0	31	2020-02-29_145252
26	5000	3187	490	0	67	0	1073	152	6.217164	4.183674901465498	19.19264	0.0	1073.0	1073.0	6.217164	4.183675	19.19264	0.0	1323	1256	1256	1.0876049	20	52	148	259	282	3927	0	31	2020-02-29_145252
27	5000	3174	476	0	68	0	1082	167	6.2728066	4.228296400206358	21.234396	0.0	1082.0	1082.0	6.2728066	4.2282963	21.234396	0.0	1350	1282	1282	1.0748614	20	52	148	261	286	3918	0	33	2020-02-29_145253
27	5000	3166	461	0	75	0	1078	182	6.351045	4.265271741610979	21.234396	0.0	1078.0	1082.0	6.2728066	4.2282963	21.234396	0.0	1373	1298	1298	1.0769944	20	52	149	264	287	3922	0	38	2020-02-29_145253
27	5000	3151	455	0	71	0	1084	198	6.447609	4.275598959205708	21.234396	0.0	1084.0	1084.0	6.447609	4.275599	21.234396	0.0	1394	1323	1323	1.0738007	20	52	150	265	293	3916	0	41	2020-02-29_145254
28	5000	3138	442	0	68	0	1092	218	6.488557	4.295041112558684	21.234396	0.0	1092.0	1092.0	6.488557	4.295041	21.234396	0.0	1420	1352	1352	1.0686814	20	52	150	267	299	3908	0	42	2020-02-29_145254
28	5000	3129	421	0	77	0	1097	232	6.5086946	4.274935778754529	21.234396	0.0	1097.0	1097.0	6.5086946	4.2749357	21.234396	0.0	1450	1373	1373	1.0556062	20	52	150	269	302	3903	0	44	2020-02-29_145254
28	5000	3107	428	0	70	0	1099	247	6.570659	4.290312593537743	21.234396	0.0	1099.0	1099.0	6.570659	4.290313	21.234396	0.0	1465	1395	1395	1.032757	20	53	150	269	306	3901	0	49	2020-02-29_145255
29	5000	3094	420	0	65	0	1103	265	6.6540775	4.321503459547256	21.234396	0.0	1103.0	1103.0	6.6540775	4.3215036	21.234396	0.0	1486	1421	1421	1.0290118	20	53	150	271	311	3897	0	53	2020-02-29_145255
29	5000	3076	418	0	56	0	1119	277	6.7079706	4.314293308846855	21.234396	0.0	1119.0	1119.0	6.7079706	4.3142934	21.234396	0.0	1506	1450	1450	1.0142984	20	53	151	274	316	3881	0	54	2020-02-29_145256
29	5000	3065	400	0	67	0	1117	295	6.7210436	4.32460490279836	21.234396	0.0	1117.0	1119.0	6.7079706	4.3142934	21.234396	0.0	1535	1468	1468	1.0044763	20	53	151	275	317	3883	0	56	2020-02-29_145256
30	5000	3051	396	0	67	0	1122	306	6.787967	4.345856738858028	21.234396	0.0	1122.0	1122.0	6.787967	4.3458567	21.234396	0.0	1553	1486	1486	1.0017825	20	53	152	276	320	3878	0	58	2020-02-29_145257
30	5000	3039	380	0	73	0	1129	320	6.812628	4.373418031508114	21.234396	0.0	1129.0	1129.0	6.812628	4.373418	21.234396	0.0	1581	1508	1508	0.9955713	20	53	152	278	321	3871	0	59	2020-02-29_145258
30	5000	3027	366	0	72	0	1134	338	6.8762465	4.365163808504011	21.234396	0.0	1134.0	1134.0	6.8762465	4.365164	21.234396	0.0	1607	1535	1535	1.0	20	53	152	280	326	3866	0	63	2020-02-29_145258
31	5000	3016	360	0	70	0	1128	361	6.9500146	4.367201475827369	21.234396	0.0	1128.0	1134.0	6.8762465	4.365164	21.234396	0.0	1624	1554	1554	0.9946808	20	53	153	285	328	3872	0	65	2020-02-29_145258
31	5000	3007	349	0	62	0	1140	376	7.027607	4.37542395581169	21.234396	0.0	1140.0	1140.0	7.027607	4.375424	21.234396	0.0	1644	1582	1582	0.9850877	20	53	153	288	331	3860	0	66	2020-02-29_145259
31	5000	2987	350	0	56	0	1145	394	7.0669947	4.346354191046597	21.234396	0.0	1145.0	1145.0	7.0669947	4.346354	21.234396	0.0	1663	1607	1607	0.9938865	20	53	153	288	333	3855	0	68	2020-02-29_145259
32	5000	2978	342	0	54	0	1142	413	7.137823	4.3746799896914785	21.234396	0.0	1142.0	1145.0	7.0669947	4.346354	21.234396	0.0	1680	1626	1626	0.98248684	20	53	153	290	336	3858	0	71	2020-02-29_145300
32	5000	2974	329	0	50	0	1139	433	7.1834054	4.385695544487277	21.234396	0.0	1139.0	1145.0	7.0669947	4.346354	21.234396	0.0	1697	1647	1647	0.97980684	20	53	154	290	339	3861	0	75	2020-02-29_145300
32	5000	2963	325	0	47	0	1121	466	7.2097416	4.385887767046365	21.234396	0.0	1121.0	1145.0	7.0669947	4.346354	21.234396	0.0	1712	1665	1665	0.9821588	20	53	154	290	344	3879	0	78	2020-02-29_145301
33	5000	2957	316	0	47	0	1114	484	7.268704	4.383139749369167	21.234396	0.0	1114.0	1145.0	7.0669947	4.346354	21.234396	0.0	1727	1680	1680	0.9631957	20	53	154	291	347	3886	0	82	2020-02-29_145301
33	5000	2944	317	0	42	0	1105	508	7.3180413	4.392687981479759	21.234396	0.0	1105.0	1145.0	7.0669947	4.346354	21.234396	0.0	1739	1697	1697	0.9520362	20	53	154	293	347	3895	0	84	2020-02-29_145302
33	5000	2938	305	0	44	0	1094	534	7.3562465	4.400332975793032	21.234396	0.0	1094.0	1145.0	7.0669947	4.346354	21.234396	0.0	1757	1713	1713	0.9542962	20	53	155	294	348	3906	0	85	2020-02-29_145302
34	5000	2932	293	0	47	0	1087	552	7.414915	4.390340666880492	21.234396	0.0	1087.0	1145.0	7.0669947	4.346354	21.234396	0.0	1775	1728	1728	0.95860165	20	53	155	294	350	3913	0	89	2020-02-29_145303
34	5000	2927	278	0	55	0	1072	576	7.4813876	4.389957255022847	21.234396	0.0	1072.0	1145.0	7.0669947	4.346354	21.234396	0.0	1795	1740	1740	0.95988804	20	53	156	295	351	3928	0	92	2020-02-29_145303
34	5000	2918	268	0	57	0	1061	602	7.5698395	4.416878941071187	21.234396	0.0	1061.0	1145.0	7.0669947	4.346354	21.234396	0.0	1814	1757	1757	0.96324223	20	53	156	295	354	3939	0	94	2020-02-29_145304
35	5000	2908	264	0	53	0	1047	632	7.587474	4.4109024484277475	21.234396	0.0	1047.0	1145.0	7.0669947	4.346354	21.234396	0.0	1828	1775	1775	0.9446036	20	53	156	296	356	3953	0	96	2020-02-29_145304
35	5000	2898	259	0	47	0	1043	656	7.5783234	4.403654808728595	21.234396	0.0	1043.0	1145.0	7.0669947	4.346354	21.234396	0.0	1843	1796	1796	0.92809206	20	53	156	298	357	3957	0	97	2020-02-29_145305
35	5000	2888	255	0	43	0	1025	691	7.6754537	4.402663699068409	21.234396	0.0	1025.0	1145.0	7.0669947	4.346354	21.234396	0.0	1857	1814	1814	0.92195123	20	53	156	298	361	3975	0	98	2020-02-29_145305
36	5000	2884	248	0	39	0	1018	710	7.6741986	4.3818181995894045	21.234396	0.0	1018.0	1145.0	7.0669947	4.346354	21.234396	0.0	1868	1829	1829	0.913556	20	53	156	298	362	3982	0	101	2020-02-29_145306
36	5000	2876	240	0	41	0	1004	736	7.7286305	4.40479530508371	21.234396	0.0	1004.0	1145.0	7.0669947	4.346354	21.234396	0.0	1884	1843	1843	0.9113546	20	53	156	298	364	3996	0	103	2020-02-29_145306
36	5000	2868	232	0	43	0	985	763	7.7712054	4.430836792526535	21.234396	0.0	985.0	1145.0	7.0669947	4.346354	21.234396	0.0	1900	1857	1857	0.8822335	20	53	156	299	367	4015	0	109	2020-02-29_145307
37	5000	2860	229	0	43	0	969	787	7.7636633	4.4453103546512835	21.234396	0.0	969.0	1145.0	7.0669947	4.346354	21.234396	0.0	1911	1868	1868	0.873065	20	53	156	299	368	4031	0	112	2020-02-29_145307
37	5000	2856	224	0	35	0	962	810	7.7909536	4.468093930615463	21.234396	0.0	962.0	1145.0	7.0669947	4.346354	21.234396	0.0	1920	1885	1885	0.8814969	20	53	156	299	368	4038	0	113	2020-02-29_145308
37	5000	2850	219	0	31	0	947	838	7.8650875	4.502456842074791	21.234396	0.0	947.0	1145.0	7.0669947	4.346354	21.234396	0.0	1931	1900	1900	0.88912356	20	53	156	299	369	4053	0	115	2020-02-29_145308
38	5000	2843	209	0	37	0	928	867	7.8956785	4.496945934253124	21.234396	0.0	928.0	1145.0	7.0669947	4.346354	21.234396	0.0	1948	1911	1911	0.8814655	20	53	156	299	370	4072	0	116	2020-02-29_145308
38	5000	2839	203	0	38	0	901	899	7.919304	4.503817104969367	21.234396	0.0	901.0	1145.0	7.0669947	4.346354	21.234396	0.0	1958	1920	1920	0.89123195	20	53	156	299	372	4099	0	120	2020-02-29_145309
38	5000	2835	199	0	34	0	888	921	7.9273906	4.517345694612467	21.234396	0.0	888.0	1145.0	7.0669947	4.346354	21.234396	0.0	1966	1932	1932	0.8862613	20	53	156	299	373	4112	0	123	2020-02-29_145309
39	5000	2830	193	0	29	0	869	954	7.967909	4.513440088637028	21.234396	0.0	869.0	1145.0	7.0669947	4.346354	21.234396	0.0	1977	1948	1948	0.8757192	20	53	156	299	373	4131	0	125	2020-02-29_145310
39	5000	2825	187	0	30	0	851	980	8.022695	4.474117443495796	21.234396	0.0	851.0	1145.0	7.0669947	4.346354	21.234396	0.0	1988	1958	1958	0.8860164	20	53	156	299	374	4149	0	127	2020-02-29_145310
39	5000	2819	177	0	38	0	836	1002	8.059704	4.448133167057277	21.234396	0.0	836.0	1145.0	7.0669947	4.346354	21.234396	0.0	2004	1966	1966	0.8935407	20	53	156	299	374	4164	0	128	2020-02-29_145311
40	5000	2815	170	0	38	0	819	1029	8.16227	4.458264406806318	21.234396	0.0	819.0	1145.0	7.0669947	4.346354	21.234396	0.0	2015	1977	1977	0.9023199	20	53	156	299	376	4181	0	129	2020-02-29_145311
40	5000	2809	166	0	37	0	803	1055	8.157105	4.489218618119364	21.234396	0.0	803.0	1145.0	7.0669947	4.346354	21.234396	0.0	2025	1988	1988	0.88916564	20	53	156	299	376	4197	0	130	2020-02-29_145312
40	5000	2804	157	0	34	0	789	1085	8.2495775	4.487153259312478	21.234396	0.0	789.0	1145.0	7.0669947	4.346354	21.234396	0.0	2039	2005	2005	0.8948035	20	53	156	299	377	4211	0	131	2020-02-29_145312
41	5000	2796	160	0	28	0	772	1113	8.29314	4.47405605483292	21.234396	0.0	772.0	1145.0	7.0669947	4.346354	21.234396	0.0	2044	2016	2016	0.884715	20	53	156	299	377	4228	0	131	2020-02-29_145313
41	5000	2792	156	0	27	0	752	1139	8.390258	4.496569279397775	21.234396	0.0	752.0	1145.0	7.0669947	4.346354	21.234396	0.0	2052	2025	2025	0.89893615	20	53	156	299	377	4248	0	134	2020-02-29_145313
41	5000	2788	150	0	23	0	740	1164	8.448344	4.489776229549827	21.234396	0.0	740.0	1145.0	7.0669947	4.346354	21.234396	0.0	2062	2039	2039	0.8945946	20	53	156	299	378	4260	0	135	2020-02-29_145313
42	5000	2781	152	0	23	0	726	1183	8.449621	4.483206460474058	21.234396	0.0	726.0	1145.0	7.0669947	4.346354	21.234396	0.0	2067	2044	2044	0.8953168	20	53	156	299	378	4274	0	135	2020-02-29_145314
42	5000	2777	150	0	20	0	710	1207	8.479089	4.496678079902147	21.234396	0.0	710.0	1145.0	7.0669947	4.346354	21.234396	0.0	2073	2053	2053	0.8943662	20	53	156	299	378	4290	0	136	2020-02-29_145314
42	5000	2774	145	0	19	0	696	1229	8.455674	4.480649882931391	21.234396	0.0	696.0	1145.0	7.0669947	4.346354	21.234396	0.0	2081	2062	2062	0.9008621	20	53	156	299	378	4304	0	137	2020-02-29_145315
43	5000	2767	145	0	20	0	670	1259	8.525035	4.458345478552322	21.234396	0.0	670.0	1145.0	7.0669947	4.346354	21.234396	0.0	2088	2068	2068	0.8970149	20	53	156	300	378	4330	0	139	2020-02-29_145315
43	5000	2766	136	0	24	0	657	1277	8.549833	4.45447763345361	21.234396	0.0	657.0	1145.0	7.0669947	4.346354	21.234396	0.0	2098	2074	2074	0.8888889	20	53	156	300	378	4343	0	140	2020-02-29_145316
43	5000	2763	136	0	20	0	650	1289	8.53647	4.414796805279851	21.234396	0.0	650.0	1145.0	7.0669947	4.346354	21.234396	0.0	2101	2081	2081	0.8984615	20	53	156	300	378	4350	0	142	2020-02-29_145316
44	5000	2760	128	0	24	0	635	1309	8.57113	4.414908917050227	21.234396	0.0	635.0	1145.0	7.0669947	4.346354	21.234396	0.0	2112	2088	2088	0.88661414	20	53	156	301	378	4365	0	144	2020-02-29_145316
44	5000	2759	125	0	18	0	627	1326	8.509925	4.406580053643078	21.234396	0.0	627.0	1145.0	7.0669947	4.346354	21.234396	0.0	2116	2098	2098	0.8452951	20	53	156	301	378	4373	0	145	2020-02-29_145317
44	5000	2753	123	0	23	0	606	1350	8.560206	4.4218954887859026	21.234396	0.0	606.0	1145.0	7.0669947	4.346354	21.234396	0.0	2124	2101	2101	0.85148513	20	53	156	301	378	4394	0	145	2020-02-29_145317
45	5000	2747	123	0	18	0	585	1382	8.527296	4.414792268905513	21.024954	0.0	585.0	1145.0	7.0669947	4.346354	21.234396	0.0	2130	2112	2112	0.82564104	20	53	156	301	378	4415	0	145	2020-02-29_145318
45	5000	2742	123	0	19	0	573	1398	8.509494	4.365716512454085	21.024954	0.0	573.0	1145.0	7.0669947	4.346354	21.234396	0.0	2135	2116	2116	0.80977315	20	53	156	301	378	4427	0	145	2020-02-29_145318
45	5000	2736	124	0	16	0	559	1418	8.521015	4.394369137634873	21.024954	0.0	559.0	1145.0	7.0669947	4.346354	21.234396	0.0	2140	2124	2124	0.7978533	20	53	156	301	378	4441	0	147	2020-02-29_145318
46	5000	2733	116	0	21	0	551	1431	8.553427	4.40217217666993	21.024954	0.0	551.0	1145.0	7.0669947	4.346354	21.234396	0.0	2151	2130	2130	0.800363	20	53	156	301	378	4449	0	148	2020-02-29_145319
46	5000	2728	114	0	23	0	535	1452	8.506855	4.42032814602933	21.024954	0.0	535.0	1145.0	7.0669947	4.346354	21.234396	0.0	2158	2135	2135	0.80186915	20	53	156	301	378	4465	0	148	2020-02-29_145319
46	5000	2726	110	0	22	0	527	1467	8.491666	4.427668466233103	20.403322	0.0	527.0	1145.0	7.0669947	4.346354	21.234396	0.0	2164	2142	2142	0.79696393	20	53	156	301	378	4473	0	148	2020-02-29_145319
47	5000	2721	111	0	17	0	516	1487	8.559942	4.467155118586731	20.403322	0.0	516.0	1145.0	7.0669947	4.346354	21.234396	0.0	2168	2151	2151	0.8003876	20	53	156	301	378	4484	0	148	2020-02-29_145320
47	5000	2717	108	0	17	0	505	1503	8.551406	4.4948035012005025	20.403322	0.0	505.0	1145.0	7.0669947	4.346354	21.234396	0.0	2175	2158	2158	0.80594057	20	53	156	301	378	4495	0	150	2020-02-29_145320
47	5000	2715	104	0	16	0	493	1520	8.551627	4.480365302996065	20.403322	0.0	493.0	1145.0	7.0669947	4.346354	21.234396	0.0	2181	2165	2165	0.81338745	20	53	156	301	378	4507	0	152	2020-02-29_145321
48	5000	2713	99	0	20	0	474	1541	8.567245	4.516830336266915	20.403322	0.0	474.0	1145.0	7.0669947	4.346354	21.234396	0.0	2188	2168	2168	0.8016878	20	53	156	301	378	4526	0	153	2020-02-29_145321
48	5000	2709	97	0	19	0	467	1555	8.596	4.548717636659977	20.403322	0.0	467.0	1145.0	7.0669947	4.346354	21.234396	0.0	2194	2175	2175	0.7987152	20	53	156	301	378	4533	0	153	2020-02-29_145321
48	5000	2708	94	0	17	0	454	1574	8.605357	4.546038888304257	20.403322	0.0	454.0	1145.0	7.0669947	4.346354	21.234396	0.0	2198	2181	2181	0.7819383	20	53	156	301	378	4546	0	153	2020-02-29_145322
49	5000	2699	98	0	15	0	442	1592	8.5981865	4.532190475205123	20.403322	0.0	442.0	1145.0	7.0669947	4.346354	21.234396	0.0	2203	2188	2188	0.7986425	20	53	156	301	378	4558	0	154	2020-02-29_145322
49	5000	2696	96	0	14	0	427	1613	8.602893	4.553875649598575	22.701838	0.0	427.0	1145.0	7.0669947	4.346354	21.234396	0.0	2208	2194	2194	0.7892272	20	53	156	301	378	4573	0	154	2020-02-29_145322
49	5000	2692	94	0	16	0	422	1621	8.654591	4.621131103571029	22.701838	0.0	422.0	1145.0	7.0669947	4.346354	21.234396	0.0	2214	2198	2198	0.79383886	20	53	156	301	378	4578	0	155	2020-02-29_145323
50	5000	2692	87	0	18	0	412	1636	8.656867	4.6678261451805225	22.701838	0.0	412.0	1145.0	7.0669947	4.346354	21.234396	0.0	2221	2203	2203	0.7936893	20	53	156	301	378	4588	0	155	2020-02-29_145323
50	5000	2691	85	0	16	0	402	1649	8.652611	4.67981975795211	22.701838	0.0	402.0	1145.0	7.0669947	4.346354	21.234396	0.0	2224	2208	2208	0.7935323	20	53	156	301	378	4598	0	157	2020-02-29_145324
50	5000	2691	81	0	14	0	396	1661	8.667595	4.653929676293441	22.701838	0.0	396.0	1145.0	7.0669947	4.346354	21.234396	0.0	2228	2214	2214	0.77020204	20	53	156	301	378	4604	0	157	2020-02-29_145324
51	5000	2689	81	0	9	0	390	1674	8.727828	4.704956711864888	22.701838	0.0	390.0	1145.0	7.0669947	4.346354	21.234396	0.0	2230	2221	2221	0.7692308	20	53	156	301	378	4610	0	157	2020-02-29_145324
51	5000	2682	85	0	9	0	382	1685	8.685066	4.703147913474602	22.701838	0.0	382.0	1145.0	7.0669947	4.346354	21.234396	0.0	2233	2224	2224	0.7774869	20	53	156	301	378	4618	0	157	2020-02-29_145325
51	5000	2681	81	0	10	0	371	1700	8.660824	4.730063511621658	22.701838	0.0	371.0	1145.0	7.0669947	4.346354	21.234396	0.0	2238	2228	2228	0.77628034	20	53	156	301	378	4629	0	157	2020-02-29_145325
52	5000	2677	82	0	10	0	360	1714	8.55209	4.740780164358232	22.701838	0.0	360.0	1145.0	7.0669947	4.346354	21.234396	0.0	2241	2231	2231	0.75555557	20	53	156	301	378	4640	0	157	2020-02-29_145325
52	5000	2675	82	0	9	0	344	1732	8.5380335	4.730935033596874	22.701838	0.0	344.0	1145.0	7.0669947	4.346354	21.234396	0.0	2243	2234	2234	0.75872093	20	53	156	301	378	4656	0	158	2020-02-29_145326
52	5000	2671	85	0	6	0	335	1744	8.549934	4.701069430164954	22.701838	0.0	335.0	1145.0	7.0669947	4.346354	21.234396	0.0	2244	2238	2238	0.7641791	20	53	156	301	378	4665	0	159	2020-02-29_145326
53	5000	2666	85	0	7	0	328	1753	8.582121	4.750870474310142	22.701838	0.0	328.0	1145.0	7.0669947	4.346354	21.234396	0.0	2249	2242	2242	0.75914633	20	53	156	301	378	4672	0	161	2020-02-29_145326
53	5000	2664	84	0	9	0	315	1766	8.496366	4.777718829498562	22.701838	0.0	315.0	1145.0	7.0669947	4.346354	21.234396	0.0	2252	2243	2243	0.74920636	20	53	156	301	378	4685	0	162	2020-02-29_145327
53	5000	2662	80	0	14	0	306	1776	8.526799	4.83633150088728	22.701838	0.0	306.0	1145.0	7.0669947	4.346354	21.234396	0.0	2258	2244	2244	0.74509805	20	53	156	301	378	4694	0	162	2020-02-29_145327
54	5000	2660	80	0	11	0	291	1795	8.650309	4.883820013243008	22.701838	0.0	291.0	1145.0	7.0669947	4.346354	21.234396	0.0	2260	2249	2249	0.7628866	20	53	156	301	378	4709	0	163	2020-02-29_145327
54	5000	2659	79	0	10	0	288	1800	8.648966	4.883300170959428	22.701838	0.0	288.0	1145.0	7.0669947	4.346354	21.234396	0.0	2262	2252	2252	0.7604167	20	53	156	301	378	4712	0	164	2020-02-29_145328
54	5000	2656	77	0	9	0	282	1811	8.559481	4.904168531773466	22.701838	0.0	282.0	1145.0	7.0669947	4.346354	21.234396	0.0	2267	2258	2258	0.7553192	20	53	156	301	378	4718	0	165	2020-02-29_145328
55	5000	2654	74	0	12	0	272	1822	8.4703245	4.910866478877659	22.701838	0.0	272.0	1145.0	7.0669947	4.346354	21.234396	0.0	2272	2260	2260	0.7647059	20	53	156	301	378	4728	0	166	2020-02-29_145328
55	5000	2652	73	0	13	0	263	1833	8.422538	4.897220928970679	22.701838	0.0	263.0	1145.0	7.0669947	4.346354	21.234396	0.0	2275	2262	2262	0.76425856	20	53	156	301	378	4737	0	166	2020-02-29_145329
55	5000	2649	73	0	11	0	256	1845	8.440629	4.916877267928405	22.701838	0.0	256.0	1145.0	7.0669947	4.346354	21.234396	0.0	2278	2267	2267	0.77734375	20	53	156	301	378	4744	0	166	2020-02-29_145329
56	5000	2647	74	0	7	0	250	1856	8.459836	4.9112282540997	22.701838	0.0	250.0	1145.0	7.0669947	4.346354	21.234396	0.0	2279	2272	2272	0.792	20	53	156	301	378	4750	0	166	2020-02-29_145329
56	5000	2646	70	0	9	0	242	1867	8.513971	4.93483923189286	22.701838	0.0	242.0	1145.0	7.0669947	4.346354	21.234396	0.0	2284	2275	2275	0.7768595	20	53	156	301	378	4758	0	166	2020-02-29_145330
56	5000	2644	70	0	8	0	238	1874	8.571146	4.924104893860132	22.701838	0.0	238.0	1145.0	7.0669947	4.346354	21.234396	0.0	2286	2278	2278	0.77310926	20	53	156	301	378	4762	0	166	2020-02-29_145330
57	5000	2642	69	0	10	0	226	1887	8.587902	4.941835069708536	22.701838	0.0	226.0	1145.0	7.0669947	4.346354	21.234396	0.0	2289	2279	2279	0.76106197	20	53	156	301	378	4774	0	166	2020-02-29_145330
57	5000	2636	70	0	10	0	226	1891	8.750087	4.962799539822351	22.701838	0.0	226.0	1145.0	7.0669947	4.346354	21.234396	0.0	2294	2284	2284	0.7876106	20	53	156	301	378	4774	0	167	2020-02-29_145331
57	5000	2633	64	0	17	0	220	1899	8.629323	4.970038480859148	22.701838	0.0	220.0	1145.0	7.0669947	4.346354	21.234396	0.0	2303	2286	2286	0.76363635	20	53	156	301	378	4780	0	167	2020-02-29_145331
58	5000	2633	63	0	15	0	210	1911	8.5965605	5.0104489817803195	22.701838	0.0	210.0	1145.0	7.0669947	4.346354	21.234396	0.0	2304	2289	2289	0.74285716	20	53	156	301	378	4790	0	168	2020-02-29_145331
58	5000	2631	59	0	15	0	211	1915	8.579752	5.077906395535114	22.701838	0.0	211.0	1145.0	7.0669947	4.346354	21.234396	0.0	2310	2295	2295	0.75829387	20	53	156	301	378	4789	0	169	2020-02-29_145331
58	5000	2630	55	0	12	0	214	1920	8.548767	4.997357814764136	22.701838	0.0	214.0	1145.0	7.0669947	4.346354	21.234396	0.0	2315	2303	2303	0.76635516	20	53	156	301	378	4786	0	169	2020-02-29_145332
59	5000	2628	55	0	13	0	206	1929	8.522456	4.979405140719113	22.701838	0.0	206.0	1145.0	7.0669947	4.346354	21.234396	0.0	2317	2304	2304	0.74757284	20	53	156	301	378	4794	0	169	2020-02-29_145332
59	5000	2627	52	0	11	0	203	1937	8.604149	5.031673058203249	22.701838	0.0	203.0	1145.0	7.0669947	4.346354	21.234396	0.0	2321	2310	2310	0.7635468	20	53	156	301	378	4797	0	170	2020-02-29_145332
59	5000	2627	49	0	9	0	204	1941	8.808458	5.062667467149563	22.701838	0.0	204.0	1145.0	7.0669947	4.346354	21.234396	0.0	2324	2315	2315	0.7892157	20	53	156	301	378	4796	0	170	2020-02-29_145333
60	5000	2627	46	0	9	0	196	1952	8.713217	5.0225607194358455	22.701838	0.0	196.0	1145.0	7.0669947	4.346354	21.234396	0.0	2327	2318	2318	0.7755102	20	53	156	301	378	4804	0	170	2020-02-29_145333
60	5000	2626	47	0	6	0	193	1958	8.713994	5.019084367266821	22.701838	0.0	193.0	1145.0	7.0669947	4.346354	21.234396	0.0	2327	2321	2321	0.79792744	20	53	156	301	378	4807	0	170	2020-02-29_145333
60	5000	2622	49	0	5	0	189	1964	8.844626	5.027709852758549	22.701838	0.0	189.0	1145.0	7.0669947	4.346354	21.234396	0.0	2329	2324	2324	0.8148148	20	53	156	301	378	4811	0	171	2020-02-29_145334
61	5000	2622	48	0	3	0	190	1966	8.906111	4.9655642103023645	22.701838	0.0	190.0	1145.0	7.0669947	4.346354	21.234396	0.0	2330	2327	2327	0.8210526	20	53	156	301	378	4810	0	171	2020-02-29_145334
61	5000	2622	46	0	5	0	178	1978	8.748359	4.950194638211387	22.701838	0.0	178.0	1145.0	7.0669947	4.346354	21.234396	0.0	2332	2327	2327	0.7921348	20	53	156	301	378	4822	0	171	2020-02-29_145334
61	5000	2622	44	0	5	0	170	1987	8.867512	4.868856226652267	22.701838	0.0	170.0	1145.0	7.0669947	4.346354	21.234396	0.0	2334	2329	2329	0.81764704	20	53	156	301	378	4830	0	172	2020-02-29_145334
62	5000	2622	44	0	4	0	164	1994	8.877362	4.890076237807778	22.701838	0.0	164.0	1145.0	7.0669947	4.346354	21.234396	0.0	2334	2330	2330	0.81707317	20	53	156	301	378	4836	0	172	2020-02-29_145335
62	5000	2622	42	0	4	0	162	1998	8.921041	4.960647598566942	22.701838	0.0	162.0	1145.0	7.0669947	4.346354	21.234396	0.0	2336	2332	2332	0.82098764	20	53	156	301	378	4838	0	172	2020-02-29_145335
62	5000	2621	41	0	4	0	157	2005	9.059423	4.851918672765333	22.701838	0.0	157.0	1145.0	7.0669947	4.346354	21.234396	0.0	2338	2334	2334	0.82165605	20	53	156	301	378	4843	0	172	2020-02-29_145335
63	5000	2620	41	0	5	0	153	2009	8.956634	4.79914191046506	22.701838	0.0	153.0	1145.0	7.0669947	4.346354	21.234396	0.0	2339	2334	2334	0.83006537	20	53	156	301	378	4847	0	172	2020-02-29_145335
63	5000	2619	39	0	6	0	153	2011	9.073582	4.767897367435302	22.701838	0.0	153.0	1145.0	7.0669947	4.346354	21.234396	0.0	2342	2336	2336	0.83006537	20	53	156	301	378	4847	0	172	2020-02-29_145336
63	5000	2618	37	0	7	0	149	2017	8.95474	4.76491593886177	22.701838	0.0	149.0	1145.0	7.0669947	4.346354	21.234396	0.0	2345	2338	2338	0.8187919	20	53	156	301	378	4851	0	172	2020-02-29_145336
64	5000	2618	37	0	6	0	145	2022	9.014061	4.74839032655903	22.701838	0.0	145.0	1145.0	7.0669947	4.346354	21.234396	0.0	2345	2339	2339	0.80689657	20	53	156	301	378	4855	0	172	2020-02-29_145336
64	5000	2618	35	0	5	0	144	2026	9.272358	4.706007368867474	22.701838	0.0	144.0	1145.0	7.0669947	4.346354	21.234396	0.0	2347	2342	2342	0.7986111	20	53	156	301	378	4856	0	172	2020-02-29_145336
64	5000	2618	34	0	3	0	143	2030	9.115165	4.557629010021896	19.04425	0.0	143.0	1145.0	7.0669947	4.346354	21.234396	0.0	2348	2345	2345	0.8111888	20	53	156	301	378	4857	0	172	2020-02-29_145337
65	5000	2618	33	0	4	0	136	2037	9.242872	4.49789146191295	19.04425	0.0	136.0	1145.0	7.0669947	4.346354	21.234396	0.0	2349	2345	2345	0.8161765	20	53	156	301	378	4864	0	172	2020-02-29_145337
65	5000	2618	33	0	2	0	130	2044	9.456778	4.449670140760129	19.04425	0.0	130.0	1145.0	7.0669947	4.346354	21.234396	0.0	2349	2347	2347	0.84615386	20	53	156	301	378	4870	0	173	2020-02-29_145337
65	5000	2615	32	0	5	0	128	2047	9.359039	4.463673729502656	19.04425	0.0	128.0	1145.0	7.0669947	4.346354	21.234396	0.0	2353	2348	2348	0.8203125	20	53	156	301	378	4872	0	173	2020-02-29_145337
66	5000	2614	30	0	7	0	127	2049	9.325047	4.481419669414812	19.04425	0.0	127.0	1145.0	7.0669947	4.346354	21.234396	0.0	2356	2349	2349	0.8110236	20	53	156	301	378	4873	0	173	2020-02-29_145338
66	5000	2613	28	0	10	0	123	2053	9.241557	4.49131105580542	19.04425	0.0	123.0	1145.0	7.0669947	4.346354	21.234396	0.0	2359	2349	2349	0.796748	20	53	156	301	378	4877	0	173	2020-02-29_145338
66	5000	2613	27	0	7	0	126	2053	9.295923	4.426601943228456	19.04425	0.0	126.0	1145.0	7.0669947	4.346354	21.234396	0.0	2360	2353	2353	0.7936508	20	53	156	301	378	4874	0	174	2020-02-29_145338
67	5000	2613	27	0	4	0	124	2058	9.244676	4.438352046348859	19.04425	0.0	124.0	1145.0	7.0669947	4.346354	21.234396	0.0	2360	2356	2356	0.7741935	20	53	156	301	378	4876	0	174	2020-02-29_145338
67	5000	2613	24	0	4	0	121	2064	9.346732	4.415009577601446	19.04425	0.0	121.0	1145.0	7.0669947	4.346354	21.234396	0.0	2363	2359	2359	0.76033056	20	53	156	301	378	4879	0	174	2020-02-29_145339
67	5000	2612	24	0	4	0	119	2066	9.412133	4.411662571790693	19.04425	0.0	119.0	1145.0	7.0669947	4.346354	21.234396	0.0	2364	2360	2360	0.77310926	20	53	156	301	378	4881	0	175	2020-02-29_145339
68	5000	2611	22	0	7	0	113	2072	9.548329	4.336091679761609	19.04425	0.0	113.0	1145.0	7.0669947	4.346354	21.234396	0.0	2367	2360	2360	0.7522124	20	53	156	301	378	4887	0	175	2020-02-29_145339
68	5000	2611	21	0	5	0	112	2076	9.494009	4.402931208031332	19.04425	0.0	112.0	1145.0	7.0669947	4.346354	21.234396	0.0	2368	2363	2363	0.76785713	20	53	156	301	378	4888	0	175	2020-02-29_145339
68	5000	2610	20	0	6	0	112	2077	9.595851	4.334249741904049	19.04425	0.0	112.0	1145.0	7.0669947	4.346354	21.234396	0.0	2370	2364	2364	0.7589286	20	53	156	301	378	4888	0	175	2020-02-29_145340
69	5000	2610	20	0	3	0	111	2081	9.420717	4.39071774639309	19.04425	0.0	111.0	1145.0	7.0669947	4.346354	21.234396	0.0	2370	2367	2367	0.7387387	20	53	156	301	378	4889	0	175	2020-02-29_145340
69	5000	2610	18	0	4	0	111	2082	9.446545	4.393461024194726	19.04425	0.0	111.0	1145.0	7.0669947	4.346354	21.234396	0.0	2372	2368	2368	0.7297297	20	53	156	301	378	4889	0	175	2020-02-29_145340
69	5000	2609	19	0	2	0	109	2086	9.628712	4.479087769752398	19.04425	0.0	109.0	1145.0	7.0669947	4.346354	21.234396	0.0	2372	2370	2370	0.73394495	20	53	156	301	378	4891	0	175	2020-02-29_145340
70	5000	2609	17	0	4	0	106	2089	9.552238	4.5092073130474954	19.04425	0.0	106.0	1145.0	7.0669947	4.346354	21.234396	0.0	2374	2370	2370	0.7264151	20	53	156	301	378	4894	0	175	2020-02-29_145340
70	5000	2608	17	0	3	0	101	2096	9.580271	4.43605770258614	19.04425	0.0	101.0	1145.0	7.0669947	4.346354	21.234396	0.0	2375	2372	2372	0.7425743	20	53	156	301	378	4899	0	175	2020-02-29_145341
70	5000	2608	17	0	3	0	98	2099	9.620035	4.435164360776779	19.04425	0.0	98.0	1145.0	7.0669947	4.346354	21.234396	0.0	2375	2372	2372	0.74489796	20	53	156	301	378	4902	0	175	2020-02-29_145341
71	5000	2607	17	0	2	0	98	2101	9.521156	4.481810364741888	19.04425	0.0	98.0	1145.0	7.0669947	4.346354	21.234396	0.0	2376	2374	2374	0.74489796	20	53	156	301	378	4902	0	175	2020-02-29_145341
71	5000	2607	16	0	2	0	95	2103	9.478213	4.490872769565163	19.04425	0.0	95.0	1145.0	7.0669947	4.346354	21.234396	0.0	2377	2375	2375	0.7157895	20	53	156	301	378	4905	0	177	2020-02-29_145341
71	5000	2606	15	0	4	0	92	2106	9.464496	4.558131177326066	19.04425	0.0	92.0	1145.0	7.0669947	4.346354	21.234396	0.0	2379	2375	2375	0.7173913	20	53	156	301	378	4908	0	177	2020-02-29_145341
72	5000	2605	15	0	4	0	89	2110	9.517506	4.590732751338709	19.04425	0.0	89.0	1145.0	7.0669947	4.346354	21.234396	0.0	2380	2376	2376	0.74157304	20	53	156	301	378	4911	0	177	2020-02-29_145342
72	5000	2605	13	0	5	0	88	2112	9.621764	4.496731524799755	19.04425	0.74619293	88.0	1145.0	7.0669947	4.346354	21.234396	0.0	2382	2377	2377	0.7386364	20	53	156	301	378	4912	0	177	2020-02-29_145342
72	5000	2605	10	0	6	0	87	2115	9.619232	4.555533747633759	19.04425	0.74619293	87.0	1145.0	7.0669947	4.346354	21.234396	0.0	2385	2379	2379	0.7241379	20	53	156	301	378	4913	0	177	2020-02-29_145342
73	5000	2604	11	0	4	0	86	2117	9.67355	4.55505034635589	19.04425	0.0	86.0	1145.0	7.0669947	4.346354	21.234396	0.0	2385	2381	2381	0.7209302	20	53	156	301	378	4914	0	178	2020-02-29_145342
73	5000	2604	10	0	4	0	82	2122	9.745014	4.482979268176074	19.04425	0.0	82.0	1145.0	7.0669947	4.346354	21.234396	0.0	2386	2382	2382	0.73170733	20	53	156	301	378	4918	0	178	2020-02-29_145343
73	5000	2604	10	0	1	0	81	2126	9.951901	4.54013180243121	19.04425	0.0	81.0	1145.0	7.0669947	4.346354	21.234396	0.0	2386	2385	2385	0.7037037	20	53	156	301	378	4919	0	178	2020-02-29_145343
74	5000	2604	10	0	1	0	79	2128	9.950464	4.582844355537832	19.04425	0.0	79.0	1145.0	7.0669947	4.346354	21.234396	0.0	2386	2385	2385	0.721519	20	53	156	301	378	4921	0	178	2020-02-29_145343
74	5000	2604	9	0	1	0	76	2132	9.874303	4.658585340385772	19.04425	0.0	76.0	1145.0	7.0669947	4.346354	21.234396	0.0	2387	2386	2386	0.69736844	20	53	156	301	378	4924	0	178	2020-02-29_145343
74	5000	2604	7	0	3	0	75	2133	9.822554	4.667912975281331	19.04425	0.0	75.0	1145.0	7.0669947	4.346354	21.234396	0.0	2389	2386	2386	0.70666665	20	53	156	301	378	4925	0	178	2020-02-29_145343
75	5000	2604	6	0	4	0	70	2136	9.802456	4.6109475766843895	19.04425	0.0	70.0	1145.0	7.0669947	4.346354	21.234396	0.0	2390	2386	2386	0.6571429	20	53	156	301	378	4930	0	180	2020-02-29_145344
75	5000	2604	6	0	3	0	70	2137	9.799397	4.606159912222207	19.04425	0.0	70.0	1145.0	7.0669947	4.346354	21.234396	0.0	2390	2387	2387	0.62857145	20	53	156	301	378	4930	0	180	2020-02-29_145344
75	5000	2604	5	0	2	0	68	2141	9.83822	4.668908647857242	19.04425	0.0	68.0	1145.0	7.0669947	4.346354	21.234396	0.0	2391	2389	2389	0.5882353	20	53	156	301	378	4932	0	180	2020-02-29_145344
76	5000	2603	5	0	2	0	67	2143	9.866626	4.680721620858025	19.04425	0.0	67.0	1145.0	7.0669947	4.346354	21.234396	0.0	2392	2390	2390	0.5970149	20	53	156	301	378	4933	0	180	2020-02-29_145344
76	5000	2603	5	0	2	0	64	2146	9.967006	4.730689297991452	19.04425	0.0	64.0	1145.0	7.0669947	4.346354	21.234396	0.0	2392	2390	2390	0.609375	20	53	156	301	378	4936	0	180	2020-02-29_145344
76	5000	2603	5	0	1	0	61	2150	9.837097	4.76981197346468	19.04425	0.0	61.0	1145.0	7.0669947	4.346354	21.234396	0.0	2392	2391	2391	0.55737704	20	53	156	301	378	4939	0	180	2020-02-29_145345
77	5000	2603	5	0	0	0	61	2151	9.72474	4.6923957181469245	19.04425	0.0	61.0	1145.0	7.0669947	4.346354	21.234396	0.0	2392	2392	2392	0.57377046	20	53	156	301	378	4939	0	180	2020-02-29_145345
77	5000	2603	5	0	0	0	61	2151	9.72474	4.6923957181469245	19.04425	0.0	61.0	1145.0	7.0669947	4.346354	21.234396	0.0	2392	2392	2392	0.57377046	20	53	156	301	378	4939	0	180	2020-02-29_145345
77	5000	2603	4	0	1	0	59	2153	9.832914	4.732076861391744	19.04425	0.0	59.0	1145.0	7.0669947	4.346354	21.234396	0.0	2393	2392	2392	0.59322035	20	53	156	301	378	4941	0	180	2020-02-29_145345
78	5000	2603	4	0	1	0	58	2154	9.959878	4.670938353275245	19.04425	0.0	58.0	1145.0	7.0669947	4.346354	21.234396	0.0	2393	2392	2392	0.6034483	20	53	156	301	378	4942	0	180	2020-02-29_145345
78	5000	2602	5	0	1	0	52	2159	10.218851	4.656615172538128	19.04425	0.0	52.0	1145.0	7.0669947	4.346354	21.234396	0.0	2393	2392	2392	0.5769231	20	53	156	301	378	4948	0	181	2020-02-29_145345
78	5000	2602	4	0	1	0	51	2161	9.901802	4.593514365037053	17.313877	0.0	51.0	1145.0	7.0669947	4.346354	21.234396	0.0	2394	2393	2393	0.5686275	20	53	156	301	378	4949	0	181	2020-02-29_145346
79	5000	2602	4	0	1	0	46	2166	9.824564	4.6792419934798115	17.313877	0.0	46.0	1145.0	7.0669947	4.346354	21.234396	0.0	2394	2393	2393	0.5652174	20	53	156	301	378	4954	0	181	2020-02-29_145346
79	5000	2602	4	0	1	0	46	2166	9.824564	4.6792419934798115	17.313877	0.0	46.0	1145.0	7.0669947	4.346354	21.234396	0.0	2394	2393	2393	0.5652174	20	53	156	301	378	4954	0	181	2020-02-29_145346
79	5000	2602	4	0	0	0	47	2166	9.891062	4.650500953515905	17.313877	0.0	47.0	1145.0	7.0669947	4.346354	21.234396	0.0	2394	2394	2394	0.5744681	20	53	156	301	378	4953	0	181	2020-02-29_145346
80	5000	2602	4	0	0	0	44	2169	9.731082	4.623290699764752	17.23351	0.0	44.0	1145.0	7.0669947	4.346354	21.234396	0.0	2394	2394	2394	0.59090906	20	53	156	301	378	4956	0	181	2020-02-29_145346
80	5000	2602	4	0	0	0	43	2170	9.76216	4.673353286642522	17.23351	0.0	43.0	1145.0	7.0669947	4.346354	21.234396	0.0	2394	2394	2394	0.5813953	20	53	156	301	378	4957	0	181	2020-02-29_145347
80	5000	2602	4	0	0	0	43	2170	9.76216	4.673353286642522	17.23351	0.0	43.0	1145.0	7.0669947	4.346354	21.234396	0.0	2394	2394	2394	0.5813953	20	53	156	301	378	4957	0	181	2020-02-29_145347
81	5000	2602	3	0	1	0	39	2174	9.818081	4.81663652474411	17.23351	0.0	39.0	1145.0	7.0669947	4.346354	21.234396	0.0	2395	2394	2394	0.61538464	20	53	156	301	378	4961	0	181	2020-02-29_145347
81	5000	2602	3	0	1	0	39	2174	9.818081	4.81663652474411	17.23351	0.0	39.0	1145.0	7.0669947	4.346354	21.234396	0.0	2395	2394	2394	0.61538464	20	53	156	301	378	4961	0	181	2020-02-29_145347
81	5000	2602	3	0	1	0	38	2175	9.8518095	4.876621661305565	17.23351	0.0	38.0	1145.0	7.0669947	4.346354	21.234396	0.0	2395	2394	2394	0.57894737	20	53	156	301	378	4962	0	181	2020-02-29_145347
82	5000	2602	3	0	0	0	38	2176	9.823631	4.8768406840887675	17.23351	0.0	38.0	1145.0	7.0669947	4.346354	21.234396	0.0	2395	2395	2395	0.5263158	20	53	156	301	378	4962	0	181	2020-02-29_145347
82	5000	2602	3	0	0	0	37	2177	9.708677	4.891641626938393	17.23351	0.0	37.0	1145.0	7.0669947	4.346354	21.234396	0.0	2395	2395	2395	0.5135135	20	53	156	301	378	4963	0	181	2020-02-29_145348
82	5000	2602	3	0	0	0	37	2177	9.708677	4.891641626938393	17.23351	0.0	37.0	1145.0	7.0669947	4.346354	21.234396	0.0	2395	2395	2395	0.5135135	20	53	156	301	378	4963	0	181	2020-02-29_145348
83	5000	2602	3	0	0	0	35	2179	9.888203	4.954865832624686	17.23351	0.0	35.0	1145.0	7.0669947	4.346354	21.234396	0.0	2395	2395	2395	0.54285717	20	53	156	301	378	4965	0	181	2020-02-29_145348
83	5000	2602	3	0	0	0	30	2184	10.089374	5.227136144248379	17.23351	0.0	30.0	1145.0	7.0669947	4.346354	21.234396	0.0	2395	2395	2395	0.56666666	20	53	156	301	378	4970	0	181	2020-02-29_145348
83	5000	2602	3	0	0	0	28	2186	9.908092	5.358253294889332	17.23351	0.0	28.0	1145.0	7.0669947	4.346354	21.234396	0.0	2395	2395	2395	0.5714286	20	53	156	301	378	4972	0	181	2020-02-29_145348
84	5000	2602	3	0	0	0	27	2187	9.709791	5.354600386610841	17.23351	0.0	27.0	1145.0	7.0669947	4.346354	21.234396	0.0	2395	2395	2395	0.5555556	20	53	156	301	378	4973	0	181	2020-02-29_145348
84	5000	2602	3	0	0	0	26	2188	9.509388	5.35638700330045	17.23351	0.0	26.0	1145.0	7.0669947	4.346354	21.234396	0.0	2395	2395	2395	0.53846157	20	53	156	301	378	4974	0	181	2020-02-29_145349
84	5000	2601	4	0	0	0	25	2189	9.216883	5.2506290240613485	17.23351	0.0	25.0	1145.0	7.0669947	4.346354	21.234396	0.0	2395	2395	2395	0.56	20	53	156	301	378	4975	0	181	2020-02-29_145349
85	5000	2600	4	0	1	0	22	2192	9.754551	5.0138480107598	17.23351	1.9545746	22.0	1145.0	7.0669947	4.346354	21.234396	0.0	2396	2395	2395	0.54545456	20	53	156	301	378	4978	0	181	2020-02-29_145349
85	5000	2600	4	0	1	0	21	2193	9.606834	5.088375509224528	17.23351	1.9545746	21.0	1145.0	7.0669947	4.346354	21.234396	0.0	2396	2395	2395	0.5714286	20	53	156	301	378	4979	0	181	2020-02-29_145349
85	5000	2600	4	0	1	0	20	2194	9.706511	5.199486362325305	17.23351	1.9545746	20.0	1145.0	7.0669947	4.346354	21.234396	0.0	2396	2395	2395	0.6	20	53	156	301	378	4980	0	181	2020-02-29_145349
86	5000	2600	4	0	0	0	21	2194	9.900044	5.1448500874053655	17.23351	1.9545746	21.0	1145.0	7.0669947	4.346354	21.234396	0.0	2396	2396	2396	0.6666667	20	53	156	301	378	4979	0	181	2020-02-29_145349
86	5000	2599	5	0	0	0	21	2194	9.900044	5.1448500874053655	17.23351	1.9545746	21.0	1145.0	7.0669947	4.346354	21.234396	0.0	2396	2396	2396	0.6666667	20	53	156	301	378	4979	0	181	2020-02-29_145350
86	5000	2599	5	0	0	0	21	2194	9.900044	5.1448500874053655	17.23351	1.9545746	21.0	1145.0	7.0669947	4.346354	21.234396	0.0	2396	2396	2396	0.6666667	20	53	156	301	378	4979	0	181	2020-02-29_145350
87	5000	2599	5	0	0	0	17	2198	10.168763	4.675727812064103	17.23351	1.9545746	17.0	1145.0	7.0669947	4.346354	21.234396	0.0	2396	2396	2396	0.7058824	20	53	156	301	378	4983	0	181	2020-02-29_145350
87	5000	2599	5	0	0	0	17	2198	10.168763	4.675727812064103	17.23351	1.9545746	17.0	1145.0	7.0669947	4.346354	21.234396	0.0	2396	2396	2396	0.7058824	20	53	156	301	378	4983	0	181	2020-02-29_145350
87	5000	2599	5	0	0	0	16	2198	10.225215	4.823083906247041	17.23351	1.9545746	16.0	1145.0	7.0669947	4.346354	21.234396	0.0	2396	2396	2396	0.75	20	53	156	301	378	4984	0	182	2020-02-29_145350
88	5000	2599	5	0	0	0	13	2201	9.965153	4.40908592352545	15.461815	1.9545746	13.0	1145.0	7.0669947	4.346354	21.234396	0.0	2396	2396	2396	0.84615386	20	53	156	301	378	4987	0	182	2020-02-29_145351
88	5000	2599	4	0	1	0	11	2203	9.303341	4.452566439750296	15.461815	1.9545746	11.0	1145.0	7.0669947	4.346354	21.234396	0.0	2397	2396	2396	0.90909094	20	53	156	301	378	4989	0	182	2020-02-29_145351
88	5000	2598	5	0	1	0	11	2203	9.303341	4.452566439750296	15.461815	1.9545746	11.0	1145.0	7.0669947	4.346354	21.234396	0.0	2397	2396	2396	0.90909094	20	53	156	301	378	4989	0	182	2020-02-29_145351
89	5000	2598	5	0	1	0	9	2205	8.5905	4.411452448396988	13.770714	1.9545746	9.0	1145.0	7.0669947	4.346354	21.234396	0.0	2397	2396	2396	0.7777778	20	53	156	301	378	4991	0	182	2020-02-29_145351
89	5000	2598	5	0	0	0	8	2207	8.230537	4.061874106683382	13.770714	3.5764465	8.0	1145.0	7.0669947	4.346354	21.234396	0.0	2397	2397	2397	0.875	20	53	156	301	378	4992	0	182	2020-02-29_145351
89	5000	2598	5	0	0	0	8	2207	8.230537	4.061874106683382	13.770714	3.5764465	8.0	1145.0	7.0669947	4.346354	21.234396	0.0	2397	2397	2397	0.875	20	53	156	301	378	4992	0	182	2020-02-29_145351
90	5000	2598	5	0	0	0	8	2207	8.230537	4.061874106683382	13.770714	3.5764465	8.0	1145.0	7.0669947	4.346354	21.234396	0.0	2397	2397	2397	0.875	20	53	156	301	378	4992	0	182	2020-02-29_145351
90	5000	2598	5	0	0	0	8	2207	8.230537	4.061874106683382	13.770714	3.5764465	8.0	1145.0	7.0669947	4.346354	21.234396	0.0	2397	2397	2397	0.875	20	53	156	301	378	4992	0	182	2020-02-29_145352
90	5000	2598	5	0	0	0	7	2208	8.137422	4.378093170986974	13.770714	3.5764465	7.0	1145.0	7.0669947	4.346354	21.234396	0.0	2397	2397	2397	0.85714287	20	53	156	301	378	4993	0	182	2020-02-29_145352
91	5000	2598	4	0	1	0	7	2208	8.137422	4.378093170986974	13.770714	3.5764465	7.0	1145.0	7.0669947	4.346354	21.234396	0.0	2398	2397	2397	0.85714287	20	53	156	301	378	4993	0	182	2020-02-29_145352
91	5000	2597	4	0	2	0	6	2209	8.774722	4.4260092236353366	13.770714	3.5764465	6.0	1145.0	7.0669947	4.346354	21.234396	0.0	2399	2397	2397	0.8333333	20	53	156	301	378	4994	0	182	2020-02-29_145352
91	5000	2596	4	0	3	0	5	2210	9.152978	4.838787662533956	13.770714	3.5764465	5.0	1145.0	7.0669947	4.346354	21.234396	0.0	2400	2397	2397	1.0	20	53	156	301	378	4995	0	182	2020-02-29_145352
92	5000	2596	4	0	2	0	6	2210	10.086751	4.89516952018494	14.755615	3.5764465	6.0	1145.0	7.0669947	4.346354	21.234396	0.0	2400	2398	2398	1.0	20	53	156	301	378	4994	0	182	2020-02-29_145352
92	5000	2596	4	0	1	0	7	2210	10.500737	4.600934696602144	14.755615	3.5764465	7.0	1145.0	7.0669947	4.346354	21.234396	0.0	2400	2399	2399	0.85714287	20	53	156	301	378	4993	0	182	2020-02-29_145353
92	5000	2596	4	0	0	0	8	2210	9.982718	4.504581873856481	14.755615	3.5764465	8.0	1145.0	7.0669947	4.346354	21.234396	0.0	2400	2400	2400	0.875	20	53	156	301	378	4992	0	182	2020-02-29_145353
93	5000	2596	4	0	0	0	7	2210	9.558827	4.689998316978039	14.755615	3.5764465	7.0	1145.0	7.0669947	4.346354	21.234396	0.0	2400	2400	2400	0.85714287	20	53	156	301	378	4993	0	183	2020-02-29_145353
93	5000	2596	4	0	0	0	7	2210	9.558827	4.689998316978039	14.755615	3.5764465	7.0	1145.0	7.0669947	4.346354	21.234396	0.0	2400	2400	2400	0.85714287	20	53	156	301	378	4993	0	183	2020-02-29_145353
93	5000	2596	4	0	0	0	6	2211	9.300382	5.082738664373988	14.755615	3.5764465	6.0	1145.0	7.0669947	4.346354	21.234396	0.0	2400	2400	2400	1.0	20	53	156	301	378	4994	0	183	2020-02-29_145353
94	5000	2596	4	0	0	0	6	2211	9.300382	5.082738664373988	14.755615	3.5764465	6.0	1145.0	7.0669947	4.346354	21.234396	0.0	2400	2400	2400	1.0	20	53	156	301	378	4994	0	183	2020-02-29_145354
94	5000	2596	4	0	0	0	5	2212	10.288805	4.99654287984423	14.755615	3.5764465	5.0	1145.0	7.0669947	4.346354	21.234396	0.0	2400	2400	2400	1.0	20	53	156	301	378	4995	0	183	2020-02-29_145354
94	5000	2595	5	0	0	0	5	2212	10.288805	4.99654287984423	14.755615	3.5764465	5.0	1145.0	7.0669947	4.346354	21.234396	0.0	2400	2400	2400	1.0	20	53	156	301	378	4995	0	183	2020-02-29_145354
95	5000	2595	5	0	0	0	5	2212	10.288805	4.99654287984423	14.755615	3.5764465	5.0	1145.0	7.0669947	4.346354	21.234396	0.0	2400	2400	2400	1.0	20	53	156	301	378	4995	0	183	2020-02-29_145354
95	5000	2595	5	0	0	0	5	2212	10.288805	4.99654287984423	14.755615	3.5764465	5.0	1145.0	7.0669947	4.346354	21.234396	0.0	2400	2400	2400	1.0	20	53	156	301	378	4995	0	183	2020-02-29_145354
95	5000	2595	5	0	0	0	5	2212	10.288805	4.99654287984423	14.755615	3.5764465	5.0	1145.0	7.0669947	4.346354	21.234396	0.0	2400	2400	2400	1.0	20	53	156	301	378	4995	0	183	2020-02-29_145354
96	5000	2595	5	0	0	0	5	2212	10.288805	4.99654287984423	14.755615	3.5764465	5.0	1145.0	7.0669947	4.346354	21.234396	0.0	2400	2400	2400	1.0	20	53	156	301	378	4995	0	183	2020-02-29_145355
96	5000	2595	5	0	0	0	5	2212	10.288805	4.99654287984423	14.755615	3.5764465	5.0	1145.0	7.0669947	4.346354	21.234396	0.0	2400	2400	2400	1.0	20	53	156	301	378	4995	0	183	2020-02-29_145355
96	5000	2595	5	0	0	0	5	2212	10.288805	4.99654287984423	14.755615	3.5764465	5.0	1145.0	7.0669947	4.346354	21.234396	0.0	2400	2400	2400	1.0	20	53	156	301	378	4995	0	183	2020-02-29_145355
97	5000	2595	4	0	1	0	5	2212	10.288805	4.99654287984423	14.755615	3.5764465	5.0	1145.0	7.0669947	4.346354	21.234396	0.0	2401	2400	2400	1.0	20	53	156	301	378	4995	0	183	2020-02-29_145355
97	5000	2595	4	0	1	0	5	2212	10.288805	4.99654287984423	14.755615	3.5764465	5.0	1145.0	7.0669947	4.346354	21.234396	0.0	2401	2400	2400	1.0	20	53	156	301	378	4995	0	183	2020-02-29_145355
97	5000	2595	4	0	1	0	4	2213	9.418327	5.3137293571263235	14.755615	3.5764465	4.0	1145.0	7.0669947	4.346354	21.234396	0.0	2401	2400	2400	0.75	20	53	156	301	378	4996	0	183	2020-02-29_145355
98	5000	2594	4	0	1	0	5	2213	7.9853883	5.6074380319668835	14.755615	2.2536316	5.0	1145.0	7.0669947	4.346354	21.234396	0.0	2402	2401	2401	0.6	20	53	156	301	378	4995	0	183	2020-02-29_145356
98	5000	2594	4	0	1	0	5	2213	7.9853883	5.6074380319668835	14.755615	2.2536316	5.0	1145.0	7.0669947	4.346354	21.234396	0.0	2402	2401	2401	0.6	20	53	156	301	378	4995	0	183	2020-02-29_145356
98	5000	2593	4	0	2	0	5	2213	7.9853883	5.6074380319668835	14.755615	2.2536316	5.0	1145.0	7.0669947	4.346354	21.234396	0.0	2403	2401	2401	0.6	20	53	156	301	378	4995	0	183	2020-02-29_145356
99	5000	2592	5	0	1	0	6	2213	8.575934	5.2198808552675295	14.755615	2.2536316	6.0	1145.0	7.0669947	4.346354	21.234396	0.0	2403	2402	2402	0.6666667	20	53	156	301	378	4994	0	183	2020-02-29_145356
99	5000	2592	5	0	1	0	6	2213	8.575934	5.2198808552675295	14.755615	2.2536316	6.0	1145.0	7.0669947	4.346354	21.234396	0.0	2403	2402	2402	0.6666667	20	53	156	301	378	4994	0	183	2020-02-29_145356
99	5000	2592	5	0	0	0	7	2213	8.389789	4.790460827347876	14.755615	2.2536316	7.0	1145.0	7.0669947	4.346354	21.234396	0.0	2403	2403	2403	0.5714286	20	53	156	301	378	4993	0	183	2020-02-29_145356
100	5000	2592	5	0	0	0	7	2213	8.389789	4.790460827347876	14.755615	2.2536316	7.0	1145.0	7.0669947	4.346354	21.234396	0.0	2403	2403	2403	0.5714286	20	53	156	301	378	4993	0	183	2020-02-29_145357
100	5000	2592	5	0	0	0	7	2213	8.389789	4.790460827347876	14.755615	2.2536316	7.0	1145.0	7.0669947	4.346354	21.234396	0.0	2403	2403	2403	0.5714286	20	53	156	301	378	4993	0	183	2020-02-29_145357
100	5000	2592	5	0	0	0	7	2213	8.389789	4.790460827347876	14.755615	2.2536316	7.0	1145.0	7.0669947	4.346354	21.234396	0.0	2403	2403	2403	0.5714286	20	53	156	301	378	4993	0	183	2020-02-29_145357
101	5000	2592	5	0	0	0	7	2213	8.389789	4.790460827347876	14.755615	2.2536316	7.0	1145.0	7.0669947	4.346354	21.234396	0.0	2403	2403	2403	0.5714286	20	53	156	301	378	4993	0	183	2020-02-29_145357
101	5000	2592	4	0	1	0	7	2213	8.389789	4.790460827347876	14.755615	2.2536316	7.0	1145.0	7.0669947	4.346354	21.234396	0.0	2404	2403	2403	0.5714286	20	53	156	301	378	4993	0	183	2020-02-29_145357
101	5000	2592	3	0	2	0	7	2213	8.389789	4.790460827347876	14.755615	2.2536316	7.0	1145.0	7.0669947	4.346354	21.234396	0.0	2405	2403	2403	0.5714286	20	53	156	301	378	4993	0	183	2020-02-29_145357
102	5000	2592	3	0	2	0	7	2213	8.389789	4.790460827347876	14.755615	2.2536316	7.0	1145.0	7.0669947	4.346354	21.234396	0.0	2405	2403	2403	0.5714286	20	53	156	301	378	4993	0	183	2020-02-29_145358
102	5000	2592	3	0	1	0	8	2213	8.900851	4.664722082889366	14.755615	2.2536316	8.0	1145.0	7.0669947	4.346354	21.234396	0.0	2405	2404	2404	0.875	20	53	156	301	378	4992	0	183	2020-02-29_145358
102	5000	2592	3	0	0	0	9	2213	8.209013	4.831918355845698	14.755615	2.2536316	9.0	1145.0	7.0669947	4.346354	21.234396	0.0	2405	2405	2405	0.7777778	20	53	156	301	378	4991	0	183	2020-02-29_145358
103	5000	2591	4	0	0	0	9	2213	8.209013	4.831918355845698	14.755615	2.2536316	9.0	1145.0	7.0669947	4.346354	21.234396	0.0	2405	2405	2405	0.7777778	20	53	156	301	378	4991	0	183	2020-02-29_145358
103	5000	2590	4	0	1	0	9	2213	8.209013	4.831918355845698	14.755615	2.2536316	9.0	1145.0	7.0669947	4.346354	21.234396	0.0	2406	2405	2405	0.7777778	20	53	156	301	378	4991	0	183	2020-02-29_145358
103	5000	2590	4	0	1	0	9	2213	8.209013	4.831918355845698	14.755615	2.2536316	9.0	1145.0	7.0669947	4.346354	21.234396	0.0	2406	2405	2405	0.7777778	20	53	156	301	378	4991	0	183	2020-02-29_145358
104	5000	2590	4	0	1	0	8	2214	8.788084	4.820139778294796	14.755615	2.2536316	8.0	1145.0	7.0669947	4.346354	21.234396	0.0	2406	2405	2405	0.75	20	53	156	301	378	4992	0	183	2020-02-29_145358
104	5000	2590	4	0	0	0	9	2214	9.080756	4.5935218391069546	14.755615	2.2536316	9.0	1145.0	7.0669947	4.346354	21.234396	0.0	2406	2406	2406	0.8888889	20	53	156	301	378	4991	0	183	2020-02-29_145359
104	5000	2590	4	0	0	0	9	2214	9.080756	4.5935218391069546	14.755615	2.2536316	9.0	1145.0	7.0669947	4.346354	21.234396	0.0	2406	2406	2406	0.8888889	20	53	156	301	378	4991	0	183	2020-02-29_145359
105	5000	2590	4	0	0	0	9	2214	9.080756	4.5935218391069546	14.755615	2.2536316	9.0	1145.0	7.0669947	4.346354	21.234396	0.0	2406	2406	2406	0.8888889	20	53	156	301	378	4991	0	183	2020-02-29_145359
105	5000	2590	4	0	0	0	9	2214	9.080756	4.5935218391069546	14.755615	2.2536316	9.0	1145.0	7.0669947	4.346354	21.234396	0.0	2406	2406	2406	0.8888889	20	53	156	301	378	4991	0	183	2020-02-29_145359
105	5000	2590	4	0	0	0	8	2215	8.371399	4.351912698403023	12.984657	2.2536316	8.0	1145.0	7.0669947	4.346354	21.234396	0.0	2406	2406	2406	0.875	20	53	156	301	378	4992	0	183	2020-02-29_145359
106	5000	2590	4	0	0	0	8	2215	8.371399	4.351912698403023	12.984657	2.2536316	8.0	1145.0	7.0669947	4.346354	21.234396	0.0	2406	2406	2406	0.875	20	53	156	301	378	4992	0	183	2020-02-29_145359
106	5000	2590	4	0	0	0	8	2215	8.371399	4.351912698403023	12.984657	2.2536316	8.0	1145.0	7.0669947	4.346354	21.234396	0.0	2406	2406	2406	0.875	20	53	156	301	378	4992	0	183	2020-02-29_145400
106	5000	2590	4	0	0	0	6	2217	7.938324	4.606670866622519	12.478287	2.2536316	6.0	1145.0	7.0669947	4.346354	21.234396	0.0	2406	2406	2406	1.0	20	53	156	301	378	4994	0	183	2020-02-29_145400
107	5000	2590	4	0	0	0	6	2217	7.938324	4.606670866622519	12.478287	2.2536316	6.0	1145.0	7.0669947	4.346354	21.234396	0.0	2406	2406	2406	1.0	20	53	156	301	378	4994	0	183	2020-02-29_145400
107	5000	2590	4	0	0	0	6	2217	7.938324	4.606670866622519	12.478287	2.2536316	6.0	1145.0	7.0669947	4.346354	21.234396	0.0	2406	2406	2406	1.0	20	53	156	301	378	4994	0	183	2020-02-29_145400
107	5000	2590	4	0	0	0	6	2217	7.938324	4.606670866622519	12.478287	2.2536316	6.0	1145.0	7.0669947	4.346354	21.234396	0.0	2406	2406	2406	1.0	20	53	156	301	378	4994	0	183	2020-02-29_145400
108	5000	2590	4	0	0	0	6	2217	7.938324	4.606670866622519	12.478287	2.2536316	6.0	1145.0	7.0669947	4.346354	21.234396	0.0	2406	2406	2406	1.0	20	53	156	301	378	4994	0	183	2020-02-29_145400
108	5000	2590	4	0	0	0	6	2217	7.938324	4.606670866622519	12.478287	2.2536316	6.0	1145.0	7.0669947	4.346354	21.234396	0.0	2406	2406	2406	1.0	20	53	156	301	378	4994	0	183	2020-02-29_145401
108	5000	2590	4	0	0	0	6	2217	7.938324	4.606670866622519	12.478287	2.2536316	6.0	1145.0	7.0669947	4.346354	21.234396	0.0	2406	2406	2406	1.0	20	53	156	301	378	4994	0	183	2020-02-29_145401
109	5000	2590	4	0	0	0	6	2217	7.938324	4.606670866622519	12.478287	2.2536316	6.0	1145.0	7.0669947	4.346354	21.234396	0.0	2406	2406	2406	1.0	20	53	156	301	378	4994	0	183	2020-02-29_145401
109	5000	2589	5	0	0	0	6	2217	7.938324	4.606670866622519	12.478287	2.2536316	6.0	1145.0	7.0669947	4.346354	21.234396	0.0	2406	2406	2406	1.0	20	53	156	301	378	4994	0	183	2020-02-29_145401
109	5000	2589	4	0	1	0	6	2217	7.938324	4.606670866622519	12.478287	2.2536316	6.0	1145.0	7.0669947	4.346354	21.234396	0.0	2407	2406	2406	1.0	20	53	156	301	378	4994	0	183	2020-02-29_145401
110	5000	2589	4	0	1	0	6	2217	7.938324	4.606670866622519	12.478287	2.2536316	6.0	1145.0	7.0669947	4.346354	21.234396	0.0	2407	2406	2406	1.0	20	53	156	301	378	4994	0	183	2020-02-29_145401
110	5000	2589	4	0	1	0	6	2217	7.938324	4.606670866622519	12.478287	2.2536316	6.0	1145.0	7.0669947	4.346354	21.234396	0.0	2407	2406	2406	1.0	20	53	156	301	378	4994	0	183	2020-02-29_145402
110	5000	2589	3	0	1	0	7	2217	8.322866	4.326618028630888	12.478287	2.2536316	7.0	1145.0	7.0669947	4.346354	21.234396	0.0	2408	2407	2407	1.0	20	53	156	301	378	4993	0	183	2020-02-29_145402
111	5000	2589	3	0	1	0	7	2217	8.322866	4.326618028630888	12.478287	2.2536316	7.0	1145.0	7.0669947	4.346354	21.234396	0.0	2408	2407	2407	1.0	20	53	156	301	378	4993	0	183	2020-02-29_145402
111	5000	2589	3	0	1	0	7	2217	8.322866	4.326618028630888	12.478287	2.2536316	7.0	1145.0	7.0669947	4.346354	21.234396	0.0	2408	2407	2407	1.0	20	53	156	301	378	4993	0	183	2020-02-29_145402
111	5000	2589	2	0	1	0	7	2218	8.293196	4.335720847275909	12.478287	2.2536316	7.0	1145.0	7.0669947	4.346354	21.234396	0.0	2409	2408	2408	1.1428572	20	53	156	301	378	4993	0	183	2020-02-29_145402
112	5000	2589	2	0	1	0	7	2218	8.293196	4.335720847275909	12.478287	2.2536316	7.0	1145.0	7.0669947	4.346354	21.234396	0.0	2409	2408	2408	1.1428572	20	53	156	301	378	4993	0	183	2020-02-29_145402
112	5000	2589	2	0	1	0	7	2218	8.293196	4.335720847275909	12.478287	2.2536316	7.0	1145.0	7.0669947	4.346354	21.234396	0.0	2409	2408	2408	1.1428572	20	53	156	301	378	4993	0	183	2020-02-29_145402
112	5000	2589	2	0	0	0	8	2218	8.9274435	4.396719724167751	13.36718	2.2536316	8.0	1145.0	7.0669947	4.346354	21.234396	0.0	2409	2409	2409	1.125	20	53	156	301	378	4992	0	183	2020-02-29_145403
113	5000	2589	2	0	0	0	8	2218	8.9274435	4.396719724167751	13.36718	2.2536316	8.0	1145.0	7.0669947	4.346354	21.234396	0.0	2409	2409	2409	1.125	20	53	156	301	378	4992	0	183	2020-02-29_145403
113	5000	2589	2	0	0	0	7	2219	9.880845	3.7508981264986514	13.36718	2.6743088	7.0	1145.0	7.0669947	4.346354	21.234396	0.0	2409	2409	2409	1.2857143	20	53	156	301	378	4993	0	183	2020-02-29_145403
113	5000	2589	2	0	0	0	7	2219	9.880845	3.7508981264986514	13.36718	2.6743088	7.0	1145.0	7.0669947	4.346354	21.234396	0.0	2409	2409	2409	1.2857143	20	53	156	301	378	4993	0	183	2020-02-29_145403
114	5000	2589	2	0	0	0	7	2219	9.880845	3.7508981264986514	13.36718	2.6743088	7.0	1145.0	7.0669947	4.346354	21.234396	0.0	2409	2409	2409	1.2857143	20	53	156	301	378	4993	0	183	2020-02-29_145403
114	5000	2589	1	0	1	0	7	2219	9.880845	3.7508981264986514	13.36718	2.6743088	7.0	1145.0	7.0669947	4.346354	21.234396	0.0	2410	2409	2409	1.2857143	20	53	156	301	378	4993	0	183	2020-02-29_145403
114	5000	2589	1	0	1	0	7	2219	9.880845	3.7508981264986514	13.36718	2.6743088	7.0	1145.0	7.0669947	4.346354	21.234396	0.0	2410	2409	2409	1.2857143	20	53	156	301	378	4993	0	183	2020-02-29_145404
115	5000	2589	1	0	1	0	7	2219	9.880845	3.7508981264986514	13.36718	2.6743088	7.0	1145.0	7.0669947	4.346354	21.234396	0.0	2410	2409	2409	1.2857143	20	53	156	301	378	4993	0	183	2020-02-29_145404
115	5000	2589	1	0	0	0	6	2221	9.954266	3.3445336680235362	13.36718	4.7626495	6.0	1145.0	7.0669947	4.346354	21.234396	0.0	2410	2410	2410	1.3333334	20	53	156	301	378	4994	0	183	2020-02-29_145404
115	5000	2589	0	0	1	0	5	2222	9.660692	3.651847340513166	13.36718	4.7626495	5.0	1145.0	7.0669947	4.346354	21.234396	0.0	2411	2410	2410	1.2	20	53	156	301	378	4995	0	183	2020-02-29_145404
116	5000	2589	0	0	1	0	5	2222	9.660692	3.651847340513166	13.36718	4.7626495	5.0	1145.0	7.0669947	4.346354	21.234396	0.0	2411	2410	2410	1.2	20	53	156	301	378	4995	0	183	2020-02-29_145404
116	5000	2589	0	0	1	0	5	2222	9.660692	3.651847340513166	13.36718	4.7626495	5.0	1145.0	7.0669947	4.346354	21.234396	0.0	2411	2410	2410	1.2	20	53	156	301	378	4995	0	183	2020-02-29_145404
116	5000	2589	0	0	0	0	6	2222	10.127954	3.4610394533868565	13.36718	4.7626495	6.0	1145.0	7.0669947	4.346354	21.234396	0.0	2411	2411	2411	1.0	20	53	156	301	378	4994	0	183	2020-02-29_145404
117	5000	2589	0	0	0	0	6	2222	10.127954	3.4610394533868565	13.36718	4.7626495	6.0	1145.0	7.0669947	4.346354	21.234396	0.0	2411	2411	2411	1.0	20	53	156	301	378	4994	0	183	2020-02-29_145405
117	5000	2589	0	0	0	0	6	2222	10.127954	3.4610394533868565	13.36718	4.7626495	6.0	1145.0	7.0669947	4.346354	21.234396	0.0	2411	2411	2411	1.0	20	53	156	301	378	4994	0	183	2020-02-29_145405
117	5000	2589	0	0	0	0	6	2222	10.127954	3.4610394533868565	13.36718	4.7626495	6.0	1145.0	7.0669947	4.346354	21.234396	0.0	2411	2411	2411	1.0	20	53	156	301	378	4994	0	183	2020-02-29_145405
118	5000	2589	0	0	0	0	6	2222	10.127954	3.4610394533868565	13.36718	4.7626495	6.0	1145.0	7.0669947	4.346354	21.234396	0.0	2411	2411	2411	1.0	20	53	156	301	378	4994	0	183	2020-02-29_145405
118	5000	2589	0	0	0	0	6	2222	10.127954	3.4610394533868565	13.36718	4.7626495	6.0	1145.0	7.0669947	4.346354	21.234396	0.0	2411	2411	2411	1.0	20	53	156	301	378	4994	0	183	2020-02-29_145405
118	5000	2589	0	0	0	0	6	2222	10.127954	3.4610394533868565	13.36718	4.7626495	6.0	1145.0	7.0669947	4.346354	21.234396	0.0	2411	2411	2411	1.0	20	53	156	301	378	4994	0	183	2020-02-29_145405
119	5000	2589	0	0	0	0	6	2222	10.127954	3.4610394533868565	13.36718	4.7626495	6.0	1145.0	7.0669947	4.346354	21.234396	0.0	2411	2411	2411	1.0	20	53	156	301	378	4994	0	183	2020-02-29_145406
119	5000	2589	0	0	0	0	6	2222	10.127954	3.4610394533868565	13.36718	4.7626495	6.0	1145.0	7.0669947	4.346354	21.234396	0.0	2411	2411	2411	1.0	20	53	156	301	378	4994	0	183	2020-02-29_145406
119	5000	2589	0	0	0	0	5	2223	9.657887	3.6491469810450248	13.36718	4.7626495	5.0	1145.0	7.0669947	4.346354	21.234396	0.0	2411	2411	2411	0.6	20	53	156	301	378	4995	0	183	2020-02-29_145406
120	5000	2589	0	0	0	0	5	2223	9.657887	3.6491469810450248	13.36718	4.7626495	5.0	1145.0	7.0669947	4.346354	21.234396	0.0	2411	2411	2411	0.6	20	53	156	301	378	4995	0	183	2020-02-29_145406
120	5000	2589	0	0	0	0	5	2223	9.657887	3.6491469810450248	13.36718	4.7626495	5.0	1145.0	7.0669947	4.346354	21.234396	0.0	2411	2411	2411	0.6	20	53	156	301	378	4995	0	183	2020-02-29_145406
120	5000	2589	0	0	0	0	5	2223	9.657887	3.6491469810450248	13.36718	4.7626495	5.0	1145.0	7.0669947	4.346354	21.234396	0.0	2411	2411	2411	0.6	20	53	156	301	378	4995	0	183	2020-02-29_145406
121	5000	2589	0	0	0	0	5	2223	9.657887	3.6491469810450248	13.36718	4.7626495	5.0	1145.0	7.0669947	4.346354	21.234396	0.0	2411	2411	2411	0.6	20	53	156	301	378	4995	0	183	2020-02-29_145406
121	5000	2589	0	0	0	0	5	2223	9.657887	3.6491469810450248	13.36718	4.7626495	5.0	1145.0	7.0669947	4.346354	21.234396	0.0	2411	2411	2411	0.6	20	53	156	301	378	4995	0	183	2020-02-29_145407
121	5000	2589	0	0	0	0	5	2223	9.657887	3.6491469810450248	13.36718	4.7626495	5.0	1145.0	7.0669947	4.346354	21.234396	0.0	2411	2411	2411	0.6	20	53	156	301	378	4995	0	183	2020-02-29_145407
122	5000	2589	0	0	0	0	5	2223	9.657887	3.6491469810450248	13.36718	4.7626495	5.0	1145.0	7.0669947	4.346354	21.234396	0.0	2411	2411	2411	0.6	20	53	156	301	378	4995	0	183	2020-02-29_145407
122	5000	2589	0	0	0	0	5	2223	9.657887	3.6491469810450248	13.36718	4.7626495	5.0	1145.0	7.0669947	4.346354	21.234396	0.0	2411	2411	2411	0.6	20	53	156	301	378	4995	0	183	2020-02-29_145407
122	5000	2589	0	0	0	0	5	2223	9.657887	3.6491469810450248	13.36718	4.7626495	5.0	1145.0	7.0669947	4.346354	21.234396	0.0	2411	2411	2411	0.6	20	53	156	301	378	4995	0	183	2020-02-29_145407
123	5000	2589	0	0	0	0	5	2223	9.657887	3.6491469810450248	13.36718	4.7626495	5.0	1145.0	7.0669947	4.346354	21.234396	0.0	2411	2411	2411	0.6	20	53	156	301	378	4995	0	183	2020-02-29_145407
123	5000	2589	0	0	0	0	5	2223	9.657887	3.6491469810450248	13.36718	4.7626495	5.0	1145.0	7.0669947	4.346354	21.234396	0.0	2411	2411	2411	0.6	20	53	156	301	378	4995	0	183	2020-02-29_145407
123	5000	2589	0	0	0	0	5	2223	9.657887	3.6491469810450248	13.36718	4.7626495	5.0	1145.0	7.0669947	4.346354	21.234396	0.0	2411	2411	2411	0.6	20	53	156	301	378	4995	0	183	2020-02-29_145408
124	5000	2589	0	0	0	0	5	2223	9.657887	3.6491469810450248	13.36718	4.7626495	5.0	1145.0	7.0669947	4.346354	21.234396	0.0	2411	2411	2411	0.6	20	53	156	301	378	4995	0	183	2020-02-29_145408
124	5000	2589	0	0	0	0	5	2223	9.657887	3.6491469810450248	13.36718	4.7626495	5.0	1145.0	7.0669947	4.346354	21.234396	0.0	2411	2411	2411	0.6	20	53	156	301	378	4995	0	183	2020-02-29_145408
124	5000	2589	0	0	0	0	5	2223	9.657887	3.6491469810450248	13.36718	4.7626495	5.0	1145.0	7.0669947	4.346354	21.234396	0.0	2411	2411	2411	0.6	20	53	156	301	378	4995	0	183	2020-02-29_145408
125	5000	2589	0	0	0	0	5	2223	9.657887	3.6491469810450248	13.36718	4.7626495	5.0	1145.0	7.0669947	4.346354	21.234396	0.0	2411	2411	2411	0.6	20	53	156	301	378	4995	0	183	2020-02-29_145408
125	5000	2589	0	0	0	0	4	2224	10.306053	3.867071099889626	13.36718	4.7626495	4.0	1145.0	7.0669947	4.346354	21.234396	0.0	2411	2411	2411	0.5	20	53	156	301	378	4996	0	183	2020-02-29_145408
125	5000	2589	0	0	0	0	3	2225	10.198031	4.728778414256444	13.36718	4.7626495	3.0	1145.0	7.0669947	4.346354	21.234396	0.0	2411	2411	2411	0.33333334	20	53	156	301	378	4997	0	183	2020-02-29_145409
126	5000	2589	0	0	0	0	3	2225	10.198031	4.728778414256444	13.36718	4.7626495	3.0	1145.0	7.0669947	4.346354	21.234396	0.0	2411	2411	2411	0.33333334	20	53	156	301	378	4997	0	183	2020-02-29_145409
126	5000	2589	0	0	0	0	2	2226	12.915722	0.6384579828219004	13.36718	12.464264	2.0	1145.0	7.0669947	4.346354	21.234396	0.0	2411	2411	2411	0.5	20	53	156	301	378	4998	0	183	2020-02-29_145409
126	5000	2589	0	0	0	0	2	2226	12.915722	0.6384579828219004	13.36718	12.464264	2.0	1145.0	7.0669947	4.346354	21.234396	0.0	2411	2411	2411	0.5	20	53	156	301	378	4998	0	183	2020-02-29_145409
127	5000	2589	0	0	0	0	2	2226	12.915722	0.6384579828219004	13.36718	12.464264	2.0	1145.0	7.0669947	4.346354	21.234396	0.0	2411	2411	2411	0.5	20	53	156	301	378	4998	0	183	2020-02-29_145409
127	5000	2589	0	0	0	0	2	2226	12.915722	0.6384579828219004	13.36718	12.464264	2.0	1145.0	7.0669947	4.346354	21.234396	0.0	2411	2411	2411	0.5	20	53	156	301	378	4998	0	183	2020-02-29_145409
127	5000	2589	0	0	0	0	2	2226	12.915722	0.6384579828219004	13.36718	12.464264	2.0	1145.0	7.0669947	4.346354	21.234396	0.0	2411	2411	2411	0.5	20	53	156	301	378	4998	0	183	2020-02-29_145409
128	5000	2589	0	0	0	0	2	2226	12.915722	0.6384579828219004	13.36718	12.464264	2.0	1145.0	7.0669947	4.346354	21.234396	0.0	2411	2411	2411	0.5	20	53	156	301	378	4998	0	183	2020-02-29_145410
128	5000	2589	0	0	0	0	2	2226	12.915722	0.6384579828219004	13.36718	12.464264	2.0	1145.0	7.0669947	4.346354	21.234396	0.0	2411	2411	2411	0.5	20	53	156	301	378	4998	0	183	2020-02-29_145410
128	5000	2589	0	0	0	0	2	2226	12.915722	0.6384579828219004	13.36718	12.464264	2.0	1145.0	7.0669947	4.346354	21.234396	0.0	2411	2411	2411	0.5	20	53	156	301	378	4998	0	183	2020-02-29_145410
129	5000	2589	0	0	0	0	1	2227	12.464264	NaN	12.464264	12.464264	1.0	1145.0	7.0669947	4.346354	21.234396	0.0	2411	2411	2411	0.0	20	53	156	301	378	4999	0	183	2020-02-29_145410
129	5000	2589	0	0	0	0	1	2227	12.464264	NaN	12.464264	12.464264	1.0	1145.0	7.0669947	4.346354	21.234396	0.0	2411	2411	2411	0.0	20	53	156	301	378	4999	0	183	2020-02-29_145410
129	5000	2589	0	0	0	0	1	2227	12.464264	NaN	12.464264	12.464264	1.0	1145.0	7.0669947	4.346354	21.234396	0.0	2411	2411	2411	0.0	20	53	156	301	378	4999	0	183	2020-02-29_145410
130	5000	2589	0	0	0	0	1	2227	12.464264	NaN	12.464264	12.464264	1.0	1145.0	7.0669947	4.346354	21.234396	0.0	2411	2411	2411	0.0	20	53	156	301	378	4999	0	183	2020-02-29_145410
130	5000	2589	0	0	0	0	0	2228	NaN	-0.0	9999.0	9999.0	0.0	1145.0	7.0669947	4.346354	21.234396	0.0	2411	2411	2411	0.0	20	53	156	301	378	5000	0	183	2020-02-29_145411
130	5000	2589	0	0	0	0	0	2228	NaN	-0.0	9999.0	9999.0	0.0	1145.0	7.0669947	4.346354	21.234396	0.0	2411	2411	2411	0.0	20	53	156	301	378	5000	0	183	2020-02-29_145411
131	5000	2589	0	0	0	0	0	2228	NaN	-0.0	9999.0	9999.0	0.0	1145.0	7.0669947	4.346354	21.234396	0.0	2411	2411	2411	0.0	20	53	156	301	378	5000	0	183	2020-02-29_145411
131	5000	2589	0	0	0	0	0	2228	NaN	-0.0	9999.0	9999.0	0.0	1145.0	7.0669947	4.346354	21.234396	0.0	2411	2411	2411	0.0	20	53	156	301	378	5000	0	183	2020-02-29_145411
131	5000	2589	0	0	0	0	0	2228	NaN	-0.0	9999.0	9999.0	0.0	1145.0	7.0669947	4.346354	21.234396	0.0	2411	2411	2411	0.0	20	53	156	301	378	5000	0	183	2020-02-29_145411
132	5000	2589	0	0	0	0	0	2228	NaN	-0.0	9999.0	9999.0	0.0	1145.0	7.0669947	4.346354	21.234396	0.0	2411	2411	2411	0.0	20	53	156	301	378	5000	0	183	2020-02-29_145411
132	5000	2589	0	0	0	0	0	2228	NaN	-0.0	9999.0	9999.0	0.0	1145.0	7.0669947	4.346354	21.234396	0.0	2411	2411	2411	0.0	20	53	156	301	378	5000	0	183	2020-02-29_145412
132	5000	2589	0	0	0	0	0	2228	NaN	-0.0	9999.0	9999.0	0.0	1145.0	7.0669947	4.346354	21.234396	0.0	2411	2411	2411	0.0	20	53	156	301	378	5000	0	183	2020-02-29_145412
133	5000	2589	0	0	0	0	0	2228	NaN	-0.0	9999.0	9999.0	0.0	1145.0	7.0669947	4.346354	21.234396	0.0	2411	2411	2411	0.0	20	53	156	301	378	5000	0	183	2020-02-29_145412
133	5000	2589	0	0	0	0	0	2228	NaN	-0.0	9999.0	9999.0	0.0	1145.0	7.0669947	4.346354	21.234396	0.0	2411	2411	2411	0.0	20	53	156	301	378	5000	0	183	2020-02-29_145412
133	5000	2589	0	0	0	0	0	2228	NaN	-0.0	9999.0	9999.0	0.0	1145.0	7.0669947	4.346354	21.234396	0.0	2411	2411	2411	0.0	20	53	156	301	378	5000	0	183	2020-02-29_145412
134	5000	2589	0	0	0	0	0	2228	NaN	-0.0	9999.0	9999.0	0.0	1145.0	7.0669947	4.346354	21.234396	0.0	2411	2411	2411	0.0	20	53	156	301	378	5000	0	183	2020-02-29_145412
134	5000	2589	0	0	0	0	0	2228	NaN	-0.0	9999.0	9999.0	0.0	1145.0	7.0669947	4.346354	21.234396	0.0	2411	2411	2411	0.0	20	53	156	301	378	5000	0	183	2020-02-29_145412
134	5000	2589	0	0	0	0	0	2228	NaN	-0.0	9999.0	9999.0	0.0	1145.0	7.0669947	4.346354	21.234396	0.0	2411	2411	2411	0.0	20	53	156	301	378	5000	0	183	2020-02-29_145413
135	5000	2589	0	0	0	0	0	2228	NaN	-0.0	9999.0	9999.0	0.0	1145.0	7.0669947	4.346354	21.234396	0.0	2411	2411	2411	0.0	20	53	156	301	378	5000	0	183	2020-02-29_145413
135	5000	2589	0	0	0	0	0	2228	NaN	-0.0	9999.0	9999.0	0.0	1145.0	7.0669947	4.346354	21.234396	0.0	2411	2411	2411	0.0	20	53	156	301	378	5000	0	183	2020-02-29_145413
135	5000	2589	0	0	0	0	0	2228	NaN	-0.0	9999.0	9999.0	0.0	1145.0	7.0669947	4.346354	21.234396	0.0	2411	2411	2411	0.0	20	53	156	301	378	5000	0	183	2020-02-29_145413
136	5000	2589	0	0	0	0	0	2228	NaN	-0.0	9999.0	9999.0	0.0	1145.0	7.0669947	4.346354	21.234396	0.0	2411	2411	2411	0.0	20	53	156	301	378	5000	0	183	2020-02-29_145413
136	5000	2589	0	0	0	0	0	2228	NaN	-0.0	9999.0	9999.0	0.0	1145.0	7.0669947	4.346354	21.234396	0.0	2411	2411	2411	0.0	20	53	156	301	378	5000	0	183	2020-02-29_145413
136	5000	2589	0	0	0	0	0	2228	NaN	-0.0	9999.0	9999.0	0.0	1145.0	7.0669947	4.346354	21.234396	0.0	2411	2411	2411	0.0	20	53	156	301	378	5000	0	183	2020-02-29_145413
137	5000	2589	0	0	0	0	0	2228	NaN	-0.0	9999.0	9999.0	0.0	1145.0	7.0669947	4.346354	21.234396	0.0	2411	2411	2411	0.0	20	53	156	301	378	5000	0	183	2020-02-29_145414
137	5000	2589	0	0	0	0	0	2228	NaN	-0.0	9999.0	9999.0	0.0	1145.0	7.0669947	4.346354	21.234396	0.0	2411	2411	2411	0.0	20	53	156	301	378	5000	0	183	2020-02-29_145414
137	5000	2589	0	0	0	0	0	2228	NaN	-0.0	9999.0	9999.0	0.0	1145.0	7.0669947	4.346354	21.234396	0.0	2411	2411	2411	0.0	20	53	156	301	378	5000	0	183	2020-02-29_145414
138	5000	2589	0	0	0	0	0	2228	NaN	-0.0	9999.0	9999.0	0.0	1145.0	7.0669947	4.346354	21.234396	0.0	2411	2411	2411	0.0	20	53	156	301	378	5000	0	183	2020-02-29_145414
138	5000	2589	0	0	0	0	0	2228	NaN	-0.0	9999.0	9999.0	0.0	1145.0	7.0669947	4.346354	21.234396	0.0	2411	2411	2411	0.0	20	53	156	301	378	5000	0	183	2020-02-29_145414
138	5000	2589	0	0	0	0	0	2228	NaN	-0.0	9999.0	9999.0	0.0	1145.0	7.0669947	4.346354	21.234396	0.0	2411	2411	2411	0.0	20	53	156	301	378	5000	0	183	2020-02-29_145414
139	5000	2589	0	0	0	0	0	2228	NaN	-0.0	9999.0	9999.0	0.0	1145.0	7.0669947	4.346354	21.234396	0.0	2411	2411	2411	0.0	20	53	156	301	378	5000	0	183	2020-02-29_145414
139	5000	2589	0	0	0	0	0	2228	NaN	-0.0	9999.0	9999.0	0.0	1145.0	7.0669947	4.346354	21.234396	0.0	2411	2411	2411	0.0	20	53	156	301	378	5000	0	183	2020-02-29_145415
139	5000	2589	0	0	0	0	0	2228	NaN	-0.0	9999.0	9999.0	0.0	1145.0	7.0669947	4.346354	21.234396	0.0	2411	2411	2411	0.0	20	53	156	301	378	5000	0	183	2020-02-29_145415
