# Supplementary material for: Discrete simulation analysis of COVID-19 and prediction of isolation bed numbers
Source: PeerJ. 2021 Jun 23;9:e11629. doi: 10.7717/peerj.11629 (PMC8234972; doi:10.7717/peerj.11629)
Supplement: Supplemental Information 3 [file peerj-09-11629-s003.zip › raw_data/Hospital response time_output_2020-02-29_145433.csv]

worldTime(Day)	CITY_PERSON_SIZE	NORMAL	SHADOW	SUPER	CONFIRMED	DIAGNOSIS	FREEZE	CURED	shadow_average	shadow_std	shadow_max	shadow_min	real_countTmp	max_count	count_shadow_average	count_shadow_std	count_shadow_max	count_shadow_min	sum_confirmed_mark	sum_diagnosis_mark	sum_freeze_mark	r0	G1num	G2num	G3Num	G4Num	G5Num	BED_CanUse	BED_Need	DEATH	recordTime
0	5000	4971	29	0	0	0	0	0	NaN	-0.0	9999.0	9999.0	0.0	0.0	NaN	-0.0	9999.0	9999.0	0	0	0	0.0	0	0	0	0	0	5000	0	0	2020-02-29_145434
0	5000	4969	28	0	3	0	0	0	NaN	-0.0	9999.0	9999.0	0.0	0.0	NaN	-0.0	9999.0	9999.0	3	0	0	0.0	0	0	0	0	0	5000	0	0	2020-02-29_145434
0	5000	4962	34	0	4	0	0	0	NaN	-0.0	9999.0	9999.0	0.0	0.0	NaN	-0.0	9999.0	9999.0	4	0	0	0.0	0	0	0	0	0	5000	0	0	2020-02-29_145435
1	5000	4959	36	0	2	0	3	0	0.0	0.0	0.0	0.0	3.0	3.0	0.0	0.0	0.0	0.0	5	3	3	0.33333334	3	0	0	0	0	4997	0	0	2020-02-29_145435
1	5000	4954	40	0	3	0	3	0	0.0	0.0	0.0	0.0	3.0	3.0	0.0	0.0	0.0	0.0	6	3	3	0.33333334	3	0	0	0	0	4997	0	0	2020-02-29_145435
1	5000	4948	46	0	1	0	5	0	0.12113416	0.27086421747667905	0.6056708	0.0	5.0	5.0	0.12113416	0.27086422	0.6056708	0.0	6	5	5	1.2	4	1	0	0	0	4995	0	0	2020-02-29_145436
2	5000	4937	56	0	2	0	5	0	0.12113416	0.27086421747667905	0.6056708	0.0	5.0	5.0	0.12113416	0.27086422	0.6056708	0.0	7	5	5	1.2	4	1	0	0	0	4995	0	0	2020-02-29_145436
2	5000	4927	64	0	3	0	6	0	0.30203798	0.5050258765814339	1.2065572	0.0	6.0	6.0	0.30203798	0.50502586	1.2065572	0.0	9	6	6	1.0	4	1	1	0	0	4994	0	0	2020-02-29_145436
2	5000	4918	70	0	5	0	7	0	0.2588897	0.4749473969293927	1.2065572	0.0	7.0	7.0	0.2588897	0.4749474	1.2065572	0.0	12	7	7	1.0	4	2	1	0	0	4993	0	0	2020-02-29_145436
3	5000	4907	80	0	6	0	7	0	0.2588897	0.4749473969293927	1.2065572	0.0	7.0	7.0	0.2588897	0.4749474	1.2065572	0.0	13	7	7	1.0	4	2	1	0	0	4993	0	0	2020-02-29_145436
3	5000	4898	89	0	2	0	11	0	0.51467127	0.8047404595882319	2.2067177	0.0	11.0	11.0	0.51467127	0.8047405	2.2067177	0.0	13	11	11	0.8181818	5	3	2	1	0	4989	0	0	2020-02-29_145436
3	5000	4879	105	0	4	0	12	0	0.6826763	0.9630380018624971	2.5307314	0.0	12.0	12.0	0.6826763	0.963038	2.5307314	0.0	16	12	12	0.8333333	6	3	2	1	0	4988	0	0	2020-02-29_145436
4	5000	4861	117	0	9	0	13	0	0.857453	1.116810021284716	2.9547727	0.0	13.0	13.0	0.857453	1.11681	2.9547727	0.0	22	13	13	1.0	7	3	2	1	0	4987	0	0	2020-02-29_145436
4	5000	4848	128	0	11	0	13	0	0.857453	1.116810021284716	2.9547727	0.0	13.0	13.0	0.857453	1.11681	2.9547727	0.0	24	13	13	1.0	7	3	2	1	0	4987	0	0	2020-02-29_145437
4	5000	4822	150	0	9	0	19	0	0.9841577	1.2562052723527817	3.4040005	0.0	19.0	19.0	0.9841577	1.2562053	3.4040005	0.0	28	19	19	0.8947368	8	4	4	2	0	4981	0	0	2020-02-29_145437
5	5000	4796	176	0	5	0	23	0	1.0021037	1.3317293512982482	3.8978326	0.0	23.0	23.0	1.0021037	1.3317293	3.8978326	0.0	28	23	23	0.8695652	8	5	6	2	0	4977	0	0	2020-02-29_145437
5	5000	4771	194	0	11	0	24	0	1.0079999	1.3027771995631716	3.8978326	0.0	24.0	24.0	1.0079999	1.3027772	3.8978326	0.0	35	24	24	0.875	8	5	6	3	0	4976	0	0	2020-02-29_145437
5	5000	4749	210	0	13	0	28	0	1.2402399	1.4517631301772227	4.58442	0.0	28.0	28.0	1.2402399	1.4517632	4.58442	0.0	41	28	28	0.85714287	8	9	6	3	0	4972	0	0	2020-02-29_145437
6	5000	4708	248	0	14	0	30	0	1.1575571	1.4357136117029403	4.58442	0.0	30.0	30.0	1.1575571	1.4357136	4.58442	0.0	44	30	30	0.8	8	9	6	4	0	4970	0	0	2020-02-29_145437
6	5000	4679	268	0	16	0	37	0	1.4035794	1.6238184815047725	5.2132154	0.0	37.0	37.0	1.4035794	1.6238185	5.2132154	0.0	53	37	37	0.9189189	8	13	6	5	1	4963	0	0	2020-02-29_145438
6	5000	4646	290	0	23	0	41	0	1.5632755	1.6738957109905572	5.3875194	0.0	41.0	41.0	1.5632755	1.6738957	5.3875194	0.0	64	41	41	1.0243902	8	15	6	7	1	4959	0	0	2020-02-29_145438
7	5000	4615	308	0	30	0	47	0	1.5888343	1.7569789690421027	5.7835426	0.0	47.0	47.0	1.5888343	1.756979	5.7835426	0.0	77	47	47	1.0638298	9	15	6	11	2	4953	0	0	2020-02-29_145438
7	5000	4571	345	0	30	0	54	0	1.6235938	1.6892773487180024	5.7835426	0.0	54.0	54.0	1.6235938	1.6892773	5.7835426	0.0	84	54	54	0.962963	9	15	7	14	3	4946	0	0	2020-02-29_145438
7	5000	4531	378	0	23	0	68	0	1.717513	1.8187360363191543	6.3857036	0.0	68.0	68.0	1.717513	1.8187361	6.3857036	0.0	91	68	68	1.0882353	10	15	10	18	8	4932	0	0	2020-02-29_145439
8	5000	4484	410	0	25	0	81	0	1.8684762	2.0132287737661656	6.894736	0.0	81.0	81.0	1.8684762	2.0132287	6.894736	0.0	106	81	81	1.2098765	11	17	17	18	10	4919	0	0	2020-02-29_145439
8	5000	4451	433	0	29	0	87	0	1.8325386	1.999737543528204	6.894736	0.0	87.0	87.0	1.8325386	1.9997375	6.894736	0.0	116	87	87	1.2298851	11	17	17	19	10	4913	0	0	2020-02-29_145439
8	5000	4397	479	0	32	0	92	0	1.8546937	1.9758424917604374	6.894736	0.0	92.0	92.0	1.8546937	1.9758425	6.894736	0.0	124	92	92	1.1956521	11	17	17	22	12	4908	0	0	2020-02-29_145439
9	5000	4349	513	0	31	0	107	0	2.0396545	2.059357300654807	7.871555	0.0	107.0	107.0	2.0396545	2.0593574	7.871555	0.0	138	107	107	1.2242991	12	18	20	28	15	4893	0	0	2020-02-29_145440
9	5000	4314	530	0	39	0	117	0	2.0698333	2.094091700669235	8.25483	0.0	117.0	117.0	2.0698333	2.0940917	8.25483	0.0	156	117	117	1.2307693	12	20	21	31	16	4883	0	0	2020-02-29_145440
9	5000	4270	564	0	39	0	126	0	2.13432	2.1378592562905143	8.553741	0.0	126.0	126.0	2.13432	2.1378593	8.553741	0.0	166	127	127	1.2063493	13	21	24	32	18	4874	0	1	2020-02-29_145440
10	5000	4212	601	0	45	0	141	0	2.1743624	2.159394003843826	8.553741	0.0	141.0	141.0	2.1743624	2.159394	8.553741	0.0	187	142	142	1.2269504	13	24	28	35	19	4859	0	1	2020-02-29_145441
10	5000	4173	624	0	44	0	158	0	2.2777076	2.2617031485591004	8.614246	0.0	158.0	158.0	2.2777076	2.2617033	8.614246	0.0	203	159	159	1.221519	13	26	31	39	23	4842	0	1	2020-02-29_145441
10	5000	4113	667	0	50	0	169	0	2.2899914	2.296631573084593	9.386965	0.0	169.0	169.0	2.2899914	2.2966316	9.386965	0.0	220	170	170	1.2071006	14	26	31	43	24	4831	0	1	2020-02-29_145441
11	5000	4056	696	0	59	0	188	0	2.5121088	2.441268941451275	9.791033	0.0	188.0	188.0	2.5121088	2.441269	9.791033	0.0	248	189	189	1.3404255	15	27	36	48	28	4812	0	1	2020-02-29_145442
11	5000	4004	720	0	73	0	202	0	2.6484783	2.478831794839689	10.147239	0.0	202.0	202.0	2.6484783	2.4788318	10.147239	0.0	276	203	203	1.3663366	16	27	37	52	31	4798	0	1	2020-02-29_145442
11	5000	3956	752	0	67	0	224	0	2.7211492	2.5116318944267704	10.147239	0.0	224.0	224.0	2.7211492	2.511632	10.147239	0.0	292	225	225	1.3482143	16	27	42	57	38	4776	0	1	2020-02-29_145442
12	5000	3898	788	0	60	0	252	0	2.8687558	2.676438477822277	10.147239	0.0	252.0	252.0	2.8687558	2.6764386	10.147239	0.0	314	254	254	1.4325397	16	30	48	63	45	4748	0	2	2020-02-29_145443
12	5000	3843	826	0	53	0	276	0	2.9618096	2.700996222201392	10.147239	0.0	276.0	276.0	2.9618096	2.7009962	10.147239	0.0	331	278	278	1.423913	16	32	48	73	49	4724	0	2	2020-02-29_145443
12	5000	3784	851	0	70	0	292	1	2.9846485	2.6863854337112185	10.147239	0.0	292.0	292.0	2.9846485	2.6863854	10.147239	0.0	365	295	295	1.3835616	16	33	50	75	52	4708	0	2	2020-02-29_145444
13	5000	3722	892	0	70	0	313	1	3.0812442	2.740430306943038	10.147239	0.0	313.0	313.0	3.0812442	2.7404304	10.147239	0.0	386	316	316	1.3769968	16	33	54	81	59	4687	0	2	2020-02-29_145444
13	5000	3674	910	0	82	0	331	1	3.1296926	2.7510105357105292	10.71681	0.0	331.0	331.0	3.1296926	2.7510104	10.71681	0.0	416	334	334	1.386707	16	34	54	87	62	4669	0	2	2020-02-29_145445
13	5000	3621	929	0	83	0	363	1	3.2714248	2.8044317017262546	12.449837	0.0	363.0	363.0	3.2714248	2.8044317	12.449837	0.0	450	367	367	1.415978	17	37	58	91	71	4637	0	3	2020-02-29_145445
14	5000	3569	942	0	96	0	389	1	3.2935872	2.837985053595017	12.449837	0.0	389.0	389.0	3.2935872	2.837985	12.449837	0.0	489	393	393	1.3856041	17	37	61	95	78	4611	0	3	2020-02-29_145445
14	5000	3517	969	0	95	0	415	1	3.3723311	2.8537620944528364	12.449837	0.0	415.0	415.0	3.3723311	2.8537621	12.449837	0.0	514	419	419	1.3783133	17	39	64	98	85	4585	0	3	2020-02-29_145446
14	5000	3461	991	0	93	0	451	1	3.4978373	2.955619283417731	13.646253	0.0	451.0	451.0	3.4978373	2.9556193	13.646253	0.0	548	455	455	1.399113	17	40	67	104	95	4549	0	3	2020-02-29_145446
15	5000	3415	1001	0	92	0	487	2	3.6193702	3.0028675997138357	13.870471	0.0	487.0	487.0	3.6193702	3.0028677	13.870471	0.0	584	492	492	1.4353182	18	41	70	109	104	4513	0	3	2020-02-29_145447
15	5000	3375	1005	0	102	0	510	2	3.690248	3.043619930926913	14.181003	0.0	510.0	510.0	3.690248	3.0436199	14.181003	0.0	620	518	518	1.4313725	19	41	74	112	109	4490	0	6	2020-02-29_145447
15	5000	3323	1020	0	102	0	545	3	3.77868	3.089647134922524	14.181003	0.0	545.0	545.0	3.77868	3.089647	14.181003	0.0	657	555	555	1.4422019	19	43	81	123	114	4455	0	7	2020-02-29_145448
16	5000	3282	1024	0	105	0	578	3	3.860926	3.1350413929033354	14.181003	0.0	578.0	578.0	3.860926	3.1350415	14.181003	0.0	694	589	589	1.4463668	19	43	88	132	121	4422	0	8	2020-02-29_145448
16	5000	3241	1022	0	117	0	605	6	3.9793901	3.1748604090484607	15.208302	0.0	605.0	605.0	3.9793901	3.1748605	15.208302	0.0	737	620	620	1.4297521	20	43	91	139	126	4395	0	9	2020-02-29_145449
16	5000	3199	1025	0	118	0	640	7	4.0633383	3.19236847322032	15.208302	0.0	640.0	640.0	4.0633383	3.1923685	15.208302	0.0	776	658	658	1.409375	20	43	96	145	138	4360	0	11	2020-02-29_145449
17	5000	3153	1029	0	121	0	676	9	4.137105	3.211088228052509	15.208302	0.0	676.0	676.0	4.137105	3.2110882	15.208302	0.0	818	697	697	1.3609468	20	44	97	153	146	4324	0	12	2020-02-29_145450
17	5000	3106	1035	0	118	0	719	9	4.2298207	3.2614044220736087	15.763444	0.0	719.0	719.0	4.2298207	3.2614045	15.763444	0.0	859	741	741	1.357441	20	46	100	163	154	4281	0	13	2020-02-29_145450
17	5000	3075	1029	0	114	0	756	10	4.266742	3.2416328415335816	15.763444	0.0	756.0	756.0	4.266742	3.241633	15.763444	0.0	896	782	782	1.3425926	20	46	102	167	163	4244	0	16	2020-02-29_145451
18	5000	3045	1028	0	103	0	795	13	4.3254952	3.2720827927502545	15.763444	0.0	795.0	795.0	4.3254952	3.2720828	15.763444	0.0	927	824	824	1.335849	20	47	102	172	175	4205	0	16	2020-02-29_145451
18	5000	3018	1020	0	99	0	830	16	4.374905	3.2855749781913204	16.356949	0.0	830.0	830.0	4.374905	3.285575	16.356949	0.0	962	863	863	1.3156626	20	49	105	179	181	4170	0	17	2020-02-29_145452
18	5000	2980	1011	0	113	0	860	18	4.481555	3.3503169521874714	16.356949	0.0	860.0	860.0	4.481555	3.350317	16.356949	0.0	1009	896	896	1.327907	20	49	108	185	187	4140	0	18	2020-02-29_145453
19	5000	2936	1017	0	118	0	891	19	4.5662127	3.3756187719447612	16.356949	0.0	891.0	891.0	4.5662127	3.3756187	16.356949	0.0	1047	929	929	1.328844	20	51	114	186	193	4109	0	19	2020-02-29_145453
19	5000	2897	1020	0	118	0	923	22	4.6282473	3.4105429938021956	16.356949	0.0	923.0	923.0	4.6282473	3.410543	16.356949	0.0	1083	965	965	1.3109425	20	52	115	194	204	4077	0	20	2020-02-29_145454
19	5000	2865	1005	0	120	0	961	27	4.7667813	3.469675988672376	16.356949	0.0	961.0	961.0	4.7667813	3.469676	16.356949	0.0	1130	1010	1010	1.3152965	20	52	119	206	210	4039	0	22	2020-02-29_145454
20	5000	2840	974	0	133	0	1001	30	4.8125834	3.4989035114984066	16.356949	0.0	1001.0	1001.0	4.8125834	3.4989035	16.356949	0.0	1186	1053	1053	1.2837163	20	54	122	211	221	3999	0	22	2020-02-29_145455
20	5000	2812	947	0	153	0	1028	36	4.8499427	3.505366706765694	16.356949	0.0	1028.0	1028.0	4.8499427	3.5053668	16.356949	0.0	1241	1088	1088	1.2752918	20	54	125	215	228	3972	0	24	2020-02-29_145455
20	5000	2788	926	0	152	0	1071	38	4.945639	3.5458346954474576	16.356949	0.0	1071.0	1071.0	4.945639	3.5458348	16.356949	0.0	1286	1134	1134	1.2530346	20	55	131	221	237	3929	0	25	2020-02-29_145456
21	5000	2763	903	0	148	0	1116	44	5.0508103	3.5739819390897796	16.356949	0.0	1116.0	1116.0	5.0508103	3.573982	16.356949	0.0	1334	1186	1186	1.2508961	20	55	135	230	246	3884	0	26	2020-02-29_145456
21	5000	2741	886	0	130	0	1164	49	5.1638947	3.6016656360215795	16.356949	0.0	1164.0	1164.0	5.1638947	3.6016657	16.356949	0.0	1373	1243	1243	1.2474227	20	59	137	237	260	3836	0	30	2020-02-29_145457
21	5000	2712	856	0	141	0	1198	57	5.237438	3.632706572926433	16.356949	0.0	1198.0	1198.0	5.237438	3.6327066	16.356949	0.0	1432	1291	1291	1.221202	20	59	139	241	273	3802	0	36	2020-02-29_145457
22	5000	2688	844	0	132	0	1229	67	5.3618293	3.6853652205828977	17.114845	0.0	1229.0	1229.0	5.3618293	3.6853652	17.114845	0.0	1468	1336	1336	1.2172498	20	59	139	250	282	3771	0	40	2020-02-29_145458
22	5000	2669	824	0	132	0	1257	75	5.4470572	3.7069165098483574	17.114845	0.0	1257.0	1257.0	5.4470572	3.7069166	17.114845	0.0	1507	1375	1375	1.2155926	20	59	139	257	288	3743	0	43	2020-02-29_145459
22	5000	2648	797	0	118	0	1311	81	5.575102	3.7636431152005088	17.114845	0.0	1311.0	1311.0	5.575102	3.763643	17.114845	0.0	1555	1437	1437	1.1952708	20	59	142	264	300	3689	0	45	2020-02-29_145459
23	5000	2623	776	0	132	0	1338	85	5.623422	3.7659590323676757	17.114845	0.0	1338.0	1338.0	5.623422	3.765959	17.114845	0.0	1601	1469	1469	1.1823617	20	60	143	268	304	3662	0	46	2020-02-29_145500
23	5000	2599	747	0	145	0	1367	90	5.6766033	3.779958078666621	17.114845	0.0	1367.0	1367.0	5.6766033	3.779958	17.114845	0.0	1654	1509	1509	1.1777616	20	60	144	272	313	3633	0	52	2020-02-29_145500
23	5000	2588	718	0	136	0	1404	99	5.7735457	3.8088622952198934	17.114845	0.0	1404.0	1404.0	5.7735457	3.8088622	17.114845	0.0	1694	1558	1558	1.1688035	20	60	144	276	321	3596	0	55	2020-02-29_145501
24	5000	2573	701	0	123	0	1437	109	5.860943	3.8477101588466485	17.114845	0.0	1437.0	1437.0	5.860943	3.8477101	17.114845	0.0	1726	1603	1603	1.1684064	20	61	145	277	333	3563	0	57	2020-02-29_145501
24	5000	2555	685	0	102	0	1474	122	5.9568367	3.8628732988522727	17.114845	0.0	1474.0	1474.0	5.9568367	3.8628733	17.114845	0.0	1760	1658	1658	1.160787	20	62	146	285	339	3526	0	62	2020-02-29_145502
24	5000	2541	654	0	110	0	1497	132	6.0465636	3.881810264262587	17.114845	0.0	1497.0	1497.0	6.0465636	3.8818102	17.114845	0.0	1805	1695	1695	1.1616566	20	62	146	289	348	3503	0	66	2020-02-29_145502
25	5000	2527	647	0	97	0	1512	147	6.101009	3.90360164129561	17.114845	0.0	1512.0	1512.0	6.101009	3.9036016	17.114845	0.0	1826	1729	1729	1.1633598	20	62	148	294	351	3488	0	70	2020-02-29_145503
25	5000	2511	621	0	105	0	1517	168	6.1825294	3.9381787154144563	17.82452	0.0	1517.0	1517.0	6.1825294	3.9381788	17.82452	0.0	1868	1763	1763	1.148319	20	62	149	297	357	3483	0	78	2020-02-29_145504
25	5000	2495	604	0	96	0	1542	184	6.288219	3.9541683704840174	19.97193	0.0	1542.0	1542.0	6.288219	3.9541683	19.97193	0.0	1901	1805	1805	1.1335927	20	62	149	299	369	3458	0	79	2020-02-29_145504
26	5000	2482	589	0	102	0	1548	194	6.315679	3.9669211671966624	19.97193	0.0	1548.0	1548.0	6.315679	3.966921	19.97193	0.0	1929	1827	1827	1.1169251	20	62	150	301	371	3452	0	85	2020-02-29_145505
26	5000	2477	566	0	86	0	1572	212	6.4173293	4.019391026845307	21.929634	0.0	1572.0	1572.0	6.4173293	4.019391	21.929634	0.0	1957	1871	1871	1.0935115	20	63	150	305	377	3428	0	87	2020-02-29_145505
26	5000	2469	543	0	86	0	1581	230	6.5205097	4.045262077904306	21.929634	0.0	1581.0	1581.0	6.5205097	4.045262	21.929634	0.0	1988	1902	1902	1.0872865	20	63	151	307	387	3419	0	91	2020-02-29_145506
27	5000	2455	537	0	79	0	1586	249	6.599413	4.062189882619479	21.929634	0.0	1586.0	1586.0	6.599413	4.06219	21.929634	0.0	2008	1929	1929	1.0800756	20	63	155	311	391	3414	0	94	2020-02-29_145506
27	5000	2445	517	0	80	0	1586	275	6.660072	4.070264468211682	21.929634	0.0	1586.0	1586.0	6.599413	4.06219	21.929634	0.0	2038	1958	1958	1.0517024	20	63	155	311	395	3414	0	97	2020-02-29_145507
27	5000	2441	491	0	80	0	1593	294	6.7400775	4.102917372947971	21.929634	0.0	1593.0	1593.0	6.7400775	4.102917	21.929634	0.0	2068	1988	1988	1.049592	20	63	155	313	402	3407	0	101	2020-02-29_145508
28	5000	2433	470	0	88	0	1577	325	6.824611	4.125946861024752	21.929634	0.0	1577.0	1593.0	6.7400775	4.102917	21.929634	0.0	2097	2009	2009	1.043754	20	63	155	317	407	3423	0	107	2020-02-29_145508
28	5000	2426	455	0	80	0	1578	351	6.9150186	4.162930962874613	21.929634	0.0	1578.0	1593.0	6.7400775	4.102917	21.929634	0.0	2119	2039	2039	1.0367554	20	63	157	319	413	3422	0	110	2020-02-29_145509
28	5000	2417	437	0	77	0	1580	374	7.012888	4.169187444472071	21.929634	0.0	1580.0	1593.0	6.7400775	4.102917	21.929634	0.0	2146	2069	2069	1.021519	20	63	158	321	417	3420	0	115	2020-02-29_145509
29	5000	2413	410	0	80	0	1572	404	7.1071177	4.189042903138608	21.929634	0.0	1572.0	1593.0	6.7400775	4.102917	21.929634	0.0	2177	2097	2097	1.0101781	20	63	158	324	420	3428	0	121	2020-02-29_145510
29	5000	2407	392	0	82	0	1572	424	7.1690874	4.1897299223827975	21.929634	0.0	1572.0	1593.0	6.7400775	4.102917	21.929634	0.0	2201	2119	2119	0.99872774	20	63	158	325	427	3428	0	123	2020-02-29_145510
29	5000	2400	368	0	85	0	1570	449	7.255116	4.1963466740649	21.929634	0.0	1570.0	1593.0	6.7400775	4.102917	21.929634	0.0	2232	2147	2147	0.9961783	20	63	158	325	435	3430	0	128	2020-02-29_145511
30	5000	2393	350	0	80	0	1575	471	7.375052	4.222537904504881	21.929634	0.0	1575.0	1593.0	6.7400775	4.102917	21.929634	0.0	2257	2177	2177	0.992381	20	63	159	326	443	3425	0	131	2020-02-29_145511
30	5000	2381	343	0	73	0	1564	502	7.4582767	4.23286439195651	21.929634	0.0	1564.0	1593.0	6.7400775	4.102917	21.929634	0.0	2276	2203	2203	0.971867	20	63	160	330	447	3436	0	137	2020-02-29_145512
30	5000	2373	329	0	66	0	1554	539	7.556146	4.251334037095968	21.929634	0.0	1554.0	1593.0	6.7400775	4.102917	21.929634	0.0	2298	2232	2232	0.95238096	20	63	160	331	451	3446	0	139	2020-02-29_145512
31	5000	2369	321	0	53	0	1555	562	7.642232	4.253431169307449	21.929634	0.0	1555.0	1593.0	6.7400775	4.102917	21.929634	0.0	2310	2257	2257	0.9517685	20	63	160	332	454	3445	0	140	2020-02-29_145513
31	5000	2365	306	0	52	0	1533	598	7.713776	4.280635371953803	21.929634	0.0	1533.0	1593.0	6.7400775	4.102917	21.929634	0.0	2329	2277	2277	0.9439008	20	63	160	333	456	3467	0	146	2020-02-29_145513
31	5000	2354	295	0	53	0	1519	626	7.7855415	4.2882292725062054	21.929634	0.0	1519.0	1593.0	6.7400775	4.102917	21.929634	0.0	2351	2298	2298	0.9394338	20	63	160	334	460	3481	0	153	2020-02-29_145514
32	5000	2347	280	0	62	0	1498	655	7.8332973	4.294262344910248	21.929634	0.0	1498.0	1593.0	6.7400775	4.102917	21.929634	0.0	2373	2311	2311	0.9399199	20	63	160	335	460	3502	0	158	2020-02-29_145514
32	5000	2342	274	0	55	0	1473	696	7.9527173	4.317861568859293	23.530087	0.0	1473.0	1593.0	6.7400775	4.102917	21.929634	0.0	2384	2329	2329	0.93686354	20	63	160	337	464	3527	0	160	2020-02-29_145515
32	5000	2338	265	0	44	0	1464	727	8.049048	4.3264665972549805	23.530087	0.0	1464.0	1593.0	6.7400775	4.102917	21.929634	0.0	2397	2353	2353	0.91734976	20	63	161	337	467	3536	0	162	2020-02-29_145516
33	5000	2334	258	0	35	0	1453	753	8.160321	4.347669191846753	23.530087	0.0	1453.0	1593.0	6.7400775	4.102917	21.929634	0.0	2408	2373	2373	0.916724	20	63	162	338	472	3547	0	167	2020-02-29_145516
33	5000	2330	241	0	45	0	1424	791	8.219437	4.361487092308319	23.530087	0.0	1424.0	1593.0	6.7400775	4.102917	21.929634	0.0	2429	2384	2384	0.91292137	20	63	162	339	474	3576	0	169	2020-02-29_145517
33	5000	2326	229	0	48	0	1391	835	8.312033	4.377791685694394	23.530087	0.0	1391.0	1593.0	6.7400775	4.102917	21.929634	0.0	2445	2397	2397	0.89503956	20	63	162	340	475	3609	0	171	2020-02-29_145517
34	5000	2318	227	0	47	0	1377	858	8.34827	4.384484392080717	23.530087	0.0	1377.0	1593.0	6.7400775	4.102917	21.929634	0.0	2455	2408	2408	0.8888889	20	63	162	340	476	3623	0	173	2020-02-29_145518
34	5000	2313	219	0	39	0	1359	896	8.421264	4.383663645628826	23.530087	0.0	1359.0	1593.0	6.7400775	4.102917	21.929634	0.0	2468	2429	2429	0.87637967	20	63	162	340	479	3641	0	174	2020-02-29_145518
34	5000	2311	209	0	35	0	1330	938	8.532005	4.390972300196036	23.530087	0.0	1330.0	1593.0	6.7400775	4.102917	21.929634	0.0	2480	2445	2445	0.8744361	20	63	162	340	480	3670	0	177	2020-02-29_145519
35	5000	2308	200	0	36	0	1309	970	8.631349	4.407957571320478	23.530087	0.0	1309.0	1593.0	6.7400775	4.102917	21.929634	0.0	2492	2456	2456	0.8831169	20	63	162	342	482	3691	0	177	2020-02-29_145519
35	5000	2307	178	0	46	0	1275	1014	8.72857	4.407253286431552	23.530087	0.0	1275.0	1593.0	6.7400775	4.102917	21.929634	0.0	2515	2469	2469	0.8752941	20	63	162	342	484	3725	0	180	2020-02-29_145520
35	5000	2304	170	0	46	0	1257	1038	8.768524	4.409428309193383	23.530087	0.0	1257.0	1593.0	6.7400775	4.102917	21.929634	0.0	2526	2480	2480	0.858393	20	63	162	342	485	3743	0	185	2020-02-29_145520
36	5000	2300	162	0	46	0	1235	1070	8.846579	4.378983781929587	23.530087	0.0	1235.0	1593.0	6.7400775	4.102917	21.929634	0.0	2538	2492	2492	0.84129554	20	63	162	342	486	3765	0	187	2020-02-29_145521
36	5000	2299	148	0	38	0	1210	1116	8.943648	4.38234965282487	23.530087	0.0	1210.0	1593.0	6.7400775	4.102917	21.929634	0.0	2553	2515	2515	0.8256198	20	63	162	343	490	3790	0	189	2020-02-29_145521
36	5000	2296	141	0	37	0	1167	1167	9.038346	4.417948243003357	23.530087	0.0	1167.0	1593.0	6.7400775	4.102917	21.929634	0.0	2563	2526	2526	0.81748074	20	63	162	343	490	3833	0	192	2020-02-29_145522
37	5000	2292	136	0	34	0	1145	1199	9.104073	4.393713465575347	23.530087	0.0	1145.0	1593.0	6.7400775	4.102917	21.929634	0.0	2572	2538	2538	0.80786026	20	63	162	343	490	3855	0	194	2020-02-29_145522
37	5000	2286	132	0	29	0	1109	1244	9.130488	4.412805320831699	23.530087	0.0	1109.0	1593.0	6.7400775	4.102917	21.929634	0.0	2582	2553	2553	0.78178537	20	63	162	343	490	3891	0	200	2020-02-29_145523
37	5000	2284	125	0	28	0	1078	1284	9.23443	4.4423590907052395	23.530087	0.0	1078.0	1593.0	6.7400775	4.102917	21.929634	0.0	2591	2563	2563	0.7755102	20	63	162	344	491	3922	0	201	2020-02-29_145523
38	5000	2280	122	0	26	0	1044	1324	9.354207	4.432528867848086	23.530087	0.0	1044.0	1593.0	6.7400775	4.102917	21.929634	0.0	2598	2572	2572	0.77681994	20	63	162	344	492	3956	0	204	2020-02-29_145524
38	5000	2280	116	0	21	0	1008	1370	9.401286	4.44207205768315	23.530087	0.0	1008.0	1593.0	6.7400775	4.102917	21.929634	0.0	2604	2583	2583	0.7519841	20	63	162	344	494	3992	0	205	2020-02-29_145524
38	5000	2278	111	0	19	0	977	1409	9.454855	4.4681105789803475	23.530087	0.0	977.0	1593.0	6.7400775	4.102917	21.929634	0.0	2611	2592	2592	0.7482088	20	63	162	344	494	4023	0	206	2020-02-29_145525
39	5000	2274	109	0	19	0	935	1455	9.485299	4.442013661260092	23.530087	0.0	935.0	1593.0	6.7400775	4.102917	21.929634	0.0	2617	2598	2598	0.72192514	20	63	162	344	494	4065	0	208	2020-02-29_145525
39	5000	2271	109	0	16	0	904	1489	9.611716	4.440265707021394	23.530087	0.0	904.0	1593.0	6.7400775	4.102917	21.929634	0.0	2620	2604	2604	0.7256637	20	63	162	344	494	4096	0	211	2020-02-29_145526
39	5000	2269	107	0	12	0	880	1521	9.643587	4.424711039100861	23.530087	0.0	880.0	1593.0	6.7400775	4.102917	21.929634	0.0	2624	2612	2612	0.725	20	63	162	344	495	4120	0	211	2020-02-29_145526
40	5000	2267	102	0	14	0	849	1557	9.661577	4.416005258999333	23.530087	0.0	849.0	1593.0	6.7400775	4.102917	21.929634	0.0	2631	2617	2617	0.6949352	20	63	162	344	495	4151	0	211	2020-02-29_145526
40	5000	2266	94	0	20	0	828	1579	9.7055645	4.4499935450132035	23.530087	0.0	828.0	1593.0	6.7400775	4.102917	21.929634	0.0	2640	2620	2620	0.6932367	20	63	162	344	496	4172	0	213	2020-02-29_145527
40	5000	2266	87	0	23	0	808	1601	9.744257	4.466365791739422	23.530087	0.0	808.0	1593.0	6.7400775	4.102917	21.929634	0.0	2647	2624	2624	0.69925743	20	63	162	344	497	4192	0	215	2020-02-29_145527
41	5000	2265	83	0	21	0	783	1632	9.789315	4.4649586633560805	23.530087	0.0	783.0	1593.0	6.7400775	4.102917	21.929634	0.0	2652	2631	2631	0.706258	20	63	162	344	497	4217	0	216	2020-02-29_145528
41	5000	2264	79	0	17	0	758	1665	9.843997	4.4640379918713835	23.530087	0.0	758.0	1593.0	6.7400775	4.102917	21.929634	0.0	2657	2640	2640	0.6833773	20	63	162	344	498	4242	0	217	2020-02-29_145528
41	5000	2263	76	0	14	0	729	1698	9.898241	4.480283991123027	23.530087	0.0	729.0	1593.0	6.7400775	4.102917	21.929634	0.0	2661	2647	2647	0.66941017	20	63	162	344	499	4271	0	220	2020-02-29_145529
42	5000	2263	73	0	12	0	705	1725	9.996477	4.480250997664662	23.530087	0.0	705.0	1593.0	6.7400775	4.102917	21.929634	0.0	2664	2652	2652	0.670922	20	63	162	344	499	4295	0	222	2020-02-29_145529
42	5000	2263	68	0	12	0	686	1746	10.049344	4.497462510890473	23.530087	0.0	686.0	1593.0	6.7400775	4.102917	21.929634	0.0	2669	2657	2657	0.6676385	20	63	162	344	499	4314	0	225	2020-02-29_145529
42	5000	2262	64	0	13	0	659	1775	10.042841	4.504869157963536	23.530087	0.0	659.0	1593.0	6.7400775	4.102917	21.929634	0.0	2674	2661	2661	0.6707132	20	63	162	344	500	4341	0	227	2020-02-29_145530
43	5000	2262	58	0	16	0	635	1800	10.074514	4.546219926031376	23.530087	0.0	635.0	1593.0	6.7400775	4.102917	21.929634	0.0	2680	2664	2664	0.67086613	20	63	162	344	500	4365	0	229	2020-02-29_145530
43	5000	2261	56	0	14	0	597	1842	10.125214	4.574112210877669	23.530087	0.0	597.0	1593.0	6.7400775	4.102917	21.929634	0.0	2683	2669	2669	0.6599665	20	63	162	344	500	4403	0	230	2020-02-29_145531
43	5000	2257	53	0	16	0	569	1874	10.21416	4.576898508184732	23.044718	0.0	569.0	1593.0	6.7400775	4.102917	21.929634	0.0	2690	2674	2674	0.63971883	20	63	162	344	500	4431	0	231	2020-02-29_145531
44	5000	2254	51	0	15	0	545	1903	10.243154	4.601548614221939	23.044718	0.0	545.0	1593.0	6.7400775	4.102917	21.929634	0.0	2695	2680	2680	0.6311927	20	63	162	344	500	4455	0	232	2020-02-29_145531
44	5000	2253	50	0	14	0	525	1925	10.24238	4.613311224831175	23.044718	0.0	525.0	1593.0	6.7400775	4.102917	21.929634	0.0	2697	2683	2683	0.6361905	20	63	162	344	500	4475	0	233	2020-02-29_145532
44	5000	2251	48	0	11	0	513	1944	10.22554	4.62759264885695	23.044718	0.0	513.0	1593.0	6.7400775	4.102917	21.929634	0.0	2701	2690	2690	0.6296296	20	63	162	344	500	4487	0	233	2020-02-29_145532
45	5000	2249	48	0	8	0	491	1970	10.331495	4.602185866095995	23.044718	0.0	491.0	1593.0	6.7400775	4.102917	21.929634	0.0	2703	2695	2695	0.6334012	20	63	162	345	500	4509	0	234	2020-02-29_145532
45	5000	2245	50	0	8	0	480	1983	10.385411	4.676626997380894	23.044718	0.0	480.0	1593.0	6.7400775	4.102917	21.929634	0.0	2705	2697	2697	0.6333333	20	63	162	345	500	4520	0	234	2020-02-29_145533
45	5000	2243	51	0	5	0	459	2007	10.351464	4.69188495261439	23.044718	0.0	459.0	1593.0	6.7400775	4.102917	21.929634	0.0	2706	2701	2701	0.63398695	20	63	162	345	500	4541	0	235	2020-02-29_145533
46	5000	2242	48	0	7	0	442	2026	10.354045	4.658607244655954	23.044718	0.0	442.0	1593.0	6.7400775	4.102917	21.929634	0.0	2710	2703	2703	0.6380091	20	63	162	345	500	4558	0	235	2020-02-29_145534
46	5000	2241	45	0	9	0	412	2055	10.401251	4.657782590425187	23.044718	0.0	412.0	1593.0	6.7400775	4.102917	21.929634	0.0	2714	2705	2705	0.6262136	20	63	162	345	500	4588	0	238	2020-02-29_145534
46	5000	2240	45	0	9	0	392	2074	10.340968	4.708853746308753	23.044718	0.0	392.0	1593.0	6.7400775	4.102917	21.929634	0.0	2715	2706	2706	0.625	20	63	162	345	500	4608	0	240	2020-02-29_145534
47	5000	2239	43	0	8	0	370	2100	10.389801	4.7489530513818	23.044718	0.0	370.0	1593.0	6.7400775	4.102917	21.929634	0.0	2718	2710	2710	0.62702703	20	63	162	345	500	4630	0	240	2020-02-29_145535
47	5000	2238	41	0	7	0	364	2110	10.374713	4.7490030547513955	23.044718	0.0	364.0	1593.0	6.7400775	4.102917	21.929634	0.0	2721	2714	2714	0.62637365	20	63	162	345	500	4636	0	240	2020-02-29_145535
47	5000	2238	40	0	7	0	351	2124	10.403487	4.801947580047437	23.044718	0.0	351.0	1593.0	6.7400775	4.102917	21.929634	0.0	2722	2715	2715	0.6210826	20	63	162	345	500	4649	0	240	2020-02-29_145535
48	5000	2238	36	0	8	0	328	2150	10.335454	4.825232963669891	23.044718	0.0	328.0	1593.0	6.7400775	4.102917	21.929634	0.0	2726	2718	2718	0.63414633	20	63	162	345	500	4672	0	240	2020-02-29_145535
48	5000	2238	35	0	6	0	313	2167	10.368475	4.817177617164692	23.044718	0.0	313.0	1593.0	6.7400775	4.102917	21.929634	0.0	2727	2721	2721	0.6230032	20	63	162	345	500	4687	0	241	2020-02-29_145536
48	5000	2236	33	0	9	0	300	2181	10.301465	4.813090498725926	23.044718	0.0	300.0	1593.0	6.7400775	4.102917	21.929634	0.0	2731	2722	2722	0.62333333	20	63	162	345	500	4700	0	241	2020-02-29_145536
49	5000	2235	32	0	7	0	289	2196	10.369611	4.772264601835447	23.044718	0.0	289.0	1593.0	6.7400775	4.102917	21.929634	0.0	2733	2726	2726	0.6089965	20	63	162	345	500	4711	0	241	2020-02-29_145536
49	5000	2235	30	0	8	0	277	2207	10.340874	4.846200237121992	23.044718	0.0	277.0	1593.0	6.7400775	4.102917	21.929634	0.0	2735	2727	2727	0.6173285	20	63	162	345	500	4723	0	243	2020-02-29_145537
49	5000	2235	28	0	6	0	269	2218	10.352415	4.870455457628792	23.044718	0.0	269.0	1593.0	6.7400775	4.102917	21.929634	0.0	2737	2731	2731	0.62081784	20	63	162	345	500	4731	0	244	2020-02-29_145537
50	5000	2235	25	0	7	0	257	2231	10.373616	4.903642872873454	23.044718	0.0	257.0	1593.0	6.7400775	4.102917	21.929634	0.0	2740	2733	2733	0.58365756	20	63	162	345	500	4743	0	245	2020-02-29_145537
50	5000	2235	24	0	6	0	247	2243	10.401443	4.989468545993647	23.044718	0.0	247.0	1593.0	6.7400775	4.102917	21.929634	0.0	2741	2735	2735	0.5748988	20	63	162	345	500	4753	0	245	2020-02-29_145538
50	5000	2234	22	0	7	0	244	2248	10.325805	4.948955140473783	23.044718	0.0	244.0	1593.0	6.7400775	4.102917	21.929634	0.0	2744	2737	2737	0.5696721	20	63	162	345	500	4756	0	245	2020-02-29_145538
51	5000	2234	21	0	5	0	235	2260	10.310095	5.057518474339578	23.044718	0.0	235.0	1593.0	6.7400775	4.102917	21.929634	0.0	2745	2740	2740	0.5744681	20	63	162	345	500	4765	0	245	2020-02-29_145538
51	5000	2234	21	0	4	0	226	2270	10.232498	5.062919505127972	23.044718	0.0	226.0	1593.0	6.7400775	4.102917	21.929634	0.0	2745	2741	2741	0.5973451	20	63	162	345	500	4774	0	245	2020-02-29_145538
51	5000	2234	21	0	1	0	215	2283	10.203036	5.041540202086355	23.044718	0.0	215.0	1593.0	6.7400775	4.102917	21.929634	0.0	2745	2744	2744	0.60465115	20	63	162	345	500	4785	0	246	2020-02-29_145539
52	5000	2233	21	0	1	0	204	2295	10.179318	5.061216780425624	23.044718	0.0	204.0	1593.0	6.7400775	4.102917	21.929634	0.0	2746	2745	2745	0.60784316	20	63	162	345	500	4796	0	246	2020-02-29_145539
52	5000	2233	20	0	2	0	189	2310	10.177517	5.011189338391144	23.044718	0.0	189.0	1593.0	6.7400775	4.102917	21.929634	0.0	2747	2745	2745	0.55026454	20	63	162	345	500	4811	0	246	2020-02-29_145539
52	5000	2233	19	0	3	0	181	2318	10.082896	5.002759744057543	23.044718	0.0	181.0	1593.0	6.7400775	4.102917	21.929634	0.0	2748	2745	2745	0.5469613	20	63	162	345	500	4819	0	246	2020-02-29_145539
53	5000	2233	19	0	2	0	172	2328	9.867164	4.9587789810753105	23.044718	0.0	172.0	1593.0	6.7400775	4.102917	21.929634	0.0	2748	2746	2746	0.50581396	20	63	162	345	500	4828	0	246	2020-02-29_145540
53	5000	2233	19	0	1	0	167	2334	9.873399	4.948173864271996	23.044718	0.0	167.0	1593.0	6.7400775	4.102917	21.929634	0.0	2748	2747	2747	0.502994	20	63	162	345	500	4833	0	246	2020-02-29_145540
53	5000	2232	19	0	1	0	160	2341	9.925814	4.926257698074362	23.044718	0.0	160.0	1593.0	6.7400775	4.102917	21.929634	0.0	2749	2748	2748	0.525	20	63	162	345	500	4840	0	247	2020-02-29_145540
54	5000	2232	17	0	3	0	153	2348	9.925106	5.000634343916053	23.044718	0.0	153.0	1593.0	6.7400775	4.102917	21.929634	0.0	2751	2748	2748	0.5424837	20	63	162	345	500	4847	0	247	2020-02-29_145540
54	5000	2232	15	0	5	0	149	2352	9.979942	4.9725292875828435	23.044718	0.0	149.0	1593.0	6.7400775	4.102917	21.929634	0.0	2753	2748	2748	0.557047	20	63	162	345	500	4851	0	247	2020-02-29_145541
54	5000	2231	15	0	5	0	146	2356	9.974241	4.994931704003682	23.044718	0.0	146.0	1593.0	6.7400775	4.102917	21.929634	0.0	2754	2749	2749	0.56164384	20	63	162	345	500	4854	0	247	2020-02-29_145541
55	5000	2231	14	0	4	0	138	2364	10.075913	5.0150640536446	23.044718	0.0	138.0	1593.0	6.7400775	4.102917	21.929634	0.0	2755	2751	2751	0.5507246	20	63	162	345	500	4862	0	249	2020-02-29_145541
55	5000	2231	10	0	6	0	135	2369	10.034089	5.046878779265226	23.044718	0.0	135.0	1593.0	6.7400775	4.102917	21.929634	0.0	2759	2753	2753	0.5407407	20	63	162	345	500	4865	0	249	2020-02-29_145541
55	5000	2231	9	0	6	0	128	2377	9.921953	4.931020613872304	23.044718	0.0	128.0	1593.0	6.7400775	4.102917	21.929634	0.0	2760	2754	2754	0.515625	20	63	162	345	500	4872	0	249	2020-02-29_145542
56	5000	2231	9	0	5	0	125	2381	9.882746	4.956189864997635	23.044718	0.0	125.0	1593.0	6.7400775	4.102917	21.929634	0.0	2760	2755	2755	0.504	20	63	162	345	500	4875	0	249	2020-02-29_145542
56	5000	2231	9	0	1	0	122	2387	10.005933	4.9775224894576455	23.044718	0.0	122.0	1593.0	6.7400775	4.102917	21.929634	0.0	2760	2759	2759	0.5491803	20	63	162	345	500	4878	0	250	2020-02-29_145542
56	5000	2231	8	0	1	0	113	2396	9.938508	5.076136742676135	23.044718	0.0	113.0	1593.0	6.7400775	4.102917	21.929634	0.0	2761	2760	2760	0.539823	20	63	162	345	500	4887	0	251	2020-02-29_145542
57	5000	2231	7	0	2	0	107	2402	10.005459	5.049371910693932	23.044718	0.0	107.0	1593.0	6.7400775	4.102917	21.929634	0.0	2762	2760	2760	0.5420561	20	63	162	345	500	4893	0	251	2020-02-29_145542
57	5000	2231	6	0	3	0	103	2406	9.968673	5.062743757996335	23.044718	0.0	103.0	1593.0	6.7400775	4.102917	21.929634	0.0	2763	2760	2760	0.5436893	20	63	162	345	500	4897	0	251	2020-02-29_145543
57	5000	2231	5	0	3	0	99	2410	9.924382	5.065460093200868	23.044718	0.0	99.0	1593.0	6.7400775	4.102917	21.929634	0.0	2764	2761	2761	0.5151515	20	63	162	345	500	4901	0	252	2020-02-29_145543
58	5000	2231	5	0	2	0	91	2419	9.899316	4.992931710471282	23.044718	0.13866425	91.0	1593.0	6.7400775	4.102917	21.929634	0.0	2764	2762	2762	0.50549453	20	63	162	345	500	4909	0	252	2020-02-29_145543
58	5000	2231	5	0	1	0	88	2423	10.125247	4.950428129234857	23.044718	0.13866425	88.0	1593.0	6.7400775	4.102917	21.929634	0.0	2764	2763	2763	0.47727272	20	63	162	345	500	4912	0	252	2020-02-29_145543
58	5000	2231	5	0	0	0	85	2426	10.271303	4.911911728752329	23.044718	0.13866425	85.0	1593.0	6.7400775	4.102917	21.929634	0.0	2764	2764	2764	0.47058824	20	63	162	345	500	4915	0	253	2020-02-29_145543
59	5000	2231	5	0	0	0	82	2429	10.303914	4.9467726927616695	23.044718	0.13866425	82.0	1593.0	6.7400775	4.102917	21.929634	0.0	2764	2764	2764	0.47560975	20	63	162	345	500	4918	0	253	2020-02-29_145544
59	5000	2231	5	0	0	0	73	2438	10.122697	4.853431329436491	23.044718	0.13866425	73.0	1593.0	6.7400775	4.102917	21.929634	0.0	2764	2764	2764	0.49315068	20	63	162	345	500	4927	0	253	2020-02-29_145544
59	5000	2231	5	0	0	0	68	2443	10.370055	4.761184574798361	23.044718	0.13866425	68.0	1593.0	6.7400775	4.102917	21.929634	0.0	2764	2764	2764	0.5147059	20	63	162	345	500	4932	0	253	2020-02-29_145544
60	5000	2231	5	0	0	0	61	2450	10.301369	4.837438593827094	23.044718	0.13866425	61.0	1593.0	6.7400775	4.102917	21.929634	0.0	2764	2764	2764	0.5409836	20	63	162	345	500	4939	0	253	2020-02-29_145544
60	5000	2231	5	0	0	0	56	2454	10.248877	4.952609736359569	23.044718	0.13866425	56.0	1593.0	6.7400775	4.102917	21.929634	0.0	2764	2764	2764	0.48214287	20	63	162	345	500	4944	0	254	2020-02-29_145544
60	5000	2231	5	0	0	0	52	2458	10.386576	5.022125689855058	23.044718	0.13866425	52.0	1593.0	6.7400775	4.102917	21.929634	0.0	2764	2764	2764	0.46153846	20	63	162	345	500	4948	0	254	2020-02-29_145545
61	5000	2231	5	0	0	0	48	2462	10.332656	4.6599857781974965	21.819761	0.3650589	48.0	1593.0	6.7400775	4.102917	21.929634	0.0	2764	2764	2764	0.45833334	20	63	162	345	500	4952	0	254	2020-02-29_145545
61	5000	2230	6	0	0	0	43	2467	10.118372	4.540713825656577	21.675974	0.3650589	43.0	1593.0	6.7400775	4.102917	21.929634	0.0	2764	2764	2764	0.4651163	20	63	162	345	500	4957	0	254	2020-02-29_145545
61	5000	2230	5	0	1	0	43	2467	10.118372	4.540713825656577	21.675974	0.3650589	43.0	1593.0	6.7400775	4.102917	21.929634	0.0	2765	2764	2764	0.4651163	20	63	162	345	500	4957	0	254	2020-02-29_145545
62	5000	2230	5	0	1	0	40	2470	9.890784	4.318179826872882	20.01288	0.3650589	40.0	1593.0	6.7400775	4.102917	21.929634	0.0	2765	2764	2764	0.425	20	63	162	345	500	4960	0	254	2020-02-29_145545
62	5000	2230	5	0	0	0	40	2471	9.567727	4.562060400282442	20.01288	0.0	40.0	1593.0	6.7400775	4.102917	21.929634	0.0	2765	2765	2765	0.4	20	63	162	345	500	4960	0	254	2020-02-29_145546
62	5000	2230	4	0	1	0	38	2473	9.84837	4.462109306607283	20.01288	0.0	38.0	1593.0	6.7400775	4.102917	21.929634	0.0	2766	2765	2765	0.42105263	20	63	162	345	500	4962	0	254	2020-02-29_145546
63	5000	2230	4	0	1	0	37	2474	9.7979555	4.512673228312387	20.01288	0.0	37.0	1593.0	6.7400775	4.102917	21.929634	0.0	2766	2765	2765	0.3783784	20	63	162	345	500	4963	0	254	2020-02-29_145546
63	5000	2230	4	0	1	0	35	2476	9.881312	4.612252271662518	20.01288	0.0	35.0	1593.0	6.7400775	4.102917	21.929634	0.0	2766	2765	2765	0.37142858	20	63	162	345	500	4965	0	254	2020-02-29_145546
63	5000	2230	3	0	1	0	35	2477	9.97248	4.659459384125945	20.01288	0.0	35.0	1593.0	6.7400775	4.102917	21.929634	0.0	2767	2766	2766	0.37142858	20	63	162	345	500	4965	0	254	2020-02-29_145546
64	5000	2230	3	0	1	0	32	2480	10.456014	4.44728728344803	20.01288	0.0	32.0	1593.0	6.7400775	4.102917	21.929634	0.0	2767	2766	2766	0.40625	20	63	162	345	500	4968	0	254	2020-02-29_145547
64	5000	2230	3	0	1	0	32	2480	10.456014	4.44728728344803	20.01288	0.0	32.0	1593.0	6.7400775	4.102917	21.929634	0.0	2767	2766	2766	0.40625	20	63	162	345	500	4968	0	254	2020-02-29_145547
64	5000	2230	2	0	1	0	32	2481	10.627141	4.2654899603739285	20.01288	0.0	32.0	1593.0	6.7400775	4.102917	21.929634	0.0	2768	2767	2767	0.40625	20	63	162	345	500	4968	0	254	2020-02-29_145547
65	5000	2229	3	0	1	0	31	2481	10.560894	4.319232053669641	20.01288	0.0	31.0	1593.0	6.7400775	4.102917	21.929634	0.0	2768	2767	2767	0.3548387	20	63	162	345	500	4969	0	255	2020-02-29_145547
65	5000	2229	2	0	2	0	30	2482	10.800479	4.178313013267534	20.01288	0.0	30.0	1593.0	6.7400775	4.102917	21.929634	0.0	2769	2767	2767	0.36666667	20	63	162	345	500	4970	0	255	2020-02-29_145547
65	5000	2229	2	0	1	0	27	2485	11.225801	4.599096599270225	20.01288	0.0	27.0	1593.0	6.7400775	4.102917	21.929634	0.0	2769	2768	2768	0.4074074	20	63	162	345	500	4973	0	256	2020-02-29_145547
66	5000	2229	1	0	1	0	27	2486	10.866872	5.076828072065808	20.01288	0.0	27.0	1593.0	6.7400775	4.102917	21.929634	0.0	2770	2769	2769	0.4074074	20	63	162	345	500	4973	0	256	2020-02-29_145548
66	5000	2229	1	0	1	0	25	2488	10.6188755	5.175106825163657	20.01288	0.0	25.0	1593.0	6.7400775	4.102917	21.929634	0.0	2770	2769	2769	0.44	20	63	162	345	500	4975	0	256	2020-02-29_145548
66	5000	2229	1	0	1	0	25	2488	10.6188755	5.175106825163657	20.01288	0.0	25.0	1593.0	6.7400775	4.102917	21.929634	0.0	2770	2769	2769	0.44	20	63	162	345	500	4975	0	256	2020-02-29_145548
67	5000	2229	1	0	0	0	25	2489	10.887259	5.479484616568241	20.01288	0.0	25.0	1593.0	6.7400775	4.102917	21.929634	0.0	2770	2770	2770	0.48	20	63	162	345	500	4975	0	256	2020-02-29_145548
67	5000	2229	1	0	0	0	23	2491	10.73785	5.241599673928144	19.907982	0.0	23.0	1593.0	6.7400775	4.102917	21.929634	0.0	2770	2770	2770	0.5217391	20	63	162	345	500	4977	0	256	2020-02-29_145548
67	5000	2229	1	0	0	0	22	2492	10.83686	5.342889192192175	19.907982	0.0	22.0	1593.0	6.7400775	4.102917	21.929634	0.0	2770	2770	2770	0.54545456	20	63	162	345	500	4978	0	256	2020-02-29_145548
68	5000	2229	1	0	0	0	22	2492	10.83686	5.342889192192175	19.907982	0.0	22.0	1593.0	6.7400775	4.102917	21.929634	0.0	2770	2770	2770	0.54545456	20	63	162	345	500	4978	0	256	2020-02-29_145549
68	5000	2229	1	0	0	0	22	2492	10.83686	5.342889192192175	19.907982	0.0	22.0	1593.0	6.7400775	4.102917	21.929634	0.0	2770	2770	2770	0.54545456	20	63	162	345	500	4978	0	256	2020-02-29_145549
68	5000	2229	1	0	0	0	20	2494	11.112672	5.345309738162927	19.907982	0.0	20.0	1593.0	6.7400775	4.102917	21.929634	0.0	2770	2770	2770	0.6	20	63	162	345	500	4980	0	256	2020-02-29_145549
69	5000	2229	1	0	0	0	20	2494	11.112672	5.345309738162927	19.907982	0.0	20.0	1593.0	6.7400775	4.102917	21.929634	0.0	2770	2770	2770	0.6	20	63	162	345	500	4980	0	256	2020-02-29_145549
69	5000	2228	2	0	0	0	19	2495	11.095007	5.491183757629915	19.907982	0.0	19.0	1593.0	6.7400775	4.102917	21.929634	0.0	2770	2770	2770	0.6315789	20	63	162	345	500	4981	0	256	2020-02-29_145549
69	5000	2228	2	0	0	0	18	2495	11.711396	4.927819141289361	19.907982	0.0	18.0	1593.0	6.7400775	4.102917	21.929634	0.0	2770	2770	2770	0.6666667	20	63	162	345	500	4982	0	257	2020-02-29_145549
70	5000	2228	2	0	0	0	17	2496	11.627746	5.066289354797857	19.907982	0.0	17.0	1593.0	6.7400775	4.102917	21.929634	0.0	2770	2770	2770	0.7058824	20	63	162	345	500	4983	0	257	2020-02-29_145550
70	5000	2228	1	0	1	0	15	2498	11.412036	5.330963542080109	19.907982	0.0	15.0	1593.0	6.7400775	4.102917	21.929634	0.0	2771	2770	2770	0.6	20	63	162	345	500	4985	0	257	2020-02-29_145550
70	5000	2228	1	0	1	0	14	2499	11.603126	5.478631383859473	19.907982	0.0	14.0	1593.0	6.7400775	4.102917	21.929634	0.0	2771	2770	2770	0.64285713	20	63	162	345	500	4986	0	257	2020-02-29_145550
71	5000	2228	1	0	1	0	13	2500	11.77263	5.664003232448539	19.907982	0.0	13.0	1593.0	6.7400775	4.102917	21.929634	0.0	2771	2770	2770	0.6923077	20	63	162	345	500	4987	0	257	2020-02-29_145550
71	5000	2228	1	0	0	0	14	2500	12.117538	5.592730892839533	19.907982	0.0	14.0	1593.0	6.7400775	4.102917	21.929634	0.0	2771	2771	2771	0.71428573	20	63	162	345	500	4986	0	257	2020-02-29_145550
71	5000	2228	1	0	0	0	12	2502	11.368703	5.695790714233763	19.907982	0.0	12.0	1593.0	6.7400775	4.102917	21.929634	0.0	2771	2771	2771	0.5833333	20	63	162	345	500	4988	0	257	2020-02-29_145550
72	5000	2228	1	0	0	0	12	2502	11.368703	5.695790714233763	19.907982	0.0	12.0	1593.0	6.7400775	4.102917	21.929634	0.0	2771	2771	2771	0.5833333	20	63	162	345	500	4988	0	257	2020-02-29_145550
72	5000	2228	1	0	0	0	12	2502	11.368703	5.695790714233763	19.907982	0.0	12.0	1593.0	6.7400775	4.102917	21.929634	0.0	2771	2771	2771	0.5833333	20	63	162	345	500	4988	0	257	2020-02-29_145551
72	5000	2228	1	0	0	0	11	2503	11.84706	5.71539475032999	19.907982	0.0	11.0	1593.0	6.7400775	4.102917	21.929634	0.0	2771	2771	2771	0.6363636	20	63	162	345	500	4989	0	257	2020-02-29_145551
73	5000	2228	1	0	0	0	11	2503	11.84706	5.71539475032999	19.907982	0.0	11.0	1593.0	6.7400775	4.102917	21.929634	0.0	2771	2771	2771	0.6363636	20	63	162	345	500	4989	0	257	2020-02-29_145551
73	5000	2228	1	0	0	0	11	2503	11.84706	5.71539475032999	19.907982	0.0	11.0	1593.0	6.7400775	4.102917	21.929634	0.0	2771	2771	2771	0.6363636	20	63	162	345	500	4989	0	257	2020-02-29_145551
73	5000	2228	1	0	0	0	11	2503	11.84706	5.71539475032999	19.907982	0.0	11.0	1593.0	6.7400775	4.102917	21.929634	0.0	2771	2771	2771	0.6363636	20	63	162	345	500	4989	0	257	2020-02-29_145551
74	5000	2228	1	0	0	0	10	2504	12.0267315	5.991720208718887	19.907982	0.0	10.0	1593.0	6.7400775	4.102917	21.929634	0.0	2771	2771	2771	0.6	20	63	162	345	500	4990	0	257	2020-02-29_145551
74	5000	2228	1	0	0	0	9	2505	11.9760895	6.35290858420362	19.907982	0.0	9.0	1593.0	6.7400775	4.102917	21.929634	0.0	2771	2771	2771	0.6666667	20	63	162	345	500	4991	0	257	2020-02-29_145552
74	5000	2228	1	0	0	0	8	2506	12.214687	6.748298147908582	19.907982	0.0	8.0	1593.0	6.7400775	4.102917	21.929634	0.0	2771	2771	2771	0.75	20	63	162	345	500	4992	0	257	2020-02-29_145552
75	5000	2228	1	0	0	0	8	2506	12.214687	6.748298147908582	19.907982	0.0	8.0	1593.0	6.7400775	4.102917	21.929634	0.0	2771	2771	2771	0.75	20	63	162	345	500	4992	0	257	2020-02-29_145552
75	5000	2228	1	0	0	0	8	2506	12.214687	6.748298147908582	19.907982	0.0	8.0	1593.0	6.7400775	4.102917	21.929634	0.0	2771	2771	2771	0.75	20	63	162	345	500	4992	0	257	2020-02-29_145552
75	5000	2228	1	0	0	0	7	2507	12.980951	6.902845829662988	19.907982	0.0	7.0	1593.0	6.7400775	4.102917	21.929634	0.0	2771	2771	2771	0.71428573	20	63	162	345	500	4993	0	257	2020-02-29_145552
76	5000	2228	1	0	0	0	7	2507	12.980951	6.902845829662988	19.907982	0.0	7.0	1593.0	6.7400775	4.102917	21.929634	0.0	2771	2771	2771	0.71428573	20	63	162	345	500	4993	0	257	2020-02-29_145552
76	5000	2228	0	0	1	0	7	2507	12.980951	6.902845829662988	19.907982	0.0	7.0	1593.0	6.7400775	4.102917	21.929634	0.0	2772	2771	2771	0.71428573	20	63	162	345	500	4993	0	257	2020-02-29_145553
76	5000	2228	0	0	1	0	7	2507	12.980951	6.902845829662988	19.907982	0.0	7.0	1593.0	6.7400775	4.102917	21.929634	0.0	2772	2771	2771	0.71428573	20	63	162	345	500	4993	0	257	2020-02-29_145553
77	5000	2228	0	0	1	0	5	2509	12.887886	8.439835288804423	19.907982	0.0	5.0	1593.0	6.7400775	4.102917	21.929634	0.0	2772	2771	2771	0.8	20	63	162	345	500	4995	0	257	2020-02-29_145553
77	5000	2228	0	0	0	0	6	2509	11.894219	7.931512932593778	19.907982	0.0	6.0	1593.0	6.7400775	4.102917	21.929634	0.0	2772	2772	2772	0.6666667	20	63	162	345	500	4994	0	257	2020-02-29_145553
77	5000	2228	0	0	0	0	6	2509	11.894219	7.931512932593778	19.907982	0.0	6.0	1593.0	6.7400775	4.102917	21.929634	0.0	2772	2772	2772	0.6666667	20	63	162	345	500	4994	0	257	2020-02-29_145553
78	5000	2228	0	0	0	0	6	2509	11.894219	7.931512932593778	19.907982	0.0	6.0	1593.0	6.7400775	4.102917	21.929634	0.0	2772	2772	2772	0.6666667	20	63	162	345	500	4994	0	257	2020-02-29_145553
78	5000	2228	0	0	0	0	6	2509	11.894219	7.931512932593778	19.907982	0.0	6.0	1593.0	6.7400775	4.102917	21.929634	0.0	2772	2772	2772	0.6666667	20	63	162	345	500	4994	0	257	2020-02-29_145554
78	5000	2228	0	0	0	0	6	2509	11.894219	7.931512932593778	19.907982	0.0	6.0	1593.0	6.7400775	4.102917	21.929634	0.0	2772	2772	2772	0.6666667	20	63	162	345	500	4994	0	257	2020-02-29_145554
79	5000	2228	0	0	0	0	6	2509	11.894219	7.931512932593778	19.907982	0.0	6.0	1593.0	6.7400775	4.102917	21.929634	0.0	2772	2772	2772	0.6666667	20	63	162	345	500	4994	0	257	2020-02-29_145554
79	5000	2228	0	0	0	0	6	2509	11.894219	7.931512932593778	19.907982	0.0	6.0	1593.0	6.7400775	4.102917	21.929634	0.0	2772	2772	2772	0.6666667	20	63	162	345	500	4994	0	257	2020-02-29_145554
79	5000	2228	0	0	0	0	6	2509	11.894219	7.931512932593778	19.907982	0.0	6.0	1593.0	6.7400775	4.102917	21.929634	0.0	2772	2772	2772	0.6666667	20	63	162	345	500	4994	0	257	2020-02-29_145554
80	5000	2228	0	0	0	0	5	2510	12.51382	8.703840298253409	19.907982	0.0	5.0	1593.0	6.7400775	4.102917	21.929634	0.0	2772	2772	2772	0.8	20	63	162	345	500	4995	0	257	2020-02-29_145554
80	5000	2228	0	0	0	0	5	2510	12.51382	8.703840298253409	19.907982	0.0	5.0	1593.0	6.7400775	4.102917	21.929634	0.0	2772	2772	2772	0.8	20	63	162	345	500	4995	0	257	2020-02-29_145555
80	5000	2228	0	0	0	0	5	2510	12.51382	8.703840298253409	19.907982	0.0	5.0	1593.0	6.7400775	4.102917	21.929634	0.0	2772	2772	2772	0.8	20	63	162	345	500	4995	0	257	2020-02-29_145555
81	5000	2228	0	0	0	0	5	2510	12.51382	8.703840298253409	19.907982	0.0	5.0	1593.0	6.7400775	4.102917	21.929634	0.0	2772	2772	2772	0.8	20	63	162	345	500	4995	0	257	2020-02-29_145555
81	5000	2228	0	0	0	0	5	2510	12.51382	8.703840298253409	19.907982	0.0	5.0	1593.0	6.7400775	4.102917	21.929634	0.0	2772	2772	2772	0.8	20	63	162	345	500	4995	0	257	2020-02-29_145555
81	5000	2228	0	0	0	0	5	2510	12.51382	8.703840298253409	19.907982	0.0	5.0	1593.0	6.7400775	4.102917	21.929634	0.0	2772	2772	2772	0.8	20	63	162	345	500	4995	0	257	2020-02-29_145555
82	5000	2228	0	0	0	0	5	2510	12.51382	8.703840298253409	19.907982	0.0	5.0	1593.0	6.7400775	4.102917	21.929634	0.0	2772	2772	2772	0.8	20	63	162	345	500	4995	0	257	2020-02-29_145556
82	5000	2228	0	0	0	0	4	2511	10.858808	9.09663015158614	19.907982	0.0	4.0	1593.0	6.7400775	4.102917	21.929634	0.0	2772	2772	2772	0.75	20	63	162	345	500	4996	0	257	2020-02-29_145556
82	5000	2228	0	0	0	0	3	2512	7.8424163	8.338543699900855	16.60136	0.0	3.0	1593.0	6.7400775	4.102917	21.929634	0.0	2772	2772	2772	0.33333334	20	63	162	345	500	4997	0	257	2020-02-29_145556
83	5000	2228	0	0	0	0	3	2512	7.8424163	8.338543699900855	16.60136	0.0	3.0	1593.0	6.7400775	4.102917	21.929634	0.0	2772	2772	2772	0.33333334	20	63	162	345	500	4997	0	257	2020-02-29_145556
83	5000	2228	0	0	0	0	3	2512	7.8424163	8.338543699900855	16.60136	0.0	3.0	1593.0	6.7400775	4.102917	21.929634	0.0	2772	2772	2772	0.33333334	20	63	162	345	500	4997	0	257	2020-02-29_145556
83	5000	2228	0	0	0	0	3	2512	7.8424163	8.338543699900855	16.60136	0.0	3.0	1593.0	6.7400775	4.102917	21.929634	0.0	2772	2772	2772	0.33333334	20	63	162	345	500	4997	0	257	2020-02-29_145557
84	5000	2228	0	0	0	0	3	2512	7.8424163	8.338543699900855	16.60136	0.0	3.0	1593.0	6.7400775	4.102917	21.929634	0.0	2772	2772	2772	0.33333334	20	63	162	345	500	4997	0	257	2020-02-29_145557
84	5000	2228	0	0	0	0	3	2512	7.8424163	8.338543699900855	16.60136	0.0	3.0	1593.0	6.7400775	4.102917	21.929634	0.0	2772	2772	2772	0.33333334	20	63	162	345	500	4997	0	257	2020-02-29_145557
84	5000	2228	0	0	0	0	3	2512	7.8424163	8.338543699900855	16.60136	0.0	3.0	1593.0	6.7400775	4.102917	21.929634	0.0	2772	2772	2772	0.33333334	20	63	162	345	500	4997	0	257	2020-02-29_145557
85	5000	2228	0	0	0	0	2	2513	11.763624	6.841591969437342	16.60136	6.925888	2.0	1593.0	6.7400775	4.102917	21.929634	0.0	2772	2772	2772	0.5	20	63	162	345	500	4998	0	257	2020-02-29_145557
85	5000	2228	0	0	0	0	2	2513	11.763624	6.841591969437342	16.60136	6.925888	2.0	1593.0	6.7400775	4.102917	21.929634	0.0	2772	2772	2772	0.5	20	63	162	345	500	4998	0	257	2020-02-29_145557
85	5000	2228	0	0	0	0	2	2513	11.763624	6.841591969437342	16.60136	6.925888	2.0	1593.0	6.7400775	4.102917	21.929634	0.0	2772	2772	2772	0.5	20	63	162	345	500	4998	0	257	2020-02-29_145558
86	5000	2228	0	0	0	0	2	2513	11.763624	6.841591969437342	16.60136	6.925888	2.0	1593.0	6.7400775	4.102917	21.929634	0.0	2772	2772	2772	0.5	20	63	162	345	500	4998	0	257	2020-02-29_145558
86	5000	2228	0	0	0	0	2	2513	11.763624	6.841591969437342	16.60136	6.925888	2.0	1593.0	6.7400775	4.102917	21.929634	0.0	2772	2772	2772	0.5	20	63	162	345	500	4998	0	257	2020-02-29_145558
86	5000	2228	0	0	0	0	2	2513	11.763624	6.841591969437342	16.60136	6.925888	2.0	1593.0	6.7400775	4.102917	21.929634	0.0	2772	2772	2772	0.5	20	63	162	345	500	4998	0	257	2020-02-29_145558
87	5000	2228	0	0	0	0	2	2513	11.763624	6.841591969437342	16.60136	6.925888	2.0	1593.0	6.7400775	4.102917	21.929634	0.0	2772	2772	2772	0.5	20	63	162	345	500	4998	0	257	2020-02-29_145558
87	5000	2228	0	0	0	0	2	2513	11.763624	6.841591969437342	16.60136	6.925888	2.0	1593.0	6.7400775	4.102917	21.929634	0.0	2772	2772	2772	0.5	20	63	162	345	500	4998	0	257	2020-02-29_145558
87	5000	2228	0	0	0	0	2	2513	11.763624	6.841591969437342	16.60136	6.925888	2.0	1593.0	6.7400775	4.102917	21.929634	0.0	2772	2772	2772	0.5	20	63	162	345	500	4998	0	257	2020-02-29_145558
88	5000	2228	0	0	0	0	2	2513	11.763624	6.841591969437342	16.60136	6.925888	2.0	1593.0	6.7400775	4.102917	21.929634	0.0	2772	2772	2772	0.5	20	63	162	345	500	4998	0	257	2020-02-29_145559
88	5000	2228	0	0	0	0	2	2513	11.763624	6.841591969437342	16.60136	6.925888	2.0	1593.0	6.7400775	4.102917	21.929634	0.0	2772	2772	2772	0.5	20	63	162	345	500	4998	0	257	2020-02-29_145559
88	5000	2228	0	0	0	0	2	2513	11.763624	6.841591969437342	16.60136	6.925888	2.0	1593.0	6.7400775	4.102917	21.929634	0.0	2772	2772	2772	0.5	20	63	162	345	500	4998	0	257	2020-02-29_145559
89	5000	2228	0	0	0	0	2	2513	11.763624	6.841591969437342	16.60136	6.925888	2.0	1593.0	6.7400775	4.102917	21.929634	0.0	2772	2772	2772	0.5	20	63	162	345	500	4998	0	257	2020-02-29_145559
89	5000	2228	0	0	0	0	2	2513	11.763624	6.841591969437342	16.60136	6.925888	2.0	1593.0	6.7400775	4.102917	21.929634	0.0	2772	2772	2772	0.5	20	63	162	345	500	4998	0	257	2020-02-29_145559
89	5000	2228	0	0	0	0	2	2513	11.763624	6.841591969437342	16.60136	6.925888	2.0	1593.0	6.7400775	4.102917	21.929634	0.0	2772	2772	2772	0.5	20	63	162	345	500	4998	0	257	2020-02-29_145559
90	5000	2228	0	0	0	0	1	2514	6.925888	NaN	6.925888	6.925888	1.0	1593.0	6.7400775	4.102917	21.929634	0.0	2772	2772	2772	0.0	20	63	162	345	500	4999	0	257	2020-02-29_145559
90	5000	2228	0	0	0	0	1	2514	6.925888	NaN	6.925888	6.925888	1.0	1593.0	6.7400775	4.102917	21.929634	0.0	2772	2772	2772	0.0	20	63	162	345	500	4999	0	257	2020-02-29_145600
90	5000	2228	0	0	0	0	1	2514	6.925888	NaN	6.925888	6.925888	1.0	1593.0	6.7400775	4.102917	21.929634	0.0	2772	2772	2772	0.0	20	63	162	345	500	4999	0	257	2020-02-29_145600
91	5000	2228	0	0	0	0	1	2514	6.925888	NaN	6.925888	6.925888	1.0	1593.0	6.7400775	4.102917	21.929634	0.0	2772	2772	2772	0.0	20	63	162	345	500	4999	0	257	2020-02-29_145600
91	5000	2228	0	0	0	0	1	2514	6.925888	NaN	6.925888	6.925888	1.0	1593.0	6.7400775	4.102917	21.929634	0.0	2772	2772	2772	0.0	20	63	162	345	500	4999	0	257	2020-02-29_145600
91	5000	2228	0	0	0	0	1	2514	6.925888	NaN	6.925888	6.925888	1.0	1593.0	6.7400775	4.102917	21.929634	0.0	2772	2772	2772	0.0	20	63	162	345	500	4999	0	257	2020-02-29_145600
92	5000	2228	0	0	0	0	1	2514	6.925888	NaN	6.925888	6.925888	1.0	1593.0	6.7400775	4.102917	21.929634	0.0	2772	2772	2772	0.0	20	63	162	345	500	4999	0	257	2020-02-29_145600
92	5000	2228	0	0	0	0	1	2514	6.925888	NaN	6.925888	6.925888	1.0	1593.0	6.7400775	4.102917	21.929634	0.0	2772	2772	2772	0.0	20	63	162	345	500	4999	0	257	2020-02-29_145601
92	5000	2228	0	0	0	0	1	2514	6.925888	NaN	6.925888	6.925888	1.0	1593.0	6.7400775	4.102917	21.929634	0.0	2772	2772	2772	0.0	20	63	162	345	500	4999	0	257	2020-02-29_145601
93	5000	2228	0	0	0	0	0	2515	NaN	-0.0	9999.0	9999.0	0.0	1593.0	6.7400775	4.102917	21.929634	0.0	2772	2772	2772	0.0	20	63	162	345	500	5000	0	257	2020-02-29_145601
93	5000	2228	0	0	0	0	0	2515	NaN	-0.0	9999.0	9999.0	0.0	1593.0	6.7400775	4.102917	21.929634	0.0	2772	2772	2772	0.0	20	63	162	345	500	5000	0	257	2020-02-29_145601
93	5000	2228	0	0	0	0	0	2515	NaN	-0.0	9999.0	9999.0	0.0	1593.0	6.7400775	4.102917	21.929634	0.0	2772	2772	2772	0.0	20	63	162	345	500	5000	0	257	2020-02-29_145601
94	5000	2228	0	0	0	0	0	2515	NaN	-0.0	9999.0	9999.0	0.0	1593.0	6.7400775	4.102917	21.929634	0.0	2772	2772	2772	0.0	20	63	162	345	500	5000	0	257	2020-02-29_145601
94	5000	2228	0	0	0	0	0	2515	NaN	-0.0	9999.0	9999.0	0.0	1593.0	6.7400775	4.102917	21.929634	0.0	2772	2772	2772	0.0	20	63	162	345	500	5000	0	257	2020-02-29_145602
94	5000	2228	0	0	0	0	0	2515	NaN	-0.0	9999.0	9999.0	0.0	1593.0	6.7400775	4.102917	21.929634	0.0	2772	2772	2772	0.0	20	63	162	345	500	5000	0	257	2020-02-29_145602
95	5000	2228	0	0	0	0	0	2515	NaN	-0.0	9999.0	9999.0	0.0	1593.0	6.7400775	4.102917	21.929634	0.0	2772	2772	2772	0.0	20	63	162	345	500	5000	0	257	2020-02-29_145602
95	5000	2228	0	0	0	0	0	2515	NaN	-0.0	9999.0	9999.0	0.0	1593.0	6.7400775	4.102917	21.929634	0.0	2772	2772	2772	0.0	20	63	162	345	500	5000	0	257	2020-02-29_145602
95	5000	2228	0	0	0	0	0	2515	NaN	-0.0	9999.0	9999.0	0.0	1593.0	6.7400775	4.102917	21.929634	0.0	2772	2772	2772	0.0	20	63	162	345	500	5000	0	257	2020-02-29_145602
96	5000	2228	0	0	0	0	0	2515	NaN	-0.0	9999.0	9999.0	0.0	1593.0	6.7400775	4.102917	21.929634	0.0	2772	2772	2772	0.0	20	63	162	345	500	5000	0	257	2020-02-29_145602
96	5000	2228	0	0	0	0	0	2515	NaN	-0.0	9999.0	9999.0	0.0	1593.0	6.7400775	4.102917	21.929634	0.0	2772	2772	2772	0.0	20	63	162	345	500	5000	0	257	2020-02-29_145602
96	5000	2228	0	0	0	0	0	2515	NaN	-0.0	9999.0	9999.0	0.0	1593.0	6.7400775	4.102917	21.929634	0.0	2772	2772	2772	0.0	20	63	162	345	500	5000	0	257	2020-02-29_145603
97	5000	2228	0	0	0	0	0	2515	NaN	-0.0	9999.0	9999.0	0.0	1593.0	6.7400775	4.102917	21.929634	0.0	2772	2772	2772	0.0	20	63	162	345	500	5000	0	257	2020-02-29_145603
97	5000	2228	0	0	0	0	0	2515	NaN	-0.0	9999.0	9999.0	0.0	1593.0	6.7400775	4.102917	21.929634	0.0	2772	2772	2772	0.0	20	63	162	345	500	5000	0	257	2020-02-29_145603
97	5000	2228	0	0	0	0	0	2515	NaN	-0.0	9999.0	9999.0	0.0	1593.0	6.7400775	4.102917	21.929634	0.0	2772	2772	2772	0.0	20	63	162	345	500	5000	0	257	2020-02-29_145603
98	5000	2228	0	0	0	0	0	2515	NaN	-0.0	9999.0	9999.0	0.0	1593.0	6.7400775	4.102917	21.929634	0.0	2772	2772	2772	0.0	20	63	162	345	500	5000	0	257	2020-02-29_145603
98	5000	2228	0	0	0	0	0	2515	NaN	-0.0	9999.0	9999.0	0.0	1593.0	6.7400775	4.102917	21.929634	0.0	2772	2772	2772	0.0	20	63	162	345	500	5000	0	257	2020-02-29_145603
98	5000	2228	0	0	0	0	0	2515	NaN	-0.0	9999.0	9999.0	0.0	1593.0	6.7400775	4.102917	21.929634	0.0	2772	2772	2772	0.0	20	63	162	345	500	5000	0	257	2020-02-29_145603
99	5000	2228	0	0	0	0	0	2515	NaN	-0.0	9999.0	9999.0	0.0	1593.0	6.7400775	4.102917	21.929634	0.0	2772	2772	2772	0.0	20	63	162	345	500	5000	0	257	2020-02-29_145604
