# Supplementary material for: Discrete simulation analysis of COVID-19 and prediction of isolation bed numbers
Source: PeerJ. 2021 Jun 23;9:e11629. doi: 10.7717/peerj.11629 (PMC8234972; doi:10.7717/peerj.11629)
Supplement: Supplemental Information 3 [file peerj-09-11629-s003.zip › raw_data/Hospital response time_output_2020-02-29_145612.csv]

worldTime(Day)	CITY_PERSON_SIZE	NORMAL	SHADOW	SUPER	CONFIRMED	DIAGNOSIS	FREEZE	CURED	shadow_average	shadow_std	shadow_max	shadow_min	real_countTmp	max_count	count_shadow_average	count_shadow_std	count_shadow_max	count_shadow_min	sum_confirmed_mark	sum_diagnosis_mark	sum_freeze_mark	r0	G1num	G2num	G3Num	G4Num	G5Num	BED_CanUse	BED_Need	DEATH	recordTime
0	5000	4974	26	0	0	0	0	0	NaN	-0.0	9999.0	9999.0	0.0	0.0	NaN	-0.0	9999.0	9999.0	0	0	0	0.0	0	0	0	0	0	5000	0	0	2020-02-29_145613
0	5000	4965	34	0	1	0	0	0	NaN	-0.0	9999.0	9999.0	0.0	0.0	NaN	-0.0	9999.0	9999.0	1	0	0	0.0	0	0	0	0	0	5000	0	0	2020-02-29_145613
0	5000	4954	45	0	1	0	0	0	NaN	-0.0	9999.0	9999.0	0.0	0.0	NaN	-0.0	9999.0	9999.0	1	0	0	0.0	0	0	0	0	0	5000	0	0	2020-02-29_145613
1	5000	4946	51	0	2	0	1	0	0.0	NaN	0.0	0.0	1.0	1.0	0.0	NaN	0.0	0.0	3	1	1	1.0	1	0	0	0	0	4999	0	0	2020-02-29_145614
1	5000	4934	62	0	3	0	1	0	0.0	NaN	0.0	0.0	1.0	1.0	0.0	NaN	0.0	0.0	4	1	1	1.0	1	0	0	0	0	4999	0	0	2020-02-29_145614
1	5000	4928	65	0	5	0	2	0	0.0	0.0	0.0	0.0	2.0	2.0	0.0	0.0	0.0	0.0	7	2	2	1.0	1	1	0	0	0	4998	0	0	2020-02-29_145614
2	5000	4919	73	0	4	0	4	0	0.08207448	0.16414896071891083	0.3282979	0.0	4.0	4.0	0.08207448	0.16414896	0.3282979	0.0	8	4	4	0.5	1	1	0	2	0	4996	0	0	2020-02-29_145614
2	5000	4905	86	0	4	0	5	0	0.06565958	0.14681929130404073	0.3282979	0.0	5.0	5.0	0.06565958	0.1468193	0.3282979	0.0	9	5	5	0.6	1	1	0	3	0	4995	0	0	2020-02-29_145614
2	5000	4891	97	0	4	0	8	0	0.2892693	0.5168811063394247	1.4725031	0.0	8.0	8.0	0.2892693	0.5168811	1.4725031	0.0	12	8	8	0.625	1	2	2	3	0	4992	0	0	2020-02-29_145614
3	5000	4874	106	0	12	0	8	0	0.2892693	0.5168811063394247	1.4725031	0.0	8.0	8.0	0.2892693	0.5168811	1.4725031	0.0	20	8	8	0.625	1	2	2	3	0	4992	0	0	2020-02-29_145615
3	5000	4859	119	0	11	0	11	0	0.29964638	0.5016120315765169	1.4725031	0.0	11.0	11.0	0.29964638	0.501612	1.4725031	0.0	22	11	11	0.8181818	1	3	3	3	0	4989	0	0	2020-02-29_145615
3	5000	4836	138	0	10	0	16	0	0.32201493	0.5938534395563286	1.8561285	0.0	16.0	16.0	0.32201493	0.5938534	1.8561285	0.0	26	16	16	0.6875	1	3	5	5	1	4984	0	0	2020-02-29_145615
4	5000	4814	152	0	12	0	22	0	0.5070859	0.7337712992187619	2.0768986	0.0	22.0	22.0	0.5070859	0.7337713	2.0768986	0.0	34	22	22	0.77272725	1	5	6	8	1	4978	0	0	2020-02-29_145615
4	5000	4790	171	0	17	0	22	0	0.5070859	0.7337712992187619	2.0768986	0.0	22.0	22.0	0.5070859	0.7337713	2.0768986	0.0	39	22	22	0.77272725	1	5	6	8	1	4978	0	0	2020-02-29_145615
4	5000	4764	188	0	21	0	26	0	0.6563507	0.8579887306389178	3.0273044	0.0	26.0	26.0	0.6563507	0.8579887	3.0273044	0.0	48	27	27	0.7692308	1	7	7	8	2	4974	0	1	2020-02-29_145616
5	5000	4738	208	0	20	0	33	0	0.9013215	1.137802394035236	3.685581	0.0	33.0	33.0	0.9013215	1.1378024	3.685581	0.0	54	34	34	0.8787879	2	9	8	8	5	4967	0	1	2020-02-29_145616
5	5000	4705	229	0	25	0	40	0	1.0723685	1.406066373916134	4.300692	0.0	40.0	40.0	1.0723685	1.4060664	4.300692	0.0	66	41	41	0.925	4	10	12	8	5	4960	0	1	2020-02-29_145616
5	5000	4681	249	0	21	0	48	0	1.3455728	1.562526626360046	4.4883714	0.0	48.0	48.0	1.3455728	1.5625266	4.4883714	0.0	70	49	49	0.9583333	6	12	15	9	5	4952	0	1	2020-02-29_145616
6	5000	4653	269	0	21	0	56	0	1.3250935	1.547871971597507	4.6687055	0.0	56.0	56.0	1.3250935	1.547872	4.6687055	0.0	78	57	57	0.875	7	12	18	11	5	4944	0	1	2020-02-29_145616
6	5000	4607	308	0	15	0	69	0	1.4975275	1.6959920479300148	5.3005233	0.0	69.0	69.0	1.4975275	1.695992	5.3005233	0.0	85	70	70	1.1304348	9	16	19	12	8	4931	0	1	2020-02-29_145617
6	5000	4570	339	0	20	0	70	0	1.4761343	1.6931449287962468	5.3005233	0.0	70.0	70.0	1.4761343	1.6931449	5.3005233	0.0	91	71	71	1.1142857	9	16	19	12	9	4930	0	1	2020-02-29_145617
7	5000	4539	359	0	22	0	79	0	1.5558226	1.7135017722760428	5.3005233	0.0	79.0	79.0	1.5558226	1.7135018	5.3005233	0.0	102	80	80	1.1772152	9	19	21	15	9	4921	0	1	2020-02-29_145617
7	5000	4495	391	0	26	0	87	0	1.5125153	1.6946848749122498	5.3005233	0.0	87.0	87.0	1.5125153	1.6946849	5.3005233	0.0	114	88	88	1.1609195	9	20	24	17	10	4913	0	1	2020-02-29_145617
7	5000	4450	427	0	29	0	93	0	1.5178287	1.725834688781373	5.7790027	0.0	93.0	93.0	1.5178287	1.7258347	5.7790027	0.0	123	94	94	1.1505376	9	20	26	19	10	4907	0	1	2020-02-29_145618
8	5000	4408	449	0	41	0	100	0	1.6514609	1.7859582747939016	6.7005887	0.0	100.0	100.0	1.6514609	1.7859583	6.7005887	0.0	143	102	102	1.13	10	21	28	21	11	4900	0	2	2020-02-29_145618
8	5000	4362	484	0	38	0	114	0	1.819481	1.849145204655324	6.7005887	0.0	114.0	114.0	1.819481	1.8491452	6.7005887	0.0	154	116	116	1.1491228	10	23	33	24	14	4886	0	2	2020-02-29_145618
8	5000	4320	509	0	44	0	125	0	1.8892422	1.9359261057520696	6.7005887	0.0	125.0	125.0	1.8892422	1.9359261	6.7005887	0.0	171	127	127	1.184	10	23	35	25	18	4875	0	2	2020-02-29_145619
9	5000	4253	559	0	41	0	145	0	2.1405754	2.149368029131377	7.874861	0.0	145.0	145.0	2.1405754	2.149368	7.874861	0.0	188	147	147	1.2758621	10	26	39	32	20	4855	0	2	2020-02-29_145619
9	5000	4197	603	0	45	0	152	0	2.2270892	2.2097666305639505	8.059926	0.0	152.0	152.0	2.2270892	2.2097666	8.059926	0.0	200	155	155	1.2763158	11	26	39	37	22	4848	0	3	2020-02-29_145619
9	5000	4148	629	0	51	0	168	0	2.2618358	2.2052087331227	8.059926	0.0	168.0	168.0	2.2618358	2.2052088	8.059926	0.0	223	172	172	1.2797619	11	29	44	40	25	4832	0	4	2020-02-29_145620
10	5000	4087	672	0	49	0	188	0	2.3570695	2.288670529080132	8.425845	0.0	188.0	188.0	2.3570695	2.2886705	8.425845	0.0	241	192	192	1.2712766	11	32	46	45	27	4812	0	4	2020-02-29_145620
10	5000	4033	708	0	55	0	200	0	2.3425126	2.2959148450205937	8.425845	0.0	200.0	200.0	2.3425126	2.295915	8.425845	0.0	259	204	204	1.29	11	32	48	48	32	4800	0	4	2020-02-29_145620
10	5000	3976	736	0	61	0	223	0	2.43978	2.372776998864481	9.003636	0.0	223.0	223.0	2.43978	2.372777	9.003636	0.0	288	227	227	1.3497758	11	34	50	53	39	4777	0	4	2020-02-29_145621
11	5000	3924	764	0	67	0	241	0	2.5126972	2.417639985790091	9.638325	0.0	241.0	241.0	2.5126972	2.41764	9.638325	0.0	312	245	245	1.3817427	11	36	53	57	42	4759	0	4	2020-02-29_145621
11	5000	3869	796	0	71	0	259	0	2.5110269	2.4472219793594054	9.811064	0.0	259.0	259.0	2.5110269	2.447222	9.811064	0.0	335	264	264	1.3783784	11	37	55	63	48	4741	0	5	2020-02-29_145621
11	5000	3814	825	0	68	0	288	0	2.5979638	2.4868868239803086	9.811064	0.0	288.0	288.0	2.5979638	2.4868867	9.811064	0.0	361	293	293	1.3402778	11	37	62	68	52	4712	0	5	2020-02-29_145622
12	5000	3763	846	0	76	0	310	0	2.6872463	2.572975147730705	10.741313	0.0	310.0	310.0	2.6872463	2.5729752	10.741313	0.0	391	315	315	1.2967741	12	40	65	76	55	4690	0	5	2020-02-29_145622
12	5000	3722	860	0	76	0	337	0	2.7591581	2.645244192378237	11.058511	0.0	337.0	337.0	2.7591581	2.6452441	11.058511	0.0	418	342	342	1.3264095	12	44	69	81	57	4663	0	5	2020-02-29_145623
12	5000	3661	881	0	92	0	361	0	2.8635626	2.7259710594034785	11.516633	0.0	361.0	361.0	2.8635626	2.725971	11.516633	0.0	458	366	366	1.3102493	13	44	72	85	66	4639	0	5	2020-02-29_145623
13	5000	3611	893	0	98	0	393	0	2.953886	2.7806014258426526	11.516633	0.0	393.0	393.0	2.953886	2.7806015	11.516633	0.0	496	398	398	1.3791349	13	46	76	91	74	4607	0	5	2020-02-29_145623
13	5000	3560	916	0	99	0	417	0	2.9754434	2.782831920832315	12.2863655	0.0	417.0	417.0	2.9754434	2.782832	12.2863655	0.0	524	425	425	1.35012	14	46	78	96	82	4583	0	8	2020-02-29_145624
13	5000	3511	929	0	101	0	449	1	3.0570605	2.751714518743464	12.2863655	0.0	449.0	449.0	3.0570605	2.7517145	12.2863655	0.0	560	459	459	1.3652561	14	48	83	102	91	4551	0	9	2020-02-29_145624
14	5000	3457	947	0	97	0	488	1	3.1937132	2.835416047046901	12.92514	0.0	488.0	488.0	3.1937132	2.835416	12.92514	0.0	596	499	499	1.3975409	17	48	84	110	100	4512	0	10	2020-02-29_145625
14	5000	3408	963	0	103	0	515	1	3.2794566	2.889101523945052	13.045552	0.0	515.0	515.0	3.2794566	2.8891015	13.045552	0.0	629	526	526	1.4038835	17	49	86	120	104	4485	0	10	2020-02-29_145625
14	5000	3351	994	0	90	0	553	2	3.373955	2.927004956771986	13.403407	0.0	553.0	553.0	3.373955	2.927005	13.403407	0.0	655	565	565	1.4068716	18	50	91	131	111	4447	0	10	2020-02-29_145626
15	5000	3313	984	0	104	0	585	2	3.4866936	2.955764156364116	13.403407	0.0	585.0	585.0	3.4866936	2.955764	13.403407	0.0	703	599	599	1.3948718	18	53	94	133	120	4415	0	12	2020-02-29_145626
15	5000	3271	989	0	106	0	618	3	3.5704057	3.0023365458417666	13.403407	0.0	618.0	618.0	3.5704057	3.0023365	13.403407	0.0	740	634	634	1.3721683	18	53	97	137	133	4382	0	13	2020-02-29_145627
15	5000	3215	1005	0	119	0	643	4	3.6036139	3.050492237580769	13.403407	0.0	643.0	643.0	3.6036139	3.0504923	13.403407	0.0	780	661	661	1.3421462	18	54	99	140	140	4357	0	14	2020-02-29_145627
16	5000	3176	1002	0	118	0	684	5	3.7265685	3.095512427584657	14.99307	0.0	684.0	684.0	3.7265685	3.0955124	14.99307	0.0	822	704	704	1.3640351	19	55	102	150	149	4316	0	15	2020-02-29_145628
16	5000	3131	1003	0	121	0	723	6	3.7894526	3.1486666385387596	15.329881	0.0	723.0	723.0	3.7894526	3.1486666	15.329881	0.0	866	745	745	1.3582296	20	55	106	162	160	4277	0	16	2020-02-29_145628
16	5000	3083	1011	0	120	0	761	7	3.861977	3.1811755398353267	15.329881	0.0	761.0	761.0	3.861977	3.1811755	15.329881	0.0	906	786	786	1.3429698	20	57	110	170	173	4239	0	18	2020-02-29_145629
17	5000	3044	1010	0	119	0	798	9	3.9307292	3.196104068221932	15.329881	0.0	798.0	798.0	3.9307292	3.196104	15.329881	0.0	946	827	827	1.3220551	20	57	112	176	182	4202	0	20	2020-02-29_145629
17	5000	3000	1023	0	109	0	835	11	4.041725	3.2448828099136713	15.329881	0.0	835.0	835.0	4.041725	3.2448828	15.329881	0.0	977	868	868	1.3317366	20	57	114	185	197	4165	0	22	2020-02-29_145630
17	5000	2963	1021	0	109	0	870	13	4.1419206	3.2665538288272513	15.329881	0.0	870.0	870.0	4.1419206	3.2665539	15.329881	0.0	1016	907	907	1.3241379	20	58	118	190	209	4130	0	24	2020-02-29_145630
18	5000	2906	1029	0	118	0	902	18	4.2165847	3.285288623224849	15.329881	0.0	902.0	902.0	4.2165847	3.2852886	15.329881	0.0	1065	947	947	1.301552	20	58	123	197	221	4098	0	27	2020-02-29_145631
18	5000	2871	1020	0	127	0	931	23	4.2966766	3.3048765160003697	15.329881	0.0	931.0	931.0	4.2966766	3.3048766	15.329881	0.0	1109	982	982	1.2975296	20	59	127	200	231	4069	0	28	2020-02-29_145631
18	5000	2832	1015	0	135	0	962	26	4.405349	3.3476434304560554	15.329881	0.0	962.0	962.0	4.405349	3.3476434	15.329881	0.0	1153	1018	1018	1.2848233	20	60	127	209	243	4038	0	30	2020-02-29_145632
19	5000	2794	1010	0	128	0	1008	29	4.559659	3.430346727557529	15.329881	0.0	1008.0	1008.0	4.559659	3.4303467	15.329881	0.0	1196	1068	1068	1.2996032	20	61	132	220	254	3992	0	31	2020-02-29_145632
19	5000	2766	993	0	132	0	1043	33	4.710182	3.507958356038132	17.02899	0.0	1043.0	1043.0	4.710182	3.5079584	17.02899	0.0	1241	1109	1109	1.3087249	20	62	137	227	264	3957	0	33	2020-02-29_145633
19	5000	2734	980	0	130	0	1082	40	4.8077755	3.516271506310528	17.02899	0.0	1082.0	1082.0	4.8077755	3.5162716	17.02899	0.0	1286	1156	1156	1.297597	20	62	140	233	276	3918	0	34	2020-02-29_145633
20	5000	2702	958	0	141	0	1121	42	4.8699455	3.5342699488940106	17.02899	0.0	1121.0	1121.0	4.8699455	3.53427	17.02899	0.0	1340	1199	1199	1.2818912	20	62	145	238	279	3879	0	36	2020-02-29_145634
20	5000	2679	933	0	146	0	1149	52	4.9708905	3.604857156280606	17.02899	0.0	1149.0	1149.0	4.9708905	3.6048572	17.02899	0.0	1388	1242	1242	1.2758921	20	64	149	241	287	3851	0	41	2020-02-29_145634
20	5000	2655	920	0	138	0	1183	61	5.051686	3.6003321865256432	17.02899	0.0	1183.0	1183.0	5.051686	3.6003323	17.02899	0.0	1425	1287	1287	1.2595097	20	64	151	244	301	3817	0	43	2020-02-29_145635
21	5000	2632	910	0	116	0	1231	66	5.164124	3.6422346101428262	17.02899	0.0	1231.0	1231.0	5.164124	3.6422346	17.02899	0.0	1458	1342	1342	1.2648253	20	67	156	252	307	3769	0	45	2020-02-29_145635
21	5000	2604	892	0	116	0	1270	73	5.2750044	3.6670728082848596	17.02899	0.0	1270.0	1270.0	5.2750044	3.6670728	17.02899	0.0	1504	1388	1388	1.2566929	20	67	159	261	314	3730	0	45	2020-02-29_145636
21	5000	2574	883	0	116	0	1291	89	5.343131	3.6772989672723306	17.02899	0.0	1291.0	1291.0	5.343131	3.677299	17.02899	0.0	1543	1427	1427	1.2347018	20	67	160	264	324	3709	0	47	2020-02-29_145636
22	5000	2545	870	0	126	0	1311	98	5.4342093	3.700156007519206	17.02899	0.0	1311.0	1311.0	5.4342093	3.700156	17.02899	0.0	1585	1459	1459	1.2295958	20	68	161	266	335	3689	0	50	2020-02-29_145637
22	5000	2518	855	0	119	0	1352	102	5.5336313	3.7541982674124283	19.945602	0.0	1352.0	1352.0	5.5336313	3.7541983	19.945602	0.0	1627	1508	1508	1.2159764	20	68	163	279	346	3648	0	54	2020-02-29_145637
22	5000	2484	855	0	114	0	1376	115	5.6187015	3.800961653847425	19.945602	0.0	1376.0	1376.0	5.6187015	3.8009617	19.945602	0.0	1661	1547	1547	1.2114825	20	68	166	282	357	3624	0	56	2020-02-29_145638
23	5000	2456	850	0	107	0	1409	121	5.672221	3.800643494982415	19.945602	0.0	1409.0	1409.0	5.672221	3.8006434	19.945602	0.0	1694	1587	1587	1.2086586	20	68	167	286	366	3591	0	57	2020-02-29_145638
23	5000	2431	832	0	108	0	1434	133	5.776477	3.845600086108517	19.945602	0.0	1434.0	1434.0	5.776477	3.8456001	19.945602	0.0	1737	1629	1629	1.2105998	20	68	168	295	372	3566	0	62	2020-02-29_145639
23	5000	2400	820	0	117	0	1455	145	5.8523808	3.8525568856526884	19.945602	0.0	1455.0	1455.0	5.8523808	3.852557	19.945602	0.0	1780	1663	1663	1.1993127	20	68	168	298	382	3545	0	63	2020-02-29_145639
24	5000	2380	801	0	123	0	1468	161	5.9211154	3.880958037521337	19.945602	0.0	1468.0	1468.0	5.9211154	3.880958	19.945602	0.0	1819	1696	1696	1.1784741	20	69	168	300	393	3532	0	67	2020-02-29_145640
24	5000	2358	792	0	110	0	1497	176	5.9953027	3.919999483458816	19.945602	0.0	1497.0	1497.0	5.9953027	3.9199996	19.945602	0.0	1850	1740	1740	1.1696727	20	69	169	301	404	3503	0	67	2020-02-29_145640
24	5000	2341	762	0	117	0	1514	194	6.07965	3.915465204459616	19.945602	0.0	1514.0	1514.0	6.07965	3.915465	19.945602	0.0	1897	1780	1780	1.17107	20	69	172	306	412	3486	0	72	2020-02-29_145641
25	5000	2320	755	0	106	0	1534	210	6.180108	3.9457196620424293	19.945602	0.0	1534.0	1534.0	6.180108	3.9457197	19.945602	0.0	1925	1819	1819	1.1636245	20	70	174	309	418	3466	0	75	2020-02-29_145641
25	5000	2302	724	0	122	0	1551	224	6.2390614	3.9394692234812987	19.945602	0.0	1551.0	1551.0	6.2390614	3.9394693	19.945602	0.0	1974	1852	1852	1.1566731	20	70	175	311	424	3449	0	77	2020-02-29_145642
25	5000	2279	711	0	111	0	1577	241	6.304584	3.942416074025219	19.945602	0.0	1577.0	1577.0	6.304584	3.9424162	19.945602	0.0	2010	1899	1899	1.1395054	20	70	176	315	432	3423	0	81	2020-02-29_145642
26	5000	2252	702	0	120	0	1578	262	6.378998	3.957213567994187	19.945602	0.0	1578.0	1578.0	6.378998	3.9572136	19.945602	0.0	2046	1926	1926	1.1311787	20	70	178	316	436	3422	0	86	2020-02-29_145643
26	5000	2244	673	0	105	0	1608	281	6.45589	3.9797271546813366	19.945602	0.0	1608.0	1608.0	6.45589	3.9797273	19.945602	0.0	2083	1978	1978	1.1088308	20	70	178	325	447	3392	0	89	2020-02-29_145643
26	5000	2225	652	0	108	0	1620	303	6.5251536	4.013356083607958	19.945602	0.0	1620.0	1620.0	6.5251536	4.013356	19.945602	0.0	2123	2015	2015	1.0925926	20	70	178	328	451	3380	0	92	2020-02-29_145644
27	5000	2211	635	0	104	0	1625	330	6.5902724	4.0441859675057605	19.945602	0.0	1625.0	1625.0	6.5902724	4.044186	19.945602	0.0	2154	2050	2050	1.08	20	70	180	330	457	3375	0	95	2020-02-29_145644
27	5000	2199	612	0	106	0	1639	345	6.6319175	4.031049383331761	19.945602	0.0	1639.0	1639.0	6.6319175	4.0310493	19.945602	0.0	2189	2083	2083	1.0689445	20	70	183	333	459	3361	0	99	2020-02-29_145645
27	5000	2186	587	0	104	0	1646	376	6.7349553	4.0524260989680805	19.945602	0.0	1646.0	1646.0	6.7349553	4.052426	19.945602	0.0	2227	2123	2123	1.0601459	20	70	183	336	468	3354	0	101	2020-02-29_145645
28	5000	2174	568	0	103	0	1658	395	6.8098383	4.047852622700404	19.945602	0.0	1658.0	1658.0	6.8098383	4.0478525	19.945602	0.0	2258	2155	2155	1.0542823	20	70	184	340	475	3342	0	102	2020-02-29_145646
28	5000	2163	550	0	96	0	1668	416	6.891791	4.081792242180534	20.062956	0.0	1668.0	1668.0	6.891791	4.0817924	20.062956	0.0	2287	2191	2191	1.043765	20	70	185	343	486	3332	0	107	2020-02-29_145646
28	5000	2156	529	0	87	0	1678	442	6.982813	4.077861441211045	20.062956	0.0	1678.0	1678.0	6.982813	4.0778613	20.062956	0.0	2315	2228	2228	1.0417163	20	70	187	347	489	3322	0	108	2020-02-29_145647
29	5000	2150	501	0	89	0	1682	467	7.0564647	4.109020377403118	20.062956	0.0	1682.0	1682.0	7.0564647	4.10902	20.062956	0.0	2349	2260	2260	1.0249703	20	70	187	350	495	3318	0	111	2020-02-29_145647
29	5000	2139	481	0	93	0	1672	499	7.138625	4.126412814399906	20.062956	0.0	1672.0	1682.0	7.0564647	4.10902	20.062956	0.0	2380	2287	2287	1.0197369	20	71	189	353	498	3328	0	116	2020-02-29_145648
29	5000	2132	467	0	86	0	1667	530	7.2211533	4.1274027906646955	20.062956	0.0	1667.0	1682.0	7.0564647	4.10902	20.062956	0.0	2401	2315	2315	1.0131973	20	71	189	358	502	3333	0	118	2020-02-29_145648
30	5000	2127	444	0	80	0	1657	571	7.3488145	4.149639178297144	20.932478	0.0	1657.0	1682.0	7.0564647	4.10902	20.062956	0.0	2429	2349	2349	1.0078455	20	71	190	361	511	3343	0	121	2020-02-29_145649
30	5000	2118	432	0	69	0	1646	607	7.4475837	4.175651070088455	20.932478	0.0	1646.0	1682.0	7.0564647	4.10902	20.062956	0.0	2450	2381	2381	0.98845685	20	71	191	361	515	3354	0	128	2020-02-29_145649
30	5000	2113	408	0	77	0	1636	631	7.5218377	4.169653140125682	20.932478	0.0	1636.0	1682.0	7.0564647	4.10902	20.062956	0.0	2479	2402	2402	0.9920538	20	71	193	364	518	3364	0	135	2020-02-29_145650
31	5000	2108	392	0	71	0	1633	660	7.6084104	4.1573959721105345	20.932478	0.0	1633.0	1682.0	7.0564647	4.10902	20.062956	0.0	2500	2429	2429	0.9877526	20	72	194	365	518	3367	0	136	2020-02-29_145650
31	5000	2103	377	0	70	0	1599	711	7.6875997	4.192567406728356	20.932478	0.0	1599.0	1682.0	7.0564647	4.10902	20.062956	0.0	2520	2450	2450	0.97936213	20	72	195	369	523	3401	0	140	2020-02-29_145651
31	5000	2095	361	0	65	0	1593	744	7.756331	4.180985807046657	20.932478	0.0	1593.0	1682.0	7.0564647	4.10902	20.062956	0.0	2544	2479	2479	0.9692404	20	72	195	370	526	3407	0	142	2020-02-29_145652
32	5000	2089	342	0	68	0	1576	780	7.8249116	4.187458095056184	20.932478	0.0	1576.0	1682.0	7.0564647	4.10902	20.062956	0.0	2569	2501	2501	0.96573603	20	72	195	372	529	3424	0	145	2020-02-29_145652
32	5000	2081	329	0	69	0	1567	808	7.848591	4.185030080671231	20.932478	0.0	1567.0	1682.0	7.0564647	4.10902	20.062956	0.0	2590	2521	2521	0.952776	20	72	195	372	532	3433	0	146	2020-02-29_145653
32	5000	2072	319	0	65	0	1547	849	7.9477544	4.199825991704383	20.932478	0.0	1547.0	1682.0	7.0564647	4.10902	20.062956	0.0	2609	2544	2544	0.95539755	20	73	195	372	535	3453	0	148	2020-02-29_145653
33	5000	2066	312	0	53	0	1525	889	8.030223	4.1876785467999005	20.932478	0.0	1525.0	1682.0	7.0564647	4.10902	20.062956	0.0	2622	2569	2569	0.9495082	20	73	195	376	539	3475	0	155	2020-02-29_145654
33	5000	2063	289	0	56	0	1511	923	8.037619	4.2136504823695615	20.932478	0.0	1511.0	1682.0	7.0564647	4.10902	20.062956	0.0	2648	2592	2592	0.9351423	20	73	195	376	539	3489	0	158	2020-02-29_145654
33	5000	2063	272	0	55	0	1492	952	8.0688925	4.219977080296473	20.932478	0.0	1492.0	1682.0	7.0564647	4.10902	20.062956	0.0	2665	2610	2610	0.92292225	20	73	195	376	540	3508	0	166	2020-02-29_145655
34	5000	2059	262	0	56	0	1452	1002	8.163869	4.226364610590912	20.932478	0.0	1452.0	1682.0	7.0564647	4.10902	20.062956	0.0	2679	2623	2623	0.9214876	20	73	195	376	543	3548	0	169	2020-02-29_145655
34	5000	2053	246	0	53	0	1437	1038	8.241846	4.248907958705711	20.932478	0.0	1437.0	1682.0	7.0564647	4.10902	20.062956	0.0	2701	2648	2648	0.91788447	20	73	195	377	545	3563	0	173	2020-02-29_145656
34	5000	2045	237	0	53	0	1408	1077	8.311283	4.265720687743144	20.932478	0.0	1408.0	1682.0	7.0564647	4.10902	20.062956	0.0	2718	2665	2665	0.89914775	20	73	195	379	548	3592	0	180	2020-02-29_145656
35	5000	2042	227	0	52	0	1385	1113	8.390738	4.288164333112517	24.196552	0.0	1385.0	1682.0	7.0564647	4.10902	20.062956	0.0	2731	2679	2679	0.8873646	20	73	196	379	550	3615	0	181	2020-02-29_145657
35	5000	2035	221	0	41	0	1369	1150	8.419116	4.3166053139194025	24.196552	0.0	1369.0	1682.0	7.0564647	4.10902	20.062956	0.0	2744	2703	2703	0.86851716	20	73	196	379	553	3631	0	184	2020-02-29_145657
35	5000	2026	213	0	42	0	1351	1183	8.457471	4.313624138754931	24.196552	0.0	1351.0	1682.0	7.0564647	4.10902	20.062956	0.0	2761	2719	2719	0.8534419	20	73	196	379	554	3649	0	185	2020-02-29_145658
36	5000	2021	202	0	46	0	1312	1232	8.539898	4.341044949017419	24.196552	0.0	1312.0	1682.0	7.0564647	4.10902	20.062956	0.0	2777	2731	2731	0.84375	20	73	196	380	556	3688	0	187	2020-02-29_145658
36	5000	2019	185	0	52	0	1282	1272	8.586142	4.34361870656456	24.196552	0.0	1282.0	1682.0	7.0564647	4.10902	20.062956	0.0	2796	2744	2744	0.8198128	20	73	196	380	556	3718	0	190	2020-02-29_145659
36	5000	2016	176	0	47	0	1266	1303	8.637664	4.344674650067759	24.196552	0.0	1266.0	1682.0	7.0564647	4.10902	20.062956	0.0	2808	2761	2761	0.80963665	20	73	196	381	556	3734	0	192	2020-02-29_145659
37	5000	2011	171	0	41	0	1234	1350	8.740739	4.338882683231107	24.196552	0.0	1234.0	1682.0	7.0564647	4.10902	20.062956	0.0	2818	2777	2777	0.8063209	20	73	196	382	559	3766	0	193	2020-02-29_145700
37	5000	2009	161	0	34	0	1218	1382	8.830876	4.347627953285611	24.196552	0.0	1218.0	1682.0	7.0564647	4.10902	20.062956	0.0	2830	2796	2796	0.80870277	20	73	196	382	560	3782	0	196	2020-02-29_145700
37	5000	2006	159	0	26	0	1187	1424	8.889275	4.352987004904582	24.196552	0.0	1187.0	1682.0	7.0564647	4.10902	20.062956	0.0	2835	2809	2809	0.8045493	20	73	196	382	562	3813	0	198	2020-02-29_145701
38	5000	2002	149	0	31	0	1159	1461	8.961248	4.354424403591901	24.196552	0.0	1159.0	1682.0	7.0564647	4.10902	20.062956	0.0	2849	2818	2818	0.78774804	20	73	196	382	562	3841	0	198	2020-02-29_145701
38	5000	2001	145	0	24	0	1135	1493	9.0217085	4.3717949162552125	24.196552	0.0	1135.0	1682.0	7.0564647	4.10902	20.062956	0.0	2854	2830	2830	0.7797357	20	73	196	383	563	3865	0	202	2020-02-29_145702
38	5000	1999	141	0	24	0	1094	1538	9.109627	4.381013279939789	24.196552	0.0	1094.0	1682.0	7.0564647	4.10902	20.062956	0.0	2860	2836	2836	0.7879342	20	73	196	383	564	3906	0	204	2020-02-29_145702
39	5000	1996	139	0	16	0	1072	1569	9.1714115	4.375356605165261	24.196552	0.0	1072.0	1682.0	7.0564647	4.10902	20.062956	0.0	2865	2849	2849	0.7882463	20	73	196	384	567	3928	0	208	2020-02-29_145703
39	5000	1993	133	0	20	0	1038	1605	9.18357	4.388947624639767	24.196552	0.0	1038.0	1682.0	7.0564647	4.10902	20.062956	0.0	2874	2854	2854	0.78805393	20	73	196	384	567	3962	0	211	2020-02-29_145703
39	5000	1992	126	0	22	0	1013	1635	9.210848	4.389417163158061	24.196552	0.0	1013.0	1682.0	7.0564647	4.10902	20.062956	0.0	2882	2860	2860	0.7759131	20	73	196	384	567	3987	0	212	2020-02-29_145704
40	5000	1988	119	0	27	0	971	1680	9.318954	4.379488577052485	24.196552	0.0	971.0	1682.0	7.0564647	4.10902	20.062956	0.0	2893	2866	2866	0.77960867	20	73	196	384	567	4029	0	215	2020-02-29_145704
40	5000	1987	115	0	23	0	956	1704	9.332833	4.438949133430083	24.196552	0.0	956.0	1682.0	7.0564647	4.10902	20.062956	0.0	2898	2875	2875	0.7792887	20	73	196	384	568	4044	0	215	2020-02-29_145704
40	5000	1983	110	0	25	0	930	1733	9.324295	4.45841820656868	24.196552	0.0	930.0	1682.0	7.0564647	4.10902	20.062956	0.0	2907	2882	2882	0.76021504	20	73	196	384	568	4070	0	219	2020-02-29_145705
41	5000	1982	101	0	24	0	902	1771	9.426378	4.4220919606391735	24.196552	0.0	902.0	1682.0	7.0564647	4.10902	20.062956	0.0	2917	2893	2893	0.7494457	20	73	196	384	568	4098	0	220	2020-02-29_145705
41	5000	1979	100	0	23	0	877	1800	9.445124	4.431476642101613	24.196552	0.0	877.0	1682.0	7.0564647	4.10902	20.062956	0.0	2921	2898	2898	0.7514253	20	73	196	384	569	4123	0	221	2020-02-29_145706
41	5000	1977	93	0	22	0	843	1842	9.536877	4.425905796598175	24.196552	0.0	843.0	1682.0	7.0564647	4.10902	20.062956	0.0	2930	2908	2908	0.742586	20	73	196	384	569	4157	0	223	2020-02-29_145706
42	5000	1976	91	0	16	0	813	1877	9.511682	4.390516177963584	24.196552	0.0	813.0	1682.0	7.0564647	4.10902	20.062956	0.0	2933	2917	2917	0.7404674	20	73	196	384	569	4187	0	227	2020-02-29_145707
42	5000	1975	86	0	18	0	791	1903	9.533366	4.403240501778651	24.196552	0.0	791.0	1682.0	7.0564647	4.10902	20.062956	0.0	2939	2921	2921	0.73198485	20	73	196	384	569	4209	0	227	2020-02-29_145707
42	5000	1973	82	0	15	0	767	1935	9.65902	4.402482173608478	24.196552	0.0	767.0	1682.0	7.0564647	4.10902	20.062956	0.0	2945	2930	2930	0.7288136	20	73	196	384	569	4233	0	228	2020-02-29_145708
43	5000	1973	77	0	17	0	732	1972	9.73518	4.387212655855118	24.196552	0.0	732.0	1682.0	7.0564647	4.10902	20.062956	0.0	2950	2933	2933	0.72131145	20	73	196	384	569	4268	0	229	2020-02-29_145708
43	5000	1971	76	0	14	0	710	1999	9.792775	4.4214800870611555	24.196552	0.0	710.0	1682.0	7.0564647	4.10902	20.062956	0.0	2953	2939	2939	0.71549296	20	73	196	384	569	4290	0	230	2020-02-29_145708
43	5000	1969	75	0	11	0	681	2033	9.935082	4.391126719415735	24.196552	0.0	681.0	1682.0	7.0564647	4.10902	20.062956	0.0	2956	2945	2945	0.70190895	20	73	196	384	569	4319	0	231	2020-02-29_145709
44	5000	1968	71	0	11	0	661	2057	9.946862	4.401684282627024	24.196552	0.0	661.0	1682.0	7.0564647	4.10902	20.062956	0.0	2961	2950	2950	0.7004539	20	73	196	384	569	4339	0	232	2020-02-29_145709
44	5000	1966	67	0	14	0	629	2091	10.033089	4.382605127878757	24.196552	0.0	629.0	1682.0	7.0564647	4.10902	20.062956	0.0	2967	2953	2953	0.6899841	20	73	196	384	570	4371	0	233	2020-02-29_145709
44	5000	1966	62	0	16	0	605	2116	10.062229	4.384352360814456	24.196552	0.0	605.0	1682.0	7.0564647	4.10902	20.062956	0.0	2972	2956	2956	0.6743802	20	73	196	384	570	4395	0	235	2020-02-29_145710
45	5000	1965	61	0	13	0	577	2149	10.070096	4.405472057738384	24.196552	0.0	577.0	1682.0	7.0564647	4.10902	20.062956	0.0	2974	2961	2961	0.6637782	20	73	196	384	570	4423	0	235	2020-02-29_145710
45	5000	1962	62	0	9	0	554	2176	10.053789	4.454508676890217	24.196552	0.0	554.0	1682.0	7.0564647	4.10902	20.062956	0.0	2976	2967	2967	0.6534296	20	73	196	384	570	4446	0	237	2020-02-29_145711
45	5000	1961	61	0	6	0	531	2204	10.049845	4.491548018342253	24.196552	0.0	531.0	1682.0	7.0564647	4.10902	20.062956	0.0	2978	2972	2972	0.63276833	20	73	196	384	570	4469	0	237	2020-02-29_145711
46	5000	1960	58	0	8	0	516	2221	10.065122	4.529503005429656	24.196552	0.0	516.0	1682.0	7.0564647	4.10902	20.062956	0.0	2982	2974	2974	0.6124031	20	73	196	384	570	4484	0	237	2020-02-29_145711
46	5000	1959	57	0	8	0	491	2248	10.056477	4.567037755734529	24.196552	0.0	491.0	1682.0	7.0564647	4.10902	20.062956	0.0	2984	2976	2976	0.60692465	20	73	196	384	570	4509	0	237	2020-02-29_145712
46	5000	1959	54	0	9	0	475	2266	10.122575	4.563198715427534	24.196552	0.0	475.0	1682.0	7.0564647	4.10902	20.062956	0.0	2987	2978	2978	0.61473686	20	73	196	384	570	4525	0	237	2020-02-29_145712
47	5000	1958	55	0	5	0	460	2285	10.1369505	4.569609863523315	24.196552	0.0	460.0	1682.0	7.0564647	4.10902	20.062956	0.0	2987	2982	2982	0.62173915	20	73	196	384	570	4540	0	237	2020-02-29_145712
47	5000	1955	57	0	4	0	436	2309	10.252677	4.584208849890998	24.196552	0.0	436.0	1682.0	7.0564647	4.10902	20.062956	0.0	2988	2984	2984	0.6215596	20	73	196	384	570	4564	0	239	2020-02-29_145713
47	5000	1954	54	0	5	0	422	2326	10.232998	4.481034473466209	23.917124	0.0	422.0	1682.0	7.0564647	4.10902	20.062956	0.0	2992	2987	2987	0.63033175	20	73	196	384	570	4578	0	239	2020-02-29_145713
48	5000	1954	50	0	9	0	400	2346	10.219135	4.494771038669653	23.917124	0.0	400.0	1682.0	7.0564647	4.10902	20.062956	0.0	2996	2987	2987	0.6	20	73	196	384	570	4600	0	241	2020-02-29_145713
48	5000	1953	51	0	8	0	381	2366	10.22263	4.558606929809032	23.917124	0.0	381.0	1682.0	7.0564647	4.10902	20.062956	0.0	2996	2988	2988	0.5958005	20	73	196	384	571	4619	0	241	2020-02-29_145714
48	5000	1952	44	0	12	0	369	2381	10.262031	4.488630342644098	23.917124	0.0	369.0	1682.0	7.0564647	4.10902	20.062956	0.0	3004	2992	2992	0.6097561	20	73	196	384	571	4631	0	242	2020-02-29_145714
49	5000	1951	42	0	11	0	350	2400	10.298002	4.432760151879065	23.917124	0.0	350.0	1682.0	7.0564647	4.10902	20.062956	0.0	3007	2996	2996	0.6	20	73	196	384	572	4650	0	246	2020-02-29_145714
49	5000	1950	38	0	16	0	325	2422	10.339242	4.417417834240454	23.917124	0.0	325.0	1682.0	7.0564647	4.10902	20.062956	0.0	3012	2996	2996	0.61230767	20	73	196	384	572	4675	0	249	2020-02-29_145715
49	5000	1948	40	0	8	0	317	2437	10.438109	4.397390129100415	23.917124	0.0	317.0	1682.0	7.0564647	4.10902	20.062956	0.0	3012	3004	3004	0.6182965	20	73	196	384	572	4683	0	250	2020-02-29_145715
50	5000	1947	38	0	8	0	302	2454	10.407723	4.443779598947661	23.917124	0.0	302.0	1682.0	7.0564647	4.10902	20.062956	0.0	3015	3007	3007	0.6258278	20	73	196	384	572	4698	0	251	2020-02-29_145715
50	5000	1947	35	0	6	0	288	2473	10.525729	4.444469727338298	23.917124	0.0	288.0	1682.0	7.0564647	4.10902	20.062956	0.0	3018	3012	3012	0.6388889	20	73	196	384	572	4712	0	251	2020-02-29_145715
50	5000	1947	35	0	6	0	275	2486	10.434257	4.471388458078988	23.917124	0.0	275.0	1682.0	7.0564647	4.10902	20.062956	0.0	3018	3012	3012	0.65090907	20	73	196	384	572	4725	0	251	2020-02-29_145716
51	5000	1947	34	0	4	0	264	2498	10.4832	4.426387789072816	23.917124	0.0	264.0	1682.0	7.0564647	4.10902	20.062956	0.0	3019	3015	3015	0.6515151	20	73	196	384	572	4736	0	253	2020-02-29_145716
51	5000	1946	35	0	1	0	256	2509	10.410844	4.407580235746809	23.917124	0.0	256.0	1682.0	7.0564647	4.10902	20.062956	0.0	3019	3018	3018	0.63671875	20	73	196	384	572	4744	0	253	2020-02-29_145716
51	5000	1946	33	0	3	0	243	2522	10.3938675	4.45213590646542	23.917124	0.0	243.0	1682.0	7.0564647	4.10902	20.062956	0.0	3021	3018	3018	0.62139916	20	73	196	384	572	4757	0	253	2020-02-29_145717
52	5000	1946	33	0	2	0	235	2531	10.450355	4.48646608305788	23.917124	0.0	235.0	1682.0	7.0564647	4.10902	20.062956	0.0	3021	3019	3019	0.63829786	20	73	196	384	572	4765	0	253	2020-02-29_145717
52	5000	1945	33	0	3	0	216	2550	10.599099	4.532160384704578	23.917124	0.0	216.0	1682.0	7.0564647	4.10902	20.062956	0.0	3022	3019	3019	0.625	20	73	196	384	572	4784	0	253	2020-02-29_145717
52	5000	1945	32	0	2	0	205	2562	10.558307	4.522172556632266	23.917124	0.0	205.0	1682.0	7.0564647	4.10902	20.062956	0.0	3023	3021	3021	0.63414633	20	73	196	384	572	4795	0	254	2020-02-29_145717
53	5000	1945	31	0	3	0	196	2570	10.498392	4.541500100164046	23.917124	0.0	196.0	1682.0	7.0564647	4.10902	20.062956	0.0	3024	3021	3021	0.61734694	20	73	196	384	572	4804	0	255	2020-02-29_145718
53	5000	1945	31	0	2	0	190	2577	10.519306	4.560845270952665	23.917124	0.0	190.0	1682.0	7.0564647	4.10902	20.062956	0.0	3024	3022	3022	0.6157895	20	73	196	384	572	4810	0	255	2020-02-29_145718
53	5000	1945	28	0	4	0	178	2589	10.633214	4.50491488462055	23.917124	0.0	178.0	1682.0	7.0564647	4.10902	20.062956	0.0	3027	3023	3023	0.6235955	20	73	196	384	572	4822	0	256	2020-02-29_145718
54	5000	1945	27	0	4	0	175	2593	10.620569	4.5331942892255555	23.917124	0.0	175.0	1682.0	7.0564647	4.10902	20.062956	0.0	3028	3024	3024	0.61142856	20	73	196	384	572	4825	0	256	2020-02-29_145718
54	5000	1945	26	0	5	0	167	2601	10.6688	4.505505902233243	23.917124	0.0	167.0	1682.0	7.0564647	4.10902	20.062956	0.0	3029	3024	3024	0.6287425	20	73	196	384	572	4833	0	256	2020-02-29_145719
54	5000	1945	22	0	6	0	158	2613	10.645953	4.355134165960404	23.917124	0.0	158.0	1682.0	7.0564647	4.10902	20.062956	0.0	3033	3027	3027	0.65822786	20	73	196	384	572	4842	0	256	2020-02-29_145719
55	5000	1944	23	0	5	0	154	2618	10.779445	4.204123452868387	23.917124	2.1731834	154.0	1682.0	7.0564647	4.10902	20.062956	0.0	3033	3028	3028	0.6818182	20	73	196	384	572	4846	0	256	2020-02-29_145719
55	5000	1944	20	0	7	0	143	2629	10.7678585	4.2533748914866765	23.917124	2.1731834	143.0	1682.0	7.0564647	4.10902	20.062956	0.0	3036	3029	3029	0.67832166	20	73	196	384	572	4857	0	257	2020-02-29_145719
55	5000	1942	20	0	5	0	140	2635	10.659113	4.235105557077633	23.917124	2.1731834	140.0	1682.0	7.0564647	4.10902	20.062956	0.0	3038	3033	3033	0.6571429	20	73	196	384	572	4860	0	258	2020-02-29_145720
56	5000	1941	21	0	5	0	133	2641	10.602762	4.276039907228183	23.917124	2.1731834	133.0	1682.0	7.0564647	4.10902	20.062956	0.0	3038	3033	3033	0.6616541	20	73	196	384	572	4867	0	259	2020-02-29_145720
56	5000	1941	18	0	5	0	127	2650	10.672497	4.278784048673252	23.917124	2.1731834	127.0	1682.0	7.0564647	4.10902	20.062956	0.0	3041	3036	3036	0.6692913	20	73	196	384	572	4873	0	259	2020-02-29_145720
56	5000	1941	17	0	4	0	119	2660	10.861929	4.253859394470485	23.917124	2.5868416	119.0	1682.0	7.0564647	4.10902	20.062956	0.0	3042	3038	3038	0.6722689	20	73	196	384	572	4881	0	259	2020-02-29_145720
57	5000	1941	14	0	7	0	112	2667	10.907233	4.176567039387381	23.917124	3.2377548	112.0	1682.0	7.0564647	4.10902	20.062956	0.0	3045	3038	3038	0.66964287	20	73	196	384	572	4888	0	259	2020-02-29_145720
57	5000	1940	14	0	5	0	112	2669	11.055751	4.244470252601581	23.917124	3.2377548	112.0	1682.0	7.0564647	4.10902	20.062956	0.0	3046	3041	3041	0.6785714	20	73	196	384	572	4888	0	260	2020-02-29_145721
57	5000	1939	14	0	5	0	107	2674	11.010611	4.200627488991321	23.917124	3.2377548	107.0	1682.0	7.0564647	4.10902	20.062956	0.0	3047	3042	3042	0.682243	20	73	196	384	572	4893	0	261	2020-02-29_145721
58	5000	1939	14	0	2	0	106	2678	10.698374	4.000334487281262	23.917124	3.2377548	106.0	1682.0	7.0564647	4.10902	20.062956	0.0	3047	3045	3045	0.6320755	20	73	196	384	572	4894	0	261	2020-02-29_145721
58	5000	1939	14	0	1	0	100	2685	10.811265	4.039489369367665	23.917124	3.4538383	100.0	1682.0	7.0564647	4.10902	20.062956	0.0	3047	3046	3046	0.66	20	73	196	384	572	4900	0	261	2020-02-29_145721
58	5000	1939	14	0	0	0	92	2693	10.767766	4.1070459532116255	23.917124	3.4538383	92.0	1682.0	7.0564647	4.10902	20.062956	0.0	3047	3047	3047	0.5869565	20	73	196	384	572	4908	0	262	2020-02-29_145721
59	5000	1939	13	0	1	0	87	2698	10.768652	4.1169776356321055	23.917124	3.4538383	87.0	1682.0	7.0564647	4.10902	20.062956	0.0	3048	3047	3047	0.59770113	20	73	196	384	572	4913	0	262	2020-02-29_145722
59	5000	1939	11	0	3	0	85	2700	10.767969	4.162916988530225	23.917124	3.4538383	85.0	1682.0	7.0564647	4.10902	20.062956	0.0	3050	3047	3047	0.5882353	20	73	196	384	572	4915	0	262	2020-02-29_145722
59	5000	1939	11	0	3	0	80	2705	10.847128	4.186176147720745	23.917124	3.584755	80.0	1682.0	7.0564647	4.10902	20.062956	0.0	3050	3047	3047	0.5625	20	73	196	384	572	4920	0	262	2020-02-29_145722
60	5000	1939	10	0	3	0	77	2709	10.877755	4.263911870893795	23.917124	3.584755	77.0	1682.0	7.0564647	4.10902	20.062956	0.0	3051	3048	3048	0.5714286	20	73	196	384	572	4923	0	262	2020-02-29_145722
60	5000	1939	8	0	3	0	76	2712	11.1351385	4.316864679770742	23.917124	3.584755	76.0	1682.0	7.0564647	4.10902	20.062956	0.0	3053	3050	3050	0.57894737	20	73	196	384	572	4924	0	262	2020-02-29_145722
60	5000	1939	8	0	3	0	74	2714	10.953303	4.10707590747549	20.47388	3.584755	74.0	1682.0	7.0564647	4.10902	20.062956	0.0	3053	3050	3050	0.5945946	20	73	196	384	572	4926	0	262	2020-02-29_145723
61	5000	1939	7	0	3	0	72	2717	11.065517	4.135793724774812	20.47388	3.584755	72.0	1682.0	7.0564647	4.10902	20.062956	0.0	3054	3051	3051	0.6111111	20	73	196	384	572	4928	0	262	2020-02-29_145723
61	5000	1939	7	0	1	0	72	2719	11.22237	4.067362530899314	20.47388	3.584755	72.0	1682.0	7.0564647	4.10902	20.062956	0.0	3054	3053	3053	0.6111111	20	73	196	384	572	4928	0	262	2020-02-29_145723
61	5000	1939	7	0	1	0	68	2722	11.342801	4.0473017522787975	20.47388	3.584755	68.0	1682.0	7.0564647	4.10902	20.062956	0.0	3054	3053	3053	0.63235295	20	73	196	384	572	4932	0	263	2020-02-29_145723
62	5000	1939	6	0	1	0	65	2726	11.253971	4.103911855052211	20.47388	3.584755	65.0	1682.0	7.0564647	4.10902	20.062956	0.0	3055	3054	3054	0.5692308	20	73	196	384	572	4935	0	263	2020-02-29_145723
62	5000	1939	5	0	2	0	60	2731	11.149454	4.187850937443113	20.47388	3.584755	60.0	1682.0	7.0564647	4.10902	20.062956	0.0	3056	3054	3054	0.5833333	20	73	196	384	572	4940	0	263	2020-02-29_145724
62	5000	1939	5	0	2	0	60	2731	11.149454	4.187850937443113	20.47388	3.584755	60.0	1682.0	7.0564647	4.10902	20.062956	0.0	3056	3054	3054	0.5833333	20	73	196	384	572	4940	0	263	2020-02-29_145724
63	5000	1939	5	0	1	0	60	2732	11.314264	4.277957513399379	20.47388	3.584755	60.0	1682.0	7.0564647	4.10902	20.062956	0.0	3056	3055	3055	0.5833333	20	73	196	384	572	4940	0	263	2020-02-29_145724
63	5000	1938	6	0	0	0	60	2733	11.245054	4.326407742582537	20.47388	3.584755	60.0	1682.0	7.0564647	4.10902	20.062956	0.0	3056	3056	3056	0.5833333	20	73	196	384	572	4940	0	263	2020-02-29_145724
63	5000	1938	6	0	0	0	59	2734	11.263113	4.361262962035589	20.47388	3.584755	59.0	1682.0	7.0564647	4.10902	20.062956	0.0	3056	3056	3056	0.5762712	20	73	196	384	572	4941	0	263	2020-02-29_145724
64	5000	1938	5	0	1	0	56	2737	11.378669	4.39666658190847	20.47388	3.584755	56.0	1682.0	7.0564647	4.10902	20.062956	0.0	3057	3056	3056	0.5714286	20	73	196	384	572	4944	0	263	2020-02-29_145724
64	5000	1938	5	0	1	0	50	2743	11.569763	4.568091741438992	20.47388	3.584755	50.0	1682.0	7.0564647	4.10902	20.062956	0.0	3057	3056	3056	0.58	20	73	196	384	572	4950	0	263	2020-02-29_145725
64	5000	1937	6	0	1	0	49	2744	11.587198	4.613749248594493	20.47388	3.584755	49.0	1682.0	7.0564647	4.10902	20.062956	0.0	3057	3056	3056	0.5714286	20	73	196	384	572	4951	0	263	2020-02-29_145725
65	5000	1937	6	0	0	0	50	2744	11.517991	4.59257627271216	20.47388	3.584755	50.0	1682.0	7.0564647	4.10902	20.062956	0.0	3057	3057	3057	0.56	20	73	196	384	572	4950	0	263	2020-02-29_145725
65	5000	1936	6	0	1	0	49	2745	11.519586	4.640154573891315	20.47388	3.584755	49.0	1682.0	7.0564647	4.10902	20.062956	0.0	3058	3057	3057	0.5102041	20	73	196	384	572	4951	0	263	2020-02-29_145725
65	5000	1935	7	0	1	0	45	2749	11.117542	4.619642711877228	20.47388	3.584755	45.0	1682.0	7.0564647	4.10902	20.062956	0.0	3058	3057	3057	0.4888889	20	73	196	384	572	4955	0	263	2020-02-29_145725
66	5000	1935	7	0	1	0	43	2751	11.030075	4.6567923210810775	20.47388	3.584755	43.0	1682.0	7.0564647	4.10902	20.062956	0.0	3058	3057	3057	0.4883721	20	73	196	384	572	4957	0	263	2020-02-29_145726
66	5000	1935	7	0	0	0	43	2752	11.130963	4.537106222085107	20.47388	3.9158325	43.0	1682.0	7.0564647	4.10902	20.062956	0.0	3058	3058	3058	0.53488374	20	73	196	384	572	4957	0	263	2020-02-29_145726
66	5000	1935	7	0	0	0	42	2753	11.159671	4.588149205143846	20.47388	3.9158325	42.0	1682.0	7.0564647	4.10902	20.062956	0.0	3058	3058	3058	0.54761904	20	73	196	384	572	4958	0	263	2020-02-29_145726
67	5000	1935	6	0	1	0	40	2755	11.168907	4.703586086850757	20.47388	3.9158325	40.0	1682.0	7.0564647	4.10902	20.062956	0.0	3059	3058	3058	0.5	20	73	196	384	572	4960	0	263	2020-02-29_145726
67	5000	1935	6	0	1	0	37	2758	11.027556	4.694853850701144	20.47388	3.9158325	37.0	1682.0	7.0564647	4.10902	20.062956	0.0	3059	3058	3058	0.4864865	20	73	196	384	572	4963	0	263	2020-02-29_145726
67	5000	1935	6	0	1	0	35	2760	11.126145	4.784823609292813	20.47388	3.9158325	35.0	1682.0	7.0564647	4.10902	20.062956	0.0	3059	3058	3058	0.51428574	20	73	196	384	572	4965	0	263	2020-02-29_145727
68	5000	1935	6	0	0	0	35	2761	11.219119	4.714699326573248	20.47388	3.9158325	35.0	1682.0	7.0564647	4.10902	20.062956	0.0	3059	3059	3059	0.51428574	20	73	196	384	572	4965	0	263	2020-02-29_145727
68	5000	1935	6	0	0	0	34	2762	11.3102045	4.754240452123907	20.47388	3.9158325	34.0	1682.0	7.0564647	4.10902	20.062956	0.0	3059	3059	3059	0.5	20	73	196	384	572	4966	0	263	2020-02-29_145727
68	5000	1934	6	0	1	0	34	2762	11.3102045	4.754240452123907	20.47388	3.9158325	34.0	1682.0	7.0564647	4.10902	20.062956	0.0	3060	3059	3059	0.5	20	73	196	384	572	4966	0	263	2020-02-29_145727
69	5000	1934	6	0	1	0	32	2764	11.112706	4.5995407455734565	20.47388	3.9158325	32.0	1682.0	7.0564647	4.10902	20.062956	0.0	3060	3059	3059	0.40625	20	73	196	384	572	4968	0	263	2020-02-29_145727
69	5000	1934	6	0	1	0	32	2764	11.112706	4.5995407455734565	20.47388	3.9158325	32.0	1682.0	7.0564647	4.10902	20.062956	0.0	3060	3059	3059	0.40625	20	73	196	384	572	4968	0	263	2020-02-29_145727
69	5000	1934	6	0	0	0	33	2764	11.184022	4.545600843676147	20.47388	3.9158325	33.0	1682.0	7.0564647	4.10902	20.062956	0.0	3060	3060	3060	0.3939394	20	73	196	384	572	4967	0	263	2020-02-29_145728
70	5000	1934	5	0	1	0	32	2765	11.275052	4.587673190223228	20.47388	3.9158325	32.0	1682.0	7.0564647	4.10902	20.062956	0.0	3061	3060	3060	0.40625	20	73	196	384	572	4968	0	263	2020-02-29_145728
70	5000	1934	5	0	1	0	31	2766	11.382497	4.622399501172254	20.47388	3.9158325	31.0	1682.0	7.0564647	4.10902	20.062956	0.0	3061	3060	3060	0.41935483	20	73	196	384	572	4969	0	263	2020-02-29_145728
70	5000	1934	5	0	1	0	31	2766	11.382497	4.622399501172254	20.47388	3.9158325	31.0	1682.0	7.0564647	4.10902	20.062956	0.0	3061	3060	3060	0.41935483	20	73	196	384	572	4969	0	263	2020-02-29_145728
71	5000	1934	3	0	2	0	30	2768	10.875582	4.655966935738425	20.47388	3.9158325	30.0	1682.0	7.0564647	4.10902	20.062956	0.0	3063	3061	3061	0.36666667	20	73	196	384	572	4970	0	263	2020-02-29_145728
71	5000	1934	3	0	2	0	27	2771	11.439844	4.524598600171708	20.47388	5.1783295	27.0	1682.0	7.0564647	4.10902	20.062956	0.0	3063	3061	3061	0.4074074	20	73	196	384	572	4973	0	263	2020-02-29_145728
71	5000	1934	3	0	2	0	27	2771	11.439844	4.524598600171708	20.47388	5.1783295	27.0	1682.0	7.0564647	4.10902	20.062956	0.0	3063	3061	3061	0.4074074	20	73	196	384	572	4973	0	263	2020-02-29_145729
72	5000	1934	3	0	0	0	26	2774	11.028365	4.613287451705188	19.173294	2.23378	26.0	1682.0	7.0564647	4.10902	20.062956	0.0	3063	3063	3063	0.5	20	73	196	384	572	4974	0	263	2020-02-29_145729
72	5000	1934	3	0	0	0	24	2776	10.616086	4.511385395896434	19.173294	2.23378	24.0	1682.0	7.0564647	4.10902	20.062956	0.0	3063	3063	3063	0.5	20	73	196	384	572	4976	0	263	2020-02-29_145729
72	5000	1934	3	0	0	0	23	2777	10.830053	4.486536017032395	19.173294	2.23378	23.0	1682.0	7.0564647	4.10902	20.062956	0.0	3063	3063	3063	0.5217391	20	73	196	384	572	4977	0	263	2020-02-29_145729
73	5000	1934	2	0	1	0	23	2777	10.830053	4.486536017032395	19.173294	2.23378	23.0	1682.0	7.0564647	4.10902	20.062956	0.0	3064	3063	3063	0.5217391	20	73	196	384	572	4977	0	263	2020-02-29_145729
73	5000	1934	2	0	1	0	21	2779	11.023317	4.53174035937789	19.173294	2.23378	21.0	1682.0	7.0564647	4.10902	20.062956	0.0	3064	3063	3063	0.52380955	20	73	196	384	572	4979	0	263	2020-02-29_145729
73	5000	1934	1	0	2	0	19	2781	10.726782	4.669544876433607	19.173294	2.23378	19.0	1682.0	7.0564647	4.10902	20.062956	0.0	3065	3063	3063	0.57894737	20	73	196	384	572	4981	0	263	2020-02-29_145730
74	5000	1934	1	0	1	0	19	2782	10.369336	4.468759390014173	19.173294	2.23378	19.0	1682.0	7.0564647	4.10902	20.062956	0.0	3065	3064	3064	0.6315789	20	73	196	384	572	4981	0	263	2020-02-29_145730
74	5000	1934	1	0	1	0	18	2783	10.553958	4.523139588028219	19.173294	2.23378	18.0	1682.0	7.0564647	4.10902	20.062956	0.0	3065	3064	3064	0.6111111	20	73	196	384	572	4982	0	263	2020-02-29_145730
74	5000	1934	1	0	0	0	18	2784	10.265404	4.515735242085316	19.173294	2.23378	18.0	1682.0	7.0564647	4.10902	20.062956	0.0	3065	3065	3065	0.5	20	73	196	384	572	4982	0	263	2020-02-29_145730
75	5000	1934	1	0	0	0	17	2785	10.001796	4.50969837744903	19.173294	2.23378	17.0	1682.0	7.0564647	4.10902	20.062956	0.0	3065	3065	3065	0.5294118	20	73	196	384	572	4983	0	263	2020-02-29_145730
75	5000	1934	1	0	0	0	17	2785	10.001796	4.50969837744903	19.173294	2.23378	17.0	1682.0	7.0564647	4.10902	20.062956	0.0	3065	3065	3065	0.5294118	20	73	196	384	572	4983	0	263	2020-02-29_145730
75	5000	1934	1	0	0	0	16	2786	10.129743	4.625619382881926	19.173294	2.23378	16.0	1682.0	7.0564647	4.10902	20.062956	0.0	3065	3065	3065	0.5	20	73	196	384	572	4984	0	263	2020-02-29_145731
76	5000	1934	1	0	0	0	15	2787	9.526839	4.085751472745974	18.451813	2.23378	15.0	1682.0	7.0564647	4.10902	20.062956	0.0	3065	3065	3065	0.53333336	20	73	196	384	572	4985	0	263	2020-02-29_145731
76	5000	1934	1	0	0	0	12	2790	9.551042	4.474940993276956	18.451813	2.23378	12.0	1682.0	7.0564647	4.10902	20.062956	0.0	3065	3065	3065	0.5	20	73	196	384	572	4988	0	263	2020-02-29_145731
76	5000	1934	1	0	0	0	12	2790	9.551042	4.474940993276956	18.451813	2.23378	12.0	1682.0	7.0564647	4.10902	20.062956	0.0	3065	3065	3065	0.5	20	73	196	384	572	4988	0	263	2020-02-29_145731
77	5000	1934	1	0	0	0	12	2790	9.551042	4.474940993276956	18.451813	2.23378	12.0	1682.0	7.0564647	4.10902	20.062956	0.0	3065	3065	3065	0.5	20	73	196	384	572	4988	0	263	2020-02-29_145731
77	5000	1934	1	0	0	0	11	2790	9.699054	4.662448929821469	18.451813	2.23378	11.0	1682.0	7.0564647	4.10902	20.062956	0.0	3065	3065	3065	0.36363637	20	73	196	384	572	4989	0	264	2020-02-29_145731
77	5000	1934	1	0	0	0	10	2791	10.044779	4.763710512924998	18.451813	2.23378	10.0	1682.0	7.0564647	4.10902	20.062956	0.0	3065	3065	3065	0.4	20	73	196	384	572	4990	0	264	2020-02-29_145731
78	5000	1934	1	0	0	0	10	2791	10.044779	4.763710512924998	18.451813	2.23378	10.0	1682.0	7.0564647	4.10902	20.062956	0.0	3065	3065	3065	0.4	20	73	196	384	572	4990	0	264	2020-02-29_145732
78	5000	1934	1	0	0	0	10	2791	10.044779	4.763710512924998	18.451813	2.23378	10.0	1682.0	7.0564647	4.10902	20.062956	0.0	3065	3065	3065	0.4	20	73	196	384	572	4990	0	264	2020-02-29_145732
78	5000	1934	1	0	0	0	10	2791	10.044779	4.763710512924998	18.451813	2.23378	10.0	1682.0	7.0564647	4.10902	20.062956	0.0	3065	3065	3065	0.4	20	73	196	384	572	4990	0	264	2020-02-29_145732
79	5000	1934	1	0	0	0	9	2792	9.110663	3.9639797829074905	15.293873	2.23378	9.0	1682.0	7.0564647	4.10902	20.062956	0.0	3065	3065	3065	0.33333334	20	73	196	384	572	4991	0	264	2020-02-29_145732
79	5000	1934	1	0	0	0	9	2792	9.110663	3.9639797829074905	15.293873	2.23378	9.0	1682.0	7.0564647	4.10902	20.062956	0.0	3065	3065	3065	0.33333334	20	73	196	384	572	4991	0	264	2020-02-29_145732
79	5000	1934	1	0	0	0	9	2792	9.110663	3.9639797829074905	15.293873	2.23378	9.0	1682.0	7.0564647	4.10902	20.062956	0.0	3065	3065	3065	0.33333334	20	73	196	384	572	4991	0	264	2020-02-29_145732
80	5000	1934	1	0	0	0	8	2793	8.890564	4.178467759743261	15.293873	2.23378	8.0	1682.0	7.0564647	4.10902	20.062956	0.0	3065	3065	3065	0.375	20	73	196	384	572	4992	0	264	2020-02-29_145733
80	5000	1934	1	0	0	0	8	2793	8.890564	4.178467759743261	15.293873	2.23378	8.0	1682.0	7.0564647	4.10902	20.062956	0.0	3065	3065	3065	0.375	20	73	196	384	572	4992	0	264	2020-02-29_145733
80	5000	1933	2	0	0	0	8	2793	8.890564	4.178467759743261	15.293873	2.23378	8.0	1682.0	7.0564647	4.10902	20.062956	0.0	3065	3065	3065	0.375	20	73	196	384	572	4992	0	264	2020-02-29_145733
81	5000	1933	1	0	1	0	8	2793	8.890564	4.178467759743261	15.293873	2.23378	8.0	1682.0	7.0564647	4.10902	20.062956	0.0	3066	3065	3065	0.375	20	73	196	384	572	4992	0	264	2020-02-29_145733
81	5000	1933	1	0	1	0	8	2793	8.890564	4.178467759743261	15.293873	2.23378	8.0	1682.0	7.0564647	4.10902	20.062956	0.0	3066	3065	3065	0.375	20	73	196	384	572	4992	0	264	2020-02-29_145733
81	5000	1933	1	0	1	0	7	2794	8.999677	4.500933868146121	15.293873	2.23378	7.0	1682.0	7.0564647	4.10902	20.062956	0.0	3066	3065	3065	0.42857143	20	73	196	384	572	4993	0	264	2020-02-29_145733
82	5000	1933	1	0	0	0	8	2794	7.889382	5.217891234136106	15.293873	0.1173172	8.0	1682.0	7.0564647	4.10902	20.062956	0.0	3066	3066	3066	0.375	20	73	196	384	572	4992	0	264	2020-02-29_145734
82	5000	1933	1	0	0	0	7	2795	7.6850653	5.601294177238055	15.293873	0.1173172	7.0	1682.0	7.0564647	4.10902	20.062956	0.0	3066	3066	3066	0.42857143	20	73	196	384	572	4993	0	264	2020-02-29_145734
82	5000	1933	1	0	0	0	7	2795	7.6850653	5.601294177238055	15.293873	0.1173172	7.0	1682.0	7.0564647	4.10902	20.062956	0.0	3066	3066	3066	0.42857143	20	73	196	384	572	4993	0	264	2020-02-29_145734
83	5000	1933	1	0	0	0	7	2795	7.6850653	5.601294177238055	15.293873	0.1173172	7.0	1682.0	7.0564647	4.10902	20.062956	0.0	3066	3066	3066	0.42857143	20	73	196	384	572	4993	0	264	2020-02-29_145734
83	5000	1933	1	0	0	0	7	2795	7.6850653	5.601294177238055	15.293873	0.1173172	7.0	1682.0	7.0564647	4.10902	20.062956	0.0	3066	3066	3066	0.42857143	20	73	196	384	572	4993	0	264	2020-02-29_145734
83	5000	1933	0	0	1	0	7	2795	7.6850653	5.601294177238055	15.293873	0.1173172	7.0	1682.0	7.0564647	4.10902	20.062956	0.0	3067	3066	3066	0.42857143	20	73	196	384	572	4993	0	264	2020-02-29_145734
84	5000	1933	0	0	1	0	7	2795	7.6850653	5.601294177238055	15.293873	0.1173172	7.0	1682.0	7.0564647	4.10902	20.062956	0.0	3067	3066	3066	0.42857143	20	73	196	384	572	4993	0	264	2020-02-29_145734
84	5000	1933	0	0	1	0	7	2795	7.6850653	5.601294177238055	15.293873	0.1173172	7.0	1682.0	7.0564647	4.10902	20.062956	0.0	3067	3066	3066	0.42857143	20	73	196	384	572	4993	0	264	2020-02-29_145735
84	5000	1933	0	0	0	0	8	2795	9.009874	6.397919984413147	18.283539	0.1173172	8.0	1682.0	7.0564647	4.10902	20.062956	0.0	3067	3067	3067	0.5	20	73	196	384	572	4992	0	264	2020-02-29_145735
85	5000	1933	0	0	0	0	8	2795	9.009874	6.397919984413147	18.283539	0.1173172	8.0	1682.0	7.0564647	4.10902	20.062956	0.0	3067	3067	3067	0.5	20	73	196	384	572	4992	0	264	2020-02-29_145735
85	5000	1933	0	0	0	0	7	2796	9.557238	6.7051680147994395	18.283539	0.1173172	7.0	1682.0	7.0564647	4.10902	20.062956	0.0	3067	3067	3067	0.5714286	20	73	196	384	572	4993	0	264	2020-02-29_145735
85	5000	1933	0	0	0	0	6	2797	8.905759	7.098307351378825	18.283539	0.1173172	6.0	1682.0	7.0564647	4.10902	20.062956	0.0	3067	3067	3067	0.6666667	20	73	196	384	572	4994	0	264	2020-02-29_145735
86	5000	1933	0	0	0	0	5	2798	7.6281366	7.123205929469051	18.283539	0.1173172	5.0	1682.0	7.0564647	4.10902	20.062956	0.0	3067	3067	3067	0.4	20	73	196	384	572	4995	0	264	2020-02-29_145735
86	5000	1933	0	0	0	0	5	2798	7.6281366	7.123205929469051	18.283539	0.1173172	5.0	1682.0	7.0564647	4.10902	20.062956	0.0	3067	3067	3067	0.4	20	73	196	384	572	4995	0	264	2020-02-29_145736
86	5000	1933	0	0	0	0	3	2800	8.7743635	9.113039722340567	18.283539	0.1173172	3.0	1682.0	7.0564647	4.10902	20.062956	0.0	3067	3067	3067	0.33333334	20	73	196	384	572	4997	0	264	2020-02-29_145736
87	5000	1933	0	0	0	0	3	2800	8.7743635	9.113039722340567	18.283539	0.1173172	3.0	1682.0	7.0564647	4.10902	20.062956	0.0	3067	3067	3067	0.33333334	20	73	196	384	572	4997	0	264	2020-02-29_145736
87	5000	1933	0	0	0	0	3	2800	8.7743635	9.113039722340567	18.283539	0.1173172	3.0	1682.0	7.0564647	4.10902	20.062956	0.0	3067	3067	3067	0.33333334	20	73	196	384	572	4997	0	264	2020-02-29_145736
87	5000	1933	0	0	0	0	3	2800	8.7743635	9.113039722340567	18.283539	0.1173172	3.0	1682.0	7.0564647	4.10902	20.062956	0.0	3067	3067	3067	0.33333334	20	73	196	384	572	4997	0	264	2020-02-29_145736
88	5000	1933	0	0	0	0	3	2800	8.7743635	9.113039722340567	18.283539	0.1173172	3.0	1682.0	7.0564647	4.10902	20.062956	0.0	3067	3067	3067	0.33333334	20	73	196	384	572	4997	0	264	2020-02-29_145736
88	5000	1933	0	0	0	0	3	2800	8.7743635	9.113039722340567	18.283539	0.1173172	3.0	1682.0	7.0564647	4.10902	20.062956	0.0	3067	3067	3067	0.33333334	20	73	196	384	572	4997	0	264	2020-02-29_145737
88	5000	1933	0	0	0	0	3	2800	8.7743635	9.113039722340567	18.283539	0.1173172	3.0	1682.0	7.0564647	4.10902	20.062956	0.0	3067	3067	3067	0.33333334	20	73	196	384	572	4997	0	264	2020-02-29_145737
89	5000	1933	0	0	0	0	3	2800	8.7743635	9.113039722340567	18.283539	0.1173172	3.0	1682.0	7.0564647	4.10902	20.062956	0.0	3067	3067	3067	0.33333334	20	73	196	384	572	4997	0	264	2020-02-29_145737
89	5000	1933	0	0	0	0	3	2800	8.7743635	9.113039722340567	18.283539	0.1173172	3.0	1682.0	7.0564647	4.10902	20.062956	0.0	3067	3067	3067	0.33333334	20	73	196	384	572	4997	0	264	2020-02-29_145737
89	5000	1933	0	0	0	0	3	2800	8.7743635	9.113039722340567	18.283539	0.1173172	3.0	1682.0	7.0564647	4.10902	20.062956	0.0	3067	3067	3067	0.33333334	20	73	196	384	572	4997	0	264	2020-02-29_145737
90	5000	1933	0	0	0	0	3	2800	8.7743635	9.113039722340567	18.283539	0.1173172	3.0	1682.0	7.0564647	4.10902	20.062956	0.0	3067	3067	3067	0.33333334	20	73	196	384	572	4997	0	264	2020-02-29_145737
90	5000	1933	0	0	0	0	2	2801	9.200428	12.84545827675462	18.283539	0.1173172	2.0	1682.0	7.0564647	4.10902	20.062956	0.0	3067	3067	3067	0.5	20	73	196	384	572	4998	0	264	2020-02-29_145738
90	5000	1933	0	0	0	0	2	2801	9.200428	12.84545827675462	18.283539	0.1173172	2.0	1682.0	7.0564647	4.10902	20.062956	0.0	3067	3067	3067	0.5	20	73	196	384	572	4998	0	264	2020-02-29_145738
91	5000	1933	0	0	0	0	2	2801	9.200428	12.84545827675462	18.283539	0.1173172	2.0	1682.0	7.0564647	4.10902	20.062956	0.0	3067	3067	3067	0.5	20	73	196	384	572	4998	0	264	2020-02-29_145738
91	5000	1933	0	0	0	0	2	2801	9.200428	12.84545827675462	18.283539	0.1173172	2.0	1682.0	7.0564647	4.10902	20.062956	0.0	3067	3067	3067	0.5	20	73	196	384	572	4998	0	264	2020-02-29_145738
91	5000	1933	0	0	0	0	2	2801	9.200428	12.84545827675462	18.283539	0.1173172	2.0	1682.0	7.0564647	4.10902	20.062956	0.0	3067	3067	3067	0.5	20	73	196	384	572	4998	0	264	2020-02-29_145738
92	5000	1933	0	0	0	0	2	2801	9.200428	12.84545827675462	18.283539	0.1173172	2.0	1682.0	7.0564647	4.10902	20.062956	0.0	3067	3067	3067	0.5	20	73	196	384	572	4998	0	264	2020-02-29_145738
92	5000	1933	0	0	0	0	2	2801	9.200428	12.84545827675462	18.283539	0.1173172	2.0	1682.0	7.0564647	4.10902	20.062956	0.0	3067	3067	3067	0.5	20	73	196	384	572	4998	0	264	2020-02-29_145739
92	5000	1933	0	0	0	0	2	2801	9.200428	12.84545827675462	18.283539	0.1173172	2.0	1682.0	7.0564647	4.10902	20.062956	0.0	3067	3067	3067	0.5	20	73	196	384	572	4998	0	264	2020-02-29_145739
93	5000	1933	0	0	0	0	2	2801	9.200428	12.84545827675462	18.283539	0.1173172	2.0	1682.0	7.0564647	4.10902	20.062956	0.0	3067	3067	3067	0.5	20	73	196	384	572	4998	0	264	2020-02-29_145739
93	5000	1933	0	0	0	0	2	2801	9.200428	12.84545827675462	18.283539	0.1173172	2.0	1682.0	7.0564647	4.10902	20.062956	0.0	3067	3067	3067	0.5	20	73	196	384	572	4998	0	264	2020-02-29_145739
93	5000	1933	0	0	0	0	2	2801	9.200428	12.84545827675462	18.283539	0.1173172	2.0	1682.0	7.0564647	4.10902	20.062956	0.0	3067	3067	3067	0.5	20	73	196	384	572	4998	0	264	2020-02-29_145739
94	5000	1933	0	0	0	0	2	2801	9.200428	12.84545827675462	18.283539	0.1173172	2.0	1682.0	7.0564647	4.10902	20.062956	0.0	3067	3067	3067	0.5	20	73	196	384	572	4998	0	264	2020-02-29_145739
94	5000	1933	0	0	0	0	2	2801	9.200428	12.84545827675462	18.283539	0.1173172	2.0	1682.0	7.0564647	4.10902	20.062956	0.0	3067	3067	3067	0.5	20	73	196	384	572	4998	0	264	2020-02-29_145739
94	5000	1933	0	0	0	0	2	2801	9.200428	12.84545827675462	18.283539	0.1173172	2.0	1682.0	7.0564647	4.10902	20.062956	0.0	3067	3067	3067	0.5	20	73	196	384	572	4998	0	264	2020-02-29_145740
95	5000	1933	0	0	0	0	2	2801	9.200428	12.84545827675462	18.283539	0.1173172	2.0	1682.0	7.0564647	4.10902	20.062956	0.0	3067	3067	3067	0.5	20	73	196	384	572	4998	0	264	2020-02-29_145740
95	5000	1933	0	0	0	0	2	2801	9.200428	12.84545827675462	18.283539	0.1173172	2.0	1682.0	7.0564647	4.10902	20.062956	0.0	3067	3067	3067	0.5	20	73	196	384	572	4998	0	264	2020-02-29_145740
95	5000	1933	0	0	0	0	2	2801	9.200428	12.84545827675462	18.283539	0.1173172	2.0	1682.0	7.0564647	4.10902	20.062956	0.0	3067	3067	3067	0.5	20	73	196	384	572	4998	0	264	2020-02-29_145740
96	5000	1933	0	0	0	0	2	2801	9.200428	12.84545827675462	18.283539	0.1173172	2.0	1682.0	7.0564647	4.10902	20.062956	0.0	3067	3067	3067	0.5	20	73	196	384	572	4998	0	264	2020-02-29_145740
96	5000	1933	0	0	0	0	2	2801	9.200428	12.84545827675462	18.283539	0.1173172	2.0	1682.0	7.0564647	4.10902	20.062956	0.0	3067	3067	3067	0.5	20	73	196	384	572	4998	0	264	2020-02-29_145740
96	5000	1933	0	0	0	0	2	2801	9.200428	12.84545827675462	18.283539	0.1173172	2.0	1682.0	7.0564647	4.10902	20.062956	0.0	3067	3067	3067	0.5	20	73	196	384	572	4998	0	264	2020-02-29_145741
97	5000	1933	0	0	0	0	2	2801	9.200428	12.84545827675462	18.283539	0.1173172	2.0	1682.0	7.0564647	4.10902	20.062956	0.0	3067	3067	3067	0.5	20	73	196	384	572	4998	0	264	2020-02-29_145741
97	5000	1933	0	0	0	0	2	2801	9.200428	12.84545827675462	18.283539	0.1173172	2.0	1682.0	7.0564647	4.10902	20.062956	0.0	3067	3067	3067	0.5	20	73	196	384	572	4998	0	264	2020-02-29_145741
97	5000	1933	0	0	0	0	2	2801	9.200428	12.84545827675462	18.283539	0.1173172	2.0	1682.0	7.0564647	4.10902	20.062956	0.0	3067	3067	3067	0.5	20	73	196	384	572	4998	0	264	2020-02-29_145741
98	5000	1933	0	0	0	0	1	2802	18.283539	NaN	18.283539	18.283539	1.0	1682.0	7.0564647	4.10902	20.062956	0.0	3067	3067	3067	1.0	20	73	196	384	572	4999	0	264	2020-02-29_145741
98	5000	1933	0	0	0	0	1	2802	18.283539	NaN	18.283539	18.283539	1.0	1682.0	7.0564647	4.10902	20.062956	0.0	3067	3067	3067	1.0	20	73	196	384	572	4999	0	264	2020-02-29_145741
98	5000	1933	0	0	0	0	1	2802	18.283539	NaN	18.283539	18.283539	1.0	1682.0	7.0564647	4.10902	20.062956	0.0	3067	3067	3067	1.0	20	73	196	384	572	4999	0	264	2020-02-29_145741
99	5000	1933	0	0	0	0	1	2802	18.283539	NaN	18.283539	18.283539	1.0	1682.0	7.0564647	4.10902	20.062956	0.0	3067	3067	3067	1.0	20	73	196	384	572	4999	0	264	2020-02-29_145742
99	5000	1933	0	0	0	0	1	2802	18.283539	NaN	18.283539	18.283539	1.0	1682.0	7.0564647	4.10902	20.062956	0.0	3067	3067	3067	1.0	20	73	196	384	572	4999	0	264	2020-02-29_145742
99	5000	1933	0	0	0	0	1	2802	18.283539	NaN	18.283539	18.283539	1.0	1682.0	7.0564647	4.10902	20.062956	0.0	3067	3067	3067	1.0	20	73	196	384	572	4999	0	264	2020-02-29_145742
100	5000	1933	0	0	0	0	1	2802	18.283539	NaN	18.283539	18.283539	1.0	1682.0	7.0564647	4.10902	20.062956	0.0	3067	3067	3067	1.0	20	73	196	384	572	4999	0	264	2020-02-29_145742
100	5000	1933	0	0	0	0	1	2802	18.283539	NaN	18.283539	18.283539	1.0	1682.0	7.0564647	4.10902	20.062956	0.0	3067	3067	3067	1.0	20	73	196	384	572	4999	0	264	2020-02-29_145742
100	5000	1933	0	0	0	0	1	2802	18.283539	NaN	18.283539	18.283539	1.0	1682.0	7.0564647	4.10902	20.062956	0.0	3067	3067	3067	1.0	20	73	196	384	572	4999	0	264	2020-02-29_145742
101	5000	1933	0	0	0	0	1	2802	18.283539	NaN	18.283539	18.283539	1.0	1682.0	7.0564647	4.10902	20.062956	0.0	3067	3067	3067	1.0	20	73	196	384	572	4999	0	264	2020-02-29_145742
101	5000	1933	0	0	0	0	1	2802	18.283539	NaN	18.283539	18.283539	1.0	1682.0	7.0564647	4.10902	20.062956	0.0	3067	3067	3067	1.0	20	73	196	384	572	4999	0	264	2020-02-29_145743
101	5000	1933	0	0	0	0	1	2802	18.283539	NaN	18.283539	18.283539	1.0	1682.0	7.0564647	4.10902	20.062956	0.0	3067	3067	3067	1.0	20	73	196	384	572	4999	0	264	2020-02-29_145743
102	5000	1933	0	0	0	0	1	2802	18.283539	NaN	18.283539	18.283539	1.0	1682.0	7.0564647	4.10902	20.062956	0.0	3067	3067	3067	1.0	20	73	196	384	572	4999	0	264	2020-02-29_145743
102	5000	1933	0	0	0	0	1	2802	18.283539	NaN	18.283539	18.283539	1.0	1682.0	7.0564647	4.10902	20.062956	0.0	3067	3067	3067	1.0	20	73	196	384	572	4999	0	264	2020-02-29_145743
102	5000	1933	0	0	0	0	1	2802	18.283539	NaN	18.283539	18.283539	1.0	1682.0	7.0564647	4.10902	20.062956	0.0	3067	3067	3067	1.0	20	73	196	384	572	4999	0	264	2020-02-29_145743
103	5000	1933	0	0	0	0	0	2803	NaN	-0.0	9999.0	9999.0	0.0	1682.0	7.0564647	4.10902	20.062956	0.0	3067	3067	3067	0.0	20	73	196	384	572	5000	0	264	2020-02-29_145743
103	5000	1933	0	0	0	0	0	2803	NaN	-0.0	9999.0	9999.0	0.0	1682.0	7.0564647	4.10902	20.062956	0.0	3067	3067	3067	0.0	20	73	196	384	572	5000	0	264	2020-02-29_145744
103	5000	1933	0	0	0	0	0	2803	NaN	-0.0	9999.0	9999.0	0.0	1682.0	7.0564647	4.10902	20.062956	0.0	3067	3067	3067	0.0	20	73	196	384	572	5000	0	264	2020-02-29_145744
104	5000	1933	0	0	0	0	0	2803	NaN	-0.0	9999.0	9999.0	0.0	1682.0	7.0564647	4.10902	20.062956	0.0	3067	3067	3067	0.0	20	73	196	384	572	5000	0	264	2020-02-29_145744
104	5000	1933	0	0	0	0	0	2803	NaN	-0.0	9999.0	9999.0	0.0	1682.0	7.0564647	4.10902	20.062956	0.0	3067	3067	3067	0.0	20	73	196	384	572	5000	0	264	2020-02-29_145744
104	5000	1933	0	0	0	0	0	2803	NaN	-0.0	9999.0	9999.0	0.0	1682.0	7.0564647	4.10902	20.062956	0.0	3067	3067	3067	0.0	20	73	196	384	572	5000	0	264	2020-02-29_145744
105	5000	1933	0	0	0	0	0	2803	NaN	-0.0	9999.0	9999.0	0.0	1682.0	7.0564647	4.10902	20.062956	0.0	3067	3067	3067	0.0	20	73	196	384	572	5000	0	264	2020-02-29_145744
105	5000	1933	0	0	0	0	0	2803	NaN	-0.0	9999.0	9999.0	0.0	1682.0	7.0564647	4.10902	20.062956	0.0	3067	3067	3067	0.0	20	73	196	384	572	5000	0	264	2020-02-29_145745
105	5000	1933	0	0	0	0	0	2803	NaN	-0.0	9999.0	9999.0	0.0	1682.0	7.0564647	4.10902	20.062956	0.0	3067	3067	3067	0.0	20	73	196	384	572	5000	0	264	2020-02-29_145745
106	5000	1933	0	0	0	0	0	2803	NaN	-0.0	9999.0	9999.0	0.0	1682.0	7.0564647	4.10902	20.062956	0.0	3067	3067	3067	0.0	20	73	196	384	572	5000	0	264	2020-02-29_145745
106	5000	1933	0	0	0	0	0	2803	NaN	-0.0	9999.0	9999.0	0.0	1682.0	7.0564647	4.10902	20.062956	0.0	3067	3067	3067	0.0	20	73	196	384	572	5000	0	264	2020-02-29_145745
106	5000	1933	0	0	0	0	0	2803	NaN	-0.0	9999.0	9999.0	0.0	1682.0	7.0564647	4.10902	20.062956	0.0	3067	3067	3067	0.0	20	73	196	384	572	5000	0	264	2020-02-29_145745
107	5000	1933	0	0	0	0	0	2803	NaN	-0.0	9999.0	9999.0	0.0	1682.0	7.0564647	4.10902	20.062956	0.0	3067	3067	3067	0.0	20	73	196	384	572	5000	0	264	2020-02-29_145745
107	5000	1933	0	0	0	0	0	2803	NaN	-0.0	9999.0	9999.0	0.0	1682.0	7.0564647	4.10902	20.062956	0.0	3067	3067	3067	0.0	20	73	196	384	572	5000	0	264	2020-02-29_145745
107	5000	1933	0	0	0	0	0	2803	NaN	-0.0	9999.0	9999.0	0.0	1682.0	7.0564647	4.10902	20.062956	0.0	3067	3067	3067	0.0	20	73	196	384	572	5000	0	264	2020-02-29_145746
108	5000	1933	0	0	0	0	0	2803	NaN	-0.0	9999.0	9999.0	0.0	1682.0	7.0564647	4.10902	20.062956	0.0	3067	3067	3067	0.0	20	73	196	384	572	5000	0	264	2020-02-29_145746
108	5000	1933	0	0	0	0	0	2803	NaN	-0.0	9999.0	9999.0	0.0	1682.0	7.0564647	4.10902	20.062956	0.0	3067	3067	3067	0.0	20	73	196	384	572	5000	0	264	2020-02-29_145746
108	5000	1933	0	0	0	0	0	2803	NaN	-0.0	9999.0	9999.0	0.0	1682.0	7.0564647	4.10902	20.062956	0.0	3067	3067	3067	0.0	20	73	196	384	572	5000	0	264	2020-02-29_145746
109	5000	1933	0	0	0	0	0	2803	NaN	-0.0	9999.0	9999.0	0.0	1682.0	7.0564647	4.10902	20.062956	0.0	3067	3067	3067	0.0	20	73	196	384	572	5000	0	264	2020-02-29_145746
109	5000	1933	0	0	0	0	0	2803	NaN	-0.0	9999.0	9999.0	0.0	1682.0	7.0564647	4.10902	20.062956	0.0	3067	3067	3067	0.0	20	73	196	384	572	5000	0	264	2020-02-29_145746
109	5000	1933	0	0	0	0	0	2803	NaN	-0.0	9999.0	9999.0	0.0	1682.0	7.0564647	4.10902	20.062956	0.0	3067	3067	3067	0.0	20	73	196	384	572	5000	0	264	2020-02-29_145746
110	5000	1933	0	0	0	0	0	2803	NaN	-0.0	9999.0	9999.0	0.0	1682.0	7.0564647	4.10902	20.062956	0.0	3067	3067	3067	0.0	20	73	196	384	572	5000	0	264	2020-02-29_145747
110	5000	1933	0	0	0	0	0	2803	NaN	-0.0	9999.0	9999.0	0.0	1682.0	7.0564647	4.10902	20.062956	0.0	3067	3067	3067	0.0	20	73	196	384	572	5000	0	264	2020-02-29_145747
110	5000	1933	0	0	0	0	0	2803	NaN	-0.0	9999.0	9999.0	0.0	1682.0	7.0564647	4.10902	20.062956	0.0	3067	3067	3067	0.0	20	73	196	384	572	5000	0	264	2020-02-29_145747
111	5000	1933	0	0	0	0	0	2803	NaN	-0.0	9999.0	9999.0	0.0	1682.0	7.0564647	4.10902	20.062956	0.0	3067	3067	3067	0.0	20	73	196	384	572	5000	0	264	2020-02-29_145747
111	5000	1933	0	0	0	0	0	2803	NaN	-0.0	9999.0	9999.0	0.0	1682.0	7.0564647	4.10902	20.062956	0.0	3067	3067	3067	0.0	20	73	196	384	572	5000	0	264	2020-02-29_145747
111	5000	1933	0	0	0	0	0	2803	NaN	-0.0	9999.0	9999.0	0.0	1682.0	7.0564647	4.10902	20.062956	0.0	3067	3067	3067	0.0	20	73	196	384	572	5000	0	264	2020-02-29_145747
112	5000	1933	0	0	0	0	0	2803	NaN	-0.0	9999.0	9999.0	0.0	1682.0	7.0564647	4.10902	20.062956	0.0	3067	3067	3067	0.0	20	73	196	384	572	5000	0	264	2020-02-29_145748
112	5000	1933	0	0	0	0	0	2803	NaN	-0.0	9999.0	9999.0	0.0	1682.0	7.0564647	4.10902	20.062956	0.0	3067	3067	3067	0.0	20	73	196	384	572	5000	0	264	2020-02-29_145748
112	5000	1933	0	0	0	0	0	2803	NaN	-0.0	9999.0	9999.0	0.0	1682.0	7.0564647	4.10902	20.062956	0.0	3067	3067	3067	0.0	20	73	196	384	572	5000	0	264	2020-02-29_145748
113	5000	1933	0	0	0	0	0	2803	NaN	-0.0	9999.0	9999.0	0.0	1682.0	7.0564647	4.10902	20.062956	0.0	3067	3067	3067	0.0	20	73	196	384	572	5000	0	264	2020-02-29_145748
113	5000	1933	0	0	0	0	0	2803	NaN	-0.0	9999.0	9999.0	0.0	1682.0	7.0564647	4.10902	20.062956	0.0	3067	3067	3067	0.0	20	73	196	384	572	5000	0	264	2020-02-29_145748
113	5000	1933	0	0	0	0	0	2803	NaN	-0.0	9999.0	9999.0	0.0	1682.0	7.0564647	4.10902	20.062956	0.0	3067	3067	3067	0.0	20	73	196	384	572	5000	0	264	2020-02-29_145748
114	5000	1933	0	0	0	0	0	2803	NaN	-0.0	9999.0	9999.0	0.0	1682.0	7.0564647	4.10902	20.062956	0.0	3067	3067	3067	0.0	20	73	196	384	572	5000	0	264	2020-02-29_145748
114	5000	1933	0	0	0	0	0	2803	NaN	-0.0	9999.0	9999.0	0.0	1682.0	7.0564647	4.10902	20.062956	0.0	3067	3067	3067	0.0	20	73	196	384	572	5000	0	264	2020-02-29_145749
114	5000	1933	0	0	0	0	0	2803	NaN	-0.0	9999.0	9999.0	0.0	1682.0	7.0564647	4.10902	20.062956	0.0	3067	3067	3067	0.0	20	73	196	384	572	5000	0	264	2020-02-29_145749
115	5000	1933	0	0	0	0	0	2803	NaN	-0.0	9999.0	9999.0	0.0	1682.0	7.0564647	4.10902	20.062956	0.0	3067	3067	3067	0.0	20	73	196	384	572	5000	0	264	2020-02-29_145749
115	5000	1933	0	0	0	0	0	2803	NaN	-0.0	9999.0	9999.0	0.0	1682.0	7.0564647	4.10902	20.062956	0.0	3067	3067	3067	0.0	20	73	196	384	572	5000	0	264	2020-02-29_145749
115	5000	1933	0	0	0	0	0	2803	NaN	-0.0	9999.0	9999.0	0.0	1682.0	7.0564647	4.10902	20.062956	0.0	3067	3067	3067	0.0	20	73	196	384	572	5000	0	264	2020-02-29_145749
116	5000	1933	0	0	0	0	0	2803	NaN	-0.0	9999.0	9999.0	0.0	1682.0	7.0564647	4.10902	20.062956	0.0	3067	3067	3067	0.0	20	73	196	384	572	5000	0	264	2020-02-29_145749
116	5000	1933	0	0	0	0	0	2803	NaN	-0.0	9999.0	9999.0	0.0	1682.0	7.0564647	4.10902	20.062956	0.0	3067	3067	3067	0.0	20	73	196	384	572	5000	0	264	2020-02-29_145749
116	5000	1933	0	0	0	0	0	2803	NaN	-0.0	9999.0	9999.0	0.0	1682.0	7.0564647	4.10902	20.062956	0.0	3067	3067	3067	0.0	20	73	196	384	572	5000	0	264	2020-02-29_145750
117	5000	1933	0	0	0	0	0	2803	NaN	-0.0	9999.0	9999.0	0.0	1682.0	7.0564647	4.10902	20.062956	0.0	3067	3067	3067	0.0	20	73	196	384	572	5000	0	264	2020-02-29_145750
117	5000	1933	0	0	0	0	0	2803	NaN	-0.0	9999.0	9999.0	0.0	1682.0	7.0564647	4.10902	20.062956	0.0	3067	3067	3067	0.0	20	73	196	384	572	5000	0	264	2020-02-29_145750
117	5000	1933	0	0	0	0	0	2803	NaN	-0.0	9999.0	9999.0	0.0	1682.0	7.0564647	4.10902	20.062956	0.0	3067	3067	3067	0.0	20	73	196	384	572	5000	0	264	2020-02-29_145750
118	5000	1933	0	0	0	0	0	2803	NaN	-0.0	9999.0	9999.0	0.0	1682.0	7.0564647	4.10902	20.062956	0.0	3067	3067	3067	0.0	20	73	196	384	572	5000	0	264	2020-02-29_145750
118	5000	1933	0	0	0	0	0	2803	NaN	-0.0	9999.0	9999.0	0.0	1682.0	7.0564647	4.10902	20.062956	0.0	3067	3067	3067	0.0	20	73	196	384	572	5000	0	264	2020-02-29_145750
118	5000	1933	0	0	0	0	0	2803	NaN	-0.0	9999.0	9999.0	0.0	1682.0	7.0564647	4.10902	20.062956	0.0	3067	3067	3067	0.0	20	73	196	384	572	5000	0	264	2020-02-29_145751
119	5000	1933	0	0	0	0	0	2803	NaN	-0.0	9999.0	9999.0	0.0	1682.0	7.0564647	4.10902	20.062956	0.0	3067	3067	3067	0.0	20	73	196	384	572	5000	0	264	2020-02-29_145751
119	5000	1933	0	0	0	0	0	2803	NaN	-0.0	9999.0	9999.0	0.0	1682.0	7.0564647	4.10902	20.062956	0.0	3067	3067	3067	0.0	20	73	196	384	572	5000	0	264	2020-02-29_145751
119	5000	1933	0	0	0	0	0	2803	NaN	-0.0	9999.0	9999.0	0.0	1682.0	7.0564647	4.10902	20.062956	0.0	3067	3067	3067	0.0	20	73	196	384	572	5000	0	264	2020-02-29_145751
120	5000	1933	0	0	0	0	0	2803	NaN	-0.0	9999.0	9999.0	0.0	1682.0	7.0564647	4.10902	20.062956	0.0	3067	3067	3067	0.0	20	73	196	384	572	5000	0	264	2020-02-29_145751
120	5000	1933	0	0	0	0	0	2803	NaN	-0.0	9999.0	9999.0	0.0	1682.0	7.0564647	4.10902	20.062956	0.0	3067	3067	3067	0.0	20	73	196	384	572	5000	0	264	2020-02-29_145751
120	5000	1933	0	0	0	0	0	2803	NaN	-0.0	9999.0	9999.0	0.0	1682.0	7.0564647	4.10902	20.062956	0.0	3067	3067	3067	0.0	20	73	196	384	572	5000	0	264	2020-02-29_145751
121	5000	1933	0	0	0	0	0	2803	NaN	-0.0	9999.0	9999.0	0.0	1682.0	7.0564647	4.10902	20.062956	0.0	3067	3067	3067	0.0	20	73	196	384	572	5000	0	264	2020-02-29_145752
121	5000	1933	0	0	0	0	0	2803	NaN	-0.0	9999.0	9999.0	0.0	1682.0	7.0564647	4.10902	20.062956	0.0	3067	3067	3067	0.0	20	73	196	384	572	5000	0	264	2020-02-29_145752
121	5000	1933	0	0	0	0	0	2803	NaN	-0.0	9999.0	9999.0	0.0	1682.0	7.0564647	4.10902	20.062956	0.0	3067	3067	3067	0.0	20	73	196	384	572	5000	0	264	2020-02-29_145752
122	5000	1933	0	0	0	0	0	2803	NaN	-0.0	9999.0	9999.0	0.0	1682.0	7.0564647	4.10902	20.062956	0.0	3067	3067	3067	0.0	20	73	196	384	572	5000	0	264	2020-02-29_145752
122	5000	1933	0	0	0	0	0	2803	NaN	-0.0	9999.0	9999.0	0.0	1682.0	7.0564647	4.10902	20.062956	0.0	3067	3067	3067	0.0	20	73	196	384	572	5000	0	264	2020-02-29_145752
122	5000	1933	0	0	0	0	0	2803	NaN	-0.0	9999.0	9999.0	0.0	1682.0	7.0564647	4.10902	20.062956	0.0	3067	3067	3067	0.0	20	73	196	384	572	5000	0	264	2020-02-29_145752
123	5000	1933	0	0	0	0	0	2803	NaN	-0.0	9999.0	9999.0	0.0	1682.0	7.0564647	4.10902	20.062956	0.0	3067	3067	3067	0.0	20	73	196	384	572	5000	0	264	2020-02-29_145752
123	5000	1933	0	0	0	0	0	2803	NaN	-0.0	9999.0	9999.0	0.0	1682.0	7.0564647	4.10902	20.062956	0.0	3067	3067	3067	0.0	20	73	196	384	572	5000	0	264	2020-02-29_145753
123	5000	1933	0	0	0	0	0	2803	NaN	-0.0	9999.0	9999.0	0.0	1682.0	7.0564647	4.10902	20.062956	0.0	3067	3067	3067	0.0	20	73	196	384	572	5000	0	264	2020-02-29_145753
124	5000	1933	0	0	0	0	0	2803	NaN	-0.0	9999.0	9999.0	0.0	1682.0	7.0564647	4.10902	20.062956	0.0	3067	3067	3067	0.0	20	73	196	384	572	5000	0	264	2020-02-29_145753
124	5000	1933	0	0	0	0	0	2803	NaN	-0.0	9999.0	9999.0	0.0	1682.0	7.0564647	4.10902	20.062956	0.0	3067	3067	3067	0.0	20	73	196	384	572	5000	0	264	2020-02-29_145753
124	5000	1933	0	0	0	0	0	2803	NaN	-0.0	9999.0	9999.0	0.0	1682.0	7.0564647	4.10902	20.062956	0.0	3067	3067	3067	0.0	20	73	196	384	572	5000	0	264	2020-02-29_145753
125	5000	1933	0	0	0	0	0	2803	NaN	-0.0	9999.0	9999.0	0.0	1682.0	7.0564647	4.10902	20.062956	0.0	3067	3067	3067	0.0	20	73	196	384	572	5000	0	264	2020-02-29_145753
125	5000	1933	0	0	0	0	0	2803	NaN	-0.0	9999.0	9999.0	0.0	1682.0	7.0564647	4.10902	20.062956	0.0	3067	3067	3067	0.0	20	73	196	384	572	5000	0	264	2020-02-29_145754
125	5000	1933	0	0	0	0	0	2803	NaN	-0.0	9999.0	9999.0	0.0	1682.0	7.0564647	4.10902	20.062956	0.0	3067	3067	3067	0.0	20	73	196	384	572	5000	0	264	2020-02-29_145754
126	5000	1933	0	0	0	0	0	2803	NaN	-0.0	9999.0	9999.0	0.0	1682.0	7.0564647	4.10902	20.062956	0.0	3067	3067	3067	0.0	20	73	196	384	572	5000	0	264	2020-02-29_145754
126	5000	1933	0	0	0	0	0	2803	NaN	-0.0	9999.0	9999.0	0.0	1682.0	7.0564647	4.10902	20.062956	0.0	3067	3067	3067	0.0	20	73	196	384	572	5000	0	264	2020-02-29_145754
126	5000	1933	0	0	0	0	0	2803	NaN	-0.0	9999.0	9999.0	0.0	1682.0	7.0564647	4.10902	20.062956	0.0	3067	3067	3067	0.0	20	73	196	384	572	5000	0	264	2020-02-29_145754
127	5000	1933	0	0	0	0	0	2803	NaN	-0.0	9999.0	9999.0	0.0	1682.0	7.0564647	4.10902	20.062956	0.0	3067	3067	3067	0.0	20	73	196	384	572	5000	0	264	2020-02-29_145754
127	5000	1933	0	0	0	0	0	2803	NaN	-0.0	9999.0	9999.0	0.0	1682.0	7.0564647	4.10902	20.062956	0.0	3067	3067	3067	0.0	20	73	196	384	572	5000	0	264	2020-02-29_145754
127	5000	1933	0	0	0	0	0	2803	NaN	-0.0	9999.0	9999.0	0.0	1682.0	7.0564647	4.10902	20.062956	0.0	3067	3067	3067	0.0	20	73	196	384	572	5000	0	264	2020-02-29_145755
128	5000	1933	0	0	0	0	0	2803	NaN	-0.0	9999.0	9999.0	0.0	1682.0	7.0564647	4.10902	20.062956	0.0	3067	3067	3067	0.0	20	73	196	384	572	5000	0	264	2020-02-29_145755
128	5000	1933	0	0	0	0	0	2803	NaN	-0.0	9999.0	9999.0	0.0	1682.0	7.0564647	4.10902	20.062956	0.0	3067	3067	3067	0.0	20	73	196	384	572	5000	0	264	2020-02-29_145755
128	5000	1933	0	0	0	0	0	2803	NaN	-0.0	9999.0	9999.0	0.0	1682.0	7.0564647	4.10902	20.062956	0.0	3067	3067	3067	0.0	20	73	196	384	572	5000	0	264	2020-02-29_145755
129	5000	1933	0	0	0	0	0	2803	NaN	-0.0	9999.0	9999.0	0.0	1682.0	7.0564647	4.10902	20.062956	0.0	3067	3067	3067	0.0	20	73	196	384	572	5000	0	264	2020-02-29_145755
129	5000	1933	0	0	0	0	0	2803	NaN	-0.0	9999.0	9999.0	0.0	1682.0	7.0564647	4.10902	20.062956	0.0	3067	3067	3067	0.0	20	73	196	384	572	5000	0	264	2020-02-29_145755
129	5000	1933	0	0	0	0	0	2803	NaN	-0.0	9999.0	9999.0	0.0	1682.0	7.0564647	4.10902	20.062956	0.0	3067	3067	3067	0.0	20	73	196	384	572	5000	0	264	2020-02-29_145756
130	5000	1933	0	0	0	0	0	2803	NaN	-0.0	9999.0	9999.0	0.0	1682.0	7.0564647	4.10902	20.062956	0.0	3067	3067	3067	0.0	20	73	196	384	572	5000	0	264	2020-02-29_145756
130	5000	1933	0	0	0	0	0	2803	NaN	-0.0	9999.0	9999.0	0.0	1682.0	7.0564647	4.10902	20.062956	0.0	3067	3067	3067	0.0	20	73	196	384	572	5000	0	264	2020-02-29_145756
130	5000	1933	0	0	0	0	0	2803	NaN	-0.0	9999.0	9999.0	0.0	1682.0	7.0564647	4.10902	20.062956	0.0	3067	3067	3067	0.0	20	73	196	384	572	5000	0	264	2020-02-29_145756
131	5000	1933	0	0	0	0	0	2803	NaN	-0.0	9999.0	9999.0	0.0	1682.0	7.0564647	4.10902	20.062956	0.0	3067	3067	3067	0.0	20	73	196	384	572	5000	0	264	2020-02-29_145756
131	5000	1933	0	0	0	0	0	2803	NaN	-0.0	9999.0	9999.0	0.0	1682.0	7.0564647	4.10902	20.062956	0.0	3067	3067	3067	0.0	20	73	196	384	572	5000	0	264	2020-02-29_145756
131	5000	1933	0	0	0	0	0	2803	NaN	-0.0	9999.0	9999.0	0.0	1682.0	7.0564647	4.10902	20.062956	0.0	3067	3067	3067	0.0	20	73	196	384	572	5000	0	264	2020-02-29_145757
132	5000	1933	0	0	0	0	0	2803	NaN	-0.0	9999.0	9999.0	0.0	1682.0	7.0564647	4.10902	20.062956	0.0	3067	3067	3067	0.0	20	73	196	384	572	5000	0	264	2020-02-29_145757
132	5000	1933	0	0	0	0	0	2803	NaN	-0.0	9999.0	9999.0	0.0	1682.0	7.0564647	4.10902	20.062956	0.0	3067	3067	3067	0.0	20	73	196	384	572	5000	0	264	2020-02-29_145757
132	5000	1933	0	0	0	0	0	2803	NaN	-0.0	9999.0	9999.0	0.0	1682.0	7.0564647	4.10902	20.062956	0.0	3067	3067	3067	0.0	20	73	196	384	572	5000	0	264	2020-02-29_145757
133	5000	1933	0	0	0	0	0	2803	NaN	-0.0	9999.0	9999.0	0.0	1682.0	7.0564647	4.10902	20.062956	0.0	3067	3067	3067	0.0	20	73	196	384	572	5000	0	264	2020-02-29_145757
133	5000	1933	0	0	0	0	0	2803	NaN	-0.0	9999.0	9999.0	0.0	1682.0	7.0564647	4.10902	20.062956	0.0	3067	3067	3067	0.0	20	73	196	384	572	5000	0	264	2020-02-29_145757
133	5000	1933	0	0	0	0	0	2803	NaN	-0.0	9999.0	9999.0	0.0	1682.0	7.0564647	4.10902	20.062956	0.0	3067	3067	3067	0.0	20	73	196	384	572	5000	0	264	2020-02-29_145758
134	5000	1933	0	0	0	0	0	2803	NaN	-0.0	9999.0	9999.0	0.0	1682.0	7.0564647	4.10902	20.062956	0.0	3067	3067	3067	0.0	20	73	196	384	572	5000	0	264	2020-02-29_145758
134	5000	1933	0	0	0	0	0	2803	NaN	-0.0	9999.0	9999.0	0.0	1682.0	7.0564647	4.10902	20.062956	0.0	3067	3067	3067	0.0	20	73	196	384	572	5000	0	264	2020-02-29_145758
134	5000	1933	0	0	0	0	0	2803	NaN	-0.0	9999.0	9999.0	0.0	1682.0	7.0564647	4.10902	20.062956	0.0	3067	3067	3067	0.0	20	73	196	384	572	5000	0	264	2020-02-29_145758
135	5000	1933	0	0	0	0	0	2803	NaN	-0.0	9999.0	9999.0	0.0	1682.0	7.0564647	4.10902	20.062956	0.0	3067	3067	3067	0.0	20	73	196	384	572	5000	0	264	2020-02-29_145758
135	5000	1933	0	0	0	0	0	2803	NaN	-0.0	9999.0	9999.0	0.0	1682.0	7.0564647	4.10902	20.062956	0.0	3067	3067	3067	0.0	20	73	196	384	572	5000	0	264	2020-02-29_145758
135	5000	1933	0	0	0	0	0	2803	NaN	-0.0	9999.0	9999.0	0.0	1682.0	7.0564647	4.10902	20.062956	0.0	3067	3067	3067	0.0	20	73	196	384	572	5000	0	264	2020-02-29_145758
