# Supplementary material for: Discrete simulation analysis of COVID-19 and prediction of isolation bed numbers
Source: PeerJ. 2021 Jun 23;9:e11629. doi: 10.7717/peerj.11629 (PMC8234972; doi:10.7717/peerj.11629)
Supplement: Supplemental Information 3 [file peerj-09-11629-s003.zip › raw_data/Hospital response time_output_2020-02-29_145807.csv]

worldTime(Day)	CITY_PERSON_SIZE	NORMAL	SHADOW	SUPER	CONFIRMED	DIAGNOSIS	FREEZE	CURED	shadow_average	shadow_std	shadow_max	shadow_min	real_countTmp	max_count	count_shadow_average	count_shadow_std	count_shadow_max	count_shadow_min	sum_confirmed_mark	sum_diagnosis_mark	sum_freeze_mark	r0	G1num	G2num	G3Num	G4Num	G5Num	BED_CanUse	BED_Need	DEATH	recordTime
0	5000	4978	22	0	0	0	0	0	NaN	-0.0	9999.0	9999.0	0.0	0.0	NaN	-0.0	9999.0	9999.0	0	0	0	0.0	0	0	0	0	0	5000	0	0	2020-02-29_145808
0	5000	4971	27	0	2	0	0	0	NaN	-0.0	9999.0	9999.0	0.0	0.0	NaN	-0.0	9999.0	9999.0	2	0	0	0.0	0	0	0	0	0	5000	0	0	2020-02-29_145808
0	5000	4967	29	0	4	0	0	0	NaN	-0.0	9999.0	9999.0	0.0	0.0	NaN	-0.0	9999.0	9999.0	4	0	0	0.0	0	0	0	0	0	5000	0	0	2020-02-29_145808
1	5000	4961	34	0	4	0	1	0	0.0	NaN	0.0	0.0	1.0	1.0	0.0	NaN	0.0	0.0	5	1	1	0.0	1	0	0	0	0	4999	0	0	2020-02-29_145809
1	5000	4956	38	0	3	0	3	0	0.043974802	0.07616658987147758	0.1319244	0.0	3.0	3.0	0.043974802	0.07616659	0.1319244	0.0	6	3	3	0.0	2	1	0	0	0	4997	0	0	2020-02-29_145809
1	5000	4949	44	0	2	0	5	0	0.11305372	0.18793982339506873	0.43334416	0.0	5.0	5.0	0.11305372	0.18793982	0.43334416	0.0	7	5	5	0.0	3	2	0	0	0	4995	0	0	2020-02-29_145809
2	5000	4943	49	0	2	0	6	0	0.09421143	0.17431949965352828	0.43334416	0.0	6.0	6.0	0.09421143	0.1743195	0.43334416	0.0	8	6	6	0.0	3	2	1	0	0	4994	0	0	2020-02-29_145809
2	5000	4935	56	0	3	0	6	0	0.09421143	0.17431949965352828	0.43334416	0.0	6.0	6.0	0.09421143	0.1743195	0.43334416	0.0	9	6	6	0.0	3	2	1	0	0	4994	0	0	2020-02-29_145809
2	5000	4927	63	0	2	0	8	0	0.25296816	0.5099582819612015	1.4584767	0.0	8.0	8.0	0.25296816	0.50995827	1.4584767	0.0	10	8	8	0.375	4	2	2	0	0	4992	0	0	2020-02-29_145810
3	5000	4921	68	0	2	0	9	0	0.2248606	0.4844178211603736	1.4584767	0.0	9.0	9.0	0.2248606	0.48441783	1.4584767	0.0	11	9	9	0.5555556	4	3	2	0	0	4991	0	0	2020-02-29_145810
3	5000	4909	79	0	2	0	10	0	0.20237453	0.462215768621487	1.4584767	0.0	10.0	10.0	0.20237453	0.46221578	1.4584767	0.0	12	10	10	0.5	4	3	3	0	0	4990	0	0	2020-02-29_145810
3	5000	4897	90	0	3	0	10	0	0.20237453	0.462215768621487	1.4584767	0.0	10.0	10.0	0.20237453	0.46221578	1.4584767	0.0	13	10	10	0.5	4	3	3	0	0	4990	0	0	2020-02-29_145810
4	5000	4884	101	0	4	0	11	0	0.24403849	0.4597541684495346	1.4584767	0.0	11.0	11.0	0.24403849	0.45975417	1.4584767	0.0	15	11	11	0.45454547	4	3	4	0	0	4989	0	0	2020-02-29_145810
4	5000	4871	108	0	8	0	13	0	0.44965762	0.9189241672397832	3.1611254	0.0	13.0	13.0	0.44965762	0.91892415	3.1611254	0.0	21	13	13	0.84615386	5	3	5	0	0	4987	0	0	2020-02-29_145810
4	5000	4856	119	0	11	0	14	0	0.4175392	0.891015418962842	3.1611254	0.0	14.0	14.0	0.4175392	0.8910154	3.1611254	0.0	25	14	14	0.85714287	5	3	5	0	1	4986	0	0	2020-02-29_145810
5	5000	4840	128	0	13	0	19	0	0.44953853	0.9483509256734598	3.1611254	0.0	19.0	19.0	0.44953853	0.9483509	3.1611254	0.0	32	19	19	0.7894737	5	6	5	0	2	4981	0	0	2020-02-29_145811
5	5000	4816	145	0	16	0	23	0	0.5743267	1.149676219307298	4.0283227	0.0	23.0	23.0	0.5743267	1.1496762	4.0283227	0.0	39	23	23	0.7826087	6	6	6	1	2	4977	0	0	2020-02-29_145811
5	5000	4786	171	0	17	0	26	0	0.66606516	1.2366803045797543	4.0283227	0.0	26.0	26.0	0.66606516	1.2366803	4.0283227	0.0	43	26	26	0.84615386	6	7	7	1	3	4974	0	0	2020-02-29_145811
6	5000	4766	185	0	13	0	36	0	1.1081464	1.6364480024562473	4.814727	0.0	36.0	36.0	1.1081464	1.636448	4.814727	0.0	49	36	36	0.8611111	8	12	9	2	3	4964	0	0	2020-02-29_145811
6	5000	4739	208	0	13	0	40	0	1.1211807	1.5693680689334686	4.814727	0.0	40.0	40.0	1.1211807	1.5693681	4.814727	0.0	53	40	40	0.95	8	12	11	3	4	4960	0	0	2020-02-29_145811
6	5000	4700	239	0	18	0	43	0	1.2517095	1.666904440449265	5.5312276	0.0	43.0	43.0	1.2517095	1.6669044	5.5312276	0.0	61	43	43	1.0	9	13	11	4	4	4957	0	0	2020-02-29_145811
7	5000	4675	258	0	18	0	49	0	1.5632058	1.844873893997478	5.7619553	0.0	49.0	49.0	1.5632058	1.8448739	5.7619553	0.0	67	49	49	1.244898	10	16	11	6	4	4951	0	0	2020-02-29_145812
7	5000	4649	281	0	13	0	57	0	1.6735265	2.0341693733235875	6.252375	0.0	57.0	57.0	1.6735265	2.0341694	6.252375	0.0	70	57	57	1.245614	12	17	12	8	6	4943	0	0	2020-02-29_145812
7	5000	4616	311	0	11	0	62	0	1.6135964	1.966839423377591	6.252375	0.0	62.0	62.0	1.6135964	1.9668394	6.252375	0.0	73	62	62	1.1935484	12	18	12	9	9	4938	0	0	2020-02-29_145812
8	5000	4576	342	0	14	0	68	0	1.6325321	1.9767695382589003	6.252375	0.0	68.0	68.0	1.6325321	1.9767696	6.252375	0.0	82	68	68	1.1470588	12	20	12	9	11	4932	0	0	2020-02-29_145812
8	5000	4539	367	0	22	0	72	0	1.6853405	2.0322371211733152	6.252375	0.0	72.0	72.0	1.6853405	2.032237	6.252375	0.0	94	72	72	1.2083334	12	20	13	11	11	4928	0	0	2020-02-29_145813
8	5000	4504	396	0	25	0	75	0	1.7160993	2.115176776866132	7.3629413	0.0	75.0	75.0	1.7160993	2.1151767	7.3629413	0.0	100	75	75	1.24	12	21	13	12	12	4925	0	0	2020-02-29_145813
9	5000	4467	424	0	24	0	85	0	1.9702326	2.397228619726708	7.9943967	0.0	85.0	85.0	1.9702326	2.3972287	7.9943967	0.0	109	85	85	1.3882353	14	23	13	16	13	4915	0	0	2020-02-29_145813
9	5000	4421	457	0	25	0	97	0	2.1108909	2.4597831804201227	8.015329	0.0	97.0	97.0	2.1108909	2.459783	8.015329	0.0	122	97	97	1.3402061	15	26	15	18	14	4903	0	0	2020-02-29_145813
9	5000	4385	476	0	36	0	103	0	2.0611727	2.4291664865100024	8.015329	0.0	103.0	103.0	2.0611727	2.4291666	8.015329	0.0	139	103	103	1.2815534	15	26	15	22	14	4897	0	0	2020-02-29_145814
10	5000	4337	508	0	44	0	111	0	2.150657	2.468843675598651	8.015329	0.0	111.0	111.0	2.150657	2.4688437	8.015329	0.0	155	111	111	1.3423424	15	28	18	22	15	4889	0	0	2020-02-29_145814
10	5000	4298	532	0	45	0	124	0	2.293281	2.4866583545672025	8.015329	0.0	124.0	124.0	2.293281	2.4866583	8.015329	0.0	170	125	125	1.3790323	15	29	21	28	17	4876	0	1	2020-02-29_145814
10	5000	4265	549	0	43	0	142	0	2.3537397	2.577748681549129	9.288614	0.0	142.0	142.0	2.3537397	2.5777488	9.288614	0.0	186	143	143	1.3380282	15	29	24	34	23	4858	0	1	2020-02-29_145815
11	5000	4227	567	0	49	0	156	0	2.4722807	2.6879402509758585	9.834802	0.0	156.0	156.0	2.4722807	2.6879404	9.834802	0.0	206	157	157	1.3397436	17	30	24	38	28	4844	0	1	2020-02-29_145815
11	5000	4176	603	0	47	0	173	0	2.4492333	2.6172981808161384	9.834802	0.0	173.0	173.0	2.4492333	2.6172981	9.834802	0.0	221	174	174	1.283237	17	30	26	44	33	4827	0	1	2020-02-29_145815
11	5000	4116	647	0	48	0	188	0	2.6167924	2.77494500251776	10.664424	0.0	188.0	188.0	2.6167924	2.774945	10.664424	0.0	237	189	189	1.3989362	19	30	31	46	38	4812	0	1	2020-02-29_145816
12	5000	4070	668	0	55	0	206	0	2.802026	2.851478387297561	10.664424	0.0	206.0	206.0	2.802026	2.8514783	10.664424	0.0	262	207	207	1.4271845	19	31	34	50	42	4794	0	1	2020-02-29_145816
12	5000	4023	689	0	60	0	227	0	2.7940457	2.824958503890996	10.664424	0.0	227.0	227.0	2.7940457	2.8249586	10.664424	0.0	288	228	228	1.400881	19	31	39	54	46	4773	0	1	2020-02-29_145816
12	5000	3976	713	0	69	0	241	0	2.8206878	2.8294049312018723	10.664424	0.0	241.0	241.0	2.8206878	2.8294048	10.664424	0.0	311	242	242	1.373444	19	32	41	58	48	4759	0	1	2020-02-29_145817
13	5000	3936	732	0	67	0	264	0	2.9661593	2.8696639256971808	11.433688	0.0	264.0	264.0	2.9661593	2.869664	11.433688	0.0	332	265	265	1.3674242	19	34	47	63	51	4736	0	1	2020-02-29_145817
13	5000	3902	742	0	66	0	288	0	3.196102	2.946870831742479	11.433688	0.0	288.0	288.0	3.196102	2.9468708	11.433688	0.0	356	290	290	1.4340278	19	37	51	69	57	4712	0	2	2020-02-29_145817
13	5000	3867	748	0	70	0	313	0	3.2438192	2.999982039079942	12.487693	0.0	313.0	313.0	3.2438192	2.999982	12.487693	0.0	385	315	315	1.4440894	20	38	54	75	59	4687	0	2	2020-02-29_145818
14	5000	3836	747	0	83	0	331	1	3.2766273	2.9731340663435675	12.487693	0.0	331.0	331.0	3.2766273	2.973134	12.487693	0.0	417	334	334	1.4138973	20	39	55	81	64	4669	0	2	2020-02-29_145818
14	5000	3798	758	0	84	0	357	1	3.3409445	2.970326055488779	12.487693	0.0	357.0	357.0	3.3409445	2.970326	12.487693	0.0	444	360	360	1.4005603	20	39	59	90	71	4643	0	2	2020-02-29_145819
14	5000	3766	748	0	98	0	385	1	3.3869743	2.9415578207855955	12.487693	0.0	385.0	385.0	3.3869743	2.941558	12.487693	0.0	486	388	388	1.3844156	20	40	62	94	75	4615	0	2	2020-02-29_145819
15	5000	3732	759	0	90	0	413	3	3.5319853	2.995312684665569	13.547538	0.0	413.0	413.0	3.5319853	2.9953127	13.547538	0.0	509	419	419	1.37046	20	42	68	100	82	4587	0	3	2020-02-29_145820
15	5000	3708	765	0	79	0	442	3	3.589741	3.0263112528612015	13.547538	0.0	442.0	442.0	3.589741	3.0263112	13.547538	0.0	527	448	448	1.3800905	20	42	76	107	83	4558	0	3	2020-02-29_145820
15	5000	3669	767	0	77	0	476	6	3.742186	3.0248201742395886	13.547538	0.0	476.0	476.0	3.742186	3.02482	13.547538	0.0	564	487	487	1.3739495	20	45	82	116	92	4524	0	5	2020-02-29_145820
16	5000	3633	772	0	85	0	497	7	3.8328094	3.0494120672169704	13.547538	0.0	497.0	497.0	3.8328094	3.049412	13.547538	0.0	595	510	510	1.3963783	20	46	82	118	99	4503	0	6	2020-02-29_145821
16	5000	3603	766	0	103	0	513	8	3.8964715	3.0442792741687317	13.547538	0.0	513.0	513.0	3.8964715	3.0442793	13.547538	0.0	631	528	528	1.3723197	20	46	84	119	108	4487	0	7	2020-02-29_145821
16	5000	3574	748	0	111	0	550	10	4.0549407	3.1351658075464055	15.187861	0.0	550.0	550.0	4.0549407	3.1351657	15.187861	0.0	678	567	567	1.3490909	20	48	90	125	116	4450	0	7	2020-02-29_145822
17	5000	3547	745	0	108	0	583	10	4.068691	3.1342887159130233	15.187861	0.0	583.0	583.0	4.068691	3.1342888	15.187861	0.0	708	600	600	1.329331	20	48	92	131	131	4417	0	7	2020-02-29_145822
17	5000	3520	733	0	111	0	619	10	4.1139784	3.146667740331348	15.187861	0.0	619.0	619.0	4.1139784	3.1466677	15.187861	0.0	747	636	636	1.3182553	20	49	95	135	141	4381	0	7	2020-02-29_145823
17	5000	3487	731	0	103	0	661	11	4.2255936	3.2015320329161296	15.187861	0.0	661.0	661.0	4.2255936	3.2015321	15.187861	0.0	782	679	679	1.3040848	20	52	98	143	151	4339	0	7	2020-02-29_145823
18	5000	3458	730	0	103	0	690	12	4.3246365	3.2635064805113907	15.187861	0.0	690.0	690.0	4.3246365	3.2635064	15.187861	0.0	812	709	709	1.3028985	20	52	102	150	158	4310	0	7	2020-02-29_145824
18	5000	3433	720	0	96	0	727	14	4.4389234	3.281999774828246	15.187861	0.0	727.0	727.0	4.4389234	3.2819998	15.187861	0.0	847	751	751	1.2833563	20	53	108	158	166	4273	0	10	2020-02-29_145824
18	5000	3407	710	0	100	0	755	15	4.532296	3.3185180123205154	15.187861	0.0	755.0	755.0	4.532296	3.318518	15.187861	0.0	883	783	783	1.2821192	20	53	109	164	173	4245	0	13	2020-02-29_145825
19	5000	3380	708	0	97	0	782	18	4.6374283	3.34957563644634	15.187861	0.0	782.0	782.0	4.6374283	3.3495755	15.187861	0.0	912	815	815	1.2877238	20	53	112	174	178	4218	0	15	2020-02-29_145825
19	5000	3361	692	0	99	0	809	24	4.712081	3.357570997724507	15.187861	0.0	809.0	809.0	4.712081	3.357571	15.187861	0.0	947	848	848	1.2657602	20	54	114	176	185	4191	0	15	2020-02-29_145826
19	5000	3339	688	0	87	0	844	26	4.8188677	3.4133538879083605	15.187861	0.0	844.0	844.0	4.8188677	3.413354	15.187861	0.0	973	886	886	1.264218	20	54	117	185	191	4156	0	16	2020-02-29_145826
20	5000	3304	690	0	93	0	869	27	4.8925943	3.463099508337997	15.718269	0.0	869.0	869.0	4.8925943	3.4630995	15.718269	0.0	1006	913	913	1.2635213	20	56	119	190	194	4131	0	17	2020-02-29_145827
20	5000	3281	678	0	94	0	898	30	4.9807477	3.4998974103878737	16.317575	0.0	898.0	898.0	4.9807477	3.4998975	16.317575	0.0	1041	947	947	1.2628062	20	57	123	195	200	4102	0	19	2020-02-29_145827
20	5000	3260	667	0	97	0	922	34	5.0767975	3.5868989075367295	19.007004	0.0	922.0	922.0	5.0767975	3.5868988	19.007004	0.0	1073	976	976	1.2603037	20	60	124	202	206	4078	0	20	2020-02-29_145827
21	5000	3246	657	0	86	0	952	38	5.176423	3.647004656868993	19.007004	0.0	952.0	952.0	5.176423	3.6470046	19.007004	0.0	1097	1011	1011	1.2615546	20	60	128	210	212	4048	0	21	2020-02-29_145828
21	5000	3224	647	0	85	0	980	42	5.2069097	3.648108914790621	19.007004	0.0	980.0	980.0	5.2069097	3.648109	19.007004	0.0	1129	1044	1044	1.2479591	20	60	131	215	219	4020	0	22	2020-02-29_145828
21	5000	3204	631	0	88	0	1002	46	5.26786	3.6753343235454845	19.007004	0.0	1002.0	1002.0	5.26786	3.6753342	19.007004	0.0	1165	1077	1077	1.235529	20	60	135	220	224	3998	0	29	2020-02-29_145829
22	5000	3182	615	0	106	0	1012	51	5.309454	3.6975715297050247	19.007004	0.0	1012.0	1012.0	5.309454	3.6975715	19.007004	0.0	1203	1097	1097	1.2341897	20	60	137	221	228	3988	0	34	2020-02-29_145829
22	5000	3165	598	0	105	0	1040	57	5.3547072	3.692668719094895	19.007004	0.0	1040.0	1040.0	5.3547072	3.6926687	19.007004	0.0	1237	1132	1132	1.2096153	20	60	138	222	238	3960	0	35	2020-02-29_145830
22	5000	3146	597	0	91	0	1068	61	5.469152	3.708495804445759	19.007004	0.0	1068.0	1068.0	5.469152	3.7084959	19.007004	0.0	1257	1166	1166	1.2013109	20	60	141	225	249	3932	0	37	2020-02-29_145830
23	5000	3132	579	0	86	0	1098	66	5.606269	3.768537352779839	19.007004	0.0	1098.0	1098.0	5.606269	3.7685373	19.007004	0.0	1289	1203	1203	1.1976321	20	62	143	229	261	3902	0	39	2020-02-29_145831
23	5000	3112	576	0	74	0	1117	79	5.6999145	3.7836589863533168	19.007004	0.0	1117.0	1117.0	5.6999145	3.783659	19.007004	0.0	1312	1238	1238	1.186213	20	62	149	230	264	3883	0	42	2020-02-29_145831
23	5000	3093	567	0	81	0	1131	84	5.770959	3.802356044795653	19.007004	0.0	1131.0	1131.0	5.770959	3.802356	19.007004	0.0	1340	1259	1259	1.1830239	20	62	152	233	269	3869	0	44	2020-02-29_145832
24	5000	3070	570	0	69	0	1151	93	5.8657274	3.824415379146012	19.007004	0.0	1151.0	1151.0	5.8657274	3.8244154	19.007004	0.0	1360	1291	1291	1.1772372	20	62	152	240	274	3849	0	47	2020-02-29_145832
24	5000	3056	557	0	73	0	1163	104	5.9459386	3.8514034091366836	19.007004	0.0	1163.0	1163.0	5.9459386	3.8514035	19.007004	0.0	1387	1314	1314	1.1693895	20	62	153	242	281	3837	0	47	2020-02-29_145833
24	5000	3034	545	0	81	0	1177	115	6.024422	3.856858270732802	19.007004	0.0	1177.0	1177.0	6.024422	3.8568583	19.007004	0.0	1421	1340	1340	1.1614274	20	62	154	247	282	3823	0	48	2020-02-29_145833
25	5000	3019	536	0	84	0	1182	129	6.074027	3.86197009849727	19.007004	0.0	1182.0	1182.0	6.074027	3.8619702	19.007004	0.0	1445	1361	1361	1.1463621	20	62	154	251	285	3818	0	50	2020-02-29_145834
25	5000	3000	526	0	86	0	1199	137	6.1552415	3.879812636030024	19.007004	0.0	1199.0	1199.0	6.1552415	3.8798127	19.007004	0.0	1474	1388	1388	1.1384487	20	62	155	254	292	3801	0	52	2020-02-29_145834
25	5000	2981	528	0	69	0	1221	146	6.2329645	3.8947848100679248	19.007004	0.0	1221.0	1221.0	6.2329645	3.894785	19.007004	0.0	1491	1422	1422	1.1236691	20	62	155	261	295	3779	0	55	2020-02-29_145835
26	5000	2972	513	0	69	0	1220	167	6.3135552	3.9035861278172916	19.007004	0.0	1220.0	1221.0	6.2329645	3.894785	19.007004	0.0	1515	1446	1446	1.1393442	20	62	157	265	297	3780	0	59	2020-02-29_145835
26	5000	2961	510	0	54	0	1228	184	6.397625	3.9288128890108664	19.007004	0.0	1228.0	1228.0	6.397625	3.928813	19.007004	0.0	1529	1475	1475	1.1327362	20	62	157	267	305	3772	0	63	2020-02-29_145836
26	5000	2949	497	0	63	0	1228	199	6.4714603	3.958713968279826	19.007004	0.0	1228.0	1228.0	6.397625	3.928813	19.007004	0.0	1554	1491	1491	1.1213355	20	62	157	270	310	3772	0	64	2020-02-29_145836
27	5000	2931	493	0	60	0	1238	210	6.513992	3.993121431701088	19.007004	0.0	1238.0	1238.0	6.513992	3.9931214	19.007004	0.0	1576	1516	1516	1.1025848	20	62	157	272	312	3762	0	68	2020-02-29_145837
27	5000	2920	476	0	75	0	1234	226	6.5662727	3.9883941126293236	19.007004	0.0	1234.0	1238.0	6.513992	3.9931214	19.007004	0.0	1604	1529	1529	1.0923826	20	62	157	273	315	3766	0	69	2020-02-29_145838
27	5000	2907	460	0	79	0	1243	241	6.62279	4.006859619606166	19.007004	0.0	1243.0	1243.0	6.62279	4.00686	19.007004	0.0	1633	1554	1554	1.0893	20	62	157	276	318	3757	0	70	2020-02-29_145838
28	5000	2899	439	0	86	0	1239	265	6.7131934	4.03693503569501	19.007004	0.0	1239.0	1243.0	6.62279	4.00686	19.007004	0.0	1662	1576	1576	1.0782889	20	62	157	277	322	3761	0	72	2020-02-29_145839
28	5000	2881	430	0	85	0	1245	285	6.79861	4.063956835765344	19.814049	0.0	1245.0	1245.0	6.79861	4.0639567	19.814049	0.0	1689	1604	1604	1.0682731	20	62	158	281	327	3755	0	74	2020-02-29_145839
28	5000	2875	420	0	72	0	1250	305	6.8937993	4.082013727907968	19.814049	0.0	1250.0	1250.0	6.8937993	4.0820136	19.814049	0.0	1705	1633	1633	1.064	20	62	159	285	328	3750	0	78	2020-02-29_145840
29	5000	2863	415	0	58	0	1258	327	6.9981027	4.116354001999268	20.96164	0.0	1258.0	1258.0	6.9981027	4.116354	20.96164	0.0	1722	1664	1664	1.0548489	20	63	159	286	336	3742	0	79	2020-02-29_145840
29	5000	2851	406	0	53	0	1254	356	7.101394	4.140947437327711	20.96164	0.0	1254.0	1258.0	6.9981027	4.116354	20.96164	0.0	1743	1690	1690	1.0414673	20	63	161	287	339	3746	0	80	2020-02-29_145841
29	5000	2835	398	0	62	0	1240	378	7.1566257	4.15754943267741	20.96164	0.0	1240.0	1258.0	6.9981027	4.116354	20.96164	0.0	1767	1705	1705	1.0491935	20	63	162	287	339	3760	0	87	2020-02-29_145841
30	5000	2827	377	0	73	0	1227	408	7.2280526	4.165943744252128	20.96164	0.0	1227.0	1258.0	6.9981027	4.116354	20.96164	0.0	1796	1723	1723	1.0285249	20	63	162	287	340	3773	0	88	2020-02-29_145842
30	5000	2812	375	0	70	0	1223	429	7.2902784	4.167412474959756	20.96164	0.0	1223.0	1258.0	6.9981027	4.116354	20.96164	0.0	1813	1743	1743	1.0057236	20	63	162	288	344	3777	0	91	2020-02-29_145842
30	5000	2806	358	0	68	0	1217	459	7.357336	4.193620223241755	20.96164	0.0	1217.0	1258.0	6.9981027	4.116354	20.96164	0.0	1836	1768	1768	1.0057518	20	63	162	288	350	3783	0	92	2020-02-29_145843
31	5000	2795	351	0	57	0	1218	486	7.4268193	4.229793082512905	20.96164	0.0	1218.0	1258.0	6.9981027	4.116354	20.96164	0.0	1854	1797	1797	0.99343187	20	63	162	289	354	3782	0	93	2020-02-29_145843
31	5000	2783	342	0	62	0	1204	513	7.467018	4.235381397426333	20.96164	0.0	1204.0	1258.0	6.9981027	4.116354	20.96164	0.0	1875	1813	1813	0.9833887	20	63	162	290	355	3796	0	96	2020-02-29_145844
31	5000	2770	339	0	54	0	1194	544	7.5534077	4.232191134977072	20.96164	0.0	1194.0	1258.0	6.9981027	4.116354	20.96164	0.0	1891	1837	1837	0.96733665	20	63	162	290	360	3806	0	99	2020-02-29_145844
32	5000	2763	323	0	59	0	1181	573	7.662755	4.232147869822251	20.96164	0.0	1181.0	1258.0	6.9981027	4.116354	20.96164	0.0	1914	1855	1855	0.9644369	20	63	163	292	361	3819	0	101	2020-02-29_145845
32	5000	2757	314	0	53	0	1179	596	7.7725663	4.253391707646588	21.831314	0.0	1179.0	1258.0	6.9981027	4.116354	20.96164	0.0	1929	1876	1876	0.94910944	20	63	164	293	367	3821	0	101	2020-02-29_145845
32	5000	2747	304	0	56	0	1159	633	7.817656	4.277928086869935	21.831314	0.0	1159.0	1258.0	6.9981027	4.116354	20.96164	0.0	1949	1893	1893	0.92838657	20	63	165	294	367	3841	0	101	2020-02-29_145846
33	5000	2737	302	0	47	0	1152	660	7.8787146	4.296132304422154	21.831314	0.0	1152.0	1258.0	6.9981027	4.116354	20.96164	0.0	1961	1914	1914	0.9105903	20	63	165	294	368	3848	0	102	2020-02-29_145846
33	5000	2725	293	0	53	0	1128	691	7.959736	4.323107072551198	21.831314	0.0	1128.0	1258.0	6.9981027	4.116354	20.96164	0.0	1982	1929	1929	0.9024823	20	63	165	295	371	3872	0	110	2020-02-29_145847
33	5000	2715	288	0	47	0	1111	726	8.015264	4.3070064328767605	21.831314	0.0	1111.0	1258.0	6.9981027	4.116354	20.96164	0.0	1997	1950	1950	0.88478845	20	63	165	295	373	3889	0	113	2020-02-29_145847
34	5000	2710	275	0	53	0	1096	751	8.040984	4.323485383767067	21.831314	0.0	1096.0	1258.0	6.9981027	4.116354	20.96164	0.0	2015	1962	1962	0.8859489	20	63	165	296	375	3904	0	115	2020-02-29_145848
34	5000	2704	263	0	51	0	1087	777	8.083093	4.323343107339423	21.831314	0.0	1087.0	1258.0	6.9981027	4.116354	20.96164	0.0	2033	1982	1982	0.87948483	20	63	165	297	378	3913	0	118	2020-02-29_145848
34	5000	2699	256	0	47	0	1060	815	8.129254	4.355010223201486	23.595795	0.0	1060.0	1258.0	6.9981027	4.116354	20.96164	0.0	2045	1998	1998	0.86698115	20	63	165	298	380	3940	0	123	2020-02-29_145849
35	5000	2693	250	0	42	0	1050	840	8.157144	4.352944064025649	23.595795	0.0	1050.0	1258.0	6.9981027	4.116354	20.96164	0.0	2057	2015	2015	0.8666667	20	63	166	298	382	3950	0	125	2020-02-29_145849
35	5000	2690	236	0	41	0	1038	868	8.219673	4.335133300984491	23.595795	0.0	1038.0	1258.0	6.9981027	4.116354	20.96164	0.0	2074	2033	2033	0.85645473	20	63	166	299	384	3962	0	127	2020-02-29_145850
35	5000	2682	230	0	43	0	1015	901	8.288991	4.347677307900486	23.595795	0.0	1015.0	1258.0	6.9981027	4.116354	20.96164	0.0	2088	2045	2045	0.8541872	20	63	166	300	387	3985	0	129	2020-02-29_145850
36	5000	2676	225	0	42	0	998	929	8.341074	4.356767428302366	23.595795	0.0	998.0	1258.0	6.9981027	4.116354	20.96164	0.0	2099	2057	2057	0.8456914	20	63	166	300	389	4002	0	130	2020-02-29_145851
36	5000	2669	223	0	33	0	983	959	8.388842	4.318448594171065	23.595795	0.0	983.0	1258.0	6.9981027	4.116354	20.96164	0.0	2108	2075	2075	0.8402848	20	63	166	300	390	4017	0	133	2020-02-29_145851
36	5000	2666	220	0	25	0	964	989	8.447462	4.349656733857579	23.595795	0.0	964.0	1258.0	6.9981027	4.116354	20.96164	0.0	2114	2089	2089	0.8475104	20	63	166	302	393	4036	0	136	2020-02-29_145852
37	5000	2661	212	0	28	0	947	1012	8.470412	4.359733976945319	23.595795	0.0	947.0	1258.0	6.9981027	4.116354	20.96164	0.0	2127	2099	2099	0.8489968	20	63	166	302	394	4053	0	140	2020-02-29_145852
37	5000	2659	205	0	28	0	922	1045	8.486359	4.327958417089817	23.595795	0.0	922.0	1258.0	6.9981027	4.116354	20.96164	0.0	2136	2108	2108	0.8470716	20	63	166	302	394	4078	0	141	2020-02-29_145853
37	5000	2650	203	0	33	0	895	1076	8.505408	4.360252155396815	23.595795	0.0	895.0	1258.0	6.9981027	4.116354	20.96164	0.0	2147	2114	2114	0.84469277	20	63	166	303	394	4105	0	143	2020-02-29_145853
38	5000	2644	201	0	28	0	879	1104	8.569878	4.402897418322341	23.595795	0.0	879.0	1258.0	6.9981027	4.116354	20.96164	0.0	2155	2127	2127	0.84527874	20	63	166	303	396	4121	0	144	2020-02-29_145854
38	5000	2638	198	0	28	0	866	1123	8.5759325	4.422169813700742	23.595795	0.0	866.0	1258.0	6.9981027	4.116354	20.96164	0.0	2164	2136	2136	0.84526557	20	63	166	303	398	4134	0	147	2020-02-29_145854
38	5000	2634	196	0	23	0	841	1159	8.628584	4.449753512295982	23.595795	0.0	841.0	1258.0	6.9981027	4.116354	20.96164	0.0	2170	2147	2147	0.85017836	20	63	166	303	398	4159	0	147	2020-02-29_145855
39	5000	2632	186	0	27	0	819	1189	8.669861	4.487483100540516	23.595795	0.0	819.0	1258.0	6.9981027	4.116354	20.96164	0.0	2182	2155	2155	0.84249085	20	63	166	303	398	4181	0	147	2020-02-29_145855
39	5000	2629	178	0	29	0	798	1219	8.701974	4.525353745601238	23.595795	0.0	798.0	1258.0	6.9981027	4.116354	20.96164	0.0	2193	2164	2164	0.8283208	20	63	166	304	399	4202	0	147	2020-02-29_145855
39	5000	2621	175	0	33	0	781	1240	8.734865	4.557115486735907	23.595795	0.0	781.0	1258.0	6.9981027	4.116354	20.96164	0.0	2204	2171	2171	0.8297055	20	63	166	304	400	4219	0	150	2020-02-29_145856
40	5000	2614	170	0	34	0	765	1265	8.756554	4.5739147629295545	23.595795	0.0	765.0	1258.0	6.9981027	4.116354	20.96164	0.0	2216	2182	2182	0.80915034	20	63	166	304	401	4235	0	152	2020-02-29_145856
40	5000	2612	158	0	37	0	749	1292	8.770762	4.5791129130204276	23.595795	0.0	749.0	1258.0	6.9981027	4.116354	20.96164	0.0	2230	2193	2193	0.8130841	20	63	166	304	401	4251	0	152	2020-02-29_145857
40	5000	2609	149	0	37	0	740	1313	8.809055	4.5692646618652875	23.595795	0.0	740.0	1258.0	6.9981027	4.116354	20.96164	0.0	2242	2205	2205	0.80945945	20	63	166	304	401	4260	0	152	2020-02-29_145857
41	5000	2605	145	0	33	0	729	1335	8.805424	4.598234725250656	23.595795	0.0	729.0	1258.0	6.9981027	4.116354	20.96164	0.0	2250	2217	2217	0.8203018	20	63	166	304	402	4271	0	153	2020-02-29_145858
41	5000	2601	138	0	31	0	713	1361	8.828351	4.614007413014053	23.595795	0.0	713.0	1258.0	6.9981027	4.116354	20.96164	0.0	2261	2230	2230	0.8092567	20	63	166	304	402	4287	0	156	2020-02-29_145858
41	5000	2601	134	0	23	0	699	1385	8.851312	4.615362487642112	23.595795	0.0	699.0	1258.0	6.9981027	4.116354	20.96164	0.0	2265	2242	2242	0.832618	20	63	166	304	403	4301	0	158	2020-02-29_145859
42	5000	2594	138	0	18	0	682	1409	8.906085	4.644590180121835	23.595795	0.0	682.0	1258.0	6.9981027	4.116354	20.96164	0.0	2268	2250	2250	0.8343108	20	63	166	304	404	4318	0	159	2020-02-29_145859
42	5000	2589	135	0	15	0	672	1429	8.896238	4.618168708861852	23.595795	0.0	672.0	1258.0	6.9981027	4.116354	20.96164	0.0	2276	2261	2261	0.8318452	20	63	166	305	405	4328	0	160	2020-02-29_145859
42	5000	2586	132	0	17	0	656	1449	8.871035	4.622696380157377	23.595795	0.0	656.0	1258.0	6.9981027	4.116354	20.96164	0.0	2282	2265	2265	0.839939	20	63	166	305	405	4344	0	160	2020-02-29_145900
43	5000	2582	128	0	22	0	632	1473	8.88669	4.6499603597940755	23.595795	0.0	632.0	1258.0	6.9981027	4.116354	20.96164	0.0	2290	2268	2268	0.83386075	20	63	166	305	405	4368	0	163	2020-02-29_145900
43	5000	2576	128	0	20	0	625	1487	8.8701935	4.632590997814003	23.595795	0.0	625.0	1258.0	6.9981027	4.116354	20.96164	0.0	2296	2276	2276	0.8288	20	63	166	305	405	4375	0	164	2020-02-29_145901
43	5000	2574	119	0	23	0	616	1504	8.841529	4.665046728621762	23.595795	0.0	616.0	1258.0	6.9981027	4.116354	20.96164	0.0	2307	2284	2284	0.83116883	20	63	166	305	405	4384	0	164	2020-02-29_145901
44	5000	2570	118	0	22	0	602	1522	8.818028	4.686826530396169	23.595795	0.0	602.0	1258.0	6.9981027	4.116354	20.96164	0.0	2312	2290	2290	0.8189369	20	63	166	305	405	4398	0	166	2020-02-29_145901
44	5000	2566	112	0	25	0	586	1544	8.815253	4.684955771124481	23.595795	0.0	586.0	1258.0	6.9981027	4.116354	20.96164	0.0	2322	2297	2297	0.80375427	20	63	166	305	406	4414	0	167	2020-02-29_145902
44	5000	2564	107	0	21	0	572	1569	8.808744	4.7099719726635705	23.595795	0.0	572.0	1258.0	6.9981027	4.116354	20.96164	0.0	2329	2308	2308	0.798951	20	63	166	305	406	4428	0	167	2020-02-29_145902
45	5000	2563	98	0	27	0	553	1592	8.846207	4.74824551755647	23.595795	0.0	553.0	1258.0	6.9981027	4.116354	20.96164	0.0	2339	2312	2312	0.80651	20	63	166	305	406	4447	0	167	2020-02-29_145903
45	5000	2562	94	0	22	0	538	1615	8.785195	4.705390257911457	23.595795	0.0	538.0	1258.0	6.9981027	4.116354	20.96164	0.0	2344	2322	2322	0.78624535	20	63	166	305	407	4462	0	169	2020-02-29_145903
45	5000	2560	91	0	18	0	525	1637	8.784171	4.757828535482009	23.595795	0.0	525.0	1258.0	6.9981027	4.116354	20.96164	0.0	2349	2331	2331	0.7942857	20	63	166	305	408	4475	0	169	2020-02-29_145903
46	5000	2559	83	0	19	0	509	1660	8.834599	4.789837474255798	23.595795	0.0	509.0	1258.0	6.9981027	4.116354	20.96164	0.0	2358	2339	2339	0.78781927	20	63	166	305	408	4491	0	170	2020-02-29_145904
46	5000	2555	80	0	21	0	492	1682	8.791058	4.8149502944361355	23.595795	0.0	492.0	1258.0	6.9981027	4.116354	20.96164	0.0	2365	2344	2344	0.7845529	20	63	166	305	408	4508	0	170	2020-02-29_145904
46	5000	2553	77	0	21	0	481	1698	8.789604	4.770126668019946	21.601654	0.0	481.0	1258.0	6.9981027	4.116354	20.96164	0.0	2370	2349	2349	0.7817048	20	63	166	305	408	4519	0	170	2020-02-29_145905
47	5000	2551	75	0	16	0	470	1718	8.850157	4.782136722692219	22.985641	0.0	470.0	1258.0	6.9981027	4.116354	20.96164	0.0	2374	2358	2358	0.77021277	20	63	166	305	410	4530	0	170	2020-02-29_145905
47	5000	2549	73	0	13	0	454	1739	8.981049	4.776953069100601	22.985641	0.0	454.0	1258.0	6.9981027	4.116354	20.96164	0.0	2378	2365	2365	0.7709251	20	63	166	306	410	4546	0	172	2020-02-29_145905
47	5000	2547	73	0	10	0	447	1749	9.029021	4.761301749967969	22.985641	0.0	447.0	1258.0	6.9981027	4.116354	20.96164	0.0	2380	2370	2370	0.7673378	20	63	166	306	410	4553	0	174	2020-02-29_145906
48	5000	2547	69	0	10	0	437	1761	9.074717	4.7765739363413955	22.985641	0.0	437.0	1258.0	6.9981027	4.116354	20.96164	0.0	2384	2374	2374	0.7597254	20	63	166	306	410	4563	0	176	2020-02-29_145906
48	5000	2543	71	0	8	0	427	1775	9.143734	4.787276316066077	22.985641	0.0	427.0	1258.0	6.9981027	4.116354	20.96164	0.0	2386	2378	2378	0.76112413	20	63	166	306	410	4573	0	176	2020-02-29_145906
48	5000	2539	73	0	8	0	409	1795	9.121916	4.838244453338296	22.985641	0.0	409.0	1258.0	6.9981027	4.116354	20.96164	0.0	2388	2380	2380	0.76283616	20	63	166	306	410	4591	0	176	2020-02-29_145907
49	5000	2538	70	0	8	0	398	1809	9.175921	4.8612851623377775	22.985641	0.0	398.0	1258.0	6.9981027	4.116354	20.96164	0.0	2392	2384	2384	0.7512563	20	63	166	306	410	4602	0	177	2020-02-29_145907
49	5000	2538	64	0	11	0	387	1823	9.186046	4.890630070010351	22.985641	0.0	387.0	1258.0	6.9981027	4.116354	20.96164	0.0	2398	2387	2387	0.74418604	20	63	166	306	410	4613	0	177	2020-02-29_145908
49	5000	2536	62	0	14	0	371	1839	9.152347	4.94082085681476	22.985641	0.0	371.0	1258.0	6.9981027	4.116354	20.96164	0.0	2402	2388	2388	0.7439353	20	63	166	306	410	4629	0	178	2020-02-29_145908
50	5000	2534	61	0	13	0	352	1861	9.287097	5.0204364836099575	22.985641	0.0	352.0	1258.0	6.9981027	4.116354	20.96164	0.0	2405	2392	2392	0.75852275	20	63	166	306	410	4648	0	179	2020-02-29_145908
50	5000	2531	59	0	12	0	344	1874	9.33367	4.956745352891169	22.985641	0.0	344.0	1258.0	6.9981027	4.116354	20.96164	0.0	2410	2398	2398	0.752907	20	63	166	306	411	4656	0	180	2020-02-29_145909
50	5000	2530	57	0	11	0	337	1884	9.350726	4.994602150714399	22.985641	0.0	337.0	1258.0	6.9981027	4.116354	20.96164	0.0	2413	2402	2402	0.7744807	20	63	166	306	411	4663	0	181	2020-02-29_145909
51	5000	2528	53	0	14	0	325	1897	9.378039	4.97412145323849	22.985641	0.0	325.0	1258.0	6.9981027	4.116354	20.96164	0.0	2419	2405	2405	0.7692308	20	63	166	306	411	4675	0	183	2020-02-29_145909
51	5000	2528	50	0	12	0	318	1908	9.445101	4.950686266558172	22.985641	0.0	318.0	1258.0	6.9981027	4.116354	20.96164	0.0	2422	2410	2410	0.7798742	20	63	166	306	411	4682	0	184	2020-02-29_145909
51	5000	2527	49	0	11	0	308	1921	9.506698	4.99094218928326	22.985641	0.0	308.0	1258.0	6.9981027	4.116354	20.96164	0.0	2424	2413	2413	0.7532467	20	63	166	306	411	4692	0	184	2020-02-29_145910
52	5000	2526	49	0	6	0	305	1930	9.500828	4.980226709804955	22.985641	0.0	305.0	1258.0	6.9981027	4.116354	20.96164	0.0	2425	2419	2419	0.75409836	20	63	166	306	411	4695	0	184	2020-02-29_145910
52	5000	2523	52	0	3	0	299	1937	9.496108	4.990140540030203	22.985641	0.0	299.0	1258.0	6.9981027	4.116354	20.96164	0.0	2425	2422	2422	0.7591973	20	63	166	306	411	4701	0	186	2020-02-29_145910
52	5000	2519	53	0	4	0	292	1944	9.458065	5.0245629647214285	22.985641	0.0	292.0	1258.0	6.9981027	4.116354	20.96164	0.0	2428	2424	2424	0.760274	20	63	166	306	411	4708	0	188	2020-02-29_145911
53	5000	2518	46	0	11	0	281	1955	9.402313	5.003626461976962	22.985641	0.0	281.0	1258.0	6.9981027	4.116354	20.96164	0.0	2436	2425	2425	0.7544484	20	63	166	306	411	4719	0	189	2020-02-29_145911
53	5000	2518	43	0	13	0	271	1966	9.385877	5.042717227824194	22.985641	0.0	271.0	1258.0	6.9981027	4.116354	20.96164	0.0	2439	2426	2426	0.74169743	20	63	166	306	411	4729	0	189	2020-02-29_145911
53	5000	2518	41	0	12	0	262	1977	9.306737	4.9920528196694915	22.985641	0.0	262.0	1258.0	6.9981027	4.116354	20.96164	0.0	2441	2429	2429	0.740458	20	63	166	306	411	4738	0	190	2020-02-29_145912
54	5000	2518	41	0	4	0	262	1985	9.191209	4.995065924865257	22.985641	0.0	262.0	1258.0	6.9981027	4.116354	20.96164	0.0	2441	2437	2437	0.7442748	20	63	166	306	411	4738	0	190	2020-02-29_145912
54	5000	2517	40	0	4	0	250	1999	9.25248	5.050542768260489	22.985641	0.0	250.0	1258.0	6.9981027	4.116354	20.96164	0.0	2443	2439	2439	0.752	20	63	166	306	411	4750	0	190	2020-02-29_145912
54	5000	2517	38	0	4	0	241	2010	9.238944	5.013019395968409	22.985641	0.0	241.0	1258.0	6.9981027	4.116354	20.96164	0.0	2445	2441	2441	0.7385892	20	63	166	306	411	4759	0	190	2020-02-29_145913
55	5000	2516	37	0	6	0	233	2018	9.2961035	5.03603803372735	22.985641	0.0	233.0	1258.0	6.9981027	4.116354	20.96164	0.0	2447	2441	2441	0.73819745	20	63	166	306	411	4767	0	190	2020-02-29_145913
55	5000	2516	35	0	6	0	231	2022	9.238473	5.048958457577925	22.985641	0.0	231.0	1258.0	6.9981027	4.116354	20.96164	0.0	2449	2443	2443	0.7229437	20	63	166	306	411	4769	0	190	2020-02-29_145913
55	5000	2514	34	0	7	0	228	2027	9.3023615	5.05329076227325	22.985641	0.0	228.0	1258.0	6.9981027	4.116354	20.96164	0.0	2452	2445	2445	0.74122804	20	63	166	306	411	4772	0	190	2020-02-29_145913
56	5000	2514	31	0	8	0	219	2038	9.267593	5.099468929091014	22.985641	0.0	219.0	1258.0	6.9981027	4.116354	20.96164	0.0	2455	2447	2447	0.7351598	20	63	166	306	411	4781	0	190	2020-02-29_145914
56	5000	2514	30	0	7	0	213	2046	9.24016	5.128875569631676	22.985641	0.0	213.0	1258.0	6.9981027	4.116354	20.96164	0.0	2456	2449	2449	0.7230047	20	63	166	306	411	4787	0	190	2020-02-29_145914
56	5000	2513	31	0	4	0	206	2056	9.289005	5.153371481382074	22.985641	0.0	206.0	1258.0	6.9981027	4.116354	20.96164	0.0	2456	2452	2452	0.7281553	20	63	166	306	411	4794	0	190	2020-02-29_145914
57	5000	2512	30	0	3	0	205	2060	9.242267	5.061490747139031	22.985641	0.0	205.0	1258.0	6.9981027	4.116354	20.96164	0.0	2458	2455	2455	0.7414634	20	63	166	306	412	4795	0	190	2020-02-29_145914
57	5000	2510	27	0	7	0	199	2067	9.221665	5.020495180426872	22.985641	0.0	199.0	1258.0	6.9981027	4.116354	20.96164	0.0	2463	2456	2456	0.7487437	20	63	166	306	412	4801	0	190	2020-02-29_145915
57	5000	2509	23	0	12	0	191	2075	9.250723	5.007870583041185	22.985641	0.0	191.0	1258.0	6.9981027	4.116354	20.96164	0.0	2468	2456	2456	0.7643979	20	63	166	306	412	4809	0	190	2020-02-29_145915
58	5000	2509	20	0	13	0	185	2082	9.226898	4.965421893585562	22.985641	0.0	185.0	1258.0	6.9981027	4.116354	20.96164	0.0	2471	2458	2458	0.76216215	20	63	166	306	412	4815	0	191	2020-02-29_145915
58	5000	2508	21	0	8	0	187	2085	9.184688	4.931791458089442	22.985641	0.0	187.0	1258.0	6.9981027	4.116354	20.96164	0.0	2471	2463	2463	0.7593583	20	63	166	306	412	4813	0	191	2020-02-29_145916
58	5000	2507	21	0	4	0	182	2093	8.998308	4.947595825500972	22.985641	0.0	182.0	1258.0	6.9981027	4.116354	20.96164	0.0	2472	2468	2468	0.6923077	20	63	166	306	412	4818	0	193	2020-02-29_145916
59	5000	2506	21	0	2	0	178	2100	8.881913	4.958808598327198	22.985641	0.0	178.0	1258.0	6.9981027	4.116354	20.96164	0.0	2473	2471	2471	0.6573034	20	63	166	306	412	4822	0	193	2020-02-29_145916
59	5000	2504	23	0	2	0	168	2110	9.005367	5.023125005467875	22.985641	0.0	168.0	1258.0	6.9981027	4.116354	20.96164	0.0	2473	2471	2471	0.6547619	20	63	166	306	412	4832	0	193	2020-02-29_145916
59	5000	2504	22	0	2	0	161	2118	9.189333	4.986272086139765	22.985641	0.0	161.0	1258.0	6.9981027	4.116354	20.96164	0.0	2474	2472	2472	0.6708075	20	63	166	306	412	4839	0	193	2020-02-29_145917
60	5000	2503	22	0	2	0	148	2131	9.081924	4.977050182455142	22.985641	0.0	148.0	1258.0	6.9981027	4.116354	20.96164	0.0	2475	2473	2473	0.6959459	20	63	166	306	412	4852	0	194	2020-02-29_145917
60	5000	2503	21	0	3	0	143	2136	9.119328	4.992477098163155	22.985641	0.0	143.0	1258.0	6.9981027	4.116354	20.96164	0.0	2476	2473	2473	0.7132867	20	63	166	306	412	4857	0	194	2020-02-29_145917
60	5000	2503	19	0	4	0	136	2144	9.221686	4.920291512699861	22.985641	0.0	136.0	1258.0	6.9981027	4.116354	20.96164	0.0	2478	2474	2474	0.7058824	20	63	166	306	412	4864	0	194	2020-02-29_145917
61	5000	2503	19	0	3	0	135	2146	9.293993	4.929767783307736	22.985641	0.0	135.0	1258.0	6.9981027	4.116354	20.96164	0.0	2478	2475	2475	0.7037037	20	63	166	306	412	4865	0	194	2020-02-29_145917
61	5000	2503	19	0	2	0	129	2153	9.241821	4.97453805897055	22.985641	0.0	129.0	1258.0	6.9981027	4.116354	20.96164	0.0	2478	2476	2476	0.7209302	20	63	166	306	412	4871	0	194	2020-02-29_145918
61	5000	2503	18	0	1	0	126	2158	9.181831	4.916015818993341	22.985641	0.0	126.0	1258.0	6.9981027	4.116354	20.96164	0.0	2479	2478	2478	0.7222222	20	63	166	306	412	4874	0	194	2020-02-29_145918
62	5000	2501	18	0	3	0	123	2161	9.199976	4.860432892974091	22.985641	0.0	123.0	1258.0	6.9981027	4.116354	20.96164	0.0	2481	2478	2478	0.70731705	20	63	166	306	412	4877	0	194	2020-02-29_145918
62	5000	2501	17	0	4	0	115	2169	9.317628	4.894309511512571	22.985641	0.0	115.0	1258.0	6.9981027	4.116354	20.96164	0.0	2482	2478	2478	0.7217391	20	63	166	306	412	4885	0	194	2020-02-29_145918
62	5000	2501	17	0	3	0	110	2174	9.1128235	4.886881898005987	22.985641	0.0	110.0	1258.0	6.9981027	4.116354	20.96164	0.0	2482	2479	2479	0.7090909	20	63	166	306	412	4890	0	195	2020-02-29_145919
63	5000	2500	15	0	4	0	109	2177	8.997093	4.868486405608194	22.985641	0.0	109.0	1258.0	6.9981027	4.116354	20.96164	0.0	2485	2481	2481	0.7155963	20	63	166	306	412	4891	0	195	2020-02-29_145919
63	5000	2500	14	0	4	0	101	2185	8.933447	4.9093070255578235	22.985641	0.0	101.0	1258.0	6.9981027	4.116354	20.96164	0.0	2486	2482	2482	0.7326733	20	63	166	306	412	4899	0	196	2020-02-29_145919
63	5000	2500	10	0	8	0	97	2188	8.893861	4.933660052194528	22.985641	0.0	97.0	1258.0	6.9981027	4.116354	20.96164	0.0	2490	2482	2482	0.742268	20	63	166	306	412	4903	0	197	2020-02-29_145919
64	5000	2500	10	0	5	0	97	2190	9.004405	5.028852566842469	22.985641	0.0	97.0	1258.0	6.9981027	4.116354	20.96164	0.0	2490	2485	2485	0.7938144	20	63	166	306	412	4903	0	198	2020-02-29_145919
64	5000	2500	10	0	4	0	94	2194	8.9337435	5.080209157647864	22.985641	0.0	94.0	1258.0	6.9981027	4.116354	20.96164	0.0	2490	2486	2486	0.81914896	20	63	166	306	412	4906	0	198	2020-02-29_145920
64	5000	2500	8	0	2	0	93	2199	8.712156	5.12657513487566	22.985641	0.0	93.0	1258.0	6.9981027	4.116354	20.96164	0.0	2492	2490	2490	0.7741935	20	63	166	306	412	4907	0	198	2020-02-29_145920
65	5000	2500	8	0	2	0	87	2205	8.634726	5.019532769941404	21.54614	0.0	87.0	1258.0	6.9981027	4.116354	20.96164	0.0	2492	2490	2490	0.74712646	20	63	166	306	412	4913	0	198	2020-02-29_145920
65	5000	2500	8	0	2	0	87	2205	8.634726	5.019532769941404	21.54614	0.0	87.0	1258.0	6.9981027	4.116354	20.96164	0.0	2492	2490	2490	0.74712646	20	63	166	306	412	4913	0	198	2020-02-29_145920
65	5000	2500	8	0	0	0	84	2210	8.762036	5.0308714540604464	21.54614	0.0	84.0	1258.0	6.9981027	4.116354	20.96164	0.0	2492	2492	2492	0.7380952	20	63	166	306	412	4916	0	198	2020-02-29_145920
66	5000	2500	8	0	0	0	79	2215	8.766528	5.084199154186302	21.54614	0.0	79.0	1258.0	6.9981027	4.116354	20.96164	0.0	2492	2492	2492	0.7848101	20	63	166	306	412	4921	0	198	2020-02-29_145921
66	5000	2500	8	0	0	0	78	2216	8.76744	5.117100652292601	21.54614	0.0	78.0	1258.0	6.9981027	4.116354	20.96164	0.0	2492	2492	2492	0.7692308	20	63	166	306	412	4922	0	198	2020-02-29_145921
66	5000	2500	8	0	0	0	74	2220	8.548341	5.009513577967605	17.043179	0.0	74.0	1258.0	6.9981027	4.116354	20.96164	0.0	2492	2492	2492	0.7837838	20	63	166	306	412	4926	0	198	2020-02-29_145921
67	5000	2500	7	0	1	0	73	2221	8.632872	4.99075760160602	17.043179	0.0	73.0	1258.0	6.9981027	4.116354	20.96164	0.0	2493	2492	2492	0.7808219	20	63	166	306	412	4927	0	198	2020-02-29_145921
67	5000	2500	6	0	2	0	70	2224	8.661069	4.956230465632808	17.043179	0.0	70.0	1258.0	6.9981027	4.116354	20.96164	0.0	2494	2492	2492	0.78571427	20	63	166	306	412	4930	0	198	2020-02-29_145921
67	5000	2500	4	0	4	0	68	2226	8.534937	4.944794300765188	17.043179	0.0	68.0	1258.0	6.9981027	4.116354	20.96164	0.0	2496	2492	2492	0.7941176	20	63	166	306	412	4932	0	198	2020-02-29_145922
68	5000	2497	7	0	3	0	66	2229	8.869209	4.778739319873463	17.043179	0.0	66.0	1258.0	6.9981027	4.116354	20.96164	0.0	2496	2493	2493	0.7878788	20	63	166	306	412	4934	0	198	2020-02-29_145922
68	5000	2497	6	0	3	0	64	2232	9.103356	4.789958726868378	17.043179	0.0	64.0	1258.0	6.9981027	4.116354	20.96164	0.0	2497	2494	2494	0.796875	20	63	166	306	412	4936	0	198	2020-02-29_145922
68	5000	2497	6	0	1	0	65	2233	8.985069	4.759690088072654	17.043179	0.0	65.0	1258.0	6.9981027	4.116354	20.96164	0.0	2497	2496	2496	0.75384617	20	63	166	306	412	4935	0	198	2020-02-29_145922
69	5000	2497	6	0	1	0	63	2235	8.818631	4.727465330548505	17.043179	0.0	63.0	1258.0	6.9981027	4.116354	20.96164	0.0	2497	2496	2496	0.7619048	20	63	166	306	412	4937	0	198	2020-02-29_145922
69	5000	2496	6	0	1	0	60	2239	8.739503	4.605244068880602	17.043179	0.0	60.0	1258.0	6.9981027	4.116354	20.96164	0.0	2498	2497	2497	0.7	20	63	166	306	412	4940	0	198	2020-02-29_145923
69	5000	2496	6	0	1	0	57	2242	9.014363	4.492454772959318	17.043179	0.0	57.0	1258.0	6.9981027	4.116354	20.96164	0.0	2498	2497	2497	0.71929824	20	63	166	306	412	4943	0	198	2020-02-29_145923
70	5000	2496	6	0	1	0	54	2243	8.85776	4.46988583514976	16.410778	0.0	54.0	1258.0	6.9981027	4.116354	20.96164	0.0	2498	2497	2497	0.7037037	20	63	166	306	412	4946	0	200	2020-02-29_145923
70	5000	2496	6	0	0	0	51	2247	8.984354	4.407643848480041	16.410778	0.21762085	51.0	1258.0	6.9981027	4.116354	20.96164	0.0	2498	2498	2498	0.6862745	20	63	166	306	412	4949	0	200	2020-02-29_145923
70	5000	2495	7	0	0	0	51	2247	8.984354	4.407643848480041	16.410778	0.21762085	51.0	1258.0	6.9981027	4.116354	20.96164	0.0	2498	2498	2498	0.6862745	20	63	166	306	412	4949	0	200	2020-02-29_145924
71	5000	2495	7	0	0	0	45	2253	8.848423	4.511852761132035	16.410778	0.21762085	45.0	1258.0	6.9981027	4.116354	20.96164	0.0	2498	2498	2498	0.64444447	20	63	166	306	412	4955	0	200	2020-02-29_145924
71	5000	2495	7	0	0	0	42	2255	8.778786	4.590404304200818	16.410778	0.21762085	42.0	1258.0	6.9981027	4.116354	20.96164	0.0	2498	2498	2498	0.6666667	20	63	166	306	412	4958	0	201	2020-02-29_145924
71	5000	2495	6	0	1	0	39	2258	8.453887	4.557798916152731	16.410778	0.21762085	39.0	1258.0	6.9981027	4.116354	20.96164	0.0	2499	2498	2498	0.6666667	20	63	166	306	412	4961	0	201	2020-02-29_145924
72	5000	2495	6	0	1	0	37	2259	8.279147	4.534453634136293	16.410778	0.21762085	37.0	1258.0	6.9981027	4.116354	20.96164	0.0	2499	2498	2498	0.6486486	20	63	166	306	412	4963	0	202	2020-02-29_145924
72	5000	2495	6	0	1	0	36	2260	8.285633	4.598601186614812	16.410778	0.21762085	36.0	1258.0	6.9981027	4.116354	20.96164	0.0	2499	2498	2498	0.6111111	20	63	166	306	412	4964	0	202	2020-02-29_145925
72	5000	2495	6	0	0	0	35	2262	8.154904	4.515800287877027	16.410778	0.21762085	35.0	1258.0	6.9981027	4.116354	20.96164	0.0	2499	2499	2499	0.54285717	20	63	166	306	412	4965	0	202	2020-02-29_145925
73	5000	2495	6	0	0	0	34	2263	8.237774	4.556617811974076	16.410778	0.21762085	34.0	1258.0	6.9981027	4.116354	20.96164	0.0	2499	2499	2499	0.5588235	20	63	166	306	412	4966	0	202	2020-02-29_145925
73	5000	2495	5	0	1	0	33	2264	8.220148	4.626090256314755	16.410778	0.21762085	33.0	1258.0	6.9981027	4.116354	20.96164	0.0	2500	2499	2499	0.57575756	20	63	166	306	412	4967	0	202	2020-02-29_145925
73	5000	2495	5	0	1	0	31	2265	8.327966	4.756475752537025	16.410778	0.21762085	31.0	1258.0	6.9981027	4.116354	20.96164	0.0	2500	2499	2499	0.58064514	20	63	166	306	412	4969	0	203	2020-02-29_145926
74	5000	2495	4	0	2	0	28	2268	8.721088	4.730285691389894	16.410778	0.46438217	28.0	1258.0	6.9981027	4.116354	20.96164	0.0	2501	2499	2499	0.64285713	20	63	166	306	412	4972	0	203	2020-02-29_145926
74	5000	2495	3	0	2	0	28	2269	9.099509	4.4614802629939945	16.410778	1.3963966	28.0	1258.0	6.9981027	4.116354	20.96164	0.0	2502	2500	2500	0.64285713	20	63	166	306	412	4972	0	203	2020-02-29_145926
74	5000	2495	3	0	2	0	27	2270	9.38481	4.278273167075036	16.410778	2.8734894	27.0	1258.0	6.9981027	4.116354	20.96164	0.0	2502	2500	2500	0.6666667	20	63	166	306	412	4973	0	203	2020-02-29_145926
75	5000	2495	3	0	1	0	27	2271	9.34355	4.308268364441662	16.410778	2.8734894	27.0	1258.0	6.9981027	4.116354	20.96164	0.0	2502	2501	2501	0.6666667	20	63	166	306	412	4973	0	203	2020-02-29_145926
75	5000	2495	2	0	1	0	26	2273	9.501259	4.695503827606614	18.384098	2.8734894	26.0	1258.0	6.9981027	4.116354	20.96164	0.0	2503	2502	2502	0.65384614	20	63	166	306	412	4974	0	203	2020-02-29_145927
75	5000	2495	1	0	2	0	26	2273	9.501259	4.695503827606614	18.384098	2.8734894	26.0	1258.0	6.9981027	4.116354	20.96164	0.0	2504	2502	2502	0.65384614	20	63	166	306	412	4974	0	203	2020-02-29_145927
76	5000	2494	2	0	2	0	26	2273	9.501259	4.695503827606614	18.384098	2.8734894	26.0	1258.0	6.9981027	4.116354	20.96164	0.0	2504	2502	2502	0.65384614	20	63	166	306	412	4974	0	203	2020-02-29_145927
76	5000	2494	2	0	1	0	26	2274	9.339805	4.704548667802748	18.384098	2.8734894	26.0	1258.0	6.9981027	4.116354	20.96164	0.0	2504	2503	2503	0.65384614	20	63	166	306	412	4974	0	203	2020-02-29_145927
76	5000	2494	2	0	0	0	25	2276	9.141853	4.812240989948125	18.384098	2.8734894	25.0	1258.0	6.9981027	4.116354	20.96164	0.0	2504	2504	2504	0.6	20	63	166	306	412	4975	0	203	2020-02-29_145927
77	5000	2494	2	0	0	0	24	2277	8.840367	4.668336683002229	18.384098	2.8734894	24.0	1258.0	6.9981027	4.116354	20.96164	0.0	2504	2504	2504	0.625	20	63	166	306	412	4976	0	203	2020-02-29_145928
77	5000	2494	2	0	0	0	24	2277	8.840367	4.668336683002229	18.384098	2.8734894	24.0	1258.0	6.9981027	4.116354	20.96164	0.0	2504	2504	2504	0.625	20	63	166	306	412	4976	0	203	2020-02-29_145928
77	5000	2494	1	0	1	0	24	2277	8.840367	4.668336683002229	18.384098	2.8734894	24.0	1258.0	6.9981027	4.116354	20.96164	0.0	2505	2504	2504	0.625	20	63	166	306	412	4976	0	203	2020-02-29_145928
78	5000	2494	1	0	1	0	24	2277	8.840367	4.668336683002229	18.384098	2.8734894	24.0	1258.0	6.9981027	4.116354	20.96164	0.0	2505	2504	2504	0.625	20	63	166	306	412	4976	0	203	2020-02-29_145928
78	5000	2494	1	0	1	0	23	2278	8.995257	4.709778802946128	18.384098	2.8734894	23.0	1258.0	6.9981027	4.116354	20.96164	0.0	2505	2504	2504	0.65217394	20	63	166	306	412	4977	0	203	2020-02-29_145929
78	5000	2494	1	0	0	0	22	2280	9.16437	4.735589302877966	18.384098	2.8734894	22.0	1258.0	6.9981027	4.116354	20.96164	0.0	2505	2505	2505	0.6363636	20	63	166	306	412	4978	0	203	2020-02-29_145929
79	5000	2494	1	0	0	0	21	2281	8.978511	4.769605631330327	18.384098	2.8734894	21.0	1258.0	6.9981027	4.116354	20.96164	0.0	2505	2505	2505	0.47619048	20	63	166	306	412	4979	0	203	2020-02-29_145929
79	5000	2494	1	0	0	0	19	2283	8.872958	4.7491608932593	18.384098	2.8734894	19.0	1258.0	6.9981027	4.116354	20.96164	0.0	2505	2505	2505	0.42105263	20	63	166	306	412	4981	0	203	2020-02-29_145929
79	5000	2494	1	0	0	0	17	2285	9.503284	4.616493650607421	18.384098	3.4068604	17.0	1258.0	6.9981027	4.116354	20.96164	0.0	2505	2505	2505	0.4117647	20	63	166	306	412	4983	0	203	2020-02-29_145929
80	5000	2494	1	0	0	0	16	2286	9.193366	4.581609552072992	18.384098	3.4068604	16.0	1258.0	6.9981027	4.116354	20.96164	0.0	2505	2505	2505	0.4375	20	63	166	306	412	4984	0	203	2020-02-29_145930
80	5000	2494	1	0	0	0	15	2287	9.5664	4.483863508980072	18.384098	3.4068604	15.0	1258.0	6.9981027	4.116354	20.96164	0.0	2505	2505	2505	0.4	20	63	166	306	412	4985	0	203	2020-02-29_145930
80	5000	2494	1	0	0	0	13	2289	9.266559	4.6931126879353915	18.384098	3.4068604	13.0	1258.0	6.9981027	4.116354	20.96164	0.0	2505	2505	2505	0.46153846	20	63	166	306	412	4987	0	203	2020-02-29_145930
81	5000	2494	1	0	0	0	12	2290	9.22198	4.898920500820998	18.384098	3.4068604	12.0	1258.0	6.9981027	4.116354	20.96164	0.0	2505	2505	2505	0.41666666	20	63	166	306	412	4988	0	203	2020-02-29_145930
81	5000	2494	1	0	0	0	12	2290	9.22198	4.898920500820998	18.384098	3.4068604	12.0	1258.0	6.9981027	4.116354	20.96164	0.0	2505	2505	2505	0.41666666	20	63	166	306	412	4988	0	203	2020-02-29_145931
81	5000	2494	1	0	0	0	10	2292	7.9777985	4.336419376024503	18.384098	3.4068604	10.0	1258.0	6.9981027	4.116354	20.96164	0.0	2505	2505	2505	0.4	20	63	166	306	412	4990	0	203	2020-02-29_145931
82	5000	2494	0	0	1	0	10	2292	7.9777985	4.336419376024503	18.384098	3.4068604	10.0	1258.0	6.9981027	4.116354	20.96164	0.0	2506	2505	2505	0.4	20	63	166	306	412	4990	0	203	2020-02-29_145931
82	5000	2494	0	0	1	0	10	2292	7.9777985	4.336419376024503	18.384098	3.4068604	10.0	1258.0	6.9981027	4.116354	20.96164	0.0	2506	2505	2505	0.4	20	63	166	306	412	4990	0	203	2020-02-29_145931
82	5000	2494	0	0	1	0	10	2292	7.9777985	4.336419376024503	18.384098	3.4068604	10.0	1258.0	6.9981027	4.116354	20.96164	0.0	2506	2505	2505	0.4	20	63	166	306	412	4990	0	203	2020-02-29_145931
83	5000	2494	0	0	0	0	11	2292	7.7759547	4.168000554514901	18.384098	3.4068604	11.0	1258.0	6.9981027	4.116354	20.96164	0.0	2506	2506	2506	0.36363637	20	63	166	306	412	4989	0	203	2020-02-29_145932
83	5000	2494	0	0	0	0	10	2293	7.505473	4.290489306877672	18.384098	3.4068604	10.0	1258.0	6.9981027	4.116354	20.96164	0.0	2506	2506	2506	0.3	20	63	166	306	412	4990	0	203	2020-02-29_145932
83	5000	2494	0	0	0	0	10	2293	7.505473	4.290489306877672	18.384098	3.4068604	10.0	1258.0	6.9981027	4.116354	20.96164	0.0	2506	2506	2506	0.3	20	63	166	306	412	4990	0	203	2020-02-29_145932
84	5000	2494	0	0	0	0	10	2293	7.505473	4.290489306877672	18.384098	3.4068604	10.0	1258.0	6.9981027	4.116354	20.96164	0.0	2506	2506	2506	0.3	20	63	166	306	412	4990	0	203	2020-02-29_145932
84	5000	2494	0	0	0	0	10	2293	7.505473	4.290489306877672	18.384098	3.4068604	10.0	1258.0	6.9981027	4.116354	20.96164	0.0	2506	2506	2506	0.3	20	63	166	306	412	4990	0	203	2020-02-29_145932
84	5000	2494	0	0	0	0	10	2293	7.505473	4.290489306877672	18.384098	3.4068604	10.0	1258.0	6.9981027	4.116354	20.96164	0.0	2506	2506	2506	0.3	20	63	166	306	412	4990	0	203	2020-02-29_145933
85	5000	2494	0	0	0	0	10	2293	7.505473	4.290489306877672	18.384098	3.4068604	10.0	1258.0	6.9981027	4.116354	20.96164	0.0	2506	2506	2506	0.3	20	63	166	306	412	4990	0	203	2020-02-29_145933
85	5000	2494	0	0	0	0	10	2293	7.505473	4.290489306877672	18.384098	3.4068604	10.0	1258.0	6.9981027	4.116354	20.96164	0.0	2506	2506	2506	0.3	20	63	166	306	412	4990	0	203	2020-02-29_145933
85	5000	2494	0	0	0	0	9	2294	7.756522	4.472168795080241	18.384098	3.4068604	9.0	1258.0	6.9981027	4.116354	20.96164	0.0	2506	2506	2506	0.33333334	20	63	166	306	412	4991	0	203	2020-02-29_145934
86	5000	2494	0	0	0	0	9	2294	7.756522	4.472168795080241	18.384098	3.4068604	9.0	1258.0	6.9981027	4.116354	20.96164	0.0	2506	2506	2506	0.33333334	20	63	166	306	412	4991	0	203	2020-02-29_145934
86	5000	2494	0	0	0	0	9	2294	7.756522	4.472168795080241	18.384098	3.4068604	9.0	1258.0	6.9981027	4.116354	20.96164	0.0	2506	2506	2506	0.33333334	20	63	166	306	412	4991	0	203	2020-02-29_145934
86	5000	2494	0	0	0	0	8	2294	7.966601	4.733237756292491	18.384098	3.4068604	8.0	1258.0	6.9981027	4.116354	20.96164	0.0	2506	2506	2506	0.25	20	63	166	306	412	4992	0	204	2020-02-29_145934
87	5000	2494	0	0	0	0	8	2294	7.966601	4.733237756292491	18.384098	3.4068604	8.0	1258.0	6.9981027	4.116354	20.96164	0.0	2506	2506	2506	0.25	20	63	166	306	412	4992	0	204	2020-02-29_145935
87	5000	2494	0	0	0	0	8	2294	7.966601	4.733237756292491	18.384098	3.4068604	8.0	1258.0	6.9981027	4.116354	20.96164	0.0	2506	2506	2506	0.25	20	63	166	306	412	4992	0	204	2020-02-29_145935
87	5000	2494	0	0	0	0	6	2296	8.739255	5.337604401972211	18.384098	3.4068604	6.0	1258.0	6.9981027	4.116354	20.96164	0.0	2506	2506	2506	0.33333334	20	63	166	306	412	4994	0	204	2020-02-29_145935
88	5000	2494	0	0	0	0	6	2296	8.739255	5.337604401972211	18.384098	3.4068604	6.0	1258.0	6.9981027	4.116354	20.96164	0.0	2506	2506	2506	0.33333334	20	63	166	306	412	4994	0	204	2020-02-29_145935
88	5000	2494	0	0	0	0	6	2296	8.739255	5.337604401972211	18.384098	3.4068604	6.0	1258.0	6.9981027	4.116354	20.96164	0.0	2506	2506	2506	0.33333334	20	63	166	306	412	4994	0	204	2020-02-29_145935
88	5000	2494	0	0	0	0	6	2296	8.739255	5.337604401972211	18.384098	3.4068604	6.0	1258.0	6.9981027	4.116354	20.96164	0.0	2506	2506	2506	0.33333334	20	63	166	306	412	4994	0	204	2020-02-29_145936
89	5000	2494	0	0	0	0	6	2296	8.739255	5.337604401972211	18.384098	3.4068604	6.0	1258.0	6.9981027	4.116354	20.96164	0.0	2506	2506	2506	0.33333334	20	63	166	306	412	4994	0	204	2020-02-29_145936
89	5000	2494	0	0	0	0	6	2296	8.739255	5.337604401972211	18.384098	3.4068604	6.0	1258.0	6.9981027	4.116354	20.96164	0.0	2506	2506	2506	0.33333334	20	63	166	306	412	4994	0	204	2020-02-29_145936
89	5000	2494	0	0	0	0	6	2296	8.739255	5.337604401972211	18.384098	3.4068604	6.0	1258.0	6.9981027	4.116354	20.96164	0.0	2506	2506	2506	0.33333334	20	63	166	306	412	4994	0	204	2020-02-29_145936
90	5000	2494	0	0	0	0	6	2296	8.739255	5.337604401972211	18.384098	3.4068604	6.0	1258.0	6.9981027	4.116354	20.96164	0.0	2506	2506	2506	0.33333334	20	63	166	306	412	4994	0	204	2020-02-29_145937
90	5000	2494	0	0	0	0	5	2297	6.810286	2.775900593239272	11.060173	3.4068604	5.0	1258.0	6.9981027	4.116354	20.96164	0.0	2506	2506	2506	0.2	20	63	166	306	412	4995	0	204	2020-02-29_145937
90	5000	2494	0	0	0	0	5	2297	6.810286	2.775900593239272	11.060173	3.4068604	5.0	1258.0	6.9981027	4.116354	20.96164	0.0	2506	2506	2506	0.2	20	63	166	306	412	4995	0	204	2020-02-29_145937
91	5000	2494	0	0	0	0	4	2298	5.747814	1.6578672178911684	7.068428	3.4068604	4.0	1258.0	6.9981027	4.116354	20.96164	0.0	2506	2506	2506	0.0	20	63	166	306	412	4996	0	204	2020-02-29_145937
91	5000	2494	0	0	0	0	4	2298	5.747814	1.6578672178911684	7.068428	3.4068604	4.0	1258.0	6.9981027	4.116354	20.96164	0.0	2506	2506	2506	0.0	20	63	166	306	412	4996	0	204	2020-02-29_145937
91	5000	2494	0	0	0	0	3	2299	6.528132	0.6851344158386521	7.068428	5.757515	3.0	1258.0	6.9981027	4.116354	20.96164	0.0	2506	2506	2506	0.0	20	63	166	306	412	4997	0	204	2020-02-29_145938
92	5000	2494	0	0	0	0	2	2300	6.257984	0.7077703248652469	6.7584534	5.757515	2.0	1258.0	6.9981027	4.116354	20.96164	0.0	2506	2506	2506	0.0	20	63	166	306	412	4998	0	204	2020-02-29_145938
92	5000	2494	0	0	0	0	2	2300	6.257984	0.7077703248652469	6.7584534	5.757515	2.0	1258.0	6.9981027	4.116354	20.96164	0.0	2506	2506	2506	0.0	20	63	166	306	412	4998	0	204	2020-02-29_145938
92	5000	2494	0	0	0	0	2	2300	6.257984	0.7077703248652469	6.7584534	5.757515	2.0	1258.0	6.9981027	4.116354	20.96164	0.0	2506	2506	2506	0.0	20	63	166	306	412	4998	0	204	2020-02-29_145938
93	5000	2494	0	0	0	0	2	2300	6.257984	0.7077703248652469	6.7584534	5.757515	2.0	1258.0	6.9981027	4.116354	20.96164	0.0	2506	2506	2506	0.0	20	63	166	306	412	4998	0	204	2020-02-29_145938
93	5000	2494	0	0	0	0	2	2300	6.257984	0.7077703248652469	6.7584534	5.757515	2.0	1258.0	6.9981027	4.116354	20.96164	0.0	2506	2506	2506	0.0	20	63	166	306	412	4998	0	204	2020-02-29_145939
93	5000	2494	0	0	0	0	2	2300	6.257984	0.7077703248652469	6.7584534	5.757515	2.0	1258.0	6.9981027	4.116354	20.96164	0.0	2506	2506	2506	0.0	20	63	166	306	412	4998	0	204	2020-02-29_145939
94	5000	2494	0	0	0	0	2	2300	6.257984	0.7077703248652469	6.7584534	5.757515	2.0	1258.0	6.9981027	4.116354	20.96164	0.0	2506	2506	2506	0.0	20	63	166	306	412	4998	0	204	2020-02-29_145939
94	5000	2494	0	0	0	0	1	2301	5.757515	NaN	5.757515	5.757515	1.0	1258.0	6.9981027	4.116354	20.96164	0.0	2506	2506	2506	0.0	20	63	166	306	412	4999	0	204	2020-02-29_145939
94	5000	2494	0	0	0	0	1	2301	5.757515	NaN	5.757515	5.757515	1.0	1258.0	6.9981027	4.116354	20.96164	0.0	2506	2506	2506	0.0	20	63	166	306	412	4999	0	204	2020-02-29_145940
95	5000	2494	0	0	0	0	1	2301	5.757515	NaN	5.757515	5.757515	1.0	1258.0	6.9981027	4.116354	20.96164	0.0	2506	2506	2506	0.0	20	63	166	306	412	4999	0	204	2020-02-29_145940
95	5000	2494	0	0	0	0	1	2301	5.757515	NaN	5.757515	5.757515	1.0	1258.0	6.9981027	4.116354	20.96164	0.0	2506	2506	2506	0.0	20	63	166	306	412	4999	0	204	2020-02-29_145940
95	5000	2494	0	0	0	0	1	2301	5.757515	NaN	5.757515	5.757515	1.0	1258.0	6.9981027	4.116354	20.96164	0.0	2506	2506	2506	0.0	20	63	166	306	412	4999	0	204	2020-02-29_145940
96	5000	2494	0	0	0	0	1	2301	5.757515	NaN	5.757515	5.757515	1.0	1258.0	6.9981027	4.116354	20.96164	0.0	2506	2506	2506	0.0	20	63	166	306	412	4999	0	204	2020-02-29_145940
96	5000	2494	0	0	0	0	1	2301	5.757515	NaN	5.757515	5.757515	1.0	1258.0	6.9981027	4.116354	20.96164	0.0	2506	2506	2506	0.0	20	63	166	306	412	4999	0	204	2020-02-29_145941
96	5000	2494	0	0	0	0	1	2301	5.757515	NaN	5.757515	5.757515	1.0	1258.0	6.9981027	4.116354	20.96164	0.0	2506	2506	2506	0.0	20	63	166	306	412	4999	0	204	2020-02-29_145941
97	5000	2494	0	0	0	0	1	2301	5.757515	NaN	5.757515	5.757515	1.0	1258.0	6.9981027	4.116354	20.96164	0.0	2506	2506	2506	0.0	20	63	166	306	412	4999	0	204	2020-02-29_145941
97	5000	2494	0	0	0	0	1	2301	5.757515	NaN	5.757515	5.757515	1.0	1258.0	6.9981027	4.116354	20.96164	0.0	2506	2506	2506	0.0	20	63	166	306	412	4999	0	204	2020-02-29_145941
97	5000	2494	0	0	0	0	1	2301	5.757515	NaN	5.757515	5.757515	1.0	1258.0	6.9981027	4.116354	20.96164	0.0	2506	2506	2506	0.0	20	63	166	306	412	4999	0	204	2020-02-29_145941
98	5000	2494	0	0	0	0	1	2301	5.757515	NaN	5.757515	5.757515	1.0	1258.0	6.9981027	4.116354	20.96164	0.0	2506	2506	2506	0.0	20	63	166	306	412	4999	0	204	2020-02-29_145942
98	5000	2494	0	0	0	0	1	2301	5.757515	NaN	5.757515	5.757515	1.0	1258.0	6.9981027	4.116354	20.96164	0.0	2506	2506	2506	0.0	20	63	166	306	412	4999	0	204	2020-02-29_145942
98	5000	2494	0	0	0	0	1	2301	5.757515	NaN	5.757515	5.757515	1.0	1258.0	6.9981027	4.116354	20.96164	0.0	2506	2506	2506	0.0	20	63	166	306	412	4999	0	204	2020-02-29_145942
99	5000	2494	0	0	0	0	1	2301	5.757515	NaN	5.757515	5.757515	1.0	1258.0	6.9981027	4.116354	20.96164	0.0	2506	2506	2506	0.0	20	63	166	306	412	4999	0	204	2020-02-29_145942
99	5000	2494	0	0	0	0	1	2301	5.757515	NaN	5.757515	5.757515	1.0	1258.0	6.9981027	4.116354	20.96164	0.0	2506	2506	2506	0.0	20	63	166	306	412	4999	0	204	2020-02-29_145943
99	5000	2494	0	0	0	0	1	2301	5.757515	NaN	5.757515	5.757515	1.0	1258.0	6.9981027	4.116354	20.96164	0.0	2506	2506	2506	0.0	20	63	166	306	412	4999	0	204	2020-02-29_145943
100	5000	2494	0	0	0	0	0	2302	NaN	-0.0	9999.0	9999.0	0.0	1258.0	6.9981027	4.116354	20.96164	0.0	2506	2506	2506	0.0	20	63	166	306	412	5000	0	204	2020-02-29_145943
100	5000	2494	0	0	0	0	0	2302	NaN	-0.0	9999.0	9999.0	0.0	1258.0	6.9981027	4.116354	20.96164	0.0	2506	2506	2506	0.0	20	63	166	306	412	5000	0	204	2020-02-29_145943
100	5000	2494	0	0	0	0	0	2302	NaN	-0.0	9999.0	9999.0	0.0	1258.0	6.9981027	4.116354	20.96164	0.0	2506	2506	2506	0.0	20	63	166	306	412	5000	0	204	2020-02-29_145944
101	5000	2494	0	0	0	0	0	2302	NaN	-0.0	9999.0	9999.0	0.0	1258.0	6.9981027	4.116354	20.96164	0.0	2506	2506	2506	0.0	20	63	166	306	412	5000	0	204	2020-02-29_145944
101	5000	2494	0	0	0	0	0	2302	NaN	-0.0	9999.0	9999.0	0.0	1258.0	6.9981027	4.116354	20.96164	0.0	2506	2506	2506	0.0	20	63	166	306	412	5000	0	204	2020-02-29_145944
101	5000	2494	0	0	0	0	0	2302	NaN	-0.0	9999.0	9999.0	0.0	1258.0	6.9981027	4.116354	20.96164	0.0	2506	2506	2506	0.0	20	63	166	306	412	5000	0	204	2020-02-29_145944
102	5000	2494	0	0	0	0	0	2302	NaN	-0.0	9999.0	9999.0	0.0	1258.0	6.9981027	4.116354	20.96164	0.0	2506	2506	2506	0.0	20	63	166	306	412	5000	0	204	2020-02-29_145945
102	5000	2494	0	0	0	0	0	2302	NaN	-0.0	9999.0	9999.0	0.0	1258.0	6.9981027	4.116354	20.96164	0.0	2506	2506	2506	0.0	20	63	166	306	412	5000	0	204	2020-02-29_145945
102	5000	2494	0	0	0	0	0	2302	NaN	-0.0	9999.0	9999.0	0.0	1258.0	6.9981027	4.116354	20.96164	0.0	2506	2506	2506	0.0	20	63	166	306	412	5000	0	204	2020-02-29_145945
103	5000	2494	0	0	0	0	0	2302	NaN	-0.0	9999.0	9999.0	0.0	1258.0	6.9981027	4.116354	20.96164	0.0	2506	2506	2506	0.0	20	63	166	306	412	5000	0	204	2020-02-29_145945
103	5000	2494	0	0	0	0	0	2302	NaN	-0.0	9999.0	9999.0	0.0	1258.0	6.9981027	4.116354	20.96164	0.0	2506	2506	2506	0.0	20	63	166	306	412	5000	0	204	2020-02-29_145946
103	5000	2494	0	0	0	0	0	2302	NaN	-0.0	9999.0	9999.0	0.0	1258.0	6.9981027	4.116354	20.96164	0.0	2506	2506	2506	0.0	20	63	166	306	412	5000	0	204	2020-02-29_145946
104	5000	2494	0	0	0	0	0	2302	NaN	-0.0	9999.0	9999.0	0.0	1258.0	6.9981027	4.116354	20.96164	0.0	2506	2506	2506	0.0	20	63	166	306	412	5000	0	204	2020-02-29_145946
104	5000	2494	0	0	0	0	0	2302	NaN	-0.0	9999.0	9999.0	0.0	1258.0	6.9981027	4.116354	20.96164	0.0	2506	2506	2506	0.0	20	63	166	306	412	5000	0	204	2020-02-29_145947
