# Supplementary material for: Discrete simulation analysis of COVID-19 and prediction of isolation bed numbers
Source: PeerJ. 2021 Jun 23;9:e11629. doi: 10.7717/peerj.11629 (PMC8234972; doi:10.7717/peerj.11629)
Supplement: Supplemental Information 3 [file peerj-09-11629-s003.zip › raw_data/Hospital response time_output_2020-02-29_150152.csv]

worldTime(Day)	CITY_PERSON_SIZE	NORMAL	SHADOW	SUPER	CONFIRMED	DIAGNOSIS	FREEZE	CURED	shadow_average	shadow_std	shadow_max	shadow_min	real_countTmp	max_count	count_shadow_average	count_shadow_std	count_shadow_max	count_shadow_min	sum_confirmed_mark	sum_diagnosis_mark	sum_freeze_mark	r0	G1num	G2num	G3Num	G4Num	G5Num	BED_CanUse	BED_Need	DEATH	recordTime
0	5000	4978	22	0	0	0	0	0	NaN	-0.0	9999.0	9999.0	0.0	0.0	NaN	-0.0	9999.0	9999.0	0	0	0	0.0	0	0	0	0	0	5000	0	0	2020-02-29_150153
0	5000	4973	25	0	2	0	0	0	NaN	-0.0	9999.0	9999.0	0.0	0.0	NaN	-0.0	9999.0	9999.0	2	0	0	0.0	0	0	0	0	0	5000	0	0	2020-02-29_150154
0	5000	4968	30	0	2	0	0	0	NaN	-0.0	9999.0	9999.0	0.0	0.0	NaN	-0.0	9999.0	9999.0	2	0	0	0.0	0	0	0	0	0	5000	0	0	2020-02-29_150154
1	5000	4965	32	0	3	0	0	0	NaN	-0.0	9999.0	9999.0	0.0	0.0	NaN	-0.0	9999.0	9999.0	3	0	0	0.0	0	0	0	0	0	5000	0	0	2020-02-29_150154
1	5000	4954	43	0	3	0	0	0	NaN	-0.0	9999.0	9999.0	0.0	0.0	NaN	-0.0	9999.0	9999.0	3	0	0	0.0	0	0	0	0	0	5000	0	0	2020-02-29_150154
1	5000	4949	47	0	4	0	0	0	NaN	-0.0	9999.0	9999.0	0.0	0.0	NaN	-0.0	9999.0	9999.0	4	0	0	0.0	0	0	0	0	0	5000	0	0	2020-02-29_150155
2	5000	4940	56	0	4	0	0	0	NaN	-0.0	9999.0	9999.0	0.0	0.0	NaN	-0.0	9999.0	9999.0	4	0	0	0.0	0	0	0	0	0	5000	0	0	2020-02-29_150155
2	5000	4922	73	0	5	0	0	0	NaN	-0.0	9999.0	9999.0	0.0	0.0	NaN	-0.0	9999.0	9999.0	5	0	0	0.0	0	0	0	0	0	5000	0	0	2020-02-29_150155
2	5000	4908	84	0	8	0	0	0	NaN	-0.0	9999.0	9999.0	0.0	0.0	NaN	-0.0	9999.0	9999.0	8	0	0	0.0	0	0	0	0	0	5000	0	0	2020-02-29_150155
3	5000	4894	97	0	7	0	2	0	0.0	0.0	0.0	0.0	2.0	2.0	0.0	0.0	0.0	0.0	9	2	2	0.5	2	0	0	0	0	4998	0	0	2020-02-29_150155
3	5000	4885	103	0	10	0	2	0	0.0	0.0	0.0	0.0	2.0	2.0	0.0	0.0	0.0	0.0	12	2	2	0.5	2	0	0	0	0	4998	0	0	2020-02-29_150156
3	5000	4865	122	0	11	0	2	0	0.0	0.0	0.0	0.0	2.0	2.0	0.0	0.0	0.0	0.0	13	2	2	0.5	2	0	0	0	0	4998	0	0	2020-02-29_150156
4	5000	4844	139	0	14	0	3	0	0.23327166	0.4040383696523689	0.699815	0.0	3.0	3.0	0.23327166	0.40403837	0.699815	0.0	17	3	3	0.6666667	3	0	0	0	0	4997	0	0	2020-02-29_150156
4	5000	4814	165	0	18	0	3	0	0.23327166	0.4040383696523689	0.699815	0.0	3.0	3.0	0.23327166	0.40403837	0.699815	0.0	21	3	3	0.6666667	3	0	0	0	0	4997	0	0	2020-02-29_150156
4	5000	4788	182	0	26	0	4	0	0.4389482	0.5272975477535986	1.0559778	0.0	4.0	4.0	0.4389482	0.52729756	1.0559778	0.0	30	4	4	1.25	3	1	0	0	0	4996	0	0	2020-02-29_150157
5	5000	4766	194	0	36	0	4	0	0.4389482	0.5272975477535986	1.0559778	0.0	4.0	4.0	0.4389482	0.52729756	1.0559778	0.0	40	4	4	1.25	3	1	0	0	0	4996	0	0	2020-02-29_150157
5	5000	4739	218	0	36	0	7	0	0.32368284	0.4342662133037977	1.0559778	0.0	7.0	7.0	0.32368284	0.4342662	1.0559778	0.0	43	7	7	1.4285715	3	3	0	0	1	4993	0	0	2020-02-29_150157
5	5000	4706	240	0	45	0	9	0	0.54041106	0.8649933007703021	2.5979197	0.0	9.0	9.0	0.54041106	0.8649933	2.5979197	0.0	54	9	9	1.7777778	4	3	0	0	2	4991	0	0	2020-02-29_150157
6	5000	4670	274	0	45	0	11	0	0.4421545	0.8039649756569809	2.5979197	0.0	11.0	11.0	0.4421545	0.803965	2.5979197	0.0	56	11	11	1.8181819	4	4	0	1	2	4989	0	0	2020-02-29_150158
6	5000	4628	308	0	52	0	12	0	0.6649202	1.0877014214783722	3.115343	0.0	12.0	12.0	0.6649202	1.0877014	3.115343	0.0	64	12	12	1.8333334	5	4	0	1	2	4988	0	0	2020-02-29_150158
6	5000	4588	343	0	55	0	14	0	0.8300122	1.2988870478293326	3.6411283	0.0	14.0	14.0	0.8300122	1.298887	3.6411283	0.0	69	14	14	1.9285715	6	5	0	1	2	4986	0	0	2020-02-29_150158
7	5000	4541	378	0	60	0	21	0	0.8793309	1.276363825191631	3.6411283	0.0	21.0	21.0	0.8793309	1.2763638	3.6411283	0.0	81	21	21	1.6190476	6	7	2	3	3	4979	0	0	2020-02-29_150158
7	5000	4510	402	0	62	0	26	0	0.7102288	1.195068733441272	3.6411283	0.0	26.0	26.0	0.7102288	1.1950687	3.6411283	0.0	88	26	26	1.4615384	6	7	5	4	4	4974	0	0	2020-02-29_150159
7	5000	4476	421	0	71	0	32	0	0.82268536	1.3060915581650225	4.510116	0.0	32.0	32.0	0.82268536	1.3060915	4.510116	0.0	103	32	32	1.59375	7	8	8	5	4	4968	0	0	2020-02-29_150159
8	5000	4439	440	0	79	0	42	0	0.91800255	1.3292920090381435	4.557335	0.0	42.0	42.0	0.91800255	1.329292	4.557335	0.0	121	42	42	1.5238096	7	9	12	6	6	4958	0	0	2020-02-29_150159
8	5000	4390	473	0	90	0	47	0	0.84002817	1.2814133702770947	4.557335	0.0	47.0	47.0	0.84002817	1.2814133	4.557335	0.0	137	47	47	1.4042553	7	9	12	9	8	4953	0	0	2020-02-29_150200
8	5000	4345	505	0	95	0	55	0	0.9711249	1.3193254110394974	4.557335	0.0	55.0	55.0	0.9711249	1.3193254	4.557335	0.0	150	55	55	1.4909091	7	10	14	12	10	4945	0	0	2020-02-29_150200
9	5000	4299	535	0	106	0	60	0	0.92193645	1.292032092711515	4.557335	0.0	60.0	60.0	0.92193645	1.2920321	4.557335	0.0	166	60	60	1.3833333	7	11	15	12	13	4940	0	0	2020-02-29_150200
9	5000	4259	562	0	112	0	67	0	0.9579399	1.3032532992428236	4.557335	0.0	67.0	67.0	0.9579399	1.3032533	4.557335	0.0	179	67	67	1.358209	7	12	16	14	16	4933	0	0	2020-02-29_150200
9	5000	4203	608	0	114	0	75	0	0.9157375	1.2777302475165488	4.557335	0.0	75.0	75.0	0.9157375	1.2777302	4.557335	0.0	189	75	75	1.2933333	7	14	18	16	17	4925	0	0	2020-02-29_150201
10	5000	4160	625	0	130	0	85	0	1.0816863	1.5343182244450255	6.7829614	0.0	85.0	85.0	1.0816863	1.5343182	6.7829614	0.0	215	85	85	1.2941177	8	16	21	17	19	4915	0	0	2020-02-29_150201
10	5000	4110	647	0	154	0	89	0	1.1296935	1.6062657218193375	6.7829614	0.0	89.0	89.0	1.1296935	1.6062657	6.7829614	0.0	243	89	89	1.2921349	8	17	22	17	21	4911	0	0	2020-02-29_150202
10	5000	4050	687	0	158	0	105	0	1.3481596	1.8446576745260201	6.874485	0.0	105.0	105.0	1.3481596	1.8446577	6.874485	0.0	263	105	105	1.4476191	8	22	26	22	21	4895	0	0	2020-02-29_150202
11	5000	3998	716	0	163	0	123	0	1.601639	2.0636460559160574	7.9914184	0.0	123.0	123.0	1.601639	2.063646	7.9914184	0.0	286	123	123	1.4878049	10	24	30	26	25	4877	0	0	2020-02-29_150202
11	5000	3945	753	0	163	0	139	0	1.7875359	2.134270138489468	8.093709	0.0	139.0	139.0	1.7875359	2.1342702	8.093709	0.0	302	139	139	1.5755396	11	27	31	31	29	4861	0	0	2020-02-29_150203
11	5000	3893	779	0	178	0	150	0	1.9854797	2.307764307757335	8.6015	0.0	150.0	150.0	1.9854797	2.3077643	8.6015	0.0	328	150	150	1.6266667	13	27	33	34	31	4850	0	0	2020-02-29_150203
12	5000	3837	811	0	184	0	168	0	2.1157491	2.331546292127867	8.6015	0.0	168.0	168.0	2.1157491	2.3315463	8.6015	0.0	352	168	168	1.625	13	30	36	36	36	4832	0	0	2020-02-29_150204
12	5000	3785	840	0	192	0	183	0	2.1433122	2.3568396682943664	8.6015	0.0	183.0	183.0	2.1433122	2.3568397	8.6015	0.0	375	183	183	1.5846995	13	31	41	36	42	4817	0	0	2020-02-29_150204
12	5000	3734	872	0	200	0	193	0	2.1098077	2.390613032292348	9.346195	0.0	193.0	193.0	2.1098077	2.390613	9.346195	0.0	394	194	194	1.5699482	14	32	43	36	46	4807	0	1	2020-02-29_150205
13	5000	3685	896	0	198	0	220	0	2.190133	2.4761031534094986	9.730205	0.0	220.0	220.0	2.190133	2.476103	9.730205	0.0	419	221	221	1.5227273	15	33	50	44	50	4780	0	1	2020-02-29_150205
13	5000	3639	908	0	209	0	243	0	2.4114294	2.6260935912294214	10.201552	0.0	243.0	243.0	2.4114294	2.6260936	10.201552	0.0	453	244	244	1.5185186	16	35	55	49	56	4757	0	1	2020-02-29_150206
13	5000	3584	924	0	221	0	270	0	2.4416373	2.611808601406244	10.201552	0.0	270.0	270.0	2.4416373	2.6118085	10.201552	0.0	492	271	271	1.5074074	16	36	61	54	60	4730	0	1	2020-02-29_150206
14	5000	3544	939	0	228	0	288	0	2.5530097	2.7233591581666414	10.662966	0.0	288.0	288.0	2.5530097	2.723359	10.662966	0.0	517	289	289	1.5069444	16	41	64	56	64	4712	0	1	2020-02-29_150206
14	5000	3508	946	0	237	0	308	0	2.5187807	2.6915186621854996	10.662966	0.0	308.0	308.0	2.5187807	2.6915185	10.662966	0.0	546	309	309	1.4512987	16	42	65	59	70	4692	0	1	2020-02-29_150207
14	5000	3456	968	0	246	0	327	0	2.7279062	2.8340400674554465	10.662966	0.0	327.0	327.0	2.7279062	2.8340402	10.662966	0.0	576	330	330	1.5168196	16	43	71	64	75	4673	0	3	2020-02-29_150207
15	5000	3409	965	0	273	0	349	0	2.8542	2.926390071418651	11.948674	0.0	349.0	349.0	2.8542	2.9263902	11.948674	0.0	626	353	353	1.5501432	18	46	74	66	79	4651	0	4	2020-02-29_150208
15	5000	3356	976	0	291	0	373	0	2.9468503	2.947304616054624	11.948674	0.0	373.0	373.0	2.9468503	2.9473047	11.948674	0.0	668	377	377	1.5710455	18	46	79	71	84	4627	0	4	2020-02-29_150208
15	5000	3318	970	0	316	0	392	0	3.02895	3.0152734739355944	11.954182	0.0	392.0	392.0	3.02895	3.0152736	11.954182	0.0	712	396	396	1.5561224	18	47	82	75	92	4608	0	4	2020-02-29_150209
16	5000	3280	969	0	328	0	418	0	3.1551332	3.0715478639470324	12.38335	0.0	418.0	418.0	3.1551332	3.0715477	12.38335	0.0	751	423	423	1.5645933	18	50	86	79	96	4582	0	5	2020-02-29_150209
16	5000	3237	967	0	336	0	455	0	3.2375915	3.0745002588609163	12.38335	0.0	455.0	455.0	3.2375915	3.0745003	12.38335	0.0	796	460	460	1.5714285	18	51	89	84	107	4545	0	5	2020-02-29_150210
16	5000	3192	979	0	330	0	494	0	3.3743045	3.126730630406084	12.38335	0.0	494.0	494.0	3.3743045	3.1267307	12.38335	0.0	829	499	499	1.5546559	18	54	92	90	113	4506	0	5	2020-02-29_150210
17	5000	3148	988	0	345	0	511	1	3.449061	3.1340334218378683	12.38335	0.0	511.0	511.0	3.449061	3.1340334	12.38335	0.0	864	519	519	1.5303327	18	55	94	93	116	4489	0	7	2020-02-29_150211
17	5000	3105	990	0	356	0	539	1	3.5310209	3.187744280860479	12.785396	0.0	539.0	539.0	3.5310209	3.1877444	12.785396	0.0	905	549	549	1.5102041	18	57	100	100	121	4461	0	9	2020-02-29_150211
17	5000	3074	976	0	370	0	570	1	3.59277	3.1921863886401334	12.785396	0.0	570.0	570.0	3.59277	3.1921864	12.785396	0.0	950	580	580	1.4807018	18	57	104	107	128	4430	0	9	2020-02-29_150212
18	5000	3050	970	0	352	0	618	1	3.7672617	3.268958038070095	14.909509	0.0	618.0	618.0	3.7672617	3.268958	14.909509	0.0	980	628	628	1.5	19	57	110	117	136	4382	0	9	2020-02-29_150212
18	5000	3020	961	0	345	0	662	1	3.8910918	3.3453616242452258	15.150657	0.0	662.0	662.0	3.8910918	3.3453617	15.150657	0.0	1019	674	674	1.4818732	19	59	112	131	152	4338	0	11	2020-02-29_150213
18	5000	2994	938	0	353	0	703	1	4.002655	3.4041517602103126	15.150657	0.0	703.0	703.0	4.002655	3.4041517	15.150657	0.0	1068	715	715	1.4637269	19	60	119	140	156	4297	0	11	2020-02-29_150213
19	5000	2967	927	0	352	0	739	2	4.117969	3.4657974736849635	15.150657	0.0	739.0	739.0	4.117969	3.4657974	15.150657	0.0	1106	754	754	1.4763193	19	62	123	149	168	4261	0	13	2020-02-29_150214
19	5000	2935	926	0	339	0	783	4	4.246256	3.50569466121598	15.150657	0.0	783.0	783.0	4.246256	3.5056946	15.150657	0.0	1139	800	800	1.4559387	19	65	126	160	181	4217	0	13	2020-02-29_150214
19	5000	2913	901	0	353	0	813	6	4.336294	3.5225226658889874	15.150657	0.0	813.0	813.0	4.336294	3.5225227	15.150657	0.0	1186	833	833	1.4624846	19	66	129	167	190	4187	0	14	2020-02-29_150215
20	5000	2891	888	0	355	0	844	7	4.4199705	3.5435250885383307	15.150657	0.0	844.0	844.0	4.4199705	3.543525	15.150657	0.0	1221	866	866	1.4336493	19	67	130	172	202	4156	0	15	2020-02-29_150215
20	5000	2866	881	0	343	0	880	13	4.5161767	3.5698328676824684	15.150657	0.0	880.0	880.0	4.5161767	3.5698328	15.150657	0.0	1253	910	910	1.4045454	19	67	135	179	215	4120	0	17	2020-02-29_150216
20	5000	2835	866	0	348	0	915	18	4.627574	3.5919140977591812	17.34123	0.0	915.0	915.0	4.627574	3.5919142	17.34123	0.0	1299	951	951	1.4032787	20	68	137	189	227	4085	0	18	2020-02-29_150216
21	5000	2812	837	0	368	0	943	22	4.6756005	3.594137287003599	17.34123	0.0	943.0	943.0	4.6756005	3.5941372	17.34123	0.0	1351	983	983	1.3753977	20	68	140	193	236	4057	0	18	2020-02-29_150217
21	5000	2791	810	0	376	0	978	27	4.761052	3.606695592579748	17.34123	0.0	978.0	978.0	4.761052	3.6066957	17.34123	0.0	1399	1023	1023	1.3680981	20	68	145	200	241	4022	0	18	2020-02-29_150217
21	5000	2776	780	0	372	0	1020	31	4.8805766	3.6593875301677556	17.34123	0.0	1020.0	1020.0	4.8805766	3.6593876	17.34123	0.0	1444	1072	1072	1.35	20	69	149	206	251	3980	0	21	2020-02-29_150218
22	5000	2757	756	0	378	0	1051	36	4.957401	3.671995250274977	17.34123	0.0	1051.0	1051.0	4.957401	3.6719952	17.34123	0.0	1487	1109	1109	1.336822	20	69	152	213	258	3949	0	22	2020-02-29_150218
22	5000	2739	731	0	386	0	1081	40	5.014116	3.6969139064827843	17.34123	0.0	1081.0	1081.0	5.014116	3.696914	17.34123	0.0	1530	1144	1144	1.3302498	20	70	154	219	268	3919	0	23	2020-02-29_150219
22	5000	2719	709	0	384	0	1119	44	5.118371	3.738754194710692	17.34123	0.0	1119.0	1119.0	5.118371	3.7387543	17.34123	0.0	1572	1188	1188	1.2993745	20	71	157	224	280	3881	0	25	2020-02-29_150219
23	5000	2702	696	0	378	0	1144	54	5.216864	3.7597914974759155	17.591747	0.0	1144.0	1144.0	5.216864	3.7597916	17.591747	0.0	1602	1224	1224	1.2858392	20	72	159	229	286	3856	0	26	2020-02-29_150220
23	5000	2689	675	0	380	0	1170	60	5.28507	3.7803351186116805	17.591747	0.0	1170.0	1170.0	5.28507	3.7803352	17.591747	0.0	1636	1256	1256	1.2700855	20	72	162	233	293	3830	0	26	2020-02-29_150220
23	5000	2674	657	0	367	0	1209	65	5.392066	3.79461527325518	17.591747	0.0	1209.0	1209.0	5.392066	3.7946153	17.591747	0.0	1669	1302	1302	1.2688172	20	72	165	236	300	3791	0	28	2020-02-29_150221
24	5000	2659	635	0	354	0	1250	74	5.5035815	3.803982209116892	17.591747	0.0	1250.0	1250.0	5.5035815	3.8039823	17.591747	0.0	1706	1352	1352	1.2536	20	73	167	245	313	3750	0	28	2020-02-29_150221
24	5000	2637	624	0	337	0	1293	79	5.5834494	3.828338367977549	17.591747	0.0	1293.0	1293.0	5.5834494	3.8283384	17.591747	0.0	1739	1402	1402	1.2312452	20	75	170	252	321	3707	0	30	2020-02-29_150222
24	5000	2620	606	0	330	0	1325	89	5.6857843	3.8388452017384287	17.591747	0.0	1325.0	1325.0	5.6857843	3.8388453	17.591747	0.0	1774	1444	1444	1.2173585	20	76	173	256	331	3675	0	30	2020-02-29_150222
25	5000	2600	590	0	321	0	1360	98	5.799372	3.892552032612939	17.591747	0.0	1360.0	1360.0	5.799372	3.8925521	17.591747	0.0	1810	1489	1489	1.2058823	20	76	176	260	345	3640	0	31	2020-02-29_150223
25	5000	2590	563	0	316	0	1387	110	5.8875213	3.9158506287325885	17.591747	0.0	1387.0	1387.0	5.8875213	3.9158506	17.591747	0.0	1847	1531	1531	1.1953857	20	76	178	266	351	3613	0	34	2020-02-29_150224
25	5000	2575	556	0	296	0	1417	121	5.975769	3.9347363415888266	17.591747	0.0	1417.0	1417.0	5.975769	3.9347363	17.591747	0.0	1869	1573	1573	1.1750176	20	76	178	269	367	3583	0	35	2020-02-29_150224
26	5000	2565	543	0	290	0	1430	135	6.057146	3.965514659022873	18.0026	0.0	1430.0	1430.0	6.057146	3.9655147	18.0026	0.0	1892	1602	1602	1.1615385	20	76	178	273	378	3570	0	37	2020-02-29_150225
26	5000	2551	520	0	292	0	1455	144	6.136552	3.9874239157948743	18.0026	0.0	1455.0	1455.0	6.136552	3.987424	18.0026	0.0	1929	1637	1637	1.1505154	20	76	180	276	385	3545	0	38	2020-02-29_150225
26	5000	2543	496	0	289	0	1473	157	6.1951685	3.980631307440307	18.0026	0.0	1473.0	1473.0	6.1951685	3.9806314	18.0026	0.0	1961	1672	1672	1.1323829	20	76	181	282	395	3527	0	42	2020-02-29_150226
27	5000	2529	491	0	274	0	1486	174	6.314356	3.9995506749510583	18.0026	0.0	1486.0	1486.0	6.314356	3.9995506	18.0026	0.0	1980	1706	1706	1.115747	20	76	182	287	403	3514	0	46	2020-02-29_150226
27	5000	2515	475	0	270	0	1501	191	6.3969717	4.015478702952761	18.0026	0.0	1501.0	1501.0	6.3969717	4.0154786	18.0026	0.0	2010	1740	1740	1.1052631	20	76	183	292	409	3499	0	48	2020-02-29_150227
27	5000	2508	456	0	260	0	1521	207	6.4818783	4.060378709240207	18.239208	0.0	1521.0	1521.0	6.4818783	4.0603786	18.239208	0.0	2036	1776	1776	1.1045365	20	76	185	298	413	3479	0	48	2020-02-29_150227
28	5000	2497	438	0	251	0	1526	235	6.5730853	4.051961051972146	18.239208	0.0	1526.0	1526.0	6.5730853	4.051961	18.239208	0.0	2065	1814	1814	1.0845348	20	76	185	304	420	3474	0	53	2020-02-29_150228
28	5000	2481	428	0	244	0	1534	254	6.662134	4.0735150586270485	18.239208	0.0	1534.0	1534.0	6.662134	4.073515	18.239208	0.0	2091	1847	1847	1.0723598	20	76	186	309	425	3466	0	59	2020-02-29_150228
28	5000	2471	410	0	250	0	1536	273	6.722799	4.062120155769904	18.239208	0.0	1536.0	1536.0	6.722799	4.06212	18.239208	0.0	2119	1869	1869	1.0690104	20	76	186	310	429	3464	0	60	2020-02-29_150229
29	5000	2463	398	0	247	0	1534	297	6.7624383	4.043952269411125	18.239208	0.0	1534.0	1536.0	6.722799	4.06212	18.239208	0.0	2139	1892	1892	1.0612777	20	76	186	311	433	3466	0	61	2020-02-29_150229
29	5000	2458	381	0	227	0	1556	316	6.854176	4.0833253406264785	19.456205	0.0	1556.0	1556.0	6.854176	4.0833254	19.456205	0.0	2161	1934	1934	1.0533419	20	76	187	316	439	3444	0	62	2020-02-29_150230
29	5000	2450	368	0	221	0	1559	335	6.9625697	4.090896194129421	19.456205	0.0	1559.0	1559.0	6.9625697	4.090896	19.456205	0.0	2182	1961	1961	1.0487492	20	76	187	319	446	3441	0	67	2020-02-29_150230
30	5000	2441	356	0	223	0	1544	365	7.0547056	4.088778439932809	19.456205	0.0	1544.0	1559.0	6.9625697	4.090896	19.456205	0.0	2203	1980	1980	1.0356218	20	76	188	321	451	3456	0	71	2020-02-29_150231
30	5000	2432	348	0	209	0	1547	390	7.120949	4.105419503451067	19.456205	0.0	1547.0	1559.0	6.9625697	4.090896	19.456205	0.0	2220	2011	2011	1.0174532	20	76	189	323	455	3453	0	74	2020-02-29_150231
30	5000	2420	342	0	202	0	1538	421	7.224683	4.139532441720872	19.877281	0.0	1538.0	1559.0	6.9625697	4.090896	19.456205	0.0	2238	2036	2036	1.003251	20	76	190	325	459	3462	0	77	2020-02-29_150232
31	5000	2407	335	0	192	0	1534	451	7.307026	4.160620435150929	19.877281	0.0	1534.0	1559.0	6.9625697	4.090896	19.456205	0.0	2258	2066	2066	0.9908735	20	76	190	327	467	3466	0	81	2020-02-29_150232
31	5000	2401	318	0	188	0	1532	477	7.3736095	4.181419170703641	19.877281	0.0	1532.0	1559.0	6.9625697	4.090896	19.456205	0.0	2281	2093	2093	0.98694515	20	76	190	328	469	3468	0	84	2020-02-29_150233
31	5000	2390	318	0	173	0	1541	491	7.414294	4.210935461719706	19.877281	0.0	1541.0	1559.0	6.9625697	4.090896	19.456205	0.0	2292	2119	2119	0.97534066	20	76	190	331	474	3459	0	87	2020-02-29_150233
32	5000	2382	298	0	181	0	1513	538	7.508672	4.225770435400517	19.877281	0.0	1513.0	1559.0	6.9625697	4.090896	19.456205	0.0	2320	2139	2139	0.9616656	20	76	190	333	476	3487	0	88	2020-02-29_150234
32	5000	2369	289	0	180	0	1511	562	7.570332	4.240718580209973	19.877281	0.0	1511.0	1559.0	6.9625697	4.090896	19.456205	0.0	2342	2162	2162	0.93778956	20	76	190	334	479	3489	0	89	2020-02-29_150234
32	5000	2365	271	0	182	0	1497	594	7.6393776	4.247387026698347	19.877281	0.0	1497.0	1559.0	6.9625697	4.090896	19.456205	0.0	2364	2182	2182	0.91516364	20	76	190	336	482	3503	0	91	2020-02-29_150235
33	5000	2356	266	0	173	0	1483	630	7.712483	4.260125608069932	19.877281	0.0	1483.0	1559.0	6.9625697	4.090896	19.456205	0.0	2378	2205	2205	0.92043155	20	76	190	338	486	3517	0	92	2020-02-29_150236
33	5000	2353	252	0	174	0	1462	664	7.7702928	4.280559846145776	19.877281	0.0	1462.0	1559.0	6.9625697	4.090896	19.456205	0.0	2395	2221	2221	0.9124487	20	76	190	338	487	3538	0	95	2020-02-29_150236
33	5000	2349	243	0	170	0	1441	695	7.8485603	4.280996718885041	19.877281	0.0	1441.0	1559.0	6.9625697	4.090896	19.456205	0.0	2408	2238	2238	0.90978485	20	76	191	340	487	3559	0	102	2020-02-29_150237
34	5000	2341	237	0	163	0	1420	735	7.9193125	4.306618259224804	21.835968	0.0	1420.0	1559.0	6.9625697	4.090896	19.456205	0.0	2422	2259	2259	0.9	20	76	191	341	492	3580	0	104	2020-02-29_150237
34	5000	2335	226	0	158	0	1403	770	8.014291	4.338711457824525	21.835968	0.0	1403.0	1559.0	6.9625697	4.090896	19.456205	0.0	2439	2281	2281	0.8880969	20	76	191	342	495	3597	0	108	2020-02-29_150238
34	5000	2329	223	0	154	0	1385	798	8.076195	4.334167889169028	21.835968	0.0	1385.0	1559.0	6.9625697	4.090896	19.456205	0.0	2448	2294	2294	0.8830325	20	76	191	343	498	3615	0	111	2020-02-29_150238
35	5000	2319	223	0	138	0	1368	839	8.1660795	4.351823507867469	21.835968	0.0	1368.0	1559.0	6.9625697	4.090896	19.456205	0.0	2458	2320	2320	0.8596491	20	76	191	343	502	3632	0	113	2020-02-29_150239
35	5000	2314	212	0	131	0	1357	872	8.273239	4.349856249308526	21.835968	0.0	1357.0	1559.0	6.9625697	4.090896	19.456205	0.0	2474	2343	2343	0.85924834	20	76	191	343	504	3643	0	114	2020-02-29_150239
35	5000	2308	207	0	120	0	1336	913	8.369008	4.375956621488542	21.835968	0.0	1336.0	1559.0	6.9625697	4.090896	19.456205	0.0	2485	2365	2365	0.8585329	20	76	191	345	505	3664	0	116	2020-02-29_150240
36	5000	2304	202	0	115	0	1320	942	8.408925	4.396785663057743	21.835968	0.0	1320.0	1559.0	6.9625697	4.090896	19.456205	0.0	2494	2379	2379	0.85	20	76	191	345	509	3680	0	117	2020-02-29_150240
36	5000	2299	193	0	113	0	1298	977	8.441143	4.388883089042941	21.835968	0.0	1298.0	1559.0	6.9625697	4.090896	19.456205	0.0	2508	2395	2395	0.82588595	20	76	191	346	509	3702	0	120	2020-02-29_150241
36	5000	2294	189	0	109	0	1263	1020	8.516269	4.410682775187415	21.835968	0.0	1263.0	1559.0	6.9625697	4.090896	19.456205	0.0	2517	2408	2408	0.8139351	20	76	191	347	513	3737	0	125	2020-02-29_150241
37	5000	2286	184	0	107	0	1246	1048	8.56632	4.413443462883969	21.835968	0.0	1246.0	1559.0	6.9625697	4.090896	19.456205	0.0	2530	2423	2423	0.8025682	20	76	191	347	514	3754	0	129	2020-02-29_150242
37	5000	2281	178	0	102	0	1229	1075	8.619262	4.435539349743176	21.835968	0.0	1229.0	1559.0	6.9625697	4.090896	19.456205	0.0	2541	2439	2439	0.78112286	20	76	191	349	519	3771	0	135	2020-02-29_150242
37	5000	2277	172	0	102	0	1198	1112	8.649796	4.462895326173673	21.835968	0.0	1198.0	1559.0	6.9625697	4.090896	19.456205	0.0	2551	2449	2449	0.77963275	20	76	191	349	520	3802	0	139	2020-02-29_150243
38	5000	2274	164	0	104	0	1169	1149	8.692116	4.510563003010375	21.835968	0.0	1169.0	1559.0	6.9625697	4.090896	19.456205	0.0	2562	2458	2458	0.7673225	20	76	191	349	521	3831	0	140	2020-02-29_150243
38	5000	2270	157	0	99	0	1110	1219	8.751635	4.532591312117776	21.835968	0.0	1110.0	1559.0	6.9625697	4.090896	19.456205	0.0	2573	2474	2474	0.75585586	20	76	191	349	524	3890	0	145	2020-02-29_150244
38	5000	2268	152	0	95	0	1084	1256	8.801376	4.571297094463944	21.835968	0.0	1084.0	1559.0	6.9625697	4.090896	19.456205	0.0	2580	2485	2485	0.75830257	20	76	191	349	526	3916	0	145	2020-02-29_150244
39	5000	2262	149	0	95	0	1055	1292	8.835391	4.58183247817205	21.835968	0.0	1055.0	1559.0	6.9625697	4.090896	19.456205	0.0	2589	2494	2494	0.7601896	20	76	191	351	527	3945	0	147	2020-02-29_150245
39	5000	2259	143	0	90	0	1022	1334	8.889335	4.564702377728608	21.835968	0.0	1022.0	1559.0	6.9625697	4.090896	19.456205	0.0	2598	2508	2508	0.7671233	20	76	191	351	530	3978	0	152	2020-02-29_150245
39	5000	2257	136	0	90	0	981	1382	9.026953	4.54010554556479	21.835968	0.0	981.0	1559.0	6.9625697	4.090896	19.456205	0.0	2607	2517	2517	0.75535166	20	76	191	351	531	4019	0	154	2020-02-29_150246
40	5000	2256	132	0	80	0	964	1413	9.043275	4.528494161296499	21.835968	0.0	964.0	1559.0	6.9625697	4.090896	19.456205	0.0	2612	2532	2532	0.7427386	20	76	191	351	532	4036	0	155	2020-02-29_150246
40	5000	2247	128	0	84	0	934	1449	9.075467	4.552080563239587	21.835968	0.0	934.0	1559.0	6.9625697	4.090896	19.456205	0.0	2625	2541	2541	0.75588864	20	76	191	352	532	4066	0	158	2020-02-29_150247
40	5000	2243	123	0	83	0	902	1488	9.156801	4.54083984034765	21.835968	0.0	902.0	1559.0	6.9625697	4.090896	19.456205	0.0	2634	2551	2551	0.75831485	20	76	191	352	534	4098	0	161	2020-02-29_150247
41	5000	2241	119	0	77	0	889	1513	9.1822195	4.577602734248849	21.835968	0.0	889.0	1559.0	6.9625697	4.090896	19.456205	0.0	2640	2563	2563	0.74915636	20	76	191	352	535	4111	0	161	2020-02-29_150248
41	5000	2240	112	0	75	0	872	1537	9.22186	4.576156870173864	21.835968	0.0	872.0	1559.0	6.9625697	4.090896	19.456205	0.0	2648	2573	2573	0.7614679	20	76	191	352	535	4128	0	164	2020-02-29_150248
41	5000	2235	111	0	74	0	848	1567	9.175131	4.579974012675957	21.835968	0.0	848.0	1559.0	6.9625697	4.090896	19.456205	0.0	2654	2580	2580	0.7488208	20	76	191	352	535	4152	0	165	2020-02-29_150249
42	5000	2231	110	0	68	0	831	1594	9.219391	4.58592585443581	21.835968	0.0	831.0	1559.0	6.9625697	4.090896	19.456205	0.0	2659	2591	2591	0.7484958	20	76	191	352	537	4169	0	166	2020-02-29_150249
42	5000	2229	108	0	64	0	808	1625	9.2700815	4.628950957392224	21.835968	0.0	808.0	1559.0	6.9625697	4.090896	19.456205	0.0	2663	2599	2599	0.7425743	20	76	191	352	538	4192	0	166	2020-02-29_150249
42	5000	2224	110	0	59	0	787	1652	9.303836	4.669372909232942	21.835968	0.0	787.0	1559.0	6.9625697	4.090896	19.456205	0.0	2666	2607	2607	0.7357052	20	76	191	352	539	4213	0	168	2020-02-29_150250
43	5000	2223	103	0	62	0	761	1681	9.326818	4.672265894430328	21.835968	0.0	761.0	1559.0	6.9625697	4.090896	19.456205	0.0	2674	2612	2612	0.73324573	20	76	191	352	540	4239	0	170	2020-02-29_150250
43	5000	2222	94	0	58	0	745	1710	9.343583	4.71838316849442	21.835968	0.0	745.0	1559.0	6.9625697	4.090896	19.456205	0.0	2684	2626	2626	0.7342282	20	76	191	352	542	4255	0	171	2020-02-29_150251
43	5000	2220	93	0	53	0	722	1740	9.344916	4.723299574281543	21.835968	0.0	722.0	1559.0	6.9625697	4.090896	19.456205	0.0	2687	2634	2634	0.7299169	20	76	191	352	543	4278	0	172	2020-02-29_150251
44	5000	2219	90	0	51	0	701	1765	9.362567	4.747736542138745	21.835968	0.0	701.0	1559.0	6.9625697	4.090896	19.456205	0.0	2691	2640	2640	0.7289586	20	76	191	352	543	4299	0	174	2020-02-29_150251
44	5000	2216	87	0	49	0	680	1793	9.39945	4.799290350271687	22.355742	0.0	680.0	1559.0	6.9625697	4.090896	19.456205	0.0	2697	2648	2648	0.72205883	20	76	191	352	544	4320	0	175	2020-02-29_150252
44	5000	2213	84	0	48	0	663	1813	9.385693	4.819741287886034	22.355742	0.0	663.0	1559.0	6.9625697	4.090896	19.456205	0.0	2703	2655	2655	0.7360483	20	76	191	352	544	4337	0	179	2020-02-29_150252
45	5000	2211	82	0	48	0	645	1834	9.367358	4.832134470843244	22.355742	0.0	645.0	1559.0	6.9625697	4.090896	19.456205	0.0	2707	2659	2659	0.73953485	20	76	191	352	545	4355	0	180	2020-02-29_150253
45	5000	2209	82	0	46	0	624	1858	9.436953	4.821234171344151	22.355742	0.0	624.0	1559.0	6.9625697	4.090896	19.456205	0.0	2709	2663	2663	0.73878205	20	76	191	353	545	4376	0	181	2020-02-29_150253
45	5000	2207	82	0	44	0	595	1890	9.347865	4.852679088811588	22.355742	0.0	595.0	1559.0	6.9625697	4.090896	19.456205	0.0	2711	2667	2667	0.71260506	20	76	191	353	545	4405	0	182	2020-02-29_150253
46	5000	2206	81	0	39	0	578	1913	9.409509	4.857780170302419	22.355742	0.0	578.0	1559.0	6.9625697	4.090896	19.456205	0.0	2713	2674	2674	0.71280277	20	76	191	353	547	4422	0	183	2020-02-29_150254
46	5000	2203	77	0	36	0	561	1939	9.381259	4.859053720727225	22.355742	0.0	561.0	1559.0	6.9625697	4.090896	19.456205	0.0	2720	2684	2684	0.7023173	20	76	191	353	549	4439	0	184	2020-02-29_150254
46	5000	2203	75	0	35	0	542	1961	9.390333	4.90981479085694	22.355742	0.0	542.0	1559.0	6.9625697	4.090896	19.456205	0.0	2722	2687	2687	0.69926196	20	76	191	353	550	4458	0	184	2020-02-29_150255
47	5000	2200	73	0	36	0	531	1976	9.448351	4.896892395183387	22.355742	0.0	531.0	1559.0	6.9625697	4.090896	19.456205	0.0	2727	2691	2691	0.693032	20	76	191	353	550	4469	0	184	2020-02-29_150255
47	5000	2196	73	0	34	0	517	1995	9.464933	4.909931138249154	22.355742	0.0	517.0	1559.0	6.9625697	4.090896	19.456205	0.0	2731	2697	2697	0.7001934	20	76	191	353	550	4483	0	185	2020-02-29_150255
47	5000	2196	69	0	32	0	509	2009	9.498207	4.890052835065929	22.355742	0.0	509.0	1559.0	6.9625697	4.090896	19.456205	0.0	2735	2703	2703	0.70137525	20	76	191	353	551	4491	0	185	2020-02-29_150256
48	5000	2193	70	0	30	0	492	2029	9.435792	4.914952814568375	22.355742	0.0	492.0	1559.0	6.9625697	4.090896	19.456205	0.0	2737	2707	2707	0.69715446	20	76	191	353	551	4508	0	186	2020-02-29_150256
48	5000	2191	70	0	30	0	478	2044	9.37774	4.945902182087247	22.355742	0.0	478.0	1559.0	6.9625697	4.090896	19.456205	0.0	2739	2709	2709	0.6799163	20	76	191	353	551	4522	0	187	2020-02-29_150256
48	5000	2187	73	0	29	0	457	2067	9.385666	4.946503554548519	22.355742	0.0	457.0	1559.0	6.9625697	4.090896	19.456205	0.0	2740	2711	2711	0.6892779	20	76	191	353	551	4543	0	187	2020-02-29_150257
49	5000	2186	67	0	34	0	443	2083	9.450886	4.9208277965819205	22.355742	0.0	443.0	1559.0	6.9625697	4.090896	19.456205	0.0	2747	2713	2713	0.6772009	20	76	191	353	551	4557	0	187	2020-02-29_150257
49	5000	2185	67	0	28	0	434	2098	9.429882	4.9321981043201	22.355742	0.0	434.0	1559.0	6.9625697	4.090896	19.456205	0.0	2748	2720	2720	0.6751152	20	76	191	353	551	4566	0	188	2020-02-29_150257
49	5000	2185	62	0	31	0	412	2121	9.3551235	4.921410335828899	22.355742	0.0	412.0	1559.0	6.9625697	4.090896	19.456205	0.0	2753	2722	2722	0.64320385	20	76	191	353	551	4588	0	189	2020-02-29_150258
50	5000	2184	59	0	30	0	397	2141	9.44802	4.89288492363928	22.355742	0.0	397.0	1559.0	6.9625697	4.090896	19.456205	0.0	2757	2727	2727	0.64987403	20	76	191	353	551	4603	0	189	2020-02-29_150258
50	5000	2184	58	0	24	0	391	2154	9.372989	4.937659538685378	22.355742	0.0	391.0	1559.0	6.9625697	4.090896	19.456205	0.0	2758	2734	2734	0.65217394	20	76	191	353	551	4609	0	189	2020-02-29_150258
50	5000	2183	57	0	25	0	369	2174	9.328346	4.942406256890898	22.355742	0.0	369.0	1559.0	6.9625697	4.090896	19.456205	0.0	2760	2735	2735	0.6666667	20	76	191	353	551	4631	0	192	2020-02-29_150259
51	5000	2182	54	0	26	0	350	2195	9.239148	4.900361822354573	22.355742	0.0	350.0	1559.0	6.9625697	4.090896	19.456205	0.0	2764	2738	2738	0.66	20	76	191	353	551	4650	0	193	2020-02-29_150259
51	5000	2179	52	0	30	0	338	2207	9.372707	4.880888878899923	22.355742	0.0	338.0	1559.0	6.9625697	4.090896	19.456205	0.0	2769	2739	2739	0.6745562	20	76	191	353	551	4662	0	194	2020-02-29_150259
51	5000	2177	50	0	33	0	326	2220	9.341751	4.860935954011225	22.355742	0.0	326.0	1559.0	6.9625697	4.090896	19.456205	0.0	2773	2740	2740	0.64723927	20	76	191	353	551	4674	0	194	2020-02-29_150300
52	5000	2176	48	0	29	0	318	2234	9.236971	4.8102040945043205	22.355742	0.0	318.0	1559.0	6.9625697	4.090896	19.456205	0.0	2776	2747	2747	0.6415094	20	76	191	353	551	4682	0	195	2020-02-29_150300
52	5000	2173	47	0	32	0	308	2244	9.304572	4.811541771548944	22.355742	0.0	308.0	1559.0	6.9625697	4.090896	19.456205	0.0	2780	2748	2748	0.6396104	20	76	191	353	551	4692	0	196	2020-02-29_150300
52	5000	2173	45	0	29	0	300	2256	9.331456	4.796304774484843	22.355742	0.0	300.0	1559.0	6.9625697	4.090896	19.456205	0.0	2782	2753	2753	0.63666666	20	76	191	353	551	4700	0	197	2020-02-29_150301
53	5000	2172	43	0	28	0	287	2273	9.232154	4.7797152979511	22.355742	0.0	287.0	1559.0	6.9625697	4.090896	19.456205	0.0	2785	2757	2757	0.63414633	20	76	191	353	551	4713	0	197	2020-02-29_150301
53	5000	2171	40	0	31	0	277	2284	9.18708	4.7306207558412146	22.355742	0.0	277.0	1559.0	6.9625697	4.090896	19.456205	0.0	2789	2758	2758	0.6498195	20	76	191	353	551	4723	0	197	2020-02-29_150301
53	5000	2170	36	0	34	0	261	2302	9.124429	4.733529899885534	22.355742	0.0	261.0	1559.0	6.9625697	4.090896	19.456205	0.0	2794	2760	2760	0.651341	20	76	191	353	551	4739	0	197	2020-02-29_150301
54	5000	2169	34	0	32	0	254	2312	9.118849	4.766589858140978	22.355742	0.0	254.0	1559.0	6.9625697	4.090896	19.456205	0.0	2797	2765	2765	0.6692913	20	76	191	353	552	4746	0	199	2020-02-29_150302
54	5000	2169	33	0	28	0	251	2320	9.1320505	4.8094696808952015	22.355742	0.0	251.0	1559.0	6.9625697	4.090896	19.456205	0.0	2798	2770	2770	0.6533865	20	76	191	353	552	4749	0	199	2020-02-29_150302
54	5000	2169	31	0	27	0	245	2328	9.030389	4.802493107565879	22.355742	0.0	245.0	1559.0	6.9625697	4.090896	19.456205	0.0	2800	2773	2773	0.64081633	20	76	191	353	552	4755	0	200	2020-02-29_150302
55	5000	2168	31	0	24	0	236	2341	8.986314	4.878397808963012	22.355742	0.0	236.0	1559.0	6.9625697	4.090896	19.456205	0.0	2801	2777	2777	0.61864406	20	76	191	353	552	4764	0	200	2020-02-29_150303
55	5000	2167	30	0	23	0	229	2351	9.100987	4.848761150586258	22.355742	0.0	229.0	1559.0	6.9625697	4.090896	19.456205	0.0	2803	2780	2780	0.62882096	20	76	191	353	552	4771	0	200	2020-02-29_150303
55	5000	2166	31	0	21	0	215	2367	9.221747	4.8982663649456635	22.355742	0.0	215.0	1559.0	6.9625697	4.090896	19.456205	0.0	2803	2782	2782	0.61860466	20	76	191	353	552	4785	0	200	2020-02-29_150303
56	5000	2164	30	0	21	0	207	2378	9.227278	4.910065157704659	22.355742	0.0	207.0	1559.0	6.9625697	4.090896	19.456205	0.0	2806	2785	2785	0.6231884	20	76	191	353	552	4793	0	200	2020-02-29_150303
56	5000	2162	31	0	18	0	200	2389	9.341158	4.901743574752951	22.355742	0.0	200.0	1559.0	6.9625697	4.090896	19.456205	0.0	2807	2789	2789	0.64	20	76	191	353	552	4800	0	200	2020-02-29_150304
56	5000	2161	32	0	13	0	198	2396	9.323846	4.924631273437767	22.355742	0.0	198.0	1559.0	6.9625697	4.090896	19.456205	0.0	2807	2794	2794	0.6262626	20	76	191	353	552	4802	0	200	2020-02-29_150304
57	5000	2161	30	0	12	0	188	2409	9.356578	4.934496581770316	22.355742	0.0	188.0	1559.0	6.9625697	4.090896	19.456205	0.0	2809	2797	2797	0.60638297	20	76	191	353	552	4812	0	200	2020-02-29_150304
57	5000	2160	29	0	13	0	180	2417	9.361038	4.866691551841621	22.355742	0.0	180.0	1559.0	6.9625697	4.090896	19.456205	0.0	2811	2798	2798	0.6166667	20	76	191	353	552	4820	0	201	2020-02-29_150305
57	5000	2160	28	0	12	0	178	2421	9.403825	4.818623399865003	22.355742	0.0	178.0	1559.0	6.9625697	4.090896	19.456205	0.0	2812	2800	2800	0.6292135	20	76	191	353	552	4822	0	201	2020-02-29_150305
58	5000	2158	29	0	12	0	170	2430	9.359461	4.7692341130057985	22.355742	0.0	170.0	1559.0	6.9625697	4.090896	19.456205	0.0	2813	2801	2801	0.63529414	20	76	191	353	552	4830	0	201	2020-02-29_150305
58	5000	2157	28	0	12	0	166	2436	9.358991	4.829227457440099	22.355742	0.0	166.0	1559.0	6.9625697	4.090896	19.456205	0.0	2815	2803	2803	0.6385542	20	76	191	353	552	4834	0	201	2020-02-29_150305
58	5000	2156	27	0	14	0	158	2444	9.319174	4.8591520497488165	22.355742	0.0	158.0	1559.0	6.9625697	4.090896	19.456205	0.0	2817	2803	2803	0.6392405	20	76	191	353	552	4842	0	201	2020-02-29_150306
59	5000	2156	26	0	12	0	154	2448	9.38677	4.9002534216917555	22.355742	0.0	154.0	1559.0	6.9625697	4.090896	19.456205	0.0	2818	2806	2806	0.6363636	20	76	191	353	552	4846	0	204	2020-02-29_150306
59	5000	2155	26	0	12	0	145	2458	9.344081	4.974747594823495	22.355742	0.0	145.0	1559.0	6.9625697	4.090896	19.456205	0.0	2819	2807	2807	0.63448274	20	76	191	353	552	4855	0	204	2020-02-29_150306
59	5000	2154	26	0	13	0	140	2463	9.371451	4.936654706618928	22.355742	0.0	140.0	1559.0	6.9625697	4.090896	19.456205	0.0	2820	2807	2807	0.6357143	20	76	191	353	552	4860	0	204	2020-02-29_150306
60	5000	2153	26	0	12	0	139	2466	9.381786	4.872926907027782	19.863432	0.0	139.0	1559.0	6.9625697	4.090896	19.456205	0.0	2821	2809	2809	0.62589926	20	76	191	353	552	4861	0	204	2020-02-29_150307
60	5000	2150	26	0	13	0	138	2469	9.411119	4.829475288085398	19.863432	0.0	138.0	1559.0	6.9625697	4.090896	19.456205	0.0	2824	2811	2811	0.6304348	20	76	191	353	552	4862	0	204	2020-02-29_150307
60	5000	2150	23	0	15	0	133	2475	9.466073	4.823317421177521	19.863432	0.0	133.0	1559.0	6.9625697	4.090896	19.456205	0.0	2827	2812	2812	0.6466165	20	76	191	353	552	4867	0	204	2020-02-29_150307
61	5000	2150	22	0	14	0	132	2478	9.315522	4.929063760559814	19.863432	0.0	132.0	1559.0	6.9625697	4.090896	19.456205	0.0	2828	2814	2814	0.6287879	20	76	191	353	552	4868	0	204	2020-02-29_150307
61	5000	2150	19	0	16	0	131	2480	9.303789	4.848238926127141	19.863432	0.0	131.0	1559.0	6.9625697	4.090896	19.456205	0.0	2831	2815	2815	0.6183206	20	76	191	353	552	4869	0	204	2020-02-29_150308
61	5000	2149	20	0	14	0	128	2483	9.200342	4.87430978437188	19.863432	0.0	128.0	1559.0	6.9625697	4.090896	19.456205	0.0	2831	2817	2817	0.6171875	20	76	191	353	552	4872	0	206	2020-02-29_150308
62	5000	2148	19	0	15	0	122	2490	9.270465	4.920297715088238	19.863432	0.0	122.0	1559.0	6.9625697	4.090896	19.456205	0.0	2833	2818	2818	0.647541	20	76	191	353	552	4878	0	206	2020-02-29_150308
62	5000	2148	19	0	14	0	121	2492	9.292031	4.935167171966801	19.863432	0.0	121.0	1559.0	6.9625697	4.090896	19.456205	0.0	2833	2819	2819	0.661157	20	76	191	353	552	4879	0	206	2020-02-29_150308
62	5000	2147	20	0	13	0	113	2501	9.480653	5.053251318924472	19.863432	0.0	113.0	1559.0	6.9625697	4.090896	19.456205	0.0	2833	2820	2820	0.6902655	20	76	191	353	552	4887	0	206	2020-02-29_150309
63	5000	2147	20	0	12	0	106	2509	9.516844	5.129067086503787	19.863432	0.0	106.0	1559.0	6.9625697	4.090896	19.456205	0.0	2833	2821	2821	0.7075472	20	76	191	353	553	4894	0	206	2020-02-29_150309
63	5000	2144	23	0	9	0	106	2511	9.67583	5.0322969662319865	19.863432	0.0	106.0	1559.0	6.9625697	4.090896	19.456205	0.0	2833	2824	2824	0.6981132	20	76	191	353	553	4894	0	207	2020-02-29_150309
63	5000	2143	21	0	9	0	103	2516	9.657438	5.002150645260582	19.863432	0.0	103.0	1559.0	6.9625697	4.090896	19.456205	0.0	2836	2827	2827	0.66019416	20	76	191	353	553	4897	0	208	2020-02-29_150309
64	5000	2143	20	0	9	0	100	2520	9.629508	5.135181640859371	19.863432	0.0	100.0	1559.0	6.9625697	4.090896	19.456205	0.0	2837	2828	2828	0.67	20	76	191	353	553	4900	0	208	2020-02-29_150309
64	5000	2142	19	0	8	0	102	2521	9.687304	5.094514379896063	19.863432	0.0	102.0	1559.0	6.9625697	4.090896	19.456205	0.0	2839	2831	2831	0.65686274	20	76	191	353	553	4898	0	208	2020-02-29_150310
64	5000	2142	18	0	9	0	96	2527	9.760804	5.105111025687368	19.863432	0.0	96.0	1559.0	6.9625697	4.090896	19.456205	0.0	2840	2831	2831	0.6666667	20	76	191	353	553	4904	0	208	2020-02-29_150310
65	5000	2140	17	0	10	0	95	2530	9.830912	5.055333657803769	19.863432	0.0	95.0	1559.0	6.9625697	4.090896	19.456205	0.0	2843	2833	2833	0.6631579	20	76	191	353	553	4905	0	208	2020-02-29_150310
65	5000	2139	17	0	11	0	93	2532	9.808345	5.045450204320941	19.863432	0.0	93.0	1559.0	6.9625697	4.090896	19.456205	0.0	2844	2833	2833	0.65591395	20	76	191	353	553	4907	0	208	2020-02-29_150310
65	5000	2139	16	0	12	0	89	2536	9.669984	5.099377291192972	19.863432	0.0	89.0	1559.0	6.9625697	4.090896	19.456205	0.0	2845	2833	2833	0.66292137	20	76	191	353	553	4911	0	208	2020-02-29_150311
66	5000	2138	15	0	14	0	85	2540	9.517196	5.129307123281019	19.863432	0.0	85.0	1559.0	6.9625697	4.090896	19.456205	0.0	2847	2833	2833	0.65882355	20	76	191	353	553	4915	0	208	2020-02-29_150311
66	5000	2138	15	0	13	0	86	2540	9.40653	5.201296740016855	19.863432	0.0	86.0	1559.0	6.9625697	4.090896	19.456205	0.0	2847	2834	2834	0.6511628	20	76	191	353	553	4914	0	208	2020-02-29_150311
66	5000	2136	17	0	11	0	87	2541	9.191599	5.0896801750264835	19.267876	0.0	87.0	1559.0	6.9625697	4.090896	19.456205	0.0	2847	2836	2836	0.6436782	20	76	191	353	553	4913	0	208	2020-02-29_150311
67	5000	2136	15	0	12	0	84	2545	9.103789	5.20141096779597	19.44107	0.0	84.0	1559.0	6.9625697	4.090896	19.456205	0.0	2849	2837	2837	0.6904762	20	76	191	353	553	4916	0	208	2020-02-29_150311
67	5000	2135	15	0	11	0	80	2550	9.098575	5.309217269018434	19.44107	0.0	80.0	1559.0	6.9625697	4.090896	19.456205	0.0	2850	2839	2839	0.675	20	76	191	353	553	4920	0	209	2020-02-29_150312
67	5000	2135	15	0	10	0	78	2553	9.224014	5.452524408970575	19.44107	0.0	78.0	1559.0	6.9625697	4.090896	19.456205	0.0	2850	2840	2840	0.6666667	20	76	191	353	553	4922	0	209	2020-02-29_150312
68	5000	2135	14	0	8	0	80	2554	9.276408	5.4718535417956256	19.44107	0.0	80.0	1559.0	6.9625697	4.090896	19.456205	0.0	2851	2843	2843	0.675	20	76	191	353	553	4920	0	209	2020-02-29_150312
68	5000	2134	14	0	8	0	78	2557	9.2972765	5.544824527478515	19.44107	0.0	78.0	1559.0	6.9625697	4.090896	19.456205	0.0	2852	2844	2844	0.65384614	20	76	191	353	553	4922	0	209	2020-02-29_150312
68	5000	2134	13	0	8	0	76	2560	9.384124	5.570572043173268	19.44107	0.0	76.0	1559.0	6.9625697	4.090896	19.456205	0.0	2853	2845	2845	0.67105263	20	76	191	353	553	4924	0	209	2020-02-29_150313
69	5000	2134	13	0	6	0	72	2566	9.505451	5.601455751303716	19.44107	0.0	72.0	1559.0	6.9625697	4.090896	19.456205	0.0	2853	2847	2847	0.7083333	20	76	191	353	553	4928	0	209	2020-02-29_150313
69	5000	2134	13	0	6	0	69	2569	9.590656	5.58032713091818	19.44107	0.0	69.0	1559.0	6.9625697	4.090896	19.456205	0.0	2853	2847	2847	0.7246377	20	76	191	353	553	4931	0	209	2020-02-29_150313
69	5000	2134	12	0	7	0	68	2570	9.731696	5.496525794252654	19.44107	0.0	68.0	1559.0	6.9625697	4.090896	19.456205	0.0	2854	2847	2847	0.7352941	20	76	191	353	553	4932	0	209	2020-02-29_150313
70	5000	2134	12	0	5	0	68	2572	9.515016	5.421831905842338	19.44107	0.0	68.0	1559.0	6.9625697	4.090896	19.456205	0.0	2854	2849	2849	0.7352941	20	76	191	353	553	4932	0	209	2020-02-29_150313
70	5000	2134	11	0	5	0	67	2573	9.472435	5.364253812379038	19.44107	0.0	67.0	1559.0	6.9625697	4.090896	19.456205	0.0	2855	2850	2850	0.73134327	20	76	191	353	553	4933	0	210	2020-02-29_150314
70	5000	2134	11	0	5	0	66	2574	9.551607	5.365769555750139	19.44107	0.0	66.0	1559.0	6.9625697	4.090896	19.456205	0.0	2855	2850	2850	0.74242425	20	76	191	353	553	4934	0	210	2020-02-29_150314
71	5000	2134	11	0	4	0	65	2576	9.341425	5.345335251203044	19.44107	0.0	65.0	1559.0	6.9625697	4.090896	19.456205	0.0	2855	2851	2851	0.7692308	20	76	191	353	553	4935	0	210	2020-02-29_150314
71	5000	2134	11	0	2	0	59	2584	8.859014	5.441681580379471	19.44107	0.0	59.0	1559.0	6.9625697	4.090896	19.456205	0.0	2855	2853	2853	0.6440678	20	76	191	353	553	4941	0	210	2020-02-29_150314
71	5000	2134	11	0	2	0	55	2587	8.761104	5.388311713509923	19.44107	0.0	55.0	1559.0	6.9625697	4.090896	19.456205	0.0	2855	2853	2853	0.58181816	20	76	191	353	553	4945	0	211	2020-02-29_150315
72	5000	2134	10	0	3	0	55	2587	8.761104	5.388311713509923	19.44107	0.0	55.0	1559.0	6.9625697	4.090896	19.456205	0.0	2856	2853	2853	0.58181816	20	76	191	353	553	4945	0	211	2020-02-29_150315
72	5000	2133	11	0	3	0	52	2590	8.515744	5.396754928693351	19.44107	0.0	52.0	1559.0	6.9625697	4.090896	19.456205	0.0	2856	2853	2853	0.59615386	20	76	191	353	553	4948	0	211	2020-02-29_150315
72	5000	2132	12	0	2	0	51	2592	8.567274	5.496630763732235	19.44107	0.0	51.0	1559.0	6.9625697	4.090896	19.456205	0.0	2856	2854	2854	0.60784316	20	76	191	353	553	4949	0	211	2020-02-29_150315
73	5000	2131	12	0	3	0	49	2593	8.469743	5.488045097510549	19.44107	0.0	49.0	1559.0	6.9625697	4.090896	19.456205	0.0	2857	2854	2854	0.6122449	20	76	191	353	553	4951	0	212	2020-02-29_150315
73	5000	2130	11	0	4	0	48	2594	8.435769	5.562050276160414	19.44107	0.0	48.0	1559.0	6.9625697	4.090896	19.456205	0.0	2859	2855	2855	0.5625	20	76	191	353	553	4952	0	213	2020-02-29_150316
73	5000	2130	10	0	5	0	45	2597	8.347559	5.625583025069334	19.44107	0.0	45.0	1559.0	6.9625697	4.090896	19.456205	0.0	2860	2855	2855	0.53333336	20	76	191	353	553	4955	0	213	2020-02-29_150316
74	5000	2130	9	0	6	0	42	2600	8.786713	5.551571858830593	19.44107	0.0	42.0	1559.0	6.9625697	4.090896	19.456205	0.0	2861	2855	2855	0.5714286	20	76	191	353	553	4958	0	213	2020-02-29_150316
74	5000	2130	9	0	6	0	42	2600	8.786713	5.551571858830593	19.44107	0.0	42.0	1559.0	6.9625697	4.090896	19.456205	0.0	2861	2855	2855	0.5714286	20	76	191	353	553	4958	0	213	2020-02-29_150316
74	5000	2129	9	0	7	0	41	2600	8.944354	5.524546208452435	19.44107	0.0	41.0	1559.0	6.9625697	4.090896	19.456205	0.0	2862	2855	2855	0.58536583	20	76	191	353	553	4959	0	214	2020-02-29_150316
75	5000	2129	9	0	6	0	42	2600	8.83794	5.5001640295364504	19.44107	0.0	42.0	1559.0	6.9625697	4.090896	19.456205	0.0	2862	2856	2856	0.5952381	20	76	191	353	553	4958	0	214	2020-02-29_150317
75	5000	2129	9	0	6	0	41	2601	8.71215	5.506985995999249	19.44107	0.0	41.0	1559.0	6.9625697	4.090896	19.456205	0.0	2862	2856	2856	0.58536583	20	76	191	353	553	4959	0	214	2020-02-29_150317
75	5000	2129	9	0	6	0	37	2604	8.686133	5.6232151166651105	19.44107	0.0	37.0	1559.0	6.9625697	4.090896	19.456205	0.0	2862	2856	2856	0.5945946	20	76	191	353	553	4963	0	215	2020-02-29_150317
76	5000	2129	8	0	6	0	37	2605	8.622033	5.555712727336737	19.44107	0.0	37.0	1559.0	6.9625697	4.090896	19.456205	0.0	2863	2857	2857	0.6756757	20	76	191	353	553	4963	0	215	2020-02-29_150317
76	5000	2129	7	0	5	0	38	2606	8.854448	5.535412272991274	19.44107	0.0	38.0	1559.0	6.9625697	4.090896	19.456205	0.0	2864	2859	2859	0.68421054	20	76	191	353	553	4962	0	215	2020-02-29_150317
76	5000	2129	7	0	4	0	38	2607	9.032141	5.425594933581089	19.44107	0.0	38.0	1559.0	6.9625697	4.090896	19.456205	0.0	2864	2860	2860	0.68421054	20	76	191	353	553	4962	0	215	2020-02-29_150318
77	5000	2129	7	0	3	0	38	2608	9.290946	5.440267275246966	19.44107	0.0	38.0	1559.0	6.9625697	4.090896	19.456205	0.0	2864	2861	2861	0.7894737	20	76	191	353	553	4962	0	215	2020-02-29_150318
77	5000	2129	7	0	3	0	38	2608	9.290946	5.440267275246966	19.44107	0.0	38.0	1559.0	6.9625697	4.090896	19.456205	0.0	2864	2861	2861	0.7894737	20	76	191	353	553	4962	0	215	2020-02-29_150318
77	5000	2129	6	0	3	0	36	2611	8.811394	5.226643332182768	19.44107	0.0	36.0	1559.0	6.9625697	4.090896	19.456205	0.0	2865	2862	2862	0.8055556	20	76	191	353	553	4964	0	215	2020-02-29_150318
78	5000	2129	6	0	3	0	34	2613	9.064403	5.1888326748497	19.44107	0.0	34.0	1559.0	6.9625697	4.090896	19.456205	0.0	2865	2862	2862	0.7941176	20	76	191	353	553	4966	0	215	2020-02-29_150318
78	5000	2129	6	0	3	0	34	2613	9.064403	5.1888326748497	19.44107	0.0	34.0	1559.0	6.9625697	4.090896	19.456205	0.0	2865	2862	2862	0.7941176	20	76	191	353	553	4966	0	215	2020-02-29_150319
78	5000	2129	6	0	3	0	33	2614	9.067007	5.269261946417253	19.44107	0.0	33.0	1559.0	6.9625697	4.090896	19.456205	0.0	2865	2862	2862	0.8181818	20	76	191	353	553	4967	0	215	2020-02-29_150319
79	5000	2129	5	0	3	0	34	2614	8.888492	5.292189244376189	19.44107	0.0	34.0	1559.0	6.9625697	4.090896	19.456205	0.0	2866	2863	2863	0.7941176	20	76	191	353	553	4966	0	215	2020-02-29_150319
79	5000	2129	4	0	3	0	34	2615	9.042744	5.328130011682027	19.44107	0.0	34.0	1559.0	6.9625697	4.090896	19.456205	0.0	2867	2864	2864	0.8235294	20	76	191	353	553	4966	0	215	2020-02-29_150319
79	5000	2128	5	0	3	0	34	2615	9.042744	5.328130011682027	19.44107	0.0	34.0	1559.0	6.9625697	4.090896	19.456205	0.0	2867	2864	2864	0.8235294	20	76	191	353	553	4966	0	215	2020-02-29_150320
80	5000	2128	5	0	3	0	32	2617	8.984827	5.391974857882962	19.44107	0.0	32.0	1559.0	6.9625697	4.090896	19.456205	0.0	2867	2864	2864	0.875	20	76	191	353	553	4968	0	215	2020-02-29_150320
80	5000	2128	5	0	3	0	31	2618	8.716159	5.2588660444400235	19.44107	0.0	31.0	1559.0	6.9625697	4.090896	19.456205	0.0	2867	2864	2864	0.87096775	20	76	191	353	553	4969	0	215	2020-02-29_150320
80	5000	2128	4	0	3	0	30	2620	8.812133	4.891694460805578	19.44107	0.0	30.0	1559.0	6.9625697	4.090896	19.456205	0.0	2868	2865	2865	0.8333333	20	76	191	353	553	4970	0	215	2020-02-29_150320
81	5000	2128	4	0	3	0	28	2622	8.628418	4.513059316193339	18.317234	0.0	28.0	1559.0	6.9625697	4.090896	19.456205	0.0	2868	2865	2865	0.78571427	20	76	191	353	553	4972	0	215	2020-02-29_150320
81	5000	2128	3	0	4	0	26	2624	8.705779	4.679582546884962	18.317234	0.0	26.0	1559.0	6.9625697	4.090896	19.456205	0.0	2869	2865	2865	0.8076923	20	76	191	353	553	4974	0	215	2020-02-29_150321
81	5000	2128	3	0	4	0	25	2625	8.538754	4.696315969166787	18.317234	0.0	25.0	1559.0	6.9625697	4.090896	19.456205	0.0	2869	2865	2865	0.8	20	76	191	353	553	4975	0	215	2020-02-29_150321
82	5000	2128	2	0	4	0	25	2626	8.49731	4.646152069151699	18.317234	0.0	25.0	1559.0	6.9625697	4.090896	19.456205	0.0	2870	2866	2866	0.68	20	76	191	353	553	4975	0	215	2020-02-29_150321
82	5000	2128	2	0	3	0	26	2626	8.396068	4.5814584307335	18.317234	0.0	26.0	1559.0	6.9625697	4.090896	19.456205	0.0	2870	2867	2867	0.65384614	20	76	191	353	553	4974	0	215	2020-02-29_150321
82	5000	2128	2	0	3	0	24	2628	8.515641	4.736534507423613	18.317234	0.0	24.0	1559.0	6.9625697	4.090896	19.456205	0.0	2870	2867	2867	0.5833333	20	76	191	353	553	4976	0	215	2020-02-29_150321
83	5000	2128	2	0	3	0	23	2629	8.427457	4.822800351326993	18.317234	0.0	23.0	1559.0	6.9625697	4.090896	19.456205	0.0	2870	2867	2867	0.6086956	20	76	191	353	553	4977	0	215	2020-02-29_150322
83	5000	2128	2	0	3	0	23	2629	8.427457	4.822800351326993	18.317234	0.0	23.0	1559.0	6.9625697	4.090896	19.456205	0.0	2870	2867	2867	0.6086956	20	76	191	353	553	4977	0	215	2020-02-29_150322
83	5000	2128	2	0	2	0	22	2631	7.8216996	4.424342245580723	15.037491	0.0	22.0	1559.0	6.9625697	4.090896	19.456205	0.0	2870	2868	2868	0.6818182	20	76	191	353	553	4978	0	215	2020-02-29_150322
84	5000	2128	2	0	2	0	20	2633	8.240709	4.416053633460934	15.037491	0.0	20.0	1559.0	6.9625697	4.090896	19.456205	0.0	2870	2868	2868	0.75	20	76	191	353	553	4980	0	215	2020-02-29_150322
84	5000	2128	2	0	1	0	21	2633	8.6225	4.646235609671142	16.258324	0.0	21.0	1559.0	6.9625697	4.090896	19.456205	0.0	2870	2869	2869	0.71428573	20	76	191	353	553	4979	0	215	2020-02-29_150322
84	5000	2128	2	0	1	0	21	2633	8.6225	4.646235609671142	16.258324	0.0	21.0	1559.0	6.9625697	4.090896	19.456205	0.0	2870	2869	2869	0.71428573	20	76	191	353	553	4979	0	215	2020-02-29_150323
85	5000	2128	2	0	0	0	22	2633	8.652789	4.536486947122314	16.258324	0.0	22.0	1559.0	6.9625697	4.090896	19.456205	0.0	2870	2870	2870	0.6818182	20	76	191	353	553	4978	0	215	2020-02-29_150323
85	5000	2128	1	0	1	0	20	2635	9.048197	4.57523356190655	16.258324	0.0	20.0	1559.0	6.9625697	4.090896	19.456205	0.0	2871	2870	2870	0.75	20	76	191	353	553	4980	0	215	2020-02-29_150323
85	5000	2127	2	0	1	0	20	2635	9.048197	4.57523356190655	16.258324	0.0	20.0	1559.0	6.9625697	4.090896	19.456205	0.0	2871	2870	2870	0.75	20	76	191	353	553	4980	0	215	2020-02-29_150323
86	5000	2127	2	0	1	0	19	2636	9.244051	4.613664706425406	16.258324	0.0	19.0	1559.0	6.9625697	4.090896	19.456205	0.0	2871	2870	2870	0.7368421	20	76	191	353	553	4981	0	215	2020-02-29_150323
86	5000	2127	2	0	1	0	19	2636	9.244051	4.613664706425406	16.258324	0.0	19.0	1559.0	6.9625697	4.090896	19.456205	0.0	2871	2870	2870	0.7368421	20	76	191	353	553	4981	0	215	2020-02-29_150324
86	5000	2127	2	0	1	0	19	2636	9.244051	4.613664706425406	16.258324	0.0	19.0	1559.0	6.9625697	4.090896	19.456205	0.0	2871	2870	2870	0.7368421	20	76	191	353	553	4981	0	215	2020-02-29_150324
87	5000	2127	2	0	1	0	18	2637	8.948613	4.5587378890156725	16.258324	0.0	18.0	1559.0	6.9625697	4.090896	19.456205	0.0	2871	2870	2870	0.7777778	20	76	191	353	553	4982	0	215	2020-02-29_150324
87	5000	2126	3	0	1	0	17	2638	9.16402	4.6036490355085355	16.258324	0.0	17.0	1559.0	6.9625697	4.090896	19.456205	0.0	2871	2870	2870	0.8235294	20	76	191	353	553	4983	0	215	2020-02-29_150324
87	5000	2126	2	0	2	0	16	2639	9.736771	4.081416296382299	16.258324	2.9974594	16.0	1559.0	6.9625697	4.090896	19.456205	0.0	2872	2870	2870	0.875	20	76	191	353	553	4984	0	215	2020-02-29_150324
88	5000	2126	1	0	3	0	16	2639	9.736771	4.081416296382299	16.258324	2.9974594	16.0	1559.0	6.9625697	4.090896	19.456205	0.0	2873	2870	2870	0.875	20	76	191	353	553	4984	0	215	2020-02-29_150325
88	5000	2126	1	0	2	0	16	2640	10.080086	4.105415089816423	16.258324	2.9974594	16.0	1559.0	6.9625697	4.090896	19.456205	0.0	2873	2871	2871	0.9375	20	76	191	353	553	4984	0	215	2020-02-29_150325
88	5000	2126	1	0	2	0	16	2640	10.080086	4.105415089816423	16.258324	2.9974594	16.0	1559.0	6.9625697	4.090896	19.456205	0.0	2873	2871	2871	0.9375	20	76	191	353	553	4984	0	215	2020-02-29_150325
89	5000	2126	1	0	2	0	16	2640	10.080086	4.105415089816423	16.258324	2.9974594	16.0	1559.0	6.9625697	4.090896	19.456205	0.0	2873	2871	2871	0.9375	20	76	191	353	553	4984	0	215	2020-02-29_150325
89	5000	2126	1	0	2	0	16	2640	10.080086	4.105415089816423	16.258324	2.9974594	16.0	1559.0	6.9625697	4.090896	19.456205	0.0	2873	2871	2871	0.9375	20	76	191	353	553	4984	0	215	2020-02-29_150325
89	5000	2126	1	0	2	0	15	2641	9.8724	4.161597690787256	16.258324	2.9974594	15.0	1559.0	6.9625697	4.090896	19.456205	0.0	2873	2871	2871	0.8	20	76	191	353	553	4985	0	215	2020-02-29_150326
90	5000	2126	0	0	3	0	14	2642	10.25793	4.031144251656238	16.258324	2.9974594	14.0	1559.0	6.9625697	4.090896	19.456205	0.0	2874	2871	2871	0.78571427	20	76	191	353	553	4986	0	215	2020-02-29_150326
90	5000	2126	0	0	2	0	15	2642	9.574068	4.7015327470420525	16.258324	0.0	15.0	1559.0	6.9625697	4.090896	19.456205	0.0	2874	2872	2872	0.73333335	20	76	191	353	553	4985	0	215	2020-02-29_150326
90	5000	2126	0	0	2	0	15	2642	9.574068	4.7015327470420525	16.258324	0.0	15.0	1559.0	6.9625697	4.090896	19.456205	0.0	2874	2872	2872	0.73333335	20	76	191	353	553	4985	0	215	2020-02-29_150326
91	5000	2126	0	0	1	0	16	2642	9.492935	4.553690308800852	16.258324	0.0	16.0	1559.0	6.9625697	4.090896	19.456205	0.0	2874	2873	2873	0.75	20	76	191	353	553	4984	0	215	2020-02-29_150326
91	5000	2126	0	0	1	0	16	2642	9.492935	4.553690308800852	16.258324	0.0	16.0	1559.0	6.9625697	4.090896	19.456205	0.0	2874	2873	2873	0.75	20	76	191	353	553	4984	0	215	2020-02-29_150327
91	5000	2126	0	0	1	0	14	2644	9.747435	4.80668506811026	16.258324	0.0	14.0	1559.0	6.9625697	4.090896	19.456205	0.0	2874	2873	2873	0.85714287	20	76	191	353	553	4986	0	215	2020-02-29_150327
92	5000	2125	1	0	1	0	14	2644	9.747435	4.80668506811026	16.258324	0.0	14.0	1559.0	6.9625697	4.090896	19.456205	0.0	2874	2873	2873	0.85714287	20	76	191	353	553	4986	0	215	2020-02-29_150327
92	5000	2125	1	0	1	0	13	2645	9.659254	4.991156577581352	16.258324	0.0	13.0	1559.0	6.9625697	4.090896	19.456205	0.0	2874	2873	2873	0.84615386	20	76	191	353	553	4987	0	215	2020-02-29_150327
92	5000	2125	1	0	1	0	8	2649	10.596729	3.8060091139763954	16.258324	5.865013	8.0	1559.0	6.9625697	4.090896	19.456205	0.0	2874	2873	2873	0.625	20	76	191	353	553	4992	0	216	2020-02-29_150327
93	5000	2125	1	0	0	0	9	2649	9.896286	4.134075469385176	16.258324	4.29274	9.0	1559.0	6.9625697	4.090896	19.456205	0.0	2874	2874	2874	0.6666667	20	76	191	353	553	4991	0	216	2020-02-29_150328
93	5000	2125	1	0	0	0	9	2649	9.896286	4.134075469385176	16.258324	4.29274	9.0	1559.0	6.9625697	4.090896	19.456205	0.0	2874	2874	2874	0.6666667	20	76	191	353	553	4991	0	216	2020-02-29_150328
93	5000	2125	0	0	1	0	9	2649	9.896286	4.134075469385176	16.258324	4.29274	9.0	1559.0	6.9625697	4.090896	19.456205	0.0	2875	2874	2874	0.6666667	20	76	191	353	553	4991	0	216	2020-02-29_150328
94	5000	2125	0	0	1	0	9	2649	9.896286	4.134075469385176	16.258324	4.29274	9.0	1559.0	6.9625697	4.090896	19.456205	0.0	2875	2874	2874	0.6666667	20	76	191	353	553	4991	0	216	2020-02-29_150328
94	5000	2125	0	0	1	0	8	2650	9.534723	4.26467605487537	16.258324	4.29274	8.0	1559.0	6.9625697	4.090896	19.456205	0.0	2875	2874	2874	0.625	20	76	191	353	553	4992	0	216	2020-02-29_150328
94	5000	2125	0	0	1	0	8	2650	9.534723	4.26467605487537	16.258324	4.29274	8.0	1559.0	6.9625697	4.090896	19.456205	0.0	2875	2874	2874	0.625	20	76	191	353	553	4992	0	216	2020-02-29_150329
95	5000	2125	0	0	1	0	8	2650	9.534723	4.26467605487537	16.258324	4.29274	8.0	1559.0	6.9625697	4.090896	19.456205	0.0	2875	2874	2874	0.625	20	76	191	353	553	4992	0	216	2020-02-29_150329
95	5000	2125	0	0	1	0	8	2650	9.534723	4.26467605487537	16.258324	4.29274	8.0	1559.0	6.9625697	4.090896	19.456205	0.0	2875	2874	2874	0.625	20	76	191	353	553	4992	0	216	2020-02-29_150329
95	5000	2125	0	0	1	0	8	2650	9.534723	4.26467605487537	16.258324	4.29274	8.0	1559.0	6.9625697	4.090896	19.456205	0.0	2875	2874	2874	0.625	20	76	191	353	553	4992	0	216	2020-02-29_150329
96	5000	2124	1	0	1	0	6	2652	10.744454	4.293859693078335	16.258324	4.29274	6.0	1559.0	6.9625697	4.090896	19.456205	0.0	2875	2874	2874	0.6666667	20	76	191	353	553	4994	0	216	2020-02-29_150329
96	5000	2124	1	0	1	0	6	2652	10.744454	4.293859693078335	16.258324	4.29274	6.0	1559.0	6.9625697	4.090896	19.456205	0.0	2875	2874	2874	0.6666667	20	76	191	353	553	4994	0	216	2020-02-29_150330
96	5000	2124	1	0	0	0	7	2652	9.419403	5.258772831770449	16.258324	1.4690933	7.0	1559.0	6.9625697	4.090896	19.456205	0.0	2875	2875	2875	0.71428573	20	76	191	353	553	4993	0	216	2020-02-29_150330
97	5000	2124	1	0	0	0	7	2652	9.419403	5.258772831770449	16.258324	1.4690933	7.0	1559.0	6.9625697	4.090896	19.456205	0.0	2875	2875	2875	0.71428573	20	76	191	353	553	4993	0	216	2020-02-29_150330
97	5000	2124	1	0	0	0	7	2652	9.419403	5.258772831770449	16.258324	1.4690933	7.0	1559.0	6.9625697	4.090896	19.456205	0.0	2875	2875	2875	0.71428573	20	76	191	353	553	4993	0	216	2020-02-29_150330
97	5000	2124	1	0	0	0	7	2652	9.419403	5.258772831770449	16.258324	1.4690933	7.0	1559.0	6.9625697	4.090896	19.456205	0.0	2875	2875	2875	0.71428573	20	76	191	353	553	4993	0	216	2020-02-29_150330
98	5000	2124	1	0	0	0	7	2652	9.419403	5.258772831770449	16.258324	1.4690933	7.0	1559.0	6.9625697	4.090896	19.456205	0.0	2875	2875	2875	0.71428573	20	76	191	353	553	4993	0	216	2020-02-29_150331
98	5000	2124	1	0	0	0	7	2652	9.419403	5.258772831770449	16.258324	1.4690933	7.0	1559.0	6.9625697	4.090896	19.456205	0.0	2875	2875	2875	0.71428573	20	76	191	353	553	4993	0	216	2020-02-29_150331
98	5000	2124	1	0	0	0	7	2652	9.419403	5.258772831770449	16.258324	1.4690933	7.0	1559.0	6.9625697	4.090896	19.456205	0.0	2875	2875	2875	0.71428573	20	76	191	353	553	4993	0	216	2020-02-29_150331
99	5000	2124	1	0	0	0	7	2652	9.419403	5.258772831770449	16.258324	1.4690933	7.0	1559.0	6.9625697	4.090896	19.456205	0.0	2875	2875	2875	0.71428573	20	76	191	353	553	4993	0	216	2020-02-29_150331
99	5000	2124	1	0	0	0	7	2652	9.419403	5.258772831770449	16.258324	1.4690933	7.0	1559.0	6.9625697	4.090896	19.456205	0.0	2875	2875	2875	0.71428573	20	76	191	353	553	4993	0	216	2020-02-29_150331
99	5000	2124	1	0	0	0	6	2653	8.751362	5.425576828908757	16.258324	1.4690933	6.0	1559.0	6.9625697	4.090896	19.456205	0.0	2875	2875	2875	0.6666667	20	76	191	353	553	4994	0	216	2020-02-29_150332
100	5000	2124	1	0	0	0	5	2653	7.2499695	4.459794039910135	12.92321	1.4690933	5.0	1559.0	6.9625697	4.090896	19.456205	0.0	2875	2875	2875	0.8	20	76	191	353	553	4995	0	217	2020-02-29_150332
100	5000	2124	1	0	0	0	5	2653	7.2499695	4.459794039910135	12.92321	1.4690933	5.0	1559.0	6.9625697	4.090896	19.456205	0.0	2875	2875	2875	0.8	20	76	191	353	553	4995	0	217	2020-02-29_150332
100	5000	2124	1	0	0	0	4	2654	6.7402515	4.978715032846919	12.92321	1.4690933	4.0	1559.0	6.9625697	4.090896	19.456205	0.0	2875	2875	2875	1.0	20	76	191	353	553	4996	0	217	2020-02-29_150332
101	5000	2123	1	0	1	0	4	2654	6.7402515	4.978715032846919	12.92321	1.4690933	4.0	1559.0	6.9625697	4.090896	19.456205	0.0	2876	2875	2875	1.0	20	76	191	353	553	4996	0	217	2020-02-29_150332
101	5000	2123	1	0	1	0	4	2654	6.7402515	4.978715032846919	12.92321	1.4690933	4.0	1559.0	6.9625697	4.090896	19.456205	0.0	2876	2875	2875	1.0	20	76	191	353	553	4996	0	217	2020-02-29_150333
101	5000	2123	1	0	1	0	4	2654	6.7402515	4.978715032846919	12.92321	1.4690933	4.0	1559.0	6.9625697	4.090896	19.456205	0.0	2876	2875	2875	1.0	20	76	191	353	553	4996	0	217	2020-02-29_150333
102	5000	2123	1	0	1	0	4	2654	6.7402515	4.978715032846919	12.92321	1.4690933	4.0	1559.0	6.9625697	4.090896	19.456205	0.0	2876	2875	2875	1.0	20	76	191	353	553	4996	0	217	2020-02-29_150333
102	5000	2123	1	0	1	0	3	2655	4.6792655	3.419856621486263	8.275963	1.4690933	3.0	1559.0	6.9625697	4.090896	19.456205	0.0	2876	2875	2875	1.0	20	76	191	353	553	4997	0	217	2020-02-29_150333
102	5000	2123	1	0	1	0	3	2655	4.6792655	3.419856621486263	8.275963	1.4690933	3.0	1559.0	6.9625697	4.090896	19.456205	0.0	2876	2875	2875	1.0	20	76	191	353	553	4997	0	217	2020-02-29_150333
103	5000	2123	1	0	1	0	3	2655	4.6792655	3.419856621486263	8.275963	1.4690933	3.0	1559.0	6.9625697	4.090896	19.456205	0.0	2876	2875	2875	1.0	20	76	191	353	553	4997	0	217	2020-02-29_150333
103	5000	2122	2	0	1	0	3	2655	4.6792655	3.419856621486263	8.275963	1.4690933	3.0	1559.0	6.9625697	4.090896	19.456205	0.0	2876	2875	2875	1.0	20	76	191	353	553	4997	0	217	2020-02-29_150334
103	5000	2122	2	0	1	0	3	2655	4.6792655	3.419856621486263	8.275963	1.4690933	3.0	1559.0	6.9625697	4.090896	19.456205	0.0	2876	2875	2875	1.0	20	76	191	353	553	4997	0	217	2020-02-29_150334
104	5000	2122	2	0	0	0	4	2655	4.7408714	2.7950184376881313	8.275963	1.4690933	4.0	1559.0	6.9625697	4.090896	19.456205	0.0	2876	2876	2876	1.25	20	76	191	353	553	4996	0	217	2020-02-29_150334
104	5000	2122	2	0	0	0	4	2655	4.7408714	2.7950184376881313	8.275963	1.4690933	4.0	1559.0	6.9625697	4.090896	19.456205	0.0	2876	2876	2876	1.25	20	76	191	353	553	4996	0	217	2020-02-29_150334
104	5000	2122	2	0	0	0	4	2655	4.7408714	2.7950184376881313	8.275963	1.4690933	4.0	1559.0	6.9625697	4.090896	19.456205	0.0	2876	2876	2876	1.25	20	76	191	353	553	4996	0	217	2020-02-29_150334
105	5000	2122	2	0	0	0	4	2655	4.7408714	2.7950184376881313	8.275963	1.4690933	4.0	1559.0	6.9625697	4.090896	19.456205	0.0	2876	2876	2876	1.25	20	76	191	353	553	4996	0	217	2020-02-29_150335
105	5000	2122	2	0	0	0	4	2655	4.7408714	2.7950184376881313	8.275963	1.4690933	4.0	1559.0	6.9625697	4.090896	19.456205	0.0	2876	2876	2876	1.25	20	76	191	353	553	4996	0	217	2020-02-29_150335
105	5000	2122	2	0	0	0	4	2655	4.7408714	2.7950184376881313	8.275963	1.4690933	4.0	1559.0	6.9625697	4.090896	19.456205	0.0	2876	2876	2876	1.25	20	76	191	353	553	4996	0	217	2020-02-29_150335
106	5000	2122	2	0	0	0	4	2655	4.7408714	2.7950184376881313	8.275963	1.4690933	4.0	1559.0	6.9625697	4.090896	19.456205	0.0	2876	2876	2876	1.25	20	76	191	353	553	4996	0	217	2020-02-29_150335
106	5000	2122	2	0	0	0	3	2656	3.5625076	1.8403651962469978	4.9256897	1.4690933	3.0	1559.0	6.9625697	4.090896	19.456205	0.0	2876	2876	2876	1.3333334	20	76	191	353	553	4997	0	217	2020-02-29_150335
106	5000	2122	2	0	0	0	3	2656	3.5625076	1.8403651962469978	4.9256897	1.4690933	3.0	1559.0	6.9625697	4.090896	19.456205	0.0	2876	2876	2876	1.3333334	20	76	191	353	553	4997	0	217	2020-02-29_150336
107	5000	2122	1	0	1	0	3	2656	3.5625076	1.8403651962469978	4.9256897	1.4690933	3.0	1559.0	6.9625697	4.090896	19.456205	0.0	2877	2876	2876	1.3333334	20	76	191	353	553	4997	0	217	2020-02-29_150336
107	5000	2122	1	0	1	0	3	2656	3.5625076	1.8403651962469978	4.9256897	1.4690933	3.0	1559.0	6.9625697	4.090896	19.456205	0.0	2877	2876	2876	1.3333334	20	76	191	353	553	4997	0	217	2020-02-29_150336
107	5000	2122	1	0	1	0	3	2656	3.5625076	1.8403651962469978	4.9256897	1.4690933	3.0	1559.0	6.9625697	4.090896	19.456205	0.0	2877	2876	2876	1.3333334	20	76	191	353	553	4997	0	217	2020-02-29_150336
108	5000	2122	1	0	1	0	3	2656	3.5625076	1.8403651962469978	4.9256897	1.4690933	3.0	1559.0	6.9625697	4.090896	19.456205	0.0	2877	2876	2876	1.3333334	20	76	191	353	553	4997	0	217	2020-02-29_150336
108	5000	2122	1	0	1	0	3	2656	3.5625076	1.8403651962469978	4.9256897	1.4690933	3.0	1559.0	6.9625697	4.090896	19.456205	0.0	2877	2876	2876	1.3333334	20	76	191	353	553	4997	0	217	2020-02-29_150337
108	5000	2122	1	0	1	0	3	2656	3.5625076	1.8403651962469978	4.9256897	1.4690933	3.0	1559.0	6.9625697	4.090896	19.456205	0.0	2877	2876	2876	1.3333334	20	76	191	353	553	4997	0	217	2020-02-29_150337
109	5000	2122	1	0	1	0	3	2656	3.5625076	1.8403651962469978	4.9256897	1.4690933	3.0	1559.0	6.9625697	4.090896	19.456205	0.0	2877	2876	2876	1.3333334	20	76	191	353	553	4997	0	217	2020-02-29_150337
109	5000	2122	1	0	1	0	3	2656	3.5625076	1.8403651962469978	4.9256897	1.4690933	3.0	1559.0	6.9625697	4.090896	19.456205	0.0	2877	2876	2876	1.3333334	20	76	191	353	553	4997	0	217	2020-02-29_150337
109	5000	2122	1	0	1	0	2	2657	4.609215	0.4475631224211493	4.9256897	4.29274	2.0	1559.0	6.9625697	4.090896	19.456205	0.0	2877	2876	2876	1.5	20	76	191	353	553	4998	0	217	2020-02-29_150337
110	5000	2122	1	0	0	0	3	2657	5.0162888	0.7728415611223445	5.8304367	4.29274	3.0	1559.0	6.9625697	4.090896	19.456205	0.0	2877	2877	2877	1.0	20	76	191	353	553	4997	0	217	2020-02-29_150338
110	5000	2122	1	0	0	0	3	2657	5.0162888	0.7728415611223445	5.8304367	4.29274	3.0	1559.0	6.9625697	4.090896	19.456205	0.0	2877	2877	2877	1.0	20	76	191	353	553	4997	0	217	2020-02-29_150338
110	5000	2122	1	0	0	0	3	2657	5.0162888	0.7728415611223445	5.8304367	4.29274	3.0	1559.0	6.9625697	4.090896	19.456205	0.0	2877	2877	2877	1.0	20	76	191	353	553	4997	0	217	2020-02-29_150338
111	5000	2122	1	0	0	0	2	2658	5.378063	0.6397527478611119	5.8304367	4.9256897	2.0	1559.0	6.9625697	4.090896	19.456205	0.0	2877	2877	2877	1.0	20	76	191	353	553	4998	0	217	2020-02-29_150338
111	5000	2122	1	0	0	0	2	2658	5.378063	0.6397527478611119	5.8304367	4.9256897	2.0	1559.0	6.9625697	4.090896	19.456205	0.0	2877	2877	2877	1.0	20	76	191	353	553	4998	0	217	2020-02-29_150338
111	5000	2122	1	0	0	0	2	2658	5.378063	0.6397527478611119	5.8304367	4.9256897	2.0	1559.0	6.9625697	4.090896	19.456205	0.0	2877	2877	2877	1.0	20	76	191	353	553	4998	0	217	2020-02-29_150338
112	5000	2122	1	0	0	0	2	2658	5.378063	0.6397527478611119	5.8304367	4.9256897	2.0	1559.0	6.9625697	4.090896	19.456205	0.0	2877	2877	2877	1.0	20	76	191	353	553	4998	0	217	2020-02-29_150339
112	5000	2122	1	0	0	0	2	2658	5.378063	0.6397527478611119	5.8304367	4.9256897	2.0	1559.0	6.9625697	4.090896	19.456205	0.0	2877	2877	2877	1.0	20	76	191	353	553	4998	0	217	2020-02-29_150339
112	5000	2122	1	0	0	0	2	2658	5.378063	0.6397527478611119	5.8304367	4.9256897	2.0	1559.0	6.9625697	4.090896	19.456205	0.0	2877	2877	2877	1.0	20	76	191	353	553	4998	0	217	2020-02-29_150339
113	5000	2122	1	0	0	0	2	2658	5.378063	0.6397527478611119	5.8304367	4.9256897	2.0	1559.0	6.9625697	4.090896	19.456205	0.0	2877	2877	2877	1.0	20	76	191	353	553	4998	0	217	2020-02-29_150339
113	5000	2122	1	0	0	0	2	2658	5.378063	0.6397527478611119	5.8304367	4.9256897	2.0	1559.0	6.9625697	4.090896	19.456205	0.0	2877	2877	2877	1.0	20	76	191	353	553	4998	0	217	2020-02-29_150339
113	5000	2122	1	0	0	0	2	2658	5.378063	0.6397527478611119	5.8304367	4.9256897	2.0	1559.0	6.9625697	4.090896	19.456205	0.0	2877	2877	2877	1.0	20	76	191	353	553	4998	0	217	2020-02-29_150340
114	5000	2122	1	0	0	0	2	2658	5.378063	0.6397527478611119	5.8304367	4.9256897	2.0	1559.0	6.9625697	4.090896	19.456205	0.0	2877	2877	2877	1.0	20	76	191	353	553	4998	0	217	2020-02-29_150340
114	5000	2122	1	0	0	0	2	2658	5.378063	0.6397527478611119	5.8304367	4.9256897	2.0	1559.0	6.9625697	4.090896	19.456205	0.0	2877	2877	2877	1.0	20	76	191	353	553	4998	0	217	2020-02-29_150340
114	5000	2122	1	0	0	0	2	2658	5.378063	0.6397527478611119	5.8304367	4.9256897	2.0	1559.0	6.9625697	4.090896	19.456205	0.0	2877	2877	2877	1.0	20	76	191	353	553	4998	0	217	2020-02-29_150340
115	5000	2122	1	0	0	0	2	2658	5.378063	0.6397527478611119	5.8304367	4.9256897	2.0	1559.0	6.9625697	4.090896	19.456205	0.0	2877	2877	2877	1.0	20	76	191	353	553	4998	0	217	2020-02-29_150340
115	5000	2122	1	0	0	0	2	2658	5.378063	0.6397527478611119	5.8304367	4.9256897	2.0	1559.0	6.9625697	4.090896	19.456205	0.0	2877	2877	2877	1.0	20	76	191	353	553	4998	0	217	2020-02-29_150341
115	5000	2122	1	0	0	0	2	2658	5.378063	0.6397527478611119	5.8304367	4.9256897	2.0	1559.0	6.9625697	4.090896	19.456205	0.0	2877	2877	2877	1.0	20	76	191	353	553	4998	0	217	2020-02-29_150341
116	5000	2122	1	0	0	0	2	2658	5.378063	0.6397527478611119	5.8304367	4.9256897	2.0	1559.0	6.9625697	4.090896	19.456205	0.0	2877	2877	2877	1.0	20	76	191	353	553	4998	0	217	2020-02-29_150341
116	5000	2122	1	0	0	0	2	2658	5.378063	0.6397527478611119	5.8304367	4.9256897	2.0	1559.0	6.9625697	4.090896	19.456205	0.0	2877	2877	2877	1.0	20	76	191	353	553	4998	0	217	2020-02-29_150341
116	5000	2122	1	0	0	0	2	2658	5.378063	0.6397527478611119	5.8304367	4.9256897	2.0	1559.0	6.9625697	4.090896	19.456205	0.0	2877	2877	2877	1.0	20	76	191	353	553	4998	0	217	2020-02-29_150341
117	5000	2122	1	0	0	0	2	2658	5.378063	0.6397527478611119	5.8304367	4.9256897	2.0	1559.0	6.9625697	4.090896	19.456205	0.0	2877	2877	2877	1.0	20	76	191	353	553	4998	0	217	2020-02-29_150342
117	5000	2122	1	0	0	0	2	2658	5.378063	0.6397527478611119	5.8304367	4.9256897	2.0	1559.0	6.9625697	4.090896	19.456205	0.0	2877	2877	2877	1.0	20	76	191	353	553	4998	0	217	2020-02-29_150342
117	5000	2122	1	0	0	0	2	2658	5.378063	0.6397527478611119	5.8304367	4.9256897	2.0	1559.0	6.9625697	4.090896	19.456205	0.0	2877	2877	2877	1.0	20	76	191	353	553	4998	0	217	2020-02-29_150342
118	5000	2122	1	0	0	0	2	2658	5.378063	0.6397527478611119	5.8304367	4.9256897	2.0	1559.0	6.9625697	4.090896	19.456205	0.0	2877	2877	2877	1.0	20	76	191	353	553	4998	0	217	2020-02-29_150342
118	5000	2122	1	0	0	0	2	2658	5.378063	0.6397527478611119	5.8304367	4.9256897	2.0	1559.0	6.9625697	4.090896	19.456205	0.0	2877	2877	2877	1.0	20	76	191	353	553	4998	0	217	2020-02-29_150342
118	5000	2122	1	0	0	0	2	2658	5.378063	0.6397527478611119	5.8304367	4.9256897	2.0	1559.0	6.9625697	4.090896	19.456205	0.0	2877	2877	2877	1.0	20	76	191	353	553	4998	0	217	2020-02-29_150342
119	5000	2122	1	0	0	0	2	2658	5.378063	0.6397527478611119	5.8304367	4.9256897	2.0	1559.0	6.9625697	4.090896	19.456205	0.0	2877	2877	2877	1.0	20	76	191	353	553	4998	0	217	2020-02-29_150343
119	5000	2122	1	0	0	0	2	2658	5.378063	0.6397527478611119	5.8304367	4.9256897	2.0	1559.0	6.9625697	4.090896	19.456205	0.0	2877	2877	2877	1.0	20	76	191	353	553	4998	0	217	2020-02-29_150343
119	5000	2122	1	0	0	0	2	2658	5.378063	0.6397527478611119	5.8304367	4.9256897	2.0	1559.0	6.9625697	4.090896	19.456205	0.0	2877	2877	2877	1.0	20	76	191	353	553	4998	0	217	2020-02-29_150343
120	5000	2122	1	0	0	0	2	2658	5.378063	0.6397527478611119	5.8304367	4.9256897	2.0	1559.0	6.9625697	4.090896	19.456205	0.0	2877	2877	2877	1.0	20	76	191	353	553	4998	0	217	2020-02-29_150343
120	5000	2122	1	0	0	0	1	2659	5.8304367	NaN	5.8304367	5.8304367	1.0	1559.0	6.9625697	4.090896	19.456205	0.0	2877	2877	2877	0.0	20	76	191	353	553	4999	0	217	2020-02-29_150343
120	5000	2122	0	0	1	0	1	2659	5.8304367	NaN	5.8304367	5.8304367	1.0	1559.0	6.9625697	4.090896	19.456205	0.0	2878	2877	2877	0.0	20	76	191	353	553	4999	0	217	2020-02-29_150344
121	5000	2122	0	0	1	0	1	2659	5.8304367	NaN	5.8304367	5.8304367	1.0	1559.0	6.9625697	4.090896	19.456205	0.0	2878	2877	2877	0.0	20	76	191	353	553	4999	0	217	2020-02-29_150344
121	5000	2122	0	0	1	0	1	2659	5.8304367	NaN	5.8304367	5.8304367	1.0	1559.0	6.9625697	4.090896	19.456205	0.0	2878	2877	2877	0.0	20	76	191	353	553	4999	0	217	2020-02-29_150344
121	5000	2122	0	0	1	0	1	2659	5.8304367	NaN	5.8304367	5.8304367	1.0	1559.0	6.9625697	4.090896	19.456205	0.0	2878	2877	2877	0.0	20	76	191	353	553	4999	0	217	2020-02-29_150344
122	5000	2122	0	0	1	0	1	2659	5.8304367	NaN	5.8304367	5.8304367	1.0	1559.0	6.9625697	4.090896	19.456205	0.0	2878	2877	2877	0.0	20	76	191	353	553	4999	0	217	2020-02-29_150344
122	5000	2122	0	0	1	0	1	2659	5.8304367	NaN	5.8304367	5.8304367	1.0	1559.0	6.9625697	4.090896	19.456205	0.0	2878	2877	2877	0.0	20	76	191	353	553	4999	0	217	2020-02-29_150345
122	5000	2122	0	0	1	0	1	2659	5.8304367	NaN	5.8304367	5.8304367	1.0	1559.0	6.9625697	4.090896	19.456205	0.0	2878	2877	2877	0.0	20	76	191	353	553	4999	0	217	2020-02-29_150345
123	5000	2122	0	0	1	0	1	2659	5.8304367	NaN	5.8304367	5.8304367	1.0	1559.0	6.9625697	4.090896	19.456205	0.0	2878	2877	2877	0.0	20	76	191	353	553	4999	0	217	2020-02-29_150345
123	5000	2122	0	0	1	0	1	2659	5.8304367	NaN	5.8304367	5.8304367	1.0	1559.0	6.9625697	4.090896	19.456205	0.0	2878	2877	2877	0.0	20	76	191	353	553	4999	0	217	2020-02-29_150345
123	5000	2122	0	0	0	0	2	2659	11.543106	8.078934354099651	17.255775	5.8304367	2.0	1559.0	6.9625697	4.090896	19.456205	0.0	2878	2878	2878	0.0	20	76	191	353	553	4998	0	217	2020-02-29_150345
124	5000	2122	0	0	0	0	2	2659	11.543106	8.078934354099651	17.255775	5.8304367	2.0	1559.0	6.9625697	4.090896	19.456205	0.0	2878	2878	2878	0.0	20	76	191	353	553	4998	0	217	2020-02-29_150346
124	5000	2122	0	0	0	0	2	2659	11.543106	8.078934354099651	17.255775	5.8304367	2.0	1559.0	6.9625697	4.090896	19.456205	0.0	2878	2878	2878	0.0	20	76	191	353	553	4998	0	217	2020-02-29_150346
124	5000	2122	0	0	0	0	2	2659	11.543106	8.078934354099651	17.255775	5.8304367	2.0	1559.0	6.9625697	4.090896	19.456205	0.0	2878	2878	2878	0.0	20	76	191	353	553	4998	0	217	2020-02-29_150346
125	5000	2122	0	0	0	0	2	2659	11.543106	8.078934354099651	17.255775	5.8304367	2.0	1559.0	6.9625697	4.090896	19.456205	0.0	2878	2878	2878	0.0	20	76	191	353	553	4998	0	217	2020-02-29_150346
125	5000	2122	0	0	0	0	1	2660	17.255775	NaN	17.255775	17.255775	1.0	1559.0	6.9625697	4.090896	19.456205	0.0	2878	2878	2878	0.0	20	76	191	353	553	4999	0	217	2020-02-29_150346
125	5000	2122	0	0	0	0	1	2660	17.255775	NaN	17.255775	17.255775	1.0	1559.0	6.9625697	4.090896	19.456205	0.0	2878	2878	2878	0.0	20	76	191	353	553	4999	0	217	2020-02-29_150347
126	5000	2122	0	0	0	0	1	2660	17.255775	NaN	17.255775	17.255775	1.0	1559.0	6.9625697	4.090896	19.456205	0.0	2878	2878	2878	0.0	20	76	191	353	553	4999	0	217	2020-02-29_150347
126	5000	2122	0	0	0	0	1	2660	17.255775	NaN	17.255775	17.255775	1.0	1559.0	6.9625697	4.090896	19.456205	0.0	2878	2878	2878	0.0	20	76	191	353	553	4999	0	217	2020-02-29_150347
126	5000	2122	0	0	0	0	1	2660	17.255775	NaN	17.255775	17.255775	1.0	1559.0	6.9625697	4.090896	19.456205	0.0	2878	2878	2878	0.0	20	76	191	353	553	4999	0	217	2020-02-29_150347
127	5000	2122	0	0	0	0	1	2660	17.255775	NaN	17.255775	17.255775	1.0	1559.0	6.9625697	4.090896	19.456205	0.0	2878	2878	2878	0.0	20	76	191	353	553	4999	0	217	2020-02-29_150347
127	5000	2122	0	0	0	0	1	2660	17.255775	NaN	17.255775	17.255775	1.0	1559.0	6.9625697	4.090896	19.456205	0.0	2878	2878	2878	0.0	20	76	191	353	553	4999	0	217	2020-02-29_150347
127	5000	2122	0	0	0	0	0	2660	NaN	-0.0	9999.0	9999.0	0.0	1559.0	6.9625697	4.090896	19.456205	0.0	2878	2878	2878	0.0	20	76	191	353	553	5000	0	218	2020-02-29_150348
128	5000	2122	0	0	0	0	0	2660	NaN	-0.0	9999.0	9999.0	0.0	1559.0	6.9625697	4.090896	19.456205	0.0	2878	2878	2878	0.0	20	76	191	353	553	5000	0	218	2020-02-29_150348
128	5000	2122	0	0	0	0	0	2660	NaN	-0.0	9999.0	9999.0	0.0	1559.0	6.9625697	4.090896	19.456205	0.0	2878	2878	2878	0.0	20	76	191	353	553	5000	0	218	2020-02-29_150348
128	5000	2122	0	0	0	0	0	2660	NaN	-0.0	9999.0	9999.0	0.0	1559.0	6.9625697	4.090896	19.456205	0.0	2878	2878	2878	0.0	20	76	191	353	553	5000	0	218	2020-02-29_150348
129	5000	2122	0	0	0	0	0	2660	NaN	-0.0	9999.0	9999.0	0.0	1559.0	6.9625697	4.090896	19.456205	0.0	2878	2878	2878	0.0	20	76	191	353	553	5000	0	218	2020-02-29_150348
129	5000	2122	0	0	0	0	0	2660	NaN	-0.0	9999.0	9999.0	0.0	1559.0	6.9625697	4.090896	19.456205	0.0	2878	2878	2878	0.0	20	76	191	353	553	5000	0	218	2020-02-29_150349
129	5000	2122	0	0	0	0	0	2660	NaN	-0.0	9999.0	9999.0	0.0	1559.0	6.9625697	4.090896	19.456205	0.0	2878	2878	2878	0.0	20	76	191	353	553	5000	0	218	2020-02-29_150349
130	5000	2122	0	0	0	0	0	2660	NaN	-0.0	9999.0	9999.0	0.0	1559.0	6.9625697	4.090896	19.456205	0.0	2878	2878	2878	0.0	20	76	191	353	553	5000	0	218	2020-02-29_150349
130	5000	2122	0	0	0	0	0	2660	NaN	-0.0	9999.0	9999.0	0.0	1559.0	6.9625697	4.090896	19.456205	0.0	2878	2878	2878	0.0	20	76	191	353	553	5000	0	218	2020-02-29_150349
130	5000	2122	0	0	0	0	0	2660	NaN	-0.0	9999.0	9999.0	0.0	1559.0	6.9625697	4.090896	19.456205	0.0	2878	2878	2878	0.0	20	76	191	353	553	5000	0	218	2020-02-29_150349
131	5000	2122	0	0	0	0	0	2660	NaN	-0.0	9999.0	9999.0	0.0	1559.0	6.9625697	4.090896	19.456205	0.0	2878	2878	2878	0.0	20	76	191	353	553	5000	0	218	2020-02-29_150350
131	5000	2122	0	0	0	0	0	2660	NaN	-0.0	9999.0	9999.0	0.0	1559.0	6.9625697	4.090896	19.456205	0.0	2878	2878	2878	0.0	20	76	191	353	553	5000	0	218	2020-02-29_150350
131	5000	2122	0	0	0	0	0	2660	NaN	-0.0	9999.0	9999.0	0.0	1559.0	6.9625697	4.090896	19.456205	0.0	2878	2878	2878	0.0	20	76	191	353	553	5000	0	218	2020-02-29_150350
132	5000	2122	0	0	0	0	0	2660	NaN	-0.0	9999.0	9999.0	0.0	1559.0	6.9625697	4.090896	19.456205	0.0	2878	2878	2878	0.0	20	76	191	353	553	5000	0	218	2020-02-29_150350
132	5000	2122	0	0	0	0	0	2660	NaN	-0.0	9999.0	9999.0	0.0	1559.0	6.9625697	4.090896	19.456205	0.0	2878	2878	2878	0.0	20	76	191	353	553	5000	0	218	2020-02-29_150350
132	5000	2122	0	0	0	0	0	2660	NaN	-0.0	9999.0	9999.0	0.0	1559.0	6.9625697	4.090896	19.456205	0.0	2878	2878	2878	0.0	20	76	191	353	553	5000	0	218	2020-02-29_150351
133	5000	2122	0	0	0	0	0	2660	NaN	-0.0	9999.0	9999.0	0.0	1559.0	6.9625697	4.090896	19.456205	0.0	2878	2878	2878	0.0	20	76	191	353	553	5000	0	218	2020-02-29_150351
133	5000	2122	0	0	0	0	0	2660	NaN	-0.0	9999.0	9999.0	0.0	1559.0	6.9625697	4.090896	19.456205	0.0	2878	2878	2878	0.0	20	76	191	353	553	5000	0	218	2020-02-29_150351
133	5000	2122	0	0	0	0	0	2660	NaN	-0.0	9999.0	9999.0	0.0	1559.0	6.9625697	4.090896	19.456205	0.0	2878	2878	2878	0.0	20	76	191	353	553	5000	0	218	2020-02-29_150351
134	5000	2122	0	0	0	0	0	2660	NaN	-0.0	9999.0	9999.0	0.0	1559.0	6.9625697	4.090896	19.456205	0.0	2878	2878	2878	0.0	20	76	191	353	553	5000	0	218	2020-02-29_150351
134	5000	2122	0	0	0	0	0	2660	NaN	-0.0	9999.0	9999.0	0.0	1559.0	6.9625697	4.090896	19.456205	0.0	2878	2878	2878	0.0	20	76	191	353	553	5000	0	218	2020-02-29_150351
134	5000	2122	0	0	0	0	0	2660	NaN	-0.0	9999.0	9999.0	0.0	1559.0	6.9625697	4.090896	19.456205	0.0	2878	2878	2878	0.0	20	76	191	353	553	5000	0	218	2020-02-29_150352
135	5000	2122	0	0	0	0	0	2660	NaN	-0.0	9999.0	9999.0	0.0	1559.0	6.9625697	4.090896	19.456205	0.0	2878	2878	2878	0.0	20	76	191	353	553	5000	0	218	2020-02-29_150352
135	5000	2122	0	0	0	0	0	2660	NaN	-0.0	9999.0	9999.0	0.0	1559.0	6.9625697	4.090896	19.456205	0.0	2878	2878	2878	0.0	20	76	191	353	553	5000	0	218	2020-02-29_150352
135	5000	2122	0	0	0	0	0	2660	NaN	-0.0	9999.0	9999.0	0.0	1559.0	6.9625697	4.090896	19.456205	0.0	2878	2878	2878	0.0	20	76	191	353	553	5000	0	218	2020-02-29_150352
136	5000	2122	0	0	0	0	0	2660	NaN	-0.0	9999.0	9999.0	0.0	1559.0	6.9625697	4.090896	19.456205	0.0	2878	2878	2878	0.0	20	76	191	353	553	5000	0	218	2020-02-29_150352
136	5000	2122	0	0	0	0	0	2660	NaN	-0.0	9999.0	9999.0	0.0	1559.0	6.9625697	4.090896	19.456205	0.0	2878	2878	2878	0.0	20	76	191	353	553	5000	0	218	2020-02-29_150353
136	5000	2122	0	0	0	0	0	2660	NaN	-0.0	9999.0	9999.0	0.0	1559.0	6.9625697	4.090896	19.456205	0.0	2878	2878	2878	0.0	20	76	191	353	553	5000	0	218	2020-02-29_150353
137	5000	2122	0	0	0	0	0	2660	NaN	-0.0	9999.0	9999.0	0.0	1559.0	6.9625697	4.090896	19.456205	0.0	2878	2878	2878	0.0	20	76	191	353	553	5000	0	218	2020-02-29_150353
