# Supplementary material for: Discrete simulation analysis of COVID-19 and prediction of isolation bed numbers
Source: PeerJ. 2021 Jun 23;9:e11629. doi: 10.7717/peerj.11629 (PMC8234972; doi:10.7717/peerj.11629)
Supplement: Supplemental Information 3 [file peerj-09-11629-s003.zip › raw_data/Hospital response time_output_2020-02-29_150400.csv]

worldTime(Day)	CITY_PERSON_SIZE	NORMAL	SHADOW	SUPER	CONFIRMED	DIAGNOSIS	FREEZE	CURED	shadow_average	shadow_std	shadow_max	shadow_min	real_countTmp	max_count	count_shadow_average	count_shadow_std	count_shadow_max	count_shadow_min	sum_confirmed_mark	sum_diagnosis_mark	sum_freeze_mark	r0	G1num	G2num	G3Num	G4Num	G5Num	BED_CanUse	BED_Need	DEATH	recordTime
0	5000	4973	27	0	0	0	0	0	NaN	-0.0	9999.0	9999.0	0.0	0.0	NaN	-0.0	9999.0	9999.0	0	0	0	0.0	0	0	0	0	0	5000	0	0	2020-02-29_150401
0	5000	4968	31	0	1	0	0	0	NaN	-0.0	9999.0	9999.0	0.0	0.0	NaN	-0.0	9999.0	9999.0	1	0	0	0.0	0	0	0	0	0	5000	0	0	2020-02-29_150402
0	5000	4964	33	0	3	0	0	0	NaN	-0.0	9999.0	9999.0	0.0	0.0	NaN	-0.0	9999.0	9999.0	3	0	0	0.0	0	0	0	0	0	5000	0	0	2020-02-29_150402
1	5000	4953	44	0	3	0	0	0	NaN	-0.0	9999.0	9999.0	0.0	0.0	NaN	-0.0	9999.0	9999.0	3	0	0	0.0	0	0	0	0	0	5000	0	0	2020-02-29_150402
1	5000	4949	48	0	3	0	0	0	NaN	-0.0	9999.0	9999.0	0.0	0.0	NaN	-0.0	9999.0	9999.0	3	0	0	0.0	0	0	0	0	0	5000	0	0	2020-02-29_150402
1	5000	4939	57	0	4	0	0	0	NaN	-0.0	9999.0	9999.0	0.0	0.0	NaN	-0.0	9999.0	9999.0	4	0	0	0.0	0	0	0	0	0	5000	0	0	2020-02-29_150403
2	5000	4930	65	0	5	0	0	0	NaN	-0.0	9999.0	9999.0	0.0	0.0	NaN	-0.0	9999.0	9999.0	5	0	0	0.0	0	0	0	0	0	5000	0	0	2020-02-29_150403
2	5000	4925	69	0	6	0	0	0	NaN	-0.0	9999.0	9999.0	0.0	0.0	NaN	-0.0	9999.0	9999.0	6	0	0	0.0	0	0	0	0	0	5000	0	0	2020-02-29_150403
2	5000	4913	75	0	12	0	0	0	NaN	-0.0	9999.0	9999.0	0.0	0.0	NaN	-0.0	9999.0	9999.0	12	0	0	0.0	0	0	0	0	0	5000	0	0	2020-02-29_150403
3	5000	4901	87	0	11	0	1	0	0.0	NaN	0.0	0.0	1.0	1.0	0.0	NaN	0.0	0.0	12	1	1	2.0	1	0	0	0	0	4999	0	0	2020-02-29_150403
3	5000	4892	94	0	12	0	2	0	0.0	0.0	0.0	0.0	2.0	2.0	0.0	0.0	0.0	0.0	14	2	2	2.5	1	1	0	0	0	4998	0	0	2020-02-29_150403
3	5000	4877	106	0	14	0	3	0	0.037252206	0.06452272010106029	0.11175662	0.0	3.0	3.0	0.037252206	0.06452272	0.11175662	0.0	17	3	3	1.6666666	1	1	1	0	0	4997	0	0	2020-02-29_150404
4	5000	4859	121	0	17	0	3	0	0.037252206	0.06452272010106029	0.11175662	0.0	3.0	3.0	0.037252206	0.06452272	0.11175662	0.0	20	3	3	1.6666666	1	1	1	0	0	4997	0	0	2020-02-29_150404
4	5000	4834	139	0	23	0	4	0	0.027939156	0.055878310562046694	0.11175662	0.0	4.0	4.0	0.027939156	0.05587831	0.11175662	0.0	27	4	4	1.5	1	1	2	0	0	4996	0	0	2020-02-29_150404
4	5000	4822	144	0	29	0	5	0	0.022351325	0.049979082217257116	0.11175662	0.0	5.0	5.0	0.022351325	0.049979083	0.11175662	0.0	34	5	5	1.4	1	1	2	1	0	4995	0	0	2020-02-29_150404
5	5000	4803	163	0	29	0	5	0	0.022351325	0.049979082217257116	0.11175662	0.0	5.0	5.0	0.022351325	0.049979083	0.11175662	0.0	34	5	5	1.4	1	1	2	1	0	4995	0	0	2020-02-29_150404
5	5000	4787	173	0	32	0	8	0	0.28853515	0.7719354011285351	2.1965246	0.0	8.0	8.0	0.28853515	0.7719354	2.1965246	0.0	40	8	8	1.5	2	3	2	1	0	4992	0	0	2020-02-29_150405
5	5000	4763	196	0	29	0	12	0	0.47822845	0.7248230488002873	2.1965246	0.0	12.0	12.0	0.47822845	0.72482306	2.1965246	0.0	41	12	12	1.5833334	2	4	4	2	0	4988	0	0	2020-02-29_150405
6	5000	4740	216	0	31	0	13	0	0.44144166	0.7065268556224592	2.1965246	0.0	13.0	13.0	0.44144166	0.7065269	2.1965246	0.0	44	13	13	1.5384616	2	5	4	2	0	4987	0	0	2020-02-29_150405
6	5000	4718	233	0	34	0	15	0	0.49040183	0.733469546917797	2.1965246	0.0	15.0	15.0	0.49040183	0.73346955	2.1965246	0.0	49	15	15	1.4	2	6	5	2	0	4985	0	0	2020-02-29_150405
6	5000	4693	255	0	32	0	20	0	0.5761062	0.874808801469713	2.9080348	0.0	20.0	20.0	0.5761062	0.8748088	2.9080348	0.0	52	20	20	1.2	2	7	7	4	0	4980	0	0	2020-02-29_150405
7	5000	4655	289	0	33	0	23	0	0.5009619	0.8368322984600018	2.9080348	0.0	23.0	23.0	0.5009619	0.8368323	2.9080348	0.0	56	23	23	1.0869565	2	9	7	5	0	4977	0	0	2020-02-29_150406
7	5000	4628	306	0	36	0	30	0	0.77167296	1.2472996153651745	4.2543206	0.0	30.0	30.0	0.77167296	1.2472997	4.2543206	0.0	66	30	30	1.5	3	10	8	7	1	4970	0	0	2020-02-29_150406
7	5000	4606	317	0	43	0	34	0	0.9852362	1.4101373137578992	4.5390253	0.0	34.0	34.0	0.9852362	1.4101373	4.5390253	0.0	77	34	34	1.5	4	10	9	8	2	4966	0	0	2020-02-29_150406
8	5000	4579	334	0	50	0	37	0	0.90535223	1.3773570665396258	4.5390253	0.0	37.0	37.0	0.90535223	1.3773571	4.5390253	0.0	87	37	37	1.4324324	4	11	10	9	2	4963	0	0	2020-02-29_150406
8	5000	4546	359	0	55	0	40	0	1.1147293	1.5622846073463044	5.227527	0.0	40.0	40.0	1.1147293	1.5622846	5.227527	0.0	95	40	40	1.45	5	12	11	9	2	4960	0	0	2020-02-29_150407
8	5000	4520	381	0	58	0	41	0	1.2201952	1.6839711768567338	5.4388275	0.0	41.0	41.0	1.2201952	1.6839712	5.4388275	0.0	99	41	41	1.5121951	5	13	11	9	2	4959	0	0	2020-02-29_150407
9	5000	4474	412	0	70	0	44	0	1.4789491	1.9198082456599044	5.9395957	0.0	44.0	44.0	1.4789491	1.9198083	5.9395957	0.0	114	44	44	1.7045455	6	14	11	10	2	4956	0	0	2020-02-29_150407
9	5000	4435	436	0	79	0	50	0	1.5173464	1.9232050317495346	5.9395957	0.0	50.0	50.0	1.5173464	1.923205	5.9395957	0.0	129	50	50	1.64	6	14	13	13	3	4950	0	0	2020-02-29_150407
9	5000	4399	457	0	90	0	54	0	1.5911051	2.010622307203753	6.455509	0.0	54.0	54.0	1.5911051	2.0106223	6.455509	0.0	144	54	54	1.6666666	7	14	15	13	3	4946	0	0	2020-02-29_150408
10	5000	4360	487	0	92	0	61	0	1.6026524	2.1046256392577036	6.7463145	0.0	61.0	61.0	1.6026524	2.1046257	6.7463145	0.0	153	61	61	1.4918033	8	14	16	15	4	4939	0	0	2020-02-29_150408
10	5000	4316	518	0	97	0	69	0	1.6927544	2.1872929066312574	7.3126774	0.0	69.0	69.0	1.6927544	2.1872928	7.3126774	0.0	166	69	69	1.4347826	9	14	20	16	5	4931	0	0	2020-02-29_150408
10	5000	4278	537	0	105	0	80	0	1.8842685	2.2507449082602244	7.3126774	0.0	80.0	80.0	1.8842685	2.2507448	7.3126774	0.0	185	80	80	1.45	9	16	21	20	6	4920	0	0	2020-02-29_150409
11	5000	4231	570	0	110	0	88	0	1.9572355	2.274903548994234	7.9619937	0.0	88.0	88.0	1.9572355	2.2749035	7.9619937	0.0	199	89	89	1.4318181	10	17	24	22	8	4912	0	1	2020-02-29_150409
11	5000	4175	606	0	121	0	97	0	2.1242979	2.4323957749058907	8.296332	0.0	97.0	97.0	2.1242979	2.4323957	8.296332	0.0	219	98	98	1.6804124	11	19	24	23	11	4903	0	1	2020-02-29_150409
11	5000	4134	623	0	140	0	102	0	2.102516	2.4883331820399994	8.399716	0.0	102.0	102.0	2.102516	2.4883332	8.399716	0.0	243	103	103	1.6960784	11	20	25	24	11	4898	0	1	2020-02-29_150410
12	5000	4099	632	0	151	0	117	0	2.345285	2.699946833899473	8.715007	0.0	117.0	117.0	2.345285	2.6999469	8.715007	0.0	269	118	118	1.7521367	11	26	29	28	11	4883	0	1	2020-02-29_150410
12	5000	4055	651	0	163	0	130	0	2.4177015	2.695165746259549	8.715007	0.0	130.0	130.0	2.4177015	2.6951656	8.715007	0.0	294	131	131	1.6846154	11	27	30	35	15	4870	0	1	2020-02-29_150411
12	5000	4015	659	0	181	0	144	0	2.6721542	2.8132196989055624	9.504992	0.0	144.0	144.0	2.6721542	2.8132198	9.504992	0.0	326	145	145	1.7361112	12	31	31	37	20	4856	0	1	2020-02-29_150411
13	5000	3964	681	0	199	0	155	0	2.692417	2.7908923560350467	9.504992	0.0	155.0	155.0	2.692417	2.7908924	9.504992	0.0	355	156	156	1.6903226	12	33	33	39	21	4845	0	1	2020-02-29_150411
13	5000	3928	700	0	200	0	171	0	2.6713588	2.7489060913842196	9.504992	0.0	171.0	171.0	2.6713588	2.7489061	9.504992	0.0	372	172	172	1.6491228	12	33	35	41	27	4829	0	1	2020-02-29_150412
13	5000	3901	700	0	209	0	189	0	2.7486227	2.8580497630694173	10.374401	0.0	189.0	189.0	2.7486227	2.8580499	10.374401	0.0	399	190	190	1.6455027	13	34	40	42	34	4811	0	1	2020-02-29_150412
14	5000	3860	716	0	222	0	200	1	2.8088655	2.8861342730147044	10.374401	0.0	200.0	200.0	2.8088655	2.8861344	10.374401	0.0	424	202	202	1.635	13	35	43	46	35	4800	0	1	2020-02-29_150413
14	5000	3807	750	0	221	0	219	1	2.949945	2.932757343470672	11.109452	0.0	219.0	219.0	2.949945	2.9327574	11.109452	0.0	443	222	222	1.6438357	14	39	48	48	38	4781	0	2	2020-02-29_150413
14	5000	3767	767	0	220	0	243	1	3.0822392	2.995301222643171	11.651149	0.0	243.0	243.0	3.0822392	2.9953012	11.651149	0.0	466	246	246	1.6296296	14	40	54	53	42	4757	0	2	2020-02-29_150413
15	5000	3736	765	0	228	0	267	1	3.1894336	3.024853121131495	11.801286	0.0	267.0	267.0	3.1894336	3.0248532	11.801286	0.0	499	271	271	1.5955056	15	41	57	59	47	4733	0	3	2020-02-29_150414
15	5000	3694	774	0	235	0	290	1	3.3093576	3.06832471957872	11.801286	0.0	290.0	290.0	3.3093576	3.0683248	11.801286	0.0	532	297	297	1.5586207	15	41	58	65	57	4710	0	6	2020-02-29_150414
15	5000	3656	790	0	225	0	321	2	3.4603956	3.1033516823143867	12.444768	0.0	321.0	321.0	3.4603956	3.1033516	12.444768	0.0	554	329	329	1.5919003	17	43	67	70	62	4679	0	6	2020-02-29_150415
16	5000	3612	801	0	229	0	350	2	3.6545615	3.1964524154808864	12.893508	0.0	350.0	350.0	3.6545615	3.1964524	12.893508	0.0	587	358	358	1.6171429	17	46	72	78	68	4650	0	6	2020-02-29_150415
16	5000	3564	820	0	243	0	364	3	3.724812	3.216097136629478	12.893508	0.0	364.0	364.0	3.724812	3.216097	12.893508	0.0	616	373	373	1.6428572	17	47	75	80	70	4636	0	6	2020-02-29_150416
16	5000	3525	825	0	251	0	388	3	3.7969685	3.206571929415148	12.893508	0.0	388.0	388.0	3.7969685	3.2065718	12.893508	0.0	650	399	399	1.6340206	17	49	79	83	76	4612	0	8	2020-02-29_150416
17	5000	3482	837	0	255	0	415	3	3.8293796	3.2086254994187184	12.893508	0.0	415.0	415.0	3.8293796	3.2086256	12.893508	0.0	681	426	426	1.6168674	17	49	86	86	79	4585	0	8	2020-02-29_150416
17	5000	3444	846	0	263	0	435	4	3.8757012	3.2047854701950245	12.893508	0.0	435.0	435.0	3.8757012	3.2047856	12.893508	0.0	710	447	447	1.5862069	17	49	87	90	87	4565	0	8	2020-02-29_150417
17	5000	3403	851	0	276	0	458	4	3.8983839	3.21160079899069	12.893508	0.0	458.0	458.0	3.8983839	3.2116008	12.893508	0.0	746	470	470	1.5458515	17	49	90	91	92	4542	0	8	2020-02-29_150417
18	5000	3375	842	0	282	0	488	4	3.9876702	3.244798312274787	14.376476	0.0	488.0	488.0	3.9876702	3.2447984	14.376476	0.0	783	501	501	1.5143442	17	52	94	96	97	4512	0	9	2020-02-29_150418
18	5000	3336	853	0	279	0	518	5	4.124943	3.281882524832252	14.376476	0.0	518.0	518.0	4.124943	3.2818825	14.376476	0.0	811	532	532	1.503861	17	55	100	102	102	4482	0	9	2020-02-29_150418
18	5000	3298	854	0	292	0	539	5	4.201197	3.3238655736483342	14.376476	0.0	539.0	539.0	4.201197	3.3238657	14.376476	0.0	848	556	556	1.5213358	17	57	106	108	109	4461	0	12	2020-02-29_150419
19	5000	3255	861	0	296	0	570	6	4.2874413	3.3492733978732123	15.0915575	0.0	570.0	570.0	4.2874413	3.3492734	15.0915575	0.0	884	588	588	1.477193	17	59	113	114	117	4430	0	12	2020-02-29_150419
19	5000	3216	878	0	287	0	600	6	4.33268	3.3529792405557264	15.0915575	0.0	600.0	600.0	4.33268	3.3529792	15.0915575	0.0	906	619	619	1.455	17	59	117	121	126	4400	0	13	2020-02-29_150420
19	5000	3170	885	0	293	0	627	9	4.3909445	3.3486150127570817	15.0915575	0.0	627.0	627.0	4.3909445	3.348615	15.0915575	0.0	945	652	652	1.4354067	17	59	119	128	130	4373	0	16	2020-02-29_150420
20	5000	3148	876	0	293	0	656	9	4.489004	3.3934039141416275	16.695839	0.0	656.0	656.0	4.489004	3.393404	16.695839	0.0	976	683	683	1.4588414	18	61	122	135	137	4344	0	18	2020-02-29_150421
20	5000	3115	876	0	297	0	682	11	4.587808	3.4277765255154122	16.695839	0.0	682.0	682.0	4.587808	3.4277766	16.695839	0.0	1009	712	712	1.4530792	18	63	126	141	144	4318	0	19	2020-02-29_150421
20	5000	3074	885	0	293	0	709	16	4.67092	3.443600737561468	16.695839	0.0	709.0	709.0	4.67092	3.4436007	16.695839	0.0	1041	748	748	1.4358251	18	64	130	148	151	4291	0	23	2020-02-29_150422
21	5000	3047	868	0	299	0	743	19	4.763952	3.4577591813945854	16.89955	0.0	743.0	743.0	4.763952	3.4577591	16.89955	0.0	1085	786	786	1.4118439	18	67	133	156	158	4257	0	24	2020-02-29_150422
21	5000	3016	855	0	314	0	767	23	4.7834196	3.4611418170767694	16.89955	0.0	767.0	767.0	4.7834196	3.4611418	16.89955	0.0	1129	815	815	1.3911343	18	69	137	160	166	4233	0	25	2020-02-29_150423
21	5000	2981	850	0	320	0	799	25	4.8668537	3.4839028350735326	16.89955	0.0	799.0	799.0	4.8668537	3.483903	16.89955	0.0	1169	849	849	1.3842303	18	72	139	167	170	4201	0	25	2020-02-29_150423
22	5000	2951	852	0	312	0	830	28	4.962365	3.4866020714761494	16.89955	0.0	830.0	830.0	4.962365	3.486602	16.89955	0.0	1197	885	885	1.3771085	18	74	141	174	180	4170	0	27	2020-02-29_150424
22	5000	2922	835	0	334	0	850	31	5.00049	3.5264622462350412	19.042738	0.0	850.0	850.0	5.00049	3.5264623	19.042738	0.0	1243	909	909	1.377647	19	75	143	176	185	4150	0	28	2020-02-29_150424
22	5000	2896	817	0	337	0	880	40	5.115306	3.60402147004298	19.25698	0.0	880.0	880.0	5.115306	3.6040215	19.25698	0.0	1287	950	950	1.3613636	19	77	147	185	195	4120	0	30	2020-02-29_150425
23	5000	2882	795	0	345	0	898	44	5.2038746	3.659199104023412	19.671669	0.0	898.0	898.0	5.2038746	3.659199	19.671669	0.0	1323	978	978	1.3596882	20	77	149	188	197	4102	0	36	2020-02-29_150425
23	5000	2860	785	0	345	0	925	47	5.3210807	3.6939332093632684	19.671669	0.0	925.0	925.0	5.3210807	3.6939332	19.671669	0.0	1355	1010	1010	1.3794595	20	81	151	192	200	4075	0	38	2020-02-29_150426
23	5000	2831	762	0	363	0	952	51	5.3795853	3.719370044979948	19.671669	0.0	952.0	952.0	5.3795853	3.7193701	19.671669	0.0	1407	1044	1044	1.3571428	20	84	156	197	206	4048	0	41	2020-02-29_150426
24	5000	2809	751	0	354	0	988	54	5.466086	3.717833462133645	19.671669	0.0	988.0	988.0	5.466086	3.7178335	19.671669	0.0	1440	1086	1086	1.3360324	20	84	162	202	215	4012	0	44	2020-02-29_150427
24	5000	2781	753	0	334	0	1018	64	5.590346	3.744257790289884	19.671669	0.0	1018.0	1018.0	5.590346	3.7442577	19.671669	0.0	1466	1132	1132	1.3516699	20	85	171	214	223	3982	0	50	2020-02-29_150427
24	5000	2769	714	0	345	0	1052	69	5.612683	3.7571765892963747	19.671669	0.0	1052.0	1052.0	5.612683	3.7571766	19.671669	0.0	1517	1172	1172	1.3212928	20	85	175	221	226	3948	0	51	2020-02-29_150428
25	5000	2755	689	0	355	0	1073	75	5.6616235	3.769918566160733	19.671669	0.0	1073.0	1073.0	5.6616235	3.7699187	19.671669	0.0	1556	1201	1201	1.3028891	20	86	178	225	232	3927	0	53	2020-02-29_150428
25	5000	2732	686	0	338	0	1108	82	5.736605	3.7778913225301536	19.671669	0.0	1108.0	1108.0	5.736605	3.7778914	19.671669	0.0	1582	1244	1244	1.2788808	20	86	181	233	239	3892	0	54	2020-02-29_150429
25	5000	2716	679	0	314	0	1146	89	5.771306	3.803030040749708	19.671669	0.0	1146.0	1146.0	5.771306	3.80303	19.671669	0.0	1605	1291	1291	1.2539268	20	87	183	243	248	3854	0	56	2020-02-29_150429
26	5000	2701	662	0	313	0	1171	97	5.8593383	3.8401899521258325	19.671669	0.0	1171.0	1171.0	5.8593383	3.84019	19.671669	0.0	1637	1324	1324	1.2391119	20	87	185	249	254	3829	0	56	2020-02-29_150430
26	5000	2690	641	0	312	0	1192	108	5.9143333	3.847649186026193	19.671669	0.0	1192.0	1192.0	5.9143333	3.847649	19.671669	0.0	1669	1357	1357	1.2348993	20	87	189	254	262	3808	0	57	2020-02-29_150430
26	5000	2677	622	0	292	0	1226	121	6.039625	3.880850774163217	19.671669	0.0	1226.0	1226.0	6.039625	3.8808508	19.671669	0.0	1701	1409	1409	1.2226753	20	90	192	269	266	3774	0	62	2020-02-29_150431
27	5000	2662	604	0	294	0	1246	130	6.1044326	3.8679748350190724	19.671669	0.0	1246.0	1246.0	6.1044326	3.8679748	19.671669	0.0	1734	1440	1440	1.2126806	20	90	194	272	272	3754	0	64	2020-02-29_150431
27	5000	2645	592	0	292	0	1268	137	6.141237	3.912734242212612	19.81547	0.0	1268.0	1268.0	6.141237	3.9127343	19.81547	0.0	1763	1471	1471	1.2105678	20	90	195	275	276	3732	0	66	2020-02-29_150432
27	5000	2630	582	0	271	0	1303	147	6.206021	3.913663131836601	19.81547	0.0	1303.0	1303.0	6.206021	3.9136631	19.81547	0.0	1788	1517	1517	1.1857252	20	92	196	281	285	3697	0	67	2020-02-29_150432
28	5000	2616	570	0	258	0	1328	156	6.2777534	3.940405001084381	19.81547	0.0	1328.0	1328.0	6.2777534	3.940405	19.81547	0.0	1814	1556	1556	1.1731927	20	92	199	290	290	3672	0	72	2020-02-29_150433
28	5000	2600	551	0	266	0	1335	175	6.356388	3.974901253295446	19.81547	0.0	1335.0	1335.0	6.356388	3.9749012	19.81547	0.0	1849	1583	1583	1.164045	20	93	200	292	298	3665	0	73	2020-02-29_150433
28	5000	2587	528	0	278	0	1335	196	6.412815	3.9781722312454795	19.81547	0.0	1335.0	1335.0	6.356388	3.9749012	19.81547	0.0	1885	1607	1607	1.1595505	20	93	202	297	301	3665	0	76	2020-02-29_150434
29	5000	2576	508	0	279	0	1345	215	6.4777803	3.9895017663703407	19.81547	0.0	1345.0	1345.0	6.4777803	3.9895017	19.81547	0.0	1916	1637	1637	1.139777	20	93	202	298	310	3655	0	77	2020-02-29_150434
29	5000	2567	495	0	268	0	1356	231	6.5224876	3.999372552297767	19.81547	0.0	1356.0	1356.0	6.5224876	3.9993725	19.81547	0.0	1938	1670	1670	1.1231563	20	93	206	301	312	3644	0	83	2020-02-29_150435
29	5000	2557	467	0	274	0	1369	247	6.5695558	3.996584506957465	19.81547	0.0	1369.0	1369.0	6.5695558	3.9965844	19.81547	0.0	1976	1702	1702	1.101534	20	93	207	302	318	3631	0	86	2020-02-29_150435
30	5000	2543	460	0	261	0	1373	273	6.6549563	4.019841811450659	19.831358	0.0	1373.0	1373.0	6.6549563	4.0198417	19.831358	0.0	1997	1736	1736	1.0924982	20	94	210	307	321	3627	0	90	2020-02-29_150436
30	5000	2529	454	0	253	0	1376	294	6.7138166	4.0198918691487755	19.831358	0.0	1376.0	1376.0	6.7138166	4.0198917	19.831358	0.0	2017	1764	1764	1.0661337	20	94	211	310	328	3624	0	94	2020-02-29_150436
30	5000	2515	437	0	259	0	1386	307	6.776723	4.046358406940971	19.831358	0.0	1386.0	1386.0	6.776723	4.0463586	19.831358	0.0	2048	1789	1789	1.0584415	20	94	212	314	333	3614	0	96	2020-02-29_150437
31	5000	2504	423	0	258	0	1382	334	6.8475833	4.064319379256699	19.831358	0.0	1382.0	1386.0	6.776723	4.0463586	19.831358	0.0	2073	1815	1815	1.0484805	20	94	215	317	337	3618	0	99	2020-02-29_150437
31	5000	2497	409	0	243	0	1401	349	6.901899	4.087716818375687	19.831358	0.0	1401.0	1401.0	6.901899	4.087717	19.831358	0.0	2094	1851	1851	1.0364026	20	95	218	319	344	3599	0	101	2020-02-29_150438
31	5000	2482	403	0	230	0	1411	371	6.9794602	4.098373248534321	19.831358	0.0	1411.0	1411.0	6.9794602	4.0983734	19.831358	0.0	2115	1885	1885	1.0262226	20	95	219	323	347	3589	0	103	2020-02-29_150438
32	5000	2475	387	0	222	0	1410	403	7.083796	4.121571358580025	20.600159	0.0	1410.0	1411.0	6.9794602	4.0983734	19.831358	0.0	2138	1916	1916	1.0134752	20	95	224	327	353	3590	0	103	2020-02-29_150439
32	5000	2467	371	0	223	0	1403	431	7.1203914	4.132408655983678	20.600159	0.0	1403.0	1411.0	6.9794602	4.0983734	19.831358	0.0	2162	1939	1939	1.0014255	20	95	225	329	357	3597	0	105	2020-02-29_150439
32	5000	2452	368	0	204	0	1417	451	7.1522636	4.142959109587713	20.600159	0.0	1417.0	1417.0	7.1522636	4.142959	20.600159	0.0	2180	1976	1976	0.9894143	20	95	227	331	362	3583	0	108	2020-02-29_150440
33	5000	2441	355	0	207	0	1411	478	7.220907	4.190498986223483	20.600159	0.0	1411.0	1417.0	7.1522636	4.142959	20.600159	0.0	2204	1997	1997	0.9886605	20	96	228	334	364	3589	0	108	2020-02-29_150440
33	5000	2432	341	0	208	0	1406	504	7.2848206	4.209317435343214	20.600159	0.0	1406.0	1417.0	7.1522636	4.142959	20.600159	0.0	2227	2019	2019	0.985064	20	96	230	335	370	3594	0	109	2020-02-29_150441
33	5000	2428	328	0	196	0	1407	528	7.3816395	4.247947197106421	20.600159	0.0	1407.0	1417.0	7.1522636	4.142959	20.600159	0.0	2244	2048	2048	0.9864961	20	98	232	338	375	3593	0	113	2020-02-29_150441
34	5000	2419	319	0	186	0	1408	553	7.4553175	4.264536959879435	20.600159	0.0	1408.0	1417.0	7.1522636	4.142959	20.600159	0.0	2262	2076	2076	0.984375	20	98	235	342	380	3592	0	115	2020-02-29_150442
34	5000	2403	319	0	184	0	1396	578	7.5144224	4.276243972484151	20.600159	0.0	1396.0	1417.0	7.1522636	4.142959	20.600159	0.0	2278	2094	2094	0.95415473	20	98	236	345	380	3604	0	120	2020-02-29_150442
34	5000	2393	310	0	180	0	1381	611	7.5929327	4.276433086562639	20.600159	0.0	1381.0	1417.0	7.1522636	4.142959	20.600159	0.0	2297	2117	2117	0.95148444	20	98	236	345	384	3619	0	125	2020-02-29_150443
35	5000	2385	305	0	171	0	1370	641	7.6498394	4.283352078249594	20.600159	0.0	1370.0	1417.0	7.1522636	4.142959	20.600159	0.0	2310	2139	2139	0.9437956	20	98	237	346	389	3630	0	128	2020-02-29_150443
35	5000	2378	289	0	170	0	1365	667	7.7109203	4.301875862987187	20.600159	0.0	1365.0	1417.0	7.1522636	4.142959	20.600159	0.0	2333	2163	2163	0.92673993	20	98	238	349	392	3635	0	131	2020-02-29_150444
35	5000	2368	280	0	171	0	1341	703	7.823231	4.333403415602281	20.600159	0.0	1341.0	1417.0	7.1522636	4.142959	20.600159	0.0	2352	2181	2181	0.92244595	20	98	239	351	394	3659	0	137	2020-02-29_150444
36	5000	2364	263	0	169	0	1333	733	7.864389	4.345517903356132	20.600159	0.0	1333.0	1417.0	7.1522636	4.142959	20.600159	0.0	2373	2204	2204	0.89947486	20	98	239	355	396	3667	0	138	2020-02-29_150445
36	5000	2358	256	0	159	0	1321	767	7.90782	4.371709185408177	22.885231	0.0	1321.0	1417.0	7.1522636	4.142959	20.600159	0.0	2386	2227	2227	0.89401966	20	98	240	356	397	3679	0	139	2020-02-29_150445
36	5000	2350	242	0	164	0	1306	794	7.9729524	4.392073748624275	22.885231	0.0	1306.0	1417.0	7.1522636	4.142959	20.600159	0.0	2408	2244	2244	0.8905054	20	98	240	358	403	3694	0	144	2020-02-29_150446
37	5000	2341	243	0	153	0	1297	818	8.043848	4.3969075606387	22.885231	0.0	1297.0	1417.0	7.1522636	4.142959	20.600159	0.0	2416	2263	2263	0.8774094	20	98	241	361	405	3703	0	148	2020-02-29_150446
37	5000	2335	237	0	146	0	1282	850	8.079452	4.417813110308346	22.885231	0.0	1282.0	1417.0	7.1522636	4.142959	20.600159	0.0	2428	2282	2282	0.85023403	20	98	242	362	407	3718	0	150	2020-02-29_150447
37	5000	2329	232	0	142	0	1267	878	8.18078	4.404764344301862	22.885231	0.0	1267.0	1417.0	7.1522636	4.142959	20.600159	0.0	2439	2297	2297	0.8500395	20	98	242	363	407	3733	0	152	2020-02-29_150447
38	5000	2325	221	0	142	0	1244	909	8.266165	4.436934099245763	22.885231	0.0	1244.0	1417.0	7.1522636	4.142959	20.600159	0.0	2454	2312	2312	0.84967846	20	98	242	364	408	3756	0	159	2020-02-29_150448
38	5000	2318	215	0	134	0	1233	938	8.319975	4.430183934511469	22.885231	0.0	1233.0	1417.0	7.1522636	4.142959	20.600159	0.0	2467	2333	2333	0.84509325	20	98	243	365	410	3767	0	162	2020-02-29_150448
38	5000	2311	214	0	122	0	1217	972	8.345551	4.4470057153958855	22.885231	0.0	1217.0	1417.0	7.1522636	4.142959	20.600159	0.0	2475	2353	2353	0.8184059	20	98	243	368	412	3783	0	164	2020-02-29_150449
39	5000	2309	202	0	116	0	1198	1006	8.455371	4.529250131146245	25.426239	0.0	1198.0	1417.0	7.1522636	4.142959	20.600159	0.0	2489	2373	2373	0.8263773	20	98	244	370	417	3802	0	169	2020-02-29_150449
39	5000	2308	186	0	120	0	1184	1032	8.480376	4.541537268425532	25.426239	0.0	1184.0	1417.0	7.1522636	4.142959	20.600159	0.0	2506	2386	2386	0.8201014	20	98	244	371	419	3816	0	170	2020-02-29_150450
39	5000	2303	176	0	113	0	1173	1064	8.554316	4.5616218035248774	25.426239	0.0	1173.0	1417.0	7.1522636	4.142959	20.600159	0.0	2521	2408	2408	0.8090367	20	98	245	376	422	3827	0	171	2020-02-29_150450
40	5000	2299	172	0	112	0	1146	1098	8.569254	4.588305718038263	25.426239	0.0	1146.0	1417.0	7.1522636	4.142959	20.600159	0.0	2529	2417	2417	0.8036649	20	98	245	377	423	3854	0	173	2020-02-29_150451
40	5000	2299	165	0	108	0	1120	1133	8.624915	4.603084085959868	25.426239	0.0	1120.0	1417.0	7.1522636	4.142959	20.600159	0.0	2536	2428	2428	0.79285717	20	98	245	377	425	3880	0	175	2020-02-29_150451
40	5000	2294	164	0	102	0	1100	1165	8.63363	4.635052453066285	25.426239	0.0	1100.0	1417.0	7.1522636	4.142959	20.600159	0.0	2542	2440	2440	0.7781818	20	98	246	377	426	3900	0	175	2020-02-29_150452
41	5000	2291	160	0	94	0	1088	1192	8.6991825	4.634375888981287	25.426239	0.0	1088.0	1417.0	7.1522636	4.142959	20.600159	0.0	2549	2455	2455	0.7766544	20	98	247	378	427	3912	0	175	2020-02-29_150452
41	5000	2289	154	0	90	0	1060	1231	8.71607	4.666666348775217	25.426239	0.0	1060.0	1417.0	7.1522636	4.142959	20.600159	0.0	2557	2467	2467	0.759434	20	98	247	378	428	3940	0	176	2020-02-29_150452
41	5000	2281	154	0	90	0	1038	1260	8.768099	4.648599163417825	25.426239	0.0	1038.0	1417.0	7.1522636	4.142959	20.600159	0.0	2565	2475	2475	0.75722545	20	98	248	378	429	3962	0	177	2020-02-29_150453
42	5000	2277	153	0	81	0	1020	1290	8.804622	4.668435760503852	25.426239	0.0	1020.0	1417.0	7.1522636	4.142959	20.600159	0.0	2570	2489	2489	0.7588235	20	98	248	378	429	3980	0	179	2020-02-29_150453
42	5000	2274	146	0	74	0	997	1329	8.853632	4.709122695695065	25.426239	0.0	997.0	1417.0	7.1522636	4.142959	20.600159	0.0	2580	2506	2506	0.7612839	20	98	248	379	430	4003	0	180	2020-02-29_150454
42	5000	2267	142	0	70	0	972	1366	8.916604	4.714769516102121	25.426239	0.0	972.0	1417.0	7.1522636	4.142959	20.600159	0.0	2591	2521	2521	0.75102884	20	98	249	381	431	4028	0	183	2020-02-29_150454
43	5000	2264	136	0	71	0	947	1396	8.931614	4.720969379257062	25.426239	0.0	947.0	1417.0	7.1522636	4.142959	20.600159	0.0	2600	2529	2529	0.73284054	20	98	250	381	433	4053	0	186	2020-02-29_150455
43	5000	2258	137	0	69	0	923	1427	8.975189	4.7130102149533775	25.426239	0.0	923.0	1417.0	7.1522636	4.142959	20.600159	0.0	2605	2536	2536	0.7291441	20	98	250	381	436	4077	0	186	2020-02-29_150455
43	5000	2254	134	0	70	0	899	1457	8.959022	4.70205706768055	25.426239	0.0	899.0	1417.0	7.1522636	4.142959	20.600159	0.0	2612	2542	2542	0.71968853	20	98	250	381	436	4101	0	186	2020-02-29_150456
44	5000	2248	128	0	74	0	874	1490	8.956042	4.717364783681599	25.426239	0.0	874.0	1417.0	7.1522636	4.142959	20.600159	0.0	2624	2550	2550	0.7128146	20	98	250	381	436	4126	0	186	2020-02-29_150456
44	5000	2246	130	0	67	0	850	1520	8.968606	4.728845168065366	25.426239	0.0	850.0	1417.0	7.1522636	4.142959	20.600159	0.0	2624	2557	2557	0.70117646	20	98	250	381	437	4150	0	187	2020-02-29_150457
44	5000	2242	124	0	69	0	829	1545	9.041785	4.762464131698305	25.426239	0.0	829.0	1417.0	7.1522636	4.142959	20.600159	0.0	2634	2565	2565	0.6960193	20	98	250	381	439	4171	0	191	2020-02-29_150457
45	5000	2236	118	0	76	0	809	1568	9.103632	4.788836475409033	25.426239	0.0	809.0	1417.0	7.1522636	4.142959	20.600159	0.0	2646	2570	2570	0.70333743	20	98	250	381	440	4191	0	193	2020-02-29_150457
45	5000	2234	111	0	75	0	787	1598	9.140408	4.78414709543782	25.426239	0.0	787.0	1417.0	7.1522636	4.142959	20.600159	0.0	2655	2580	2580	0.69250315	20	98	250	384	440	4213	0	195	2020-02-29_150458
45	5000	2231	109	0	69	0	775	1619	9.2133	4.782602754596744	25.426239	0.0	775.0	1417.0	7.1522636	4.142959	20.600159	0.0	2660	2591	2591	0.6787097	20	98	250	384	441	4225	0	197	2020-02-29_150458
46	5000	2228	106	0	66	0	752	1651	9.214026	4.767633333867147	25.426239	0.0	752.0	1417.0	7.1522636	4.142959	20.600159	0.0	2666	2600	2600	0.6781915	20	98	250	384	443	4248	0	197	2020-02-29_150459
46	5000	2226	103	0	66	0	735	1673	9.2632675	4.793628501098408	25.426239	0.0	735.0	1417.0	7.1522636	4.142959	20.600159	0.0	2671	2605	2605	0.68163264	20	98	250	384	445	4265	0	197	2020-02-29_150459
46	5000	2222	106	0	60	0	709	1702	9.317832	4.761392884217388	25.426239	0.0	709.0	1417.0	7.1522636	4.142959	20.600159	0.0	2672	2612	2612	0.6854725	20	98	250	384	448	4291	0	201	2020-02-29_150500
47	5000	2221	105	0	50	0	693	1730	9.330836	4.758973329242085	25.426239	0.0	693.0	1417.0	7.1522636	4.142959	20.600159	0.0	2674	2624	2624	0.6940837	20	98	250	385	450	4307	0	201	2020-02-29_150500
47	5000	2220	102	0	54	0	667	1755	9.389878	4.765132691015884	25.426239	0.0	667.0	1417.0	7.1522636	4.142959	20.600159	0.0	2678	2624	2624	0.6791604	20	98	250	385	450	4333	0	202	2020-02-29_150500
47	5000	2217	100	0	48	0	641	1790	9.426382	4.7623984498739	25.426239	0.0	641.0	1417.0	7.1522636	4.142959	20.600159	0.0	2683	2635	2635	0.6599064	20	98	250	385	451	4359	0	204	2020-02-29_150501
48	5000	2213	102	0	38	0	634	1808	9.444993	4.788891837484736	25.426239	0.0	634.0	1417.0	7.1522636	4.142959	20.600159	0.0	2685	2647	2647	0.6640379	20	98	250	385	452	4366	0	205	2020-02-29_150501
48	5000	2212	99	0	34	0	625	1824	9.450801	4.782159855856231	25.426239	0.0	625.0	1417.0	7.1522636	4.142959	20.600159	0.0	2689	2655	2655	0.6624	20	98	250	385	453	4375	0	206	2020-02-29_150501
48	5000	2209	98	0	32	0	608	1846	9.484436	4.813049879489725	25.426239	0.0	608.0	1417.0	7.1522636	4.142959	20.600159	0.0	2693	2661	2661	0.65789473	20	98	250	385	453	4392	0	207	2020-02-29_150502
49	5000	2209	95	0	30	0	587	1870	9.57203	4.8145513745046005	25.426239	0.0	587.0	1417.0	7.1522636	4.142959	20.600159	0.0	2696	2666	2666	0.6609881	20	98	250	385	453	4413	0	209	2020-02-29_150502
49	5000	2207	92	0	30	0	572	1889	9.523812	4.844980784910539	25.426239	0.0	572.0	1417.0	7.1522636	4.142959	20.600159	0.0	2701	2671	2671	0.6451049	20	98	250	386	454	4428	0	210	2020-02-29_150503
49	5000	2205	84	0	39	0	546	1915	9.541741	4.837327797360461	25.426239	0.0	546.0	1417.0	7.1522636	4.142959	20.600159	0.0	2711	2672	2672	0.6666667	20	98	250	386	454	4454	0	211	2020-02-29_150503
50	5000	2204	85	0	37	0	537	1924	9.5428705	4.816867184452593	25.426239	0.0	537.0	1417.0	7.1522636	4.142959	20.600159	0.0	2711	2674	2674	0.65735567	20	98	250	386	455	4463	0	213	2020-02-29_150503
50	5000	2201	86	0	35	0	516	1948	9.536694	4.780020960997268	25.426239	0.0	516.0	1417.0	7.1522636	4.142959	20.600159	0.0	2713	2678	2678	0.66085273	20	98	250	386	455	4484	0	214	2020-02-29_150504
50	5000	2199	81	0	37	0	487	1980	9.532018	4.79788823563101	25.426239	0.0	487.0	1417.0	7.1522636	4.142959	20.600159	0.0	2720	2683	2683	0.6550308	20	98	250	386	456	4513	0	216	2020-02-29_150504
51	5000	2196	77	0	42	0	466	2002	9.528818	4.798596200706673	25.426239	0.0	466.0	1417.0	7.1522636	4.142959	20.600159	0.0	2727	2685	2685	0.6587983	20	98	250	386	457	4534	0	217	2020-02-29_150504
51	5000	2194	75	0	42	0	445	2023	9.49009	4.81683788237248	25.426239	0.0	445.0	1417.0	7.1522636	4.142959	20.600159	0.0	2731	2689	2689	0.647191	20	98	250	386	457	4555	0	221	2020-02-29_150505
51	5000	2193	73	0	41	0	426	2045	9.404777	4.796517722278511	21.36776	0.0	426.0	1417.0	7.1522636	4.142959	20.600159	0.0	2734	2693	2693	0.65023476	20	98	250	386	457	4574	0	222	2020-02-29_150505
52	5000	2189	72	0	43	0	413	2061	9.4245205	4.7332885301287355	20.759203	0.0	413.0	1417.0	7.1522636	4.142959	20.600159	0.0	2739	2696	2696	0.62953997	20	98	250	386	457	4587	0	222	2020-02-29_150506
52	5000	2189	70	0	40	0	399	2078	9.438696	4.735947350995508	20.759203	0.0	399.0	1417.0	7.1522636	4.142959	20.600159	0.0	2741	2701	2701	0.64411026	20	98	250	386	457	4601	0	224	2020-02-29_150506
52	5000	2186	72	0	31	0	389	2097	9.482758	4.783365218070667	21.4623	0.0	389.0	1417.0	7.1522636	4.142959	20.600159	0.0	2742	2711	2711	0.6426735	20	98	250	386	457	4611	0	225	2020-02-29_150506
53	5000	2183	71	0	35	0	373	2113	9.555478	4.731091257554084	21.4623	0.0	373.0	1417.0	7.1522636	4.142959	20.600159	0.0	2746	2711	2711	0.6487936	20	98	250	386	457	4627	0	225	2020-02-29_150506
53	5000	2183	70	0	34	0	350	2138	9.617571	4.664036531871281	21.4623	0.0	350.0	1417.0	7.1522636	4.142959	20.600159	0.0	2747	2713	2713	0.64285713	20	98	250	386	457	4650	0	225	2020-02-29_150507
53	5000	2182	66	0	32	0	347	2147	9.621653	4.716210901101845	21.4623	0.0	347.0	1417.0	7.1522636	4.142959	20.600159	0.0	2752	2720	2720	0.6570605	20	98	250	387	457	4653	0	226	2020-02-29_150507
54	5000	2181	63	0	29	0	340	2161	9.638967	4.683803474114906	21.4623	0.0	340.0	1417.0	7.1522636	4.142959	20.600159	0.0	2756	2727	2727	0.6647059	20	98	250	387	458	4660	0	226	2020-02-29_150507
54	5000	2178	63	0	28	0	328	2177	9.688817	4.7100005222328365	21.4623	0.0	328.0	1417.0	7.1522636	4.142959	20.600159	0.0	2759	2731	2731	0.6737805	20	98	250	387	458	4672	0	226	2020-02-29_150508
54	5000	2174	66	0	26	0	314	2194	9.671448	4.71995417912112	21.4623	0.0	314.0	1417.0	7.1522636	4.142959	20.600159	0.0	2760	2734	2734	0.6815287	20	98	250	387	458	4686	0	226	2020-02-29_150508
55	5000	2172	67	0	22	0	310	2203	9.692374	4.648599368570875	21.4623	0.0	310.0	1417.0	7.1522636	4.142959	20.600159	0.0	2761	2739	2739	0.683871	20	98	250	388	458	4690	0	226	2020-02-29_150508
55	5000	2172	64	0	23	0	301	2214	9.618052	4.612007863325047	21.4623	0.0	301.0	1417.0	7.1522636	4.142959	20.600159	0.0	2764	2741	2741	0.6777409	20	98	250	388	459	4699	0	226	2020-02-29_150509
55	5000	2171	63	0	23	0	289	2227	9.63674	4.59115319585904	21.4623	0.0	289.0	1417.0	7.1522636	4.142959	20.600159	0.0	2766	2743	2743	0.6851211	20	98	250	388	459	4711	0	227	2020-02-29_150509
56	5000	2171	58	0	24	0	279	2241	9.651638	4.6334287802838725	21.4623	0.0	279.0	1417.0	7.1522636	4.142959	20.600159	0.0	2771	2747	2747	0.68817204	20	98	250	389	459	4721	0	227	2020-02-29_150509
56	5000	2171	54	0	28	0	267	2253	9.669545	4.666423359840661	21.4623	0.0	267.0	1417.0	7.1522636	4.142959	20.600159	0.0	2775	2747	2747	0.66292137	20	98	250	389	459	4733	0	227	2020-02-29_150509
56	5000	2171	49	0	28	0	258	2267	9.719974	4.610421996092729	21.4623	0.0	258.0	1417.0	7.1522636	4.142959	20.600159	0.0	2780	2752	2752	0.6666667	20	98	250	389	459	4742	0	227	2020-02-29_150510
57	5000	2169	49	0	26	0	251	2278	9.626965	4.630108048762241	21.4623	0.0	251.0	1417.0	7.1522636	4.142959	20.600159	0.0	2782	2756	2756	0.685259	20	98	250	389	459	4749	0	227	2020-02-29_150510
57	5000	2165	49	0	27	0	246	2286	9.617222	4.619183155855995	21.4623	0.0	246.0	1417.0	7.1522636	4.142959	20.600159	0.0	2786	2759	2759	0.703252	20	98	250	389	459	4754	0	227	2020-02-29_150510
57	5000	2163	49	0	28	0	234	2299	9.693315	4.674132551201471	21.4623	0.0	234.0	1417.0	7.1522636	4.142959	20.600159	0.0	2788	2760	2760	0.7136752	20	98	250	389	460	4766	0	227	2020-02-29_150511
58	5000	2158	53	0	28	0	223	2311	9.654465	4.673150644327666	21.4623	0.0	223.0	1417.0	7.1522636	4.142959	20.600159	0.0	2789	2761	2761	0.7309417	20	98	250	389	460	4777	0	227	2020-02-29_150511
58	5000	2155	55	0	26	0	218	2319	9.634845	4.668989534374084	21.4623	0.0	218.0	1417.0	7.1522636	4.142959	20.600159	0.0	2790	2764	2764	0.73394495	20	98	250	389	460	4782	0	227	2020-02-29_150511
58	5000	2154	49	0	31	0	210	2329	9.574753	4.604018587288675	21.4623	0.0	210.0	1417.0	7.1522636	4.142959	20.600159	0.0	2797	2766	2766	0.73333335	20	98	250	389	460	4790	0	227	2020-02-29_150511
59	5000	2151	49	0	29	0	209	2335	9.663534	4.647272454447785	21.4623	0.0	209.0	1417.0	7.1522636	4.142959	20.600159	0.0	2800	2771	2771	0.7320574	20	98	250	389	460	4791	0	227	2020-02-29_150512
59	5000	2146	49	0	30	0	202	2346	9.767001	4.706385499338509	21.4623	0.0	202.0	1417.0	7.1522636	4.142959	20.600159	0.0	2805	2775	2775	0.7079208	20	98	250	389	460	4798	0	227	2020-02-29_150512
59	5000	2144	49	0	27	0	201	2352	9.642572	4.755079264175704	21.4623	0.0	201.0	1417.0	7.1522636	4.142959	20.600159	0.0	2807	2780	2780	0.6965174	20	98	250	389	460	4799	0	227	2020-02-29_150512
60	5000	2142	51	0	25	0	195	2359	9.652791	4.789474693593878	21.4623	0.0	195.0	1417.0	7.1522636	4.142959	20.600159	0.0	2807	2782	2782	0.6923077	20	98	250	389	460	4805	0	228	2020-02-29_150513
60	5000	2141	50	0	23	0	191	2367	9.561205	4.778061146181617	21.4623	0.0	191.0	1417.0	7.1522636	4.142959	20.600159	0.0	2809	2786	2786	0.69109946	20	98	250	389	460	4809	0	228	2020-02-29_150513
60	5000	2141	48	0	23	0	187	2373	9.465478	4.767886566348901	21.4623	0.0	187.0	1417.0	7.1522636	4.142959	20.600159	0.0	2811	2788	2788	0.6791444	20	98	250	389	460	4813	0	228	2020-02-29_150513
61	5000	2140	48	0	23	0	178	2383	9.5196705	4.82077879791054	21.4623	0.0	178.0	1417.0	7.1522636	4.142959	20.600159	0.0	2812	2789	2789	0.6573034	20	98	250	389	460	4822	0	228	2020-02-29_150513
61	5000	2139	47	0	23	0	172	2391	9.495538	4.9165845745582555	21.4623	0.0	172.0	1417.0	7.1522636	4.142959	20.600159	0.0	2814	2791	2791	0.6511628	20	98	250	389	460	4828	0	228	2020-02-29_150514
61	5000	2136	49	0	18	0	171	2398	9.565538	4.977997816895328	21.4623	0.0	171.0	1417.0	7.1522636	4.142959	20.600159	0.0	2815	2797	2797	0.64912283	20	98	250	389	461	4829	0	228	2020-02-29_150514
62	5000	2135	47	0	18	0	170	2402	9.682416	4.99243660127732	21.4623	0.0	170.0	1417.0	7.1522636	4.142959	20.600159	0.0	2818	2800	2800	0.6647059	20	98	250	389	461	4830	0	228	2020-02-29_150514
62	5000	2133	48	0	14	0	168	2409	9.84629	4.916602613818513	21.4623	0.0	168.0	1417.0	7.1522636	4.142959	20.600159	0.0	2819	2805	2805	0.6666667	20	98	250	390	461	4832	0	228	2020-02-29_150514
62	5000	2133	45	0	15	0	166	2413	9.794478	4.8923839781838705	21.4623	0.0	166.0	1417.0	7.1522636	4.142959	20.600159	0.0	2822	2807	2807	0.67469877	20	98	250	390	461	4834	0	228	2020-02-29_150515
63	5000	2132	41	0	19	0	161	2419	9.728262	5.019348853689994	21.4623	0.0	161.0	1417.0	7.1522636	4.142959	20.600159	0.0	2827	2808	2808	0.6708075	20	98	250	390	461	4839	0	228	2020-02-29_150515
63	5000	2130	40	0	21	0	157	2424	9.816153	5.032086604915026	21.4623	0.0	157.0	1417.0	7.1522636	4.142959	20.600159	0.0	2830	2809	2809	0.6878981	20	98	250	390	461	4843	0	228	2020-02-29_150515
63	5000	2129	40	0	20	0	152	2430	9.834323	5.0830666310537795	21.4623	0.0	152.0	1417.0	7.1522636	4.142959	20.600159	0.0	2831	2811	2811	0.71710527	20	98	250	390	461	4848	0	229	2020-02-29_150515
64	5000	2126	42	0	19	0	147	2436	9.691113	5.1696540235676	21.4623	0.0	147.0	1417.0	7.1522636	4.142959	20.600159	0.0	2832	2813	2813	0.72789115	20	98	250	390	461	4853	0	230	2020-02-29_150516
64	5000	2126	39	0	21	0	138	2446	9.537414	5.207688721502886	21.4623	0.0	138.0	1417.0	7.1522636	4.142959	20.600159	0.0	2835	2814	2814	0.6956522	20	98	250	390	461	4862	0	230	2020-02-29_150516
64	5000	2125	38	0	22	0	135	2450	9.518839	5.23843909245552	21.4623	0.0	135.0	1417.0	7.1522636	4.142959	20.600159	0.0	2837	2815	2815	0.6962963	20	98	250	390	461	4865	0	230	2020-02-29_150516
65	5000	2123	37	0	22	0	136	2452	9.475334	5.271928314138392	21.4623	0.0	136.0	1417.0	7.1522636	4.142959	20.600159	0.0	2840	2818	2818	0.7132353	20	98	250	390	461	4864	0	230	2020-02-29_150516
65	5000	2123	37	0	21	0	133	2456	9.405589	5.285020915326585	21.4623	0.0	133.0	1417.0	7.1522636	4.142959	20.600159	0.0	2840	2819	2819	0.7218045	20	98	250	390	461	4867	0	230	2020-02-29_150517
65	5000	2123	36	0	19	0	133	2459	9.589383	5.337108924707677	21.4623	0.0	133.0	1417.0	7.1522636	4.142959	20.600159	0.0	2841	2822	2822	0.71428573	20	98	250	390	461	4867	0	230	2020-02-29_150517
66	5000	2123	35	0	15	0	136	2461	9.653483	5.424682945444254	21.4623	0.0	136.0	1417.0	7.1522636	4.142959	20.600159	0.0	2842	2827	2827	0.7132353	20	98	250	390	461	4864	0	230	2020-02-29_150517
66	5000	2122	34	0	14	0	132	2468	9.58733	5.353843035979506	21.4623	0.0	132.0	1417.0	7.1522636	4.142959	20.600159	0.0	2844	2830	2830	0.719697	20	98	250	390	461	4868	0	230	2020-02-29_150517
66	5000	2121	34	0	14	0	129	2472	9.556458	5.2836610606180265	21.259264	0.0	129.0	1417.0	7.1522636	4.142959	20.600159	0.0	2845	2831	2831	0.7131783	20	98	250	390	461	4871	0	230	2020-02-29_150517
67	5000	2119	35	0	13	0	127	2476	9.505193	5.179330114402823	21.259264	0.0	127.0	1417.0	7.1522636	4.142959	20.600159	0.0	2846	2833	2833	0.7007874	20	98	250	390	461	4873	0	230	2020-02-29_150518
67	5000	2119	33	0	13	0	125	2480	9.459299	5.255197949079443	21.259264	0.0	125.0	1417.0	7.1522636	4.142959	20.600159	0.0	2848	2835	2835	0.704	20	98	250	390	461	4875	0	230	2020-02-29_150518
67	5000	2118	33	0	12	0	119	2487	9.453455	5.3561455697525515	21.259264	0.0	119.0	1417.0	7.1522636	4.142959	20.600159	0.0	2849	2837	2837	0.6722689	20	98	250	390	461	4881	0	231	2020-02-29_150518
68	5000	2118	31	0	11	0	119	2490	9.416244	5.379439538741612	21.259264	0.0	119.0	1417.0	7.1522636	4.142959	20.600159	0.0	2851	2840	2840	0.6806723	20	98	250	390	461	4881	0	231	2020-02-29_150518
68	5000	2118	29	0	13	0	117	2492	9.422244	5.413631625734281	21.259264	0.0	117.0	1417.0	7.1522636	4.142959	20.600159	0.0	2853	2840	2840	0.6752137	20	98	250	390	461	4883	0	231	2020-02-29_150519
68	5000	2117	29	0	13	0	115	2495	9.454489	5.452687068285547	21.259264	0.0	115.0	1417.0	7.1522636	4.142959	20.600159	0.0	2854	2841	2841	0.66086954	20	98	250	390	461	4885	0	231	2020-02-29_150519
69	5000	2116	27	0	15	0	110	2501	9.405591	5.502307927801627	21.259264	0.0	110.0	1417.0	7.1522636	4.142959	20.600159	0.0	2857	2842	2842	0.6909091	20	98	250	390	461	4890	0	231	2020-02-29_150519
69	5000	2114	26	0	16	0	108	2505	9.389225	5.383923420093623	20.522785	0.0	108.0	1417.0	7.1522636	4.142959	20.600159	0.0	2860	2844	2844	0.6574074	20	98	250	390	461	4892	0	231	2020-02-29_150519
69	5000	2114	25	0	16	0	106	2508	9.342792	5.40856055128705	20.522785	0.0	106.0	1417.0	7.1522636	4.142959	20.600159	0.0	2861	2845	2845	0.6509434	20	98	250	390	461	4894	0	231	2020-02-29_150519
70	5000	2113	26	0	15	0	105	2510	9.355225	5.417934777910346	20.522785	0.0	105.0	1417.0	7.1522636	4.142959	20.600159	0.0	2861	2846	2846	0.64761907	20	98	250	390	461	4895	0	231	2020-02-29_150520
70	5000	2113	24	0	15	0	103	2513	9.2292185	5.414780254044015	20.522785	0.0	103.0	1417.0	7.1522636	4.142959	20.600159	0.0	2863	2848	2848	0.6699029	20	98	250	390	461	4897	0	232	2020-02-29_150520
70	5000	2113	20	0	18	0	101	2516	9.373386	5.353975918510124	20.522785	0.0	101.0	1417.0	7.1522636	4.142959	20.600159	0.0	2867	2849	2849	0.6831683	20	98	250	390	461	4899	0	232	2020-02-29_150520
71	5000	2110	23	0	16	0	97	2521	9.032229	5.241887136572426	20.522785	0.0	97.0	1417.0	7.1522636	4.142959	20.600159	0.0	2867	2851	2851	0.69072163	20	98	250	390	461	4903	0	233	2020-02-29_150520
71	5000	2109	23	0	15	0	98	2522	9.079573	5.253480756469347	20.522785	0.0	98.0	1417.0	7.1522636	4.142959	20.600159	0.0	2868	2853	2853	0.70408165	20	98	250	390	461	4902	0	233	2020-02-29_150520
71	5000	2108	24	0	14	0	97	2524	9.103109	5.284822779113849	20.522785	0.0	97.0	1417.0	7.1522636	4.142959	20.600159	0.0	2868	2854	2854	0.7010309	20	98	250	390	461	4903	0	233	2020-02-29_150521
72	5000	2108	23	0	12	0	97	2527	9.182706	5.411052180723694	20.522785	0.0	97.0	1417.0	7.1522636	4.142959	20.600159	0.0	2869	2857	2857	0.7113402	20	98	250	390	461	4903	0	233	2020-02-29_150521
72	5000	2108	21	0	11	0	100	2527	9.101914	5.349722753453524	20.522785	0.0	100.0	1417.0	7.1522636	4.142959	20.600159	0.0	2871	2860	2860	0.71	20	98	250	390	461	4900	0	233	2020-02-29_150521
72	5000	2108	19	0	12	0	100	2528	9.192672	5.328705070891421	20.522785	0.0	100.0	1417.0	7.1522636	4.142959	20.600159	0.0	2873	2861	2861	0.73	20	98	250	390	461	4900	0	233	2020-02-29_150521
73	5000	2107	20	0	12	0	96	2532	9.302506	5.26086754204303	20.522785	0.0	96.0	1417.0	7.1522636	4.142959	20.600159	0.0	2873	2861	2861	0.75	20	98	250	390	461	4904	0	233	2020-02-29_150521
73	5000	2106	19	0	12	0	94	2535	9.422646	5.160121874294091	20.522785	0.0	94.0	1417.0	7.1522636	4.142959	20.600159	0.0	2875	2863	2863	0.7553192	20	98	250	390	461	4906	0	234	2020-02-29_150522
73	5000	2105	20	0	8	0	92	2541	9.4355	5.128085812378835	20.522785	0.0	92.0	1417.0	7.1522636	4.142959	20.600159	0.0	2875	2867	2867	0.8043478	20	98	250	390	461	4908	0	234	2020-02-29_150522
74	5000	2105	18	0	10	0	90	2543	9.381552	5.148035708133897	20.522785	0.0	90.0	1417.0	7.1522636	4.142959	20.600159	0.0	2877	2867	2867	0.8	20	98	250	390	461	4910	0	234	2020-02-29_150522
74	5000	2104	19	0	9	0	88	2545	9.698071	5.160914120691918	20.522785	0.0	88.0	1417.0	7.1522636	4.142959	20.600159	0.0	2877	2868	2868	0.82954544	20	98	250	390	461	4912	0	235	2020-02-29_150522
74	5000	2104	19	0	9	0	86	2547	9.675516	5.15736423359963	20.522785	0.0	86.0	1417.0	7.1522636	4.142959	20.600159	0.0	2877	2868	2868	0.8372093	20	98	250	390	461	4914	0	235	2020-02-29_150522
75	5000	2102	20	0	9	0	86	2548	9.786442	5.123723685277747	20.522785	0.0	86.0	1417.0	7.1522636	4.142959	20.600159	0.0	2878	2869	2869	0.8488372	20	98	250	390	461	4914	0	235	2020-02-29_150523
75	5000	2100	18	0	11	0	85	2551	9.808741	5.071009701138235	20.522785	0.0	85.0	1417.0	7.1522636	4.142959	20.600159	0.0	2882	2871	2871	0.8352941	20	98	250	390	461	4915	0	235	2020-02-29_150523
75	5000	2099	19	0	9	0	87	2551	9.820237	5.050683064107518	20.522785	0.0	87.0	1417.0	7.1522636	4.142959	20.600159	0.0	2882	2873	2873	0.82758623	20	98	250	390	461	4913	0	235	2020-02-29_150523
76	5000	2099	17	0	10	0	81	2558	9.738652	5.07069223918647	20.522785	0.0	81.0	1417.0	7.1522636	4.142959	20.600159	0.0	2884	2874	2874	0.8518519	20	98	250	390	461	4919	0	235	2020-02-29_150523
76	5000	2099	16	0	10	0	80	2560	9.741532	5.103064697058834	20.522785	0.0	80.0	1417.0	7.1522636	4.142959	20.600159	0.0	2885	2875	2875	0.85	20	98	250	390	461	4920	0	235	2020-02-29_150523
76	5000	2099	14	0	11	0	78	2563	9.594097	5.14148869549077	20.522785	0.0	78.0	1417.0	7.1522636	4.142959	20.600159	0.0	2887	2876	2876	0.84615386	20	98	250	390	461	4922	0	235	2020-02-29_150524
77	5000	2098	15	0	10	0	75	2567	9.544945	5.111299764680587	20.522785	0.0	75.0	1417.0	7.1522636	4.142959	20.600159	0.0	2887	2877	2877	0.88	20	98	250	390	461	4925	0	235	2020-02-29_150524
77	5000	2098	15	0	10	0	74	2568	9.573614	5.140114802403227	20.522785	0.0	74.0	1417.0	7.1522636	4.142959	20.600159	0.0	2887	2877	2877	0.8918919	20	98	250	390	461	4926	0	235	2020-02-29_150524
77	5000	2097	16	0	10	0	71	2571	9.484175	5.135127226415109	20.522785	0.0	71.0	1417.0	7.1522636	4.142959	20.600159	0.0	2887	2877	2877	0.87323946	20	98	250	390	461	4929	0	235	2020-02-29_150524
78	5000	2097	15	0	10	0	69	2574	9.60159	5.131053419912723	20.522785	0.0	69.0	1417.0	7.1522636	4.142959	20.600159	0.0	2888	2878	2878	0.8695652	20	98	250	390	461	4931	0	235	2020-02-29_150524
78	5000	2097	14	0	7	0	71	2576	9.111925	5.185365536495023	20.522785	0.0	71.0	1417.0	7.1522636	4.142959	20.600159	0.0	2889	2882	2882	0.8309859	20	98	250	390	461	4929	0	235	2020-02-29_150525
78	5000	2096	15	0	7	0	68	2579	9.216877	5.232802060772657	20.522785	0.0	68.0	1417.0	7.1522636	4.142959	20.600159	0.0	2889	2882	2882	0.8235294	20	98	250	390	461	4932	0	235	2020-02-29_150525
79	5000	2096	15	0	5	0	68	2581	9.199477	5.2018709704901305	20.522785	0.0	68.0	1417.0	7.1522636	4.142959	20.600159	0.0	2889	2884	2884	0.85294116	20	98	250	390	461	4932	0	235	2020-02-29_150525
79	5000	2096	14	0	5	0	67	2583	9.142322	4.975344138966415	20.522785	0.0	67.0	1417.0	7.1522636	4.142959	20.600159	0.0	2890	2885	2885	0.880597	20	98	250	390	461	4933	0	235	2020-02-29_150525
79	5000	2096	12	0	5	0	68	2584	9.097634	4.979834709948044	20.522785	0.0	68.0	1417.0	7.1522636	4.142959	20.600159	0.0	2892	2887	2887	0.86764705	20	98	250	390	461	4932	0	235	2020-02-29_150525
80	5000	2096	9	0	8	0	62	2589	9.19939	5.029276395589371	20.522785	0.0	62.0	1417.0	7.1522636	4.142959	20.600159	0.0	2895	2887	2887	0.9032258	20	98	250	390	461	4938	0	236	2020-02-29_150525
80	5000	2096	9	0	8	0	61	2590	9.013761	4.852130359090371	19.53545	0.0	61.0	1417.0	7.1522636	4.142959	20.600159	0.0	2895	2887	2887	0.91803277	20	98	250	390	461	4939	0	236	2020-02-29_150526
80	5000	2096	9	0	8	0	58	2593	9.011323	4.815631986757788	19.53545	0.0	58.0	1417.0	7.1522636	4.142959	20.600159	0.0	2895	2887	2887	0.9137931	20	98	250	390	461	4942	0	236	2020-02-29_150526
81	5000	2095	7	0	10	0	58	2594	8.984003	4.814613769822402	19.53545	0.0	58.0	1417.0	7.1522636	4.142959	20.600159	0.0	2898	2888	2888	0.94827586	20	98	250	390	461	4942	0	236	2020-02-29_150526
81	5000	2095	7	0	9	0	57	2596	8.772127	4.7013538358662865	19.53545	0.0	57.0	1417.0	7.1522636	4.142959	20.600159	0.0	2898	2889	2889	0.94736844	20	98	250	390	461	4943	0	236	2020-02-29_150526
81	5000	2095	7	0	9	0	55	2598	8.763028	4.719664832354173	19.53545	0.0	55.0	1417.0	7.1522636	4.142959	20.600159	0.0	2898	2889	2889	0.9818182	20	98	250	390	461	4945	0	236	2020-02-29_150526
82	5000	2095	7	0	9	0	53	2600	8.482366	4.567108752902633	19.53545	0.0	53.0	1417.0	7.1522636	4.142959	20.600159	0.0	2898	2889	2889	0.9433962	20	98	250	390	461	4947	0	236	2020-02-29_150527
82	5000	2095	6	0	9	0	53	2601	8.636881	4.706525112181151	19.53545	0.0	53.0	1417.0	7.1522636	4.142959	20.600159	0.0	2899	2890	2890	0.9056604	20	98	250	390	461	4947	0	236	2020-02-29_150527
82	5000	2095	6	0	7	0	54	2602	8.754864	4.703306479770521	19.53545	0.0	54.0	1417.0	7.1522636	4.142959	20.600159	0.0	2899	2892	2892	0.8888889	20	98	250	390	461	4946	0	236	2020-02-29_150527
83	5000	2095	6	0	4	0	55	2604	8.70875	4.747879157169954	19.53545	0.0	55.0	1417.0	7.1522636	4.142959	20.600159	0.0	2899	2895	2895	0.8363636	20	98	250	390	461	4945	0	236	2020-02-29_150527
83	5000	2094	5	0	6	0	55	2604	8.70875	4.747879157169954	19.53545	0.0	55.0	1417.0	7.1522636	4.142959	20.600159	0.0	2901	2895	2895	0.8363636	20	98	250	390	461	4945	0	236	2020-02-29_150527
83	5000	2094	5	0	6	0	52	2607	8.898987	4.709588257758547	19.53545	0.0	52.0	1417.0	7.1522636	4.142959	20.600159	0.0	2901	2895	2895	0.88461536	20	98	250	390	461	4948	0	236	2020-02-29_150527
84	5000	2094	5	0	3	0	53	2609	8.891872	4.7518909103767415	19.53545	0.0	53.0	1417.0	7.1522636	4.142959	20.600159	0.0	2901	2898	2898	0.8679245	20	98	250	390	461	4947	0	236	2020-02-29_150528
84	5000	2094	5	0	3	0	51	2610	8.925733	4.839532209441899	19.53545	0.0	51.0	1417.0	7.1522636	4.142959	20.600159	0.0	2901	2898	2898	0.8627451	20	98	250	390	461	4949	0	237	2020-02-29_150528
84	5000	2094	5	0	3	0	50	2611	8.912936	4.887794333568632	19.53545	0.0	50.0	1417.0	7.1522636	4.142959	20.600159	0.0	2901	2898	2898	0.84	20	98	250	390	461	4950	0	237	2020-02-29_150528
85	5000	2094	5	0	3	0	48	2613	9.085548	4.894943329558061	19.53545	0.0	48.0	1417.0	7.1522636	4.142959	20.600159	0.0	2901	2898	2898	0.8541667	20	98	250	390	461	4952	0	237	2020-02-29_150528
85	5000	2094	5	0	2	0	47	2615	8.895938	4.6758599780600605	19.093056	0.0	47.0	1417.0	7.1522636	4.142959	20.600159	0.0	2901	2899	2899	0.80851066	20	98	250	390	461	4953	0	237	2020-02-29_150528
85	5000	2094	5	0	2	0	46	2616	8.755843	4.626724540245883	19.093056	0.0	46.0	1417.0	7.1522636	4.142959	20.600159	0.0	2901	2899	2899	0.8043478	20	98	250	390	461	4954	0	237	2020-02-29_150528
86	5000	2094	4	0	3	0	45	2617	8.662418	4.634918300398313	19.093056	0.0	45.0	1417.0	7.1522636	4.142959	20.600159	0.0	2902	2899	2899	0.8	20	98	250	390	461	4955	0	237	2020-02-29_150529
86	5000	2094	4	0	1	0	44	2619	8.8947935	4.512235960275798	19.093056	0.0	44.0	1417.0	7.1522636	4.142959	20.600159	0.0	2902	2901	2901	0.8181818	20	98	250	390	461	4956	0	238	2020-02-29_150529
86	5000	2094	4	0	1	0	41	2622	8.701087	4.609767263499624	19.093056	0.0	41.0	1417.0	7.1522636	4.142959	20.600159	0.0	2902	2901	2901	0.7804878	20	98	250	390	461	4959	0	238	2020-02-29_150529
87	5000	2094	4	0	1	0	38	2624	8.293248	4.406702329536518	17.516853	0.0	38.0	1417.0	7.1522636	4.142959	20.600159	0.0	2902	2901	2901	0.7631579	20	98	250	390	461	4962	0	239	2020-02-29_150529
87	5000	2093	5	0	1	0	38	2624	8.293248	4.406702329536518	17.516853	0.0	38.0	1417.0	7.1522636	4.142959	20.600159	0.0	2902	2901	2901	0.7631579	20	98	250	390	461	4962	0	239	2020-02-29_150529
87	5000	2093	5	0	1	0	37	2625	8.355399	4.450570427841662	17.516853	0.0	37.0	1417.0	7.1522636	4.142959	20.600159	0.0	2902	2901	2901	0.7567568	20	98	250	390	461	4963	0	239	2020-02-29_150529
88	5000	2093	4	0	2	0	36	2626	8.249322	4.466013463971641	17.516853	0.0	36.0	1417.0	7.1522636	4.142959	20.600159	0.0	2903	2901	2901	0.7222222	20	98	250	390	461	4964	0	239	2020-02-29_150530
88	5000	2093	4	0	2	0	33	2628	8.472163	4.406433534519796	17.516853	0.0	33.0	1417.0	7.1522636	4.142959	20.600159	0.0	2903	2901	2901	0.72727275	20	98	250	390	461	4967	0	240	2020-02-29_150530
88	5000	2093	4	0	2	0	33	2628	8.472163	4.406433534519796	17.516853	0.0	33.0	1417.0	7.1522636	4.142959	20.600159	0.0	2903	2901	2901	0.72727275	20	98	250	390	461	4967	0	240	2020-02-29_150530
89	5000	2092	5	0	1	0	33	2629	8.403595	4.393103934875339	17.516853	0.0	33.0	1417.0	7.1522636	4.142959	20.600159	0.0	2903	2902	2902	0.72727275	20	98	250	390	461	4967	0	240	2020-02-29_150530
89	5000	2092	4	0	2	0	32	2630	8.471471	4.445782091917403	17.516853	0.0	32.0	1417.0	7.1522636	4.142959	20.600159	0.0	2904	2902	2902	0.75	20	98	250	390	461	4968	0	240	2020-02-29_150530
89	5000	2092	4	0	2	0	30	2632	8.702666	4.498778919276471	17.516853	0.0	30.0	1417.0	7.1522636	4.142959	20.600159	0.0	2904	2902	2902	0.76666665	20	98	250	390	461	4970	0	240	2020-02-29_150530
90	5000	2092	3	0	3	0	28	2634	8.667639	4.5909240749880285	17.516853	0.0	28.0	1417.0	7.1522636	4.142959	20.600159	0.0	2905	2902	2902	0.71428573	20	98	250	390	461	4972	0	240	2020-02-29_150531
90	5000	2092	3	0	3	0	25	2637	8.590233	4.848542236219692	17.516853	0.0	25.0	1417.0	7.1522636	4.142959	20.600159	0.0	2905	2902	2902	0.64	20	98	250	390	461	4975	0	240	2020-02-29_150531
90	5000	2092	3	0	3	0	25	2637	8.590233	4.848542236219692	17.516853	0.0	25.0	1417.0	7.1522636	4.142959	20.600159	0.0	2905	2902	2902	0.64	20	98	250	390	461	4975	0	240	2020-02-29_150531
91	5000	2092	3	0	2	0	24	2639	8.389621	4.881742851589273	18.498047	0.0	24.0	1417.0	7.1522636	4.142959	20.600159	0.0	2905	2903	2903	0.6666667	20	98	250	390	461	4976	0	240	2020-02-29_150531
91	5000	2092	3	0	2	0	23	2640	8.754387	4.645019300274947	18.498047	1.6699371	23.0	1417.0	7.1522636	4.142959	20.600159	0.0	2905	2903	2903	0.65217394	20	98	250	390	461	4977	0	240	2020-02-29_150531
91	5000	2092	3	0	2	0	23	2640	8.754387	4.645019300274947	18.498047	1.6699371	23.0	1417.0	7.1522636	4.142959	20.600159	0.0	2905	2903	2903	0.65217394	20	98	250	390	461	4977	0	240	2020-02-29_150531
92	5000	2092	1	0	4	0	21	2642	8.502227	4.780733367334034	18.498047	1.6699371	21.0	1417.0	7.1522636	4.142959	20.600159	0.0	2907	2903	2903	0.6666667	20	98	250	390	461	4979	0	240	2020-02-29_150532
92	5000	2092	0	0	4	0	22	2642	8.596651	4.686491794244861	18.498047	1.6699371	22.0	1417.0	7.1522636	4.142959	20.600159	0.0	2908	2904	2904	0.6363636	20	98	250	390	461	4978	0	240	2020-02-29_150532
92	5000	2092	0	0	4	0	22	2642	8.596651	4.686491794244861	18.498047	1.6699371	22.0	1417.0	7.1522636	4.142959	20.600159	0.0	2908	2904	2904	0.6363636	20	98	250	390	461	4978	0	240	2020-02-29_150532
93	5000	2092	0	0	3	0	22	2643	8.624104	4.6724291826803634	18.498047	1.6699371	22.0	1417.0	7.1522636	4.142959	20.600159	0.0	2908	2905	2905	0.6363636	20	98	250	390	461	4978	0	240	2020-02-29_150532
93	5000	2092	0	0	3	0	22	2643	8.624104	4.6724291826803634	18.498047	1.6699371	22.0	1417.0	7.1522636	4.142959	20.600159	0.0	2908	2905	2905	0.6363636	20	98	250	390	461	4978	0	240	2020-02-29_150532
93	5000	2092	0	0	3	0	21	2643	8.413146	4.679226300116312	18.498047	1.6699371	21.0	1417.0	7.1522636	4.142959	20.600159	0.0	2908	2905	2905	0.6666667	20	98	250	390	461	4979	0	241	2020-02-29_150532
94	5000	2092	0	0	3	0	21	2643	8.413146	4.679226300116312	18.498047	1.6699371	21.0	1417.0	7.1522636	4.142959	20.600159	0.0	2908	2905	2905	0.6666667	20	98	250	390	461	4979	0	241	2020-02-29_150532
94	5000	2092	0	0	3	0	20	2644	8.750307	4.5315195989975185	18.498047	3.1472855	20.0	1417.0	7.1522636	4.142959	20.600159	0.0	2908	2905	2905	0.65	20	98	250	390	461	4980	0	241	2020-02-29_150533
94	5000	2092	0	0	3	0	20	2644	8.750307	4.5315195989975185	18.498047	3.1472855	20.0	1417.0	7.1522636	4.142959	20.600159	0.0	2908	2905	2905	0.65	20	98	250	390	461	4980	0	241	2020-02-29_150533
95	5000	2090	2	0	1	0	20	2646	8.914824	4.4969408445329275	18.498047	3.1472855	20.0	1417.0	7.1522636	4.142959	20.600159	0.0	2908	2907	2907	0.6	20	98	250	390	461	4980	0	241	2020-02-29_150533
95	5000	2090	1	0	1	0	21	2646	8.648224	4.550157967644374	18.498047	3.1472855	21.0	1417.0	7.1522636	4.142959	20.600159	0.0	2909	2908	2908	0.61904764	20	98	250	390	461	4979	0	241	2020-02-29_150533
95	5000	2090	1	0	1	0	20	2647	8.816309	4.600988174114852	18.498047	3.1472855	20.0	1417.0	7.1522636	4.142959	20.600159	0.0	2909	2908	2908	0.55	20	98	250	390	461	4980	0	241	2020-02-29_150533
96	5000	2090	1	0	1	0	19	2648	9.0258255	4.628003974893061	18.498047	3.1472855	19.0	1417.0	7.1522636	4.142959	20.600159	0.0	2909	2908	2908	0.42105263	20	98	250	390	461	4981	0	241	2020-02-29_150533
96	5000	2089	2	0	1	0	18	2649	8.925054	4.740678776616438	18.498047	3.1472855	18.0	1417.0	7.1522636	4.142959	20.600159	0.0	2909	2908	2908	0.3888889	20	98	250	390	461	4982	0	241	2020-02-29_150534
96	5000	2089	2	0	1	0	16	2651	8.79098	4.6224880098277135	18.498047	3.1472855	16.0	1417.0	7.1522636	4.142959	20.600159	0.0	2909	2908	2908	0.4375	20	98	250	390	461	4984	0	241	2020-02-29_150534
97	5000	2089	2	0	1	0	15	2652	8.727726	4.777556744472563	18.498047	3.1472855	15.0	1417.0	7.1522636	4.142959	20.600159	0.0	2909	2908	2908	0.4	20	98	250	390	461	4985	0	241	2020-02-29_150534
97	5000	2089	2	0	1	0	14	2653	9.126329	4.691932515302135	18.498047	3.3162231	14.0	1417.0	7.1522636	4.142959	20.600159	0.0	2909	2908	2908	0.35714287	20	98	250	390	461	4986	0	241	2020-02-29_150534
97	5000	2088	3	0	1	0	12	2655	9.263558	4.705331278538834	18.498047	3.3162231	12.0	1417.0	7.1522636	4.142959	20.600159	0.0	2909	2908	2908	0.41666666	20	98	250	390	461	4988	0	241	2020-02-29_150534
98	5000	2088	3	0	0	0	13	2655	8.550978	5.186151719963039	18.498047	0.0	13.0	1417.0	7.1522636	4.142959	20.600159	0.0	2909	2909	2909	0.46153846	20	98	250	390	461	4987	0	241	2020-02-29_150534
98	5000	2088	3	0	0	0	13	2655	8.550978	5.186151719963039	18.498047	0.0	13.0	1417.0	7.1522636	4.142959	20.600159	0.0	2909	2909	2909	0.46153846	20	98	250	390	461	4987	0	241	2020-02-29_150534
98	5000	2088	3	0	0	0	12	2656	7.86697	4.765091062558265	18.498047	0.0	12.0	1417.0	7.1522636	4.142959	20.600159	0.0	2909	2909	2909	0.5	20	98	250	390	461	4988	0	241	2020-02-29_150535
99	5000	2088	3	0	0	0	12	2656	7.86697	4.765091062558265	18.498047	0.0	12.0	1417.0	7.1522636	4.142959	20.600159	0.0	2909	2909	2909	0.5	20	98	250	390	461	4988	0	241	2020-02-29_150535
99	5000	2088	3	0	0	0	12	2656	7.86697	4.765091062558265	18.498047	0.0	12.0	1417.0	7.1522636	4.142959	20.600159	0.0	2909	2909	2909	0.5	20	98	250	390	461	4988	0	241	2020-02-29_150535
99	5000	2087	4	0	0	0	11	2657	8.091111	4.9308763331028205	18.498047	0.0	11.0	1417.0	7.1522636	4.142959	20.600159	0.0	2909	2909	2909	0.54545456	20	98	250	390	461	4989	0	241	2020-02-29_150535
100	5000	2087	4	0	0	0	11	2657	8.091111	4.9308763331028205	18.498047	0.0	11.0	1417.0	7.1522636	4.142959	20.600159	0.0	2909	2909	2909	0.54545456	20	98	250	390	461	4989	0	241	2020-02-29_150535
100	5000	2086	5	0	0	0	11	2657	8.091111	4.9308763331028205	18.498047	0.0	11.0	1417.0	7.1522636	4.142959	20.600159	0.0	2909	2909	2909	0.54545456	20	98	250	390	461	4989	0	241	2020-02-29_150535
100	5000	2085	6	0	0	0	11	2657	8.091111	4.9308763331028205	18.498047	0.0	11.0	1417.0	7.1522636	4.142959	20.600159	0.0	2909	2909	2909	0.54545456	20	98	250	390	461	4989	0	241	2020-02-29_150535
101	5000	2085	6	0	0	0	11	2657	8.091111	4.9308763331028205	18.498047	0.0	11.0	1417.0	7.1522636	4.142959	20.600159	0.0	2909	2909	2909	0.54545456	20	98	250	390	461	4989	0	241	2020-02-29_150536
101	5000	2085	6	0	0	0	11	2657	8.091111	4.9308763331028205	18.498047	0.0	11.0	1417.0	7.1522636	4.142959	20.600159	0.0	2909	2909	2909	0.54545456	20	98	250	390	461	4989	0	241	2020-02-29_150536
101	5000	2084	7	0	0	0	10	2658	8.139469	5.194850080748259	18.498047	0.0	10.0	1417.0	7.1522636	4.142959	20.600159	0.0	2909	2909	2909	0.6	20	98	250	390	461	4990	0	241	2020-02-29_150536
102	5000	2084	7	0	0	0	10	2658	8.139469	5.194850080748259	18.498047	0.0	10.0	1417.0	7.1522636	4.142959	20.600159	0.0	2909	2909	2909	0.6	20	98	250	390	461	4990	0	241	2020-02-29_150536
102	5000	2084	7	0	0	0	10	2658	8.139469	5.194850080748259	18.498047	0.0	10.0	1417.0	7.1522636	4.142959	20.600159	0.0	2909	2909	2909	0.6	20	98	250	390	461	4990	0	241	2020-02-29_150536
102	5000	2084	7	0	0	0	10	2658	8.139469	5.194850080748259	18.498047	0.0	10.0	1417.0	7.1522636	4.142959	20.600159	0.0	2909	2909	2909	0.6	20	98	250	390	461	4990	0	241	2020-02-29_150536
103	5000	2084	7	0	0	0	10	2658	8.139469	5.194850080748259	18.498047	0.0	10.0	1417.0	7.1522636	4.142959	20.600159	0.0	2909	2909	2909	0.6	20	98	250	390	461	4990	0	241	2020-02-29_150536
103	5000	2084	6	0	1	0	10	2658	8.139469	5.194850080748259	18.498047	0.0	10.0	1417.0	7.1522636	4.142959	20.600159	0.0	2910	2909	2909	0.6	20	98	250	390	461	4990	0	241	2020-02-29_150537
103	5000	2084	6	0	1	0	10	2658	8.139469	5.194850080748259	18.498047	0.0	10.0	1417.0	7.1522636	4.142959	20.600159	0.0	2910	2909	2909	0.6	20	98	250	390	461	4990	0	241	2020-02-29_150537
104	5000	2084	6	0	1	0	10	2658	8.139469	5.194850080748259	18.498047	0.0	10.0	1417.0	7.1522636	4.142959	20.600159	0.0	2910	2909	2909	0.6	20	98	250	390	461	4990	0	241	2020-02-29_150537
104	5000	2084	6	0	1	0	8	2660	7.802909	5.650244459416944	18.498047	0.0	8.0	1417.0	7.1522636	4.142959	20.600159	0.0	2910	2909	2909	0.625	20	98	250	390	461	4992	0	241	2020-02-29_150537
104	5000	2083	6	0	2	0	8	2660	7.802909	5.650244459416944	18.498047	0.0	8.0	1417.0	7.1522636	4.142959	20.600159	0.0	2911	2909	2909	0.625	20	98	250	390	461	4992	0	241	2020-02-29_150537
105	5000	2082	6	0	3	0	7	2661	7.755337	6.101230822351128	18.498047	0.0	7.0	1417.0	7.1522636	4.142959	20.600159	0.0	2912	2909	2909	0.71428573	20	98	250	390	461	4993	0	241	2020-02-29_150537
105	5000	2082	6	0	3	0	7	2661	7.755337	6.101230822351128	18.498047	0.0	7.0	1417.0	7.1522636	4.142959	20.600159	0.0	2912	2909	2909	0.71428573	20	98	250	390	461	4993	0	241	2020-02-29_150537
105	5000	2082	6	0	3	0	7	2661	7.755337	6.101230822351128	18.498047	0.0	7.0	1417.0	7.1522636	4.142959	20.600159	0.0	2912	2909	2909	0.71428573	20	98	250	390	461	4993	0	241	2020-02-29_150538
106	5000	2082	6	0	3	0	7	2661	7.755337	6.101230822351128	18.498047	0.0	7.0	1417.0	7.1522636	4.142959	20.600159	0.0	2912	2909	2909	0.71428573	20	98	250	390	461	4993	0	241	2020-02-29_150538
106	5000	2082	6	0	2	0	8	2661	7.464592	5.708189171226016	18.498047	0.0	8.0	1417.0	7.1522636	4.142959	20.600159	0.0	2912	2910	2910	0.75	20	98	250	390	461	4992	0	241	2020-02-29_150538
106	5000	2082	6	0	2	0	7	2662	7.019599	6.013801595608859	18.498047	0.0	7.0	1417.0	7.1522636	4.142959	20.600159	0.0	2912	2910	2910	0.85714287	20	98	250	390	461	4993	0	241	2020-02-29_150538
107	5000	2082	6	0	2	0	7	2662	7.019599	6.013801595608859	18.498047	0.0	7.0	1417.0	7.1522636	4.142959	20.600159	0.0	2912	2910	2910	0.85714287	20	98	250	390	461	4993	0	241	2020-02-29_150538
107	5000	2082	6	0	2	0	7	2662	7.019599	6.013801595608859	18.498047	0.0	7.0	1417.0	7.1522636	4.142959	20.600159	0.0	2912	2910	2910	0.85714287	20	98	250	390	461	4993	0	241	2020-02-29_150538
107	5000	2080	8	0	1	0	8	2662	6.614994	5.684092412617495	18.498047	0.0	8.0	1417.0	7.1522636	4.142959	20.600159	0.0	2912	2911	2911	1.0	20	98	250	390	461	4992	0	241	2020-02-29_150538
108	5000	2080	8	0	0	0	8	2663	6.420269	5.789932906267743	18.498047	0.0	8.0	1417.0	7.1522636	4.142959	20.600159	0.0	2912	2912	2912	1.0	20	98	250	390	461	4992	0	241	2020-02-29_150539
108	5000	2080	8	0	0	0	7	2664	4.6948724	3.365302813028341	10.701317	0.0	7.0	1417.0	7.1522636	4.142959	20.600159	0.0	2912	2912	2912	0.85714287	20	98	250	390	461	4993	0	241	2020-02-29_150539
108	5000	2080	6	0	2	0	7	2664	4.6948724	3.365302813028341	10.701317	0.0	7.0	1417.0	7.1522636	4.142959	20.600159	0.0	2914	2912	2912	0.85714287	20	98	250	390	461	4993	0	241	2020-02-29_150539
109	5000	2080	6	0	2	0	7	2664	4.6948724	3.365302813028341	10.701317	0.0	7.0	1417.0	7.1522636	4.142959	20.600159	0.0	2914	2912	2912	0.85714287	20	98	250	390	461	4993	0	241	2020-02-29_150539
109	5000	2080	5	0	3	0	7	2664	4.6948724	3.365302813028341	10.701317	0.0	7.0	1417.0	7.1522636	4.142959	20.600159	0.0	2915	2912	2912	0.85714287	20	98	250	390	461	4993	0	241	2020-02-29_150539
109	5000	2080	5	0	3	0	7	2664	4.6948724	3.365302813028341	10.701317	0.0	7.0	1417.0	7.1522636	4.142959	20.600159	0.0	2915	2912	2912	0.85714287	20	98	250	390	461	4993	0	241	2020-02-29_150539
110	5000	2080	5	0	3	0	6	2665	4.373319	3.5667613459584646	10.701317	0.0	6.0	1417.0	7.1522636	4.142959	20.600159	0.0	2915	2912	2912	1.0	20	98	250	390	461	4994	0	241	2020-02-29_150539
110	5000	2080	5	0	3	0	6	2665	4.373319	3.5667613459584646	10.701317	0.0	6.0	1417.0	7.1522636	4.142959	20.600159	0.0	2915	2912	2912	1.0	20	98	250	390	461	4994	0	241	2020-02-29_150540
110	5000	2080	5	0	3	0	5	2666	4.5847383	3.9455033360018663	10.701317	0.0	5.0	1417.0	7.1522636	4.142959	20.600159	0.0	2915	2912	2912	1.0	20	98	250	390	461	4995	0	241	2020-02-29_150540
111	5000	2080	5	0	3	0	5	2666	4.5847383	3.9455033360018663	10.701317	0.0	5.0	1417.0	7.1522636	4.142959	20.600159	0.0	2915	2912	2912	1.0	20	98	250	390	461	4995	0	241	2020-02-29_150540
111	5000	2080	5	0	3	0	4	2667	3.0555935	2.273200268510101	5.4293747	0.0	4.0	1417.0	7.1522636	4.142959	20.600159	0.0	2915	2912	2912	1.0	20	98	250	390	461	4996	0	241	2020-02-29_150540
111	5000	2080	5	0	1	0	5	2668	6.778497	4.265725606213996	13.562691	3.0102386	5.0	1417.0	7.1522636	4.142959	20.600159	0.0	2915	2914	2914	1.0	20	98	250	390	461	4995	0	241	2020-02-29_150540
112	5000	2080	5	0	1	0	5	2668	6.778497	4.265725606213996	13.562691	3.0102386	5.0	1417.0	7.1522636	4.142959	20.600159	0.0	2915	2914	2914	1.0	20	98	250	390	461	4995	0	241	2020-02-29_150540
112	5000	2080	4	0	1	0	6	2668	7.784902	4.542492199451759	13.562691	3.0102386	6.0	1417.0	7.1522636	4.142959	20.600159	0.0	2916	2915	2915	1.5	20	98	250	390	461	4994	0	241	2020-02-29_150541
112	5000	2080	4	0	1	0	6	2668	7.784902	4.542492199451759	13.562691	3.0102386	6.0	1417.0	7.1522636	4.142959	20.600159	0.0	2916	2915	2915	1.5	20	98	250	390	461	4994	0	241	2020-02-29_150541
113	5000	2080	4	0	1	0	6	2668	7.784902	4.542492199451759	13.562691	3.0102386	6.0	1417.0	7.1522636	4.142959	20.600159	0.0	2916	2915	2915	1.5	20	98	250	390	461	4994	0	241	2020-02-29_150541
113	5000	2080	4	0	1	0	6	2668	7.784902	4.542492199451759	13.562691	3.0102386	6.0	1417.0	7.1522636	4.142959	20.600159	0.0	2916	2915	2915	1.5	20	98	250	390	461	4994	0	241	2020-02-29_150541
113	5000	2080	3	0	2	0	6	2668	7.784902	4.542492199451759	13.562691	3.0102386	6.0	1417.0	7.1522636	4.142959	20.600159	0.0	2917	2915	2915	1.5	20	98	250	390	461	4994	0	241	2020-02-29_150541
114	5000	2080	2	0	3	0	6	2668	7.784902	4.542492199451759	13.562691	3.0102386	6.0	1417.0	7.1522636	4.142959	20.600159	0.0	2918	2915	2915	1.5	20	98	250	390	461	4994	0	241	2020-02-29_150541
114	5000	2080	2	0	3	0	6	2668	7.784902	4.542492199451759	13.562691	3.0102386	6.0	1417.0	7.1522636	4.142959	20.600159	0.0	2918	2915	2915	1.5	20	98	250	390	461	4994	0	241	2020-02-29_150541
114	5000	2080	2	0	3	0	6	2668	7.784902	4.542492199451759	13.562691	3.0102386	6.0	1417.0	7.1522636	4.142959	20.600159	0.0	2918	2915	2915	1.5	20	98	250	390	461	4994	0	241	2020-02-29_150542
115	5000	2080	2	0	3	0	6	2668	7.784902	4.542492199451759	13.562691	3.0102386	6.0	1417.0	7.1522636	4.142959	20.600159	0.0	2918	2915	2915	1.5	20	98	250	390	461	4994	0	241	2020-02-29_150542
115	5000	2079	3	0	2	0	7	2668	7.707053	4.1518212148434825	13.562691	3.0102386	7.0	1417.0	7.1522636	4.142959	20.600159	0.0	2918	2916	2916	1.2857143	20	98	250	390	461	4993	0	241	2020-02-29_150542
115	5000	2079	2	0	3	0	7	2668	7.707053	4.1518212148434825	13.562691	3.0102386	7.0	1417.0	7.1522636	4.142959	20.600159	0.0	2919	2916	2916	1.2857143	20	98	250	390	461	4993	0	241	2020-02-29_150542
116	5000	2079	2	0	3	0	7	2668	7.707053	4.1518212148434825	13.562691	3.0102386	7.0	1417.0	7.1522636	4.142959	20.600159	0.0	2919	2916	2916	1.2857143	20	98	250	390	461	4993	0	241	2020-02-29_150542
116	5000	2079	2	0	3	0	7	2668	7.707053	4.1518212148434825	13.562691	3.0102386	7.0	1417.0	7.1522636	4.142959	20.600159	0.0	2919	2916	2916	1.2857143	20	98	250	390	461	4993	0	241	2020-02-29_150542
116	5000	2079	2	0	2	0	8	2668	8.481814	4.424606719563077	13.905144	3.0102386	8.0	1417.0	7.1522636	4.142959	20.600159	0.0	2919	2917	2917	1.125	20	98	250	390	461	4992	0	241	2020-02-29_150542
117	5000	2079	2	0	1	0	9	2668	8.22195	4.211622985645531	13.905144	3.0102386	9.0	1417.0	7.1522636	4.142959	20.600159	0.0	2919	2918	2918	1.0	20	98	250	390	461	4991	0	241	2020-02-29_150543
117	5000	2078	3	0	1	0	9	2668	8.22195	4.211622985645531	13.905144	3.0102386	9.0	1417.0	7.1522636	4.142959	20.600159	0.0	2919	2918	2918	1.0	20	98	250	390	461	4991	0	241	2020-02-29_150543
117	5000	2078	3	0	1	0	9	2668	8.22195	4.211622985645531	13.905144	3.0102386	9.0	1417.0	7.1522636	4.142959	20.600159	0.0	2919	2918	2918	1.0	20	98	250	390	461	4991	0	241	2020-02-29_150543
118	5000	2078	3	0	1	0	9	2668	8.22195	4.211622985645531	13.905144	3.0102386	9.0	1417.0	7.1522636	4.142959	20.600159	0.0	2919	2918	2918	1.0	20	98	250	390	461	4991	0	241	2020-02-29_150543
118	5000	2078	3	0	0	0	10	2668	7.3997545	4.746256306694046	13.905144	0.0	10.0	1417.0	7.1522636	4.142959	20.600159	0.0	2919	2919	2919	0.9	20	98	250	390	461	4990	0	241	2020-02-29_150543
118	5000	2078	3	0	0	0	10	2668	7.3997545	4.746256306694046	13.905144	0.0	10.0	1417.0	7.1522636	4.142959	20.600159	0.0	2919	2919	2919	0.9	20	98	250	390	461	4990	0	241	2020-02-29_150543
119	5000	2078	3	0	0	0	10	2668	7.3997545	4.746256306694046	13.905144	0.0	10.0	1417.0	7.1522636	4.142959	20.600159	0.0	2919	2919	2919	0.9	20	98	250	390	461	4990	0	241	2020-02-29_150543
119	5000	2078	3	0	0	0	10	2668	7.3997545	4.746256306694046	13.905144	0.0	10.0	1417.0	7.1522636	4.142959	20.600159	0.0	2919	2919	2919	0.9	20	98	250	390	461	4990	0	241	2020-02-29_150544
119	5000	2078	3	0	0	0	10	2668	7.3997545	4.746256306694046	13.905144	0.0	10.0	1417.0	7.1522636	4.142959	20.600159	0.0	2919	2919	2919	0.9	20	98	250	390	461	4990	0	241	2020-02-29_150544
120	5000	2078	3	0	0	0	10	2668	7.3997545	4.746256306694046	13.905144	0.0	10.0	1417.0	7.1522636	4.142959	20.600159	0.0	2919	2919	2919	0.9	20	98	250	390	461	4990	0	241	2020-02-29_150544
120	5000	2078	2	0	1	0	10	2668	7.3997545	4.746256306694046	13.905144	0.0	10.0	1417.0	7.1522636	4.142959	20.600159	0.0	2920	2919	2919	0.9	20	98	250	390	461	4990	0	241	2020-02-29_150544
120	5000	2078	2	0	1	0	10	2668	7.3997545	4.746256306694046	13.905144	0.0	10.0	1417.0	7.1522636	4.142959	20.600159	0.0	2920	2919	2919	0.9	20	98	250	390	461	4990	0	241	2020-02-29_150544
121	5000	2078	1	0	2	0	10	2668	7.3997545	4.746256306694046	13.905144	0.0	10.0	1417.0	7.1522636	4.142959	20.600159	0.0	2921	2919	2919	0.9	20	98	250	390	461	4990	0	241	2020-02-29_150544
121	5000	2078	1	0	2	0	10	2668	7.3997545	4.746256306694046	13.905144	0.0	10.0	1417.0	7.1522636	4.142959	20.600159	0.0	2921	2919	2919	0.9	20	98	250	390	461	4990	0	241	2020-02-29_150544
121	5000	2078	1	0	2	0	9	2669	7.8874784	4.760958829205381	13.905144	0.0	9.0	1417.0	7.1522636	4.142959	20.600159	0.0	2921	2919	2919	1.0	20	98	250	390	461	4991	0	241	2020-02-29_150545
122	5000	2078	1	0	2	0	9	2669	7.8874784	4.760958829205381	13.905144	0.0	9.0	1417.0	7.1522636	4.142959	20.600159	0.0	2921	2919	2919	1.0	20	98	250	390	461	4991	0	241	2020-02-29_150545
122	5000	2077	2	0	2	0	9	2669	7.8874784	4.760958829205381	13.905144	0.0	9.0	1417.0	7.1522636	4.142959	20.600159	0.0	2921	2919	2919	1.0	20	98	250	390	461	4991	0	241	2020-02-29_150545
122	5000	2077	2	0	2	0	8	2670	8.194741	4.993370811379476	13.905144	0.0	8.0	1417.0	7.1522636	4.142959	20.600159	0.0	2921	2919	2919	1.0	20	98	250	390	461	4992	0	241	2020-02-29_150545
123	5000	2077	2	0	2	0	7	2671	7.4278913	4.858068554284202	13.905144	0.0	7.0	1417.0	7.1522636	4.142959	20.600159	0.0	2921	2919	2919	0.85714287	20	98	250	390	461	4993	0	241	2020-02-29_150545
123	5000	2077	2	0	1	0	8	2671	8.047523	4.8270930202728835	13.905144	0.0	8.0	1417.0	7.1522636	4.142959	20.600159	0.0	2921	2920	2920	0.875	20	98	250	390	461	4992	0	241	2020-02-29_150545
123	5000	2077	2	0	1	0	7	2672	8.038965	5.213790821545774	13.905144	0.0	7.0	1417.0	7.1522636	4.142959	20.600159	0.0	2921	2920	2920	1.0	20	98	250	390	461	4993	0	241	2020-02-29_150545
124	5000	2077	2	0	0	0	8	2672	9.036843	5.591629564111966	16.021988	0.0	8.0	1417.0	7.1522636	4.142959	20.600159	0.0	2921	2921	2921	1.125	20	98	250	390	461	4992	0	241	2020-02-29_150546
124	5000	2077	2	0	0	0	7	2673	9.787427	5.587414611573584	16.021988	0.0	7.0	1417.0	7.1522636	4.142959	20.600159	0.0	2921	2921	2921	1.0	20	98	250	390	461	4993	0	241	2020-02-29_150546
124	5000	2077	2	0	0	0	7	2673	9.787427	5.587414611573584	16.021988	0.0	7.0	1417.0	7.1522636	4.142959	20.600159	0.0	2921	2921	2921	1.0	20	98	250	390	461	4993	0	241	2020-02-29_150546
125	5000	2077	2	0	0	0	7	2673	9.787427	5.587414611573584	16.021988	0.0	7.0	1417.0	7.1522636	4.142959	20.600159	0.0	2921	2921	2921	1.0	20	98	250	390	461	4993	0	241	2020-02-29_150546
125	5000	2077	2	0	0	0	7	2673	9.787427	5.587414611573584	16.021988	0.0	7.0	1417.0	7.1522636	4.142959	20.600159	0.0	2921	2921	2921	1.0	20	98	250	390	461	4993	0	241	2020-02-29_150546
125	5000	2076	3	0	0	0	7	2673	9.787427	5.587414611573584	16.021988	0.0	7.0	1417.0	7.1522636	4.142959	20.600159	0.0	2921	2921	2921	1.0	20	98	250	390	461	4993	0	241	2020-02-29_150546
126	5000	2076	3	0	0	0	7	2673	9.787427	5.587414611573584	16.021988	0.0	7.0	1417.0	7.1522636	4.142959	20.600159	0.0	2921	2921	2921	1.0	20	98	250	390	461	4993	0	241	2020-02-29_150546
126	5000	2076	3	0	0	0	7	2673	9.787427	5.587414611573584	16.021988	0.0	7.0	1417.0	7.1522636	4.142959	20.600159	0.0	2921	2921	2921	1.0	20	98	250	390	461	4993	0	241	2020-02-29_150547
126	5000	2075	4	0	0	0	7	2673	9.787427	5.587414611573584	16.021988	0.0	7.0	1417.0	7.1522636	4.142959	20.600159	0.0	2921	2921	2921	1.0	20	98	250	390	461	4993	0	241	2020-02-29_150547
127	5000	2075	3	0	1	0	7	2673	9.787427	5.587414611573584	16.021988	0.0	7.0	1417.0	7.1522636	4.142959	20.600159	0.0	2922	2921	2921	1.0	20	98	250	390	461	4993	0	241	2020-02-29_150547
127	5000	2075	3	0	1	0	7	2673	9.787427	5.587414611573584	16.021988	0.0	7.0	1417.0	7.1522636	4.142959	20.600159	0.0	2922	2921	2921	1.0	20	98	250	390	461	4993	0	241	2020-02-29_150547
127	5000	2075	2	0	2	0	7	2673	9.787427	5.587414611573584	16.021988	0.0	7.0	1417.0	7.1522636	4.142959	20.600159	0.0	2923	2921	2921	1.0	20	98	250	390	461	4993	0	241	2020-02-29_150547
128	5000	2075	2	0	2	0	6	2674	9.28251	5.943193135614625	16.021988	0.0	6.0	1417.0	7.1522636	4.142959	20.600159	0.0	2923	2921	2921	0.5	20	98	250	390	461	4994	0	241	2020-02-29_150547
128	5000	2075	2	0	2	0	4	2676	12.113775	4.250744025234454	16.021988	6.1430283	4.0	1417.0	7.1522636	4.142959	20.600159	0.0	2923	2921	2921	0.75	20	98	250	390	461	4996	0	241	2020-02-29_150547
128	5000	2075	2	0	2	0	4	2676	12.113775	4.250744025234454	16.021988	6.1430283	4.0	1417.0	7.1522636	4.142959	20.600159	0.0	2923	2921	2921	0.75	20	98	250	390	461	4996	0	241	2020-02-29_150548
129	5000	2075	2	0	2	0	4	2676	12.113775	4.250744025234454	16.021988	6.1430283	4.0	1417.0	7.1522636	4.142959	20.600159	0.0	2923	2921	2921	0.75	20	98	250	390	461	4996	0	241	2020-02-29_150548
129	5000	2075	2	0	2	0	4	2676	12.113775	4.250744025234454	16.021988	6.1430283	4.0	1417.0	7.1522636	4.142959	20.600159	0.0	2923	2921	2921	0.75	20	98	250	390	461	4996	0	241	2020-02-29_150548
129	5000	2075	2	0	1	0	5	2676	9.69102	6.5498343177399345	16.021988	0.0	5.0	1417.0	7.1522636	4.142959	20.600159	0.0	2923	2922	2922	0.6	20	98	250	390	461	4995	0	241	2020-02-29_150548
130	5000	2075	2	0	1	0	4	2677	10.578018	7.208005100193399	16.021988	0.0	4.0	1417.0	7.1522636	4.142959	20.600159	0.0	2923	2922	2922	0.75	20	98	250	390	461	4996	0	241	2020-02-29_150548
130	5000	2075	2	0	1	0	4	2677	10.578018	7.208005100193399	16.021988	0.0	4.0	1417.0	7.1522636	4.142959	20.600159	0.0	2923	2922	2922	0.75	20	98	250	390	461	4996	0	241	2020-02-29_150548
130	5000	2075	2	0	0	0	5	2677	10.501608	6.244653474892292	16.021988	0.0	5.0	1417.0	7.1522636	4.142959	20.600159	0.0	2923	2923	2923	1.0	20	98	250	390	461	4995	0	241	2020-02-29_150548
131	5000	2074	2	0	1	0	5	2677	10.501608	6.244653474892292	16.021988	0.0	5.0	1417.0	7.1522636	4.142959	20.600159	0.0	2924	2923	2923	1.0	20	98	250	390	461	4995	0	241	2020-02-29_150549
131	5000	2074	2	0	1	0	5	2677	10.501608	6.244653474892292	16.021988	0.0	5.0	1417.0	7.1522636	4.142959	20.600159	0.0	2924	2923	2923	1.0	20	98	250	390	461	4995	0	241	2020-02-29_150549
131	5000	2074	2	0	1	0	5	2677	10.501608	6.244653474892292	16.021988	0.0	5.0	1417.0	7.1522636	4.142959	20.600159	0.0	2924	2923	2923	1.0	20	98	250	390	461	4995	0	241	2020-02-29_150549
132	5000	2074	2	0	1	0	5	2677	10.501608	6.244653474892292	16.021988	0.0	5.0	1417.0	7.1522636	4.142959	20.600159	0.0	2924	2923	2923	1.0	20	98	250	390	461	4995	0	241	2020-02-29_150549
132	5000	2074	2	0	1	0	5	2677	10.501608	6.244653474892292	16.021988	0.0	5.0	1417.0	7.1522636	4.142959	20.600159	0.0	2924	2923	2923	1.0	20	98	250	390	461	4995	0	241	2020-02-29_150549
132	5000	2074	2	0	1	0	4	2678	9.650724	6.867865172051966	16.021988	0.0	4.0	1417.0	7.1522636	4.142959	20.600159	0.0	2924	2923	2923	1.25	20	98	250	390	461	4996	0	241	2020-02-29_150549
133	5000	2074	2	0	1	0	4	2678	9.650724	6.867865172051966	16.021988	0.0	4.0	1417.0	7.1522636	4.142959	20.600159	0.0	2924	2923	2923	1.25	20	98	250	390	461	4996	0	241	2020-02-29_150549
133	5000	2074	2	0	1	0	4	2678	9.650724	6.867865172051966	16.021988	0.0	4.0	1417.0	7.1522636	4.142959	20.600159	0.0	2924	2923	2923	1.25	20	98	250	390	461	4996	0	241	2020-02-29_150550
133	5000	2074	2	0	1	0	4	2678	9.650724	6.867865172051966	16.021988	0.0	4.0	1417.0	7.1522636	4.142959	20.600159	0.0	2924	2923	2923	1.25	20	98	250	390	461	4996	0	241	2020-02-29_150550
134	5000	2074	2	0	0	0	5	2678	9.442721	5.965903357300749	16.021988	0.0	5.0	1417.0	7.1522636	4.142959	20.600159	0.0	2924	2924	2924	1.4	20	98	250	390	461	4995	0	241	2020-02-29_150550
134	5000	2074	2	0	0	0	5	2678	9.442721	5.965903357300749	16.021988	0.0	5.0	1417.0	7.1522636	4.142959	20.600159	0.0	2924	2924	2924	1.4	20	98	250	390	461	4995	0	241	2020-02-29_150550
134	5000	2074	2	0	0	0	5	2678	9.442721	5.965903357300749	16.021988	0.0	5.0	1417.0	7.1522636	4.142959	20.600159	0.0	2924	2924	2924	1.4	20	98	250	390	461	4995	0	241	2020-02-29_150550
135	5000	2074	2	0	0	0	5	2678	9.442721	5.965903357300749	16.021988	0.0	5.0	1417.0	7.1522636	4.142959	20.600159	0.0	2924	2924	2924	1.4	20	98	250	390	461	4995	0	241	2020-02-29_150550
135	5000	2074	1	0	1	0	5	2678	9.442721	5.965903357300749	16.021988	0.0	5.0	1417.0	7.1522636	4.142959	20.600159	0.0	2925	2924	2924	1.4	20	98	250	390	461	4995	0	241	2020-02-29_150550
135	5000	2074	1	0	1	0	5	2678	9.442721	5.965903357300749	16.021988	0.0	5.0	1417.0	7.1522636	4.142959	20.600159	0.0	2925	2924	2924	1.4	20	98	250	390	461	4995	0	241	2020-02-29_150550
136	5000	2074	1	0	1	0	5	2678	9.442721	5.965903357300749	16.021988	0.0	5.0	1417.0	7.1522636	4.142959	20.600159	0.0	2925	2924	2924	1.4	20	98	250	390	461	4995	0	241	2020-02-29_150551
136	5000	2074	1	0	1	0	5	2678	9.442721	5.965903357300749	16.021988	0.0	5.0	1417.0	7.1522636	4.142959	20.600159	0.0	2925	2924	2924	1.4	20	98	250	390	461	4995	0	241	2020-02-29_150551
136	5000	2074	1	0	1	0	4	2679	7.797905	5.424007820776418	12.384941	0.0	4.0	1417.0	7.1522636	4.142959	20.600159	0.0	2925	2924	2924	1.25	20	98	250	390	461	4996	0	241	2020-02-29_150551
137	5000	2074	1	0	1	0	4	2679	7.797905	5.424007820776418	12.384941	0.0	4.0	1417.0	7.1522636	4.142959	20.600159	0.0	2925	2924	2924	1.25	20	98	250	390	461	4996	0	241	2020-02-29_150551
137	5000	2074	1	0	1	0	4	2679	7.797905	5.424007820776418	12.384941	0.0	4.0	1417.0	7.1522636	4.142959	20.600159	0.0	2925	2924	2924	1.25	20	98	250	390	461	4996	0	241	2020-02-29_150551
137	5000	2074	1	0	1	0	4	2679	7.797905	5.424007820776418	12.384941	0.0	4.0	1417.0	7.1522636	4.142959	20.600159	0.0	2925	2924	2924	1.25	20	98	250	390	461	4996	0	241	2020-02-29_150551
138	5000	2074	1	0	1	0	4	2679	7.797905	5.424007820776418	12.384941	0.0	4.0	1417.0	7.1522636	4.142959	20.600159	0.0	2925	2924	2924	1.25	20	98	250	390	461	4996	0	241	2020-02-29_150551
138	5000	2074	1	0	0	0	5	2679	8.143931	4.760626701323626	12.384941	0.0	5.0	1417.0	7.1522636	4.142959	20.600159	0.0	2925	2925	2925	1.0	20	98	250	390	461	4995	0	241	2020-02-29_150552
138	5000	2074	1	0	0	0	5	2679	8.143931	4.760626701323626	12.384941	0.0	5.0	1417.0	7.1522636	4.142959	20.600159	0.0	2925	2925	2925	1.0	20	98	250	390	461	4995	0	241	2020-02-29_150552
139	5000	2074	1	0	0	0	4	2680	7.083679	4.76695458047274	10.195969	0.0	4.0	1417.0	7.1522636	4.142959	20.600159	0.0	2925	2925	2925	1.0	20	98	250	390	461	4996	0	241	2020-02-29_150552
139	5000	2074	1	0	0	0	4	2680	7.083679	4.76695458047274	10.195969	0.0	4.0	1417.0	7.1522636	4.142959	20.600159	0.0	2925	2925	2925	1.0	20	98	250	390	461	4996	0	241	2020-02-29_150552
139	5000	2074	1	0	0	0	4	2680	7.083679	4.76695458047274	10.195969	0.0	4.0	1417.0	7.1522636	4.142959	20.600159	0.0	2925	2925	2925	1.0	20	98	250	390	461	4996	0	241	2020-02-29_150552
140	5000	2074	1	0	0	0	4	2680	7.083679	4.76695458047274	10.195969	0.0	4.0	1417.0	7.1522636	4.142959	20.600159	0.0	2925	2925	2925	1.0	20	98	250	390	461	4996	0	241	2020-02-29_150552
140	5000	2074	1	0	0	0	4	2680	7.083679	4.76695458047274	10.195969	0.0	4.0	1417.0	7.1522636	4.142959	20.600159	0.0	2925	2925	2925	1.0	20	98	250	390	461	4996	0	241	2020-02-29_150552
140	5000	2074	1	0	0	0	4	2680	7.083679	4.76695458047274	10.195969	0.0	4.0	1417.0	7.1522636	4.142959	20.600159	0.0	2925	2925	2925	1.0	20	98	250	390	461	4996	0	241	2020-02-29_150553
141	5000	2074	1	0	0	0	4	2680	7.083679	4.76695458047274	10.195969	0.0	4.0	1417.0	7.1522636	4.142959	20.600159	0.0	2925	2925	2925	1.0	20	98	250	390	461	4996	0	241	2020-02-29_150553
141	5000	2074	1	0	0	0	4	2680	7.083679	4.76695458047274	10.195969	0.0	4.0	1417.0	7.1522636	4.142959	20.600159	0.0	2925	2925	2925	1.0	20	98	250	390	461	4996	0	241	2020-02-29_150553
141	5000	2074	1	0	0	0	4	2680	7.083679	4.76695458047274	10.195969	0.0	4.0	1417.0	7.1522636	4.142959	20.600159	0.0	2925	2925	2925	1.0	20	98	250	390	461	4996	0	241	2020-02-29_150553
142	5000	2074	1	0	0	0	4	2680	7.083679	4.76695458047274	10.195969	0.0	4.0	1417.0	7.1522636	4.142959	20.600159	0.0	2925	2925	2925	1.0	20	98	250	390	461	4996	0	241	2020-02-29_150553
142	5000	2074	1	0	0	0	4	2680	7.083679	4.76695458047274	10.195969	0.0	4.0	1417.0	7.1522636	4.142959	20.600159	0.0	2925	2925	2925	1.0	20	98	250	390	461	4996	0	241	2020-02-29_150553
142	5000	2074	1	0	0	0	4	2680	7.083679	4.76695458047274	10.195969	0.0	4.0	1417.0	7.1522636	4.142959	20.600159	0.0	2925	2925	2925	1.0	20	98	250	390	461	4996	0	241	2020-02-29_150553
143	5000	2074	1	0	0	0	4	2680	7.083679	4.76695458047274	10.195969	0.0	4.0	1417.0	7.1522636	4.142959	20.600159	0.0	2925	2925	2925	1.0	20	98	250	390	461	4996	0	241	2020-02-29_150554
143	5000	2074	1	0	0	0	4	2680	7.083679	4.76695458047274	10.195969	0.0	4.0	1417.0	7.1522636	4.142959	20.600159	0.0	2925	2925	2925	1.0	20	98	250	390	461	4996	0	241	2020-02-29_150554
143	5000	2074	1	0	0	0	4	2680	7.083679	4.76695458047274	10.195969	0.0	4.0	1417.0	7.1522636	4.142959	20.600159	0.0	2925	2925	2925	1.0	20	98	250	390	461	4996	0	241	2020-02-29_150554
144	5000	2074	1	0	0	0	4	2680	7.083679	4.76695458047274	10.195969	0.0	4.0	1417.0	7.1522636	4.142959	20.600159	0.0	2925	2925	2925	1.0	20	98	250	390	461	4996	0	241	2020-02-29_150554
144	5000	2074	0	0	1	0	4	2680	7.083679	4.76695458047274	10.195969	0.0	4.0	1417.0	7.1522636	4.142959	20.600159	0.0	2926	2925	2925	1.0	20	98	250	390	461	4996	0	241	2020-02-29_150554
144	5000	2074	0	0	1	0	4	2680	7.083679	4.76695458047274	10.195969	0.0	4.0	1417.0	7.1522636	4.142959	20.600159	0.0	2926	2925	2925	1.0	20	98	250	390	461	4996	0	241	2020-02-29_150554
145	5000	2074	0	0	1	0	4	2680	7.083679	4.76695458047274	10.195969	0.0	4.0	1417.0	7.1522636	4.142959	20.600159	0.0	2926	2925	2925	1.0	20	98	250	390	461	4996	0	241	2020-02-29_150554
145	5000	2074	0	0	1	0	4	2680	7.083679	4.76695458047274	10.195969	0.0	4.0	1417.0	7.1522636	4.142959	20.600159	0.0	2926	2925	2925	1.0	20	98	250	390	461	4996	0	241	2020-02-29_150555
145	5000	2074	0	0	1	0	3	2681	6.0462494	5.2562554648571655	9.528038	0.0	3.0	1417.0	7.1522636	4.142959	20.600159	0.0	2926	2925	2925	0.6666667	20	98	250	390	461	4997	0	241	2020-02-29_150555
146	5000	2074	0	0	1	0	2	2682	9.069374	0.6486487676397796	9.528038	8.61071	2.0	1417.0	7.1522636	4.142959	20.600159	0.0	2926	2925	2925	1.0	20	98	250	390	461	4998	0	241	2020-02-29_150555
146	5000	2074	0	0	1	0	2	2682	9.069374	0.6486487676397796	9.528038	8.61071	2.0	1417.0	7.1522636	4.142959	20.600159	0.0	2926	2925	2925	1.0	20	98	250	390	461	4998	0	241	2020-02-29_150555
146	5000	2074	0	0	1	0	2	2682	9.069374	0.6486487676397796	9.528038	8.61071	2.0	1417.0	7.1522636	4.142959	20.600159	0.0	2926	2925	2925	1.0	20	98	250	390	461	4998	0	241	2020-02-29_150555
147	5000	2074	0	0	1	0	2	2682	9.069374	0.6486487676397796	9.528038	8.61071	2.0	1417.0	7.1522636	4.142959	20.600159	0.0	2926	2925	2925	1.0	20	98	250	390	461	4998	0	241	2020-02-29_150555
147	5000	2074	0	0	0	0	3	2682	10.45695	2.4467269170585704	13.232101	8.61071	3.0	1417.0	7.1522636	4.142959	20.600159	0.0	2926	2926	2926	0.6666667	20	98	250	390	461	4997	0	241	2020-02-29_150555
147	5000	2074	0	0	0	0	3	2682	10.45695	2.4467269170585704	13.232101	8.61071	3.0	1417.0	7.1522636	4.142959	20.600159	0.0	2926	2926	2926	0.6666667	20	98	250	390	461	4997	0	241	2020-02-29_150556
148	5000	2074	0	0	0	0	3	2682	10.45695	2.4467269170585704	13.232101	8.61071	3.0	1417.0	7.1522636	4.142959	20.600159	0.0	2926	2926	2926	0.6666667	20	98	250	390	461	4997	0	241	2020-02-29_150556
148	5000	2074	0	0	0	0	3	2682	10.45695	2.4467269170585704	13.232101	8.61071	3.0	1417.0	7.1522636	4.142959	20.600159	0.0	2926	2926	2926	0.6666667	20	98	250	390	461	4997	0	241	2020-02-29_150556
148	5000	2074	0	0	0	0	3	2682	10.45695	2.4467269170585704	13.232101	8.61071	3.0	1417.0	7.1522636	4.142959	20.600159	0.0	2926	2926	2926	0.6666667	20	98	250	390	461	4997	0	241	2020-02-29_150556
149	5000	2074	0	0	0	0	3	2682	10.45695	2.4467269170585704	13.232101	8.61071	3.0	1417.0	7.1522636	4.142959	20.600159	0.0	2926	2926	2926	0.6666667	20	98	250	390	461	4997	0	241	2020-02-29_150556
149	5000	2074	0	0	0	0	3	2682	10.45695	2.4467269170585704	13.232101	8.61071	3.0	1417.0	7.1522636	4.142959	20.600159	0.0	2926	2926	2926	0.6666667	20	98	250	390	461	4997	0	241	2020-02-29_150556
149	5000	2074	0	0	0	0	2	2683	11.38007	2.619168388794169	13.232101	9.528038	2.0	1417.0	7.1522636	4.142959	20.600159	0.0	2926	2926	2926	0.0	20	98	250	390	461	4998	0	241	2020-02-29_150556
150	5000	2074	0	0	0	0	2	2683	11.38007	2.619168388794169	13.232101	9.528038	2.0	1417.0	7.1522636	4.142959	20.600159	0.0	2926	2926	2926	0.0	20	98	250	390	461	4998	0	241	2020-02-29_150557
150	5000	2074	0	0	0	0	2	2683	11.38007	2.619168388794169	13.232101	9.528038	2.0	1417.0	7.1522636	4.142959	20.600159	0.0	2926	2926	2926	0.0	20	98	250	390	461	4998	0	241	2020-02-29_150557
150	5000	2074	0	0	0	0	2	2683	11.38007	2.619168388794169	13.232101	9.528038	2.0	1417.0	7.1522636	4.142959	20.600159	0.0	2926	2926	2926	0.0	20	98	250	390	461	4998	0	241	2020-02-29_150557
151	5000	2074	0	0	0	0	2	2683	11.38007	2.619168388794169	13.232101	9.528038	2.0	1417.0	7.1522636	4.142959	20.600159	0.0	2926	2926	2926	0.0	20	98	250	390	461	4998	0	241	2020-02-29_150557
151	5000	2074	0	0	0	0	2	2683	11.38007	2.619168388794169	13.232101	9.528038	2.0	1417.0	7.1522636	4.142959	20.600159	0.0	2926	2926	2926	0.0	20	98	250	390	461	4998	0	241	2020-02-29_150557
151	5000	2074	0	0	0	0	2	2683	11.38007	2.619168388794169	13.232101	9.528038	2.0	1417.0	7.1522636	4.142959	20.600159	0.0	2926	2926	2926	0.0	20	98	250	390	461	4998	0	241	2020-02-29_150557
152	5000	2074	0	0	0	0	2	2683	11.38007	2.619168388794169	13.232101	9.528038	2.0	1417.0	7.1522636	4.142959	20.600159	0.0	2926	2926	2926	0.0	20	98	250	390	461	4998	0	241	2020-02-29_150557
152	5000	2074	0	0	0	0	2	2683	11.38007	2.619168388794169	13.232101	9.528038	2.0	1417.0	7.1522636	4.142959	20.600159	0.0	2926	2926	2926	0.0	20	98	250	390	461	4998	0	241	2020-02-29_150558
152	5000	2074	0	0	0	0	2	2683	11.38007	2.619168388794169	13.232101	9.528038	2.0	1417.0	7.1522636	4.142959	20.600159	0.0	2926	2926	2926	0.0	20	98	250	390	461	4998	0	241	2020-02-29_150558
153	5000	2074	0	0	0	0	1	2684	13.232101	NaN	13.232101	13.232101	1.0	1417.0	7.1522636	4.142959	20.600159	0.0	2926	2926	2926	0.0	20	98	250	390	461	4999	0	241	2020-02-29_150558
153	5000	2074	0	0	0	0	1	2684	13.232101	NaN	13.232101	13.232101	1.0	1417.0	7.1522636	4.142959	20.600159	0.0	2926	2926	2926	0.0	20	98	250	390	461	4999	0	241	2020-02-29_150558
153	5000	2074	0	0	0	0	1	2684	13.232101	NaN	13.232101	13.232101	1.0	1417.0	7.1522636	4.142959	20.600159	0.0	2926	2926	2926	0.0	20	98	250	390	461	4999	0	241	2020-02-29_150558
154	5000	2074	0	0	0	0	1	2684	13.232101	NaN	13.232101	13.232101	1.0	1417.0	7.1522636	4.142959	20.600159	0.0	2926	2926	2926	0.0	20	98	250	390	461	4999	0	241	2020-02-29_150558
154	5000	2074	0	0	0	0	1	2684	13.232101	NaN	13.232101	13.232101	1.0	1417.0	7.1522636	4.142959	20.600159	0.0	2926	2926	2926	0.0	20	98	250	390	461	4999	0	241	2020-02-29_150558
154	5000	2074	0	0	0	0	1	2684	13.232101	NaN	13.232101	13.232101	1.0	1417.0	7.1522636	4.142959	20.600159	0.0	2926	2926	2926	0.0	20	98	250	390	461	4999	0	241	2020-02-29_150559
155	5000	2074	0	0	0	0	1	2684	13.232101	NaN	13.232101	13.232101	1.0	1417.0	7.1522636	4.142959	20.600159	0.0	2926	2926	2926	0.0	20	98	250	390	461	4999	0	241	2020-02-29_150559
155	5000	2074	0	0	0	0	1	2684	13.232101	NaN	13.232101	13.232101	1.0	1417.0	7.1522636	4.142959	20.600159	0.0	2926	2926	2926	0.0	20	98	250	390	461	4999	0	241	2020-02-29_150559
155	5000	2074	0	0	0	0	1	2684	13.232101	NaN	13.232101	13.232101	1.0	1417.0	7.1522636	4.142959	20.600159	0.0	2926	2926	2926	0.0	20	98	250	390	461	4999	0	241	2020-02-29_150559
156	5000	2074	0	0	0	0	1	2684	13.232101	NaN	13.232101	13.232101	1.0	1417.0	7.1522636	4.142959	20.600159	0.0	2926	2926	2926	0.0	20	98	250	390	461	4999	0	241	2020-02-29_150559
156	5000	2074	0	0	0	0	1	2684	13.232101	NaN	13.232101	13.232101	1.0	1417.0	7.1522636	4.142959	20.600159	0.0	2926	2926	2926	0.0	20	98	250	390	461	4999	0	241	2020-02-29_150559
156	5000	2074	0	0	0	0	1	2684	13.232101	NaN	13.232101	13.232101	1.0	1417.0	7.1522636	4.142959	20.600159	0.0	2926	2926	2926	0.0	20	98	250	390	461	4999	0	241	2020-02-29_150559
157	5000	2074	0	0	0	0	1	2684	13.232101	NaN	13.232101	13.232101	1.0	1417.0	7.1522636	4.142959	20.600159	0.0	2926	2926	2926	0.0	20	98	250	390	461	4999	0	241	2020-02-29_150559
157	5000	2074	0	0	0	0	1	2684	13.232101	NaN	13.232101	13.232101	1.0	1417.0	7.1522636	4.142959	20.600159	0.0	2926	2926	2926	0.0	20	98	250	390	461	4999	0	241	2020-02-29_150600
157	5000	2074	0	0	0	0	1	2684	13.232101	NaN	13.232101	13.232101	1.0	1417.0	7.1522636	4.142959	20.600159	0.0	2926	2926	2926	0.0	20	98	250	390	461	4999	0	241	2020-02-29_150600
158	5000	2074	0	0	0	0	1	2684	13.232101	NaN	13.232101	13.232101	1.0	1417.0	7.1522636	4.142959	20.600159	0.0	2926	2926	2926	0.0	20	98	250	390	461	4999	0	241	2020-02-29_150600
158	5000	2074	0	0	0	0	1	2684	13.232101	NaN	13.232101	13.232101	1.0	1417.0	7.1522636	4.142959	20.600159	0.0	2926	2926	2926	0.0	20	98	250	390	461	4999	0	241	2020-02-29_150600
158	5000	2074	0	0	0	0	1	2684	13.232101	NaN	13.232101	13.232101	1.0	1417.0	7.1522636	4.142959	20.600159	0.0	2926	2926	2926	0.0	20	98	250	390	461	4999	0	241	2020-02-29_150600
159	5000	2074	0	0	0	0	1	2684	13.232101	NaN	13.232101	13.232101	1.0	1417.0	7.1522636	4.142959	20.600159	0.0	2926	2926	2926	0.0	20	98	250	390	461	4999	0	241	2020-02-29_150600
159	5000	2074	0	0	0	0	1	2684	13.232101	NaN	13.232101	13.232101	1.0	1417.0	7.1522636	4.142959	20.600159	0.0	2926	2926	2926	0.0	20	98	250	390	461	4999	0	241	2020-02-29_150600
159	5000	2074	0	0	0	0	1	2684	13.232101	NaN	13.232101	13.232101	1.0	1417.0	7.1522636	4.142959	20.600159	0.0	2926	2926	2926	0.0	20	98	250	390	461	4999	0	241	2020-02-29_150601
160	5000	2074	0	0	0	0	1	2684	13.232101	NaN	13.232101	13.232101	1.0	1417.0	7.1522636	4.142959	20.600159	0.0	2926	2926	2926	0.0	20	98	250	390	461	4999	0	241	2020-02-29_150601
160	5000	2074	0	0	0	0	1	2684	13.232101	NaN	13.232101	13.232101	1.0	1417.0	7.1522636	4.142959	20.600159	0.0	2926	2926	2926	0.0	20	98	250	390	461	4999	0	241	2020-02-29_150601
160	5000	2074	0	0	0	0	1	2684	13.232101	NaN	13.232101	13.232101	1.0	1417.0	7.1522636	4.142959	20.600159	0.0	2926	2926	2926	0.0	20	98	250	390	461	4999	0	241	2020-02-29_150601
161	5000	2074	0	0	0	0	1	2684	13.232101	NaN	13.232101	13.232101	1.0	1417.0	7.1522636	4.142959	20.600159	0.0	2926	2926	2926	0.0	20	98	250	390	461	4999	0	241	2020-02-29_150601
161	5000	2074	0	0	0	0	1	2684	13.232101	NaN	13.232101	13.232101	1.0	1417.0	7.1522636	4.142959	20.600159	0.0	2926	2926	2926	0.0	20	98	250	390	461	4999	0	241	2020-02-29_150601
161	5000	2074	0	0	0	0	0	2685	NaN	-0.0	9999.0	9999.0	0.0	1417.0	7.1522636	4.142959	20.600159	0.0	2926	2926	2926	0.0	20	98	250	390	461	5000	0	241	2020-02-29_150601
162	5000	2074	0	0	0	0	0	2685	NaN	-0.0	9999.0	9999.0	0.0	1417.0	7.1522636	4.142959	20.600159	0.0	2926	2926	2926	0.0	20	98	250	390	461	5000	0	241	2020-02-29_150602
162	5000	2074	0	0	0	0	0	2685	NaN	-0.0	9999.0	9999.0	0.0	1417.0	7.1522636	4.142959	20.600159	0.0	2926	2926	2926	0.0	20	98	250	390	461	5000	0	241	2020-02-29_150602
162	5000	2074	0	0	0	0	0	2685	NaN	-0.0	9999.0	9999.0	0.0	1417.0	7.1522636	4.142959	20.600159	0.0	2926	2926	2926	0.0	20	98	250	390	461	5000	0	241	2020-02-29_150602
163	5000	2074	0	0	0	0	0	2685	NaN	-0.0	9999.0	9999.0	0.0	1417.0	7.1522636	4.142959	20.600159	0.0	2926	2926	2926	0.0	20	98	250	390	461	5000	0	241	2020-02-29_150602
163	5000	2074	0	0	0	0	0	2685	NaN	-0.0	9999.0	9999.0	0.0	1417.0	7.1522636	4.142959	20.600159	0.0	2926	2926	2926	0.0	20	98	250	390	461	5000	0	241	2020-02-29_150602
163	5000	2074	0	0	0	0	0	2685	NaN	-0.0	9999.0	9999.0	0.0	1417.0	7.1522636	4.142959	20.600159	0.0	2926	2926	2926	0.0	20	98	250	390	461	5000	0	241	2020-02-29_150602
164	5000	2074	0	0	0	0	0	2685	NaN	-0.0	9999.0	9999.0	0.0	1417.0	7.1522636	4.142959	20.600159	0.0	2926	2926	2926	0.0	20	98	250	390	461	5000	0	241	2020-02-29_150602
164	5000	2074	0	0	0	0	0	2685	NaN	-0.0	9999.0	9999.0	0.0	1417.0	7.1522636	4.142959	20.600159	0.0	2926	2926	2926	0.0	20	98	250	390	461	5000	0	241	2020-02-29_150602
164	5000	2074	0	0	0	0	0	2685	NaN	-0.0	9999.0	9999.0	0.0	1417.0	7.1522636	4.142959	20.600159	0.0	2926	2926	2926	0.0	20	98	250	390	461	5000	0	241	2020-02-29_150603
165	5000	2074	0	0	0	0	0	2685	NaN	-0.0	9999.0	9999.0	0.0	1417.0	7.1522636	4.142959	20.600159	0.0	2926	2926	2926	0.0	20	98	250	390	461	5000	0	241	2020-02-29_150603
165	5000	2074	0	0	0	0	0	2685	NaN	-0.0	9999.0	9999.0	0.0	1417.0	7.1522636	4.142959	20.600159	0.0	2926	2926	2926	0.0	20	98	250	390	461	5000	0	241	2020-02-29_150603
165	5000	2074	0	0	0	0	0	2685	NaN	-0.0	9999.0	9999.0	0.0	1417.0	7.1522636	4.142959	20.600159	0.0	2926	2926	2926	0.0	20	98	250	390	461	5000	0	241	2020-02-29_150603
166	5000	2074	0	0	0	0	0	2685	NaN	-0.0	9999.0	9999.0	0.0	1417.0	7.1522636	4.142959	20.600159	0.0	2926	2926	2926	0.0	20	98	250	390	461	5000	0	241	2020-02-29_150603
166	5000	2074	0	0	0	0	0	2685	NaN	-0.0	9999.0	9999.0	0.0	1417.0	7.1522636	4.142959	20.600159	0.0	2926	2926	2926	0.0	20	98	250	390	461	5000	0	241	2020-02-29_150603
166	5000	2074	0	0	0	0	0	2685	NaN	-0.0	9999.0	9999.0	0.0	1417.0	7.1522636	4.142959	20.600159	0.0	2926	2926	2926	0.0	20	98	250	390	461	5000	0	241	2020-02-29_150603
167	5000	2074	0	0	0	0	0	2685	NaN	-0.0	9999.0	9999.0	0.0	1417.0	7.1522636	4.142959	20.600159	0.0	2926	2926	2926	0.0	20	98	250	390	461	5000	0	241	2020-02-29_150604
167	5000	2074	0	0	0	0	0	2685	NaN	-0.0	9999.0	9999.0	0.0	1417.0	7.1522636	4.142959	20.600159	0.0	2926	2926	2926	0.0	20	98	250	390	461	5000	0	241	2020-02-29_150604
167	5000	2074	0	0	0	0	0	2685	NaN	-0.0	9999.0	9999.0	0.0	1417.0	7.1522636	4.142959	20.600159	0.0	2926	2926	2926	0.0	20	98	250	390	461	5000	0	241	2020-02-29_150604
168	5000	2074	0	0	0	0	0	2685	NaN	-0.0	9999.0	9999.0	0.0	1417.0	7.1522636	4.142959	20.600159	0.0	2926	2926	2926	0.0	20	98	250	390	461	5000	0	241	2020-02-29_150604
168	5000	2074	0	0	0	0	0	2685	NaN	-0.0	9999.0	9999.0	0.0	1417.0	7.1522636	4.142959	20.600159	0.0	2926	2926	2926	0.0	20	98	250	390	461	5000	0	241	2020-02-29_150604
168	5000	2074	0	0	0	0	0	2685	NaN	-0.0	9999.0	9999.0	0.0	1417.0	7.1522636	4.142959	20.600159	0.0	2926	2926	2926	0.0	20	98	250	390	461	5000	0	241	2020-02-29_150604
169	5000	2074	0	0	0	0	0	2685	NaN	-0.0	9999.0	9999.0	0.0	1417.0	7.1522636	4.142959	20.600159	0.0	2926	2926	2926	0.0	20	98	250	390	461	5000	0	241	2020-02-29_150604
169	5000	2074	0	0	0	0	0	2685	NaN	-0.0	9999.0	9999.0	0.0	1417.0	7.1522636	4.142959	20.600159	0.0	2926	2926	2926	0.0	20	98	250	390	461	5000	0	241	2020-02-29_150605
169	5000	2074	0	0	0	0	0	2685	NaN	-0.0	9999.0	9999.0	0.0	1417.0	7.1522636	4.142959	20.600159	0.0	2926	2926	2926	0.0	20	98	250	390	461	5000	0	241	2020-02-29_150605
170	5000	2074	0	0	0	0	0	2685	NaN	-0.0	9999.0	9999.0	0.0	1417.0	7.1522636	4.142959	20.600159	0.0	2926	2926	2926	0.0	20	98	250	390	461	5000	0	241	2020-02-29_150605
170	5000	2074	0	0	0	0	0	2685	NaN	-0.0	9999.0	9999.0	0.0	1417.0	7.1522636	4.142959	20.600159	0.0	2926	2926	2926	0.0	20	98	250	390	461	5000	0	241	2020-02-29_150605
170	5000	2074	0	0	0	0	0	2685	NaN	-0.0	9999.0	9999.0	0.0	1417.0	7.1522636	4.142959	20.600159	0.0	2926	2926	2926	0.0	20	98	250	390	461	5000	0	241	2020-02-29_150605
171	5000	2074	0	0	0	0	0	2685	NaN	-0.0	9999.0	9999.0	0.0	1417.0	7.1522636	4.142959	20.600159	0.0	2926	2926	2926	0.0	20	98	250	390	461	5000	0	241	2020-02-29_150605
171	5000	2074	0	0	0	0	0	2685	NaN	-0.0	9999.0	9999.0	0.0	1417.0	7.1522636	4.142959	20.600159	0.0	2926	2926	2926	0.0	20	98	250	390	461	5000	0	241	2020-02-29_150605
171	5000	2074	0	0	0	0	0	2685	NaN	-0.0	9999.0	9999.0	0.0	1417.0	7.1522636	4.142959	20.600159	0.0	2926	2926	2926	0.0	20	98	250	390	461	5000	0	241	2020-02-29_150606
172	5000	2074	0	0	0	0	0	2685	NaN	-0.0	9999.0	9999.0	0.0	1417.0	7.1522636	4.142959	20.600159	0.0	2926	2926	2926	0.0	20	98	250	390	461	5000	0	241	2020-02-29_150606
172	5000	2074	0	0	0	0	0	2685	NaN	-0.0	9999.0	9999.0	0.0	1417.0	7.1522636	4.142959	20.600159	0.0	2926	2926	2926	0.0	20	98	250	390	461	5000	0	241	2020-02-29_150606
172	5000	2074	0	0	0	0	0	2685	NaN	-0.0	9999.0	9999.0	0.0	1417.0	7.1522636	4.142959	20.600159	0.0	2926	2926	2926	0.0	20	98	250	390	461	5000	0	241	2020-02-29_150606
173	5000	2074	0	0	0	0	0	2685	NaN	-0.0	9999.0	9999.0	0.0	1417.0	7.1522636	4.142959	20.600159	0.0	2926	2926	2926	0.0	20	98	250	390	461	5000	0	241	2020-02-29_150606
