# Supplementary material for: Discrete simulation analysis of COVID-19 and prediction of isolation bed numbers
Source: PeerJ. 2021 Jun 23;9:e11629. doi: 10.7717/peerj.11629 (PMC8234972; doi:10.7717/peerj.11629)
Supplement: Supplemental Information 3 [file peerj-09-11629-s003.zip › raw_data/Hospital response time_output_2020-02-29_150620.csv]

worldTime(Day)	CITY_PERSON_SIZE	NORMAL	SHADOW	SUPER	CONFIRMED	DIAGNOSIS	FREEZE	CURED	shadow_average	shadow_std	shadow_max	shadow_min	real_countTmp	max_count	count_shadow_average	count_shadow_std	count_shadow_max	count_shadow_min	sum_confirmed_mark	sum_diagnosis_mark	sum_freeze_mark	r0	G1num	G2num	G3Num	G4Num	G5Num	BED_CanUse	BED_Need	DEATH	recordTime
0	5000	4976	24	0	0	0	0	0	NaN	-0.0	9999.0	9999.0	0.0	0.0	NaN	-0.0	9999.0	9999.0	0	0	0	0.0	0	0	0	0	0	5000	0	0	2020-02-29_150621
0	5000	4974	24	0	2	0	0	0	NaN	-0.0	9999.0	9999.0	0.0	0.0	NaN	-0.0	9999.0	9999.0	2	0	0	0.0	0	0	0	0	0	5000	0	0	2020-02-29_150621
0	5000	4971	25	0	4	0	0	0	NaN	-0.0	9999.0	9999.0	0.0	0.0	NaN	-0.0	9999.0	9999.0	4	0	0	0.0	0	0	0	0	0	5000	0	0	2020-02-29_150622
1	5000	4970	26	0	4	0	0	0	NaN	-0.0	9999.0	9999.0	0.0	0.0	NaN	-0.0	9999.0	9999.0	4	0	0	0.0	0	0	0	0	0	5000	0	0	2020-02-29_150622
1	5000	4965	31	0	4	0	0	0	NaN	-0.0	9999.0	9999.0	0.0	0.0	NaN	-0.0	9999.0	9999.0	4	0	0	0.0	0	0	0	0	0	5000	0	0	2020-02-29_150622
1	5000	4962	32	0	6	0	0	0	NaN	-0.0	9999.0	9999.0	0.0	0.0	NaN	-0.0	9999.0	9999.0	6	0	0	0.0	0	0	0	0	0	5000	0	0	2020-02-29_150622
2	5000	4957	37	0	6	0	0	0	NaN	-0.0	9999.0	9999.0	0.0	0.0	NaN	-0.0	9999.0	9999.0	6	0	0	0.0	0	0	0	0	0	5000	0	0	2020-02-29_150622
2	5000	4953	40	0	7	0	0	0	NaN	-0.0	9999.0	9999.0	0.0	0.0	NaN	-0.0	9999.0	9999.0	7	0	0	0.0	0	0	0	0	0	5000	0	0	2020-02-29_150622
2	5000	4950	42	0	8	0	0	0	NaN	-0.0	9999.0	9999.0	0.0	0.0	NaN	-0.0	9999.0	9999.0	8	0	0	0.0	0	0	0	0	0	5000	0	0	2020-02-29_150622
3	5000	4945	46	0	8	0	1	0	0.0	NaN	0.0	0.0	1.0	1.0	0.0	NaN	0.0	0.0	9	1	1	2.0	0	1	0	0	0	4999	0	0	2020-02-29_150623
3	5000	4936	55	0	6	0	3	0	0.08683622	0.1504047436713047	0.26050866	0.0	3.0	3.0	0.08683622	0.15040474	0.26050866	0.0	9	3	3	2.3333333	0	2	1	0	0	4997	0	0	2020-02-29_150623
3	5000	4925	63	0	8	0	4	0	0.21728833	0.28836100749150817	0.60864466	0.0	4.0	4.0	0.21728833	0.288361	0.60864466	0.0	12	4	4	1.75	1	2	1	0	0	4996	0	0	2020-02-29_150623
4	5000	4916	68	0	12	0	4	0	0.21728833	0.28836100749150817	0.60864466	0.0	4.0	4.0	0.21728833	0.288361	0.60864466	0.0	16	4	4	1.75	1	2	1	0	0	4996	0	0	2020-02-29_150623
4	5000	4910	71	0	14	0	5	0	0.17383066	0.2679680954950197	0.60864466	0.0	5.0	5.0	0.17383066	0.2679681	0.60864466	0.0	19	5	5	1.8	1	3	1	0	0	4995	0	0	2020-02-29_150623
4	5000	4902	77	0	15	0	6	0	0.37800607	0.5545908078015508	1.3988829	0.0	6.0	6.0	0.37800607	0.5545908	1.3988829	0.0	21	6	6	1.8333334	2	3	1	0	0	4994	0	0	2020-02-29_150624
5	5000	4894	83	0	17	0	6	0	0.37800607	0.5545908078015508	1.3988829	0.0	6.0	6.0	0.37800607	0.5545908	1.3988829	0.0	23	6	6	1.8333334	2	3	1	0	0	4994	0	0	2020-02-29_150624
5	5000	4884	91	0	18	0	7	0	0.6295594	0.8362193835574094	2.1388795	0.0	7.0	7.0	0.6295594	0.8362194	2.1388795	0.0	25	7	7	1.5714285	3	3	1	0	0	4993	0	0	2020-02-29_150624
5	5000	4876	96	0	20	0	8	0	0.6968322	0.7972284542915298	2.1388795	0.0	8.0	8.0	0.6968322	0.79722846	2.1388795	0.0	28	8	8	1.5	3	3	1	1	0	4992	0	0	2020-02-29_150624
6	5000	4870	98	0	23	0	9	0	0.7921191	0.7986506332532511	2.1388795	0.0	9.0	9.0	0.7921191	0.7986506	2.1388795	0.0	32	9	9	1.4444444	3	4	1	1	0	4991	0	0	2020-02-29_150624
6	5000	4853	111	0	27	0	9	0	0.7921191	0.7986506332532511	2.1388795	0.0	9.0	9.0	0.7921191	0.7986506	2.1388795	0.0	36	9	9	1.4444444	3	4	1	1	0	4991	0	0	2020-02-29_150624
6	5000	4836	126	0	24	0	14	0	1.2531637	1.3847265843320904	3.5039654	0.0	14.0	14.0	1.2531637	1.3847266	3.5039654	0.0	38	14	14	1.2857143	6	4	3	1	0	4986	0	0	2020-02-29_150624
7	5000	4822	135	0	26	0	16	0	1.5613228	1.5398384113499857	3.7615347	0.0	16.0	16.0	1.5613228	1.5398384	3.7615347	0.0	43	17	17	1.3125	7	5	3	2	0	4984	0	1	2020-02-29_150625
7	5000	4805	145	0	30	0	19	0	1.4169838	1.4588395829466558	3.7615347	0.0	19.0	19.0	1.4169838	1.4588395	3.7615347	0.0	50	20	20	1.1578947	7	6	3	2	2	4981	0	1	2020-02-29_150625
7	5000	4788	153	0	37	0	21	0	1.3478469	1.4180358366426025	3.7615347	0.0	21.0	21.0	1.3478469	1.4180359	3.7615347	0.0	59	22	22	1.0952381	7	6	4	3	2	4979	0	1	2020-02-29_150625
8	5000	4773	164	0	38	0	24	0	1.2872878	1.4034913449266864	3.7615347	0.0	24.0	24.0	1.2872878	1.4034914	3.7615347	0.0	63	25	25	1.0833334	7	7	5	4	2	4976	0	1	2020-02-29_150625
8	5000	4753	179	0	42	0	25	0	1.2357963	1.3978546462345474	3.7615347	0.0	25.0	25.0	1.2357963	1.3978547	3.7615347	0.0	68	26	26	1.08	7	7	5	5	2	4975	0	1	2020-02-29_150626
8	5000	4737	190	0	44	0	28	0	1.474335	1.702125395959759	5.383831	0.0	28.0	28.0	1.474335	1.7021254	5.383831	0.0	73	29	29	1.2142857	8	8	5	6	2	4972	0	1	2020-02-29_150626
9	5000	4718	208	0	42	0	31	0	1.6340343	1.7301499738349446	5.383831	0.0	31.0	31.0	1.6340343	1.73015	5.383831	0.0	74	32	32	1.3225807	8	9	6	7	2	4969	0	1	2020-02-29_150626
9	5000	4682	239	0	42	0	36	0	1.7420161	1.75602488856828	5.383831	0.0	36.0	36.0	1.7420161	1.7560248	5.383831	0.0	79	37	37	1.5	8	11	7	9	2	4964	0	1	2020-02-29_150626
9	5000	4661	251	0	49	0	38	0	1.7272362	1.7425240503783157	5.383831	0.0	38.0	38.0	1.7272362	1.742524	5.383831	0.0	88	39	39	1.5263158	8	11	7	9	4	4962	0	1	2020-02-29_150626
10	5000	4636	263	0	58	0	42	0	2.013225	2.037107268320459	6.794092	0.0	42.0	42.0	2.013225	2.0371072	6.794092	0.0	101	43	43	1.5714285	9	13	7	10	4	4958	0	1	2020-02-29_150627
10	5000	4602	283	0	60	0	54	0	2.024233	2.161071693738668	7.106378	0.0	54.0	54.0	2.024233	2.1610718	7.106378	0.0	115	55	55	1.4074074	11	13	12	12	4	4946	0	1	2020-02-29_150627
10	5000	4579	292	0	69	0	59	0	2.1324499	2.26024857934739	7.4781604	0.0	59.0	59.0	2.1324499	2.2602487	7.4781604	0.0	129	60	60	1.440678	12	14	13	13	4	4941	0	1	2020-02-29_150627
11	5000	4556	302	0	78	0	63	0	2.2580655	2.337915711997293	7.4781604	0.0	63.0	63.0	2.2580655	2.3379157	7.4781604	0.0	142	64	64	1.5396825	12	15	14	13	6	4937	0	1	2020-02-29_150627
11	5000	4521	326	0	83	0	69	0	2.2566934	2.3499535413978965	7.4781604	0.0	69.0	69.0	2.2566934	2.3499537	7.4781604	0.0	153	70	70	1.4927536	12	16	15	15	7	4931	0	1	2020-02-29_150627
11	5000	4491	352	0	84	0	72	0	2.331645	2.418101071386982	8.550648	0.0	72.0	72.0	2.331645	2.418101	8.550648	0.0	157	73	73	1.5694444	13	17	15	15	8	4928	0	1	2020-02-29_150628
12	5000	4467	366	0	93	0	73	0	2.3601027	2.4135292229614937	8.550648	0.0	73.0	73.0	2.3601027	2.4135292	8.550648	0.0	167	74	74	1.5753424	13	18	15	15	8	4927	0	1	2020-02-29_150628
12	5000	4443	377	0	97	0	82	0	2.4516752	2.528280423624361	9.07641	0.0	82.0	82.0	2.4516752	2.5282805	9.07641	0.0	180	83	83	1.5853659	14	19	18	17	9	4918	0	1	2020-02-29_150628
12	5000	4405	398	0	108	0	88	0	2.5955458	2.6591192568532853	9.615701	0.0	88.0	88.0	2.5955458	2.6591194	9.615701	0.0	197	89	89	1.5681819	15	20	19	19	9	4912	0	1	2020-02-29_150628
13	5000	4362	428	0	106	0	103	0	2.7419631	2.756165442175254	9.947108	0.0	103.0	103.0	2.7419631	2.7561655	9.947108	0.0	210	104	104	1.5728155	16	20	26	22	12	4897	0	1	2020-02-29_150629
13	5000	4339	440	0	99	0	121	0	2.8267794	2.909204929187238	10.155385	0.0	121.0	121.0	2.8267794	2.909205	10.155385	0.0	221	122	122	1.5867769	18	23	31	23	14	4879	0	1	2020-02-29_150629
13	5000	4313	453	0	101	0	132	0	2.7790446	2.860751295045924	10.155385	0.0	132.0	132.0	2.7790446	2.8607514	10.155385	0.0	234	133	133	1.5378788	18	23	33	25	15	4868	0	1	2020-02-29_150629
14	5000	4280	464	0	112	0	143	0	2.7827325	2.852931198440416	10.155385	0.0	143.0	143.0	2.7827325	2.8529313	10.155385	0.0	256	144	144	1.6083916	18	24	35	26	19	4857	0	1	2020-02-29_150629
14	5000	4240	489	0	116	0	154	0	2.8852158	2.9267908857511524	11.101739	0.0	154.0	154.0	2.8852158	2.926791	11.101739	0.0	271	155	155	1.6233766	19	25	37	29	19	4846	0	1	2020-02-29_150630
14	5000	4193	518	0	131	0	157	0	2.8776114	2.911689671769631	11.101739	0.0	157.0	157.0	2.8776114	2.9116898	11.101739	0.0	289	158	158	1.6050955	19	25	37	29	20	4843	0	1	2020-02-29_150630
15	5000	4159	536	0	138	0	166	0	2.9071603	2.903368105528676	11.101739	0.0	166.0	166.0	2.9071603	2.903368	11.101739	0.0	305	167	167	1.5783132	19	26	37	29	25	4834	0	1	2020-02-29_150630
15	5000	4125	560	0	130	0	184	0	2.907933	2.877981547240163	11.101739	0.0	184.0	184.0	2.907933	2.8779817	11.101739	0.0	315	185	185	1.5054348	19	27	40	36	27	4816	0	1	2020-02-29_150631
15	5000	4083	582	0	134	0	200	0	3.025697	2.9465988143024715	11.101739	0.0	200.0	200.0	3.025697	2.9465988	11.101739	0.0	335	201	201	1.535	19	29	42	38	35	4800	0	1	2020-02-29_150631
16	5000	4049	595	0	144	0	211	0	3.0429256	2.912116415935066	11.101739	0.0	211.0	211.0	3.0429256	2.9121165	11.101739	0.0	356	212	212	1.5545024	19	30	43	42	36	4789	0	1	2020-02-29_150631
16	5000	4003	622	0	153	0	221	0	3.057202	2.8937435339573243	11.101739	0.0	221.0	221.0	3.057202	2.8937435	11.101739	0.0	375	222	222	1.5565611	19	30	43	46	39	4779	0	1	2020-02-29_150632
16	5000	3965	635	0	162	0	237	0	3.1059363	2.984849822133998	12.739998	0.0	237.0	237.0	3.1059363	2.98485	12.739998	0.0	400	238	238	1.5738397	19	31	44	50	40	4763	0	1	2020-02-29_150632
17	5000	3932	645	0	164	0	256	1	3.22329	3.0724414695087567	13.730788	0.0	256.0	256.0	3.22329	3.0724416	13.730788	0.0	423	259	259	1.5664062	20	31	46	54	44	4744	0	2	2020-02-29_150632
17	5000	3899	659	0	167	0	272	1	3.2859488	3.105935038941653	13.730788	0.0	272.0	272.0	3.2859488	3.105935	13.730788	0.0	442	275	275	1.5808823	20	32	47	61	46	4728	0	2	2020-02-29_150633
17	5000	3850	688	0	167	0	290	3	3.3429315	3.1177698036062265	13.730788	0.0	290.0	290.0	3.3429315	3.1177697	13.730788	0.0	462	295	295	1.6034483	20	33	47	64	53	4710	0	2	2020-02-29_150633
18	5000	3817	701	0	175	0	300	3	3.3593595	3.1112350957627677	13.730788	0.0	300.0	300.0	3.3593595	3.1112351	13.730788	0.0	482	307	307	1.5733334	20	34	47	67	57	4700	0	4	2020-02-29_150634
18	5000	3774	727	0	183	0	307	3	3.3881407	3.0820137671299928	13.730788	0.0	307.0	307.0	3.3881407	3.0820138	13.730788	0.0	499	316	316	1.5895766	20	34	47	71	58	4693	0	6	2020-02-29_150634
18	5000	3737	727	0	198	0	328	4	3.4299192	3.0815932200708804	13.730788	0.0	328.0	328.0	3.4299192	3.0815933	13.730788	0.0	536	338	338	1.5426829	20	35	47	77	66	4672	0	6	2020-02-29_150634
19	5000	3692	739	0	213	0	345	4	3.5521839	3.134024445088473	13.730788	0.0	345.0	345.0	3.5521839	3.1340244	13.730788	0.0	569	356	356	1.5884058	20	36	53	78	70	4655	0	7	2020-02-29_150635
19	5000	3645	744	0	234	0	361	7	3.6414206	3.204531923532357	14.906478	0.0	361.0	361.0	3.6414206	3.204532	14.906478	0.0	611	377	377	1.5900277	20	36	55	80	78	4639	0	9	2020-02-29_150635
19	5000	3620	740	0	238	0	385	8	3.7397242	3.2063366675607585	14.906478	0.0	385.0	385.0	3.7397242	3.2063367	14.906478	0.0	640	402	402	1.5532467	20	36	57	85	84	4615	0	9	2020-02-29_150636
20	5000	3588	748	0	239	0	407	9	3.856388	3.26148717366547	14.906478	0.0	407.0	407.0	3.856388	3.2614872	14.906478	0.0	664	425	425	1.5552826	20	36	58	91	87	4593	0	9	2020-02-29_150636
20	5000	3549	760	0	246	0	425	11	3.9717488	3.3457293489923816	15.120335	0.0	425.0	425.0	3.9717488	3.3457294	15.120335	0.0	691	445	445	1.5411764	20	36	59	94	89	4575	0	9	2020-02-29_150636
20	5000	3515	767	0	255	0	439	13	4.0310855	3.3748154766361336	15.120335	0.0	439.0	439.0	4.0310855	3.3748155	15.120335	0.0	718	463	463	1.5307517	20	36	60	96	95	4561	0	11	2020-02-29_150637
21	5000	3490	756	0	270	0	457	14	4.082807	3.3902050408664386	15.120335	0.0	457.0	457.0	4.082807	3.3902051	15.120335	0.0	754	484	484	1.5054705	20	36	64	97	100	4543	0	13	2020-02-29_150637
21	5000	3460	757	0	282	0	473	14	4.156382	3.4214881434432383	15.393878	0.0	473.0	473.0	4.156382	3.421488	15.393878	0.0	783	501	501	1.4947146	20	37	66	99	106	4527	0	14	2020-02-29_150638
21	5000	3412	775	0	275	0	506	17	4.2803817	3.4915760025477582	15.393878	0.0	506.0	506.0	4.2803817	3.491576	15.393878	0.0	813	538	538	1.5395257	20	37	68	107	117	4494	0	15	2020-02-29_150638
22	5000	3373	790	0	263	0	539	18	4.3730397	3.554033357565662	15.393878	0.0	539.0	539.0	4.3730397	3.5540333	15.393878	0.0	837	574	574	1.5324675	20	37	73	113	121	4461	0	17	2020-02-29_150639
22	5000	3338	788	0	260	0	576	20	4.4605207	3.552015302049479	15.393878	0.0	576.0	576.0	4.4605207	3.5520153	15.393878	0.0	874	614	614	1.5243056	20	37	75	121	131	4424	0	18	2020-02-29_150639
22	5000	3301	797	0	260	0	600	23	4.541977	3.5910860222180316	16.60486	0.0	600.0	600.0	4.541977	3.591086	16.60486	0.0	902	642	642	1.5483333	20	37	77	125	138	4400	0	19	2020-02-29_150640
23	5000	3276	791	0	267	0	622	24	4.5824976	3.5982805967390386	16.60486	0.0	622.0	622.0	4.5824976	3.5982807	16.60486	0.0	933	666	666	1.5385852	20	37	80	128	142	4378	0	20	2020-02-29_150640
23	5000	3245	796	0	263	0	649	27	4.6160345	3.617058176979167	16.60486	0.0	649.0	649.0	4.6160345	3.6170583	16.60486	0.0	959	696	696	1.4899846	20	38	80	134	149	4351	0	20	2020-02-29_150641
23	5000	3220	798	0	260	0	664	34	4.6984663	3.645010341216228	16.60486	0.0	664.0	664.0	4.6984663	3.6450102	16.60486	0.0	982	722	722	1.495482	20	38	82	137	153	4336	0	24	2020-02-29_150641
24	5000	3195	780	0	270	0	690	39	4.8500876	3.676018118447367	16.60486	0.0	690.0	690.0	4.8500876	3.676018	16.60486	0.0	1025	755	755	1.4942029	20	38	84	146	160	4310	0	26	2020-02-29_150642
24	5000	3164	767	0	285	0	715	41	4.9023194	3.679343173040204	16.60486	0.0	715.0	715.0	4.9023194	3.6793432	16.60486	0.0	1069	784	784	1.4825175	20	39	86	152	166	4285	0	28	2020-02-29_150642
24	5000	3143	754	0	289	0	744	42	4.934187	3.6977073216170493	17.58943	0.0	744.0	744.0	4.934187	3.6977074	17.58943	0.0	1103	814	814	1.4610215	20	41	86	156	171	4256	0	28	2020-02-29_150642
25	5000	3120	735	0	306	0	759	49	5.0606313	3.7489345308470177	17.58943	0.0	759.0	759.0	5.0606313	3.7489345	17.58943	0.0	1145	839	839	1.4479579	20	41	90	159	179	4241	0	31	2020-02-29_150643
25	5000	3091	729	0	304	0	790	54	5.1667924	3.8051727424138546	17.58943	0.0	790.0	790.0	5.1667924	3.8051727	17.58943	0.0	1180	876	876	1.421519	20	41	96	163	186	4210	0	32	2020-02-29_150643
25	5000	3073	726	0	296	0	807	65	5.203374	3.7914877768994497	17.58943	0.0	807.0	807.0	5.203374	3.7914877	17.58943	0.0	1201	905	905	1.4114002	20	41	97	165	188	4193	0	33	2020-02-29_150644
26	5000	3047	723	0	294	0	830	73	5.254656	3.805416593466358	17.58943	0.0	830.0	830.0	5.254656	3.8054166	17.58943	0.0	1230	936	936	1.3831326	20	41	97	169	193	4170	0	33	2020-02-29_150644
26	5000	3023	704	0	311	0	847	80	5.2821856	3.8352942772352114	17.58943	0.0	847.0	847.0	5.2821856	3.8352942	17.58943	0.0	1273	962	962	1.364817	20	42	97	169	199	4153	0	35	2020-02-29_150645
26	5000	2996	700	0	320	0	863	85	5.3243995	3.834791334659984	17.58943	0.0	863.0	863.0	5.3243995	3.8347914	17.58943	0.0	1304	984	984	1.3534184	20	42	97	173	201	4137	0	36	2020-02-29_150645
27	5000	2974	695	0	304	0	894	95	5.446842	3.859982338504213	17.58943	0.0	894.0	894.0	5.446842	3.8599823	17.58943	0.0	1331	1027	1027	1.3322147	20	43	99	176	209	4106	0	38	2020-02-29_150646
27	5000	2952	686	0	291	0	928	103	5.535298	3.886055833267198	17.58943	0.0	928.0	928.0	5.535298	3.886056	17.58943	0.0	1362	1071	1071	1.3200431	20	43	101	182	217	4072	0	40	2020-02-29_150646
27	5000	2932	669	0	295	0	952	111	5.600026	3.888000338330666	17.58943	0.0	952.0	952.0	5.600026	3.8880002	17.58943	0.0	1399	1104	1104	1.2920169	20	43	103	185	220	4048	0	41	2020-02-29_150647
28	5000	2911	648	0	294	0	982	123	5.660485	3.8777389690809647	17.58943	0.0	982.0	982.0	5.660485	3.877739	17.58943	0.0	1441	1147	1147	1.2627292	20	43	104	190	225	4018	0	42	2020-02-29_150647
28	5000	2896	630	0	293	0	1006	131	5.7020864	3.879024630581219	17.58943	0.0	1006.0	1006.0	5.7020864	3.8790247	17.58943	0.0	1474	1181	1181	1.247515	20	43	105	192	230	3994	0	44	2020-02-29_150648
28	5000	2884	607	0	306	0	1017	142	5.7489166	3.863516126383541	17.58943	0.0	1017.0	1017.0	5.7489166	3.863516	17.58943	0.0	1509	1203	1203	1.2291052	20	43	105	195	230	3983	0	44	2020-02-29_150648
29	5000	2870	588	0	310	0	1039	149	5.7990327	3.8904708157670274	17.58943	0.0	1039.0	1039.0	5.7990327	3.8904707	17.58943	0.0	1542	1232	1232	1.2098172	20	43	106	197	234	3961	0	44	2020-02-29_150649
29	5000	2848	578	0	300	0	1067	160	5.8517046	3.8648595719777967	17.58943	0.0	1067.0	1067.0	5.8517046	3.8648596	17.58943	0.0	1574	1274	1274	1.1930647	20	43	106	199	241	3933	0	47	2020-02-29_150649
29	5000	2830	560	0	306	0	1090	166	5.945475	3.903846306347311	17.58943	0.0	1090.0	1090.0	5.945475	3.9038463	17.58943	0.0	1610	1304	1304	1.1917431	20	43	108	203	245	3910	0	48	2020-02-29_150650
30	5000	2816	544	0	306	0	1109	176	6.004709	3.9033195795283273	17.58943	0.0	1109.0	1109.0	6.004709	3.9033196	17.58943	0.0	1640	1334	1334	1.1758341	20	43	109	207	253	3891	0	49	2020-02-29_150650
30	5000	2799	538	0	299	0	1129	186	6.0620856	3.940147962744896	19.810144	0.0	1129.0	1129.0	6.0620856	3.9401479	19.810144	0.0	1663	1364	1364	1.1638619	20	43	110	210	260	3871	0	49	2020-02-29_150651
30	5000	2787	520	0	294	0	1151	197	6.1579194	3.947117519101088	19.810144	0.0	1151.0	1151.0	6.1579194	3.9471176	19.810144	0.0	1693	1399	1399	1.1537793	20	43	110	214	265	3849	0	51	2020-02-29_150651
31	5000	2774	507	0	274	0	1181	208	6.2163625	3.951833038903669	19.810144	0.0	1181.0	1181.0	6.2163625	3.951833	19.810144	0.0	1719	1445	1445	1.1219306	20	43	111	218	277	3819	0	56	2020-02-29_150652
31	5000	2761	495	0	268	0	1196	223	6.264494	3.948736234896325	19.810144	0.0	1196.0	1196.0	6.264494	3.9487362	19.810144	0.0	1744	1476	1476	1.1137124	20	43	111	220	280	3804	0	57	2020-02-29_150652
31	5000	2752	476	0	261	0	1208	244	6.33939	3.988888207709757	19.810144	0.0	1208.0	1208.0	6.33939	3.9888883	19.810144	0.0	1772	1511	1511	1.0869205	20	43	112	222	285	3792	0	59	2020-02-29_150653
32	5000	2735	468	0	254	0	1222	260	6.411917	3.9932806082435923	19.810144	0.0	1222.0	1222.0	6.411917	3.9932806	19.810144	0.0	1797	1543	1543	1.0826514	20	43	112	226	290	3778	0	61	2020-02-29_150653
32	5000	2721	465	0	239	0	1239	273	6.499831	3.998770405609067	19.810144	0.0	1239.0	1239.0	6.499831	3.9987705	19.810144	0.0	1814	1575	1575	1.0766747	20	44	112	226	295	3761	0	63	2020-02-29_150654
32	5000	2708	449	0	231	0	1257	289	6.5576334	4.008056157310705	19.810144	0.0	1257.0	1257.0	6.5576334	4.008056	19.810144	0.0	1843	1612	1612	1.0533015	20	44	112	228	300	3743	0	66	2020-02-29_150654
33	5000	2695	433	0	232	0	1268	306	6.6208405	3.997264045589019	19.810144	0.0	1268.0	1268.0	6.6208405	3.9972641	19.810144	0.0	1872	1640	1640	1.0417981	20	44	112	228	302	3732	0	66	2020-02-29_150655
33	5000	2687	415	0	233	0	1262	330	6.691787	4.0176673771685545	19.810144	0.0	1262.0	1268.0	6.6208405	3.9972641	19.810144	0.0	1898	1665	1665	1.0293186	20	44	113	228	303	3738	0	73	2020-02-29_150655
33	5000	2674	404	0	229	0	1267	349	6.7462234	4.032926935155984	19.810144	0.0	1267.0	1268.0	6.6208405	3.9972641	19.810144	0.0	1922	1693	1693	1.0220995	20	44	113	229	308	3733	0	77	2020-02-29_150656
34	5000	2665	391	0	224	0	1278	363	6.82283	4.039179846352074	20.23769	0.0	1278.0	1278.0	6.82283	4.03918	20.23769	0.0	1944	1720	1720	1.0195618	20	44	113	233	314	3722	0	79	2020-02-29_150656
34	5000	2654	387	0	212	0	1288	380	6.8736005	4.0679599164790305	21.319735	0.0	1288.0	1288.0	6.8736005	4.06796	21.319735	0.0	1959	1747	1747	1.0147516	20	44	113	235	318	3712	0	79	2020-02-29_150657
34	5000	2646	370	0	210	0	1297	397	6.932888	4.094582742339237	21.319735	0.0	1297.0	1297.0	6.932888	4.0945826	21.319735	0.0	1984	1774	1774	1.004626	20	44	113	236	321	3703	0	80	2020-02-29_150657
35	5000	2638	365	0	199	0	1298	415	6.9935837	4.085901789025947	21.319735	0.0	1298.0	1298.0	6.9935837	4.0859017	21.319735	0.0	1997	1798	1798	0.9969183	20	44	114	238	321	3702	0	85	2020-02-29_150658
35	5000	2633	350	0	203	0	1294	431	7.033238	4.111682316616681	21.319735	0.0	1294.0	1298.0	6.9935837	4.0859017	21.319735	0.0	2017	1814	1814	0.9945904	20	44	114	240	323	3706	0	89	2020-02-29_150658
35	5000	2622	343	0	192	0	1302	451	7.1025505	4.125749693281963	21.319735	0.0	1302.0	1302.0	7.1025505	4.1257496	21.319735	0.0	2035	1843	1843	0.98156685	20	44	114	240	330	3698	0	90	2020-02-29_150659
36	5000	2618	328	0	181	0	1311	469	7.110268	4.159340992594354	21.319735	0.0	1311.0	1311.0	7.110268	4.159341	21.319735	0.0	2054	1873	1873	0.9618612	20	44	115	243	333	3689	0	93	2020-02-29_150659
36	5000	2610	318	0	173	0	1311	491	7.181849	4.184221721004094	21.319735	0.0	1311.0	1311.0	7.110268	4.159341	21.319735	0.0	2072	1899	1899	0.9511823	20	44	115	244	337	3689	0	97	2020-02-29_150700
36	5000	2606	307	0	164	0	1300	525	7.2311087	4.1800370399987745	21.319735	0.0	1300.0	1311.0	7.110268	4.159341	21.319735	0.0	2087	1923	1923	0.9330769	20	44	115	248	338	3700	0	98	2020-02-29_150700
37	5000	2597	302	0	157	0	1293	550	7.2992125	4.183056879724299	21.319735	0.0	1293.0	1311.0	7.110268	4.159341	21.319735	0.0	2101	1944	1944	0.9257541	20	44	116	249	340	3707	0	101	2020-02-29_150701
37	5000	2592	291	0	157	0	1282	575	7.3255396	4.187780342397031	21.319735	0.0	1282.0	1311.0	7.110268	4.159341	21.319735	0.0	2117	1960	1960	0.90873635	20	44	116	250	342	3718	0	103	2020-02-29_150701
37	5000	2583	283	0	150	0	1273	601	7.3729954	4.191605562304426	21.319735	0.0	1273.0	1311.0	7.110268	4.159341	21.319735	0.0	2134	1984	1984	0.8994501	20	44	116	250	344	3727	0	110	2020-02-29_150702
38	5000	2576	279	0	147	0	1257	625	7.432962	4.215069330805957	21.319735	0.0	1257.0	1311.0	7.110268	4.159341	21.319735	0.0	2145	1998	1998	0.8790772	20	44	116	250	346	3743	0	116	2020-02-29_150702
38	5000	2571	273	0	138	0	1236	661	7.530984	4.196788677313449	21.319735	0.0	1236.0	1311.0	7.110268	4.159341	21.319735	0.0	2156	2018	2018	0.8778317	20	44	116	250	348	3764	0	121	2020-02-29_150703
38	5000	2565	260	0	139	0	1219	692	7.625497	4.2386194331523415	21.319735	0.0	1219.0	1311.0	7.110268	4.159341	21.319735	0.0	2175	2036	2036	0.8605414	20	44	116	250	351	3781	0	125	2020-02-29_150703
39	5000	2555	254	0	137	0	1205	722	7.6608887	4.2283911283635796	21.319735	0.0	1205.0	1311.0	7.110268	4.159341	21.319735	0.0	2191	2054	2054	0.8514523	20	44	116	251	352	3795	0	127	2020-02-29_150704
39	5000	2554	240	0	134	0	1201	744	7.706353	4.227222440463386	21.319735	0.0	1201.0	1311.0	7.110268	4.159341	21.319735	0.0	2206	2072	2072	0.83014154	20	44	116	252	352	3799	0	127	2020-02-29_150704
39	5000	2543	237	0	133	0	1189	769	7.7766876	4.246339231131296	21.319735	0.0	1189.0	1311.0	7.110268	4.159341	21.319735	0.0	2220	2087	2087	0.81665266	20	44	116	252	352	3811	0	129	2020-02-29_150705
40	5000	2536	231	0	132	0	1179	790	7.844893	4.241282554476792	21.319735	0.0	1179.0	1311.0	7.110268	4.159341	21.319735	0.0	2233	2101	2101	0.81933844	20	44	116	252	354	3821	0	132	2020-02-29_150705
40	5000	2532	225	0	126	0	1164	820	7.9276514	4.246408852656666	21.319735	0.0	1164.0	1311.0	7.110268	4.159341	21.319735	0.0	2243	2117	2117	0.82474226	20	44	116	253	354	3836	0	133	2020-02-29_150706
40	5000	2529	216	0	119	0	1154	848	8.009781	4.249498225491691	21.319735	0.0	1154.0	1311.0	7.110268	4.159341	21.319735	0.0	2255	2136	2136	0.8240901	20	44	117	253	355	3846	0	134	2020-02-29_150706
41	5000	2523	207	0	125	0	1134	875	8.076121	4.258888598606086	21.319735	0.0	1134.0	1311.0	7.110268	4.159341	21.319735	0.0	2270	2145	2145	0.82363313	20	44	117	253	355	3866	0	136	2020-02-29_150707
41	5000	2520	199	0	125	0	1110	909	8.144281	4.266865197172257	21.319735	0.0	1110.0	1311.0	7.110268	4.159341	21.319735	0.0	2281	2156	2156	0.82522523	20	44	117	254	356	3890	0	137	2020-02-29_150707
41	5000	2515	189	0	121	0	1105	932	8.202866	4.274130142679619	21.319735	0.0	1105.0	1311.0	7.110268	4.159341	21.319735	0.0	2296	2175	2175	0.82624435	20	44	117	254	358	3895	0	138	2020-02-29_150708
42	5000	2506	185	0	117	0	1091	960	8.227699	4.29058332874486	21.319735	0.0	1091.0	1311.0	7.110268	4.159341	21.319735	0.0	2309	2192	2192	0.8194317	20	44	117	254	360	3909	0	141	2020-02-29_150708
42	5000	2501	174	0	119	0	1076	987	8.299761	4.3398160615959664	21.319735	0.0	1076.0	1311.0	7.110268	4.159341	21.319735	0.0	2325	2206	2206	0.8262082	20	44	117	254	361	3924	0	143	2020-02-29_150709
42	5000	2496	162	0	120	0	1051	1026	8.354818	4.3998698041900335	21.71403	0.0	1051.0	1311.0	7.110268	4.159341	21.319735	0.0	2342	2222	2222	0.82492864	20	44	117	254	364	3949	0	145	2020-02-29_150709
43	5000	2493	154	0	118	0	1029	1060	8.3800125	4.408571970681517	21.71403	0.0	1029.0	1311.0	7.110268	4.159341	21.319735	0.0	2353	2235	2235	0.8202138	20	44	117	254	364	3971	0	146	2020-02-29_150710
43	5000	2487	150	0	120	0	1001	1094	8.438694	4.445487342439746	21.71403	0.0	1001.0	1311.0	7.110268	4.159341	21.319735	0.0	2363	2243	2243	0.8101898	20	44	117	254	365	3999	0	148	2020-02-29_150710
43	5000	2484	144	0	116	0	978	1128	8.5408535	4.451897702998013	21.71403	0.0	978.0	1311.0	7.110268	4.159341	21.319735	0.0	2372	2256	2256	0.80674845	20	44	118	255	366	4022	0	150	2020-02-29_150711
44	5000	2481	141	0	108	0	964	1156	8.614376	4.474791384474846	21.71403	0.0	964.0	1311.0	7.110268	4.159341	21.319735	0.0	2378	2270	2270	0.78838176	20	44	118	255	367	4036	0	150	2020-02-29_150711
44	5000	2478	134	0	106	0	955	1175	8.670397	4.474154745223292	21.71403	0.0	955.0	1311.0	7.110268	4.159341	21.319735	0.0	2388	2282	2282	0.7895288	20	44	118	255	367	4045	0	152	2020-02-29_150712
44	5000	2474	128	0	101	0	933	1209	8.744711	4.504489354735321	21.71403	0.0	933.0	1311.0	7.110268	4.159341	21.319735	0.0	2398	2297	2297	0.78778136	20	44	118	255	367	4067	0	155	2020-02-29_150712
45	5000	2470	126	0	95	0	913	1239	8.826592	4.534362986448162	21.71403	0.0	913.0	1311.0	7.110268	4.159341	21.319735	0.0	2404	2309	2309	0.7875137	20	44	118	255	368	4087	0	157	2020-02-29_150713
45	5000	2466	122	0	86	0	893	1275	8.808176	4.5561914594576	21.71403	0.0	893.0	1311.0	7.110268	4.159341	21.319735	0.0	2412	2326	2326	0.7693169	20	44	118	255	369	4107	0	158	2020-02-29_150713
45	5000	2463	121	0	74	0	873	1311	8.832392	4.545524265448192	21.71403	0.0	873.0	1311.0	7.110268	4.159341	21.319735	0.0	2416	2342	2342	0.76403207	20	44	118	255	369	4127	0	158	2020-02-29_150714
46	5000	2461	117	0	68	0	863	1332	8.901548	4.6112197546562905	22.08301	0.0	863.0	1311.0	7.110268	4.159341	21.319735	0.0	2422	2354	2354	0.7670915	20	44	118	255	369	4137	0	159	2020-02-29_150714
46	5000	2457	113	0	67	0	834	1367	8.947801	4.62927316748581	22.08301	0.0	834.0	1311.0	7.110268	4.159341	21.319735	0.0	2430	2363	2363	0.7553957	20	44	118	255	370	4166	0	162	2020-02-29_150714
46	5000	2454	108	0	66	0	810	1397	8.954004	4.629977254461522	22.08301	0.0	810.0	1311.0	7.110268	4.159341	21.319735	0.0	2438	2372	2372	0.75185186	20	44	118	255	370	4190	0	165	2020-02-29_150715
47	5000	2451	107	0	63	0	788	1425	8.983072	4.689652012520242	22.08301	0.0	788.0	1311.0	7.110268	4.159341	21.319735	0.0	2442	2379	2379	0.7360406	20	44	118	256	370	4212	0	166	2020-02-29_150715
47	5000	2448	101	0	63	0	777	1444	9.042578	4.703408875880443	22.08301	0.0	777.0	1311.0	7.110268	4.159341	21.319735	0.0	2451	2388	2388	0.73616475	20	44	118	256	370	4223	0	167	2020-02-29_150716
47	5000	2445	101	0	56	0	758	1473	9.08056	4.706366249057087	22.08301	0.0	758.0	1311.0	7.110268	4.159341	21.319735	0.0	2454	2398	2398	0.75329816	20	44	118	256	370	4242	0	167	2020-02-29_150716
48	5000	2441	98	0	57	0	727	1507	9.113979	4.738163102981376	22.08301	0.0	727.0	1311.0	7.110268	4.159341	21.319735	0.0	2461	2404	2404	0.75790924	20	44	118	256	370	4273	0	170	2020-02-29_150717
48	5000	2438	95	0	55	0	709	1532	9.144561	4.717395714444587	22.08301	0.0	709.0	1311.0	7.110268	4.159341	21.319735	0.0	2467	2412	2412	0.7461213	20	44	118	256	371	4291	0	171	2020-02-29_150717
48	5000	2438	88	0	58	0	689	1553	9.23451	4.68724791802652	22.08301	0.0	689.0	1311.0	7.110268	4.159341	21.319735	0.0	2474	2416	2416	0.7503629	20	44	118	256	372	4311	0	174	2020-02-29_150717
49	5000	2433	87	0	58	0	664	1582	9.280587	4.714357061795757	22.08301	0.0	664.0	1311.0	7.110268	4.159341	21.319735	0.0	2480	2422	2422	0.76506025	20	44	118	256	372	4336	0	176	2020-02-29_150718
49	5000	2430	86	0	54	0	654	1600	9.303971	4.742782731383484	22.08301	0.0	654.0	1311.0	7.110268	4.159341	21.319735	0.0	2484	2430	2430	0.7461774	20	44	118	256	372	4346	0	176	2020-02-29_150718
49	5000	2429	80	0	53	0	639	1623	9.275731	4.75329274941802	22.08301	0.0	639.0	1311.0	7.110268	4.159341	21.319735	0.0	2491	2438	2438	0.7230047	20	44	118	256	372	4361	0	176	2020-02-29_150719
50	5000	2425	80	0	53	0	624	1640	9.270471	4.766698097356573	22.08301	0.0	624.0	1311.0	7.110268	4.159341	21.319735	0.0	2495	2442	2442	0.71955127	20	44	118	256	373	4376	0	178	2020-02-29_150719
50	5000	2423	71	0	55	0	604	1667	9.337193	4.81645396905852	22.08301	0.0	604.0	1311.0	7.110268	4.159341	21.319735	0.0	2506	2451	2451	0.7268212	20	44	118	256	374	4396	0	180	2020-02-29_150719
50	5000	2421	70	0	55	0	585	1689	9.372323	4.819798669369586	22.08301	0.0	585.0	1311.0	7.110268	4.159341	21.319735	0.0	2509	2454	2454	0.72820514	20	44	118	256	374	4415	0	180	2020-02-29_150720
51	5000	2419	69	0	51	0	565	1714	9.398205	4.831188427531517	22.08301	0.0	565.0	1311.0	7.110268	4.159341	21.319735	0.0	2512	2461	2461	0.71504426	20	44	118	256	374	4435	0	182	2020-02-29_150720
51	5000	2415	70	0	48	0	550	1734	9.396732	4.8378705181001225	23.027187	0.0	550.0	1311.0	7.110268	4.159341	21.319735	0.0	2515	2467	2467	0.70363635	20	44	118	256	376	4450	0	183	2020-02-29_150721
51	5000	2414	70	0	42	0	538	1753	9.311902	4.807866231266622	23.027187	0.0	538.0	1311.0	7.110268	4.159341	21.319735	0.0	2516	2474	2474	0.7026022	20	44	118	256	377	4462	0	183	2020-02-29_150721
52	5000	2413	69	0	38	0	529	1767	9.3468895	4.803458104592278	23.027187	0.0	529.0	1311.0	7.110268	4.159341	21.319735	0.0	2518	2480	2480	0.71833646	20	44	118	256	377	4471	0	184	2020-02-29_150721
52	5000	2410	67	0	38	0	508	1791	9.371134	4.830674371811312	23.027187	0.0	508.0	1311.0	7.110268	4.159341	21.319735	0.0	2523	2485	2485	0.71456695	20	44	118	256	377	4492	0	186	2020-02-29_150722
52	5000	2409	65	0	35	0	494	1809	9.427837	4.856932194733449	23.027187	0.0	494.0	1311.0	7.110268	4.159341	21.319735	0.0	2526	2491	2491	0.7145749	20	44	118	256	377	4506	0	188	2020-02-29_150722
53	5000	2405	67	0	33	0	477	1829	9.418742	4.904259539135063	23.027187	0.0	477.0	1311.0	7.110268	4.159341	21.319735	0.0	2528	2495	2495	0.7085954	20	44	118	256	377	4523	0	189	2020-02-29_150723
53	5000	2404	64	0	26	0	468	1847	9.432099	4.889787011061914	23.027187	0.0	468.0	1311.0	7.110268	4.159341	21.319735	0.0	2532	2506	2506	0.6965812	20	44	118	256	377	4532	0	191	2020-02-29_150723
53	5000	2403	64	0	23	0	457	1862	9.395561	4.906007797191472	23.027187	0.0	457.0	1311.0	7.110268	4.159341	21.319735	0.0	2533	2510	2510	0.69803065	20	44	118	256	377	4543	0	191	2020-02-29_150723
54	5000	2402	64	0	22	0	443	1877	9.429043	4.916250545328063	23.027187	0.0	443.0	1311.0	7.110268	4.159341	21.319735	0.0	2534	2512	2512	0.69074494	20	44	118	256	377	4557	0	192	2020-02-29_150724
54	5000	2402	57	0	26	0	426	1897	9.456936	4.943483614104523	23.027187	0.0	426.0	1311.0	7.110268	4.159341	21.319735	0.0	2541	2515	2515	0.685446	20	44	118	256	377	4574	0	192	2020-02-29_150724
54	5000	2402	51	0	31	0	408	1915	9.438736	4.964439009429436	23.027187	0.0	408.0	1311.0	7.110268	4.159341	21.319735	0.0	2547	2516	2516	0.6813725	20	44	118	256	377	4592	0	193	2020-02-29_150724
55	5000	2400	50	0	32	0	396	1928	9.410925	4.963884382501449	23.027187	0.0	396.0	1311.0	7.110268	4.159341	21.319735	0.0	2550	2518	2518	0.67171717	20	44	118	256	377	4604	0	194	2020-02-29_150725
55	5000	2397	49	0	31	0	384	1945	9.436976	4.949811820104211	23.027187	0.0	384.0	1311.0	7.110268	4.159341	21.319735	0.0	2554	2523	2523	0.671875	20	44	118	256	377	4616	0	194	2020-02-29_150725
55	5000	2395	50	0	29	0	375	1956	9.462278	4.980496514934863	23.027187	0.0	375.0	1311.0	7.110268	4.159341	21.319735	0.0	2555	2526	2526	0.66933334	20	44	118	256	377	4625	0	195	2020-02-29_150725
56	5000	2393	49	0	30	0	353	1977	9.32514	4.90943756549288	23.027187	0.0	353.0	1311.0	7.110268	4.159341	21.319735	0.0	2558	2528	2528	0.63172805	20	44	118	256	377	4647	0	198	2020-02-29_150726
56	5000	2391	49	0	28	0	343	1990	9.224102	4.843201046261833	23.027187	0.0	343.0	1311.0	7.110268	4.159341	21.319735	0.0	2560	2532	2532	0.62099123	20	44	118	256	377	4657	0	199	2020-02-29_150726
56	5000	2388	50	0	29	0	327	2007	9.341687	4.854231979956703	23.027187	0.0	327.0	1311.0	7.110268	4.159341	21.319735	0.0	2562	2533	2533	0.64220184	20	44	118	256	377	4673	0	199	2020-02-29_150726
57	5000	2386	48	0	32	0	314	2021	9.346143	4.860356173552414	23.027187	0.0	314.0	1311.0	7.110268	4.159341	21.319735	0.0	2566	2534	2534	0.6305733	20	44	118	256	377	4686	0	199	2020-02-29_150727
57	5000	2383	47	0	29	0	308	2033	9.341008	4.85089647325505	23.027187	0.0	308.0	1311.0	7.110268	4.159341	21.319735	0.0	2570	2541	2541	0.6136364	20	44	118	256	377	4692	0	200	2020-02-29_150727
57	5000	2382	45	0	26	0	304	2043	9.316983	4.843845883312575	23.027187	0.0	304.0	1311.0	7.110268	4.159341	21.319735	0.0	2573	2547	2547	0.625	20	44	118	256	377	4696	0	200	2020-02-29_150727
58	5000	2380	45	0	25	0	296	2054	9.397429	4.783119185347084	23.027187	0.0	296.0	1311.0	7.110268	4.159341	21.319735	0.0	2575	2550	2550	0.6351351	20	44	118	256	377	4704	0	200	2020-02-29_150728
58	5000	2380	44	0	21	0	290	2064	9.361898	4.8415449476234755	23.027187	0.0	290.0	1311.0	7.110268	4.159341	21.319735	0.0	2576	2555	2555	0.6310345	20	44	118	256	377	4710	0	201	2020-02-29_150728
58	5000	2377	45	0	22	0	281	2074	9.243823	4.8035214381521305	23.027187	0.0	281.0	1311.0	7.110268	4.159341	21.319735	0.0	2578	2556	2556	0.6370107	20	44	118	256	377	4719	0	201	2020-02-29_150728
59	5000	2375	45	0	22	0	270	2087	9.115667	4.787957765690925	23.027187	0.0	270.0	1311.0	7.110268	4.159341	21.319735	0.0	2580	2558	2558	0.61851853	20	44	118	256	377	4730	0	201	2020-02-29_150729
59	5000	2373	42	0	25	0	259	2100	9.239203	4.795974100114567	23.027187	0.0	259.0	1311.0	7.110268	4.159341	21.319735	0.0	2585	2560	2560	0.64092666	20	44	118	256	377	4741	0	201	2020-02-29_150729
59	5000	2370	41	0	26	0	257	2105	9.15708	4.797256703054361	23.027187	0.0	257.0	1311.0	7.110268	4.159341	21.319735	0.0	2589	2563	2563	0.6420233	20	44	118	256	377	4743	0	201	2020-02-29_150729
60	5000	2367	44	0	23	0	248	2116	9.048787	4.760317388900283	23.027187	0.0	248.0	1311.0	7.110268	4.159341	21.319735	0.0	2589	2566	2566	0.6330645	20	44	118	256	377	4752	0	202	2020-02-29_150730
60	5000	2366	44	0	20	0	244	2124	8.962491	4.7861831248312	23.027187	0.0	244.0	1311.0	7.110268	4.159341	21.319735	0.0	2590	2570	2570	0.6147541	20	44	118	256	377	4756	0	202	2020-02-29_150730
60	5000	2362	46	0	19	0	236	2135	8.917833	4.77134786216148	23.027187	0.0	236.0	1311.0	7.110268	4.159341	21.319735	0.0	2592	2573	2573	0.62288135	20	44	118	256	377	4764	0	202	2020-02-29_150730
61	5000	2362	44	0	19	0	229	2144	9.005926	4.758713209462418	23.027187	0.0	229.0	1311.0	7.110268	4.159341	21.319735	0.0	2594	2575	2575	0.6375546	20	44	118	256	377	4771	0	202	2020-02-29_150730
61	5000	2359	46	0	19	0	217	2156	9.032429	4.761246467683162	23.027187	0.0	217.0	1311.0	7.110268	4.159341	21.319735	0.0	2595	2576	2576	0.6175115	20	44	118	256	377	4783	0	203	2020-02-29_150731
61	5000	2355	47	0	20	0	210	2164	8.951336	4.798332862619896	23.027187	0.0	210.0	1311.0	7.110268	4.159341	21.319735	0.0	2598	2578	2578	0.62857145	20	44	118	256	377	4790	0	204	2020-02-29_150731
62	5000	2353	48	0	18	0	203	2173	8.880552	4.8243254985659165	23.027187	0.0	203.0	1311.0	7.110268	4.159341	21.319735	0.0	2599	2581	2581	0.5960591	20	44	118	256	377	4797	0	205	2020-02-29_150731
62	5000	2348	50	0	17	0	199	2181	9.0089245	4.823422410235143	23.027187	0.0	199.0	1311.0	7.110268	4.159341	21.319735	0.0	2602	2585	2585	0.6281407	20	44	118	256	377	4801	0	205	2020-02-29_150732
62	5000	2346	48	0	17	0	195	2189	8.966872	4.7351965868059	23.027187	0.0	195.0	1311.0	7.110268	4.159341	21.319735	0.0	2606	2589	2589	0.6871795	20	44	118	256	377	4805	0	205	2020-02-29_150732
63	5000	2343	51	0	17	0	187	2196	8.929445	4.77855631426568	23.027187	0.0	187.0	1311.0	7.110268	4.159341	21.319735	0.0	2606	2589	2589	0.7058824	20	44	118	256	377	4813	0	206	2020-02-29_150732
63	5000	2338	54	0	18	0	183	2201	8.903743	4.772464634328167	23.027187	0.0	183.0	1311.0	7.110268	4.159341	21.319735	0.0	2608	2590	2590	0.7103825	20	44	118	256	377	4817	0	206	2020-02-29_150733
63	5000	2336	53	0	19	0	175	2211	8.821657	4.742863966629976	23.027187	0.0	175.0	1311.0	7.110268	4.159341	21.319735	0.0	2611	2592	2592	0.71428573	20	44	118	256	377	4825	0	206	2020-02-29_150733
64	5000	2336	50	0	20	0	170	2218	8.925288	4.786576638681214	23.027187	0.0	170.0	1311.0	7.110268	4.159341	21.319735	0.0	2614	2594	2594	0.7411765	20	44	118	256	377	4830	0	206	2020-02-29_150733
64	5000	2335	49	0	20	0	162	2228	8.906719	4.81458485018834	23.027187	0.0	162.0	1311.0	7.110268	4.159341	21.319735	0.0	2616	2596	2596	0.75308645	20	44	118	256	377	4838	0	206	2020-02-29_150733
64	5000	2333	47	0	22	0	151	2241	8.574729	4.761908811385839	23.027187	0.0	151.0	1311.0	7.110268	4.159341	21.319735	0.0	2620	2598	2598	0.78145695	20	44	118	256	377	4849	0	206	2020-02-29_150734
65	5000	2331	49	0	20	0	147	2247	8.428612	4.815870813709182	23.027187	0.0	147.0	1311.0	7.110268	4.159341	21.319735	0.0	2620	2600	2600	0.7482993	20	44	118	256	377	4853	0	206	2020-02-29_150734
65	5000	2327	50	0	20	0	143	2252	8.46872	4.959645501050831	23.027187	0.0	143.0	1311.0	7.110268	4.159341	21.319735	0.0	2623	2603	2603	0.72727275	20	44	118	256	377	4857	0	208	2020-02-29_150734
65	5000	2325	50	0	19	0	138	2260	8.556044	5.021243552179354	23.027187	0.0	138.0	1311.0	7.110268	4.159341	21.319735	0.0	2625	2606	2606	0.7246377	20	44	118	256	377	4862	0	208	2020-02-29_150734
66	5000	2322	51	0	21	0	130	2268	8.424229	5.018258137430429	23.027187	0.0	130.0	1311.0	7.110268	4.159341	21.319735	0.0	2627	2606	2606	0.74615383	20	44	118	256	377	4870	0	208	2020-02-29_150735
66	5000	2317	55	0	19	0	127	2274	8.307207	5.033519162080274	20.697823	0.0	127.0	1311.0	7.110268	4.159341	21.319735	0.0	2628	2609	2609	0.7480315	20	44	118	256	377	4873	0	208	2020-02-29_150735
66	5000	2317	53	0	18	0	126	2278	8.344582	4.971916868943463	20.697823	0.0	126.0	1311.0	7.110268	4.159341	21.319735	0.0	2630	2612	2612	0.78571427	20	44	118	256	377	4874	0	208	2020-02-29_150735
67	5000	2314	56	0	16	0	118	2287	8.2038765	4.958532035543358	19.99432	0.0	118.0	1311.0	7.110268	4.159341	21.319735	0.0	2630	2614	2614	0.8220339	20	44	118	256	377	4882	0	209	2020-02-29_150736
67	5000	2313	54	0	17	0	117	2290	8.181551	5.044742476182603	19.99432	0.0	117.0	1311.0	7.110268	4.159341	21.319735	0.0	2633	2616	2616	0.82905984	20	44	118	256	377	4883	0	209	2020-02-29_150736
67	5000	2311	55	0	14	0	117	2294	8.150315	5.053853881583487	19.99432	0.0	117.0	1311.0	7.110268	4.159341	21.319735	0.0	2634	2620	2620	0.8888889	20	44	118	256	377	4883	0	209	2020-02-29_150736
68	5000	2311	52	0	17	0	115	2295	8.114331	5.036679767631156	19.99432	0.0	115.0	1311.0	7.110268	4.159341	21.319735	0.0	2637	2620	2620	0.90434784	20	44	118	256	377	4885	0	210	2020-02-29_150736
68	5000	2308	55	0	14	0	113	2299	8.020198	4.9834303005484895	19.99432	0.0	113.0	1311.0	7.110268	4.159341	21.319735	0.0	2637	2623	2623	0.9026549	20	44	118	256	377	4887	0	211	2020-02-29_150737
68	5000	2308	48	0	19	0	112	2302	7.7541094	4.938090615017017	19.99432	0.0	112.0	1311.0	7.110268	4.159341	21.319735	0.0	2644	2625	2625	0.8660714	20	44	118	256	377	4888	0	211	2020-02-29_150737
69	5000	2306	46	0	21	0	111	2305	7.503214	4.846622329117324	19.99432	0.0	111.0	1311.0	7.110268	4.159341	21.319735	0.0	2648	2627	2627	0.8558559	20	44	118	256	377	4889	0	211	2020-02-29_150737
69	5000	2304	44	0	23	0	107	2311	7.487634	4.925390144812214	19.99432	0.0	107.0	1311.0	7.110268	4.159341	21.319735	0.0	2652	2629	2629	0.89719623	20	44	118	256	377	4893	0	211	2020-02-29_150737
69	5000	2301	46	0	23	0	102	2317	7.236	4.969569876343361	19.99432	0.0	102.0	1311.0	7.110268	4.159341	21.319735	0.0	2653	2630	2630	0.89215684	20	44	118	256	377	4898	0	211	2020-02-29_150738
70	5000	2299	46	0	25	0	100	2319	7.1559205	4.957711103275878	19.99432	0.0	100.0	1311.0	7.110268	4.159341	21.319735	0.0	2655	2630	2630	0.9	20	44	118	256	377	4900	0	211	2020-02-29_150738
70	5000	2297	46	0	24	0	98	2323	7.3548183	5.026985588446153	19.99432	0.0	98.0	1311.0	7.110268	4.159341	21.319735	0.0	2657	2633	2633	0.9183673	20	44	118	256	377	4902	0	212	2020-02-29_150738
70	5000	2293	50	0	23	0	98	2324	7.332569	5.038135815954151	19.99432	0.0	98.0	1311.0	7.110268	4.159341	21.319735	0.0	2657	2634	2634	0.9183673	20	44	118	256	377	4902	0	212	2020-02-29_150738
71	5000	2291	51	0	21	0	94	2331	7.196465	5.004283786560337	19.99432	0.0	94.0	1311.0	7.110268	4.159341	21.319735	0.0	2658	2637	2637	0.9680851	20	44	118	256	377	4906	0	212	2020-02-29_150739
71	5000	2288	53	0	21	0	93	2333	6.998826	5.015280833572494	19.99432	0.0	93.0	1311.0	7.110268	4.159341	21.319735	0.0	2659	2638	2638	0.9247312	20	44	118	256	377	4907	0	212	2020-02-29_150739
71	5000	2288	51	0	17	0	98	2334	7.0969234	5.227973143201403	19.99432	0.0	98.0	1311.0	7.110268	4.159341	21.319735	0.0	2661	2644	2644	0.8979592	20	44	118	256	377	4902	0	212	2020-02-29_150739
72	5000	2287	51	0	14	0	100	2336	7.0140276	5.196496722411663	19.99432	0.0	100.0	1311.0	7.110268	4.159341	21.319735	0.0	2662	2648	2648	0.91	20	44	118	256	377	4900	0	212	2020-02-29_150739
72	5000	2284	52	0	12	0	102	2338	6.979482	5.207514014332814	19.99432	0.0	102.0	1311.0	7.110268	4.159341	21.319735	0.0	2664	2652	2652	0.9019608	20	44	118	256	377	4898	0	212	2020-02-29_150740
72	5000	2282	49	0	15	0	103	2339	6.9239993	5.2367524626413715	19.99432	0.0	103.0	1311.0	7.110268	4.159341	21.319735	0.0	2669	2654	2654	0.9029126	20	44	118	256	377	4897	0	212	2020-02-29_150740
73	5000	2280	48	0	17	0	101	2342	6.8143086	5.217853766138401	19.99432	0.0	101.0	1311.0	7.110268	4.159341	21.319735	0.0	2672	2655	2655	0.8910891	20	44	118	256	377	4899	0	212	2020-02-29_150740
73	5000	2278	46	0	19	0	103	2342	6.804173	5.171299282887557	19.99432	0.0	103.0	1311.0	7.110268	4.159341	21.319735	0.0	2676	2657	2657	0.9126214	20	44	118	256	377	4897	0	212	2020-02-29_150740
73	5000	2276	43	0	24	0	97	2347	6.9018846	5.240559582424235	19.99432	0.0	97.0	1311.0	7.110268	4.159341	21.319735	0.0	2681	2657	2657	0.9072165	20	44	118	256	377	4903	0	213	2020-02-29_150741
74	5000	2275	41	0	26	0	97	2348	6.856552	5.2542059263395675	19.99432	0.0	97.0	1311.0	7.110268	4.159341	21.319735	0.0	2684	2658	2658	0.9072165	20	44	118	256	377	4903	0	213	2020-02-29_150741
74	5000	2273	38	0	29	0	97	2350	6.7838464	5.289873655429331	19.99432	0.0	97.0	1311.0	7.110268	4.159341	21.319735	0.0	2689	2660	2660	0.8969072	20	44	118	256	377	4903	0	213	2020-02-29_150741
74	5000	2273	37	0	29	0	96	2352	6.854522	5.285197030168797	19.99432	0.0	96.0	1311.0	7.110268	4.159341	21.319735	0.0	2690	2661	2661	0.8958333	20	44	118	256	377	4904	0	213	2020-02-29_150741
75	5000	2271	38	0	29	0	91	2358	6.9686522	5.537492580710235	21.430805	0.0	91.0	1311.0	7.110268	4.159341	21.319735	0.0	2691	2662	2662	0.9230769	20	44	118	256	377	4909	0	213	2020-02-29_150742
75	5000	2270	39	0	26	0	92	2360	6.8949656	5.570495516858866	21.430805	0.0	92.0	1311.0	7.110268	4.159341	21.319735	0.0	2691	2665	2665	0.9130435	20	44	118	256	377	4908	0	213	2020-02-29_150742
75	5000	2269	36	0	26	0	93	2363	7.063428	5.610005547831847	21.430805	0.0	93.0	1311.0	7.110268	4.159341	21.319735	0.0	2695	2669	2669	0.94623655	20	44	118	256	377	4907	0	213	2020-02-29_150742
76	5000	2269	36	0	23	0	95	2364	7.3077335	5.6108099077080285	21.430805	0.0	95.0	1311.0	7.110268	4.159341	21.319735	0.0	2695	2672	2672	0.95789474	20	44	118	256	377	4905	0	213	2020-02-29_150742
76	5000	2267	35	0	21	0	100	2364	7.1309986	5.547787873275729	21.430805	0.0	100.0	1311.0	7.110268	4.159341	21.319735	0.0	2698	2677	2677	0.94	20	44	118	256	377	4900	0	213	2020-02-29_150742
76	5000	2264	34	0	21	0	100	2368	7.2521763	5.5902175405138355	21.430805	0.0	100.0	1311.0	7.110268	4.159341	21.319735	0.0	2702	2681	2681	1.02	20	44	118	256	377	4900	0	213	2020-02-29_150743
77	5000	2262	33	0	21	0	102	2369	7.2877054	5.548428514022662	21.430805	0.0	102.0	1311.0	7.110268	4.159341	21.319735	0.0	2705	2684	2684	1.0294118	20	44	118	256	377	4898	0	213	2020-02-29_150743
77	5000	2260	34	0	17	0	105	2371	7.286976	5.504139469530984	21.430805	0.0	105.0	1311.0	7.110268	4.159341	21.319735	0.0	2706	2689	2689	0.9809524	20	44	118	256	377	4895	0	213	2020-02-29_150743
77	5000	2257	34	0	19	0	105	2372	7.3078485	5.500514960023239	21.430805	0.0	105.0	1311.0	7.110268	4.159341	21.319735	0.0	2709	2690	2690	0.9714286	20	44	118	256	377	4895	0	213	2020-02-29_150743
78	5000	2255	36	0	18	0	102	2376	7.3774276	5.4502863887469575	21.430805	0.0	102.0	1311.0	7.110268	4.159341	21.319735	0.0	2709	2691	2691	1.0	20	44	118	256	377	4898	0	213	2020-02-29_150744
78	5000	2253	38	0	18	0	99	2379	7.2424335	5.456064388443362	21.430805	0.0	99.0	1311.0	7.110268	4.159341	21.319735	0.0	2709	2691	2691	0.989899	20	44	118	256	377	4901	0	213	2020-02-29_150744
78	5000	2253	37	0	15	0	100	2381	7.171999	5.345500101757611	21.430805	0.0	100.0	1311.0	7.110268	4.159341	21.319735	0.0	2710	2695	2695	0.96	20	44	118	256	377	4900	0	214	2020-02-29_150744
79	5000	2252	35	0	18	0	98	2382	7.2822695	5.339862145348253	21.430805	0.0	98.0	1311.0	7.110268	4.159341	21.319735	0.0	2713	2695	2695	0.96938777	20	44	118	256	377	4902	0	215	2020-02-29_150744
79	5000	2252	35	0	14	0	101	2383	7.3654647	5.383819973014612	21.430805	0.0	101.0	1311.0	7.110268	4.159341	21.319735	0.0	2713	2699	2699	0.97029704	20	44	118	256	377	4899	0	215	2020-02-29_150744
79	5000	2250	35	0	13	0	99	2387	7.6159935	5.444578977899212	21.430805	0.0	99.0	1311.0	7.110268	4.159341	21.319735	0.0	2715	2702	2702	0.94949496	20	44	118	256	377	4901	0	216	2020-02-29_150745
80	5000	2249	36	0	10	0	100	2389	7.5234137	5.294489410536783	21.430805	0.0	100.0	1311.0	7.110268	4.159341	21.319735	0.0	2715	2705	2705	0.92	20	44	118	256	377	4900	0	216	2020-02-29_150745
80	5000	2245	39	0	10	0	99	2390	7.5827336	5.335496920580722	21.430805	0.0	99.0	1311.0	7.110268	4.159341	21.319735	0.0	2716	2706	2706	0.8888889	20	44	118	256	377	4901	0	217	2020-02-29_150745
80	5000	2243	40	0	8	0	98	2394	7.596969	5.199880510571252	21.430805	0.0	98.0	1311.0	7.110268	4.159341	21.319735	0.0	2717	2709	2709	0.8979592	20	44	118	256	377	4902	0	217	2020-02-29_150745
81	5000	2243	38	0	10	0	95	2396	7.615902	5.233376296691129	21.430805	0.0	95.0	1311.0	7.110268	4.159341	21.319735	0.0	2719	2709	2709	0.8736842	20	44	118	256	377	4905	0	218	2020-02-29_150746
81	5000	2242	38	0	11	0	91	2400	7.524412	5.259051014106036	21.430805	0.0	91.0	1311.0	7.110268	4.159341	21.319735	0.0	2720	2709	2709	0.83516484	20	44	118	256	377	4909	0	218	2020-02-29_150746
81	5000	2240	37	0	13	0	90	2402	7.62834	5.225964886949948	21.430805	0.0	90.0	1311.0	7.110268	4.159341	21.319735	0.0	2723	2710	2710	0.85555553	20	44	118	256	377	4910	0	218	2020-02-29_150746
82	5000	2240	36	0	11	0	92	2403	7.6386023	5.22017663883369	21.430805	0.0	92.0	1311.0	7.110268	4.159341	21.319735	0.0	2724	2713	2713	0.8586956	20	44	118	256	377	4908	0	218	2020-02-29_150746
82	5000	2238	37	0	12	0	91	2404	7.6616807	5.244376304061667	21.430805	0.0	91.0	1311.0	7.110268	4.159341	21.319735	0.0	2725	2713	2713	0.84615386	20	44	118	256	377	4909	0	218	2020-02-29_150746
82	5000	2237	38	0	10	0	91	2406	7.736572	5.189460659631809	21.430805	0.0	91.0	1311.0	7.110268	4.159341	21.319735	0.0	2725	2715	2715	0.83516484	20	44	118	256	377	4909	0	218	2020-02-29_150747
83	5000	2237	37	0	11	0	90	2407	7.7897334	5.1935562262899175	21.430805	0.0	90.0	1311.0	7.110268	4.159341	21.319735	0.0	2726	2715	2715	0.84444445	20	44	118	256	377	4910	0	218	2020-02-29_150747
83	5000	2234	39	0	11	0	90	2408	7.813648	5.220727237598637	21.430805	0.0	90.0	1311.0	7.110268	4.159341	21.319735	0.0	2727	2716	2716	0.8666667	20	44	118	256	377	4910	0	218	2020-02-29_150747
83	5000	2234	37	0	12	0	85	2413	7.903337	5.133318778838955	21.430805	0.0	85.0	1311.0	7.110268	4.159341	21.319735	0.0	2729	2717	2717	0.87058824	20	44	118	256	377	4915	0	219	2020-02-29_150747
84	5000	2234	36	0	11	0	86	2414	7.9886284	5.086945652108432	21.430805	0.0	86.0	1311.0	7.110268	4.159341	21.319735	0.0	2730	2719	2719	0.872093	20	44	118	256	377	4914	0	219	2020-02-29_150747
84	5000	2232	36	0	12	0	82	2418	8.230962	5.069770207962867	21.430805	0.0	82.0	1311.0	7.110268	4.159341	21.319735	0.0	2732	2720	2720	0.902439	20	44	118	256	377	4918	0	220	2020-02-29_150748
84	5000	2231	35	0	11	0	84	2419	8.395582	5.165370573504005	21.430805	0.0	84.0	1311.0	7.110268	4.159341	21.319735	0.0	2734	2723	2723	0.88095236	20	44	118	256	377	4916	0	220	2020-02-29_150748
85	5000	2228	33	0	15	0	85	2419	8.515771	5.252736059855088	21.430805	0.0	85.0	1311.0	7.110268	4.159341	21.319735	0.0	2739	2724	2724	0.88235295	20	44	118	256	377	4915	0	220	2020-02-29_150748
85	5000	2227	34	0	14	0	85	2420	8.3533325	5.155607056269159	21.430805	0.0	85.0	1311.0	7.110268	4.159341	21.319735	0.0	2739	2725	2725	0.87058824	20	44	118	256	377	4915	0	220	2020-02-29_150748
85	5000	2226	34	0	15	0	80	2425	8.160867	5.163642162119483	21.430805	0.0	80.0	1311.0	7.110268	4.159341	21.319735	0.0	2740	2725	2725	0.8625	20	44	118	256	377	4920	0	220	2020-02-29_150748
86	5000	2224	32	0	18	0	79	2427	8.1867285	5.161029611817078	21.430805	0.0	79.0	1311.0	7.110268	4.159341	21.319735	0.0	2744	2726	2726	0.84810126	20	44	118	256	377	4921	0	220	2020-02-29_150749
86	5000	2223	32	0	17	0	80	2428	7.98023	5.124483594231124	21.430805	0.0	80.0	1311.0	7.110268	4.159341	21.319735	0.0	2745	2728	2728	0.8125	20	44	118	256	377	4920	0	220	2020-02-29_150749
86	5000	2222	32	0	17	0	79	2429	8.002577	5.1364564081654	21.430805	0.0	79.0	1311.0	7.110268	4.159341	21.319735	0.0	2746	2729	2729	0.84810126	20	44	118	256	377	4921	0	221	2020-02-29_150749
87	5000	2221	33	0	16	0	76	2433	8.072783	5.165587507366868	21.430805	0.0	76.0	1311.0	7.110268	4.159341	21.319735	0.0	2746	2730	2730	0.8815789	20	44	118	256	377	4924	0	221	2020-02-29_150749
87	5000	2218	34	0	16	0	77	2434	8.086015	5.146951324879013	21.430805	0.0	77.0	1311.0	7.110268	4.159341	21.319735	0.0	2748	2732	2732	0.8961039	20	44	118	256	377	4923	0	221	2020-02-29_150749
87	5000	2216	35	0	15	0	78	2435	8.124464	5.076511913269425	21.430805	0.0	78.0	1311.0	7.110268	4.159341	21.319735	0.0	2749	2734	2734	0.9230769	20	44	118	256	377	4922	0	221	2020-02-29_150750
88	5000	2213	34	0	14	0	81	2437	8.243274	4.918014514034491	21.430805	0.0	81.0	1311.0	7.110268	4.159341	21.319735	0.0	2753	2739	2739	0.90123457	20	44	118	256	377	4919	0	221	2020-02-29_150750
88	5000	2213	31	0	17	0	78	2440	8.371466	4.933454183868152	21.430805	0.0	78.0	1311.0	7.110268	4.159341	21.319735	0.0	2756	2739	2739	0.8717949	20	44	118	256	377	4922	0	221	2020-02-29_150750
88	5000	2211	32	0	17	0	77	2442	8.257599	4.8193696767752625	21.430805	0.0	77.0	1311.0	7.110268	4.159341	21.319735	0.0	2757	2740	2740	0.8831169	20	44	118	256	377	4923	0	221	2020-02-29_150750
89	5000	2211	28	0	17	0	81	2442	8.216227	4.735157917615921	21.430805	0.0	81.0	1311.0	7.110268	4.159341	21.319735	0.0	2761	2744	2744	0.91358024	20	44	118	256	377	4919	0	221	2020-02-29_150750
89	5000	2209	30	0	16	0	80	2444	8.11508	4.785535898523756	21.430805	0.0	80.0	1311.0	7.110268	4.159341	21.319735	0.0	2761	2745	2745	0.9125	20	44	118	256	377	4920	0	221	2020-02-29_150751
89	5000	2207	30	0	17	0	79	2446	8.245314	4.813440602517077	21.430805	0.0	79.0	1311.0	7.110268	4.159341	21.319735	0.0	2763	2746	2746	0.93670887	20	44	118	256	377	4921	0	221	2020-02-29_150751
90	5000	2206	30	0	18	0	78	2447	8.255552	4.843729326757798	21.430805	0.0	78.0	1311.0	7.110268	4.159341	21.319735	0.0	2764	2746	2746	0.9358974	20	44	118	256	377	4922	0	221	2020-02-29_150751
90	5000	2206	28	0	18	0	77	2450	8.313069	4.794024188818161	21.430805	0.0	77.0	1311.0	7.110268	4.159341	21.319735	0.0	2766	2748	2748	0.8831169	20	44	118	256	377	4923	0	221	2020-02-29_150751
90	5000	2205	27	0	19	0	74	2454	8.319424	4.761906408128	21.430805	0.0	74.0	1311.0	7.110268	4.159341	21.319735	0.0	2768	2749	2749	0.8513514	20	44	118	256	377	4926	0	221	2020-02-29_150751
91	5000	2204	28	0	14	0	76	2457	8.021945	4.5513438912513156	19.639992	0.0	76.0	1311.0	7.110268	4.159341	21.319735	0.0	2768	2754	2754	0.82894737	20	44	118	256	377	4924	0	221	2020-02-29_150752
91	5000	2201	29	0	14	0	76	2459	8.037631	4.542780025166931	19.639992	0.0	76.0	1311.0	7.110268	4.159341	21.319735	0.0	2770	2756	2756	0.82894737	20	44	118	256	377	4924	0	221	2020-02-29_150752
91	5000	2200	28	0	15	0	73	2463	7.8940177	4.459606927562591	19.639992	0.0	73.0	1311.0	7.110268	4.159341	21.319735	0.0	2772	2757	2757	0.84931505	20	44	118	256	377	4927	0	221	2020-02-29_150752
92	5000	2200	28	0	11	0	73	2467	8.041692	4.448566017130087	19.639992	0.0	73.0	1311.0	7.110268	4.159341	21.319735	0.0	2772	2761	2761	0.91780823	20	44	118	256	377	4927	0	221	2020-02-29_150752
92	5000	2199	29	0	11	0	70	2470	8.052139	4.526042603147678	19.639992	0.0	70.0	1311.0	7.110268	4.159341	21.319735	0.0	2772	2761	2761	0.9	20	44	118	256	377	4930	0	221	2020-02-29_150752
92	5000	2199	28	0	10	0	70	2472	8.032895	4.519392613136726	19.639992	0.0	70.0	1311.0	7.110268	4.159341	21.319735	0.0	2773	2763	2763	0.9285714	20	44	118	256	377	4930	0	221	2020-02-29_150753
93	5000	2198	28	0	10	0	68	2475	7.8427835	4.549851324985002	19.639992	0.0	68.0	1311.0	7.110268	4.159341	21.319735	0.0	2774	2764	2764	0.89705884	20	44	118	256	377	4932	0	221	2020-02-29_150753
93	5000	2197	28	0	9	0	69	2476	7.956876	4.512976691515708	19.639992	0.0	69.0	1311.0	7.110268	4.159341	21.319735	0.0	2775	2766	2766	0.884058	20	44	118	256	377	4931	0	221	2020-02-29_150753
93	5000	2196	27	0	9	0	66	2480	7.8249373	4.666248211945897	19.639992	0.0	66.0	1311.0	7.110268	4.159341	21.319735	0.0	2777	2768	2768	0.8787879	20	44	118	256	377	4934	0	222	2020-02-29_150753
94	5000	2195	27	0	10	0	64	2481	7.9558854	4.633669383168662	19.639992	0.0	64.0	1311.0	7.110268	4.159341	21.319735	0.0	2778	2768	2768	0.875	20	44	118	256	377	4936	0	223	2020-02-29_150753
94	5000	2194	27	0	8	0	64	2484	7.681145	4.82762345854006	19.639992	0.0	64.0	1311.0	7.110268	4.159341	21.319735	0.0	2779	2771	2771	0.90625	20	44	118	256	377	4936	0	223	2020-02-29_150754
94	5000	2193	24	0	11	0	65	2484	7.661856	4.792284231885635	19.639992	0.0	65.0	1311.0	7.110268	4.159341	21.319735	0.0	2783	2772	2772	0.9076923	20	44	118	256	377	4935	0	223	2020-02-29_150754
95	5000	2192	24	0	12	0	64	2485	7.561522	4.760860074662213	19.639992	0.0	64.0	1311.0	7.110268	4.159341	21.319735	0.0	2784	2772	2772	0.921875	20	44	118	256	377	4936	0	223	2020-02-29_150754
95	5000	2192	24	0	12	0	63	2486	7.447762	4.7106010354814085	19.639992	0.0	63.0	1311.0	7.110268	4.159341	21.319735	0.0	2784	2772	2772	0.9047619	20	44	118	256	377	4937	0	223	2020-02-29_150754
95	5000	2190	26	0	11	0	63	2487	7.3827314	4.670896089502598	19.639992	0.0	63.0	1311.0	7.110268	4.159341	21.319735	0.0	2784	2773	2773	0.8888889	20	44	118	256	377	4937	0	223	2020-02-29_150754
96	5000	2189	25	0	12	0	60	2490	7.6195593	4.638762951408528	19.639992	0.0	60.0	1311.0	7.110268	4.159341	21.319735	0.0	2786	2774	2774	0.9166667	20	44	118	256	377	4940	0	224	2020-02-29_150755
96	5000	2189	25	0	11	0	59	2491	7.378662	4.35897289322128	18.61147	0.0	59.0	1311.0	7.110268	4.159341	21.319735	0.0	2786	2775	2775	0.91525424	20	44	118	256	377	4941	0	225	2020-02-29_150755
96	5000	2189	23	0	11	0	61	2491	7.312718	4.30169163630285	18.61147	0.0	61.0	1311.0	7.110268	4.159341	21.319735	0.0	2788	2777	2777	0.8852459	20	44	118	256	377	4939	0	225	2020-02-29_150755
97	5000	2188	24	0	10	0	62	2491	7.2990484	4.267644271512544	18.61147	0.0	62.0	1311.0	7.110268	4.159341	21.319735	0.0	2788	2778	2778	0.88709676	20	44	118	256	377	4938	0	225	2020-02-29_150755
97	5000	2186	26	0	9	0	63	2491	7.3148108	4.234936441172004	18.61147	0.0	63.0	1311.0	7.110268	4.159341	21.319735	0.0	2788	2779	2779	0.8730159	20	44	118	256	377	4937	0	225	2020-02-29_150755
97	5000	2185	26	0	6	0	66	2492	7.449879	4.15302329186444	18.61147	0.0	66.0	1311.0	7.110268	4.159341	21.319735	0.0	2789	2783	2783	0.8484849	20	44	118	256	377	4934	0	225	2020-02-29_150756
98	5000	2184	26	0	6	0	67	2492	7.409547	4.134641304003112	18.61147	0.0	67.0	1311.0	7.110268	4.159341	21.319735	0.0	2790	2784	2784	0.8358209	20	44	118	256	377	4933	0	225	2020-02-29_150756
98	5000	2180	30	0	6	0	64	2495	7.34622	3.9837906951309963	18.61147	0.0	64.0	1311.0	7.110268	4.159341	21.319735	0.0	2790	2784	2784	0.84375	20	44	118	256	377	4936	0	225	2020-02-29_150756
98	5000	2180	27	0	9	0	62	2497	7.296223	3.961401556696316	18.61147	0.0	62.0	1311.0	7.110268	4.159341	21.319735	0.0	2793	2784	2784	0.83870965	20	44	118	256	377	4938	0	225	2020-02-29_150756
99	5000	2180	25	0	9	0	64	2497	7.58181	4.5893755994627785	26.629593	0.0	64.0	1311.0	7.110268	4.159341	21.319735	0.0	2795	2786	2786	0.875	20	44	118	256	377	4936	0	225	2020-02-29_150756
99	5000	2180	25	0	9	0	64	2497	7.58181	4.5893755994627785	26.629593	0.0	64.0	1311.0	7.110268	4.159341	21.319735	0.0	2795	2786	2786	0.875	20	44	118	256	377	4936	0	225	2020-02-29_150757
99	5000	2179	25	0	8	0	65	2498	7.5678635	4.549317847457711	26.629593	0.0	65.0	1311.0	7.110268	4.159341	21.319735	0.0	2796	2788	2788	0.9076923	20	44	118	256	377	4935	0	225	2020-02-29_150757
100	5000	2179	24	0	9	0	62	2501	7.430792	4.420971889403892	26.629593	0.0	62.0	1311.0	7.110268	4.159341	21.319735	0.0	2797	2788	2788	0.91935486	20	44	118	256	377	4938	0	225	2020-02-29_150757
100	5000	2179	23	0	10	0	58	2505	7.373877	4.482573782148192	26.629593	0.0	58.0	1311.0	7.110268	4.159341	21.319735	0.0	2798	2788	2788	0.86206895	20	44	118	256	377	4942	0	225	2020-02-29_150757
100	5000	2179	22	0	10	0	59	2505	7.4197893	4.457734944243532	26.629593	0.0	59.0	1311.0	7.110268	4.159341	21.319735	0.0	2799	2789	2789	0.84745765	20	44	118	256	377	4941	0	225	2020-02-29_150757
101	5000	2177	23	0	10	0	59	2506	7.507468	4.452311337740089	26.629593	0.0	59.0	1311.0	7.110268	4.159341	21.319735	0.0	2800	2790	2790	0.86440676	20	44	118	256	377	4941	0	225	2020-02-29_150758
101	5000	2177	21	0	11	0	58	2508	7.3917894	4.59328432382719	26.629593	0.0	58.0	1311.0	7.110268	4.159341	21.319735	0.0	2802	2791	2791	0.8448276	20	44	118	256	377	4942	0	225	2020-02-29_150758
101	5000	2175	23	0	9	0	59	2509	7.4621453	4.586699804215896	26.629593	0.0	59.0	1311.0	7.110268	4.159341	21.319735	0.0	2802	2793	2793	0.86440676	20	44	118	256	377	4941	0	225	2020-02-29_150758
102	5000	2173	25	0	7	0	60	2510	7.423133	4.554005278961647	26.629593	0.0	60.0	1311.0	7.110268	4.159341	21.319735	0.0	2802	2795	2795	0.8833333	20	44	118	256	377	4940	0	225	2020-02-29_150758
102	5000	2171	27	0	7	0	57	2513	7.303695	4.631693146748783	26.629593	0.0	57.0	1311.0	7.110268	4.159341	21.319735	0.0	2802	2795	2795	0.9122807	20	44	118	256	377	4943	0	225	2020-02-29_150758
102	5000	2169	23	0	12	0	58	2513	7.2876616	4.592508576478046	26.629593	0.0	58.0	1311.0	7.110268	4.159341	21.319735	0.0	2808	2796	2796	0.8965517	20	44	118	256	377	4942	0	225	2020-02-29_150759
103	5000	2169	20	0	14	0	57	2514	7.324977	4.61883897502098	26.629593	0.0	57.0	1311.0	7.110268	4.159341	21.319735	0.0	2811	2797	2797	0.8245614	20	44	118	256	377	4943	0	226	2020-02-29_150759
103	5000	2169	19	0	14	0	55	2517	7.4290237	4.678665788337521	26.629593	0.0	55.0	1311.0	7.110268	4.159341	21.319735	0.0	2812	2798	2798	0.8363636	20	44	118	256	377	4945	0	226	2020-02-29_150759
103	5000	2168	18	0	15	0	54	2519	7.7661753	4.918568496554445	26.629593	0.0	54.0	1311.0	7.110268	4.159341	21.319735	0.0	2814	2799	2799	0.9074074	20	44	118	256	377	4946	0	226	2020-02-29_150759
104	5000	2167	17	0	16	0	52	2522	7.724109	4.953550880005249	26.629593	0.0	52.0	1311.0	7.110268	4.159341	21.319735	0.0	2816	2800	2800	0.96153843	20	44	118	256	377	4948	0	226	2020-02-29_150759
104	5000	2164	19	0	15	0	53	2523	7.8095093	4.904195950835808	26.629593	0.0	53.0	1311.0	7.110268	4.159341	21.319735	0.0	2817	2802	2802	1.0	20	44	118	256	377	4947	0	226	2020-02-29_150800
104	5000	2163	20	0	15	0	53	2523	7.8095093	4.904195950835808	26.629593	0.0	53.0	1311.0	7.110268	4.159341	21.319735	0.0	2817	2802	2802	1.0	20	44	118	256	377	4947	0	226	2020-02-29_150800
105	5000	2162	21	0	15	0	53	2523	7.8095093	4.904195950835808	26.629593	0.0	53.0	1311.0	7.110268	4.159341	21.319735	0.0	2817	2802	2802	1.0	20	44	118	256	377	4947	0	226	2020-02-29_150800
105	5000	2162	17	0	18	0	52	2525	7.615151	5.062375479214645	26.629593	0.0	52.0	1311.0	7.110268	4.159341	21.319735	0.0	2821	2803	2803	0.9230769	20	44	118	256	377	4948	0	226	2020-02-29_150800
105	5000	2161	18	0	11	0	57	2527	7.270419	5.084551597487213	26.629593	0.0	57.0	1311.0	7.110268	4.159341	21.319735	0.0	2821	2810	2810	0.877193	20	44	118	256	377	4943	0	226	2020-02-29_150800
106	5000	2159	17	0	13	0	57	2528	7.4499063	5.207458524351098	26.629593	0.0	57.0	1311.0	7.110268	4.159341	21.319735	0.0	2824	2811	2811	0.8947368	20	44	118	256	377	4943	0	226	2020-02-29_150801
106	5000	2159	17	0	12	0	56	2530	7.335407	5.297511599835401	26.629593	0.0	56.0	1311.0	7.110268	4.159341	21.319735	0.0	2824	2812	2812	0.91071427	20	44	118	256	377	4944	0	226	2020-02-29_150801
106	5000	2159	17	0	9	0	59	2530	7.282446	5.461657126058178	26.629593	0.0	59.0	1311.0	7.110268	4.159341	21.319735	0.0	2824	2815	2815	0.88135594	20	44	118	256	377	4941	0	226	2020-02-29_150801
107	5000	2158	16	0	10	0	57	2533	7.234664	5.481948707092877	26.629593	0.0	57.0	1311.0	7.110268	4.159341	21.319735	0.0	2826	2816	2816	0.84210527	20	44	118	256	377	4943	0	226	2020-02-29_150801
107	5000	2157	16	0	10	0	55	2536	7.5232487	5.383413073694186	26.629593	0.0	55.0	1311.0	7.110268	4.159341	21.319735	0.0	2827	2817	2817	0.8363636	20	44	118	256	377	4945	0	226	2020-02-29_150801
107	5000	2157	15	0	11	0	53	2538	7.443266	5.453023915050734	26.629593	0.0	53.0	1311.0	7.110268	4.159341	21.319735	0.0	2828	2817	2817	0.8301887	20	44	118	256	377	4947	0	226	2020-02-29_150802
108	5000	2156	16	0	10	0	52	2540	7.4172597	5.5206765014637	26.629593	0.0	52.0	1311.0	7.110268	4.159341	21.319735	0.0	2828	2818	2818	0.86538464	20	44	118	256	377	4948	0	226	2020-02-29_150802
108	5000	2156	14	0	9	0	53	2542	7.41583	5.478799012278453	26.629593	0.0	53.0	1311.0	7.110268	4.159341	21.319735	0.0	2830	2821	2821	0.8679245	20	44	118	256	377	4947	0	226	2020-02-29_150802
108	5000	2156	14	0	9	0	53	2542	7.41583	5.478799012278453	26.629593	0.0	53.0	1311.0	7.110268	4.159341	21.319735	0.0	2830	2821	2821	0.8679245	20	44	118	256	377	4947	0	226	2020-02-29_150802
109	5000	2155	13	0	8	0	53	2545	7.379277	5.523836329196227	26.629593	0.0	53.0	1311.0	7.110268	4.159341	21.319735	0.0	2832	2824	2824	0.8301887	20	44	118	256	377	4947	0	226	2020-02-29_150802
109	5000	2155	11	0	10	0	53	2545	7.379277	5.523836329196227	26.629593	0.0	53.0	1311.0	7.110268	4.159341	21.319735	0.0	2834	2824	2824	0.8301887	20	44	118	256	377	4947	0	226	2020-02-29_150802
109	5000	2155	10	0	11	0	52	2546	7.504376	5.501396522087578	26.629593	0.0	52.0	1311.0	7.110268	4.159341	21.319735	0.0	2835	2824	2824	0.84615386	20	44	118	256	377	4948	0	226	2020-02-29_150803
110	5000	2155	10	0	9	0	54	2546	7.6811466	5.503828103652554	26.629593	0.0	54.0	1311.0	7.110268	4.159341	21.319735	0.0	2835	2826	2826	0.8518519	20	44	118	256	377	4946	0	226	2020-02-29_150803
110	5000	2154	11	0	8	0	53	2548	7.799502	5.437421250047109	26.629593	0.0	53.0	1311.0	7.110268	4.159341	21.319735	0.0	2835	2827	2827	0.8490566	20	44	118	256	377	4947	0	226	2020-02-29_150803
110	5000	2154	11	0	7	0	52	2550	7.4143405	4.818005669843442	20.308723	0.0	52.0	1311.0	7.110268	4.159341	21.319735	0.0	2835	2828	2828	0.8076923	20	44	118	256	377	4948	0	226	2020-02-29_150803
111	5000	2153	11	0	8	0	52	2550	7.4143405	4.818005669843442	20.308723	0.0	52.0	1311.0	7.110268	4.159341	21.319735	0.0	2836	2828	2828	0.8076923	20	44	118	256	377	4948	0	226	2020-02-29_150803
111	5000	2153	11	0	6	0	53	2551	7.514796	5.008372163965862	20.308723	0.0	53.0	1311.0	7.110268	4.159341	21.319735	0.0	2836	2830	2830	0.8113208	20	44	118	256	377	4947	0	226	2020-02-29_150804
111	5000	2152	11	0	7	0	52	2552	7.4150295	5.00377455336307	20.308723	0.0	52.0	1311.0	7.110268	4.159341	21.319735	0.0	2837	2830	2830	0.8269231	20	44	118	256	377	4948	0	226	2020-02-29_150804
112	5000	2150	12	0	5	0	53	2553	7.106867	5.095601125787799	20.308723	0.0	53.0	1311.0	7.110268	4.159341	21.319735	0.0	2838	2833	2833	0.7924528	20	44	118	256	377	4947	0	227	2020-02-29_150804
112	5000	2149	13	0	4	0	53	2554	7.197982	5.069910912267117	20.308723	0.0	53.0	1311.0	7.110268	4.159341	21.319735	0.0	2838	2834	2834	0.7924528	20	44	118	256	377	4947	0	227	2020-02-29_150804
112	5000	2149	12	0	4	0	51	2556	7.2281885	5.169019204524507	20.308723	0.0	51.0	1311.0	7.110268	4.159341	21.319735	0.0	2839	2835	2835	0.84313726	20	44	118	256	377	4949	0	228	2020-02-29_150804
113	5000	2149	11	0	5	0	48	2559	7.2145553	5.296270915555766	20.308723	0.0	48.0	1311.0	7.110268	4.159341	21.319735	0.0	2840	2835	2835	0.8125	20	44	118	256	377	4952	0	228	2020-02-29_150804
113	5000	2149	11	0	5	0	47	2560	7.2352815	5.351561252566004	20.308723	0.0	47.0	1311.0	7.110268	4.159341	21.319735	0.0	2840	2835	2835	0.82978725	20	44	118	256	377	4953	0	228	2020-02-29_150805
113	5000	2149	11	0	5	0	46	2561	7.2389793	5.410636401301592	20.308723	0.0	46.0	1311.0	7.110268	4.159341	21.319735	0.0	2840	2835	2835	0.82608694	20	44	118	256	377	4954	0	228	2020-02-29_150805
114	5000	2149	9	0	6	0	46	2562	7.2412257	5.411104172935625	20.308723	0.0	46.0	1311.0	7.110268	4.159341	21.319735	0.0	2842	2836	2836	0.8695652	20	44	118	256	377	4954	0	228	2020-02-29_150805
114	5000	2149	9	0	6	0	44	2563	7.1305194	5.508703281523889	20.308723	0.0	44.0	1311.0	7.110268	4.159341	21.319735	0.0	2842	2836	2836	0.8863636	20	44	118	256	377	4956	0	229	2020-02-29_150805
114	5000	2149	9	0	5	0	45	2563	7.05008	5.472412975276323	20.308723	0.0	45.0	1311.0	7.110268	4.159341	21.319735	0.0	2842	2837	2837	0.8666667	20	44	118	256	377	4955	0	229	2020-02-29_150805
115	5000	2149	9	0	4	0	46	2563	7.215256	5.526016086683353	20.308723	0.0	46.0	1311.0	7.110268	4.159341	21.319735	0.0	2842	2838	2838	0.8695652	20	44	118	256	377	4954	0	229	2020-02-29_150806
115	5000	2148	9	0	5	0	46	2563	7.215256	5.526016086683353	20.308723	0.0	46.0	1311.0	7.110268	4.159341	21.319735	0.0	2843	2838	2838	0.8695652	20	44	118	256	377	4954	0	229	2020-02-29_150806
115	5000	2147	9	0	5	0	47	2563	7.2261176	5.4661278242008695	20.308723	0.0	47.0	1311.0	7.110268	4.159341	21.319735	0.0	2844	2839	2839	0.85106385	20	44	118	256	377	4953	0	229	2020-02-29_150806
116	5000	2147	9	0	4	0	45	2566	7.1463428	5.593249591629422	20.308723	0.0	45.0	1311.0	7.110268	4.159341	21.319735	0.0	2844	2840	2840	0.84444445	20	44	118	256	377	4955	0	229	2020-02-29_150806
116	5000	2147	9	0	4	0	43	2568	7.261444	5.606223238367616	20.308723	0.0	43.0	1311.0	7.110268	4.159341	21.319735	0.0	2844	2840	2840	0.8604651	20	44	118	256	377	4957	0	229	2020-02-29_150806
116	5000	2146	10	0	4	0	42	2569	7.4343357	5.556945427712266	20.308723	0.0	42.0	1311.0	7.110268	4.159341	21.319735	0.0	2844	2840	2840	0.88095236	20	44	118	256	377	4958	0	229	2020-02-29_150806
117	5000	2145	10	0	3	0	42	2571	7.478105	5.553860759776865	20.308723	0.0	42.0	1311.0	7.110268	4.159341	21.319735	0.0	2845	2842	2842	0.8095238	20	44	118	256	377	4958	0	229	2020-02-29_150807
117	5000	2145	9	0	4	0	42	2571	7.478105	5.553860759776865	20.308723	0.0	42.0	1311.0	7.110268	4.159341	21.319735	0.0	2846	2842	2842	0.8095238	20	44	118	256	377	4958	0	229	2020-02-29_150807
117	5000	2144	10	0	4	0	39	2574	7.1000123	5.341308571431632	17.318436	0.0	39.0	1311.0	7.110268	4.159341	21.319735	0.0	2846	2842	2842	0.7692308	20	44	118	256	377	4961	0	229	2020-02-29_150807
118	5000	2144	10	0	4	0	39	2574	7.1000123	5.341308571431632	17.318436	0.0	39.0	1311.0	7.110268	4.159341	21.319735	0.0	2846	2842	2842	0.7692308	20	44	118	256	377	4961	0	229	2020-02-29_150807
118	5000	2144	9	0	4	0	39	2575	7.0292883	5.269299953805422	17.318436	0.0	39.0	1311.0	7.110268	4.159341	21.319735	0.0	2847	2843	2843	0.7692308	20	44	118	256	377	4961	0	229	2020-02-29_150807
118	5000	2144	9	0	3	0	39	2576	6.97657	5.18822538520688	17.318436	0.0	39.0	1311.0	7.110268	4.159341	21.319735	0.0	2847	2844	2844	0.7692308	20	44	118	256	377	4961	0	229	2020-02-29_150807
119	5000	2144	9	0	3	0	39	2576	6.97657	5.18822538520688	17.318436	0.0	39.0	1311.0	7.110268	4.159341	21.319735	0.0	2847	2844	2844	0.7692308	20	44	118	256	377	4961	0	229	2020-02-29_150808
119	5000	2144	9	0	3	0	38	2577	6.704416	4.967742049948759	16.677505	0.0	38.0	1311.0	7.110268	4.159341	21.319735	0.0	2847	2844	2844	0.7894737	20	44	118	256	377	4962	0	229	2020-02-29_150808
119	5000	2143	8	0	5	0	35	2580	7.154613	4.882734765006225	16.677505	0.0	35.0	1311.0	7.110268	4.159341	21.319735	0.0	2849	2844	2844	0.85714287	20	44	118	256	377	4965	0	229	2020-02-29_150808
120	5000	2143	7	0	5	0	33	2583	6.8165693	4.77014985942753	16.677505	0.0	33.0	1311.0	7.110268	4.159341	21.319735	0.0	2850	2845	2845	0.7878788	20	44	118	256	377	4967	0	229	2020-02-29_150808
120	5000	2143	7	0	4	0	32	2585	7.2519383	4.709475060952276	16.677505	0.0	32.0	1311.0	7.110268	4.159341	21.319735	0.0	2850	2846	2846	0.84375	20	44	118	256	377	4968	0	229	2020-02-29_150808
120	5000	2143	6	0	5	0	32	2585	7.2519383	4.709475060952276	16.677505	0.0	32.0	1311.0	7.110268	4.159341	21.319735	0.0	2851	2846	2846	0.84375	20	44	118	256	377	4968	0	229	2020-02-29_150808
121	5000	2143	5	0	6	0	32	2585	7.2519383	4.709475060952276	16.677505	0.0	32.0	1311.0	7.110268	4.159341	21.319735	0.0	2852	2846	2846	0.84375	20	44	118	256	377	4968	0	229	2020-02-29_150809
121	5000	2143	4	0	6	0	31	2587	7.3877735	4.703810733724431	16.677505	0.0	31.0	1311.0	7.110268	4.159341	21.319735	0.0	2853	2847	2847	0.83870965	20	44	118	256	377	4969	0	229	2020-02-29_150809
121	5000	2143	4	0	6	0	30	2587	7.581929	4.656169711451241	16.677505	0.0	30.0	1311.0	7.110268	4.159341	21.319735	0.0	2853	2847	2847	0.8333333	20	44	118	256	377	4970	0	230	2020-02-29_150809
122	5000	2143	4	0	6	0	30	2587	7.581929	4.656169711451241	16.677505	0.0	30.0	1311.0	7.110268	4.159341	21.319735	0.0	2853	2847	2847	0.8333333	20	44	118	256	377	4970	0	230	2020-02-29_150809
122	5000	2143	4	0	6	0	29	2588	7.6133356	4.7353512604080645	16.677505	0.0	29.0	1311.0	7.110268	4.159341	21.319735	0.0	2853	2847	2847	0.86206895	20	44	118	256	377	4971	0	230	2020-02-29_150809
122	5000	2142	5	0	4	0	30	2589	7.4267664	4.672779212638701	16.677505	0.0	30.0	1311.0	7.110268	4.159341	21.319735	0.0	2853	2849	2849	0.8	20	44	118	256	377	4970	0	230	2020-02-29_150809
123	5000	2142	3	0	5	0	30	2590	7.5241876	4.681979374412788	16.677505	0.0	30.0	1311.0	7.110268	4.159341	21.319735	0.0	2855	2850	2850	0.76666665	20	44	118	256	377	4970	0	230	2020-02-29_150810
123	5000	2142	3	0	5	0	28	2592	7.746395	4.618861067782464	16.677505	0.0	28.0	1311.0	7.110268	4.159341	21.319735	0.0	2855	2850	2850	0.78571427	20	44	118	256	377	4972	0	230	2020-02-29_150810
123	5000	2141	3	0	5	0	29	2592	7.769475	4.537334067092853	16.677505	0.0	29.0	1311.0	7.110268	4.159341	21.319735	0.0	2856	2851	2851	0.82758623	20	44	118	256	377	4971	0	230	2020-02-29_150810
124	5000	2141	3	0	4	0	29	2593	7.543306	4.560743856158157	16.677505	0.0	29.0	1311.0	7.110268	4.159341	21.319735	0.0	2856	2852	2852	0.79310346	20	44	118	256	377	4971	0	230	2020-02-29_150810
124	5000	2141	3	0	3	0	27	2596	7.0518975	4.268416500887517	16.677505	0.0	27.0	1311.0	7.110268	4.159341	21.319735	0.0	2856	2853	2853	0.7407407	20	44	118	256	377	4973	0	230	2020-02-29_150810
124	5000	2140	4	0	3	0	27	2596	7.0518975	4.268416500887517	16.677505	0.0	27.0	1311.0	7.110268	4.159341	21.319735	0.0	2856	2853	2853	0.7407407	20	44	118	256	377	4973	0	230	2020-02-29_150810
125	5000	2140	4	0	3	0	25	2598	7.22185	4.3517443963049445	16.677505	0.0	25.0	1311.0	7.110268	4.159341	21.319735	0.0	2856	2853	2853	0.8	20	44	118	256	377	4975	0	230	2020-02-29_150811
125	5000	2140	4	0	3	0	24	2599	7.332207	4.409461183739824	16.677505	0.0	24.0	1311.0	7.110268	4.159341	21.319735	0.0	2856	2853	2853	0.7916667	20	44	118	256	377	4976	0	230	2020-02-29_150811
125	5000	2140	4	0	3	0	23	2600	6.92589	4.0230321587384985	14.6482315	0.0	23.0	1311.0	7.110268	4.159341	21.319735	0.0	2856	2853	2853	0.7826087	20	44	118	256	377	4977	0	230	2020-02-29_150811
126	5000	2140	3	0	2	0	25	2600	6.6210985	4.087495175046727	14.6482315	0.0	25.0	1311.0	7.110268	4.159341	21.319735	0.0	2857	2855	2855	0.8	20	44	118	256	377	4975	0	230	2020-02-29_150811
126	5000	2139	4	0	2	0	25	2600	6.6210985	4.087495175046727	14.6482315	0.0	25.0	1311.0	7.110268	4.159341	21.319735	0.0	2857	2855	2855	0.8	20	44	118	256	377	4975	0	230	2020-02-29_150811
126	5000	2139	4	0	1	0	23	2601	6.6777463	3.6501375930144073	13.810051	0.0	23.0	1311.0	7.110268	4.159341	21.319735	0.0	2857	2856	2856	0.7826087	20	44	118	256	377	4977	0	232	2020-02-29_150811
127	5000	2139	4	0	1	0	22	2602	6.8007526	3.686919473760398	13.810051	0.0	22.0	1311.0	7.110268	4.159341	21.319735	0.0	2857	2856	2856	0.72727275	20	44	118	256	377	4978	0	232	2020-02-29_150812
127	5000	2139	4	0	1	0	21	2603	6.955583	3.7039554485665485	13.810051	0.0	21.0	1311.0	7.110268	4.159341	21.319735	0.0	2857	2856	2856	0.71428573	20	44	118	256	377	4979	0	232	2020-02-29_150812
127	5000	2139	4	0	1	0	20	2604	7.1278253	3.7128894691525685	13.810051	0.0	20.0	1311.0	7.110268	4.159341	21.319735	0.0	2857	2856	2856	0.75	20	44	118	256	377	4980	0	232	2020-02-29_150812
128	5000	2139	4	0	1	0	20	2604	7.1278253	3.7128894691525685	13.810051	0.0	20.0	1311.0	7.110268	4.159341	21.319735	0.0	2857	2856	2856	0.75	20	44	118	256	377	4980	0	232	2020-02-29_150812
128	5000	2139	3	0	2	0	20	2604	7.1278253	3.7128894691525685	13.810051	0.0	20.0	1311.0	7.110268	4.159341	21.319735	0.0	2858	2856	2856	0.75	20	44	118	256	377	4980	0	232	2020-02-29_150812
128	5000	2139	3	0	2	0	20	2604	7.1278253	3.7128894691525685	13.810051	0.0	20.0	1311.0	7.110268	4.159341	21.319735	0.0	2858	2856	2856	0.75	20	44	118	256	377	4980	0	232	2020-02-29_150812
129	5000	2139	3	0	1	0	21	2604	7.686432	4.432734119581541	18.858559	0.0	21.0	1311.0	7.110268	4.159341	21.319735	0.0	2858	2857	2857	0.8095238	20	44	118	256	377	4979	0	232	2020-02-29_150813
129	5000	2139	3	0	1	0	21	2604	7.686432	4.432734119581541	18.858559	0.0	21.0	1311.0	7.110268	4.159341	21.319735	0.0	2858	2857	2857	0.8095238	20	44	118	256	377	4979	0	232	2020-02-29_150813
129	5000	2139	3	0	1	0	20	2605	8.070753	4.17352170984223	18.858559	0.6452942	20.0	1311.0	7.110268	4.159341	21.319735	0.0	2858	2857	2857	0.85	20	44	118	256	377	4980	0	232	2020-02-29_150813
130	5000	2139	3	0	1	0	19	2606	8.053668	4.287166989575842	18.858559	0.6452942	19.0	1311.0	7.110268	4.159341	21.319735	0.0	2858	2857	2857	0.7894737	20	44	118	256	377	4981	0	232	2020-02-29_150813
130	5000	2139	3	0	1	0	19	2606	8.053668	4.287166989575842	18.858559	0.6452942	19.0	1311.0	7.110268	4.159341	21.319735	0.0	2858	2857	2857	0.7894737	20	44	118	256	377	4981	0	232	2020-02-29_150813
130	5000	2139	3	0	1	0	19	2606	8.053668	4.287166989575842	18.858559	0.6452942	19.0	1311.0	7.110268	4.159341	21.319735	0.0	2858	2857	2857	0.7894737	20	44	118	256	377	4981	0	232	2020-02-29_150813
131	5000	2139	3	0	1	0	17	2608	8.508744	4.125563149591766	18.858559	1.4594879	17.0	1311.0	7.110268	4.159341	21.319735	0.0	2858	2857	2857	0.88235295	20	44	118	256	377	4983	0	232	2020-02-29_150813
131	5000	2139	3	0	0	0	18	2608	8.627496	4.0339694054899216	18.858559	1.4594879	18.0	1311.0	7.110268	4.159341	21.319735	0.0	2858	2858	2858	0.8333333	20	44	118	256	377	4982	0	232	2020-02-29_150814
131	5000	2139	2	0	1	0	18	2608	8.627496	4.0339694054899216	18.858559	1.4594879	18.0	1311.0	7.110268	4.159341	21.319735	0.0	2859	2858	2858	0.8333333	20	44	118	256	377	4982	0	232	2020-02-29_150814
132	5000	2139	2	0	1	0	18	2608	8.627496	4.0339694054899216	18.858559	1.4594879	18.0	1311.0	7.110268	4.159341	21.319735	0.0	2859	2858	2858	0.8333333	20	44	118	256	377	4982	0	232	2020-02-29_150814
132	5000	2139	1	0	2	0	17	2609	8.322639	3.938596058230916	18.858559	1.4594879	17.0	1311.0	7.110268	4.159341	21.319735	0.0	2860	2858	2858	0.7647059	20	44	118	256	377	4983	0	232	2020-02-29_150814
132	5000	2139	1	0	2	0	16	2610	8.073858	3.927392247577648	18.858559	1.4594879	16.0	1311.0	7.110268	4.159341	21.319735	0.0	2860	2858	2858	0.8125	20	44	118	256	377	4984	0	232	2020-02-29_150814
133	5000	2139	1	0	2	0	16	2610	8.073858	3.927392247577648	18.858559	1.4594879	16.0	1311.0	7.110268	4.159341	21.319735	0.0	2860	2858	2858	0.8125	20	44	118	256	377	4984	0	232	2020-02-29_150814
133	5000	2139	1	0	2	0	14	2612	8.216396	4.176278865272584	18.858559	1.4594879	14.0	1311.0	7.110268	4.159341	21.319735	0.0	2860	2858	2858	0.9285714	20	44	118	256	377	4986	0	232	2020-02-29_150815
133	5000	2139	1	0	2	0	14	2612	8.216396	4.176278865272584	18.858559	1.4594879	14.0	1311.0	7.110268	4.159341	21.319735	0.0	2860	2858	2858	0.9285714	20	44	118	256	377	4986	0	232	2020-02-29_150815
134	5000	2139	1	0	2	0	14	2612	8.216396	4.176278865272584	18.858559	1.4594879	14.0	1311.0	7.110268	4.159341	21.319735	0.0	2860	2858	2858	0.9285714	20	44	118	256	377	4986	0	232	2020-02-29_150815
134	5000	2139	1	0	2	0	13	2613	8.217551	4.3468066102495495	18.858559	1.4594879	13.0	1311.0	7.110268	4.159341	21.319735	0.0	2860	2858	2858	0.9230769	20	44	118	256	377	4987	0	232	2020-02-29_150815
134	5000	2139	1	0	1	0	14	2613	8.180158	4.178619761763843	18.858559	1.4594879	14.0	1311.0	7.110268	4.159341	21.319735	0.0	2860	2859	2859	0.85714287	20	44	118	256	377	4986	0	232	2020-02-29_150815
135	5000	2139	1	0	1	0	12	2615	8.128209	4.417846138329528	18.858559	1.4594879	12.0	1311.0	7.110268	4.159341	21.319735	0.0	2860	2859	2859	0.75	20	44	118	256	377	4988	0	232	2020-02-29_150815
135	5000	2139	1	0	0	0	12	2616	7.816878	4.310988451555323	18.858559	1.4594879	12.0	1311.0	7.110268	4.159341	21.319735	0.0	2860	2860	2860	0.6666667	20	44	118	256	377	4988	0	232	2020-02-29_150815
135	5000	2139	0	0	1	0	12	2616	7.816878	4.310988451555323	18.858559	1.4594879	12.0	1311.0	7.110268	4.159341	21.319735	0.0	2861	2860	2860	0.6666667	20	44	118	256	377	4988	0	232	2020-02-29_150816
136	5000	2139	0	0	1	0	12	2616	7.816878	4.310988451555323	18.858559	1.4594879	12.0	1311.0	7.110268	4.159341	21.319735	0.0	2861	2860	2860	0.6666667	20	44	118	256	377	4988	0	232	2020-02-29_150816
136	5000	2139	0	0	1	0	11	2617	8.147177	4.359242645770266	18.858559	1.4594879	11.0	1311.0	7.110268	4.159341	21.319735	0.0	2861	2860	2860	0.72727275	20	44	118	256	377	4989	0	232	2020-02-29_150816
136	5000	2139	0	0	1	0	11	2617	8.147177	4.359242645770266	18.858559	1.4594879	11.0	1311.0	7.110268	4.159341	21.319735	0.0	2861	2860	2860	0.72727275	20	44	118	256	377	4989	0	232	2020-02-29_150816
137	5000	2139	0	0	1	0	11	2617	8.147177	4.359242645770266	18.858559	1.4594879	11.0	1311.0	7.110268	4.159341	21.319735	0.0	2861	2860	2860	0.72727275	20	44	118	256	377	4989	0	232	2020-02-29_150816
137	5000	2139	0	0	1	0	11	2617	8.147177	4.359242645770266	18.858559	1.4594879	11.0	1311.0	7.110268	4.159341	21.319735	0.0	2861	2860	2860	0.72727275	20	44	118	256	377	4989	0	232	2020-02-29_150816
137	5000	2139	0	0	1	0	11	2617	8.147177	4.359242645770266	18.858559	1.4594879	11.0	1311.0	7.110268	4.159341	21.319735	0.0	2861	2860	2860	0.72727275	20	44	118	256	377	4989	0	232	2020-02-29_150817
138	5000	2139	0	0	1	0	10	2618	8.02552	4.575319647957008	18.858559	1.4594879	10.0	1311.0	7.110268	4.159341	21.319735	0.0	2861	2860	2860	0.7	20	44	118	256	377	4990	0	232	2020-02-29_150817
138	5000	2139	0	0	1	0	8	2620	9.359174	4.039517463722825	18.858559	6.1333923	8.0	1311.0	7.110268	4.159341	21.319735	0.0	2861	2860	2860	0.875	20	44	118	256	377	4992	0	232	2020-02-29_150817
138	5000	2139	0	0	0	0	8	2621	9.729544	3.8320066118760696	18.858559	7.4777145	8.0	1311.0	7.110268	4.159341	21.319735	0.0	2861	2861	2861	0.75	20	44	118	256	377	4992	0	232	2020-02-29_150817
139	5000	2139	0	0	0	0	8	2621	9.729544	3.8320066118760696	18.858559	7.4777145	8.0	1311.0	7.110268	4.159341	21.319735	0.0	2861	2861	2861	0.75	20	44	118	256	377	4992	0	232	2020-02-29_150817
139	5000	2139	0	0	0	0	7	2622	9.917237	4.09912804426339	18.858559	7.4777145	7.0	1311.0	7.110268	4.159341	21.319735	0.0	2861	2861	2861	0.5714286	20	44	118	256	377	4993	0	232	2020-02-29_150817
139	5000	2139	0	0	0	0	6	2623	10.256799	4.381196565615108	18.858559	7.4777145	6.0	1311.0	7.110268	4.159341	21.319735	0.0	2861	2861	2861	0.5	20	44	118	256	377	4994	0	232	2020-02-29_150817
140	5000	2139	0	0	0	0	5	2624	10.754585	4.704803066044188	18.858559	7.4777145	5.0	1311.0	7.110268	4.159341	21.319735	0.0	2861	2861	2861	0.4	20	44	118	256	377	4995	0	232	2020-02-29_150818
140	5000	2139	0	0	0	0	5	2624	10.754585	4.704803066044188	18.858559	7.4777145	5.0	1311.0	7.110268	4.159341	21.319735	0.0	2861	2861	2861	0.4	20	44	118	256	377	4995	0	232	2020-02-29_150818
140	5000	2139	0	0	0	0	5	2624	10.754585	4.704803066044188	18.858559	7.4777145	5.0	1311.0	7.110268	4.159341	21.319735	0.0	2861	2861	2861	0.4	20	44	118	256	377	4995	0	232	2020-02-29_150818
141	5000	2139	0	0	0	0	5	2624	10.754585	4.704803066044188	18.858559	7.4777145	5.0	1311.0	7.110268	4.159341	21.319735	0.0	2861	2861	2861	0.4	20	44	118	256	377	4995	0	232	2020-02-29_150818
141	5000	2139	0	0	0	0	5	2624	10.754585	4.704803066044188	18.858559	7.4777145	5.0	1311.0	7.110268	4.159341	21.319735	0.0	2861	2861	2861	0.4	20	44	118	256	377	4995	0	232	2020-02-29_150818
141	5000	2139	0	0	0	0	5	2624	10.754585	4.704803066044188	18.858559	7.4777145	5.0	1311.0	7.110268	4.159341	21.319735	0.0	2861	2861	2861	0.4	20	44	118	256	377	4995	0	232	2020-02-29_150818
142	5000	2139	0	0	0	0	5	2624	10.754585	4.704803066044188	18.858559	7.4777145	5.0	1311.0	7.110268	4.159341	21.319735	0.0	2861	2861	2861	0.4	20	44	118	256	377	4995	0	232	2020-02-29_150818
142	5000	2139	0	0	0	0	5	2624	10.754585	4.704803066044188	18.858559	7.4777145	5.0	1311.0	7.110268	4.159341	21.319735	0.0	2861	2861	2861	0.4	20	44	118	256	377	4995	0	232	2020-02-29_150819
142	5000	2139	0	0	0	0	5	2624	10.754585	4.704803066044188	18.858559	7.4777145	5.0	1311.0	7.110268	4.159341	21.319735	0.0	2861	2861	2861	0.4	20	44	118	256	377	4995	0	232	2020-02-29_150819
143	5000	2139	0	0	0	0	5	2624	10.754585	4.704803066044188	18.858559	7.4777145	5.0	1311.0	7.110268	4.159341	21.319735	0.0	2861	2861	2861	0.4	20	44	118	256	377	4995	0	232	2020-02-29_150819
143	5000	2139	0	0	0	0	5	2624	10.754585	4.704803066044188	18.858559	7.4777145	5.0	1311.0	7.110268	4.159341	21.319735	0.0	2861	2861	2861	0.4	20	44	118	256	377	4995	0	232	2020-02-29_150819
143	5000	2139	0	0	0	0	5	2624	10.754585	4.704803066044188	18.858559	7.4777145	5.0	1311.0	7.110268	4.159341	21.319735	0.0	2861	2861	2861	0.4	20	44	118	256	377	4995	0	232	2020-02-29_150819
144	5000	2139	0	0	0	0	5	2624	10.754585	4.704803066044188	18.858559	7.4777145	5.0	1311.0	7.110268	4.159341	21.319735	0.0	2861	2861	2861	0.4	20	44	118	256	377	4995	0	232	2020-02-29_150819
144	5000	2139	0	0	0	0	5	2624	10.754585	4.704803066044188	18.858559	7.4777145	5.0	1311.0	7.110268	4.159341	21.319735	0.0	2861	2861	2861	0.4	20	44	118	256	377	4995	0	232	2020-02-29_150819
144	5000	2139	0	0	0	0	5	2624	10.754585	4.704803066044188	18.858559	7.4777145	5.0	1311.0	7.110268	4.159341	21.319735	0.0	2861	2861	2861	0.4	20	44	118	256	377	4995	0	232	2020-02-29_150820
145	5000	2139	0	0	0	0	5	2624	10.754585	4.704803066044188	18.858559	7.4777145	5.0	1311.0	7.110268	4.159341	21.319735	0.0	2861	2861	2861	0.4	20	44	118	256	377	4995	0	232	2020-02-29_150820
145	5000	2139	0	0	0	0	5	2624	10.754585	4.704803066044188	18.858559	7.4777145	5.0	1311.0	7.110268	4.159341	21.319735	0.0	2861	2861	2861	0.4	20	44	118	256	377	4995	0	232	2020-02-29_150820
145	5000	2139	0	0	0	0	5	2624	10.754585	4.704803066044188	18.858559	7.4777145	5.0	1311.0	7.110268	4.159341	21.319735	0.0	2861	2861	2861	0.4	20	44	118	256	377	4995	0	232	2020-02-29_150820
146	5000	2139	0	0	0	0	5	2624	10.754585	4.704803066044188	18.858559	7.4777145	5.0	1311.0	7.110268	4.159341	21.319735	0.0	2861	2861	2861	0.4	20	44	118	256	377	4995	0	232	2020-02-29_150820
146	5000	2139	0	0	0	0	3	2626	8.089368	0.8787552089184069	9.096352	7.4777145	3.0	1311.0	7.110268	4.159341	21.319735	0.0	2861	2861	2861	0.0	20	44	118	256	377	4997	0	232	2020-02-29_150820
146	5000	2139	0	0	0	0	3	2626	8.089368	0.8787552089184069	9.096352	7.4777145	3.0	1311.0	7.110268	4.159341	21.319735	0.0	2861	2861	2861	0.0	20	44	118	256	377	4997	0	232	2020-02-29_150820
147	5000	2139	0	0	0	0	3	2626	8.089368	0.8787552089184069	9.096352	7.4777145	3.0	1311.0	7.110268	4.159341	21.319735	0.0	2861	2861	2861	0.0	20	44	118	256	377	4997	0	232	2020-02-29_150821
147	5000	2139	0	0	0	0	3	2626	8.089368	0.8787552089184069	9.096352	7.4777145	3.0	1311.0	7.110268	4.159341	21.319735	0.0	2861	2861	2861	0.0	20	44	118	256	377	4997	0	232	2020-02-29_150821
147	5000	2139	0	0	0	0	3	2626	8.089368	0.8787552089184069	9.096352	7.4777145	3.0	1311.0	7.110268	4.159341	21.319735	0.0	2861	2861	2861	0.0	20	44	118	256	377	4997	0	232	2020-02-29_150821
148	5000	2139	0	0	0	0	3	2626	8.089368	0.8787552089184069	9.096352	7.4777145	3.0	1311.0	7.110268	4.159341	21.319735	0.0	2861	2861	2861	0.0	20	44	118	256	377	4997	0	232	2020-02-29_150821
148	5000	2139	0	0	0	0	3	2626	8.089368	0.8787552089184069	9.096352	7.4777145	3.0	1311.0	7.110268	4.159341	21.319735	0.0	2861	2861	2861	0.0	20	44	118	256	377	4997	0	232	2020-02-29_150821
148	5000	2139	0	0	0	0	3	2626	8.089368	0.8787552089184069	9.096352	7.4777145	3.0	1311.0	7.110268	4.159341	21.319735	0.0	2861	2861	2861	0.0	20	44	118	256	377	4997	0	232	2020-02-29_150821
149	5000	2139	0	0	0	0	3	2626	8.089368	0.8787552089184069	9.096352	7.4777145	3.0	1311.0	7.110268	4.159341	21.319735	0.0	2861	2861	2861	0.0	20	44	118	256	377	4997	0	232	2020-02-29_150822
149	5000	2139	0	0	0	0	2	2627	8.287033	1.144549268769478	9.096352	7.4777145	2.0	1311.0	7.110268	4.159341	21.319735	0.0	2861	2861	2861	0.0	20	44	118	256	377	4998	0	232	2020-02-29_150822
149	5000	2139	0	0	0	0	2	2627	8.287033	1.144549268769478	9.096352	7.4777145	2.0	1311.0	7.110268	4.159341	21.319735	0.0	2861	2861	2861	0.0	20	44	118	256	377	4998	0	232	2020-02-29_150822
150	5000	2139	0	0	0	0	2	2627	8.287033	1.144549268769478	9.096352	7.4777145	2.0	1311.0	7.110268	4.159341	21.319735	0.0	2861	2861	2861	0.0	20	44	118	256	377	4998	0	232	2020-02-29_150822
150	5000	2139	0	0	0	0	1	2628	7.4777145	NaN	7.4777145	7.4777145	1.0	1311.0	7.110268	4.159341	21.319735	0.0	2861	2861	2861	0.0	20	44	118	256	377	4999	0	232	2020-02-29_150822
150	5000	2139	0	0	0	0	1	2628	7.4777145	NaN	7.4777145	7.4777145	1.0	1311.0	7.110268	4.159341	21.319735	0.0	2861	2861	2861	0.0	20	44	118	256	377	4999	0	232	2020-02-29_150822
151	5000	2139	0	0	0	0	1	2628	7.4777145	NaN	7.4777145	7.4777145	1.0	1311.0	7.110268	4.159341	21.319735	0.0	2861	2861	2861	0.0	20	44	118	256	377	4999	0	232	2020-02-29_150822
151	5000	2139	0	0	0	0	1	2628	7.4777145	NaN	7.4777145	7.4777145	1.0	1311.0	7.110268	4.159341	21.319735	0.0	2861	2861	2861	0.0	20	44	118	256	377	4999	0	232	2020-02-29_150823
151	5000	2139	0	0	0	0	1	2628	7.4777145	NaN	7.4777145	7.4777145	1.0	1311.0	7.110268	4.159341	21.319735	0.0	2861	2861	2861	0.0	20	44	118	256	377	4999	0	232	2020-02-29_150823
152	5000	2139	0	0	0	0	1	2628	7.4777145	NaN	7.4777145	7.4777145	1.0	1311.0	7.110268	4.159341	21.319735	0.0	2861	2861	2861	0.0	20	44	118	256	377	4999	0	232	2020-02-29_150823
152	5000	2139	0	0	0	0	1	2628	7.4777145	NaN	7.4777145	7.4777145	1.0	1311.0	7.110268	4.159341	21.319735	0.0	2861	2861	2861	0.0	20	44	118	256	377	4999	0	232	2020-02-29_150823
152	5000	2139	0	0	0	0	0	2629	NaN	-0.0	9999.0	9999.0	0.0	1311.0	7.110268	4.159341	21.319735	0.0	2861	2861	2861	0.0	20	44	118	256	377	5000	0	232	2020-02-29_150823
153	5000	2139	0	0	0	0	0	2629	NaN	-0.0	9999.0	9999.0	0.0	1311.0	7.110268	4.159341	21.319735	0.0	2861	2861	2861	0.0	20	44	118	256	377	5000	0	232	2020-02-29_150823
153	5000	2139	0	0	0	0	0	2629	NaN	-0.0	9999.0	9999.0	0.0	1311.0	7.110268	4.159341	21.319735	0.0	2861	2861	2861	0.0	20	44	118	256	377	5000	0	232	2020-02-29_150824
153	5000	2139	0	0	0	0	0	2629	NaN	-0.0	9999.0	9999.0	0.0	1311.0	7.110268	4.159341	21.319735	0.0	2861	2861	2861	0.0	20	44	118	256	377	5000	0	232	2020-02-29_150824
154	5000	2139	0	0	0	0	0	2629	NaN	-0.0	9999.0	9999.0	0.0	1311.0	7.110268	4.159341	21.319735	0.0	2861	2861	2861	0.0	20	44	118	256	377	5000	0	232	2020-02-29_150824
154	5000	2139	0	0	0	0	0	2629	NaN	-0.0	9999.0	9999.0	0.0	1311.0	7.110268	4.159341	21.319735	0.0	2861	2861	2861	0.0	20	44	118	256	377	5000	0	232	2020-02-29_150824
154	5000	2139	0	0	0	0	0	2629	NaN	-0.0	9999.0	9999.0	0.0	1311.0	7.110268	4.159341	21.319735	0.0	2861	2861	2861	0.0	20	44	118	256	377	5000	0	232	2020-02-29_150824
155	5000	2139	0	0	0	0	0	2629	NaN	-0.0	9999.0	9999.0	0.0	1311.0	7.110268	4.159341	21.319735	0.0	2861	2861	2861	0.0	20	44	118	256	377	5000	0	232	2020-02-29_150824
155	5000	2139	0	0	0	0	0	2629	NaN	-0.0	9999.0	9999.0	0.0	1311.0	7.110268	4.159341	21.319735	0.0	2861	2861	2861	0.0	20	44	118	256	377	5000	0	232	2020-02-29_150825
155	5000	2139	0	0	0	0	0	2629	NaN	-0.0	9999.0	9999.0	0.0	1311.0	7.110268	4.159341	21.319735	0.0	2861	2861	2861	0.0	20	44	118	256	377	5000	0	232	2020-02-29_150825
156	5000	2139	0	0	0	0	0	2629	NaN	-0.0	9999.0	9999.0	0.0	1311.0	7.110268	4.159341	21.319735	0.0	2861	2861	2861	0.0	20	44	118	256	377	5000	0	232	2020-02-29_150825
156	5000	2139	0	0	0	0	0	2629	NaN	-0.0	9999.0	9999.0	0.0	1311.0	7.110268	4.159341	21.319735	0.0	2861	2861	2861	0.0	20	44	118	256	377	5000	0	232	2020-02-29_150825
156	5000	2139	0	0	0	0	0	2629	NaN	-0.0	9999.0	9999.0	0.0	1311.0	7.110268	4.159341	21.319735	0.0	2861	2861	2861	0.0	20	44	118	256	377	5000	0	232	2020-02-29_150825
157	5000	2139	0	0	0	0	0	2629	NaN	-0.0	9999.0	9999.0	0.0	1311.0	7.110268	4.159341	21.319735	0.0	2861	2861	2861	0.0	20	44	118	256	377	5000	0	232	2020-02-29_150825
157	5000	2139	0	0	0	0	0	2629	NaN	-0.0	9999.0	9999.0	0.0	1311.0	7.110268	4.159341	21.319735	0.0	2861	2861	2861	0.0	20	44	118	256	377	5000	0	232	2020-02-29_150825
157	5000	2139	0	0	0	0	0	2629	NaN	-0.0	9999.0	9999.0	0.0	1311.0	7.110268	4.159341	21.319735	0.0	2861	2861	2861	0.0	20	44	118	256	377	5000	0	232	2020-02-29_150826
158	5000	2139	0	0	0	0	0	2629	NaN	-0.0	9999.0	9999.0	0.0	1311.0	7.110268	4.159341	21.319735	0.0	2861	2861	2861	0.0	20	44	118	256	377	5000	0	232	2020-02-29_150826
158	5000	2139	0	0	0	0	0	2629	NaN	-0.0	9999.0	9999.0	0.0	1311.0	7.110268	4.159341	21.319735	0.0	2861	2861	2861	0.0	20	44	118	256	377	5000	0	232	2020-02-29_150826
158	5000	2139	0	0	0	0	0	2629	NaN	-0.0	9999.0	9999.0	0.0	1311.0	7.110268	4.159341	21.319735	0.0	2861	2861	2861	0.0	20	44	118	256	377	5000	0	232	2020-02-29_150826
159	5000	2139	0	0	0	0	0	2629	NaN	-0.0	9999.0	9999.0	0.0	1311.0	7.110268	4.159341	21.319735	0.0	2861	2861	2861	0.0	20	44	118	256	377	5000	0	232	2020-02-29_150826
159	5000	2139	0	0	0	0	0	2629	NaN	-0.0	9999.0	9999.0	0.0	1311.0	7.110268	4.159341	21.319735	0.0	2861	2861	2861	0.0	20	44	118	256	377	5000	0	232	2020-02-29_150826
159	5000	2139	0	0	0	0	0	2629	NaN	-0.0	9999.0	9999.0	0.0	1311.0	7.110268	4.159341	21.319735	0.0	2861	2861	2861	0.0	20	44	118	256	377	5000	0	232	2020-02-29_150826
160	5000	2139	0	0	0	0	0	2629	NaN	-0.0	9999.0	9999.0	0.0	1311.0	7.110268	4.159341	21.319735	0.0	2861	2861	2861	0.0	20	44	118	256	377	5000	0	232	2020-02-29_150827
160	5000	2139	0	0	0	0	0	2629	NaN	-0.0	9999.0	9999.0	0.0	1311.0	7.110268	4.159341	21.319735	0.0	2861	2861	2861	0.0	20	44	118	256	377	5000	0	232	2020-02-29_150827
160	5000	2139	0	0	0	0	0	2629	NaN	-0.0	9999.0	9999.0	0.0	1311.0	7.110268	4.159341	21.319735	0.0	2861	2861	2861	0.0	20	44	118	256	377	5000	0	232	2020-02-29_150827
161	5000	2139	0	0	0	0	0	2629	NaN	-0.0	9999.0	9999.0	0.0	1311.0	7.110268	4.159341	21.319735	0.0	2861	2861	2861	0.0	20	44	118	256	377	5000	0	232	2020-02-29_150827
161	5000	2139	0	0	0	0	0	2629	NaN	-0.0	9999.0	9999.0	0.0	1311.0	7.110268	4.159341	21.319735	0.0	2861	2861	2861	0.0	20	44	118	256	377	5000	0	232	2020-02-29_150827
161	5000	2139	0	0	0	0	0	2629	NaN	-0.0	9999.0	9999.0	0.0	1311.0	7.110268	4.159341	21.319735	0.0	2861	2861	2861	0.0	20	44	118	256	377	5000	0	232	2020-02-29_150827
162	5000	2139	0	0	0	0	0	2629	NaN	-0.0	9999.0	9999.0	0.0	1311.0	7.110268	4.159341	21.319735	0.0	2861	2861	2861	0.0	20	44	118	256	377	5000	0	232	2020-02-29_150827
162	5000	2139	0	0	0	0	0	2629	NaN	-0.0	9999.0	9999.0	0.0	1311.0	7.110268	4.159341	21.319735	0.0	2861	2861	2861	0.0	20	44	118	256	377	5000	0	232	2020-02-29_150828
