# Supplementary material for: Discrete simulation analysis of COVID-19 and prediction of isolation bed numbers
Source: PeerJ. 2021 Jun 23;9:e11629. doi: 10.7717/peerj.11629 (PMC8234972; doi:10.7717/peerj.11629)
Supplement: Supplemental Information 3 [file peerj-09-11629-s003.zip › raw_data/Hospital response time_output_2020-02-29_150834.csv]

worldTime(Day)	CITY_PERSON_SIZE	NORMAL	SHADOW	SUPER	CONFIRMED	DIAGNOSIS	FREEZE	CURED	shadow_average	shadow_std	shadow_max	shadow_min	real_countTmp	max_count	count_shadow_average	count_shadow_std	count_shadow_max	count_shadow_min	sum_confirmed_mark	sum_diagnosis_mark	sum_freeze_mark	r0	G1num	G2num	G3Num	G4Num	G5Num	BED_CanUse	BED_Need	DEATH	recordTime
0	5000	4977	23	0	0	0	0	0	NaN	-0.0	9999.0	9999.0	0.0	0.0	NaN	-0.0	9999.0	9999.0	0	0	0	0.0	0	0	0	0	0	5000	0	0	2020-02-29_150835
0	5000	4969	28	0	3	0	0	0	NaN	-0.0	9999.0	9999.0	0.0	0.0	NaN	-0.0	9999.0	9999.0	3	0	0	0.0	0	0	0	0	0	5000	0	0	2020-02-29_150836
0	5000	4966	31	0	3	0	0	0	NaN	-0.0	9999.0	9999.0	0.0	0.0	NaN	-0.0	9999.0	9999.0	3	0	0	0.0	0	0	0	0	0	5000	0	0	2020-02-29_150836
1	5000	4959	38	0	3	0	0	0	NaN	-0.0	9999.0	9999.0	0.0	0.0	NaN	-0.0	9999.0	9999.0	3	0	0	0.0	0	0	0	0	0	5000	0	0	2020-02-29_150836
1	5000	4949	47	0	4	0	0	0	NaN	-0.0	9999.0	9999.0	0.0	0.0	NaN	-0.0	9999.0	9999.0	4	0	0	0.0	0	0	0	0	0	5000	0	0	2020-02-29_150836
1	5000	4942	52	0	6	0	0	0	NaN	-0.0	9999.0	9999.0	0.0	0.0	NaN	-0.0	9999.0	9999.0	6	0	0	0.0	0	0	0	0	0	5000	0	0	2020-02-29_150837
2	5000	4932	62	0	6	0	0	0	NaN	-0.0	9999.0	9999.0	0.0	0.0	NaN	-0.0	9999.0	9999.0	6	0	0	0.0	0	0	0	0	0	5000	0	0	2020-02-29_150837
2	5000	4917	74	0	9	0	0	0	NaN	-0.0	9999.0	9999.0	0.0	0.0	NaN	-0.0	9999.0	9999.0	9	0	0	0.0	0	0	0	0	0	5000	0	0	2020-02-29_150837
2	5000	4898	91	0	11	0	0	0	NaN	-0.0	9999.0	9999.0	0.0	0.0	NaN	-0.0	9999.0	9999.0	11	0	0	0.0	0	0	0	0	0	5000	0	0	2020-02-29_150837
3	5000	4887	100	0	11	0	2	0	0.0	0.0	0.0	0.0	2.0	2.0	0.0	0.0	0.0	0.0	13	2	2	2.0	2	0	0	0	0	4998	0	0	2020-02-29_150837
3	5000	4874	113	0	10	0	3	0	0.023831977	0.041278191689974486	0.07149593	0.0	3.0	3.0	0.023831977	0.04127819	0.07149593	0.0	13	3	3	2.6666667	3	0	0	0	0	4997	0	0	2020-02-29_150837
3	5000	4856	130	0	11	0	3	0	0.023831977	0.041278191689974486	0.07149593	0.0	3.0	3.0	0.023831977	0.04127819	0.07149593	0.0	14	3	3	2.6666667	3	0	0	0	0	4997	0	0	2020-02-29_150838
4	5000	4837	143	0	16	0	4	0	0.017873982	0.03574796588235969	0.07149593	0.0	4.0	4.0	0.017873982	0.035747968	0.07149593	0.0	20	4	4	2.25	3	1	0	0	0	4996	0	0	2020-02-29_150838
4	5000	4818	157	0	19	0	6	0	0.011915988	0.02918809125332558	0.07149593	0.0	6.0	6.0	0.011915988	0.029188091	0.07149593	0.0	25	6	6	2.5	3	1	1	1	0	4994	0	0	2020-02-29_150838
4	5000	4798	173	0	23	0	6	0	0.011915988	0.02918809125332558	0.07149593	0.0	6.0	6.0	0.011915988	0.029188091	0.07149593	0.0	29	6	6	2.5	3	1	1	1	0	4994	0	0	2020-02-29_150838
5	5000	4770	195	0	28	0	7	0	0.010213704	0.027022920171603054	0.07149593	0.0	7.0	7.0	0.010213704	0.02702292	0.07149593	0.0	35	7	7	2.2857144	3	1	2	1	0	4993	0	0	2020-02-29_150838
5	5000	4746	212	0	33	0	9	0	0.49833214	0.9689350259116056	2.230445	0.0	9.0	9.0	0.49833214	0.968935	2.230445	0.0	42	9	9	2.4444444	4	2	2	1	0	4991	0	0	2020-02-29_150839
5	5000	4717	235	0	36	0	12	0	0.65724355	1.0504802286864832	2.6469986	0.0	12.0	12.0	0.65724355	1.0504802	2.6469986	0.0	48	12	12	2.25	5	3	2	2	0	4988	0	0	2020-02-29_150839
6	5000	4694	248	0	45	0	13	0	0.8224422	1.1688999814172776	2.8048255	0.0	13.0	13.0	0.8224422	1.1689	2.8048255	0.0	58	13	13	2.1538463	6	3	2	2	0	4987	0	0	2020-02-29_150839
6	5000	4668	271	0	48	0	13	0	0.8224422	1.1688999814172776	2.8048255	0.0	13.0	13.0	0.8224422	1.1689	2.8048255	0.0	61	13	13	2.1538463	6	3	2	2	0	4987	0	0	2020-02-29_150839
6	5000	4637	296	0	49	0	18	0	0.7428667	1.148850139781842	2.8048255	0.0	18.0	18.0	0.7428667	1.1488501	2.8048255	0.0	67	18	18	1.8333334	6	5	2	4	1	4982	0	0	2020-02-29_150840
7	5000	4608	317	0	55	0	20	0	1.0286689	1.398975929306764	3.7510023	0.0	20.0	20.0	1.0286689	1.398976	3.7510023	0.0	75	20	20	1.8	7	5	3	4	1	4980	0	0	2020-02-29_150840
7	5000	4577	338	0	59	0	26	0	1.2870548	1.5608246022618553	4.1121674	0.0	26.0	26.0	1.2870548	1.5608246	4.1121674	0.0	85	26	26	1.9615384	8	6	7	4	1	4974	0	0	2020-02-29_150840
7	5000	4545	357	0	69	0	29	0	1.4459465	1.5955771649814998	4.4515233	0.0	29.0	29.0	1.4459465	1.5955771	4.4515233	0.0	98	29	29	1.9310344	8	7	7	6	1	4971	0	0	2020-02-29_150840
8	5000	4514	378	0	70	0	38	0	1.4214047	1.5718711595128128	4.578188	0.0	38.0	38.0	1.4214047	1.5718712	4.578188	0.0	108	38	38	1.8421053	8	7	11	7	4	4962	0	0	2020-02-29_150841
8	5000	4480	400	0	75	0	45	0	1.4632818	1.5714368448411213	4.578188	0.0	45.0	45.0	1.4632818	1.5714369	4.578188	0.0	120	45	45	1.8444444	8	9	14	8	4	4955	0	0	2020-02-29_150841
8	5000	4444	429	0	78	0	49	0	1.4110098	1.5354526223985203	4.578188	0.0	49.0	49.0	1.4110098	1.5354526	4.578188	0.0	127	49	49	1.7346939	8	9	17	8	5	4951	0	0	2020-02-29_150841
9	5000	4413	451	0	78	0	58	0	1.7319912	1.7339356699387558	5.985647	0.0	58.0	58.0	1.7319912	1.7339357	5.985647	0.0	136	58	58	1.862069	9	11	20	8	7	4942	0	0	2020-02-29_150841
9	5000	4376	471	0	92	0	61	0	1.8135546	1.801110690551736	5.985647	0.0	61.0	61.0	1.8135546	1.8011107	5.985647	0.0	153	61	61	1.8852459	9	13	21	8	7	4939	0	0	2020-02-29_150842
9	5000	4335	501	0	94	0	70	0	1.9047943	1.876194636921445	6.529733	0.0	70.0	70.0	1.9047943	1.8761946	6.529733	0.0	164	70	70	1.8714286	10	13	26	9	7	4930	0	0	2020-02-29_150842
10	5000	4301	519	0	102	0	78	0	1.8894693	1.9055358924938668	6.529733	0.0	78.0	78.0	1.8894693	1.9055359	6.529733	0.0	180	78	78	1.8333334	10	14	28	11	7	4922	0	0	2020-02-29_150842
10	5000	4272	535	0	103	0	90	0	1.8777983	1.9316218021351292	6.959271	0.0	90.0	90.0	1.8777983	1.9316218	6.959271	0.0	193	90	90	1.7333333	10	15	29	15	10	4910	0	0	2020-02-29_150843
10	5000	4235	557	0	109	0	99	0	2.0121307	2.0074862797744513	6.959271	0.0	99.0	99.0	2.0121307	2.0074863	6.959271	0.0	208	99	99	1.7373737	10	19	31	16	10	4901	0	0	2020-02-29_150843
11	5000	4196	574	0	122	0	108	0	2.0705683	1.9867112231965167	6.959271	0.0	108.0	108.0	2.0705683	1.9867113	6.959271	0.0	230	108	108	1.7685186	10	21	33	19	12	4892	0	0	2020-02-29_150843
11	5000	4164	585	0	131	0	120	0	2.2793174	2.0676166760735044	6.959271	0.0	120.0	120.0	2.2793174	2.0676167	6.959271	0.0	251	120	120	1.8083333	10	22	38	21	15	4880	0	0	2020-02-29_150844
11	5000	4135	593	0	143	0	129	0	2.264782	2.080089586969594	6.959271	0.0	129.0	129.0	2.264782	2.0800896	6.959271	0.0	272	129	129	1.7751938	10	23	38	25	17	4871	0	0	2020-02-29_150844
12	5000	4098	608	0	157	0	136	0	2.3278174	2.0742720832361816	6.959271	0.0	136.0	136.0	2.3278174	2.0742722	6.959271	0.0	294	137	137	1.7720588	10	23	39	28	18	4864	0	1	2020-02-29_150844
12	5000	4046	641	0	158	0	154	0	2.55167	2.307024788903975	9.29399	0.0	154.0	154.0	2.55167	2.3070247	9.29399	0.0	313	155	155	1.7597402	12	25	41	32	23	4846	0	1	2020-02-29_150845
12	5000	4006	651	0	178	0	164	0	2.6673257	2.3887420419413714	9.459737	0.0	164.0	164.0	2.6673257	2.388742	9.459737	0.0	343	165	165	1.7926829	13	26	44	34	24	4836	0	1	2020-02-29_150845
13	5000	3978	657	0	182	0	182	0	2.788578	2.509477389516322	9.756366	0.0	182.0	182.0	2.788578	2.5094774	9.756366	0.0	365	183	183	1.7637362	15	26	47	38	27	4818	0	1	2020-02-29_150846
13	5000	3927	688	0	191	0	192	0	2.8632615	2.536515493094849	9.756366	0.0	192.0	192.0	2.8632615	2.5365155	9.756366	0.0	385	194	194	1.7760416	15	27	48	41	29	4808	0	2	2020-02-29_150846
13	5000	3895	691	0	202	0	210	0	2.897176	2.5898258904809355	10.544102	0.0	210.0	210.0	2.897176	2.5898259	10.544102	0.0	414	212	212	1.7095238	16	28	51	43	34	4790	0	2	2020-02-29_150846
14	5000	3869	688	0	211	0	230	0	3.0124948	2.6289194908772235	10.544102	0.0	230.0	230.0	3.0124948	2.6289196	10.544102	0.0	443	232	232	1.6391305	16	30	55	46	38	4770	0	2	2020-02-29_150847
14	5000	3836	694	0	217	0	251	0	3.1502383	2.7388674207941763	11.250545	0.0	251.0	251.0	3.1502383	2.7388675	11.250545	0.0	470	253	253	1.6334661	17	32	57	51	42	4749	0	2	2020-02-29_150847
14	5000	3801	699	0	225	0	271	1	3.214651	2.7495286711012867	11.250545	0.0	271.0	271.0	3.214651	2.7495286	11.250545	0.0	500	275	275	1.6568266	17	36	59	57	45	4729	0	3	2020-02-29_150847
15	5000	3759	705	0	240	0	292	1	3.3208249	2.7817710645530696	11.250545	0.0	292.0	292.0	3.3208249	2.7817712	11.250545	0.0	536	296	296	1.650685	17	37	60	65	47	4708	0	3	2020-02-29_150848
15	5000	3722	728	0	231	0	314	1	3.432216	2.877197420996628	11.250545	0.0	314.0	314.0	3.432216	2.8771975	11.250545	0.0	550	319	319	1.6146497	17	38	66	69	52	4686	0	4	2020-02-29_150848
15	5000	3684	742	0	227	0	342	1	3.4894245	2.9286550915294893	11.641204	0.0	342.0	342.0	3.4894245	2.9286551	11.641204	0.0	574	347	347	1.5877193	17	39	70	75	60	4658	0	4	2020-02-29_150849
16	5000	3645	750	0	236	0	364	1	3.514585	2.9569848080897265	12.969388	0.0	364.0	364.0	3.514585	2.9569848	12.969388	0.0	605	369	369	1.5824176	18	41	71	77	66	4636	0	4	2020-02-29_150849
16	5000	3609	757	0	247	0	382	1	3.573085	2.990021800851604	12.969388	0.0	382.0	382.0	3.573085	2.9900217	12.969388	0.0	634	387	387	1.5706806	18	41	74	82	72	4618	0	4	2020-02-29_150850
16	5000	3572	762	0	249	0	410	3	3.7420795	3.051846873700438	13.597725	0.0	410.0	410.0	3.7420795	3.051847	13.597725	0.0	666	417	417	1.5463414	19	41	82	90	78	4590	0	4	2020-02-29_150850
17	5000	3531	775	0	250	0	436	4	3.9127593	3.1279751157722044	13.597725	0.0	436.0	436.0	3.9127593	3.1279752	13.597725	0.0	694	444	444	1.5527523	19	43	86	98	84	4564	0	4	2020-02-29_150851
17	5000	3501	775	0	251	0	460	5	4.0094476	3.1543919599155372	13.597725	0.0	460.0	460.0	4.0094476	3.154392	13.597725	0.0	724	473	473	1.5260869	19	45	88	105	90	4540	0	8	2020-02-29_150851
17	5000	3466	775	0	257	0	488	6	4.061601	3.1770886197072223	13.597725	0.0	488.0	488.0	4.061601	3.1770887	13.597725	0.0	759	502	502	1.4979508	19	45	94	109	93	4512	0	8	2020-02-29_150852
18	5000	3435	775	0	253	0	522	6	4.2012	3.2317581278971055	13.771228	0.0	522.0	522.0	4.2012	3.231758	13.771228	0.0	790	537	537	1.4980843	19	47	99	116	103	4478	0	9	2020-02-29_150852
18	5000	3401	783	0	262	0	538	7	4.2004128	3.233198163723616	13.771228	0.0	538.0	538.0	4.2004128	3.2331982	13.771228	0.0	816	554	554	1.4665427	19	47	99	118	109	4462	0	9	2020-02-29_150853
18	5000	3367	779	0	277	0	558	9	4.2567415	3.280089545539544	13.771228	0.0	558.0	558.0	4.2567415	3.2800896	13.771228	0.0	854	577	577	1.451613	19	47	103	123	111	4442	0	10	2020-02-29_150853
19	5000	3337	779	0	275	0	586	11	4.374231	3.3362871116383523	13.771228	0.0	586.0	586.0	4.374231	3.336287	13.771228	0.0	884	609	609	1.4334471	19	48	106	128	119	4414	0	12	2020-02-29_150854
19	5000	3314	764	0	286	0	613	11	4.4450865	3.363458183499304	13.771228	0.0	613.0	613.0	4.4450865	3.3634582	13.771228	0.0	922	636	636	1.4486134	19	48	107	138	124	4387	0	12	2020-02-29_150854
19	5000	3288	762	0	281	0	642	13	4.597393	3.434416896852611	15.29882	0.0	642.0	642.0	4.597393	3.434417	15.29882	0.0	950	669	669	1.423676	19	52	111	142	130	4358	0	14	2020-02-29_150855
20	5000	3261	760	0	282	0	669	14	4.6268487	3.451366270124659	15.29882	0.0	669.0	669.0	4.6268487	3.4513662	15.29882	0.0	979	697	697	1.4035875	19	53	115	144	136	4331	0	14	2020-02-29_150855
20	5000	3229	761	0	284	0	697	14	4.6374483	3.4485126606433787	15.29882	0.0	697.0	697.0	4.6374483	3.4485126	15.29882	0.0	1010	726	726	1.394548	19	55	118	149	140	4303	0	15	2020-02-29_150856
20	5000	3203	748	0	289	0	729	16	4.7619925	3.5471643002198117	17.622803	0.0	729.0	729.0	4.7619925	3.5471642	17.622803	0.0	1049	760	760	1.3895748	20	57	124	156	146	4271	0	15	2020-02-29_150856
21	5000	3171	743	0	294	0	759	18	4.8259444	3.5699032605311283	17.622803	0.0	759.0	759.0	4.8259444	3.5699034	17.622803	0.0	1086	792	792	1.3886693	20	58	127	161	153	4241	0	15	2020-02-29_150857
21	5000	3142	735	0	303	0	784	19	4.9083304	3.6127206068426423	17.622803	0.0	784.0	784.0	4.9083304	3.6127205	17.622803	0.0	1123	820	820	1.3775511	20	59	129	166	157	4216	0	17	2020-02-29_150857
21	5000	3110	728	0	307	0	813	25	5.0148754	3.65093816954249	17.622803	0.0	813.0	813.0	5.0148754	3.6509383	17.622803	0.0	1162	855	855	1.3567035	20	59	131	174	164	4187	0	17	2020-02-29_150858
22	5000	3086	719	0	309	0	839	29	5.1232834	3.7078402473578547	17.622803	0.0	839.0	839.0	5.1232834	3.7078402	17.622803	0.0	1195	886	886	1.3587605	20	59	134	180	173	4161	0	18	2020-02-29_150858
22	5000	3063	705	0	308	0	867	36	5.211539	3.745087393949288	19.04841	0.0	867.0	867.0	5.211539	3.7450874	19.04841	0.0	1232	924	924	1.3483275	20	60	135	185	181	4133	0	21	2020-02-29_150859
22	5000	3048	693	0	306	0	891	41	5.2615876	3.7753619544711294	19.04841	0.0	891.0	891.0	5.2615876	3.775362	19.04841	0.0	1259	953	953	1.345679	20	61	137	186	188	4109	0	21	2020-02-29_150859
23	5000	3027	681	0	311	0	914	45	5.314587	3.791993193487505	19.04841	0.0	914.0	914.0	5.314587	3.7919931	19.04841	0.0	1292	981	981	1.321663	20	61	141	190	194	4086	0	22	2020-02-29_150900
23	5000	2995	681	0	310	0	940	51	5.3669486	3.8056570458781867	19.04841	0.0	940.0	940.0	5.3669486	3.8056571	19.04841	0.0	1324	1014	1014	1.3053192	20	61	143	192	205	4060	0	23	2020-02-29_150900
23	5000	2974	671	0	304	0	965	62	5.4739947	3.808861669262376	19.04841	0.0	965.0	965.0	5.4739947	3.8088617	19.04841	0.0	1355	1051	1051	1.2932643	20	61	145	199	214	4035	0	24	2020-02-29_150901
24	5000	2951	643	0	319	0	987	74	5.600924	3.873105601270922	19.04841	0.0	987.0	987.0	5.600924	3.8731055	19.04841	0.0	1406	1087	1087	1.2887537	20	61	146	205	223	4013	0	26	2020-02-29_150901
24	5000	2931	633	0	313	0	1010	82	5.689119	3.8875562216075625	19.04841	0.0	1010.0	1010.0	5.689119	3.8875563	19.04841	0.0	1436	1123	1123	1.2613862	20	61	146	211	225	3990	0	31	2020-02-29_150902
24	5000	2914	615	0	306	0	1044	89	5.7441974	3.9004795024222236	19.04841	0.0	1044.0	1044.0	5.7441974	3.9004796	19.04841	0.0	1471	1165	1165	1.2404214	20	62	149	215	240	3956	0	32	2020-02-29_150902
25	5000	2899	602	0	302	0	1067	96	5.754606	3.910480497256237	19.04841	0.0	1067.0	1067.0	5.754606	3.9104805	19.04841	0.0	1499	1197	1197	1.2221181	20	62	149	219	248	3933	0	34	2020-02-29_150903
25	5000	2877	593	0	297	0	1093	101	5.8461466	3.937304900649208	19.04841	0.0	1093.0	1093.0	5.8461466	3.937305	19.04841	0.0	1530	1233	1233	1.2076852	20	63	151	225	260	3907	0	39	2020-02-29_150903
25	5000	2854	582	0	302	0	1110	111	5.9141665	3.9598574999977063	19.04841	0.0	1110.0	1110.0	5.9141665	3.9598575	19.04841	0.0	1564	1262	1262	1.1990991	20	63	152	226	266	3890	0	41	2020-02-29_150904
26	5000	2833	582	0	292	0	1134	118	5.9920015	3.9928447383938477	19.04841	0.0	1134.0	1134.0	5.9920015	3.9928448	19.04841	0.0	1585	1293	1293	1.1851852	20	64	152	231	269	3866	0	41	2020-02-29_150904
26	5000	2816	581	0	277	0	1150	133	6.0610733	4.013229427407772	19.04841	0.0	1150.0	1150.0	6.0610733	4.0132294	19.04841	0.0	1603	1326	1326	1.1747826	20	64	153	235	279	3850	0	43	2020-02-29_150905
26	5000	2801	571	0	268	0	1174	143	6.0978656	4.030907904725305	19.04841	0.0	1174.0	1174.0	6.0978656	4.030908	19.04841	0.0	1628	1360	1360	1.1592845	20	65	153	241	284	3826	0	43	2020-02-29_150905
27	5000	2778	569	0	247	0	1203	159	6.218926	4.062696950980091	20.521	0.0	1203.0	1203.0	6.218926	4.062697	20.521	0.0	1653	1406	1406	1.1554447	20	65	155	250	294	3797	0	44	2020-02-29_150906
27	5000	2760	568	0	235	0	1220	169	6.2991066	4.074408112584638	20.521	0.0	1220.0	1220.0	6.2991066	4.074408	20.521	0.0	1672	1437	1437	1.1540984	20	65	158	253	298	3780	0	48	2020-02-29_150906
27	5000	2745	545	0	236	0	1243	180	6.3880014	4.106549237871915	20.521	0.0	1243.0	1243.0	6.3880014	4.1065493	20.521	0.0	1710	1474	1474	1.1520514	20	65	159	258	302	3757	0	51	2020-02-29_150907
28	5000	2731	524	0	245	0	1254	192	6.474853	4.127682362807538	20.521	0.0	1254.0	1254.0	6.474853	4.127682	20.521	0.0	1745	1500	1500	1.1555024	20	65	161	263	304	3746	0	54	2020-02-29_150907
28	5000	2716	512	0	240	0	1277	198	6.5006433	4.113747015192461	20.521	0.0	1277.0	1277.0	6.5006433	4.113747	20.521	0.0	1772	1532	1532	1.1519185	20	65	162	268	311	3723	0	57	2020-02-29_150908
28	5000	2695	501	0	237	0	1297	211	6.5419145	4.116455476314126	20.521	0.0	1297.0	1297.0	6.5419145	4.1164556	20.521	0.0	1804	1567	1567	1.1349268	20	65	162	270	317	3703	0	59	2020-02-29_150908
29	5000	2676	493	0	244	0	1290	236	6.5917554	4.1175495256364965	20.521	0.0	1290.0	1297.0	6.5419145	4.1164556	20.521	0.0	1831	1587	1587	1.1170542	20	65	163	272	322	3710	0	61	2020-02-29_150909
29	5000	2662	488	0	246	0	1285	257	6.640246	4.123862138502926	20.521	0.0	1285.0	1297.0	6.5419145	4.1164556	20.521	0.0	1850	1604	1604	1.096498	20	65	163	274	323	3715	0	62	2020-02-29_150909
29	5000	2647	480	0	245	0	1282	282	6.7550597	4.119815226735467	20.521	0.0	1282.0	1297.0	6.5419145	4.1164556	20.521	0.0	1873	1628	1628	1.0936037	20	66	163	277	328	3718	0	64	2020-02-29_150910
30	5000	2628	474	0	242	0	1284	305	6.805687	4.139554097584794	20.521	0.0	1284.0	1297.0	6.5419145	4.1164556	20.521	0.0	1898	1656	1656	1.0833334	20	66	164	278	332	3716	0	67	2020-02-29_150910
30	5000	2611	463	0	252	0	1278	325	6.854722	4.17074741169589	20.521	0.0	1278.0	1297.0	6.5419145	4.1164556	20.521	0.0	1926	1674	1674	1.0758998	20	66	165	280	333	3722	0	71	2020-02-29_150911
30	5000	2602	441	0	245	0	1299	340	6.921187	4.217255051966841	20.521	0.0	1299.0	1299.0	6.921187	4.217255	20.521	0.0	1957	1712	1712	1.0569669	20	66	165	283	341	3701	0	73	2020-02-29_150911
31	5000	2586	434	0	235	0	1310	359	6.977592	4.208220502392066	20.521	0.0	1310.0	1310.0	6.977592	4.2082205	20.521	0.0	1980	1745	1745	1.0511451	20	66	165	284	345	3690	0	76	2020-02-29_150912
31	5000	2565	429	0	232	0	1317	380	6.9860864	4.228142575201369	20.521	0.0	1317.0	1317.0	6.9860864	4.2281427	20.521	0.0	2006	1774	1774	1.0364465	20	66	165	284	352	3683	0	77	2020-02-29_150912
31	5000	2552	413	0	230	0	1319	405	7.0422544	4.259640250619443	20.521	0.0	1319.0	1319.0	7.0422544	4.25964	20.521	0.0	2035	1805	1805	1.0310842	20	66	167	286	356	3681	0	81	2020-02-29_150913
32	5000	2538	403	0	225	0	1317	434	7.0822716	4.277034939979754	20.521	0.0	1317.0	1319.0	7.0422544	4.25964	20.521	0.0	2059	1834	1834	1.0212605	20	66	168	287	362	3683	0	83	2020-02-29_150913
32	5000	2527	397	0	226	0	1308	457	7.1385345	4.27824463436691	20.521	0.0	1308.0	1319.0	7.0422544	4.25964	20.521	0.0	2076	1850	1850	1.0030581	20	66	168	288	368	3692	0	85	2020-02-29_150914
32	5000	2514	390	0	221	0	1305	484	7.226356	4.293308845078979	20.521	0.0	1305.0	1319.0	7.0422544	4.25964	20.521	0.0	2096	1875	1875	1.0130268	20	66	169	288	372	3695	0	86	2020-02-29_150914
33	5000	2504	373	0	223	0	1301	508	7.2575474	4.302341825956874	20.521	0.0	1301.0	1319.0	7.0422544	4.25964	20.521	0.0	2123	1900	1900	1.0	20	66	170	290	373	3699	0	91	2020-02-29_150915
33	5000	2491	372	0	209	0	1304	530	7.3286266	4.313249163585147	20.521	0.0	1304.0	1319.0	7.0422544	4.25964	20.521	0.0	2137	1928	1928	0.98849696	20	66	170	292	380	3696	0	94	2020-02-29_150915
33	5000	2481	360	0	202	0	1299	561	7.3746815	4.323241194834142	20.521	0.0	1299.0	1319.0	7.0422544	4.25964	20.521	0.0	2159	1957	1957	0.9638183	20	66	170	293	386	3701	0	97	2020-02-29_150916
34	5000	2465	360	0	194	0	1294	586	7.415105	4.335318086387232	20.521	0.0	1294.0	1319.0	7.0422544	4.25964	20.521	0.0	2175	1981	1981	0.9381762	20	66	170	294	387	3706	0	101	2020-02-29_150916
34	5000	2454	361	0	178	0	1287	618	7.468999	4.351147616485142	20.521	0.0	1287.0	1319.0	7.0422544	4.25964	20.521	0.0	2185	2007	2007	0.9292929	20	66	170	294	390	3713	0	102	2020-02-29_150917
34	5000	2447	346	0	170	0	1283	649	7.5054584	4.36579231263809	20.521	0.0	1283.0	1319.0	7.0422544	4.25964	20.521	0.0	2207	2037	2037	0.93063134	20	66	170	294	397	3717	0	105	2020-02-29_150917
35	5000	2439	331	0	171	0	1281	672	7.5751815	4.413696706013101	22.46429	0.0	1281.0	1319.0	7.0422544	4.25964	20.521	0.0	2230	2059	2059	0.9281811	20	66	170	296	398	3719	0	106	2020-02-29_150918
35	5000	2432	319	0	173	0	1272	696	7.629012	4.426576951929396	22.46429	0.0	1272.0	1319.0	7.0422544	4.25964	20.521	0.0	2249	2076	2076	0.9323899	20	66	170	296	399	3728	0	108	2020-02-29_150918
35	5000	2422	314	0	167	0	1255	731	7.6916637	4.424332330193242	22.46429	0.0	1255.0	1319.0	7.0422544	4.25964	20.521	0.0	2264	2097	2097	0.92350596	20	66	170	296	403	3745	0	111	2020-02-29_150919
36	5000	2419	302	0	156	0	1248	761	7.7090635	4.400427251359445	22.46429	0.0	1248.0	1319.0	7.0422544	4.25964	20.521	0.0	2279	2123	2123	0.8958333	20	66	170	296	406	3752	0	114	2020-02-29_150919
36	5000	2409	300	0	153	0	1233	790	7.7445264	4.426030986099961	22.46429	0.0	1233.0	1319.0	7.0422544	4.25964	20.521	0.0	2291	2138	2138	0.89294404	20	66	170	296	407	3767	0	115	2020-02-29_150920
36	5000	2400	284	0	156	0	1227	817	7.7920327	4.410281454087988	22.46429	0.0	1227.0	1319.0	7.0422544	4.25964	20.521	0.0	2316	2160	2160	0.89242053	20	66	170	296	411	3773	0	116	2020-02-29_150920
37	5000	2386	278	0	161	0	1197	860	7.857641	4.4031974012217505	22.46429	0.0	1197.0	1319.0	7.0422544	4.25964	20.521	0.0	2336	2175	2175	0.89055973	20	66	170	296	413	3803	0	118	2020-02-29_150921
37	5000	2373	275	0	166	0	1176	888	7.880578	4.400094135317812	22.46429	0.0	1176.0	1319.0	7.0422544	4.25964	20.521	0.0	2352	2186	2186	0.86904764	20	66	170	296	413	3824	0	122	2020-02-29_150921
37	5000	2364	272	0	157	0	1171	913	7.9043593	4.409262418762876	22.46429	0.0	1171.0	1319.0	7.0422544	4.25964	20.521	0.0	2364	2207	2207	0.86592656	20	66	170	296	414	3829	0	123	2020-02-29_150922
38	5000	2355	268	0	147	0	1167	938	7.8958335	4.414272931239595	22.46429	0.0	1167.0	1319.0	7.0422544	4.25964	20.521	0.0	2377	2230	2230	0.86032563	20	66	170	296	415	3833	0	125	2020-02-29_150922
38	5000	2347	260	0	143	0	1160	963	7.8881845	4.431578217525543	22.46429	0.0	1160.0	1319.0	7.0422544	4.25964	20.521	0.0	2393	2250	2250	0.8551724	20	66	170	296	415	3840	0	127	2020-02-29_150923
38	5000	2341	245	0	150	0	1140	993	7.9435086	4.440492292725866	22.46429	0.0	1140.0	1319.0	7.0422544	4.25964	20.521	0.0	2414	2264	2264	0.85087717	20	66	170	296	416	3860	0	131	2020-02-29_150923
39	5000	2328	238	0	155	0	1124	1020	7.972181	4.453904896755846	22.46429	0.0	1124.0	1319.0	7.0422544	4.25964	20.521	0.0	2434	2279	2279	0.8460854	20	66	170	297	418	3876	0	135	2020-02-29_150924
39	5000	2321	229	0	157	0	1102	1054	7.9779334	4.472417220345915	22.46429	0.0	1102.0	1319.0	7.0422544	4.25964	20.521	0.0	2450	2293	2293	0.84029037	20	66	170	297	419	3898	0	137	2020-02-29_150924
39	5000	2314	222	0	148	0	1092	1084	7.910762	4.448906436237286	22.46429	0.0	1092.0	1319.0	7.0422544	4.25964	20.521	0.0	2464	2316	2316	0.8186813	20	66	170	298	419	3908	0	140	2020-02-29_150925
40	5000	2304	223	0	135	0	1086	1109	7.926631	4.469999978835684	22.46429	0.0	1086.0	1319.0	7.0422544	4.25964	20.521	0.0	2473	2338	2338	0.82596684	20	66	170	300	420	3914	0	143	2020-02-29_150925
40	5000	2303	210	0	132	0	1072	1137	7.973643	4.48595716896648	22.46429	0.0	1072.0	1319.0	7.0422544	4.25964	20.521	0.0	2487	2355	2355	0.81902987	20	66	170	301	420	3928	0	146	2020-02-29_150926
40	5000	2296	209	0	131	0	1044	1172	7.9771366	4.507343869501701	22.46429	0.0	1044.0	1319.0	7.0422544	4.25964	20.521	0.0	2495	2364	2364	0.8189655	20	66	170	301	420	3956	0	148	2020-02-29_150926
41	5000	2288	205	0	130	0	1019	1206	8.03462	4.50543986113289	22.46429	0.0	1019.0	1319.0	7.0422544	4.25964	20.521	0.0	2507	2377	2377	0.8223749	20	66	170	301	420	3981	0	152	2020-02-29_150927
41	5000	2280	202	0	124	0	1006	1235	8.119551	4.512653785684552	22.46429	0.0	1006.0	1319.0	7.0422544	4.25964	20.521	0.0	2518	2394	2394	0.8220676	20	66	170	301	420	3994	0	153	2020-02-29_150927
41	5000	2276	192	0	117	0	991	1269	8.214322	4.529476265852369	22.46429	0.0	991.0	1319.0	7.0422544	4.25964	20.521	0.0	2532	2415	2415	0.82643795	20	66	170	301	421	4009	0	155	2020-02-29_150928
42	5000	2270	190	0	105	0	984	1296	8.201722	4.5270757982612935	22.46429	0.0	984.0	1319.0	7.0422544	4.25964	20.521	0.0	2540	2435	2435	0.7936992	20	66	170	301	421	4016	0	155	2020-02-29_150928
42	5000	2266	188	0	96	0	972	1323	8.228509	4.555532700912915	22.46429	0.0	972.0	1319.0	7.0422544	4.25964	20.521	0.0	2546	2450	2450	0.79115224	20	66	170	302	421	4028	0	155	2020-02-29_150929
42	5000	2264	182	0	90	0	959	1348	8.281975	4.5492956266044295	22.46429	0.0	959.0	1319.0	7.0422544	4.25964	20.521	0.0	2554	2464	2464	0.79562044	20	66	170	302	422	4041	0	157	2020-02-29_150929
43	5000	2259	177	0	91	0	932	1383	8.32762	4.558143103126972	22.46429	0.0	932.0	1319.0	7.0422544	4.25964	20.521	0.0	2564	2473	2473	0.80686694	20	66	170	302	422	4068	0	158	2020-02-29_150930
43	5000	2259	166	0	88	0	921	1405	8.320278	4.551931604203396	22.46429	0.0	921.0	1319.0	7.0422544	4.25964	20.521	0.0	2575	2487	2487	0.80456024	20	66	170	302	422	4079	0	161	2020-02-29_150930
43	5000	2256	157	0	92	0	906	1428	8.350409	4.576352345859859	22.46429	0.0	906.0	1319.0	7.0422544	4.25964	20.521	0.0	2587	2495	2495	0.8101545	20	66	170	302	422	4094	0	161	2020-02-29_150930
44	5000	2252	153	0	88	0	881	1462	8.355798	4.590295232116684	22.46429	0.0	881.0	1319.0	7.0422544	4.25964	20.521	0.0	2595	2507	2507	0.784336	20	66	170	302	422	4119	0	164	2020-02-29_150931
44	5000	2245	147	0	90	0	861	1492	8.348271	4.620419889252808	22.46429	0.0	861.0	1319.0	7.0422544	4.25964	20.521	0.0	2608	2518	2518	0.78164923	20	66	170	302	423	4139	0	165	2020-02-29_150931
44	5000	2242	142	0	83	0	846	1519	8.354214	4.627528556187426	22.46429	0.0	846.0	1319.0	7.0422544	4.25964	20.521	0.0	2616	2533	2533	0.7765958	20	66	170	302	423	4154	0	168	2020-02-29_150932
45	5000	2236	141	0	83	0	833	1536	8.316319	4.624823695766028	22.46429	0.0	833.0	1319.0	7.0422544	4.25964	20.521	0.0	2623	2540	2540	0.7695078	20	66	170	302	423	4167	0	171	2020-02-29_150932
45	5000	2234	134	0	86	0	817	1556	8.381407	4.624395794966717	22.46429	0.0	817.0	1319.0	7.0422544	4.25964	20.521	0.0	2632	2546	2546	0.76866585	20	66	170	302	424	4183	0	173	2020-02-29_150933
45	5000	2228	138	0	80	0	788	1589	8.388032	4.621801971828399	22.46429	0.0	788.0	1319.0	7.0422544	4.25964	20.521	0.0	2634	2554	2554	0.76649743	20	66	170	302	425	4212	0	177	2020-02-29_150933
46	5000	2224	137	0	74	0	778	1610	8.424452	4.62712522599677	22.46429	0.0	778.0	1319.0	7.0422544	4.25964	20.521	0.0	2639	2565	2565	0.7737789	20	66	170	302	425	4222	0	177	2020-02-29_150933
46	5000	2219	135	0	71	0	765	1632	8.44911	4.643446761199775	22.46429	0.0	765.0	1319.0	7.0422544	4.25964	20.521	0.0	2646	2575	2575	0.7673203	20	66	170	302	426	4235	0	178	2020-02-29_150934
46	5000	2213	134	0	66	0	755	1652	8.42236	4.652788142608688	22.46429	0.0	755.0	1319.0	7.0422544	4.25964	20.521	0.0	2653	2587	2587	0.7682119	20	66	170	302	426	4245	0	180	2020-02-29_150934
47	5000	2211	129	0	65	0	736	1677	8.348819	4.6670979345952786	22.46429	0.0	736.0	1319.0	7.0422544	4.25964	20.521	0.0	2660	2595	2595	0.7649456	20	66	170	302	427	4264	0	182	2020-02-29_150935
47	5000	2208	124	0	59	0	723	1703	8.3322	4.672401015864516	22.46429	0.0	723.0	1319.0	7.0422544	4.25964	20.521	0.0	2668	2609	2609	0.757953	20	66	170	302	427	4277	0	183	2020-02-29_150935
47	5000	2204	123	0	57	0	705	1727	8.37426	4.649549745480025	22.46429	0.0	705.0	1319.0	7.0422544	4.25964	20.521	0.0	2673	2616	2616	0.7574468	20	66	170	302	427	4295	0	184	2020-02-29_150936
48	5000	2201	117	0	58	0	692	1747	8.366652	4.672248544718383	22.46429	0.0	692.0	1319.0	7.0422544	4.25964	20.521	0.0	2682	2624	2624	0.75289017	20	66	170	302	427	4308	0	185	2020-02-29_150936
48	5000	2196	119	0	53	0	677	1770	8.4264	4.664664429332645	22.46429	0.0	677.0	1319.0	7.0422544	4.25964	20.521	0.0	2685	2632	2632	0.7533235	20	66	170	302	427	4323	0	185	2020-02-29_150936
48	5000	2195	110	0	61	0	651	1797	8.395749	4.684248139621227	22.46429	0.0	651.0	1319.0	7.0422544	4.25964	20.521	0.0	2695	2634	2634	0.76344085	20	66	170	302	427	4349	0	186	2020-02-29_150937
49	5000	2190	112	0	59	0	625	1824	8.442982	4.6864624909756065	22.46429	0.0	625.0	1319.0	7.0422544	4.25964	20.521	0.0	2698	2639	2639	0.776	20	66	170	302	427	4375	0	190	2020-02-29_150937
49	5000	2185	112	0	55	0	615	1843	8.4497	4.653683153318401	22.46429	0.0	615.0	1319.0	7.0422544	4.25964	20.521	0.0	2703	2648	2648	0.77723575	20	66	170	302	427	4385	0	190	2020-02-29_150938
49	5000	2185	100	0	62	0	595	1866	8.419116	4.669527312378087	22.46429	0.0	595.0	1319.0	7.0422544	4.25964	20.521	0.0	2715	2653	2653	0.7831933	20	66	170	302	427	4405	0	192	2020-02-29_150938
50	5000	2181	99	0	60	0	580	1887	8.466666	4.719297667799195	22.46429	0.0	580.0	1319.0	7.0422544	4.25964	20.521	0.0	2720	2660	2660	0.76896554	20	66	170	302	427	4420	0	193	2020-02-29_150938
50	5000	2177	100	0	54	0	567	1907	8.479407	4.740143638720059	22.46429	0.0	567.0	1319.0	7.0422544	4.25964	20.521	0.0	2723	2669	2669	0.76719576	20	66	170	302	427	4433	0	195	2020-02-29_150939
50	5000	2174	97	0	56	0	547	1930	8.5186205	4.741097791679019	22.46429	0.0	547.0	1319.0	7.0422544	4.25964	20.521	0.0	2729	2673	2673	0.76234	20	66	170	302	427	4453	0	196	2020-02-29_150939
51	5000	2172	95	0	51	0	532	1952	8.557569	4.725272212185034	22.46429	0.0	532.0	1319.0	7.0422544	4.25964	20.521	0.0	2733	2682	2682	0.7669173	20	66	170	302	427	4468	0	198	2020-02-29_150939
51	5000	2166	98	0	51	0	518	1968	8.572167	4.732002293229051	22.46429	0.0	518.0	1319.0	7.0422544	4.25964	20.521	0.0	2736	2685	2685	0.74517375	20	66	170	302	427	4482	0	199	2020-02-29_150940
51	5000	2164	97	0	44	0	516	1980	8.620138	4.704010230617686	22.46429	0.0	516.0	1319.0	7.0422544	4.25964	20.521	0.0	2739	2695	2695	0.7616279	20	66	170	302	427	4484	0	199	2020-02-29_150940
52	5000	2162	96	0	42	0	498	2001	8.573371	4.679064675790919	22.46429	0.0	498.0	1319.0	7.0422544	4.25964	20.521	0.0	2742	2700	2700	0.7550201	20	66	170	302	427	4502	0	201	2020-02-29_150941
52	5000	2160	95	0	40	0	487	2016	8.473418	4.678520044275486	22.254915	0.0	487.0	1319.0	7.0422544	4.25964	20.521	0.0	2745	2705	2705	0.75359344	20	66	170	302	427	4513	0	202	2020-02-29_150941
52	5000	2154	95	0	36	0	470	2043	8.42475	4.668367530037434	22.254915	0.0	470.0	1319.0	7.0422544	4.25964	20.521	0.0	2751	2715	2715	0.7595745	20	66	170	302	427	4530	0	202	2020-02-29_150941
53	5000	2153	86	0	41	0	452	2064	8.385353	4.634615002293332	22.254915	0.0	452.0	1319.0	7.0422544	4.25964	20.521	0.0	2761	2720	2720	0.7632743	20	66	170	302	427	4548	0	204	2020-02-29_150942
53	5000	2150	85	0	42	0	438	2081	8.408927	4.632364338238371	22.254915	0.0	438.0	1319.0	7.0422544	4.25964	20.521	0.0	2765	2723	2723	0.75342464	20	66	170	302	427	4562	0	204	2020-02-29_150942
53	5000	2147	86	0	38	0	430	2095	8.475227	4.6147258153866835	22.254915	0.0	430.0	1319.0	7.0422544	4.25964	20.521	0.0	2767	2729	2729	0.7627907	20	66	170	302	427	4570	0	204	2020-02-29_150942
54	5000	2145	76	0	46	0	420	2108	8.562106	4.6382935701000685	22.254915	0.0	420.0	1319.0	7.0422544	4.25964	20.521	0.0	2779	2733	2733	0.76428574	20	66	170	302	427	4580	0	205	2020-02-29_150943
54	5000	2143	73	0	48	0	412	2117	8.596762	4.602677577714891	22.254915	0.0	412.0	1319.0	7.0422544	4.25964	20.521	0.0	2784	2736	2736	0.7621359	20	66	170	302	427	4588	0	207	2020-02-29_150943
54	5000	2141	71	0	49	0	402	2130	8.644566	4.568988732233679	22.254915	0.0	402.0	1319.0	7.0422544	4.25964	20.521	0.0	2788	2739	2739	0.7711443	20	66	170	302	427	4598	0	207	2020-02-29_150943
55	5000	2141	65	0	52	0	389	2146	8.737092	4.548373365457858	22.254915	0.0	389.0	1319.0	7.0422544	4.25964	20.521	0.0	2794	2742	2742	0.7892031	20	66	170	302	427	4611	0	207	2020-02-29_150944
55	5000	2140	65	0	49	0	380	2159	8.77626	4.566649757595268	22.254915	0.0	380.0	1319.0	7.0422544	4.25964	20.521	0.0	2795	2746	2746	0.77105266	20	66	170	302	427	4620	0	207	2020-02-29_150944
55	5000	2140	63	0	44	0	374	2171	8.784898	4.606431959018434	22.254915	0.0	374.0	1319.0	7.0422544	4.25964	20.521	0.0	2797	2753	2753	0.7566845	20	66	170	302	427	4626	0	208	2020-02-29_150944
56	5000	2140	62	0	37	0	369	2184	8.8034725	4.667627962194184	22.254915	0.0	369.0	1319.0	7.0422544	4.25964	20.521	0.0	2798	2761	2761	0.74254745	20	66	170	302	427	4631	0	208	2020-02-29_150945
56	5000	2140	60	0	35	0	357	2199	8.778145	4.628279270895331	22.254915	0.0	357.0	1319.0	7.0422544	4.25964	20.521	0.0	2800	2765	2765	0.719888	20	66	170	302	427	4643	0	209	2020-02-29_150945
56	5000	2139	58	0	35	0	343	2215	8.736941	4.560180701640694	21.53503	0.0	343.0	1319.0	7.0422544	4.25964	20.521	0.0	2803	2768	2768	0.71428573	20	66	170	302	427	4657	0	210	2020-02-29_150945
57	5000	2138	55	0	27	0	337	2233	8.756714	4.548418445082038	21.53503	0.0	337.0	1319.0	7.0422544	4.25964	20.521	0.0	2807	2780	2780	0.70919883	20	66	170	302	427	4663	0	210	2020-02-29_150946
57	5000	2138	52	0	26	0	327	2247	8.6284	4.4738831815377	21.53503	0.0	327.0	1319.0	7.0422544	4.25964	20.521	0.0	2810	2784	2784	0.6880734	20	66	170	302	427	4673	0	210	2020-02-29_150946
57	5000	2136	50	0	26	0	321	2255	8.638439	4.4482287878845925	21.53503	0.0	321.0	1319.0	7.0422544	4.25964	20.521	0.0	2814	2788	2788	0.69470406	20	66	170	302	427	4679	0	212	2020-02-29_150946
58	5000	2136	47	0	23	0	315	2266	8.653624	4.476488149401649	21.53503	0.0	315.0	1319.0	7.0422544	4.25964	20.521	0.0	2817	2794	2794	0.6984127	20	66	170	302	427	4685	0	213	2020-02-29_150947
58	5000	2135	43	0	27	0	301	2281	8.580408	4.510482024085631	21.53503	0.0	301.0	1319.0	7.0422544	4.25964	20.521	0.0	2822	2795	2795	0.6810631	20	66	170	302	427	4699	0	213	2020-02-29_150947
58	5000	2135	41	0	27	0	291	2293	8.628315	4.5667633621856485	21.53503	0.0	291.0	1319.0	7.0422544	4.25964	20.521	0.0	2824	2797	2797	0.6941581	20	66	170	302	427	4709	0	213	2020-02-29_150947
59	5000	2133	40	0	29	0	278	2307	8.521373	4.560350094456432	21.53503	0.0	278.0	1319.0	7.0422544	4.25964	20.521	0.0	2827	2798	2798	0.676259	20	66	170	302	427	4722	0	213	2020-02-29_150948
59	5000	2132	39	0	29	0	271	2316	8.557101	4.589075733616431	21.53503	0.0	271.0	1319.0	7.0422544	4.25964	20.521	0.0	2829	2800	2800	0.67896676	20	66	170	302	427	4729	0	213	2020-02-29_150948
59	5000	2131	36	0	30	0	267	2323	8.579933	4.628462449057352	21.53503	0.0	267.0	1319.0	7.0422544	4.25964	20.521	0.0	2833	2803	2803	0.6741573	20	66	170	302	427	4733	0	213	2020-02-29_150948
60	5000	2131	32	0	29	0	260	2334	8.513113	4.667951384316548	21.53503	0.0	260.0	1319.0	7.0422544	4.25964	20.521	0.0	2837	2808	2808	0.66923076	20	66	170	302	427	4740	0	214	2020-02-29_150948
60	5000	2130	32	0	28	0	254	2342	8.486689	4.679433978159862	21.53503	0.0	254.0	1319.0	7.0422544	4.25964	20.521	0.0	2838	2810	2810	0.6653543	20	66	170	302	427	4746	0	214	2020-02-29_150949
60	5000	2128	33	0	25	0	246	2354	8.54042	4.698561777057651	21.53503	0.0	246.0	1319.0	7.0422544	4.25964	20.521	0.0	2839	2814	2814	0.63821137	20	66	170	302	427	4754	0	214	2020-02-29_150949
61	5000	2127	32	0	24	0	237	2365	8.611978	4.628013866051003	20.81845	0.0	237.0	1319.0	7.0422544	4.25964	20.521	0.0	2841	2817	2817	0.62447256	20	66	170	302	427	4763	0	215	2020-02-29_150949
61	5000	2127	31	0	20	0	229	2377	8.610967	4.626859961071356	20.81845	0.0	229.0	1319.0	7.0422544	4.25964	20.521	0.0	2842	2822	2822	0.6375546	20	66	170	302	427	4771	0	216	2020-02-29_150950
61	5000	2125	32	0	19	0	226	2381	8.596902	4.526200210141522	18.559858	0.0	226.0	1319.0	7.0422544	4.25964	20.521	0.0	2843	2824	2824	0.61946905	20	66	170	302	427	4774	0	217	2020-02-29_150950
62	5000	2124	27	0	22	0	222	2388	8.637363	4.493166291125018	18.559858	0.0	222.0	1319.0	7.0422544	4.25964	20.521	0.0	2849	2827	2827	0.6171171	20	66	170	302	427	4778	0	217	2020-02-29_150950
62	5000	2122	26	0	23	0	215	2397	8.728467	4.504197600073493	18.559858	0.0	215.0	1319.0	7.0422544	4.25964	20.521	0.0	2852	2829	2829	0.60465115	20	66	170	302	427	4785	0	217	2020-02-29_150950
62	5000	2120	24	0	23	0	213	2403	8.755107	4.49854636555812	18.559858	0.0	213.0	1319.0	7.0422544	4.25964	20.521	0.0	2856	2833	2833	0.6056338	20	66	170	302	427	4787	0	217	2020-02-29_150951
63	5000	2120	23	0	20	0	211	2408	8.620296	4.509214926857202	18.559858	0.0	211.0	1319.0	7.0422544	4.25964	20.521	0.0	2857	2837	2837	0.5876777	20	66	170	302	427	4789	0	218	2020-02-29_150951
63	5000	2119	22	0	21	0	203	2417	8.6290045	4.494230174167589	18.559858	0.0	203.0	1319.0	7.0422544	4.25964	20.521	0.0	2859	2838	2838	0.56650245	20	66	170	302	427	4797	0	218	2020-02-29_150951
63	5000	2119	19	0	23	0	194	2427	8.684896	4.530542989360368	18.559858	0.0	194.0	1319.0	7.0422544	4.25964	20.521	0.0	2862	2839	2839	0.556701	20	66	170	302	427	4806	0	218	2020-02-29_150952
64	5000	2118	20	0	21	0	189	2434	8.67343	4.521140772243913	18.559858	0.0	189.0	1319.0	7.0422544	4.25964	20.521	0.0	2862	2841	2841	0.5185185	20	66	170	302	427	4811	0	218	2020-02-29_150952
64	5000	2116	21	0	21	0	185	2439	8.757227	4.483697182073319	18.559858	0.0	185.0	1319.0	7.0422544	4.25964	20.521	0.0	2863	2842	2842	0.5297297	20	66	170	302	427	4815	0	218	2020-02-29_150952
64	5000	2113	23	0	21	0	175	2449	8.876786	4.402535895526732	18.559858	0.0	175.0	1319.0	7.0422544	4.25964	20.521	0.0	2864	2843	2843	0.5314286	20	66	170	302	427	4825	0	219	2020-02-29_150952
65	5000	2113	21	0	17	0	174	2453	8.891099	4.387448502371499	18.559858	0.0	174.0	1319.0	7.0422544	4.25964	20.521	0.0	2866	2849	2849	0.52873564	20	66	170	302	427	4826	0	222	2020-02-29_150953
65	5000	2113	20	0	15	0	171	2459	8.9243555	4.450956974641779	18.559858	0.0	171.0	1319.0	7.0422544	4.25964	20.521	0.0	2867	2852	2852	0.53801167	20	66	170	302	427	4829	0	222	2020-02-29_150953
65	5000	2113	19	0	12	0	170	2464	9.018181	4.488756332286765	18.559858	0.0	170.0	1319.0	7.0422544	4.25964	20.521	0.0	2868	2856	2856	0.5411765	20	66	170	302	427	4830	0	222	2020-02-29_150953
66	5000	2111	20	0	12	0	169	2466	9.114496	4.492111072719422	18.559858	0.0	169.0	1319.0	7.0422544	4.25964	20.521	0.0	2869	2857	2857	0.5443787	20	66	170	302	427	4831	0	222	2020-02-29_150953
66	5000	2111	19	0	11	0	166	2471	9.190723	4.464496001604195	18.559858	0.0	166.0	1319.0	7.0422544	4.25964	20.521	0.0	2870	2859	2859	0.56626505	20	66	170	302	427	4834	0	222	2020-02-29_150954
66	5000	2111	15	0	12	0	161	2478	9.218424	4.506519046111296	18.559858	0.0	161.0	1319.0	7.0422544	4.25964	20.521	0.0	2874	2862	2862	0.6086956	20	66	170	302	427	4839	0	223	2020-02-29_150954
67	5000	2111	15	0	12	0	154	2485	9.133126	4.527291930381825	18.559858	0.0	154.0	1319.0	7.0422544	4.25964	20.521	0.0	2874	2862	2862	0.6233766	20	66	170	302	427	4846	0	223	2020-02-29_150954
67	5000	2111	13	0	13	0	150	2490	9.073055	4.53288965485008	18.559858	0.0	150.0	1319.0	7.0422544	4.25964	20.521	0.0	2876	2863	2863	0.6333333	20	66	170	302	427	4850	0	223	2020-02-29_150954
67	5000	2109	15	0	12	0	144	2497	9.07799	4.613304609712768	18.559858	0.0	144.0	1319.0	7.0422544	4.25964	20.521	0.0	2876	2864	2864	0.625	20	66	170	302	427	4856	0	223	2020-02-29_150955
68	5000	2108	16	0	10	0	142	2501	8.982202	4.603877730243202	17.722015	0.0	142.0	1319.0	7.0422544	4.25964	20.521	0.0	2876	2866	2866	0.59859157	20	66	170	302	427	4858	0	223	2020-02-29_150955
68	5000	2108	16	0	9	0	134	2510	8.992449	4.593545922138359	17.722015	0.0	134.0	1319.0	7.0422544	4.25964	20.521	0.0	2876	2867	2867	0.5970149	20	66	170	302	427	4866	0	223	2020-02-29_150955
68	5000	2108	15	0	9	0	131	2514	9.143327	4.5047529339545	17.722015	0.0	131.0	1319.0	7.0422544	4.25964	20.521	0.0	2877	2868	2868	0.610687	20	66	170	302	427	4869	0	223	2020-02-29_150955
69	5000	2108	13	0	10	0	126	2520	9.144559	4.711206532857507	23.025768	0.0	126.0	1319.0	7.0422544	4.25964	20.521	0.0	2879	2869	2869	0.5952381	20	66	170	302	427	4874	0	223	2020-02-29_150955
69	5000	2108	13	0	9	0	123	2523	9.188767	4.630656314743455	23.025768	0.0	123.0	1319.0	7.0422544	4.25964	20.521	0.0	2879	2870	2870	0.5691057	20	66	170	302	427	4877	0	224	2020-02-29_150956
69	5000	2107	14	0	5	0	119	2531	9.089292	4.636049217469736	23.025768	0.0	119.0	1319.0	7.0422544	4.25964	20.521	0.0	2879	2874	2874	0.56302524	20	66	170	302	427	4881	0	224	2020-02-29_150956
70	5000	2107	13	0	6	0	114	2536	9.05989	4.6025493191921045	23.025768	0.0	114.0	1319.0	7.0422544	4.25964	20.521	0.0	2880	2874	2874	0.5701754	20	66	170	302	427	4886	0	224	2020-02-29_150956
70	5000	2107	12	0	5	0	111	2541	9.191147	4.711322319546523	23.025768	0.0	111.0	1319.0	7.0422544	4.25964	20.521	0.0	2881	2876	2876	0.5585586	20	66	170	302	427	4889	0	224	2020-02-29_150956
70	5000	2107	12	0	5	0	110	2542	9.198904	4.732172790597186	23.025768	0.0	110.0	1319.0	7.0422544	4.25964	20.521	0.0	2881	2876	2876	0.56363636	20	66	170	302	427	4890	0	224	2020-02-29_150957
71	5000	2107	12	0	5	0	104	2548	9.131071	4.769595433958492	23.025768	0.0	104.0	1319.0	7.0422544	4.25964	20.521	0.0	2881	2876	2876	0.58653843	20	66	170	302	427	4896	0	224	2020-02-29_150957
71	5000	2107	10	0	7	0	101	2551	9.007124	4.770691026900139	23.025768	0.0	101.0	1319.0	7.0422544	4.25964	20.521	0.0	2883	2876	2876	0.5940594	20	66	170	302	427	4899	0	224	2020-02-29_150957
71	5000	2106	11	0	6	0	96	2556	9.166275	4.579204340957087	23.025768	0.0	96.0	1319.0	7.0422544	4.25964	20.521	0.0	2883	2877	2877	0.6354167	20	66	170	302	427	4904	0	225	2020-02-29_150957
72	5000	2106	10	0	5	0	95	2559	9.358879	4.607814718707078	23.025768	0.0	95.0	1319.0	7.0422544	4.25964	20.521	0.0	2884	2879	2879	0.6421053	20	66	170	302	427	4905	0	225	2020-02-29_150958
72	5000	2106	8	0	7	0	91	2563	9.419885	4.653396243969941	23.025768	0.0	91.0	1319.0	7.0422544	4.25964	20.521	0.0	2886	2879	2879	0.62637365	20	66	170	302	427	4909	0	225	2020-02-29_150958
72	5000	2106	8	0	7	0	87	2567	9.224321	4.656892463345179	23.025768	0.0	87.0	1319.0	7.0422544	4.25964	20.521	0.0	2886	2879	2879	0.6321839	20	66	170	302	427	4913	0	225	2020-02-29_150958
73	5000	2106	8	0	6	0	86	2569	9.23879	4.672389994020789	23.025768	0.0	86.0	1319.0	7.0422544	4.25964	20.521	0.0	2886	2880	2880	0.61627907	20	66	170	302	427	4914	0	225	2020-02-29_150958
73	5000	2106	8	0	5	0	83	2573	9.117863	4.712847928020951	23.025768	0.0	83.0	1319.0	7.0422544	4.25964	20.521	0.0	2886	2881	2881	0.60240966	20	66	170	302	427	4917	0	225	2020-02-29_150958
73	5000	2106	8	0	5	0	78	2577	9.011704	4.621247496187637	23.025768	0.0	78.0	1319.0	7.0422544	4.25964	20.521	0.0	2886	2881	2881	0.61538464	20	66	170	302	427	4922	0	226	2020-02-29_150959
74	5000	2106	8	0	5	0	75	2579	9.001057	4.632642051301642	23.025768	0.0	75.0	1319.0	7.0422544	4.25964	20.521	0.0	2886	2881	2881	0.61333334	20	66	170	302	427	4925	0	227	2020-02-29_150959
74	5000	2106	7	0	4	0	71	2585	9.0804	4.5957471178302365	23.025768	1.0048141	71.0	1319.0	7.0422544	4.25964	20.521	0.0	2887	2883	2883	0.6056338	20	66	170	302	427	4929	0	227	2020-02-29_150959
74	5000	2106	6	0	5	0	68	2588	9.097781	4.622982719308224	23.025768	1.0048141	68.0	1319.0	7.0422544	4.25964	20.521	0.0	2888	2883	2883	0.61764705	20	66	170	302	427	4932	0	227	2020-02-29_150959
75	5000	2106	6	0	4	0	66	2591	9.00806	4.628194582027783	23.025768	1.0048141	66.0	1319.0	7.0422544	4.25964	20.521	0.0	2888	2884	2884	0.59090906	20	66	170	302	427	4934	0	227	2020-02-29_150959
75	5000	2106	6	0	2	0	67	2592	9.027969	4.641479618999621	23.025768	1.0048141	67.0	1319.0	7.0422544	4.25964	20.521	0.0	2888	2886	2886	0.6119403	20	66	170	302	427	4933	0	227	2020-02-29_151000
75	5000	2106	5	0	3	0	63	2596	9.140629	4.702219118595201	23.025768	1.0048141	63.0	1319.0	7.0422544	4.25964	20.521	0.0	2889	2886	2886	0.6031746	20	66	170	302	427	4937	0	227	2020-02-29_151000
76	5000	2105	6	0	3	0	60	2599	9.2672415	4.772147496005631	23.025768	1.0048141	60.0	1319.0	7.0422544	4.25964	20.521	0.0	2889	2886	2886	0.6166667	20	66	170	302	427	4940	0	227	2020-02-29_151000
76	5000	2105	5	0	4	0	59	2600	9.311633	4.800599879291108	23.025768	1.0048141	59.0	1319.0	7.0422544	4.25964	20.521	0.0	2890	2886	2886	0.62711865	20	66	170	302	427	4941	0	227	2020-02-29_151000
76	5000	2105	5	0	4	0	56	2603	9.48841	4.806253317644539	23.025768	1.0048141	56.0	1319.0	7.0422544	4.25964	20.521	0.0	2890	2886	2886	0.66071427	20	66	170	302	427	4944	0	227	2020-02-29_151000
77	5000	2105	5	0	4	0	52	2607	9.41199	4.797258492215913	23.025768	1.0048141	52.0	1319.0	7.0422544	4.25964	20.521	0.0	2890	2886	2886	0.6923077	20	66	170	302	427	4948	0	227	2020-02-29_151001
77	5000	2105	5	0	3	0	51	2609	9.311483	4.814015137595136	23.025768	1.0048141	51.0	1319.0	7.0422544	4.25964	20.521	0.0	2890	2887	2887	0.6666667	20	66	170	302	427	4949	0	227	2020-02-29_151001
77	5000	2105	5	0	2	0	52	2609	9.2933035	4.76838679099137	23.025768	1.0048141	52.0	1319.0	7.0422544	4.25964	20.521	0.0	2890	2888	2888	0.65384614	20	66	170	302	427	4948	0	227	2020-02-29_151001
78	5000	2105	5	0	2	0	47	2614	9.51812	4.946904557429563	23.025768	1.0048141	47.0	1319.0	7.0422544	4.25964	20.521	0.0	2890	2888	2888	0.70212764	20	66	170	302	427	4953	0	227	2020-02-29_151001
78	5000	2105	5	0	2	0	45	2616	9.42889	5.038886299305542	23.025768	1.0048141	45.0	1319.0	7.0422544	4.25964	20.521	0.0	2890	2888	2888	0.73333335	20	66	170	302	427	4955	0	227	2020-02-29_151001
78	5000	2105	4	0	2	0	46	2616	9.39026	4.989468354856189	23.025768	1.0048141	46.0	1319.0	7.0422544	4.25964	20.521	0.0	2891	2889	2889	0.7173913	20	66	170	302	427	4954	0	227	2020-02-29_151001
79	5000	2105	4	0	2	0	45	2617	9.250181	4.953528739768046	23.025768	1.0048141	45.0	1319.0	7.0422544	4.25964	20.521	0.0	2891	2889	2889	0.73333335	20	66	170	302	427	4955	0	227	2020-02-29_151002
79	5000	2105	4	0	1	0	44	2619	9.493102	4.908553827813442	23.025768	1.0048141	44.0	1319.0	7.0422544	4.25964	20.521	0.0	2891	2890	2890	0.75	20	66	170	302	427	4956	0	227	2020-02-29_151002
79	5000	2105	4	0	1	0	43	2620	9.424804	4.945445946313654	23.025768	1.0048141	43.0	1319.0	7.0422544	4.25964	20.521	0.0	2891	2890	2890	0.76744187	20	66	170	302	427	4957	0	227	2020-02-29_151002
80	5000	2105	4	0	1	0	41	2622	9.35458	5.048031512045704	23.025768	1.0048141	41.0	1319.0	7.0422544	4.25964	20.521	0.0	2891	2890	2890	0.73170733	20	66	170	302	427	4959	0	227	2020-02-29_151002
80	5000	2105	4	0	1	0	38	2625	9.434859	5.000613365698564	23.025768	1.3735161	38.0	1319.0	7.0422544	4.25964	20.521	0.0	2891	2890	2890	0.68421054	20	66	170	302	427	4962	0	227	2020-02-29_151002
80	5000	2105	4	0	1	0	36	2627	9.191491	5.015848030051478	23.025768	1.3735161	36.0	1319.0	7.0422544	4.25964	20.521	0.0	2891	2890	2890	0.6944444	20	66	170	302	427	4964	0	227	2020-02-29_151002
81	5000	2105	3	0	2	0	36	2627	9.191491	5.015848030051478	23.025768	1.3735161	36.0	1319.0	7.0422544	4.25964	20.521	0.0	2892	2890	2890	0.6944444	20	66	170	302	427	4964	0	227	2020-02-29_151003
81	5000	2104	4	0	2	0	34	2629	9.219087	5.162501573908753	23.025768	1.3735161	34.0	1319.0	7.0422544	4.25964	20.521	0.0	2892	2890	2890	0.7058824	20	66	170	302	427	4966	0	227	2020-02-29_151003
81	5000	2104	4	0	1	0	33	2631	9.4553175	5.206292731761158	23.025768	1.3735161	33.0	1319.0	7.0422544	4.25964	20.521	0.0	2892	2891	2891	0.6666667	20	66	170	302	427	4967	0	227	2020-02-29_151003
82	5000	2104	4	0	1	0	30	2634	9.346466	5.185768665807744	23.025768	1.3735161	30.0	1319.0	7.0422544	4.25964	20.521	0.0	2892	2891	2891	0.6666667	20	66	170	302	427	4970	0	227	2020-02-29_151003
82	5000	2104	3	0	2	0	26	2637	9.680755	5.448107665623952	23.025768	1.3735161	26.0	1319.0	7.0422544	4.25964	20.521	0.0	2893	2891	2891	0.7692308	20	66	170	302	427	4974	0	228	2020-02-29_151003
82	5000	2104	3	0	2	0	25	2638	9.359104	5.302509563029154	23.025768	1.3735161	25.0	1319.0	7.0422544	4.25964	20.521	0.0	2893	2891	2891	0.64	20	66	170	302	427	4975	0	228	2020-02-29_151003
83	5000	2104	3	0	2	0	25	2638	9.359104	5.302509563029154	23.025768	1.3735161	25.0	1319.0	7.0422544	4.25964	20.521	0.0	2893	2891	2891	0.64	20	66	170	302	427	4975	0	228	2020-02-29_151004
83	5000	2104	3	0	2	0	24	2639	9.353236	5.416472191865202	23.025768	1.3735161	24.0	1319.0	7.0422544	4.25964	20.521	0.0	2893	2891	2891	0.625	20	66	170	302	427	4976	0	228	2020-02-29_151004
83	5000	2104	3	0	2	0	23	2640	8.758779	4.669592258207365	18.829792	1.3735161	23.0	1319.0	7.0422544	4.25964	20.521	0.0	2893	2891	2891	0.6086956	20	66	170	302	427	4977	0	228	2020-02-29_151004
84	5000	2104	3	0	1	0	23	2641	9.050857	4.728456127323427	18.829792	1.3735161	23.0	1319.0	7.0422544	4.25964	20.521	0.0	2893	2892	2892	0.6086956	20	66	170	302	427	4977	0	228	2020-02-29_151004
84	5000	2104	3	0	1	0	22	2642	9.138374	4.820624886998309	18.829792	1.3735161	22.0	1319.0	7.0422544	4.25964	20.521	0.0	2893	2892	2892	0.5	20	66	170	302	427	4978	0	228	2020-02-29_151004
84	5000	2104	3	0	1	0	21	2643	8.676878	4.413675963094952	17.76075	1.3735161	21.0	1319.0	7.0422544	4.25964	20.521	0.0	2893	2892	2892	0.52380955	20	66	170	302	427	4979	0	228	2020-02-29_151004
85	5000	2103	3	0	2	0	20	2644	8.61288	4.518328322789252	17.76075	1.3735161	20.0	1319.0	7.0422544	4.25964	20.521	0.0	2894	2892	2892	0.5	20	66	170	302	427	4980	0	228	2020-02-29_151004
85	5000	2103	3	0	1	0	19	2646	8.587825	4.060117052016385	14.545887	1.3735161	19.0	1319.0	7.0422544	4.25964	20.521	0.0	2894	2893	2893	0.47368422	20	66	170	302	427	4981	0	228	2020-02-29_151005
85	5000	2103	3	0	1	0	18	2647	8.612054	4.17641222248523	14.545887	1.3735161	18.0	1319.0	7.0422544	4.25964	20.521	0.0	2894	2893	2893	0.3888889	20	66	170	302	427	4982	0	228	2020-02-29_151005
86	5000	2102	4	0	1	0	17	2647	8.978496	3.9955551962898874	14.545887	1.3735161	17.0	1319.0	7.0422544	4.25964	20.521	0.0	2894	2893	2893	0.4117647	20	66	170	302	427	4983	0	229	2020-02-29_151005
86	5000	2102	4	0	1	0	16	2648	9.31385	3.8716193187860255	14.545887	1.3735161	16.0	1319.0	7.0422544	4.25964	20.521	0.0	2894	2893	2893	0.375	20	66	170	302	427	4984	0	229	2020-02-29_151005
86	5000	2102	4	0	1	0	16	2648	9.31385	3.8716193187860255	14.545887	1.3735161	16.0	1319.0	7.0422544	4.25964	20.521	0.0	2894	2893	2893	0.375	20	66	170	302	427	4984	0	229	2020-02-29_151005
87	5000	2102	4	0	1	0	15	2649	8.965048	3.7382424730225	13.940613	1.3735161	15.0	1319.0	7.0422544	4.25964	20.521	0.0	2894	2893	2893	0.4	20	66	170	302	427	4985	0	229	2020-02-29_151005
87	5000	2102	4	0	1	0	14	2650	9.136442	3.817706570835236	13.940613	1.3735161	14.0	1319.0	7.0422544	4.25964	20.521	0.0	2894	2893	2893	0.42857143	20	66	170	302	427	4986	0	229	2020-02-29_151006
87	5000	2102	4	0	1	0	14	2650	9.136442	3.817706570835236	13.940613	1.3735161	14.0	1319.0	7.0422544	4.25964	20.521	0.0	2894	2893	2893	0.42857143	20	66	170	302	427	4986	0	229	2020-02-29_151006
88	5000	2102	4	0	0	0	14	2651	9.204849	3.7996928743427483	13.940613	1.3735161	14.0	1319.0	7.0422544	4.25964	20.521	0.0	2894	2894	2894	0.42857143	20	66	170	302	427	4986	0	229	2020-02-29_151006
88	5000	2102	4	0	0	0	13	2652	9.80726	3.1838420747668477	13.940613	4.486191	13.0	1319.0	7.0422544	4.25964	20.521	0.0	2894	2894	2894	0.46153846	20	66	170	302	427	4987	0	229	2020-02-29_151006
88	5000	2102	3	0	1	0	12	2653	9.898318	3.3076860968611657	13.940613	4.486191	12.0	1319.0	7.0422544	4.25964	20.521	0.0	2895	2894	2894	0.41666666	20	66	170	302	427	4988	0	229	2020-02-29_151006
89	5000	2102	3	0	1	0	11	2654	10.28307	3.175032824249002	13.940613	4.486191	11.0	1319.0	7.0422544	4.25964	20.521	0.0	2895	2894	2894	0.45454547	20	66	170	302	427	4989	0	229	2020-02-29_151006
89	5000	2102	2	0	2	0	11	2654	10.28307	3.175032824249002	13.940613	4.486191	11.0	1319.0	7.0422544	4.25964	20.521	0.0	2896	2894	2894	0.45454547	20	66	170	302	427	4989	0	229	2020-02-29_151006
89	5000	2102	2	0	2	0	11	2654	10.28307	3.175032824249002	13.940613	4.486191	11.0	1319.0	7.0422544	4.25964	20.521	0.0	2896	2894	2894	0.45454547	20	66	170	302	427	4989	0	229	2020-02-29_151007
90	5000	2102	2	0	2	0	10	2655	10.1945505	3.3324405110251383	13.940613	4.486191	10.0	1319.0	7.0422544	4.25964	20.521	0.0	2896	2894	2894	0.5	20	66	170	302	427	4990	0	229	2020-02-29_151007
90	5000	2102	2	0	2	0	10	2655	10.1945505	3.3324405110251383	13.940613	4.486191	10.0	1319.0	7.0422544	4.25964	20.521	0.0	2896	2894	2894	0.5	20	66	170	302	427	4990	0	229	2020-02-29_151007
90	5000	2102	2	0	2	0	10	2655	10.1945505	3.3324405110251383	13.940613	4.486191	10.0	1319.0	7.0422544	4.25964	20.521	0.0	2896	2894	2894	0.5	20	66	170	302	427	4990	0	229	2020-02-29_151007
91	5000	2102	2	0	2	0	10	2655	10.1945505	3.3324405110251383	13.940613	4.486191	10.0	1319.0	7.0422544	4.25964	20.521	0.0	2896	2894	2894	0.5	20	66	170	302	427	4990	0	229	2020-02-29_151007
91	5000	2102	2	0	2	0	9	2656	10.828813	2.8226862927191347	13.940613	6.325142	9.0	1319.0	7.0422544	4.25964	20.521	0.0	2896	2894	2894	0.5555556	20	66	170	302	427	4991	0	229	2020-02-29_151007
91	5000	2102	2	0	1	0	9	2657	10.936872	2.6415252054005847	13.940613	7.297676	9.0	1319.0	7.0422544	4.25964	20.521	0.0	2896	2895	2895	0.6666667	20	66	170	302	427	4991	0	229	2020-02-29_151008
92	5000	2102	2	0	1	0	9	2657	10.936872	2.6415252054005847	13.940613	7.297676	9.0	1319.0	7.0422544	4.25964	20.521	0.0	2896	2895	2895	0.6666667	20	66	170	302	427	4991	0	229	2020-02-29_151008
92	5000	2102	2	0	0	0	10	2657	11.600931	3.2576236807354046	17.577469	7.297676	10.0	1319.0	7.0422544	4.25964	20.521	0.0	2896	2896	2896	0.7	20	66	170	302	427	4990	0	229	2020-02-29_151008
92	5000	2102	2	0	0	0	9	2658	11.356383	3.356461081802133	17.577469	7.297676	9.0	1319.0	7.0422544	4.25964	20.521	0.0	2896	2896	2896	0.5555556	20	66	170	302	427	4991	0	229	2020-02-29_151008
93	5000	2102	2	0	0	0	9	2658	11.356383	3.356461081802133	17.577469	7.297676	9.0	1319.0	7.0422544	4.25964	20.521	0.0	2896	2896	2896	0.5555556	20	66	170	302	427	4991	0	229	2020-02-29_151008
93	5000	2102	2	0	0	0	9	2658	11.356383	3.356461081802133	17.577469	7.297676	9.0	1319.0	7.0422544	4.25964	20.521	0.0	2896	2896	2896	0.5555556	20	66	170	302	427	4991	0	229	2020-02-29_151008
93	5000	2102	2	0	0	0	9	2658	11.356383	3.356461081802133	17.577469	7.297676	9.0	1319.0	7.0422544	4.25964	20.521	0.0	2896	2896	2896	0.5555556	20	66	170	302	427	4991	0	229	2020-02-29_151008
94	5000	2102	2	0	0	0	8	2659	11.819446	3.2664514983281436	17.577469	7.297676	8.0	1319.0	7.0422544	4.25964	20.521	0.0	2896	2896	2896	0.625	20	66	170	302	427	4992	0	229	2020-02-29_151009
94	5000	2102	2	0	0	0	7	2660	12.127032	3.4007299649389386	17.577469	7.297676	7.0	1319.0	7.0422544	4.25964	20.521	0.0	2896	2896	2896	0.71428573	20	66	170	302	427	4993	0	229	2020-02-29_151009
94	5000	2102	1	0	1	0	7	2660	12.127032	3.4007299649389386	17.577469	7.297676	7.0	1319.0	7.0422544	4.25964	20.521	0.0	2897	2896	2896	0.71428573	20	66	170	302	427	4993	0	229	2020-02-29_151009
95	5000	2101	2	0	1	0	7	2660	12.127032	3.4007299649389386	17.577469	7.297676	7.0	1319.0	7.0422544	4.25964	20.521	0.0	2897	2896	2896	0.71428573	20	66	170	302	427	4993	0	229	2020-02-29_151009
95	5000	2101	2	0	1	0	7	2660	12.127032	3.4007299649389386	17.577469	7.297676	7.0	1319.0	7.0422544	4.25964	20.521	0.0	2897	2896	2896	0.71428573	20	66	170	302	427	4993	0	229	2020-02-29_151009
95	5000	2101	2	0	1	0	6	2660	12.061889	3.720525622201323	17.577469	7.297676	6.0	1319.0	7.0422544	4.25964	20.521	0.0	2897	2896	2896	0.8333333	20	66	170	302	427	4994	0	230	2020-02-29_151009
96	5000	2101	2	0	1	0	6	2660	12.061889	3.720525622201323	17.577469	7.297676	6.0	1319.0	7.0422544	4.25964	20.521	0.0	2897	2896	2896	0.8333333	20	66	170	302	427	4994	0	230	2020-02-29_151010
96	5000	2101	2	0	1	0	5	2661	12.140698	4.154070978519756	17.577469	7.297676	5.0	1319.0	7.0422544	4.25964	20.521	0.0	2897	2896	2896	1.0	20	66	170	302	427	4995	0	230	2020-02-29_151010
96	5000	2101	2	0	1	0	5	2661	12.140698	4.154070978519756	17.577469	7.297676	5.0	1319.0	7.0422544	4.25964	20.521	0.0	2897	2896	2896	1.0	20	66	170	302	427	4995	0	230	2020-02-29_151010
97	5000	2101	2	0	1	0	5	2661	12.140698	4.154070978519756	17.577469	7.297676	5.0	1319.0	7.0422544	4.25964	20.521	0.0	2897	2896	2896	1.0	20	66	170	302	427	4995	0	230	2020-02-29_151010
97	5000	2101	2	0	1	0	5	2661	12.140698	4.154070978519756	17.577469	7.297676	5.0	1319.0	7.0422544	4.25964	20.521	0.0	2897	2896	2896	1.0	20	66	170	302	427	4995	0	230	2020-02-29_151010
97	5000	2101	2	0	0	0	5	2662	11.048304	4.278714285279936	17.577469	7.297676	5.0	1319.0	7.0422544	4.25964	20.521	0.0	2897	2897	2897	0.8	20	66	170	302	427	4995	0	230	2020-02-29_151010
98	5000	2101	2	0	0	0	5	2662	11.048304	4.278714285279936	17.577469	7.297676	5.0	1319.0	7.0422544	4.25964	20.521	0.0	2897	2897	2897	0.8	20	66	170	302	427	4995	0	230	2020-02-29_151010
98	5000	2101	2	0	0	0	5	2662	11.048304	4.278714285279936	17.577469	7.297676	5.0	1319.0	7.0422544	4.25964	20.521	0.0	2897	2897	2897	0.8	20	66	170	302	427	4995	0	230	2020-02-29_151011
98	5000	2101	2	0	0	0	5	2662	11.048304	4.278714285279936	17.577469	7.297676	5.0	1319.0	7.0422544	4.25964	20.521	0.0	2897	2897	2897	0.8	20	66	170	302	427	4995	0	230	2020-02-29_151011
99	5000	2101	2	0	0	0	5	2662	11.048304	4.278714285279936	17.577469	7.297676	5.0	1319.0	7.0422544	4.25964	20.521	0.0	2897	2897	2897	0.8	20	66	170	302	427	4995	0	230	2020-02-29_151011
99	5000	2101	2	0	0	0	5	2662	11.048304	4.278714285279936	17.577469	7.297676	5.0	1319.0	7.0422544	4.25964	20.521	0.0	2897	2897	2897	0.8	20	66	170	302	427	4995	0	230	2020-02-29_151011
99	5000	2101	2	0	0	0	5	2662	11.048304	4.278714285279936	17.577469	7.297676	5.0	1319.0	7.0422544	4.25964	20.521	0.0	2897	2897	2897	0.8	20	66	170	302	427	4995	0	230	2020-02-29_151011
100	5000	2101	2	0	0	0	5	2662	11.048304	4.278714285279936	17.577469	7.297676	5.0	1319.0	7.0422544	4.25964	20.521	0.0	2897	2897	2897	0.8	20	66	170	302	427	4995	0	230	2020-02-29_151011
100	5000	2101	2	0	0	0	5	2662	11.048304	4.278714285279936	17.577469	7.297676	5.0	1319.0	7.0422544	4.25964	20.521	0.0	2897	2897	2897	0.8	20	66	170	302	427	4995	0	230	2020-02-29_151011
100	5000	2100	3	0	0	0	5	2662	11.048304	4.278714285279936	17.577469	7.297676	5.0	1319.0	7.0422544	4.25964	20.521	0.0	2897	2897	2897	0.8	20	66	170	302	427	4995	0	230	2020-02-29_151012
101	5000	2100	2	0	1	0	4	2663	11.630835	4.7061212570190545	17.577469	7.297676	4.0	1319.0	7.0422544	4.25964	20.521	0.0	2898	2897	2897	0.75	20	66	170	302	427	4996	0	230	2020-02-29_151012
101	5000	2100	2	0	1	0	4	2663	11.630835	4.7061212570190545	17.577469	7.297676	4.0	1319.0	7.0422544	4.25964	20.521	0.0	2898	2897	2897	0.75	20	66	170	302	427	4996	0	230	2020-02-29_151012
101	5000	2100	2	0	1	0	3	2664	11.117928	5.625204294521448	17.577469	7.297676	3.0	1319.0	7.0422544	4.25964	20.521	0.0	2898	2897	2897	0.6666667	20	66	170	302	427	4997	0	230	2020-02-29_151012
102	5000	2100	2	0	1	0	3	2664	11.117928	5.625204294521448	17.577469	7.297676	3.0	1319.0	7.0422544	4.25964	20.521	0.0	2898	2897	2897	0.6666667	20	66	170	302	427	4997	0	230	2020-02-29_151012
102	5000	2100	2	0	1	0	3	2664	11.117928	5.625204294521448	17.577469	7.297676	3.0	1319.0	7.0422544	4.25964	20.521	0.0	2898	2897	2897	0.6666667	20	66	170	302	427	4997	0	230	2020-02-29_151012
102	5000	2100	2	0	1	0	3	2664	11.117928	5.625204294521448	17.577469	7.297676	3.0	1319.0	7.0422544	4.25964	20.521	0.0	2898	2897	2897	0.6666667	20	66	170	302	427	4997	0	230	2020-02-29_151012
103	5000	2100	2	0	1	0	3	2664	11.117928	5.625204294521448	17.577469	7.297676	3.0	1319.0	7.0422544	4.25964	20.521	0.0	2898	2897	2897	0.6666667	20	66	170	302	427	4997	0	230	2020-02-29_151013
103	5000	2100	2	0	1	0	3	2664	11.117928	5.625204294521448	17.577469	7.297676	3.0	1319.0	7.0422544	4.25964	20.521	0.0	2898	2897	2897	0.6666667	20	66	170	302	427	4997	0	230	2020-02-29_151013
103	5000	2100	2	0	0	0	4	2664	8.338446	7.210919513452649	17.577469	0.0	4.0	1319.0	7.0422544	4.25964	20.521	0.0	2898	2898	2898	0.5	20	66	170	302	427	4996	0	230	2020-02-29_151013
104	5000	2100	2	0	0	0	4	2664	8.338446	7.210919513452649	17.577469	0.0	4.0	1319.0	7.0422544	4.25964	20.521	0.0	2898	2898	2898	0.5	20	66	170	302	427	4996	0	230	2020-02-29_151013
104	5000	2100	2	0	0	0	4	2664	8.338446	7.210919513452649	17.577469	0.0	4.0	1319.0	7.0422544	4.25964	20.521	0.0	2898	2898	2898	0.5	20	66	170	302	427	4996	0	230	2020-02-29_151013
104	5000	2100	2	0	0	0	4	2664	8.338446	7.210919513452649	17.577469	0.0	4.0	1319.0	7.0422544	4.25964	20.521	0.0	2898	2898	2898	0.5	20	66	170	302	427	4996	0	230	2020-02-29_151013
105	5000	2100	2	0	0	0	4	2664	8.338446	7.210919513452649	17.577469	0.0	4.0	1319.0	7.0422544	4.25964	20.521	0.0	2898	2898	2898	0.5	20	66	170	302	427	4996	0	230	2020-02-29_151013
105	5000	2100	2	0	0	0	4	2664	8.338446	7.210919513452649	17.577469	0.0	4.0	1319.0	7.0422544	4.25964	20.521	0.0	2898	2898	2898	0.5	20	66	170	302	427	4996	0	230	2020-02-29_151014
105	5000	2100	2	0	0	0	4	2664	8.338446	7.210919513452649	17.577469	0.0	4.0	1319.0	7.0422544	4.25964	20.521	0.0	2898	2898	2898	0.5	20	66	170	302	427	4996	0	230	2020-02-29_151014
106	5000	2100	2	0	0	0	4	2664	8.338446	7.210919513452649	17.577469	0.0	4.0	1319.0	7.0422544	4.25964	20.521	0.0	2898	2898	2898	0.5	20	66	170	302	427	4996	0	230	2020-02-29_151014
106	5000	2100	1	0	1	0	3	2665	5.2587714	4.592349507166422	8.478638	0.0	3.0	1319.0	7.0422544	4.25964	20.521	0.0	2899	2898	2898	0.33333334	20	66	170	302	427	4997	0	230	2020-02-29_151014
106	5000	2100	1	0	1	0	3	2665	5.2587714	4.592349507166422	8.478638	0.0	3.0	1319.0	7.0422544	4.25964	20.521	0.0	2899	2898	2898	0.33333334	20	66	170	302	427	4997	0	230	2020-02-29_151014
107	5000	2100	1	0	1	0	2	2666	4.239319	5.995302268609331	8.478638	0.0	2.0	1319.0	7.0422544	4.25964	20.521	0.0	2899	2898	2898	0.0	20	66	170	302	427	4998	0	230	2020-02-29_151014
107	5000	2100	0	0	2	0	2	2666	4.239319	5.995302268609331	8.478638	0.0	2.0	1319.0	7.0422544	4.25964	20.521	0.0	2900	2898	2898	0.0	20	66	170	302	427	4998	0	230	2020-02-29_151014
107	5000	2100	0	0	2	0	2	2666	4.239319	5.995302268609331	8.478638	0.0	2.0	1319.0	7.0422544	4.25964	20.521	0.0	2900	2898	2898	0.0	20	66	170	302	427	4998	0	230	2020-02-29_151015
108	5000	2100	0	0	2	0	2	2666	4.239319	5.995302268609331	8.478638	0.0	2.0	1319.0	7.0422544	4.25964	20.521	0.0	2900	2898	2898	0.0	20	66	170	302	427	4998	0	230	2020-02-29_151015
108	5000	2100	0	0	2	0	2	2666	4.239319	5.995302268609331	8.478638	0.0	2.0	1319.0	7.0422544	4.25964	20.521	0.0	2900	2898	2898	0.0	20	66	170	302	427	4998	0	230	2020-02-29_151015
108	5000	2100	0	0	2	0	2	2666	4.239319	5.995302268609331	8.478638	0.0	2.0	1319.0	7.0422544	4.25964	20.521	0.0	2900	2898	2898	0.0	20	66	170	302	427	4998	0	230	2020-02-29_151015
109	5000	2100	0	0	2	0	2	2666	4.239319	5.995302268609331	8.478638	0.0	2.0	1319.0	7.0422544	4.25964	20.521	0.0	2900	2898	2898	0.0	20	66	170	302	427	4998	0	230	2020-02-29_151015
109	5000	2100	0	0	1	0	3	2666	9.93086	10.73092449318863	21.313942	0.0	3.0	1319.0	7.0422544	4.25964	20.521	0.0	2900	2899	2899	0.33333334	20	66	170	302	427	4997	0	230	2020-02-29_151015
109	5000	2100	0	0	1	0	3	2666	9.93086	10.73092449318863	21.313942	0.0	3.0	1319.0	7.0422544	4.25964	20.521	0.0	2900	2899	2899	0.33333334	20	66	170	302	427	4997	0	230	2020-02-29_151016
110	5000	2100	0	0	1	0	3	2666	9.93086	10.73092449318863	21.313942	0.0	3.0	1319.0	7.0422544	4.25964	20.521	0.0	2900	2899	2899	0.33333334	20	66	170	302	427	4997	0	230	2020-02-29_151016
110	5000	2100	0	0	0	0	4	2666	10.510979	8.838249086307824	21.313942	0.0	4.0	1319.0	7.0422544	4.25964	20.521	0.0	2900	2900	2900	0.5	20	66	170	302	427	4996	0	230	2020-02-29_151016
110	5000	2100	0	0	0	0	4	2666	10.510979	8.838249086307824	21.313942	0.0	4.0	1319.0	7.0422544	4.25964	20.521	0.0	2900	2900	2900	0.5	20	66	170	302	427	4996	0	230	2020-02-29_151016
111	5000	2100	0	0	0	0	4	2666	10.510979	8.838249086307824	21.313942	0.0	4.0	1319.0	7.0422544	4.25964	20.521	0.0	2900	2900	2900	0.5	20	66	170	302	427	4996	0	230	2020-02-29_151016
111	5000	2100	0	0	0	0	4	2666	10.510979	8.838249086307824	21.313942	0.0	4.0	1319.0	7.0422544	4.25964	20.521	0.0	2900	2900	2900	0.5	20	66	170	302	427	4996	0	230	2020-02-29_151016
111	5000	2100	0	0	0	0	4	2666	10.510979	8.838249086307824	21.313942	0.0	4.0	1319.0	7.0422544	4.25964	20.521	0.0	2900	2900	2900	0.5	20	66	170	302	427	4996	0	230	2020-02-29_151016
112	5000	2100	0	0	0	0	4	2666	10.510979	8.838249086307824	21.313942	0.0	4.0	1319.0	7.0422544	4.25964	20.521	0.0	2900	2900	2900	0.5	20	66	170	302	427	4996	0	230	2020-02-29_151017
112	5000	2100	0	0	0	0	4	2666	10.510979	8.838249086307824	21.313942	0.0	4.0	1319.0	7.0422544	4.25964	20.521	0.0	2900	2900	2900	0.5	20	66	170	302	427	4996	0	230	2020-02-29_151017
112	5000	2100	0	0	0	0	3	2666	14.014638	6.59683169988158	21.313942	8.478638	3.0	1319.0	7.0422544	4.25964	20.521	0.0	2900	2900	2900	0.6666667	20	66	170	302	427	4997	0	231	2020-02-29_151017
113	5000	2100	0	0	0	0	2	2667	16.782639	6.408230805620649	21.313942	12.251335	2.0	1319.0	7.0422544	4.25964	20.521	0.0	2900	2900	2900	1.0	20	66	170	302	427	4998	0	231	2020-02-29_151017
113	5000	2100	0	0	0	0	2	2667	16.782639	6.408230805620649	21.313942	12.251335	2.0	1319.0	7.0422544	4.25964	20.521	0.0	2900	2900	2900	1.0	20	66	170	302	427	4998	0	231	2020-02-29_151017
113	5000	2100	0	0	0	0	2	2667	16.782639	6.408230805620649	21.313942	12.251335	2.0	1319.0	7.0422544	4.25964	20.521	0.0	2900	2900	2900	1.0	20	66	170	302	427	4998	0	231	2020-02-29_151017
114	5000	2100	0	0	0	0	2	2667	16.782639	6.408230805620649	21.313942	12.251335	2.0	1319.0	7.0422544	4.25964	20.521	0.0	2900	2900	2900	1.0	20	66	170	302	427	4998	0	231	2020-02-29_151017
114	5000	2100	0	0	0	0	2	2667	16.782639	6.408230805620649	21.313942	12.251335	2.0	1319.0	7.0422544	4.25964	20.521	0.0	2900	2900	2900	1.0	20	66	170	302	427	4998	0	231	2020-02-29_151018
114	5000	2100	0	0	0	0	2	2667	16.782639	6.408230805620649	21.313942	12.251335	2.0	1319.0	7.0422544	4.25964	20.521	0.0	2900	2900	2900	1.0	20	66	170	302	427	4998	0	231	2020-02-29_151018
115	5000	2100	0	0	0	0	2	2667	16.782639	6.408230805620649	21.313942	12.251335	2.0	1319.0	7.0422544	4.25964	20.521	0.0	2900	2900	2900	1.0	20	66	170	302	427	4998	0	231	2020-02-29_151018
115	5000	2100	0	0	0	0	2	2667	16.782639	6.408230805620649	21.313942	12.251335	2.0	1319.0	7.0422544	4.25964	20.521	0.0	2900	2900	2900	1.0	20	66	170	302	427	4998	0	231	2020-02-29_151018
115	5000	2100	0	0	0	0	2	2667	16.782639	6.408230805620649	21.313942	12.251335	2.0	1319.0	7.0422544	4.25964	20.521	0.0	2900	2900	2900	1.0	20	66	170	302	427	4998	0	231	2020-02-29_151018
116	5000	2100	0	0	0	0	2	2667	16.782639	6.408230805620649	21.313942	12.251335	2.0	1319.0	7.0422544	4.25964	20.521	0.0	2900	2900	2900	1.0	20	66	170	302	427	4998	0	231	2020-02-29_151018
116	5000	2100	0	0	0	0	2	2667	16.782639	6.408230805620649	21.313942	12.251335	2.0	1319.0	7.0422544	4.25964	20.521	0.0	2900	2900	2900	1.0	20	66	170	302	427	4998	0	231	2020-02-29_151018
116	5000	2100	0	0	0	0	2	2667	16.782639	6.408230805620649	21.313942	12.251335	2.0	1319.0	7.0422544	4.25964	20.521	0.0	2900	2900	2900	1.0	20	66	170	302	427	4998	0	231	2020-02-29_151019
117	5000	2100	0	0	0	0	2	2667	16.782639	6.408230805620649	21.313942	12.251335	2.0	1319.0	7.0422544	4.25964	20.521	0.0	2900	2900	2900	1.0	20	66	170	302	427	4998	0	231	2020-02-29_151019
117	5000	2100	0	0	0	0	2	2667	16.782639	6.408230805620649	21.313942	12.251335	2.0	1319.0	7.0422544	4.25964	20.521	0.0	2900	2900	2900	1.0	20	66	170	302	427	4998	0	231	2020-02-29_151019
117	5000	2100	0	0	0	0	2	2667	16.782639	6.408230805620649	21.313942	12.251335	2.0	1319.0	7.0422544	4.25964	20.521	0.0	2900	2900	2900	1.0	20	66	170	302	427	4998	0	231	2020-02-29_151019
118	5000	2100	0	0	0	0	2	2667	16.782639	6.408230805620649	21.313942	12.251335	2.0	1319.0	7.0422544	4.25964	20.521	0.0	2900	2900	2900	1.0	20	66	170	302	427	4998	0	231	2020-02-29_151019
118	5000	2100	0	0	0	0	2	2667	16.782639	6.408230805620649	21.313942	12.251335	2.0	1319.0	7.0422544	4.25964	20.521	0.0	2900	2900	2900	1.0	20	66	170	302	427	4998	0	231	2020-02-29_151019
118	5000	2100	0	0	0	0	2	2667	16.782639	6.408230805620649	21.313942	12.251335	2.0	1319.0	7.0422544	4.25964	20.521	0.0	2900	2900	2900	1.0	20	66	170	302	427	4998	0	231	2020-02-29_151019
119	5000	2100	0	0	0	0	2	2667	16.782639	6.408230805620649	21.313942	12.251335	2.0	1319.0	7.0422544	4.25964	20.521	0.0	2900	2900	2900	1.0	20	66	170	302	427	4998	0	231	2020-02-29_151020
119	5000	2100	0	0	0	0	2	2667	16.782639	6.408230805620649	21.313942	12.251335	2.0	1319.0	7.0422544	4.25964	20.521	0.0	2900	2900	2900	1.0	20	66	170	302	427	4998	0	231	2020-02-29_151020
119	5000	2100	0	0	0	0	2	2667	16.782639	6.408230805620649	21.313942	12.251335	2.0	1319.0	7.0422544	4.25964	20.521	0.0	2900	2900	2900	1.0	20	66	170	302	427	4998	0	231	2020-02-29_151020
120	5000	2100	0	0	0	0	2	2667	16.782639	6.408230805620649	21.313942	12.251335	2.0	1319.0	7.0422544	4.25964	20.521	0.0	2900	2900	2900	1.0	20	66	170	302	427	4998	0	231	2020-02-29_151020
120	5000	2100	0	0	0	0	2	2667	16.782639	6.408230805620649	21.313942	12.251335	2.0	1319.0	7.0422544	4.25964	20.521	0.0	2900	2900	2900	1.0	20	66	170	302	427	4998	0	231	2020-02-29_151020
120	5000	2100	0	0	0	0	2	2667	16.782639	6.408230805620649	21.313942	12.251335	2.0	1319.0	7.0422544	4.25964	20.521	0.0	2900	2900	2900	1.0	20	66	170	302	427	4998	0	231	2020-02-29_151020
121	5000	2100	0	0	0	0	2	2667	16.782639	6.408230805620649	21.313942	12.251335	2.0	1319.0	7.0422544	4.25964	20.521	0.0	2900	2900	2900	1.0	20	66	170	302	427	4998	0	231	2020-02-29_151020
121	5000	2100	0	0	0	0	2	2667	16.782639	6.408230805620649	21.313942	12.251335	2.0	1319.0	7.0422544	4.25964	20.521	0.0	2900	2900	2900	1.0	20	66	170	302	427	4998	0	231	2020-02-29_151021
121	5000	2100	0	0	0	0	2	2667	16.782639	6.408230805620649	21.313942	12.251335	2.0	1319.0	7.0422544	4.25964	20.521	0.0	2900	2900	2900	1.0	20	66	170	302	427	4998	0	231	2020-02-29_151021
122	5000	2100	0	0	0	0	2	2667	16.782639	6.408230805620649	21.313942	12.251335	2.0	1319.0	7.0422544	4.25964	20.521	0.0	2900	2900	2900	1.0	20	66	170	302	427	4998	0	231	2020-02-29_151021
122	5000	2100	0	0	0	0	2	2667	16.782639	6.408230805620649	21.313942	12.251335	2.0	1319.0	7.0422544	4.25964	20.521	0.0	2900	2900	2900	1.0	20	66	170	302	427	4998	0	231	2020-02-29_151021
122	5000	2100	0	0	0	0	2	2667	16.782639	6.408230805620649	21.313942	12.251335	2.0	1319.0	7.0422544	4.25964	20.521	0.0	2900	2900	2900	1.0	20	66	170	302	427	4998	0	231	2020-02-29_151021
123	5000	2100	0	0	0	0	2	2667	16.782639	6.408230805620649	21.313942	12.251335	2.0	1319.0	7.0422544	4.25964	20.521	0.0	2900	2900	2900	1.0	20	66	170	302	427	4998	0	231	2020-02-29_151021
123	5000	2100	0	0	0	0	2	2667	16.782639	6.408230805620649	21.313942	12.251335	2.0	1319.0	7.0422544	4.25964	20.521	0.0	2900	2900	2900	1.0	20	66	170	302	427	4998	0	231	2020-02-29_151021
123	5000	2100	0	0	0	0	2	2667	16.782639	6.408230805620649	21.313942	12.251335	2.0	1319.0	7.0422544	4.25964	20.521	0.0	2900	2900	2900	1.0	20	66	170	302	427	4998	0	231	2020-02-29_151022
124	5000	2100	0	0	0	0	2	2667	16.782639	6.408230805620649	21.313942	12.251335	2.0	1319.0	7.0422544	4.25964	20.521	0.0	2900	2900	2900	1.0	20	66	170	302	427	4998	0	231	2020-02-29_151022
124	5000	2100	0	0	0	0	1	2668	12.251335	NaN	12.251335	12.251335	1.0	1319.0	7.0422544	4.25964	20.521	0.0	2900	2900	2900	1.0	20	66	170	302	427	4999	0	231	2020-02-29_151022
124	5000	2100	0	0	0	0	1	2668	12.251335	NaN	12.251335	12.251335	1.0	1319.0	7.0422544	4.25964	20.521	0.0	2900	2900	2900	1.0	20	66	170	302	427	4999	0	231	2020-02-29_151022
125	5000	2100	0	0	0	0	1	2668	12.251335	NaN	12.251335	12.251335	1.0	1319.0	7.0422544	4.25964	20.521	0.0	2900	2900	2900	1.0	20	66	170	302	427	4999	0	231	2020-02-29_151022
125	5000	2100	0	0	0	0	1	2668	12.251335	NaN	12.251335	12.251335	1.0	1319.0	7.0422544	4.25964	20.521	0.0	2900	2900	2900	1.0	20	66	170	302	427	4999	0	231	2020-02-29_151022
125	5000	2100	0	0	0	0	1	2668	12.251335	NaN	12.251335	12.251335	1.0	1319.0	7.0422544	4.25964	20.521	0.0	2900	2900	2900	1.0	20	66	170	302	427	4999	0	231	2020-02-29_151023
126	5000	2100	0	0	0	0	1	2668	12.251335	NaN	12.251335	12.251335	1.0	1319.0	7.0422544	4.25964	20.521	0.0	2900	2900	2900	1.0	20	66	170	302	427	4999	0	231	2020-02-29_151023
126	5000	2100	0	0	0	0	0	2669	NaN	-0.0	9999.0	9999.0	0.0	1319.0	7.0422544	4.25964	20.521	0.0	2900	2900	2900	0.0	20	66	170	302	427	5000	0	231	2020-02-29_151023
126	5000	2100	0	0	0	0	0	2669	NaN	-0.0	9999.0	9999.0	0.0	1319.0	7.0422544	4.25964	20.521	0.0	2900	2900	2900	0.0	20	66	170	302	427	5000	0	231	2020-02-29_151023
127	5000	2100	0	0	0	0	0	2669	NaN	-0.0	9999.0	9999.0	0.0	1319.0	7.0422544	4.25964	20.521	0.0	2900	2900	2900	0.0	20	66	170	302	427	5000	0	231	2020-02-29_151023
127	5000	2100	0	0	0	0	0	2669	NaN	-0.0	9999.0	9999.0	0.0	1319.0	7.0422544	4.25964	20.521	0.0	2900	2900	2900	0.0	20	66	170	302	427	5000	0	231	2020-02-29_151023
127	5000	2100	0	0	0	0	0	2669	NaN	-0.0	9999.0	9999.0	0.0	1319.0	7.0422544	4.25964	20.521	0.0	2900	2900	2900	0.0	20	66	170	302	427	5000	0	231	2020-02-29_151023
128	5000	2100	0	0	0	0	0	2669	NaN	-0.0	9999.0	9999.0	0.0	1319.0	7.0422544	4.25964	20.521	0.0	2900	2900	2900	0.0	20	66	170	302	427	5000	0	231	2020-02-29_151024
128	5000	2100	0	0	0	0	0	2669	NaN	-0.0	9999.0	9999.0	0.0	1319.0	7.0422544	4.25964	20.521	0.0	2900	2900	2900	0.0	20	66	170	302	427	5000	0	231	2020-02-29_151024
128	5000	2100	0	0	0	0	0	2669	NaN	-0.0	9999.0	9999.0	0.0	1319.0	7.0422544	4.25964	20.521	0.0	2900	2900	2900	0.0	20	66	170	302	427	5000	0	231	2020-02-29_151024
129	5000	2100	0	0	0	0	0	2669	NaN	-0.0	9999.0	9999.0	0.0	1319.0	7.0422544	4.25964	20.521	0.0	2900	2900	2900	0.0	20	66	170	302	427	5000	0	231	2020-02-29_151024
129	5000	2100	0	0	0	0	0	2669	NaN	-0.0	9999.0	9999.0	0.0	1319.0	7.0422544	4.25964	20.521	0.0	2900	2900	2900	0.0	20	66	170	302	427	5000	0	231	2020-02-29_151024
129	5000	2100	0	0	0	0	0	2669	NaN	-0.0	9999.0	9999.0	0.0	1319.0	7.0422544	4.25964	20.521	0.0	2900	2900	2900	0.0	20	66	170	302	427	5000	0	231	2020-02-29_151024
130	5000	2100	0	0	0	0	0	2669	NaN	-0.0	9999.0	9999.0	0.0	1319.0	7.0422544	4.25964	20.521	0.0	2900	2900	2900	0.0	20	66	170	302	427	5000	0	231	2020-02-29_151024
130	5000	2100	0	0	0	0	0	2669	NaN	-0.0	9999.0	9999.0	0.0	1319.0	7.0422544	4.25964	20.521	0.0	2900	2900	2900	0.0	20	66	170	302	427	5000	0	231	2020-02-29_151025
130	5000	2100	0	0	0	0	0	2669	NaN	-0.0	9999.0	9999.0	0.0	1319.0	7.0422544	4.25964	20.521	0.0	2900	2900	2900	0.0	20	66	170	302	427	5000	0	231	2020-02-29_151025
131	5000	2100	0	0	0	0	0	2669	NaN	-0.0	9999.0	9999.0	0.0	1319.0	7.0422544	4.25964	20.521	0.0	2900	2900	2900	0.0	20	66	170	302	427	5000	0	231	2020-02-29_151025
131	5000	2100	0	0	0	0	0	2669	NaN	-0.0	9999.0	9999.0	0.0	1319.0	7.0422544	4.25964	20.521	0.0	2900	2900	2900	0.0	20	66	170	302	427	5000	0	231	2020-02-29_151025
131	5000	2100	0	0	0	0	0	2669	NaN	-0.0	9999.0	9999.0	0.0	1319.0	7.0422544	4.25964	20.521	0.0	2900	2900	2900	0.0	20	66	170	302	427	5000	0	231	2020-02-29_151025
132	5000	2100	0	0	0	0	0	2669	NaN	-0.0	9999.0	9999.0	0.0	1319.0	7.0422544	4.25964	20.521	0.0	2900	2900	2900	0.0	20	66	170	302	427	5000	0	231	2020-02-29_151026
132	5000	2100	0	0	0	0	0	2669	NaN	-0.0	9999.0	9999.0	0.0	1319.0	7.0422544	4.25964	20.521	0.0	2900	2900	2900	0.0	20	66	170	302	427	5000	0	231	2020-02-29_151026
132	5000	2100	0	0	0	0	0	2669	NaN	-0.0	9999.0	9999.0	0.0	1319.0	7.0422544	4.25964	20.521	0.0	2900	2900	2900	0.0	20	66	170	302	427	5000	0	231	2020-02-29_151026
133	5000	2100	0	0	0	0	0	2669	NaN	-0.0	9999.0	9999.0	0.0	1319.0	7.0422544	4.25964	20.521	0.0	2900	2900	2900	0.0	20	66	170	302	427	5000	0	231	2020-02-29_151026
133	5000	2100	0	0	0	0	0	2669	NaN	-0.0	9999.0	9999.0	0.0	1319.0	7.0422544	4.25964	20.521	0.0	2900	2900	2900	0.0	20	66	170	302	427	5000	0	231	2020-02-29_151026
133	5000	2100	0	0	0	0	0	2669	NaN	-0.0	9999.0	9999.0	0.0	1319.0	7.0422544	4.25964	20.521	0.0	2900	2900	2900	0.0	20	66	170	302	427	5000	0	231	2020-02-29_151026
134	5000	2100	0	0	0	0	0	2669	NaN	-0.0	9999.0	9999.0	0.0	1319.0	7.0422544	4.25964	20.521	0.0	2900	2900	2900	0.0	20	66	170	302	427	5000	0	231	2020-02-29_151027
134	5000	2100	0	0	0	0	0	2669	NaN	-0.0	9999.0	9999.0	0.0	1319.0	7.0422544	4.25964	20.521	0.0	2900	2900	2900	0.0	20	66	170	302	427	5000	0	231	2020-02-29_151027
134	5000	2100	0	0	0	0	0	2669	NaN	-0.0	9999.0	9999.0	0.0	1319.0	7.0422544	4.25964	20.521	0.0	2900	2900	2900	0.0	20	66	170	302	427	5000	0	231	2020-02-29_151027
135	5000	2100	0	0	0	0	0	2669	NaN	-0.0	9999.0	9999.0	0.0	1319.0	7.0422544	4.25964	20.521	0.0	2900	2900	2900	0.0	20	66	170	302	427	5000	0	231	2020-02-29_151027
135	5000	2100	0	0	0	0	0	2669	NaN	-0.0	9999.0	9999.0	0.0	1319.0	7.0422544	4.25964	20.521	0.0	2900	2900	2900	0.0	20	66	170	302	427	5000	0	231	2020-02-29_151027
135	5000	2100	0	0	0	0	0	2669	NaN	-0.0	9999.0	9999.0	0.0	1319.0	7.0422544	4.25964	20.521	0.0	2900	2900	2900	0.0	20	66	170	302	427	5000	0	231	2020-02-29_151027
