# Supplementary material for: Discrete simulation analysis of COVID-19 and prediction of isolation bed numbers
Source: PeerJ. 2021 Jun 23;9:e11629. doi: 10.7717/peerj.11629 (PMC8234972; doi:10.7717/peerj.11629)
Supplement: Supplemental Information 3 [file peerj-09-11629-s003.zip › raw_data/Hospital response time_output_2020-02-29_151033.csv]

worldTime(Day)	CITY_PERSON_SIZE	NORMAL	SHADOW	SUPER	CONFIRMED	DIAGNOSIS	FREEZE	CURED	shadow_average	shadow_std	shadow_max	shadow_min	real_countTmp	max_count	count_shadow_average	count_shadow_std	count_shadow_max	count_shadow_min	sum_confirmed_mark	sum_diagnosis_mark	sum_freeze_mark	r0	G1num	G2num	G3Num	G4Num	G5Num	BED_CanUse	BED_Need	DEATH	recordTime
0	5000	4974	26	0	0	0	0	0	NaN	-0.0	9999.0	9999.0	0.0	0.0	NaN	-0.0	9999.0	9999.0	0	0	0	0.0	0	0	0	0	0	5000	0	0	2020-02-29_151034
0	5000	4971	26	0	3	0	0	0	NaN	-0.0	9999.0	9999.0	0.0	0.0	NaN	-0.0	9999.0	9999.0	3	0	0	0.0	0	0	0	0	0	5000	0	0	2020-02-29_151034
0	5000	4967	29	0	4	0	0	0	NaN	-0.0	9999.0	9999.0	0.0	0.0	NaN	-0.0	9999.0	9999.0	4	0	0	0.0	0	0	0	0	0	5000	0	0	2020-02-29_151035
1	5000	4958	37	0	5	0	0	0	NaN	-0.0	9999.0	9999.0	0.0	0.0	NaN	-0.0	9999.0	9999.0	5	0	0	0.0	0	0	0	0	0	5000	0	0	2020-02-29_151035
1	5000	4948	46	0	6	0	0	0	NaN	-0.0	9999.0	9999.0	0.0	0.0	NaN	-0.0	9999.0	9999.0	6	0	0	0.0	0	0	0	0	0	5000	0	0	2020-02-29_151035
1	5000	4933	61	0	6	0	0	0	NaN	-0.0	9999.0	9999.0	0.0	0.0	NaN	-0.0	9999.0	9999.0	6	0	0	0.0	0	0	0	0	0	5000	0	0	2020-02-29_151035
2	5000	4925	68	0	7	0	0	0	NaN	-0.0	9999.0	9999.0	0.0	0.0	NaN	-0.0	9999.0	9999.0	7	0	0	0.0	0	0	0	0	0	5000	0	0	2020-02-29_151036
2	5000	4916	77	0	7	0	0	0	NaN	-0.0	9999.0	9999.0	0.0	0.0	NaN	-0.0	9999.0	9999.0	7	0	0	0.0	0	0	0	0	0	5000	0	0	2020-02-29_151036
2	5000	4902	90	0	8	0	0	0	NaN	-0.0	9999.0	9999.0	0.0	0.0	NaN	-0.0	9999.0	9999.0	8	0	0	0.0	0	0	0	0	0	5000	0	0	2020-02-29_151036
3	5000	4887	103	0	8	0	2	0	0.0	0.0	0.0	0.0	2.0	2.0	0.0	0.0	0.0	0.0	10	2	2	1.5	2	0	0	0	0	4998	0	0	2020-02-29_151036
3	5000	4872	116	0	9	0	3	0	0.050045248	0.0866809085813231	0.15013574	0.0	3.0	3.0	0.050045248	0.08668091	0.15013574	0.0	12	3	3	1.6666666	2	0	1	0	0	4997	0	0	2020-02-29_151036
3	5000	4859	126	0	10	0	5	0	0.1307089	0.2182527578677775	0.5034088	0.0	5.0	5.0	0.1307089	0.21825276	0.5034088	0.0	15	5	5	1.8	3	1	1	0	0	4995	0	0	2020-02-29_151037
4	5000	4844	141	0	10	0	5	0	0.1307089	0.2182527578677775	0.5034088	0.0	5.0	5.0	0.1307089	0.21825276	0.5034088	0.0	15	5	5	1.8	3	1	1	0	0	4995	0	0	2020-02-29_151037
4	5000	4828	155	0	11	0	6	0	0.255618	0.3629340286496159	0.88016343	0.0	6.0	6.0	0.255618	0.36293402	0.88016343	0.0	17	6	6	1.6666666	3	2	1	0	0	4994	0	0	2020-02-29_151037
4	5000	4805	173	0	15	0	7	0	0.21910115	0.3451114915292459	0.88016343	0.0	7.0	7.0	0.21910115	0.3451115	0.88016343	0.0	22	7	7	1.7142857	3	3	1	0	0	4993	0	0	2020-02-29_151037
5	5000	4778	197	0	18	0	7	0	0.21910115	0.3451114915292459	0.88016343	0.0	7.0	7.0	0.21910115	0.3451115	0.88016343	0.0	25	7	7	1.7142857	3	3	1	0	0	4993	0	0	2020-02-29_151037
5	5000	4755	214	0	24	0	7	0	0.21910115	0.3451114915292459	0.88016343	0.0	7.0	7.0	0.21910115	0.3451115	0.88016343	0.0	31	7	7	1.7142857	3	3	1	0	0	4993	0	0	2020-02-29_151038
5	5000	4726	234	0	32	0	8	0	0.23283936	0.32186533024531067	0.88016343	0.0	8.0	8.0	0.23283936	0.32186532	0.88016343	0.0	40	8	8	1.625	3	3	1	1	0	4992	0	0	2020-02-29_151038
6	5000	4698	257	0	35	0	10	0	0.37520105	0.5513648870557306	1.7193005	0.0	10.0	10.0	0.37520105	0.5513649	1.7193005	0.0	45	10	10	1.6	3	4	2	1	0	4990	0	0	2020-02-29_151038
6	5000	4654	290	0	43	0	13	0	0.64157283	0.9314394559734105	3.0328987	0.0	13.0	13.0	0.64157283	0.93143946	3.0328987	0.0	56	13	13	1.9230769	4	4	3	2	0	4987	0	0	2020-02-29_151038
6	5000	4621	313	0	51	0	15	0	0.8981268	1.158899879268331	3.5592785	0.0	15.0	15.0	0.8981268	1.1588999	3.5592785	0.0	66	15	15	2.0	4	5	4	2	0	4985	0	0	2020-02-29_151038
7	5000	4567	361	0	56	0	16	0	0.84199387	1.1418962579595204	3.5592785	0.0	16.0	16.0	0.84199387	1.1418962	3.5592785	0.0	72	16	16	1.9375	4	5	4	3	0	4984	0	0	2020-02-29_151039
7	5000	4522	400	0	58	0	20	0	0.78423434	1.112089302034584	3.5592785	0.0	20.0	20.0	0.78423434	1.1120893	3.5592785	0.0	78	20	20	2.05	4	6	5	4	0	4980	0	0	2020-02-29_151039
7	5000	4479	429	0	70	0	22	0	0.928194	1.2165268893925243	3.5968604	0.0	22.0	22.0	0.928194	1.2165269	3.5968604	0.0	92	22	22	2.1363637	4	6	6	5	0	4978	0	0	2020-02-29_151039
8	5000	4437	457	0	79	0	27	0	1.0605212	1.3993479146717165	4.687036	0.0	27.0	27.0	1.0605212	1.3993479	4.687036	0.0	106	27	27	2.2962964	4	7	8	7	0	4973	0	0	2020-02-29_151040
8	5000	4381	500	0	85	0	34	0	1.2737554	1.6367456256417034	5.3305135	0.0	34.0	34.0	1.2737554	1.6367456	5.3305135	0.0	119	34	34	2.235294	5	8	11	7	2	4966	0	0	2020-02-29_151040
8	5000	4336	531	0	92	0	41	0	1.4990997	1.7715240776887031	5.372818	0.0	41.0	41.0	1.4990997	1.7715241	5.372818	0.0	133	41	41	2.195122	6	8	15	8	3	4959	0	0	2020-02-29_151040
9	5000	4288	562	0	101	0	49	0	1.4020258	1.6905047192331384	5.372818	0.0	49.0	49.0	1.4020258	1.6905047	5.372818	0.0	150	49	49	2.0408163	6	9	18	10	3	4951	0	0	2020-02-29_151040
9	5000	4227	606	0	108	0	59	0	1.5664929	1.8084856499484137	6.118305	0.0	59.0	59.0	1.5664929	1.8084856	6.118305	0.0	167	59	59	1.9661016	6	12	20	10	5	4941	0	0	2020-02-29_151041
9	5000	4149	665	0	117	0	68	0	1.6869476	1.8363047131099044	6.118305	0.0	68.0	68.0	1.6869476	1.8363047	6.118305	0.0	186	69	69	1.9852941	6	15	22	13	6	4932	0	1	2020-02-29_151041
10	5000	4094	700	0	132	0	73	0	1.7250855	1.8650856478049664	6.118305	0.0	73.0	73.0	1.7250855	1.8650856	6.118305	0.0	206	74	74	1.8904109	6	16	24	14	7	4927	0	1	2020-02-29_151042
10	5000	4051	722	0	149	0	77	0	1.7800688	1.8707661192557776	6.118305	0.0	77.0	77.0	1.7800688	1.8707662	6.118305	0.0	227	78	78	1.8441558	6	17	24	14	8	4923	0	1	2020-02-29_151042
10	5000	3997	755	0	148	0	99	0	1.9058133	2.0926895872434423	7.538936	0.0	99.0	99.0	1.9058133	2.0926895	7.538936	0.0	248	100	100	1.7373737	8	20	31	18	10	4901	0	1	2020-02-29_151042
11	5000	3930	797	0	162	0	110	0	1.9766237	2.192237519545282	7.538936	0.0	110.0	110.0	1.9766237	2.1922376	7.538936	0.0	273	111	111	1.6363636	8	22	34	22	11	4890	0	1	2020-02-29_151043
11	5000	3853	847	0	178	0	121	0	2.0325243	2.196155318432242	7.538936	0.0	121.0	121.0	2.0325243	2.1961553	7.538936	0.0	300	122	122	1.6115702	8	22	39	23	15	4879	0	1	2020-02-29_151043
11	5000	3797	881	0	186	0	135	0	2.180068	2.3134630620714676	8.660467	0.0	135.0	135.0	2.180068	2.313463	8.660467	0.0	322	136	136	1.6666666	10	25	41	26	16	4865	0	1	2020-02-29_151043
12	5000	3740	912	0	195	0	152	0	2.282847	2.326445107864096	8.660467	0.0	152.0	152.0	2.282847	2.326445	8.660467	0.0	348	153	153	1.6315789	10	27	44	32	21	4848	0	1	2020-02-29_151044
12	5000	3684	930	0	217	0	168	0	2.3328767	2.3081961094066465	8.660467	0.0	168.0	168.0	2.3328767	2.308196	8.660467	0.0	386	169	169	1.625	10	31	45	36	24	4832	0	1	2020-02-29_151044
12	5000	3618	971	0	217	0	193	0	2.417472	2.3973540303620804	8.660467	0.0	193.0	193.0	2.417472	2.3973541	8.660467	0.0	411	194	194	1.6321243	10	36	49	39	30	4807	0	1	2020-02-29_151045
13	5000	3581	969	0	240	0	209	0	2.4790833	2.5023689490272343	9.970131	0.0	209.0	209.0	2.4790833	2.502369	9.970131	0.0	450	210	210	1.6555024	12	36	52	42	36	4791	0	1	2020-02-29_151045
13	5000	3528	984	0	256	0	231	0	2.526666	2.5291353976868782	9.970131	0.0	231.0	231.0	2.526666	2.5291355	9.970131	0.0	488	232	232	1.6493506	12	38	54	49	39	4769	0	1	2020-02-29_151046
13	5000	3467	1015	0	264	0	253	0	2.4940913	2.513924539312083	9.970131	0.0	253.0	253.0	2.4940913	2.5139246	9.970131	0.0	518	254	254	1.5770751	12	40	58	54	45	4747	0	1	2020-02-29_151046
14	5000	3412	1038	0	273	0	276	0	2.598102	2.563448660562438	10.68793	0.0	276.0	276.0	2.598102	2.5634487	10.68793	0.0	550	277	277	1.5942029	13	41	63	60	53	4724	0	1	2020-02-29_151046
14	5000	3362	1050	0	286	0	301	0	2.7426968	2.6440111829374033	11.270562	0.0	301.0	301.0	2.7426968	2.6440113	11.270562	0.0	588	302	302	1.6079735	14	42	66	67	58	4699	0	1	2020-02-29_151047
14	5000	3319	1065	0	287	0	326	0	2.7662785	2.6731304766046105	11.394479	0.0	326.0	326.0	2.7662785	2.6731305	11.394479	0.0	616	329	329	1.5797546	15	44	68	74	63	4674	0	3	2020-02-29_151047
15	5000	3259	1081	0	303	0	352	0	2.7906318	2.731782741660075	11.588949	0.0	352.0	352.0	2.7906318	2.7317827	11.588949	0.0	660	357	357	1.5369319	15	44	74	80	65	4648	0	5	2020-02-29_151048
15	5000	3204	1101	0	306	0	383	1	2.9945445	2.8336860399806385	12.327247	0.0	383.0	383.0	2.9945445	2.833686	12.327247	0.0	695	389	389	1.5926893	16	46	81	87	72	4617	0	5	2020-02-29_151048
15	5000	3171	1100	0	309	0	414	1	3.072953	2.9167394538153166	12.38007	0.0	414.0	414.0	3.072953	2.9167395	12.38007	0.0	729	420	420	1.5966184	16	49	83	95	77	4586	0	5	2020-02-29_151049
16	5000	3147	1090	0	310	0	446	1	3.186644	2.9434429680813685	12.38007	0.0	446.0	446.0	3.186644	2.943443	12.38007	0.0	763	453	453	1.5896862	16	50	89	102	87	4554	0	6	2020-02-29_151049
16	5000	3107	1095	0	309	0	481	2	3.3382776	3.017549365255344	13.197032	0.0	481.0	481.0	3.3382776	3.0175493	13.197032	0.0	798	489	489	1.5800415	18	54	96	108	96	4519	0	6	2020-02-29_151050
16	5000	3077	1078	0	320	0	515	2	3.426958	3.0647666483877405	13.197032	0.0	515.0	515.0	3.426958	3.0647666	13.197032	0.0	845	525	525	1.5747573	18	57	99	119	106	4485	0	8	2020-02-29_151050
17	5000	3033	1083	0	329	0	545	2	3.4763527	3.0817643546807343	13.197032	0.0	545.0	545.0	3.4763527	3.0817645	13.197032	0.0	884	555	555	1.5522935	18	57	105	127	110	4455	0	8	2020-02-29_151051
17	5000	2999	1070	0	337	0	581	3	3.607414	3.1356716284688475	13.197032	0.0	581.0	581.0	3.607414	3.1356716	13.197032	0.0	931	594	594	1.5370052	18	61	111	137	115	4419	0	10	2020-02-29_151051
17	5000	2957	1067	0	359	0	604	3	3.6842856	3.159095916344895	13.197032	0.0	604.0	604.0	3.6842856	3.159096	13.197032	0.0	976	617	617	1.5364238	18	64	113	142	118	4396	0	10	2020-02-29_151052
18	5000	2917	1069	0	349	0	650	3	3.8416657	3.2611830585550163	13.914248	0.0	650.0	650.0	3.8416657	3.261183	13.914248	0.0	1014	665	665	1.5246154	18	65	120	155	135	4350	0	12	2020-02-29_151052
18	5000	2889	1041	0	372	0	683	3	3.9156682	3.3136558675328764	13.914248	0.0	683.0	683.0	3.9156682	3.3136559	13.914248	0.0	1070	698	698	1.534407	18	69	125	159	143	4317	0	12	2020-02-29_151053
18	5000	2857	1030	0	379	0	717	4	3.9755557	3.3175874904660727	13.914248	0.0	717.0	717.0	3.9755557	3.3175874	13.914248	0.0	1113	734	734	1.5244073	18	69	130	165	151	4283	0	13	2020-02-29_151054
19	5000	2829	1011	0	396	0	745	5	4.0917563	3.354507539539106	15.993178	0.0	745.0	745.0	4.0917563	3.3545074	15.993178	0.0	1160	764	764	1.5127517	19	69	132	168	165	4255	0	14	2020-02-29_151054
19	5000	2800	993	0	408	0	780	5	4.200876	3.419392421136264	16.172014	0.0	780.0	780.0	4.200876	3.4193923	16.172014	0.0	1207	799	799	1.5012821	20	71	135	175	173	4220	0	14	2020-02-29_151055
19	5000	2776	975	0	402	0	826	6	4.3376102	3.4758376833963864	16.172014	0.0	826.0	826.0	4.3376102	3.4758377	16.172014	0.0	1249	847	847	1.4854722	20	72	142	187	182	4174	0	15	2020-02-29_151055
20	5000	2754	958	0	402	0	863	7	4.4393144	3.5018116485731383	16.172014	0.0	863.0	863.0	4.4393144	3.5018117	16.172014	0.0	1288	886	886	1.4577057	20	72	146	200	191	4137	0	16	2020-02-29_151056
20	5000	2729	945	0	391	0	910	9	4.546816	3.5682694413868816	16.172014	0.0	910.0	910.0	4.546816	3.5682695	16.172014	0.0	1326	935	935	1.456044	20	75	152	210	201	4090	0	16	2020-02-29_151056
20	5000	2712	910	0	400	0	949	13	4.6199136	3.567474773400661	16.172014	0.0	949.0	949.0	4.6199136	3.5674748	16.172014	0.0	1378	978	978	1.426765	20	76	156	222	207	4051	0	16	2020-02-29_151057
21	5000	2687	885	0	409	0	986	15	4.6701465	3.588733522170719	17.609886	0.0	986.0	986.0	4.6701465	3.5887334	17.609886	0.0	1428	1019	1019	1.4087222	20	78	159	231	217	4014	0	18	2020-02-29_151057
21	5000	2655	885	0	390	0	1028	18	4.793167	3.578146322261797	17.609886	0.0	1028.0	1028.0	4.793167	3.5781462	17.609886	0.0	1460	1070	1070	1.3832685	20	79	162	242	226	3972	0	24	2020-02-29_151058
21	5000	2627	864	0	394	0	1071	20	4.8641853	3.593466308011183	17.609886	0.0	1071.0	1071.0	4.8641853	3.5934663	17.609886	0.0	1509	1115	1115	1.3669468	20	80	163	255	240	3929	0	24	2020-02-29_151058
22	5000	2608	846	0	384	0	1114	23	4.890311	3.5873666878098227	17.609886	0.0	1114.0	1114.0	4.890311	3.5873666	17.609886	0.0	1546	1162	1162	1.3312387	20	80	165	263	254	3886	0	25	2020-02-29_151059
22	5000	2588	816	0	387	0	1153	31	5.0108695	3.605688284723431	17.609886	0.0	1153.0	1153.0	5.0108695	3.6056883	17.609886	0.0	1596	1209	1209	1.303556	20	81	171	269	261	3847	0	25	2020-02-29_151059
22	5000	2570	792	0	386	0	1191	34	5.0996695	3.629915127983676	17.609886	0.0	1191.0	1191.0	5.0996695	3.6299152	17.609886	0.0	1638	1252	1252	1.29555	20	82	178	271	271	3809	0	27	2020-02-29_151100
23	5000	2548	764	0	398	0	1222	38	5.1757927	3.6582149865914877	17.609886	0.0	1222.0	1222.0	5.1757927	3.658215	17.609886	0.0	1688	1290	1290	1.2790507	20	82	179	275	282	3778	0	30	2020-02-29_151100
23	5000	2527	740	0	407	0	1247	48	5.307868	3.709488306669055	17.609886	0.0	1247.0	1247.0	5.307868	3.7094884	17.609886	0.0	1733	1326	1326	1.2678428	20	83	185	280	295	3753	0	31	2020-02-29_151101
23	5000	2502	725	0	394	0	1287	61	5.4391847	3.733466129552421	17.609886	0.0	1287.0	1287.0	5.4391847	3.7334661	17.609886	0.0	1773	1379	1379	1.2571872	20	85	191	289	306	3713	0	31	2020-02-29_151101
24	5000	2480	712	0	379	0	1326	69	5.529707	3.7453365575012185	17.609886	0.0	1326.0	1326.0	5.529707	3.7453365	17.609886	0.0	1808	1429	1429	1.2420814	20	86	196	298	320	3674	0	34	2020-02-29_151102
24	5000	2463	699	0	375	0	1350	78	5.591206	3.7428393343769093	17.609886	0.0	1350.0	1350.0	5.591206	3.7428393	17.609886	0.0	1838	1463	1463	1.2244444	20	87	198	305	326	3650	0	35	2020-02-29_151103
24	5000	2442	677	0	371	0	1380	94	5.705069	3.7955043500810763	18.17054	0.0	1380.0	1380.0	5.705069	3.7955043	18.17054	0.0	1881	1510	1510	1.2086957	20	88	202	311	336	3620	0	36	2020-02-29_151103
25	5000	2429	663	0	360	0	1407	100	5.784312	3.823917365350461	18.17054	0.0	1407.0	1407.0	5.784312	3.8239174	18.17054	0.0	1908	1548	1548	1.2046908	20	89	205	315	342	3593	0	41	2020-02-29_151104
25	5000	2417	645	0	339	0	1451	103	5.917431	3.873408821495286	18.17054	0.0	1451.0	1451.0	5.917431	3.8734088	18.17054	0.0	1938	1599	1599	1.2012405	20	91	209	323	352	3549	0	45	2020-02-29_151104
25	5000	2401	626	0	332	0	1484	111	6.0114837	3.9036838494863697	18.17054	0.0	1484.0	1484.0	6.0114837	3.903684	18.17054	0.0	1973	1641	1641	1.1967655	20	93	214	329	359	3516	0	46	2020-02-29_151105
26	5000	2385	613	0	313	0	1517	125	6.1317344	3.9248606954746603	18.17054	0.0	1517.0	1517.0	6.1317344	3.9248607	18.17054	0.0	2002	1689	1689	1.1898484	20	93	217	337	371	3483	0	47	2020-02-29_151105
26	5000	2367	600	0	299	0	1552	134	6.213349	3.944904208065822	18.17054	0.0	1552.0	1552.0	6.213349	3.944904	18.17054	0.0	2033	1734	1734	1.1668814	20	93	217	345	383	3448	0	48	2020-02-29_151106
26	5000	2356	576	0	295	0	1576	148	6.292371	3.956066981898941	20.64583	0.0	1576.0	1576.0	6.292371	3.956067	20.64583	0.0	2068	1773	1773	1.1497462	20	96	217	351	393	3424	0	49	2020-02-29_151106
27	5000	2342	552	0	295	0	1592	170	6.4126067	3.9815927402877005	20.64583	0.0	1592.0	1592.0	6.4126067	3.9815927	20.64583	0.0	2106	1811	1811	1.1457286	20	96	218	354	408	3408	0	49	2020-02-29_151107
27	5000	2326	532	0	303	0	1596	192	6.5148315	3.997742134857981	20.64583	0.0	1596.0	1596.0	6.5148315	3.9977422	20.64583	0.0	2142	1839	1839	1.1541353	20	96	218	359	414	3404	0	51	2020-02-29_151107
27	5000	2311	524	0	283	0	1615	212	6.63459	4.0173936800605965	20.64583	0.0	1615.0	1615.0	6.63459	4.0173936	20.64583	0.0	2165	1882	1882	1.1547987	20	96	220	364	427	3385	0	55	2020-02-29_151108
28	5000	2295	505	0	291	0	1622	226	6.7026525	4.0279191324853825	20.64583	0.0	1622.0	1622.0	6.7026525	4.0279193	20.64583	0.0	2200	1909	1909	1.1424167	20	97	222	365	436	3378	0	61	2020-02-29_151108
28	5000	2283	485	0	292	0	1627	251	6.772508	4.037840903803506	20.64583	0.0	1627.0	1627.0	6.772508	4.037841	20.64583	0.0	2232	1940	1940	1.127228	20	98	225	369	441	3373	0	62	2020-02-29_151109
28	5000	2270	465	0	290	0	1635	275	6.8485975	4.052529880006405	20.64583	0.0	1635.0	1635.0	6.8485975	4.05253	20.64583	0.0	2265	1975	1975	1.1045872	20	98	225	373	455	3365	0	65	2020-02-29_151109
29	5000	2259	450	0	289	0	1637	297	6.930585	4.065820364102956	20.64583	0.0	1637.0	1637.0	6.930585	4.06582	20.64583	0.0	2291	2002	2002	1.096518	20	98	228	378	456	3363	0	68	2020-02-29_151110
29	5000	2250	427	0	290	0	1643	317	7.0321755	4.081465598891717	20.64583	0.0	1643.0	1643.0	7.0321755	4.0814657	20.64583	0.0	2323	2033	2033	1.0870359	20	98	229	381	460	3357	0	73	2020-02-29_151110
29	5000	2242	407	0	283	0	1647	342	7.1219807	4.102187684867659	20.64583	0.0	1647.0	1647.0	7.1219807	4.1021876	20.64583	0.0	2351	2068	2068	1.074074	20	98	231	390	464	3353	0	79	2020-02-29_151111
30	5000	2232	388	0	273	0	1659	367	7.1699424	4.109134333420212	20.64583	0.0	1659.0	1659.0	7.1699424	4.109134	20.64583	0.0	2380	2107	2107	1.0464135	20	98	232	394	467	3341	0	81	2020-02-29_151111
30	5000	2225	373	0	260	0	1670	389	7.2579284	4.127536802815179	20.64583	0.0	1670.0	1670.0	7.2579284	4.127537	20.64583	0.0	2402	2142	2142	1.0323353	20	99	233	397	474	3330	0	83	2020-02-29_151112
30	5000	2217	360	0	257	0	1665	416	7.3109245	4.148236343478098	20.64583	0.0	1665.0	1670.0	7.2579284	4.127537	20.64583	0.0	2423	2166	2166	1.0096096	20	99	235	399	478	3335	0	85	2020-02-29_151112
31	5000	2208	352	0	238	0	1665	446	7.406741	4.167802401568542	20.64583	0.0	1665.0	1670.0	7.2579284	4.127537	20.64583	0.0	2440	2202	2202	0.987988	20	99	238	403	486	3335	0	91	2020-02-29_151113
31	5000	2199	343	0	225	0	1661	478	7.514558	4.180158413892275	20.64583	0.0	1661.0	1670.0	7.2579284	4.127537	20.64583	0.0	2458	2233	2233	0.9735099	20	100	240	406	487	3339	0	94	2020-02-29_151113
31	5000	2193	327	0	215	0	1664	505	7.597007	4.204602290338752	20.64583	0.0	1664.0	1670.0	7.2579284	4.127537	20.64583	0.0	2480	2265	2265	0.95853364	20	100	242	409	494	3336	0	96	2020-02-29_151114
32	5000	2180	317	0	210	0	1646	549	7.715864	4.222007341661309	20.64583	0.0	1646.0	1670.0	7.2579284	4.127537	20.64583	0.0	2503	2293	2293	0.9574727	20	100	243	413	501	3354	0	98	2020-02-29_151115
32	5000	2173	312	0	190	0	1635	588	7.7680597	4.220613647246828	20.64583	0.0	1635.0	1670.0	7.2579284	4.127537	20.64583	0.0	2515	2325	2325	0.93883795	20	100	245	416	502	3365	0	102	2020-02-29_151115
32	5000	2162	309	0	177	0	1634	614	7.818942	4.227872127349611	20.64583	0.0	1634.0	1670.0	7.2579284	4.127537	20.64583	0.0	2529	2352	2352	0.92288864	20	100	245	420	503	3366	0	104	2020-02-29_151116
33	5000	2149	303	0	168	0	1624	650	7.8997965	4.236581600444699	22.473785	0.0	1624.0	1670.0	7.2579284	4.127537	20.64583	0.0	2548	2380	2380	0.8953202	20	100	246	423	506	3376	0	106	2020-02-29_151116
33	5000	2143	298	0	157	0	1608	684	7.990883	4.286364987339214	22.473785	0.0	1608.0	1670.0	7.2579284	4.127537	20.64583	0.0	2559	2402	2402	0.89241296	20	100	246	425	508	3392	0	110	2020-02-29_151117
33	5000	2136	293	0	148	0	1595	717	8.06181	4.2717350945937405	22.473785	0.0	1595.0	1670.0	7.2579284	4.127537	20.64583	0.0	2571	2423	2423	0.87774295	20	100	247	428	512	3405	0	111	2020-02-29_151117
34	5000	2127	286	0	146	0	1574	750	8.112217	4.279390919921644	22.473785	0.0	1574.0	1670.0	7.2579284	4.127537	20.64583	0.0	2587	2441	2441	0.8653113	20	100	247	430	518	3426	0	117	2020-02-29_151118
34	5000	2120	274	0	148	0	1558	781	8.157684	4.277827098831835	22.473785	0.0	1558.0	1670.0	7.2579284	4.127537	20.64583	0.0	2606	2458	2458	0.85494226	20	100	248	432	523	3442	0	119	2020-02-29_151118
34	5000	2114	266	0	140	0	1540	818	8.243031	4.267087357364606	22.473785	0.0	1540.0	1670.0	7.2579284	4.127537	20.64583	0.0	2620	2480	2480	0.84935063	20	100	250	434	527	3460	0	122	2020-02-29_151119
35	5000	2110	260	0	126	0	1524	854	8.278786	4.294243467978996	22.473785	0.0	1524.0	1670.0	7.2579284	4.127537	20.64583	0.0	2630	2504	2504	0.8333333	20	100	250	437	528	3476	0	126	2020-02-29_151119
35	5000	2106	251	0	127	0	1499	888	8.316059	4.30959321618234	22.473785	0.0	1499.0	1670.0	7.2579284	4.127537	20.64583	0.0	2643	2516	2516	0.81721145	20	100	250	437	532	3501	0	129	2020-02-29_151120
35	5000	2102	242	0	124	0	1477	923	8.376754	4.320407638743941	22.473785	0.0	1477.0	1670.0	7.2579284	4.127537	20.64583	0.0	2656	2532	2532	0.80771834	20	100	250	437	535	3523	0	132	2020-02-29_151120
36	5000	2098	238	0	116	0	1456	960	8.456341	4.316626523296401	22.473785	0.0	1456.0	1670.0	7.2579284	4.127537	20.64583	0.0	2664	2548	2548	0.81387365	20	100	250	437	537	3544	0	132	2020-02-29_151121
36	5000	2096	229	0	115	0	1423	1005	8.520364	4.320662141141173	22.473785	0.0	1423.0	1670.0	7.2579284	4.127537	20.64583	0.0	2675	2560	2560	0.8222066	20	100	250	437	538	3577	0	132	2020-02-29_151121
36	5000	2090	223	0	116	0	1393	1045	8.56425	4.346545959349032	22.473785	0.0	1393.0	1670.0	7.2579284	4.127537	20.64583	0.0	2687	2571	2571	0.8226848	20	100	250	437	540	3607	0	133	2020-02-29_151122
37	5000	2089	205	0	119	0	1372	1079	8.608512	4.329337600892312	22.473785	0.0	1372.0	1670.0	7.2579284	4.127537	20.64583	0.0	2706	2587	2587	0.8104956	20	100	250	437	541	3628	0	136	2020-02-29_151122
37	5000	2085	194	0	115	0	1349	1119	8.66602	4.382926735434723	22.473785	0.0	1349.0	1670.0	7.2579284	4.127537	20.64583	0.0	2721	2606	2606	0.80874723	20	100	250	438	544	3651	0	138	2020-02-29_151123
37	5000	2084	184	0	111	0	1312	1168	8.719423	4.417884562775465	22.473785	0.0	1312.0	1670.0	7.2579284	4.127537	20.64583	0.0	2732	2621	2621	0.80640244	20	100	250	440	547	3688	0	141	2020-02-29_151123
38	5000	2079	178	0	113	0	1280	1208	8.792168	4.433690974980225	22.473785	0.0	1280.0	1670.0	7.2579284	4.127537	20.64583	0.0	2743	2630	2630	0.80078125	20	100	250	440	549	3720	0	142	2020-02-29_151124
38	5000	2073	174	0	110	0	1251	1249	8.829059	4.4685455488905745	22.473785	0.0	1251.0	1670.0	7.2579284	4.127537	20.64583	0.0	2753	2643	2643	0.79456437	20	100	250	442	551	3749	0	143	2020-02-29_151124
38	5000	2069	169	0	106	0	1228	1283	8.905325	4.517828908408806	22.811821	0.0	1228.0	1670.0	7.2579284	4.127537	20.64583	0.0	2762	2656	2656	0.7956026	20	100	250	443	554	3772	0	145	2020-02-29_151125
39	5000	2064	160	0	111	0	1195	1324	8.940666	4.546786907168536	22.811821	0.0	1195.0	1670.0	7.2579284	4.127537	20.64583	0.0	2776	2665	2665	0.76485354	20	100	250	444	557	3805	0	146	2020-02-29_151125
39	5000	2062	153	0	110	0	1167	1360	8.9957	4.588432504118224	23.60102	0.0	1167.0	1670.0	7.2579284	4.127537	20.64583	0.0	2785	2675	2675	0.7455013	20	100	250	445	559	3833	0	148	2020-02-29_151126
39	5000	2058	148	0	106	0	1132	1405	9.040462	4.607992087635559	23.60102	0.0	1132.0	1670.0	7.2579284	4.127537	20.64583	0.0	2794	2688	2688	0.7243816	20	100	251	446	559	3868	0	151	2020-02-29_151126
40	5000	2055	148	0	91	0	1101	1452	9.063115	4.664846587607473	23.60102	0.0	1101.0	1670.0	7.2579284	4.127537	20.64583	0.0	2797	2706	2706	0.7238874	20	100	252	446	562	3899	0	153	2020-02-29_151127
40	5000	2052	137	0	90	0	1074	1492	9.089269	4.691528623638144	25.09996	0.0	1074.0	1670.0	7.2579284	4.127537	20.64583	0.0	2811	2721	2721	0.7122905	20	100	252	446	564	3926	0	155	2020-02-29_151127
40	5000	2046	135	0	87	0	1032	1543	9.112736	4.741648509834983	25.09996	0.0	1032.0	1670.0	7.2579284	4.127537	20.64583	0.0	2819	2732	2732	0.7112403	20	100	253	448	564	3968	0	157	2020-02-29_151128
41	5000	2039	133	0	84	0	1009	1575	9.148629	4.7393913258096925	25.09996	0.0	1009.0	1670.0	7.2579284	4.127537	20.64583	0.0	2828	2744	2744	0.70168483	20	100	253	448	564	3991	0	160	2020-02-29_151129
41	5000	2037	124	0	85	0	985	1608	9.136029	4.758436039998114	25.09996	0.0	985.0	1670.0	7.2579284	4.127537	20.64583	0.0	2839	2754	2754	0.6944162	20	100	253	450	565	4015	0	161	2020-02-29_151129
41	5000	2036	119	0	82	0	962	1640	9.149506	4.764556264640579	25.09996	0.0	962.0	1670.0	7.2579284	4.127537	20.64583	0.0	2845	2763	2763	0.6975052	20	100	253	450	566	4038	0	161	2020-02-29_151129
42	5000	2033	114	0	77	0	935	1678	9.125499	4.783997986413539	25.09996	0.0	935.0	1670.0	7.2579284	4.127537	20.64583	0.0	2853	2776	2776	0.6973262	20	100	253	451	568	4065	0	163	2020-02-29_151130
42	5000	2028	110	0	77	0	920	1700	9.1463785	4.808523343374182	25.09996	0.0	920.0	1670.0	7.2579284	4.127537	20.64583	0.0	2862	2785	2785	0.69456524	20	100	253	451	569	4080	0	165	2020-02-29_151130
42	5000	2021	113	0	71	0	882	1743	9.154748	4.836857376983357	25.09996	0.0	882.0	1670.0	7.2579284	4.127537	20.64583	0.0	2866	2795	2795	0.6814059	20	100	253	451	569	4118	0	170	2020-02-29_151131
43	5000	2020	109	0	73	0	860	1767	9.169327	4.864838794260363	25.09996	0.0	860.0	1670.0	7.2579284	4.127537	20.64583	0.0	2871	2798	2798	0.6825581	20	100	253	451	570	4140	0	171	2020-02-29_151131
43	5000	2018	104	0	66	0	840	1799	9.213959	4.8799159377315275	25.09996	0.0	840.0	1670.0	7.2579284	4.127537	20.64583	0.0	2878	2812	2812	0.67142856	20	100	253	451	571	4160	0	173	2020-02-29_151132
43	5000	2016	98	0	67	0	812	1833	9.201671	4.894470263175014	25.09996	0.0	812.0	1670.0	7.2579284	4.127537	20.64583	0.0	2886	2819	2819	0.6514778	20	100	253	452	572	4188	0	174	2020-02-29_151132
44	5000	2015	90	0	65	0	796	1859	9.244921	4.929237115420505	25.09996	0.0	796.0	1670.0	7.2579284	4.127537	20.64583	0.0	2895	2830	2830	0.6507538	20	100	253	453	573	4204	0	175	2020-02-29_151133
44	5000	2013	87	0	61	0	777	1886	9.353974	4.954535346700938	25.09996	0.0	777.0	1670.0	7.2579284	4.127537	20.64583	0.0	2900	2839	2839	0.6576577	20	100	253	453	573	4223	0	176	2020-02-29_151133
44	5000	2012	83	0	60	0	746	1920	9.430317	4.997760080246165	25.09996	0.0	746.0	1670.0	7.2579284	4.127537	20.64583	0.0	2905	2845	2845	0.67426276	20	100	253	453	573	4254	0	179	2020-02-29_151134
45	5000	2011	79	0	57	0	730	1944	9.440147	5.00898697957216	25.09996	0.0	730.0	1670.0	7.2579284	4.127537	20.64583	0.0	2910	2853	2853	0.6726027	20	100	253	454	573	4270	0	179	2020-02-29_151134
45	5000	2010	78	0	50	0	709	1972	9.510598	5.01329865977965	25.09996	0.0	709.0	1670.0	7.2579284	4.127537	20.64583	0.0	2912	2862	2862	0.66431594	20	100	253	454	573	4291	0	181	2020-02-29_151134
45	5000	2010	71	0	53	0	679	2005	9.573314	5.041184562562973	25.09996	0.0	679.0	1670.0	7.2579284	4.127537	20.64583	0.0	2919	2866	2866	0.6656848	20	100	253	454	573	4321	0	182	2020-02-29_151135
46	5000	2009	70	0	50	0	647	2040	9.676608	5.068341311383995	25.09996	0.0	647.0	1670.0	7.2579284	4.127537	20.64583	0.0	2921	2871	2871	0.6800618	20	100	253	454	575	4353	0	184	2020-02-29_151135
46	5000	2008	68	0	46	0	620	2071	9.633172	5.10599324247374	25.09996	0.0	620.0	1670.0	7.2579284	4.127537	20.64583	0.0	2924	2878	2878	0.66451615	20	100	253	455	575	4380	0	187	2020-02-29_151136
46	5000	2006	65	0	43	0	588	2110	9.549076	5.08593862507188	25.09996	0.0	588.0	1670.0	7.2579284	4.127537	20.64583	0.0	2929	2886	2886	0.6479592	20	100	253	455	576	4412	0	188	2020-02-29_151136
47	5000	2004	61	0	40	0	568	2139	9.625726	5.030098540476548	25.09996	0.0	568.0	1670.0	7.2579284	4.127537	20.64583	0.0	2935	2895	2895	0.63380283	20	100	253	455	578	4432	0	188	2020-02-29_151136
47	5000	2002	61	0	37	0	547	2165	9.711839	5.037138910343808	25.09996	0.0	547.0	1670.0	7.2579284	4.127537	20.64583	0.0	2937	2900	2900	0.64351004	20	100	253	455	578	4453	0	188	2020-02-29_151137
47	5000	2001	61	0	33	0	526	2191	9.772253	5.062944745908459	25.09996	0.0	526.0	1670.0	7.2579284	4.127537	20.64583	0.0	2938	2905	2905	0.6501901	20	100	253	456	579	4474	0	188	2020-02-29_151137
48	5000	1999	60	0	31	0	501	2220	9.729578	5.0735808243874265	25.09996	0.0	501.0	1670.0	7.2579284	4.127537	20.64583	0.0	2941	2910	2910	0.6467066	20	100	253	456	579	4499	0	189	2020-02-29_151138
48	5000	1997	57	0	34	0	472	2250	9.708062	5.1400745410189765	25.09996	0.0	472.0	1670.0	7.2579284	4.127537	20.64583	0.0	2946	2912	2912	0.6461864	20	100	253	456	579	4528	0	190	2020-02-29_151138
48	5000	1995	56	0	30	0	455	2274	9.752773	5.149413784699168	25.09996	0.0	455.0	1670.0	7.2579284	4.127537	20.64583	0.0	2949	2919	2919	0.64835167	20	100	253	456	579	4545	0	190	2020-02-29_151138
49	5000	1995	55	0	29	0	440	2288	9.786418	5.1651371978824745	25.09996	0.0	440.0	1670.0	7.2579284	4.127537	20.64583	0.0	2950	2921	2921	0.6522727	20	100	253	456	579	4560	0	193	2020-02-29_151139
49	5000	1994	54	0	28	0	429	2302	9.8197365	5.09548340305803	25.09996	0.0	429.0	1670.0	7.2579284	4.127537	20.64583	0.0	2952	2924	2924	0.63170165	20	100	253	456	579	4571	0	193	2020-02-29_151139
49	5000	1994	52	0	24	0	420	2317	9.827654	5.122884918689539	25.09996	0.0	420.0	1670.0	7.2579284	4.127537	20.64583	0.0	2954	2930	2930	0.61904764	20	100	253	456	580	4580	0	193	2020-02-29_151139
50	5000	1994	47	0	24	0	412	2328	9.768618	5.150325076019171	25.09996	0.0	412.0	1670.0	7.2579284	4.127537	20.64583	0.0	2959	2935	2935	0.6140777	20	100	253	456	580	4588	0	195	2020-02-29_151140
50	5000	1994	44	0	25	0	401	2339	9.78301	5.138649975604229	25.09996	0.0	401.0	1670.0	7.2579284	4.127537	20.64583	0.0	2962	2937	2937	0.59600997	20	100	253	456	580	4599	0	197	2020-02-29_151140
50	5000	1994	43	0	25	0	390	2349	9.817291	5.166861786798342	25.09996	0.0	390.0	1670.0	7.2579284	4.127537	20.64583	0.0	2963	2938	2938	0.6025641	20	100	253	456	580	4610	0	199	2020-02-29_151140
51	5000	1994	42	0	23	0	382	2360	9.753514	5.117711909555772	25.09996	0.0	382.0	1670.0	7.2579284	4.127537	20.64583	0.0	2964	2941	2941	0.59947646	20	100	253	456	580	4618	0	199	2020-02-29_151141
51	5000	1994	39	0	21	0	369	2378	9.749643	5.070172935410656	25.09996	0.0	369.0	1670.0	7.2579284	4.127537	20.64583	0.0	2967	2946	2946	0.59620595	20	100	253	456	580	4631	0	199	2020-02-29_151141
51	5000	1994	36	0	21	0	354	2394	9.7202425	5.1191076505400215	25.09996	0.0	354.0	1670.0	7.2579284	4.127537	20.64583	0.0	2970	2949	2949	0.59887004	20	100	253	456	580	4646	0	201	2020-02-29_151141
52	5000	1992	34	0	24	0	337	2411	9.741242	5.086341759807199	25.09996	0.0	337.0	1670.0	7.2579284	4.127537	20.64583	0.0	2974	2950	2950	0.6172107	20	100	253	456	580	4663	0	202	2020-02-29_151142
52	5000	1990	34	0	24	0	327	2423	9.699812	5.082019427650065	25.09996	0.0	327.0	1670.0	7.2579284	4.127537	20.64583	0.0	2976	2952	2952	0.617737	20	100	253	456	580	4673	0	202	2020-02-29_151142
52	5000	1989	33	0	24	0	324	2428	9.673317	5.046833427895732	25.09996	0.0	324.0	1670.0	7.2579284	4.127537	20.64583	0.0	2978	2954	2954	0.61728394	20	100	253	456	580	4676	0	202	2020-02-29_151142
53	5000	1989	30	0	22	0	319	2437	9.684407	5.0909579061050385	25.09996	0.0	319.0	1670.0	7.2579284	4.127537	20.64583	0.0	2981	2959	2959	0.61755484	20	100	253	456	580	4681	0	203	2020-02-29_151143
53	5000	1988	29	0	21	0	307	2452	9.702524	5.057330093735424	25.09996	0.0	307.0	1670.0	7.2579284	4.127537	20.64583	0.0	2983	2962	2962	0.6319218	20	100	253	456	581	4693	0	203	2020-02-29_151143
53	5000	1987	30	0	20	0	297	2461	9.710435	5.057146986343139	25.09996	0.0	297.0	1670.0	7.2579284	4.127537	20.64583	0.0	2983	2963	2963	0.6060606	20	100	253	456	581	4703	0	205	2020-02-29_151143
54	5000	1986	28	0	22	0	284	2475	9.705075	5.052360081384518	25.09996	0.0	284.0	1670.0	7.2579284	4.127537	20.64583	0.0	2986	2964	2964	0.5915493	20	100	253	456	581	4716	0	205	2020-02-29_151144
54	5000	1986	26	0	21	0	272	2490	9.791051	5.068446117092508	25.09996	0.0	272.0	1670.0	7.2579284	4.127537	20.64583	0.0	2988	2967	2967	0.58455884	20	100	253	456	581	4728	0	205	2020-02-29_151144
54	5000	1986	25	0	19	0	264	2500	9.842715	5.056680041911357	25.09996	0.0	264.0	1670.0	7.2579284	4.127537	20.64583	0.0	2989	2970	2970	0.57575756	20	100	253	456	581	4736	0	206	2020-02-29_151144
55	5000	1984	25	0	16	0	258	2511	9.785898	4.992637172260557	25.09996	0.0	258.0	1670.0	7.2579284	4.127537	20.64583	0.0	2991	2975	2975	0.5697674	20	100	253	456	582	4742	0	206	2020-02-29_151144
55	5000	1984	25	0	15	0	243	2527	9.747177	5.0877044936563	25.09996	0.0	243.0	1670.0	7.2579284	4.127537	20.64583	0.0	2991	2976	2976	0.5596708	20	100	253	456	582	4757	0	206	2020-02-29_151145
55	5000	1984	24	0	14	0	233	2539	9.828335	5.1321448787537705	25.09996	0.0	233.0	1670.0	7.2579284	4.127537	20.64583	0.0	2992	2978	2978	0.5622318	20	100	253	456	582	4767	0	206	2020-02-29_151145
56	5000	1983	22	0	14	0	225	2549	9.938791	5.109942763394324	25.09996	0.0	225.0	1670.0	7.2579284	4.127537	20.64583	0.0	2995	2981	2981	0.5822222	20	100	253	456	583	4775	0	207	2020-02-29_151145
56	5000	1983	20	0	14	0	215	2560	9.930615	5.189729877711679	25.09996	0.0	215.0	1670.0	7.2579284	4.127537	20.64583	0.0	2997	2983	2983	0.5767442	20	100	253	456	583	4785	0	208	2020-02-29_151146
56	5000	1983	20	0	14	0	205	2569	9.952357	5.24869702836861	25.09996	0.0	205.0	1670.0	7.2579284	4.127537	20.64583	0.0	2997	2983	2983	0.5804878	20	100	253	456	583	4795	0	209	2020-02-29_151146
57	5000	1983	19	0	12	0	201	2575	9.812137	5.163315250044093	24.47442	0.0	201.0	1670.0	7.2579284	4.127537	20.64583	0.0	2998	2986	2986	0.5771144	20	100	253	456	583	4799	0	210	2020-02-29_151146
57	5000	1983	17	0	12	0	201	2577	9.8075285	5.140251169264969	24.47442	0.0	201.0	1670.0	7.2579284	4.127537	20.64583	0.0	3000	2988	2988	0.5771144	20	100	253	456	583	4799	0	210	2020-02-29_151146
57	5000	1982	16	0	13	0	195	2583	9.831168	5.179957594237678	24.47442	0.0	195.0	1670.0	7.2579284	4.127537	20.64583	0.0	3002	2989	2989	0.5948718	20	100	253	456	583	4805	0	211	2020-02-29_151147
58	5000	1982	13	0	14	0	185	2595	9.890123	5.070191932972816	24.47442	0.0	185.0	1670.0	7.2579284	4.127537	20.64583	0.0	3005	2991	2991	0.6054054	20	100	253	456	584	4815	0	211	2020-02-29_151147
58	5000	1982	12	0	15	0	175	2603	9.984137	5.082079289742198	24.47442	0.0	175.0	1670.0	7.2579284	4.127537	20.64583	0.0	3006	2991	2991	0.6	20	100	253	456	584	4825	0	213	2020-02-29_151147
58	5000	1982	12	0	14	0	166	2613	10.0712	5.100896023595293	24.47442	0.0	166.0	1670.0	7.2579284	4.127537	20.64583	0.0	3006	2992	2992	0.5903614	20	100	253	456	584	4834	0	213	2020-02-29_151147
59	5000	1982	11	0	12	0	166	2616	10.170371	5.09432549531312	24.47442	0.0	166.0	1670.0	7.2579284	4.127537	20.64583	0.0	3007	2995	2995	0.60240966	20	100	253	456	584	4834	0	213	2020-02-29_151148
59	5000	1982	11	0	10	0	158	2626	10.046815	4.940602547041406	24.47442	0.0	158.0	1670.0	7.2579284	4.127537	20.64583	0.0	3007	2997	2997	0.5949367	20	100	253	456	584	4842	0	213	2020-02-29_151148
59	5000	1982	11	0	10	0	154	2630	10.09253	4.94156276771633	24.47442	0.0	154.0	1670.0	7.2579284	4.127537	20.64583	0.0	3007	2997	2997	0.5974026	20	100	253	456	584	4846	0	213	2020-02-29_151148
60	5000	1982	10	0	10	0	147	2638	10.215979	4.9096747430103065	24.47442	0.0	147.0	1670.0	7.2579284	4.127537	20.64583	0.0	3008	2998	2998	0.60544217	20	100	253	456	584	4853	0	213	2020-02-29_151148
60	5000	1981	11	0	8	0	142	2645	10.277313	4.909823337336835	24.47442	0.0	142.0	1670.0	7.2579284	4.127537	20.64583	0.0	3008	3000	3000	0.5915493	20	100	253	456	584	4858	0	213	2020-02-29_151149
60	5000	1981	10	0	7	0	134	2652	10.33519	4.884954217795796	24.47442	0.0	134.0	1670.0	7.2579284	4.127537	20.64583	0.0	3009	3002	3002	0.6044776	20	100	253	456	584	4866	0	216	2020-02-29_151149
61	5000	1981	10	0	4	0	126	2662	10.181345	4.898938021116537	24.47442	0.0	126.0	1670.0	7.2579284	4.127537	20.64583	0.0	3009	3005	3005	0.5793651	20	100	253	456	584	4874	0	217	2020-02-29_151149
61	5000	1981	10	0	3	0	124	2665	10.160401	4.7650410278731545	20.005535	0.0	124.0	1670.0	7.2579284	4.127537	20.64583	0.0	3009	3006	3006	0.5483871	20	100	253	456	584	4876	0	217	2020-02-29_151149
61	5000	1980	10	0	4	0	116	2673	10.222802	4.844056544294388	20.005535	0.0	116.0	1670.0	7.2579284	4.127537	20.64583	0.0	3010	3006	3006	0.51724136	20	100	253	456	584	4884	0	217	2020-02-29_151149
62	5000	1979	10	0	4	0	113	2677	10.114201	4.888070606377294	20.005535	0.0	113.0	1670.0	7.2579284	4.127537	20.64583	0.0	3011	3007	3007	0.50442475	20	100	253	456	584	4887	0	217	2020-02-29_151150
62	5000	1979	8	0	6	0	106	2684	10.266561	4.896616425348445	20.005535	0.0	106.0	1670.0	7.2579284	4.127537	20.64583	0.0	3013	3007	3007	0.5188679	20	100	253	456	584	4894	0	217	2020-02-29_151150
62	5000	1979	8	0	6	0	101	2689	10.054619	4.860488813017148	20.005535	0.0	101.0	1670.0	7.2579284	4.127537	20.64583	0.0	3013	3007	3007	0.5247525	20	100	253	456	584	4899	0	217	2020-02-29_151150
63	5000	1978	8	0	6	0	94	2696	10.049791	4.794182335407855	20.005535	0.0	94.0	1670.0	7.2579284	4.127537	20.64583	0.0	3014	3008	3008	0.5106383	20	100	253	456	584	4906	0	218	2020-02-29_151150
63	5000	1978	8	0	5	0	88	2703	10.004212	4.988722289564479	20.005535	0.0	88.0	1670.0	7.2579284	4.127537	20.64583	0.0	3014	3009	3009	0.54545456	20	100	253	456	584	4912	0	218	2020-02-29_151150
63	5000	1978	7	0	6	0	87	2704	9.963494	5.002912626697193	20.005535	0.0	87.0	1670.0	7.2579284	4.127537	20.64583	0.0	3015	3009	3009	0.55172414	20	100	253	456	584	4913	0	218	2020-02-29_151151
64	5000	1978	7	0	6	0	84	2707	9.9899645	4.931253659013713	20.005535	0.0	84.0	1670.0	7.2579284	4.127537	20.64583	0.0	3015	3009	3009	0.5595238	20	100	253	456	584	4916	0	218	2020-02-29_151151
64	5000	1978	6	0	7	0	83	2708	9.968387	4.957240179181537	20.005535	0.0	83.0	1670.0	7.2579284	4.127537	20.64583	0.0	3016	3009	3009	0.56626505	20	100	253	456	584	4917	0	218	2020-02-29_151151
64	5000	1978	6	0	6	0	80	2712	9.865682	4.938906312408056	20.005535	0.0	80.0	1670.0	7.2579284	4.127537	20.64583	0.0	3016	3010	3010	0.55	20	100	253	456	584	4920	0	218	2020-02-29_151151
65	5000	1977	6	0	6	0	77	2716	9.758114	4.965345259817724	20.005535	0.0	77.0	1670.0	7.2579284	4.127537	20.64583	0.0	3017	3011	3011	0.5584416	20	100	253	456	584	4923	0	218	2020-02-29_151151
65	5000	1977	6	0	4	0	76	2719	10.027149	5.059393977788778	20.005535	0.0	76.0	1670.0	7.2579284	4.127537	20.64583	0.0	3017	3013	3013	0.55263156	20	100	253	456	584	4924	0	218	2020-02-29_151152
65	5000	1977	6	0	4	0	72	2722	10.301567	4.9544962720680825	20.005535	0.0	72.0	1670.0	7.2579284	4.127537	20.64583	0.0	3017	3013	3013	0.5694444	20	100	253	456	584	4928	0	219	2020-02-29_151152
66	5000	1976	7	0	3	0	71	2724	10.353572	4.936207855732487	20.005535	0.0	71.0	1670.0	7.2579284	4.127537	20.64583	0.0	3017	3014	3014	0.6056338	20	100	253	456	584	4929	0	219	2020-02-29_151152
66	5000	1976	7	0	3	0	69	2726	10.390023	5.003242776260037	20.005535	0.0	69.0	1670.0	7.2579284	4.127537	20.64583	0.0	3017	3014	3014	0.6231884	20	100	253	456	584	4931	0	219	2020-02-29_151152
66	5000	1976	7	0	2	0	68	2728	10.426072	4.882845117078559	20.005535	0.0	68.0	1670.0	7.2579284	4.127537	20.64583	0.0	3017	3015	3015	0.61764705	20	100	253	456	584	4932	0	219	2020-02-29_151152
67	5000	1976	7	0	2	0	63	2733	10.18961	4.8285334639616675	20.005535	0.0	63.0	1670.0	7.2579284	4.127537	20.64583	0.0	3017	3015	3015	0.61904764	20	100	253	456	584	4937	0	219	2020-02-29_151152
67	5000	1976	5	0	3	0	60	2737	10.2892275	4.893256019030011	20.005535	0.0	60.0	1670.0	7.2579284	4.127537	20.64583	0.0	3019	3016	3016	0.6	20	100	253	456	584	4940	0	219	2020-02-29_151153
67	5000	1976	5	0	3	0	57	2740	10.393576	4.921977111725988	20.005535	0.0	57.0	1670.0	7.2579284	4.127537	20.64583	0.0	3019	3016	3016	0.6315789	20	100	253	456	584	4943	0	219	2020-02-29_151153
68	5000	1976	5	0	2	0	56	2742	10.499481	4.9546847129003115	20.005535	0.0	56.0	1670.0	7.2579284	4.127537	20.64583	0.0	3019	3017	3017	0.66071427	20	100	253	456	584	4944	0	219	2020-02-29_151153
68	5000	1976	4	0	3	0	56	2742	10.499481	4.9546847129003115	20.005535	0.0	56.0	1670.0	7.2579284	4.127537	20.64583	0.0	3020	3017	3017	0.66071427	20	100	253	456	584	4944	0	219	2020-02-29_151153
68	5000	1976	4	0	3	0	54	2744	10.491851	4.769720800133952	20.005535	0.0	54.0	1670.0	7.2579284	4.127537	20.64583	0.0	3020	3017	3017	0.6481481	20	100	253	456	584	4946	0	219	2020-02-29_151153
69	5000	1976	3	0	4	0	51	2746	10.8122835	4.622904947388372	20.005535	0.0	51.0	1670.0	7.2579284	4.127537	20.64583	0.0	3021	3017	3017	0.6666667	20	100	253	456	584	4949	0	220	2020-02-29_151154
69	5000	1975	4	0	4	0	46	2751	10.814463	4.588110751623705	20.005535	0.0	46.0	1670.0	7.2579284	4.127537	20.64583	0.0	3021	3017	3017	0.6956522	20	100	253	456	584	4954	0	220	2020-02-29_151154
69	5000	1975	3	0	5	0	44	2752	10.800839	4.674030941979527	20.005535	0.0	44.0	1670.0	7.2579284	4.127537	20.64583	0.0	3022	3017	3017	0.72727275	20	100	253	456	584	4956	0	221	2020-02-29_151154
70	5000	1975	3	0	5	0	40	2756	10.970116	4.602122455716722	20.005535	0.0	40.0	1670.0	7.2579284	4.127537	20.64583	0.0	3022	3017	3017	0.725	20	100	253	456	584	4960	0	221	2020-02-29_151154
70	5000	1975	3	0	3	0	40	2758	10.723418	4.852751606113254	20.005535	0.0	40.0	1670.0	7.2579284	4.127537	20.64583	0.0	3022	3019	3019	0.725	20	100	253	456	584	4960	0	221	2020-02-29_151154
70	5000	1975	3	0	3	0	38	2760	10.500592	4.87356291888101	20.005535	0.0	38.0	1670.0	7.2579284	4.127537	20.64583	0.0	3022	3019	3019	0.7368421	20	100	253	456	584	4962	0	221	2020-02-29_151154
71	5000	1975	3	0	3	0	34	2764	10.379733	4.938425870593352	20.005535	0.0	34.0	1670.0	7.2579284	4.127537	20.64583	0.0	3022	3019	3019	0.7058824	20	100	253	456	584	4966	0	221	2020-02-29_151154
71	5000	1975	3	0	2	0	34	2765	9.990553	4.968717562971461	20.005535	0.0	34.0	1670.0	7.2579284	4.127537	20.64583	0.0	3022	3020	3020	0.61764705	20	100	253	456	584	4966	0	221	2020-02-29_151155
71	5000	1975	3	0	2	0	32	2767	9.634749	4.780603103258394	19.943504	0.0	32.0	1670.0	7.2579284	4.127537	20.64583	0.0	3022	3020	3020	0.59375	20	100	253	456	584	4968	0	221	2020-02-29_151155
72	5000	1975	3	0	1	0	33	2767	9.5561075	4.7269512930875095	19.943504	0.0	33.0	1670.0	7.2579284	4.127537	20.64583	0.0	3022	3021	3021	0.57575756	20	100	253	456	584	4967	0	221	2020-02-29_151155
72	5000	1975	3	0	1	0	33	2767	9.5561075	4.7269512930875095	19.943504	0.0	33.0	1670.0	7.2579284	4.127537	20.64583	0.0	3022	3021	3021	0.57575756	20	100	253	456	584	4967	0	221	2020-02-29_151155
72	5000	1975	3	0	0	0	31	2769	9.59551	5.029480806709436	19.943504	0.0	31.0	1670.0	7.2579284	4.127537	20.64583	0.0	3022	3022	3022	0.61290324	20	100	253	456	584	4969	0	222	2020-02-29_151155
73	5000	1975	3	0	0	0	31	2769	9.59551	5.029480806709436	19.943504	0.0	31.0	1670.0	7.2579284	4.127537	20.64583	0.0	3022	3022	3022	0.61290324	20	100	253	456	584	4969	0	222	2020-02-29_151155
73	5000	1975	3	0	0	0	28	2771	9.252852	5.055188397406804	19.943504	0.0	28.0	1670.0	7.2579284	4.127537	20.64583	0.0	3022	3022	3022	0.6785714	20	100	253	456	584	4972	0	223	2020-02-29_151156
73	5000	1975	3	0	0	0	27	2772	9.256017	5.151457993127388	19.943504	0.0	27.0	1670.0	7.2579284	4.127537	20.64583	0.0	3022	3022	3022	0.7037037	20	100	253	456	584	4973	0	223	2020-02-29_151156
74	5000	1975	3	0	0	0	27	2772	9.256017	5.151457993127388	19.943504	0.0	27.0	1670.0	7.2579284	4.127537	20.64583	0.0	3022	3022	3022	0.7037037	20	100	253	456	584	4973	0	223	2020-02-29_151156
74	5000	1975	2	0	1	0	25	2774	8.951032	5.064140901603061	19.943504	0.0	25.0	1670.0	7.2579284	4.127537	20.64583	0.0	3023	3022	3022	0.6	20	100	253	456	584	4975	0	223	2020-02-29_151156
74	5000	1975	2	0	1	0	24	2775	9.006293	5.165353772288546	19.943504	0.0	24.0	1670.0	7.2579284	4.127537	20.64583	0.0	3023	3022	3022	0.625	20	100	253	456	584	4976	0	223	2020-02-29_151156
75	5000	1975	2	0	1	0	22	2777	9.22929	4.953468286790308	19.943504	0.0	22.0	1670.0	7.2579284	4.127537	20.64583	0.0	3023	3022	3022	0.6363636	20	100	253	456	584	4978	0	223	2020-02-29_151156
75	5000	1975	1	0	2	0	22	2777	9.22929	4.953468286790308	19.943504	0.0	22.0	1670.0	7.2579284	4.127537	20.64583	0.0	3024	3022	3022	0.6363636	20	100	253	456	584	4978	0	223	2020-02-29_151157
75	5000	1975	1	0	2	0	21	2778	9.097115	5.035884641724417	19.943504	0.0	21.0	1670.0	7.2579284	4.127537	20.64583	0.0	3024	3022	3022	0.6666667	20	100	253	456	584	4979	0	223	2020-02-29_151157
76	5000	1975	0	0	3	0	18	2781	9.0264	5.190448153042177	19.943504	0.0	18.0	1670.0	7.2579284	4.127537	20.64583	0.0	3025	3022	3022	0.6111111	20	100	253	456	584	4982	0	223	2020-02-29_151157
76	5000	1975	0	0	3	0	17	2782	8.863324	5.302448232668739	19.943504	0.0	17.0	1670.0	7.2579284	4.127537	20.64583	0.0	3025	3022	3022	0.64705884	20	100	253	456	584	4983	0	223	2020-02-29_151157
76	5000	1975	0	0	3	0	15	2784	8.885303	5.650570710652076	19.943504	0.0	15.0	1670.0	7.2579284	4.127537	20.64583	0.0	3025	3022	3022	0.53333336	20	100	253	456	584	4985	0	223	2020-02-29_151157
77	5000	1975	0	0	3	0	15	2784	8.885303	5.650570710652076	19.943504	0.0	15.0	1670.0	7.2579284	4.127537	20.64583	0.0	3025	3022	3022	0.53333336	20	100	253	456	584	4985	0	223	2020-02-29_151157
77	5000	1975	0	0	2	0	16	2784	9.668945	6.294910664064637	21.423595	0.0	16.0	1670.0	7.2579284	4.127537	20.64583	0.0	3025	3023	3023	0.5	20	100	253	456	584	4984	0	223	2020-02-29_151157
77	5000	1975	0	0	2	0	16	2784	9.668945	6.294910664064637	21.423595	0.0	16.0	1670.0	7.2579284	4.127537	20.64583	0.0	3025	3023	3023	0.5	20	100	253	456	584	4984	0	223	2020-02-29_151158
78	5000	1975	0	0	2	0	13	2787	10.072376	6.165234820495137	21.423595	1.3220139	13.0	1670.0	7.2579284	4.127537	20.64583	0.0	3025	3023	3023	0.3846154	20	100	253	456	584	4987	0	223	2020-02-29_151158
78	5000	1975	0	0	1	0	14	2787	10.228073	5.951945510922478	21.423595	1.3220139	14.0	1670.0	7.2579284	4.127537	20.64583	0.0	3025	3024	3024	0.35714287	20	100	253	456	584	4986	0	223	2020-02-29_151158
78	5000	1975	0	0	1	0	14	2787	10.228073	5.951945510922478	21.423595	1.3220139	14.0	1670.0	7.2579284	4.127537	20.64583	0.0	3025	3024	3024	0.35714287	20	100	253	456	584	4986	0	223	2020-02-29_151158
79	5000	1975	0	0	0	0	15	2787	9.971271	5.821036356519002	21.423595	1.3220139	15.0	1670.0	7.2579284	4.127537	20.64583	0.0	3025	3025	3025	0.33333334	20	100	253	456	584	4985	0	223	2020-02-29_151158
79	5000	1975	0	0	0	0	14	2788	10.194197	5.97395968139243	21.423595	1.3220139	14.0	1670.0	7.2579284	4.127537	20.64583	0.0	3025	3025	3025	0.35714287	20	100	253	456	584	4986	0	223	2020-02-29_151158
79	5000	1975	0	0	0	0	14	2788	10.194197	5.97395968139243	21.423595	1.3220139	14.0	1670.0	7.2579284	4.127537	20.64583	0.0	3025	3025	3025	0.35714287	20	100	253	456	584	4986	0	223	2020-02-29_151158
80	5000	1975	0	0	0	0	12	2790	10.405594	6.461179569603686	21.423595	1.3220139	12.0	1670.0	7.2579284	4.127537	20.64583	0.0	3025	3025	3025	0.41666666	20	100	253	456	584	4988	0	223	2020-02-29_151159
80	5000	1975	0	0	0	0	12	2790	10.405594	6.461179569603686	21.423595	1.3220139	12.0	1670.0	7.2579284	4.127537	20.64583	0.0	3025	3025	3025	0.41666666	20	100	253	456	584	4988	0	223	2020-02-29_151159
80	5000	1975	0	0	0	0	12	2790	10.405594	6.461179569603686	21.423595	1.3220139	12.0	1670.0	7.2579284	4.127537	20.64583	0.0	3025	3025	3025	0.41666666	20	100	253	456	584	4988	0	223	2020-02-29_151159
81	5000	1975	0	0	0	0	11	2791	10.526774	6.762224783382766	21.423595	1.3220139	11.0	1670.0	7.2579284	4.127537	20.64583	0.0	3025	3025	3025	0.27272728	20	100	253	456	584	4989	0	223	2020-02-29_151159
81	5000	1975	0	0	0	0	11	2791	10.526774	6.762224783382766	21.423595	1.3220139	11.0	1670.0	7.2579284	4.127537	20.64583	0.0	3025	3025	3025	0.27272728	20	100	253	456	584	4989	0	223	2020-02-29_151159
81	5000	1975	0	0	0	0	11	2791	10.526774	6.762224783382766	21.423595	1.3220139	11.0	1670.0	7.2579284	4.127537	20.64583	0.0	3025	3025	3025	0.27272728	20	100	253	456	584	4989	0	223	2020-02-29_151159
82	5000	1975	0	0	0	0	10	2792	9.585101	6.322223086916673	21.423595	1.3220139	10.0	1670.0	7.2579284	4.127537	20.64583	0.0	3025	3025	3025	0.3	20	100	253	456	584	4990	0	223	2020-02-29_151159
82	5000	1975	0	0	0	0	10	2792	9.585101	6.322223086916673	21.423595	1.3220139	10.0	1670.0	7.2579284	4.127537	20.64583	0.0	3025	3025	3025	0.3	20	100	253	456	584	4990	0	223	2020-02-29_151200
82	5000	1975	0	0	0	0	9	2793	9.5994215	6.705558566296707	21.423595	1.3220139	9.0	1670.0	7.2579284	4.127537	20.64583	0.0	3025	3025	3025	0.33333334	20	100	253	456	584	4991	0	223	2020-02-29_151200
83	5000	1975	0	0	0	0	9	2793	9.5994215	6.705558566296707	21.423595	1.3220139	9.0	1670.0	7.2579284	4.127537	20.64583	0.0	3025	3025	3025	0.33333334	20	100	253	456	584	4991	0	223	2020-02-29_151200
83	5000	1975	0	0	0	0	9	2793	9.5994215	6.705558566296707	21.423595	1.3220139	9.0	1670.0	7.2579284	4.127537	20.64583	0.0	3025	3025	3025	0.33333334	20	100	253	456	584	4991	0	223	2020-02-29_151200
83	5000	1975	0	0	0	0	9	2793	9.5994215	6.705558566296707	21.423595	1.3220139	9.0	1670.0	7.2579284	4.127537	20.64583	0.0	3025	3025	3025	0.33333334	20	100	253	456	584	4991	0	223	2020-02-29_151200
84	5000	1975	0	0	0	0	9	2793	9.5994215	6.705558566296707	21.423595	1.3220139	9.0	1670.0	7.2579284	4.127537	20.64583	0.0	3025	3025	3025	0.33333334	20	100	253	456	584	4991	0	223	2020-02-29_151200
84	5000	1975	0	0	0	0	9	2793	9.5994215	6.705558566296707	21.423595	1.3220139	9.0	1670.0	7.2579284	4.127537	20.64583	0.0	3025	3025	3025	0.33333334	20	100	253	456	584	4991	0	223	2020-02-29_151201
84	5000	1975	0	0	0	0	9	2793	9.5994215	6.705558566296707	21.423595	1.3220139	9.0	1670.0	7.2579284	4.127537	20.64583	0.0	3025	3025	3025	0.33333334	20	100	253	456	584	4991	0	223	2020-02-29_151201
85	5000	1975	0	0	0	0	7	2795	10.381654	6.819915375394262	21.423595	3.1948624	7.0	1670.0	7.2579284	4.127537	20.64583	0.0	3025	3025	3025	0.2857143	20	100	253	456	584	4993	0	223	2020-02-29_151201
85	5000	1975	0	0	0	0	7	2795	10.381654	6.819915375394262	21.423595	3.1948624	7.0	1670.0	7.2579284	4.127537	20.64583	0.0	3025	3025	3025	0.2857143	20	100	253	456	584	4993	0	223	2020-02-29_151201
85	5000	1975	0	0	0	0	6	2796	11.256598	7.027308465552052	21.423595	3.1948624	6.0	1670.0	7.2579284	4.127537	20.64583	0.0	3025	3025	3025	0.33333334	20	100	253	456	584	4994	0	223	2020-02-29_151201
86	5000	1975	0	0	0	0	6	2796	11.256598	7.027308465552052	21.423595	3.1948624	6.0	1670.0	7.2579284	4.127537	20.64583	0.0	3025	3025	3025	0.33333334	20	100	253	456	584	4994	0	223	2020-02-29_151201
86	5000	1975	0	0	0	0	6	2796	11.256598	7.027308465552052	21.423595	3.1948624	6.0	1670.0	7.2579284	4.127537	20.64583	0.0	3025	3025	3025	0.33333334	20	100	253	456	584	4994	0	223	2020-02-29_151201
86	5000	1975	0	0	0	0	5	2797	12.100004	7.509581485470017	21.423595	3.1948624	5.0	1670.0	7.2579284	4.127537	20.64583	0.0	3025	3025	3025	0.4	20	100	253	456	584	4995	0	223	2020-02-29_151202
87	5000	1975	0	0	0	0	5	2797	12.100004	7.509581485470017	21.423595	3.1948624	5.0	1670.0	7.2579284	4.127537	20.64583	0.0	3025	3025	3025	0.4	20	100	253	456	584	4995	0	223	2020-02-29_151202
87	5000	1975	0	0	0	0	5	2797	12.100004	7.509581485470017	21.423595	3.1948624	5.0	1670.0	7.2579284	4.127537	20.64583	0.0	3025	3025	3025	0.4	20	100	253	456	584	4995	0	223	2020-02-29_151202
87	5000	1975	0	0	0	0	4	2798	14.32629	6.492259478485616	21.423595	6.37603	4.0	1670.0	7.2579284	4.127537	20.64583	0.0	3025	3025	3025	0.25	20	100	253	456	584	4996	0	223	2020-02-29_151202
88	5000	1975	0	0	0	0	4	2798	14.32629	6.492259478485616	21.423595	6.37603	4.0	1670.0	7.2579284	4.127537	20.64583	0.0	3025	3025	3025	0.25	20	100	253	456	584	4996	0	223	2020-02-29_151202
88	5000	1975	0	0	0	0	4	2798	14.32629	6.492259478485616	21.423595	6.37603	4.0	1670.0	7.2579284	4.127537	20.64583	0.0	3025	3025	3025	0.25	20	100	253	456	584	4996	0	223	2020-02-29_151202
88	5000	1975	0	0	0	0	3	2799	13.350593	7.583682321196486	21.423595	6.37603	3.0	1670.0	7.2579284	4.127537	20.64583	0.0	3025	3025	3025	0.0	20	100	253	456	584	4997	0	223	2020-02-29_151202
89	5000	1975	0	0	0	0	3	2799	13.350593	7.583682321196486	21.423595	6.37603	3.0	1670.0	7.2579284	4.127537	20.64583	0.0	3025	3025	3025	0.0	20	100	253	456	584	4997	0	223	2020-02-29_151202
89	5000	1975	0	0	0	0	3	2799	13.350593	7.583682321196486	21.423595	6.37603	3.0	1670.0	7.2579284	4.127537	20.64583	0.0	3025	3025	3025	0.0	20	100	253	456	584	4997	0	223	2020-02-29_151203
89	5000	1975	0	0	0	0	3	2799	13.350593	7.583682321196486	21.423595	6.37603	3.0	1670.0	7.2579284	4.127537	20.64583	0.0	3025	3025	3025	0.0	20	100	253	456	584	4997	0	223	2020-02-29_151203
90	5000	1975	0	0	0	0	3	2799	13.350593	7.583682321196486	21.423595	6.37603	3.0	1670.0	7.2579284	4.127537	20.64583	0.0	3025	3025	3025	0.0	20	100	253	456	584	4997	0	223	2020-02-29_151203
90	5000	1975	0	0	0	0	3	2799	13.350593	7.583682321196486	21.423595	6.37603	3.0	1670.0	7.2579284	4.127537	20.64583	0.0	3025	3025	3025	0.0	20	100	253	456	584	4997	0	223	2020-02-29_151203
90	5000	1975	0	0	0	0	3	2799	13.350593	7.583682321196486	21.423595	6.37603	3.0	1670.0	7.2579284	4.127537	20.64583	0.0	3025	3025	3025	0.0	20	100	253	456	584	4997	0	223	2020-02-29_151203
91	5000	1975	0	0	0	0	3	2799	13.350593	7.583682321196486	21.423595	6.37603	3.0	1670.0	7.2579284	4.127537	20.64583	0.0	3025	3025	3025	0.0	20	100	253	456	584	4997	0	223	2020-02-29_151203
91	5000	1975	0	0	0	0	3	2799	13.350593	7.583682321196486	21.423595	6.37603	3.0	1670.0	7.2579284	4.127537	20.64583	0.0	3025	3025	3025	0.0	20	100	253	456	584	4997	0	223	2020-02-29_151203
91	5000	1975	0	0	0	0	3	2799	13.350593	7.583682321196486	21.423595	6.37603	3.0	1670.0	7.2579284	4.127537	20.64583	0.0	3025	3025	3025	0.0	20	100	253	456	584	4997	0	223	2020-02-29_151204
92	5000	1975	0	0	0	0	3	2799	13.350593	7.583682321196486	21.423595	6.37603	3.0	1670.0	7.2579284	4.127537	20.64583	0.0	3025	3025	3025	0.0	20	100	253	456	584	4997	0	223	2020-02-29_151204
92	5000	1975	0	0	0	0	3	2799	13.350593	7.583682321196486	21.423595	6.37603	3.0	1670.0	7.2579284	4.127537	20.64583	0.0	3025	3025	3025	0.0	20	100	253	456	584	4997	0	223	2020-02-29_151204
92	5000	1975	0	0	0	0	3	2799	13.350593	7.583682321196486	21.423595	6.37603	3.0	1670.0	7.2579284	4.127537	20.64583	0.0	3025	3025	3025	0.0	20	100	253	456	584	4997	0	223	2020-02-29_151204
93	5000	1975	0	0	0	0	2	2800	13.899813	10.640235658488212	21.423595	6.37603	2.0	1670.0	7.2579284	4.127537	20.64583	0.0	3025	3025	3025	0.0	20	100	253	456	584	4998	0	223	2020-02-29_151204
93	5000	1975	0	0	0	0	2	2800	13.899813	10.640235658488212	21.423595	6.37603	2.0	1670.0	7.2579284	4.127537	20.64583	0.0	3025	3025	3025	0.0	20	100	253	456	584	4998	0	223	2020-02-29_151204
93	5000	1975	0	0	0	0	1	2801	6.37603	NaN	6.37603	6.37603	1.0	1670.0	7.2579284	4.127537	20.64583	0.0	3025	3025	3025	0.0	20	100	253	456	584	4999	0	223	2020-02-29_151204
94	5000	1975	0	0	0	0	1	2801	6.37603	NaN	6.37603	6.37603	1.0	1670.0	7.2579284	4.127537	20.64583	0.0	3025	3025	3025	0.0	20	100	253	456	584	4999	0	223	2020-02-29_151205
94	5000	1975	0	0	0	0	1	2801	6.37603	NaN	6.37603	6.37603	1.0	1670.0	7.2579284	4.127537	20.64583	0.0	3025	3025	3025	0.0	20	100	253	456	584	4999	0	223	2020-02-29_151205
94	5000	1975	0	0	0	0	1	2801	6.37603	NaN	6.37603	6.37603	1.0	1670.0	7.2579284	4.127537	20.64583	0.0	3025	3025	3025	0.0	20	100	253	456	584	4999	0	223	2020-02-29_151205
95	5000	1975	0	0	0	0	0	2802	NaN	-0.0	9999.0	9999.0	0.0	1670.0	7.2579284	4.127537	20.64583	0.0	3025	3025	3025	0.0	20	100	253	456	584	5000	0	223	2020-02-29_151205
95	5000	1975	0	0	0	0	0	2802	NaN	-0.0	9999.0	9999.0	0.0	1670.0	7.2579284	4.127537	20.64583	0.0	3025	3025	3025	0.0	20	100	253	456	584	5000	0	223	2020-02-29_151205
95	5000	1975	0	0	0	0	0	2802	NaN	-0.0	9999.0	9999.0	0.0	1670.0	7.2579284	4.127537	20.64583	0.0	3025	3025	3025	0.0	20	100	253	456	584	5000	0	223	2020-02-29_151205
96	5000	1975	0	0	0	0	0	2802	NaN	-0.0	9999.0	9999.0	0.0	1670.0	7.2579284	4.127537	20.64583	0.0	3025	3025	3025	0.0	20	100	253	456	584	5000	0	223	2020-02-29_151205
96	5000	1975	0	0	0	0	0	2802	NaN	-0.0	9999.0	9999.0	0.0	1670.0	7.2579284	4.127537	20.64583	0.0	3025	3025	3025	0.0	20	100	253	456	584	5000	0	223	2020-02-29_151206
96	5000	1975	0	0	0	0	0	2802	NaN	-0.0	9999.0	9999.0	0.0	1670.0	7.2579284	4.127537	20.64583	0.0	3025	3025	3025	0.0	20	100	253	456	584	5000	0	223	2020-02-29_151206
97	5000	1975	0	0	0	0	0	2802	NaN	-0.0	9999.0	9999.0	0.0	1670.0	7.2579284	4.127537	20.64583	0.0	3025	3025	3025	0.0	20	100	253	456	584	5000	0	223	2020-02-29_151206
97	5000	1975	0	0	0	0	0	2802	NaN	-0.0	9999.0	9999.0	0.0	1670.0	7.2579284	4.127537	20.64583	0.0	3025	3025	3025	0.0	20	100	253	456	584	5000	0	223	2020-02-29_151206
97	5000	1975	0	0	0	0	0	2802	NaN	-0.0	9999.0	9999.0	0.0	1670.0	7.2579284	4.127537	20.64583	0.0	3025	3025	3025	0.0	20	100	253	456	584	5000	0	223	2020-02-29_151206
98	5000	1975	0	0	0	0	0	2802	NaN	-0.0	9999.0	9999.0	0.0	1670.0	7.2579284	4.127537	20.64583	0.0	3025	3025	3025	0.0	20	100	253	456	584	5000	0	223	2020-02-29_151206
98	5000	1975	0	0	0	0	0	2802	NaN	-0.0	9999.0	9999.0	0.0	1670.0	7.2579284	4.127537	20.64583	0.0	3025	3025	3025	0.0	20	100	253	456	584	5000	0	223	2020-02-29_151206
98	5000	1975	0	0	0	0	0	2802	NaN	-0.0	9999.0	9999.0	0.0	1670.0	7.2579284	4.127537	20.64583	0.0	3025	3025	3025	0.0	20	100	253	456	584	5000	0	223	2020-02-29_151207
99	5000	1975	0	0	0	0	0	2802	NaN	-0.0	9999.0	9999.0	0.0	1670.0	7.2579284	4.127537	20.64583	0.0	3025	3025	3025	0.0	20	100	253	456	584	5000	0	223	2020-02-29_151207
99	5000	1975	0	0	0	0	0	2802	NaN	-0.0	9999.0	9999.0	0.0	1670.0	7.2579284	4.127537	20.64583	0.0	3025	3025	3025	0.0	20	100	253	456	584	5000	0	223	2020-02-29_151207
99	5000	1975	0	0	0	0	0	2802	NaN	-0.0	9999.0	9999.0	0.0	1670.0	7.2579284	4.127537	20.64583	0.0	3025	3025	3025	0.0	20	100	253	456	584	5000	0	223	2020-02-29_151207
100	5000	1975	0	0	0	0	0	2802	NaN	-0.0	9999.0	9999.0	0.0	1670.0	7.2579284	4.127537	20.64583	0.0	3025	3025	3025	0.0	20	100	253	456	584	5000	0	223	2020-02-29_151207
100	5000	1975	0	0	0	0	0	2802	NaN	-0.0	9999.0	9999.0	0.0	1670.0	7.2579284	4.127537	20.64583	0.0	3025	3025	3025	0.0	20	100	253	456	584	5000	0	223	2020-02-29_151207
100	5000	1975	0	0	0	0	0	2802	NaN	-0.0	9999.0	9999.0	0.0	1670.0	7.2579284	4.127537	20.64583	0.0	3025	3025	3025	0.0	20	100	253	456	584	5000	0	223	2020-02-29_151208
101	5000	1975	0	0	0	0	0	2802	NaN	-0.0	9999.0	9999.0	0.0	1670.0	7.2579284	4.127537	20.64583	0.0	3025	3025	3025	0.0	20	100	253	456	584	5000	0	223	2020-02-29_151208
101	5000	1975	0	0	0	0	0	2802	NaN	-0.0	9999.0	9999.0	0.0	1670.0	7.2579284	4.127537	20.64583	0.0	3025	3025	3025	0.0	20	100	253	456	584	5000	0	223	2020-02-29_151208
101	5000	1975	0	0	0	0	0	2802	NaN	-0.0	9999.0	9999.0	0.0	1670.0	7.2579284	4.127537	20.64583	0.0	3025	3025	3025	0.0	20	100	253	456	584	5000	0	223	2020-02-29_151208
102	5000	1975	0	0	0	0	0	2802	NaN	-0.0	9999.0	9999.0	0.0	1670.0	7.2579284	4.127537	20.64583	0.0	3025	3025	3025	0.0	20	100	253	456	584	5000	0	223	2020-02-29_151208
102	5000	1975	0	0	0	0	0	2802	NaN	-0.0	9999.0	9999.0	0.0	1670.0	7.2579284	4.127537	20.64583	0.0	3025	3025	3025	0.0	20	100	253	456	584	5000	0	223	2020-02-29_151208
102	5000	1975	0	0	0	0	0	2802	NaN	-0.0	9999.0	9999.0	0.0	1670.0	7.2579284	4.127537	20.64583	0.0	3025	3025	3025	0.0	20	100	253	456	584	5000	0	223	2020-02-29_151208
103	5000	1975	0	0	0	0	0	2802	NaN	-0.0	9999.0	9999.0	0.0	1670.0	7.2579284	4.127537	20.64583	0.0	3025	3025	3025	0.0	20	100	253	456	584	5000	0	223	2020-02-29_151209
103	5000	1975	0	0	0	0	0	2802	NaN	-0.0	9999.0	9999.0	0.0	1670.0	7.2579284	4.127537	20.64583	0.0	3025	3025	3025	0.0	20	100	253	456	584	5000	0	223	2020-02-29_151209
103	5000	1975	0	0	0	0	0	2802	NaN	-0.0	9999.0	9999.0	0.0	1670.0	7.2579284	4.127537	20.64583	0.0	3025	3025	3025	0.0	20	100	253	456	584	5000	0	223	2020-02-29_151209
104	5000	1975	0	0	0	0	0	2802	NaN	-0.0	9999.0	9999.0	0.0	1670.0	7.2579284	4.127537	20.64583	0.0	3025	3025	3025	0.0	20	100	253	456	584	5000	0	223	2020-02-29_151209
104	5000	1975	0	0	0	0	0	2802	NaN	-0.0	9999.0	9999.0	0.0	1670.0	7.2579284	4.127537	20.64583	0.0	3025	3025	3025	0.0	20	100	253	456	584	5000	0	223	2020-02-29_151209
104	5000	1975	0	0	0	0	0	2802	NaN	-0.0	9999.0	9999.0	0.0	1670.0	7.2579284	4.127537	20.64583	0.0	3025	3025	3025	0.0	20	100	253	456	584	5000	0	223	2020-02-29_151209
105	5000	1975	0	0	0	0	0	2802	NaN	-0.0	9999.0	9999.0	0.0	1670.0	7.2579284	4.127537	20.64583	0.0	3025	3025	3025	0.0	20	100	253	456	584	5000	0	223	2020-02-29_151209
105	5000	1975	0	0	0	0	0	2802	NaN	-0.0	9999.0	9999.0	0.0	1670.0	7.2579284	4.127537	20.64583	0.0	3025	3025	3025	0.0	20	100	253	456	584	5000	0	223	2020-02-29_151210
105	5000	1975	0	0	0	0	0	2802	NaN	-0.0	9999.0	9999.0	0.0	1670.0	7.2579284	4.127537	20.64583	0.0	3025	3025	3025	0.0	20	100	253	456	584	5000	0	223	2020-02-29_151210
106	5000	1975	0	0	0	0	0	2802	NaN	-0.0	9999.0	9999.0	0.0	1670.0	7.2579284	4.127537	20.64583	0.0	3025	3025	3025	0.0	20	100	253	456	584	5000	0	223	2020-02-29_151210
106	5000	1975	0	0	0	0	0	2802	NaN	-0.0	9999.0	9999.0	0.0	1670.0	7.2579284	4.127537	20.64583	0.0	3025	3025	3025	0.0	20	100	253	456	584	5000	0	223	2020-02-29_151210
106	5000	1975	0	0	0	0	0	2802	NaN	-0.0	9999.0	9999.0	0.0	1670.0	7.2579284	4.127537	20.64583	0.0	3025	3025	3025	0.0	20	100	253	456	584	5000	0	223	2020-02-29_151210
107	5000	1975	0	0	0	0	0	2802	NaN	-0.0	9999.0	9999.0	0.0	1670.0	7.2579284	4.127537	20.64583	0.0	3025	3025	3025	0.0	20	100	253	456	584	5000	0	223	2020-02-29_151210
107	5000	1975	0	0	0	0	0	2802	NaN	-0.0	9999.0	9999.0	0.0	1670.0	7.2579284	4.127537	20.64583	0.0	3025	3025	3025	0.0	20	100	253	456	584	5000	0	223	2020-02-29_151210
107	5000	1975	0	0	0	0	0	2802	NaN	-0.0	9999.0	9999.0	0.0	1670.0	7.2579284	4.127537	20.64583	0.0	3025	3025	3025	0.0	20	100	253	456	584	5000	0	223	2020-02-29_151211
108	5000	1975	0	0	0	0	0	2802	NaN	-0.0	9999.0	9999.0	0.0	1670.0	7.2579284	4.127537	20.64583	0.0	3025	3025	3025	0.0	20	100	253	456	584	5000	0	223	2020-02-29_151211
108	5000	1975	0	0	0	0	0	2802	NaN	-0.0	9999.0	9999.0	0.0	1670.0	7.2579284	4.127537	20.64583	0.0	3025	3025	3025	0.0	20	100	253	456	584	5000	0	223	2020-02-29_151211
