# Supplementary material for: Discrete simulation analysis of COVID-19 and prediction of isolation bed numbers
Source: PeerJ. 2021 Jun 23;9:e11629. doi: 10.7717/peerj.11629 (PMC8234972; doi:10.7717/peerj.11629)
Supplement: Supplemental Information 3 [file peerj-09-11629-s003.zip › raw_data/Hospital response time_output_2020-02-29_151256.csv]

worldTime(Day)	CITY_PERSON_SIZE	NORMAL	SHADOW	SUPER	CONFIRMED	DIAGNOSIS	FREEZE	CURED	shadow_average	shadow_std	shadow_max	shadow_min	real_countTmp	max_count	count_shadow_average	count_shadow_std	count_shadow_max	count_shadow_min	sum_confirmed_mark	sum_diagnosis_mark	sum_freeze_mark	r0	G1num	G2num	G3Num	G4Num	G5Num	BED_CanUse	BED_Need	DEATH	recordTime
0	5000	4975	25	0	0	0	0	0	NaN	-0.0	9999.0	9999.0	0.0	0.0	NaN	-0.0	9999.0	9999.0	0	0	0	0.0	0	0	0	0	0	5000	0	0	2020-02-29_151258
0	5000	4969	23	0	8	0	0	0	NaN	-0.0	9999.0	9999.0	0.0	0.0	NaN	-0.0	9999.0	9999.0	8	0	0	0.0	0	0	0	0	0	5000	0	0	2020-02-29_151258
0	5000	4965	27	0	8	0	0	0	NaN	-0.0	9999.0	9999.0	0.0	0.0	NaN	-0.0	9999.0	9999.0	8	0	0	0.0	0	0	0	0	0	5000	0	0	2020-02-29_151259
1	5000	4960	31	0	9	0	0	0	NaN	-0.0	9999.0	9999.0	0.0	0.0	NaN	-0.0	9999.0	9999.0	9	0	0	0.0	0	0	0	0	0	5000	0	0	2020-02-29_151259
1	5000	4955	36	0	9	0	0	0	NaN	-0.0	9999.0	9999.0	0.0	0.0	NaN	-0.0	9999.0	9999.0	9	0	0	0.0	0	0	0	0	0	5000	0	0	2020-02-29_151259
1	5000	4949	41	0	10	0	0	0	NaN	-0.0	9999.0	9999.0	0.0	0.0	NaN	-0.0	9999.0	9999.0	10	0	0	0.0	0	0	0	0	0	5000	0	0	2020-02-29_151259
2	5000	4940	49	0	11	0	0	0	NaN	-0.0	9999.0	9999.0	0.0	0.0	NaN	-0.0	9999.0	9999.0	11	0	0	0.0	0	0	0	0	0	5000	0	0	2020-02-29_151259
2	5000	4938	49	0	13	0	0	0	NaN	-0.0	9999.0	9999.0	0.0	0.0	NaN	-0.0	9999.0	9999.0	13	0	0	0.0	0	0	0	0	0	5000	0	0	2020-02-29_151300
2	5000	4925	62	0	13	0	0	0	NaN	-0.0	9999.0	9999.0	0.0	0.0	NaN	-0.0	9999.0	9999.0	13	0	0	0.0	0	0	0	0	0	5000	0	0	2020-02-29_151300
3	5000	4913	73	0	14	0	0	0	NaN	-0.0	9999.0	9999.0	0.0	0.0	NaN	-0.0	9999.0	9999.0	14	0	0	0.0	0	0	0	0	0	5000	0	0	2020-02-29_151300
3	5000	4899	83	0	18	0	0	0	NaN	-0.0	9999.0	9999.0	0.0	0.0	NaN	-0.0	9999.0	9999.0	18	0	0	0.0	0	0	0	0	0	5000	0	0	2020-02-29_151300
3	5000	4887	90	0	23	0	0	0	NaN	-0.0	9999.0	9999.0	0.0	0.0	NaN	-0.0	9999.0	9999.0	23	0	0	0.0	0	0	0	0	0	5000	0	0	2020-02-29_151300
4	5000	4873	104	0	23	0	0	0	NaN	-0.0	9999.0	9999.0	0.0	0.0	NaN	-0.0	9999.0	9999.0	23	0	0	0.0	0	0	0	0	0	5000	0	0	2020-02-29_151300
4	5000	4859	113	0	28	0	0	0	NaN	-0.0	9999.0	9999.0	0.0	0.0	NaN	-0.0	9999.0	9999.0	28	0	0	0.0	0	0	0	0	0	5000	0	0	2020-02-29_151301
4	5000	4837	130	0	33	0	0	0	NaN	-0.0	9999.0	9999.0	0.0	0.0	NaN	-0.0	9999.0	9999.0	33	0	0	0.0	0	0	0	0	0	5000	0	0	2020-02-29_151301
5	5000	4812	152	0	28	0	8	0	0.0	0.0	0.0	0.0	8.0	8.0	0.0	0.0	0.0	0.0	36	8	8	2.25	6	2	0	0	0	4992	0	0	2020-02-29_151301
5	5000	4792	167	0	33	0	8	0	0.0	0.0	0.0	0.0	8.0	8.0	0.0	0.0	0.0	0.0	41	8	8	2.25	6	2	0	0	0	4992	0	0	2020-02-29_151301
5	5000	4765	191	0	35	0	9	0	0.0	0.0	0.0	0.0	9.0	9.0	0.0	0.0	0.0	0.0	44	9	9	2.2222223	6	2	1	0	0	4991	0	0	2020-02-29_151302
6	5000	4742	207	0	42	0	9	0	0.0	0.0	0.0	0.0	9.0	9.0	0.0	0.0	0.0	0.0	51	9	9	2.2222223	6	2	1	0	0	4991	0	0	2020-02-29_151302
6	5000	4714	232	0	44	0	10	0	0.0	0.0	0.0	0.0	10.0	10.0	0.0	0.0	0.0	0.0	54	10	10	2.1	6	2	1	1	0	4990	0	0	2020-02-29_151302
6	5000	4687	253	0	50	0	10	0	0.0	0.0	0.0	0.0	10.0	10.0	0.0	0.0	0.0	0.0	60	10	10	2.1	6	2	1	1	0	4990	0	0	2020-02-29_151302
7	5000	4665	269	0	53	0	13	0	0.03037517	0.10951922053371153	0.3948772	0.0	13.0	13.0	0.03037517	0.10951922	0.3948772	0.0	66	13	13	2.1538463	6	4	1	1	1	4987	0	0	2020-02-29_151302
7	5000	4620	305	0	62	0	13	0	0.03037517	0.10951922053371153	0.3948772	0.0	13.0	13.0	0.03037517	0.10951922	0.3948772	0.0	75	13	13	2.1538463	6	4	1	1	1	4987	0	0	2020-02-29_151303
7	5000	4590	323	0	74	0	13	0	0.03037517	0.10951922053371153	0.3948772	0.0	13.0	13.0	0.03037517	0.10951922	0.3948772	0.0	87	13	13	2.1538463	6	4	1	1	1	4987	0	0	2020-02-29_151303
8	5000	4562	339	0	84	0	15	0	0.22284144	0.7606506292559319	2.9477444	0.0	15.0	15.0	0.22284144	0.76065063	2.9477444	0.0	99	15	15	2.2666667	7	4	1	1	1	4985	0	0	2020-02-29_151303
8	5000	4527	361	0	92	0	20	0	0.49285787	1.1348771321175508	3.251537	0.0	20.0	20.0	0.49285787	1.1348771	3.251537	0.0	112	20	20	2.0	9	4	3	2	1	4980	0	0	2020-02-29_151303
8	5000	4486	390	0	101	0	23	0	0.73161	1.3005658220487666	3.4595566	0.0	23.0	23.0	0.73161	1.3005658	3.4595566	0.0	124	23	23	2.3043478	10	5	4	2	1	4977	0	0	2020-02-29_151304
9	5000	4443	420	0	114	0	23	0	0.73161	1.3005658220487666	3.4595566	0.0	23.0	23.0	0.73161	1.3005658	3.4595566	0.0	137	23	23	2.3043478	10	5	4	2	1	4977	0	0	2020-02-29_151304
9	5000	4400	445	0	126	0	29	0	0.99581057	1.4329176303645461	3.86038	0.0	29.0	29.0	0.99581057	1.4329176	3.86038	0.0	155	29	29	2.3793104	10	7	7	3	1	4971	0	0	2020-02-29_151304
9	5000	4366	461	0	138	0	35	0	1.1707771	1.5132544157202308	4.490472	0.0	35.0	35.0	1.1707771	1.5132544	4.490472	0.0	173	35	35	2.3142858	11	8	8	5	2	4965	0	0	2020-02-29_151305
10	5000	4327	493	0	141	0	39	0	1.055818	1.4725349841795163	4.490472	0.0	39.0	39.0	1.055818	1.472535	4.490472	0.0	180	39	39	2.2564104	11	8	11	6	2	4961	0	0	2020-02-29_151305
10	5000	4289	521	0	148	0	42	0	1.0613189	1.4404375496342638	4.490472	0.0	42.0	42.0	1.0613189	1.4404376	4.490472	0.0	190	42	42	2.2619047	11	8	11	7	3	4958	0	0	2020-02-29_151305
10	5000	4242	550	0	162	0	46	0	1.0141778	1.3977404087715306	4.490472	0.0	46.0	46.0	1.0141778	1.3977404	4.490472	0.0	208	46	46	2.2826087	11	8	12	9	3	4954	0	0	2020-02-29_151306
11	5000	4188	588	0	171	0	53	0	1.2097887	1.6940452656153364	5.8565116	0.0	53.0	53.0	1.2097887	1.6940453	5.8565116	0.0	224	53	53	2.2641509	12	10	13	10	5	4947	0	0	2020-02-29_151306
11	5000	4144	610	0	189	0	57	0	1.1781161	1.6737988535080925	5.8565116	0.0	57.0	57.0	1.1781161	1.6737988	5.8565116	0.0	246	57	57	2.2280703	12	10	14	10	8	4943	0	0	2020-02-29_151306
11	5000	4096	639	0	202	0	63	0	1.2271603	1.6975505488738931	5.8565116	0.0	63.0	63.0	1.2271603	1.6975505	5.8565116	0.0	265	63	63	2.2857144	12	10	15	12	10	4937	0	0	2020-02-29_151307
12	5000	4036	677	0	218	0	69	0	1.2792479	1.7704393359922246	5.8565116	0.0	69.0	69.0	1.2792479	1.7704394	5.8565116	0.0	287	69	69	2.231884	12	12	15	13	12	4931	0	0	2020-02-29_151307
12	5000	3982	706	0	235	0	77	0	1.385143	1.8672346165031397	5.8565116	0.0	77.0	77.0	1.385143	1.8672346	5.8565116	0.0	312	77	77	2.2597404	12	15	18	14	13	4923	0	0	2020-02-29_151307
12	5000	3913	753	0	245	0	89	0	1.7335472	2.179339965678746	7.594015	0.0	89.0	89.0	1.7335472	2.17934	7.594015	0.0	334	89	89	2.3932583	14	18	22	16	13	4911	0	0	2020-02-29_151308
13	5000	3856	778	0	264	0	101	0	1.9319546	2.3632011463051446	7.83804	0.0	101.0	101.0	1.9319546	2.3632011	7.83804	0.0	366	102	102	2.3564355	15	22	23	19	16	4899	0	1	2020-02-29_151308
13	5000	3803	808	0	274	0	114	0	2.0329607	2.4109830999110384	7.83804	0.0	114.0	114.0	2.0329607	2.410983	7.83804	0.0	389	115	115	2.3333333	15	25	26	21	20	4886	0	1	2020-02-29_151309
13	5000	3749	840	0	286	0	124	0	2.110717	2.399918089899386	7.83804	0.0	124.0	124.0	2.110717	2.399918	7.83804	0.0	411	125	125	2.3064516	15	26	27	25	21	4876	0	1	2020-02-29_151309
14	5000	3692	867	0	299	0	141	0	2.1288166	2.4073453119480495	8.915303	0.0	141.0	141.0	2.1288166	2.4073453	8.915303	0.0	441	142	142	2.255319	15	29	31	27	26	4859	0	1	2020-02-29_151309
14	5000	3637	897	0	308	0	157	0	2.2167118	2.4959547693666	8.915303	0.0	157.0	157.0	2.2167118	2.4959548	8.915303	0.0	466	158	158	2.1910827	15	33	35	29	31	4843	0	1	2020-02-29_151310
14	5000	3569	931	0	324	0	175	0	2.2965467	2.5436487651053885	9.4649935	0.0	175.0	175.0	2.2965467	2.5436487	9.4649935	0.0	500	176	176	2.1657143	17	36	40	36	31	4825	0	1	2020-02-29_151310
15	5000	3516	941	0	361	0	181	0	2.347186	2.597273857251674	9.4649935	0.0	181.0	181.0	2.347186	2.5972738	9.4649935	0.0	543	182	182	2.1491714	17	38	40	37	33	4819	0	1	2020-02-29_151311
15	5000	3465	960	0	381	0	193	0	2.334314	2.568946080949811	9.4649935	0.0	193.0	193.0	2.334314	2.5689461	9.4649935	0.0	575	194	194	2.119171	17	38	42	40	36	4807	0	1	2020-02-29_151311
15	5000	3425	966	0	399	0	208	0	2.348646	2.554744708152701	9.4649935	0.0	208.0	208.0	2.348646	2.5547447	9.4649935	0.0	609	210	210	2.0576923	17	39	43	47	39	4792	0	2	2020-02-29_151312
16	5000	3382	986	0	403	0	227	0	2.4229019	2.5993712765446175	9.4649935	0.0	227.0	227.0	2.4229019	2.5993712	9.4649935	0.0	632	229	229	1.9955947	17	39	48	51	45	4773	0	2	2020-02-29_151312
16	5000	3318	1021	0	412	0	247	0	2.575871	2.7088576371759236	10.895527	0.0	247.0	247.0	2.575871	2.7088575	10.895527	0.0	661	249	249	1.9838057	17	41	50	57	51	4753	0	2	2020-02-29_151313
16	5000	3261	1038	0	433	0	266	0	2.620907	2.7196690551595215	10.895527	0.0	266.0	266.0	2.620907	2.719669	10.895527	0.0	701	268	268	1.981203	17	42	51	69	55	4734	0	2	2020-02-29_151313
17	5000	3215	1055	0	439	0	288	1	2.7435565	2.7805828194345987	11.686187	0.0	288.0	288.0	2.7435565	2.780583	11.686187	0.0	730	291	291	1.9722222	18	42	58	71	62	4712	0	2	2020-02-29_151314
17	5000	3179	1052	0	457	0	308	1	2.888433	2.8336249556714974	11.686187	0.0	308.0	308.0	2.888433	2.8336248	11.686187	0.0	769	312	312	1.9707792	18	42	68	75	68	4692	0	3	2020-02-29_151314
17	5000	3141	1049	0	473	0	331	2	3.0835311	2.969872513420682	12.386871	0.0	331.0	331.0	3.0835311	2.9698725	12.386871	0.0	810	337	337	1.9667674	19	43	77	83	73	4669	0	4	2020-02-29_151315
18	5000	3102	1043	0	484	0	363	2	3.217327	3.018184702131266	12.386871	0.0	363.0	363.0	3.217327	3.0181847	12.386871	0.0	855	371	371	1.9173554	19	45	85	92	81	4637	0	6	2020-02-29_151315
18	5000	3055	1054	0	497	0	384	3	3.25348	2.9944205853092236	12.386871	0.0	384.0	384.0	3.25348	2.9944205	12.386871	0.0	891	394	394	1.8958334	19	46	92	99	86	4616	0	7	2020-02-29_151316
18	5000	3017	1049	0	516	0	408	3	3.3051093	3.024060404482036	12.386871	0.0	408.0	408.0	3.3051093	3.0240605	12.386871	0.0	934	418	418	1.872549	19	48	95	105	91	4592	0	7	2020-02-29_151316
19	5000	2978	1045	0	533	0	432	3	3.369519	3.051022411392905	12.386871	0.0	432.0	432.0	3.369519	3.0510225	12.386871	0.0	977	444	444	1.8356482	19	48	100	114	94	4568	0	9	2020-02-29_151317
19	5000	2934	1048	0	548	0	458	3	3.4504411	3.0807926604606237	12.386871	0.0	458.0	458.0	3.4504411	3.0807927	12.386871	0.0	1018	470	470	1.8122271	19	51	103	120	100	4542	0	9	2020-02-29_151317
19	5000	2897	1040	0	559	0	489	5	3.533297	3.076025387137111	12.386871	0.0	489.0	489.0	3.533297	3.0760255	12.386871	0.0	1063	504	504	1.7689161	19	52	110	129	107	4511	0	10	2020-02-29_151318
20	5000	2854	1033	0	568	0	529	6	3.6716473	3.1594383829552553	14.972554	0.0	529.0	529.0	3.6716473	3.1594384	14.972554	0.0	1113	545	545	1.7712666	19	56	118	141	112	4471	0	10	2020-02-29_151318
20	5000	2819	1030	0	569	0	564	6	3.6598501	3.1787178379341383	14.972554	0.0	564.0	564.0	3.6598501	3.1787179	14.972554	0.0	1151	582	582	1.7269504	19	57	122	149	124	4436	0	12	2020-02-29_151319
20	5000	2780	1022	0	586	0	592	8	3.7900312	3.2366214635372454	15.434674	0.0	592.0	592.0	3.7900312	3.2366214	15.434674	0.0	1198	612	612	1.7094594	20	58	127	157	129	4408	0	12	2020-02-29_151319
21	5000	2748	1013	0	605	0	611	10	3.8563154	3.2510372854046614	15.434674	0.0	611.0	611.0	3.8563154	3.2510374	15.434674	0.0	1239	634	634	1.6841244	20	59	134	162	133	4389	0	13	2020-02-29_151320
21	5000	2720	986	0	630	0	639	12	3.9495637	3.309799389018077	15.434674	0.0	639.0	639.0	3.9495637	3.3097994	15.434674	0.0	1294	664	664	1.6729264	20	62	138	170	140	4361	0	13	2020-02-29_151320
21	5000	2684	974	0	637	0	677	14	4.0501037	3.3487538482427466	15.434674	0.0	677.0	677.0	4.0501037	3.348754	15.434674	0.0	1342	705	705	1.6735598	20	63	147	179	151	4323	0	14	2020-02-29_151321
22	5000	2655	959	0	654	0	701	14	4.104376	3.3881476708649227	15.434674	0.0	701.0	701.0	4.104376	3.3881476	15.434674	0.0	1386	732	732	1.6904422	20	63	150	187	156	4299	0	17	2020-02-29_151321
22	5000	2625	952	0	649	0	739	16	4.152892	3.4111442751381986	15.434674	0.0	739.0	739.0	4.152892	3.4111443	15.434674	0.0	1423	774	774	1.6562923	20	63	152	197	164	4261	0	19	2020-02-29_151322
22	5000	2604	921	0	661	0	777	18	4.223452	3.4144735198005907	15.434674	0.0	777.0	777.0	4.223452	3.4144735	15.434674	0.0	1475	814	814	1.6370656	20	64	157	208	174	4223	0	19	2020-02-29_151322
23	5000	2582	901	0	660	0	819	18	4.2691708	3.401212554579714	15.434674	0.0	819.0	819.0	4.2691708	3.4012125	15.434674	0.0	1517	857	857	1.6019536	20	67	162	214	186	4181	0	20	2020-02-29_151323
23	5000	2557	891	0	655	0	855	20	4.3244753	3.4224280341574485	15.434674	0.0	855.0	855.0	4.3244753	3.4224281	15.434674	0.0	1552	897	897	1.5660819	20	67	167	221	195	4145	0	22	2020-02-29_151324
23	5000	2536	864	0	660	0	893	25	4.421112	3.486142108132671	15.434674	0.0	893.0	893.0	4.421112	3.4861422	15.434674	0.0	1600	940	940	1.5285554	20	68	171	224	206	4107	0	22	2020-02-29_151324
24	5000	2518	828	0	675	0	930	27	4.5223227	3.5307981488945677	15.722435	0.0	930.0	930.0	4.5223227	3.5307982	15.722435	0.0	1654	979	979	1.4978495	20	69	176	230	215	4070	0	22	2020-02-29_151325
24	5000	2495	808	0	674	0	969	32	4.589859	3.5616229132066897	15.722435	0.0	969.0	969.0	4.589859	3.5616229	15.722435	0.0	1697	1023	1023	1.4623322	20	70	181	235	229	4031	0	22	2020-02-29_151325
24	5000	2469	798	0	667	0	1007	35	4.6826982	3.586506052592579	15.722435	0.0	1007.0	1007.0	4.6826982	3.5865061	15.722435	0.0	1733	1066	1066	1.4369414	20	71	182	245	242	3993	0	24	2020-02-29_151326
25	5000	2455	770	0	657	0	1048	43	4.813568	3.6072076012009098	15.722435	0.0	1048.0	1048.0	4.813568	3.6072075	15.722435	0.0	1775	1118	1118	1.4112595	20	72	185	254	253	3952	0	27	2020-02-29_151326
25	5000	2439	742	0	663	0	1081	48	4.8819075	3.6173031090208267	15.722435	0.0	1081.0	1081.0	4.8819075	3.6173031	15.722435	0.0	1819	1156	1156	1.4014801	20	73	187	262	266	3919	0	27	2020-02-29_151327
25	5000	2421	716	0	661	0	1118	56	4.9688606	3.6571810588374127	17.010223	0.0	1118.0	1118.0	4.9688606	3.657181	17.010223	0.0	1863	1202	1202	1.381932	20	74	190	274	277	3882	0	28	2020-02-29_151327
26	5000	2404	703	0	651	0	1155	59	5.0228515	3.665356373029585	17.010223	0.0	1155.0	1155.0	5.0228515	3.6653564	17.010223	0.0	1893	1242	1242	1.3636364	20	75	191	280	290	3845	0	28	2020-02-29_151328
26	5000	2381	689	0	634	0	1203	64	5.1557093	3.7181561420602987	17.010223	0.0	1203.0	1203.0	5.1557093	3.718156	17.010223	0.0	1930	1296	1296	1.3532834	20	75	194	284	304	3797	0	29	2020-02-29_151328
26	5000	2348	693	0	613	0	1243	70	5.2266536	3.74320584579145	17.010223	0.0	1243.0	1243.0	5.2266536	3.7432058	17.010223	0.0	1959	1346	1346	1.3499597	20	76	201	293	315	3757	0	33	2020-02-29_151329
27	5000	2333	675	0	603	0	1276	79	5.3143997	3.7845099402261977	17.010223	0.0	1276.0	1276.0	5.3143997	3.78451	17.010223	0.0	1992	1389	1389	1.3330721	20	77	203	303	326	3724	0	34	2020-02-29_151329
27	5000	2317	655	0	604	0	1303	84	5.396917	3.8025398851217713	17.010223	0.0	1303.0	1303.0	5.396917	3.8025398	17.010223	0.0	2028	1424	1424	1.3200307	20	79	205	309	337	3697	0	37	2020-02-29_151330
27	5000	2299	643	0	582	0	1349	90	5.504089	3.8290424103997136	17.010223	0.0	1349.0	1349.0	5.504089	3.8290424	17.010223	0.0	2058	1476	1476	1.296516	20	79	210	314	351	3651	0	37	2020-02-29_151330
28	5000	2285	614	0	584	0	1370	107	5.559308	3.8162062093731905	17.010223	0.0	1370.0	1370.0	5.559308	3.8162062	17.010223	0.0	2101	1517	1517	1.2656934	20	79	212	322	363	3630	0	40	2020-02-29_151331
28	5000	2279	581	0	587	0	1393	120	5.6605315	3.831678959540689	17.010223	0.0	1393.0	1393.0	5.6605315	3.8316789	17.010223	0.0	2140	1553	1553	1.2569993	20	79	214	328	374	3607	0	40	2020-02-29_151331
28	5000	2257	571	0	570	0	1429	131	5.7743506	3.874182584131836	17.010223	0.0	1429.0	1429.0	5.7743506	3.8741827	17.010223	0.0	2172	1602	1602	1.2456263	20	80	215	334	385	3571	0	42	2020-02-29_151332
29	5000	2245	540	0	561	0	1471	139	5.8741336	3.890193685500192	17.010223	0.0	1471.0	1471.0	5.8741336	3.8901937	17.010223	0.0	2215	1654	1654	1.2202584	20	81	219	340	398	3529	0	44	2020-02-29_151332
29	5000	2231	523	0	546	0	1499	153	5.9885273	3.9150177480945736	18.682907	0.0	1499.0	1499.0	5.9885273	3.9150178	18.682907	0.0	2246	1700	1700	1.2048032	20	81	221	351	408	3501	0	48	2020-02-29_151333
29	5000	2211	522	0	534	0	1514	168	6.06403	3.93149544779002	18.682907	0.0	1514.0	1514.0	6.06403	3.9314954	18.682907	0.0	2267	1733	1733	1.181638	20	81	222	355	417	3486	0	51	2020-02-29_151333
30	5000	2202	496	0	526	0	1535	186	6.116647	3.9447325629611614	18.682907	0.0	1535.0	1535.0	6.116647	3.9447327	18.682907	0.0	2302	1776	1776	1.152443	20	81	225	360	429	3465	0	55	2020-02-29_151334
30	5000	2191	474	0	514	0	1563	202	6.214242	3.9743599478323652	18.682907	0.0	1563.0	1563.0	6.214242	3.97436	18.682907	0.0	2335	1821	1821	1.1362764	20	81	227	363	440	3437	0	56	2020-02-29_151334
30	5000	2177	465	0	494	0	1580	223	6.3244004	3.9982765776557607	18.682907	0.0	1580.0	1580.0	6.3244004	3.9982765	18.682907	0.0	2358	1864	1864	1.1253165	20	81	229	374	449	3420	0	61	2020-02-29_151335
31	5000	2168	442	0	497	0	1581	245	6.39311	4.02405112318626	18.682907	0.0	1581.0	1581.0	6.39311	4.024051	18.682907	0.0	2390	1893	1893	1.1106894	20	82	230	380	456	3419	0	67	2020-02-29_151335
31	5000	2161	425	0	484	0	1598	261	6.4883165	4.049927491845871	18.682907	0.0	1598.0	1598.0	6.4883165	4.0499277	18.682907	0.0	2414	1930	1930	1.0826032	20	82	233	386	464	3402	0	71	2020-02-29_151336
31	5000	2147	416	0	476	0	1604	280	6.5388837	4.045938390801101	18.682907	0.0	1604.0	1604.0	6.5388837	4.0459385	18.682907	0.0	2437	1961	1961	1.063591	20	82	234	390	470	3396	0	77	2020-02-29_151336
32	5000	2144	393	0	470	0	1616	298	6.6052804	4.053436497914696	18.682907	0.0	1616.0	1616.0	6.6052804	4.0534363	18.682907	0.0	2463	1993	1993	1.0439357	20	82	234	396	476	3384	0	79	2020-02-29_151337
32	5000	2132	393	0	447	0	1625	320	6.7121406	4.077952180321068	18.682907	0.0	1625.0	1625.0	6.7121406	4.0779524	18.682907	0.0	2475	2028	2028	1.0233846	20	83	235	401	483	3375	0	83	2020-02-29_151337
32	5000	2117	390	0	433	0	1622	353	6.812836	4.091462173065156	18.682907	0.0	1622.0	1625.0	6.7121406	4.0779524	18.682907	0.0	2493	2060	2060	1.0110974	20	83	236	406	492	3378	0	85	2020-02-29_151338
33	5000	2109	376	0	412	0	1640	377	6.8926716	4.127730419582661	18.682907	0.0	1640.0	1640.0	6.8926716	4.1277304	18.682907	0.0	2515	2103	2103	0.9987805	20	84	237	410	495	3360	0	86	2020-02-29_151338
33	5000	2102	364	0	394	0	1640	408	6.961691	4.126107500696001	18.682907	0.0	1640.0	1640.0	6.8926716	4.1277304	18.682907	0.0	2534	2140	2140	0.970122	20	84	239	413	500	3360	0	92	2020-02-29_151339
33	5000	2092	347	0	388	0	1645	433	7.049615	4.162509421031475	21.80548	0.0	1645.0	1645.0	7.049615	4.1625094	21.80548	0.0	2561	2173	2173	0.9550152	20	84	244	418	503	3355	0	95	2020-02-29_151339
34	5000	2082	337	0	365	0	1660	456	7.1037893	4.153057736784245	21.80548	0.0	1660.0	1660.0	7.1037893	4.1530576	21.80548	0.0	2581	2216	2216	0.9343374	20	84	245	422	511	3340	0	100	2020-02-29_151340
34	5000	2073	327	0	354	0	1647	496	7.2059336	4.175270327650649	21.80548	0.0	1647.0	1660.0	7.1037893	4.1530576	21.80548	0.0	2600	2246	2246	0.92835456	20	84	246	424	517	3353	0	103	2020-02-29_151341
34	5000	2068	310	0	353	0	1648	518	7.2550993	4.171347366856478	21.80548	0.0	1648.0	1660.0	7.1037893	4.1530576	21.80548	0.0	2622	2269	2269	0.93203884	20	84	246	428	521	3352	0	103	2020-02-29_151341
35	5000	2060	304	0	334	0	1652	542	7.3499975	4.193842625057015	21.80548	0.0	1652.0	1660.0	7.1037893	4.1530576	21.80548	0.0	2636	2302	2302	0.9200969	20	84	248	431	524	3348	0	108	2020-02-29_151342
35	5000	2055	289	0	318	0	1655	573	7.426448	4.213999468339435	21.80548	0.0	1655.0	1660.0	7.1037893	4.1530576	21.80548	0.0	2656	2338	2338	0.90936553	20	84	249	433	529	3345	0	110	2020-02-29_151342
35	5000	2049	277	0	314	0	1652	595	7.4912324	4.231371725971332	21.80548	0.0	1652.0	1660.0	7.1037893	4.1530576	21.80548	0.0	2674	2360	2360	0.8946731	20	84	249	434	535	3348	0	113	2020-02-29_151343
36	5000	2044	265	0	301	0	1650	625	7.60531	4.230212653836647	21.80548	0.0	1650.0	1660.0	7.1037893	4.1530576	21.80548	0.0	2691	2390	2390	0.89272726	20	84	251	437	542	3350	0	115	2020-02-29_151343
36	5000	2042	259	0	285	0	1641	656	7.6743493	4.248800669472063	21.80548	0.0	1641.0	1660.0	7.1037893	4.1530576	21.80548	0.0	2699	2414	2414	0.88787323	20	84	252	441	546	3359	0	117	2020-02-29_151344
36	5000	2035	246	0	281	0	1614	703	7.778238	4.264410607598686	21.80548	0.0	1614.0	1660.0	7.1037893	4.1530576	21.80548	0.0	2719	2438	2438	0.87670386	20	84	253	442	549	3386	0	121	2020-02-29_151344
37	5000	2028	234	0	275	0	1602	738	7.837422	4.278724983893329	21.80548	0.0	1602.0	1660.0	7.1037893	4.1530576	21.80548	0.0	2738	2463	2463	0.8670412	20	84	254	444	556	3398	0	123	2020-02-29_151345
37	5000	2021	225	0	279	0	1582	766	7.862888	4.270245072704497	21.80548	0.0	1582.0	1660.0	7.1037893	4.1530576	21.80548	0.0	2754	2475	2475	0.8590392	20	84	254	444	558	3418	0	127	2020-02-29_151345
37	5000	2018	213	0	274	0	1576	791	7.9018207	4.293160459422252	21.80548	0.0	1576.0	1660.0	7.1037893	4.1530576	21.80548	0.0	2769	2495	2495	0.8489848	20	84	254	445	562	3424	0	128	2020-02-29_151346
38	5000	2012	209	0	264	0	1555	831	8.010907	4.287107817838556	21.80548	0.0	1555.0	1660.0	7.1037893	4.1530576	21.80548	0.0	2779	2515	2515	0.84694535	20	84	254	445	569	3445	0	129	2020-02-29_151346
38	5000	2005	204	0	256	0	1543	861	8.059997	4.2899678148605105	21.80548	0.0	1543.0	1660.0	7.1037893	4.1530576	21.80548	0.0	2791	2535	2535	0.8276085	20	84	254	449	573	3457	0	131	2020-02-29_151347
38	5000	2001	196	0	239	0	1540	891	8.111608	4.310151718549367	21.80548	0.0	1540.0	1660.0	7.1037893	4.1530576	21.80548	0.0	2803	2564	2564	0.8298701	20	84	254	449	579	3460	0	133	2020-02-29_151347
39	5000	1996	192	0	228	0	1509	939	8.165151	4.298898449348114	21.80548	0.0	1509.0	1660.0	7.1037893	4.1530576	21.80548	0.0	2812	2584	2584	0.8217363	20	84	254	450	581	3491	0	136	2020-02-29_151348
39	5000	1982	198	0	220	0	1478	984	8.2445345	4.282726172572592	21.80548	0.0	1478.0	1660.0	7.1037893	4.1530576	21.80548	0.0	2820	2600	2600	0.8254398	20	84	255	451	581	3522	0	138	2020-02-29_151348
39	5000	1979	187	0	211	0	1464	1020	8.320857	4.2873024586359865	21.80548	0.0	1464.0	1660.0	7.1037893	4.1530576	21.80548	0.0	2834	2623	2623	0.8189891	20	84	256	454	582	3536	0	139	2020-02-29_151349
40	5000	1975	183	0	206	0	1441	1052	8.383719	4.300810298423131	21.80548	0.0	1441.0	1660.0	7.1037893	4.1530576	21.80548	0.0	2842	2636	2636	0.8084663	20	84	256	454	583	3559	0	143	2020-02-29_151349
40	5000	1966	182	0	196	0	1415	1095	8.384661	4.322401097204792	21.80548	0.0	1415.0	1660.0	7.1037893	4.1530576	21.80548	0.0	2852	2656	2656	0.78798586	20	84	256	454	587	3585	0	146	2020-02-29_151350
40	5000	1961	170	0	194	0	1394	1133	8.432666	4.318347449525596	21.80548	0.0	1394.0	1660.0	7.1037893	4.1530576	21.80548	0.0	2869	2675	2675	0.7840746	20	84	256	454	590	3606	0	148	2020-02-29_151350
41	5000	1958	164	0	187	0	1370	1173	8.481675	4.3207883934889235	21.80548	0.0	1370.0	1660.0	7.1037893	4.1530576	21.80548	0.0	2878	2691	2691	0.7708029	20	84	256	455	591	3630	0	148	2020-02-29_151351
41	5000	1956	157	0	188	0	1323	1222	8.553167	4.348807923538928	21.80548	0.0	1323.0	1660.0	7.1037893	4.1530576	21.80548	0.0	2887	2699	2699	0.77248675	20	84	256	455	591	3677	0	154	2020-02-29_151351
41	5000	1953	152	0	176	0	1306	1257	8.61416	4.34686058146254	21.80548	0.0	1306.0	1660.0	7.1037893	4.1530576	21.80548	0.0	2895	2719	2719	0.7748851	20	84	256	455	594	3694	0	156	2020-02-29_151352
42	5000	1949	154	0	158	0	1278	1301	8.667155	4.351935488811765	21.80548	0.0	1278.0	1660.0	7.1037893	4.1530576	21.80548	0.0	2897	2739	2739	0.7636933	20	84	257	456	596	3722	0	160	2020-02-29_151352
42	5000	1944	152	0	150	0	1245	1347	8.755879	4.365457864455115	21.80548	0.0	1245.0	1660.0	7.1037893	4.1530576	21.80548	0.0	2904	2754	2754	0.74698794	20	84	257	457	598	3755	0	162	2020-02-29_151353
42	5000	1938	149	0	144	0	1222	1382	8.770549	4.366127608904853	21.80548	0.0	1222.0	1660.0	7.1037893	4.1530576	21.80548	0.0	2913	2769	2769	0.7266776	20	84	257	458	600	3778	0	165	2020-02-29_151353
43	5000	1934	142	0	145	0	1200	1414	8.788011	4.390521608268861	21.80548	0.0	1200.0	1660.0	7.1037893	4.1530576	21.80548	0.0	2924	2779	2779	0.71416664	20	84	258	458	600	3800	0	165	2020-02-29_151354
43	5000	1929	139	0	140	0	1165	1461	8.784662	4.39816646520061	21.80548	0.0	1165.0	1660.0	7.1037893	4.1530576	21.80548	0.0	2932	2792	2792	0.70643777	20	84	258	459	602	3835	0	166	2020-02-29_151354
43	5000	1928	133	0	136	0	1137	1498	8.856143	4.397220531299165	21.80548	0.0	1137.0	1660.0	7.1037893	4.1530576	21.80548	0.0	2939	2803	2803	0.70096743	20	84	258	459	605	3863	0	168	2020-02-29_151355
44	5000	1923	131	0	134	0	1104	1538	8.933311	4.408815759655635	21.80548	0.0	1104.0	1660.0	7.1037893	4.1530576	21.80548	0.0	2946	2812	2812	0.7083333	20	84	258	459	609	3896	0	170	2020-02-29_151355
44	5000	1916	133	0	130	0	1076	1574	8.933793	4.43048831220333	21.80548	0.0	1076.0	1660.0	7.1037893	4.1530576	21.80548	0.0	2951	2821	2821	0.704461	20	84	258	459	609	3924	0	171	2020-02-29_151356
44	5000	1914	126	0	126	0	1045	1617	8.982829	4.448042046643225	21.80548	0.0	1045.0	1660.0	7.1037893	4.1530576	21.80548	0.0	2960	2834	2834	0.7014354	20	84	258	459	610	3955	0	172	2020-02-29_151356
45	5000	1909	121	0	128	0	1004	1662	9.014716	4.451665485191022	21.822407	0.0	1004.0	1660.0	7.1037893	4.1530576	21.80548	0.0	2970	2842	2842	0.7061753	20	84	258	459	610	3996	0	176	2020-02-29_151357
45	5000	1901	123	0	122	0	974	1700	9.052437	4.458568364778466	21.822407	0.0	974.0	1660.0	7.1037893	4.1530576	21.80548	0.0	2976	2854	2854	0.6899384	20	84	258	459	611	4026	0	180	2020-02-29_151357
45	5000	1901	114	0	116	0	950	1734	9.088462	4.514514192486833	21.822407	0.0	950.0	1660.0	7.1037893	4.1530576	21.80548	0.0	2985	2869	2869	0.6863158	20	84	258	460	612	4050	0	185	2020-02-29_151357
46	5000	1896	115	0	111	0	907	1785	9.14559	4.526534158698922	21.822407	0.0	907.0	1660.0	7.1037893	4.1530576	21.80548	0.0	2989	2878	2878	0.6857773	20	84	258	460	613	4093	0	186	2020-02-29_151358
46	5000	1892	113	0	108	0	886	1814	9.138801	4.5504606076685645	21.822407	0.0	886.0	1660.0	7.1037893	4.1530576	21.80548	0.0	2995	2887	2887	0.6884876	20	84	258	461	615	4114	0	187	2020-02-29_151358
46	5000	1889	111	0	105	0	861	1846	9.187882	4.554036481601441	21.822407	0.0	861.0	1660.0	7.1037893	4.1530576	21.80548	0.0	3000	2895	2895	0.6910569	20	84	258	461	616	4139	0	188	2020-02-29_151359
47	5000	1888	108	0	107	0	837	1870	9.207069	4.563737257326089	21.822407	0.0	837.0	1660.0	7.1037893	4.1530576	21.80548	0.0	3004	2897	2897	0.68339306	20	84	258	461	617	4163	0	190	2020-02-29_151359
47	5000	1884	110	0	102	0	800	1911	9.2505455	4.584561039036813	21.822407	0.0	800.0	1660.0	7.1037893	4.1530576	21.80548	0.0	3006	2904	2904	0.6825	20	84	258	461	617	4200	0	193	2020-02-29_151400
47	5000	1879	109	0	99	0	789	1931	9.254903	4.578000428259327	21.822407	0.0	789.0	1660.0	7.1037893	4.1530576	21.80548	0.0	3012	2913	2913	0.68948036	20	84	258	461	617	4211	0	193	2020-02-29_151400
48	5000	1878	102	0	96	0	775	1955	9.281709	4.5360055106935215	21.822407	0.0	775.0	1660.0	7.1037893	4.1530576	21.80548	0.0	3020	2924	2924	0.6812903	20	84	258	461	617	4225	0	194	2020-02-29_151400
48	5000	1876	102	0	90	0	757	1980	9.33577	4.56951010417562	21.822407	0.0	757.0	1660.0	7.1037893	4.1530576	21.80548	0.0	3022	2932	2932	0.67503303	20	84	258	461	617	4243	0	195	2020-02-29_151401
48	5000	1875	101	0	85	0	736	2006	9.309955	4.606650164547487	21.822407	0.0	736.0	1660.0	7.1037893	4.1530576	21.80548	0.0	3024	2939	2939	0.6779891	20	84	258	461	618	4264	0	197	2020-02-29_151401
49	5000	1872	99	0	83	0	720	2029	9.264906	4.614829557005325	21.822407	0.0	720.0	1660.0	7.1037893	4.1530576	21.80548	0.0	3029	2946	2946	0.66944444	20	84	258	461	619	4280	0	197	2020-02-29_151402
49	5000	1867	100	0	81	0	696	2057	9.265824	4.6374237630083845	21.822407	0.0	696.0	1660.0	7.1037893	4.1530576	21.80548	0.0	3033	2952	2952	0.66091955	20	84	258	461	619	4304	0	199	2020-02-29_151402
49	5000	1865	95	0	80	0	676	2084	9.291059	4.624646972379689	21.822407	0.0	676.0	1660.0	7.1037893	4.1530576	21.80548	0.0	3040	2960	2960	0.6553255	20	84	258	461	619	4324	0	200	2020-02-29_151402
50	5000	1865	89	0	73	0	660	2112	9.271796	4.702162736056921	23.424189	0.0	660.0	1660.0	7.1037893	4.1530576	21.80548	0.0	3046	2973	2973	0.6363636	20	84	259	461	619	4340	0	201	2020-02-29_151403
50	5000	1864	83	0	75	0	641	2134	9.211415	4.731163421201516	23.424189	0.0	641.0	1660.0	7.1037893	4.1530576	21.80548	0.0	3053	2978	2978	0.6396256	20	84	259	461	619	4359	0	203	2020-02-29_151403
50	5000	1861	78	0	76	0	605	2176	9.212149	4.707333731528427	23.424189	0.0	605.0	1660.0	7.1037893	4.1530576	21.80548	0.0	3061	2985	2985	0.6264463	20	84	259	461	619	4395	0	204	2020-02-29_151404
51	5000	1859	77	0	75	0	589	2195	9.193204	4.7428527063818455	23.424189	0.0	589.0	1660.0	7.1037893	4.1530576	21.80548	0.0	3064	2989	2989	0.6264856	20	84	259	461	620	4411	0	205	2020-02-29_151404
51	5000	1858	72	0	75	0	571	2217	9.210886	4.745060812235857	23.424189	0.0	571.0	1660.0	7.1037893	4.1530576	21.80548	0.0	3070	2995	2995	0.62171626	20	84	259	461	620	4429	0	207	2020-02-29_151404
51	5000	1855	70	0	75	0	550	2241	9.163613	4.757927352947169	23.424189	0.0	550.0	1660.0	7.1037893	4.1530576	21.80548	0.0	3075	3000	3000	0.6127273	20	84	259	461	620	4450	0	209	2020-02-29_151405
52	5000	1850	68	0	78	0	523	2272	9.142724	4.742370099192475	23.424189	0.0	523.0	1660.0	7.1037893	4.1530576	21.80548	0.0	3082	3004	3004	0.6367113	20	84	259	461	620	4477	0	209	2020-02-29_151405
52	5000	1846	70	0	78	0	505	2291	9.207399	4.744183643408296	23.424189	0.0	505.0	1660.0	7.1037893	4.1530576	21.80548	0.0	3084	3006	3006	0.6277228	20	84	259	461	621	4495	0	210	2020-02-29_151405
52	5000	1844	71	0	73	0	486	2316	9.238764	4.715827087157331	23.424189	0.0	486.0	1660.0	7.1037893	4.1530576	21.80548	0.0	3085	3012	3012	0.60288066	20	84	259	461	621	4514	0	210	2020-02-29_151406
53	5000	1844	68	0	68	0	472	2338	9.236455	4.670499567271765	23.424189	0.0	472.0	1660.0	7.1037893	4.1530576	21.80548	0.0	3088	3020	3020	0.6059322	20	84	259	461	621	4528	0	210	2020-02-29_151406
53	5000	1842	68	0	68	0	456	2354	9.243327	4.72081019414678	23.424189	0.0	456.0	1660.0	7.1037893	4.1530576	21.80548	0.0	3090	3022	3022	0.6052632	20	84	259	461	622	4544	0	212	2020-02-29_151406
53	5000	1841	63	0	72	0	433	2377	9.235799	4.7161041319709796	23.424189	0.0	433.0	1660.0	7.1037893	4.1530576	21.80548	0.0	3096	3024	3024	0.6004619	20	84	259	461	622	4567	0	214	2020-02-29_151407
54	5000	1838	63	0	70	0	419	2395	9.255869	4.6945983038874886	23.424189	0.0	419.0	1660.0	7.1037893	4.1530576	21.80548	0.0	3099	3029	3029	0.5894988	20	84	259	461	623	4581	0	215	2020-02-29_151407
54	5000	1837	57	0	73	0	400	2415	9.271148	4.73108863706573	23.424189	0.0	400.0	1660.0	7.1037893	4.1530576	21.80548	0.0	3106	3033	3033	0.575	20	84	259	461	623	4600	0	218	2020-02-29_151407
54	5000	1835	59	0	65	0	394	2428	9.245941	4.737376454536527	23.424189	0.0	394.0	1660.0	7.1037893	4.1530576	21.80548	0.0	3106	3041	3041	0.5862944	20	84	259	462	623	4606	0	219	2020-02-29_151408
55	5000	1834	59	0	61	0	380	2445	9.191979	4.71400951220427	23.424189	0.0	380.0	1660.0	7.1037893	4.1530576	21.80548	0.0	3107	3046	3046	0.57631576	20	84	259	462	623	4620	0	221	2020-02-29_151408
55	5000	1834	51	0	62	0	368	2464	9.280885	4.717115308544667	23.424189	0.0	368.0	1660.0	7.1037893	4.1530576	21.80548	0.0	3115	3053	3053	0.5788044	20	84	259	462	623	4632	0	221	2020-02-29_151408
55	5000	1834	50	0	54	0	362	2479	9.397841	4.780425555387364	23.424189	0.0	362.0	1660.0	7.1037893	4.1530576	21.80548	0.0	3116	3062	3062	0.5828729	20	84	259	462	623	4638	0	221	2020-02-29_151409
56	5000	1832	50	0	54	0	344	2498	9.3811	4.834453496807366	23.424189	0.0	344.0	1660.0	7.1037893	4.1530576	21.80548	0.0	3118	3064	3064	0.59302324	20	84	259	462	623	4656	0	222	2020-02-29_151409
56	5000	1829	50	0	51	0	338	2510	9.297333	4.792424924259438	23.424189	0.0	338.0	1660.0	7.1037893	4.1530576	21.80548	0.0	3121	3070	3070	0.5887574	20	84	259	462	623	4662	0	222	2020-02-29_151409
56	5000	1826	52	0	47	0	326	2525	9.287359	4.80103630958943	23.424189	0.0	326.0	1660.0	7.1037893	4.1530576	21.80548	0.0	3122	3075	3075	0.595092	20	84	259	462	623	4674	0	224	2020-02-29_151409
57	5000	1825	50	0	43	0	323	2535	9.350555	4.864742932638803	23.424189	0.0	323.0	1660.0	7.1037893	4.1530576	21.80548	0.0	3125	3082	3082	0.5975232	20	84	259	462	623	4677	0	224	2020-02-29_151410
57	5000	1824	49	0	43	0	308	2551	9.368505	4.867197296965461	23.424189	0.0	308.0	1660.0	7.1037893	4.1530576	21.80548	0.0	3127	3084	3084	0.60064936	20	84	259	462	623	4692	0	225	2020-02-29_151410
57	5000	1822	49	0	44	0	298	2560	9.47027	4.870190913787997	23.424189	0.0	298.0	1660.0	7.1037893	4.1530576	21.80548	0.0	3129	3085	3085	0.6208054	20	84	259	462	623	4702	0	227	2020-02-29_151410
58	5000	1818	50	0	44	0	293	2568	9.371268	4.862754701352152	23.424189	0.0	293.0	1660.0	7.1037893	4.1530576	21.80548	0.0	3132	3088	3088	0.6211604	20	84	259	462	623	4707	0	227	2020-02-29_151411
58	5000	1816	48	0	46	0	288	2574	9.351292	4.848049495217747	23.424189	0.0	288.0	1660.0	7.1037893	4.1530576	21.80548	0.0	3136	3090	3090	0.6180556	20	84	259	463	623	4712	0	228	2020-02-29_151411
58	5000	1816	47	0	41	0	281	2587	9.262118	4.735031434934655	23.424189	0.0	281.0	1660.0	7.1037893	4.1530576	21.80548	0.0	3137	3096	3096	0.61565834	20	84	259	464	623	4719	0	228	2020-02-29_151411
59	5000	1815	43	0	43	0	271	2600	9.235465	4.70844158397003	23.424189	0.0	271.0	1660.0	7.1037893	4.1530576	21.80548	0.0	3142	3099	3099	0.6273063	20	84	259	464	623	4729	0	228	2020-02-29_151411
59	5000	1814	43	0	37	0	271	2606	9.14657	4.676287860242938	23.424189	0.0	271.0	1660.0	7.1037893	4.1530576	21.80548	0.0	3143	3106	3106	0.61623615	20	84	259	464	624	4729	0	229	2020-02-29_151412
59	5000	1813	42	0	39	0	262	2614	9.085241	4.706363614801925	23.424189	0.0	262.0	1660.0	7.1037893	4.1530576	21.80548	0.0	3145	3106	3106	0.6259542	20	84	259	464	624	4738	0	230	2020-02-29_151412
60	5000	1812	41	0	40	0	254	2623	9.071216	4.72416648980934	23.424189	0.0	254.0	1660.0	7.1037893	4.1530576	21.80548	0.0	3147	3107	3107	0.62992126	20	84	259	464	624	4746	0	230	2020-02-29_151412
60	5000	1809	39	0	37	0	252	2633	9.149391	4.725109135411873	23.424189	0.0	252.0	1660.0	7.1037893	4.1530576	21.80548	0.0	3152	3115	3115	0.6388889	20	84	259	464	624	4748	0	230	2020-02-29_151412
60	5000	1805	42	0	37	0	247	2639	9.235666	4.745674171268372	23.424189	0.0	247.0	1660.0	7.1037893	4.1530576	21.80548	0.0	3153	3116	3116	0.65587044	20	84	259	464	624	4753	0	230	2020-02-29_151413
61	5000	1803	43	0	35	0	247	2642	9.134625	4.748590159747314	23.424189	0.0	247.0	1660.0	7.1037893	4.1530576	21.80548	0.0	3154	3119	3119	0.64777327	20	84	259	464	624	4753	0	230	2020-02-29_151413
61	5000	1802	43	0	34	0	239	2652	9.019454	4.730035083148684	23.424189	0.0	239.0	1660.0	7.1037893	4.1530576	21.80548	0.0	3155	3121	3121	0.63179916	20	84	259	464	624	4761	0	230	2020-02-29_151413
61	5000	1800	42	0	36	0	223	2669	8.943849	4.753604525141454	23.424189	0.0	223.0	1660.0	7.1037893	4.1530576	21.80548	0.0	3158	3122	3122	0.6188341	20	84	259	464	624	4777	0	230	2020-02-29_151414
62	5000	1797	44	0	34	0	216	2679	8.989387	4.772218838977811	23.424189	0.0	216.0	1660.0	7.1037893	4.1530576	21.80548	0.0	3159	3125	3125	0.625	20	84	259	464	624	4784	0	230	2020-02-29_151414
62	5000	1797	44	0	32	0	210	2686	9.00464	4.768525988515677	23.424189	0.0	210.0	1660.0	7.1037893	4.1530576	21.80548	0.0	3159	3127	3127	0.6047619	20	84	259	464	624	4790	0	231	2020-02-29_151414
62	5000	1797	42	0	32	0	206	2689	8.871434	4.664754180482724	22.302555	0.0	206.0	1660.0	7.1037893	4.1530576	21.80548	0.0	3161	3129	3129	0.5970874	20	84	259	464	624	4794	0	234	2020-02-29_151414
63	5000	1797	42	0	28	0	201	2697	8.7941065	4.725331548129305	22.302555	0.0	201.0	1660.0	7.1037893	4.1530576	21.80548	0.0	3161	3133	3133	0.62189054	20	84	259	464	624	4799	0	235	2020-02-29_151415
63	5000	1795	42	0	27	0	197	2704	8.856796	4.73603716084361	22.302555	0.0	197.0	1660.0	7.1037893	4.1530576	21.80548	0.0	3163	3136	3136	0.61421317	20	84	259	464	624	4803	0	235	2020-02-29_151415
63	5000	1793	41	0	29	0	193	2709	8.886223	4.694904023998325	22.302555	0.0	193.0	1660.0	7.1037893	4.1530576	21.80548	0.0	3166	3137	3137	0.6165803	20	84	259	464	624	4807	0	235	2020-02-29_151415
64	5000	1792	40	0	26	0	189	2718	8.818818	4.739944254229487	22.302555	0.0	189.0	1660.0	7.1037893	4.1530576	21.80548	0.0	3168	3142	3142	0.6296296	20	84	259	464	624	4811	0	235	2020-02-29_151415
64	5000	1790	40	0	27	0	183	2725	8.776279	4.79229338597052	22.302555	0.0	183.0	1660.0	7.1037893	4.1530576	21.80548	0.0	3170	3143	3143	0.6338798	20	84	259	464	624	4817	0	235	2020-02-29_151416
64	5000	1790	40	0	25	0	183	2727	8.809592	4.781198339245519	22.302555	0.0	183.0	1660.0	7.1037893	4.1530576	21.80548	0.0	3170	3145	3145	0.64480877	20	84	259	464	624	4817	0	235	2020-02-29_151416
65	5000	1789	40	0	24	0	175	2737	8.861928	4.706214067744946	22.302555	0.0	175.0	1660.0	7.1037893	4.1530576	21.80548	0.0	3171	3147	3147	0.6628571	20	84	259	464	624	4825	0	235	2020-02-29_151416
65	5000	1789	39	0	20	0	170	2746	8.89981	4.650465681486909	22.302555	0.0	170.0	1660.0	7.1037893	4.1530576	21.80548	0.0	3172	3152	3152	0.68235296	20	84	259	464	624	4830	0	236	2020-02-29_151416
65	5000	1787	40	0	20	0	168	2749	8.846352	4.631836246343285	22.302555	0.0	168.0	1660.0	7.1037893	4.1530576	21.80548	0.0	3173	3153	3153	0.6785714	20	84	259	464	624	4832	0	236	2020-02-29_151417
66	5000	1784	41	0	21	0	160	2758	8.879705	4.6188490922800085	22.302555	0.0	160.0	1660.0	7.1037893	4.1530576	21.80548	0.0	3175	3154	3154	0.69375	20	84	259	464	624	4840	0	236	2020-02-29_151417
66	5000	1783	41	0	21	0	155	2764	8.937315	4.6054484566717875	22.302555	0.0	155.0	1660.0	7.1037893	4.1530576	21.80548	0.0	3176	3155	3155	0.683871	20	84	259	464	624	4845	0	236	2020-02-29_151417
66	5000	1783	39	0	20	0	150	2771	8.950917	4.625262897339657	22.302555	0.0	150.0	1660.0	7.1037893	4.1530576	21.80548	0.0	3178	3158	3158	0.6533333	20	84	259	464	624	4850	0	237	2020-02-29_151417
67	5000	1783	34	0	24	0	148	2774	8.946077	4.605965080403825	22.302555	0.0	148.0	1660.0	7.1037893	4.1530576	21.80548	0.0	3183	3159	3159	0.6554054	20	84	259	464	624	4852	0	237	2020-02-29_151417
67	5000	1780	36	0	25	0	145	2777	8.979472	4.632231960622408	22.302555	0.0	145.0	1660.0	7.1037893	4.1530576	21.80548	0.0	3184	3159	3159	0.6551724	20	84	259	464	624	4855	0	237	2020-02-29_151418
67	5000	1778	35	0	26	0	141	2783	9.182435	4.7307536057529695	23.283764	0.0	141.0	1660.0	7.1037893	4.1530576	21.80548	0.0	3187	3161	3161	0.6879433	20	84	259	464	624	4859	0	237	2020-02-29_151418
68	5000	1778	30	0	31	0	137	2787	9.311917	4.713396281604836	23.283764	0.0	137.0	1660.0	7.1037893	4.1530576	21.80548	0.0	3192	3161	3161	0.68613136	20	84	259	464	624	4863	0	237	2020-02-29_151418
68	5000	1775	32	0	30	0	137	2789	9.3897	4.651008266942763	23.283764	0.0	137.0	1660.0	7.1037893	4.1530576	21.80548	0.0	3193	3163	3163	0.68613136	20	84	259	464	624	4863	0	237	2020-02-29_151418
68	5000	1773	31	0	30	0	128	2800	9.522658	4.7290567169628	23.283764	0.0	128.0	1660.0	7.1037893	4.1530576	21.80548	0.0	3196	3166	3166	0.6875	20	84	259	464	624	4872	0	238	2020-02-29_151419
69	5000	1772	32	0	28	0	124	2806	9.445814	4.6926725204856865	23.283764	0.0	124.0	1660.0	7.1037893	4.1530576	21.80548	0.0	3196	3168	3168	0.6854839	20	84	259	464	625	4876	0	238	2020-02-29_151419
69	5000	1772	29	0	29	0	124	2808	9.395485	4.753865726896926	23.283764	0.0	124.0	1660.0	7.1037893	4.1530576	21.80548	0.0	3199	3170	3170	0.6935484	20	84	259	464	625	4876	0	238	2020-02-29_151419
69	5000	1770	29	0	31	0	117	2814	9.384214	4.739236582832885	23.283764	0.0	117.0	1660.0	7.1037893	4.1530576	21.80548	0.0	3201	3170	3170	0.7008547	20	84	259	464	625	4883	0	239	2020-02-29_151419
70	5000	1770	28	0	31	0	108	2824	9.46687	4.8605808344243835	23.283764	0.0	108.0	1660.0	7.1037893	4.1530576	21.80548	0.0	3202	3171	3171	0.7222222	20	84	259	464	625	4892	0	239	2020-02-29_151419
70	5000	1770	27	0	31	0	106	2827	9.597461	4.899080517193041	23.283764	0.0	106.0	1660.0	7.1037893	4.1530576	21.80548	0.0	3203	3172	3172	0.7358491	20	84	259	464	625	4894	0	239	2020-02-29_151420
70	5000	1769	27	0	30	0	104	2831	9.447926	5.018876682454603	23.283764	0.0	104.0	1660.0	7.1037893	4.1530576	21.80548	0.0	3204	3174	3174	0.71153843	20	84	259	464	625	4896	0	239	2020-02-29_151420
71	5000	1767	25	0	33	0	101	2835	9.328207	5.048755401736885	23.283764	0.0	101.0	1660.0	7.1037893	4.1530576	21.80548	0.0	3208	3175	3175	0.7029703	20	84	259	464	625	4899	0	239	2020-02-29_151420
71	5000	1767	25	0	32	0	101	2836	9.293311	5.044515619228629	23.283764	0.0	101.0	1660.0	7.1037893	4.1530576	21.80548	0.0	3208	3176	3176	0.7128713	20	84	259	464	625	4899	0	239	2020-02-29_151420
71	5000	1766	25	0	31	0	98	2840	8.925963	4.913470743570659	23.283764	0.0	98.0	1660.0	7.1037893	4.1530576	21.80548	0.0	3209	3178	3178	0.7346939	20	84	259	464	625	4902	0	240	2020-02-29_151420
72	5000	1763	27	0	27	0	98	2844	8.682948	4.724963007383505	23.283764	0.0	98.0	1660.0	7.1037893	4.1530576	21.80548	0.0	3210	3183	3183	0.74489796	20	84	259	464	625	4902	0	241	2020-02-29_151421
72	5000	1763	25	0	28	0	94	2849	8.608031	4.564959555506292	23.283764	0.0	94.0	1660.0	7.1037893	4.1530576	21.80548	0.0	3212	3184	3184	0.7446808	20	84	259	464	625	4906	0	241	2020-02-29_151421
72	5000	1763	24	0	24	0	96	2852	8.397101	4.673041258721443	23.283764	0.0	96.0	1660.0	7.1037893	4.1530576	21.80548	0.0	3213	3189	3189	0.7083333	20	84	259	464	625	4904	0	241	2020-02-29_151421
73	5000	1763	23	0	22	0	95	2856	8.475124	4.675260510045616	23.283764	0.0	95.0	1660.0	7.1037893	4.1530576	21.80548	0.0	3214	3192	3192	0.7157895	20	84	259	464	625	4905	0	241	2020-02-29_151421
73	5000	1761	23	0	23	0	92	2860	8.4695015	4.607072675472459	23.283764	0.0	92.0	1660.0	7.1037893	4.1530576	21.80548	0.0	3216	3193	3193	0.65217394	20	84	259	464	625	4908	0	241	2020-02-29_151421
73	5000	1761	23	0	20	0	93	2862	8.404012	4.629306952922854	23.283764	0.0	93.0	1660.0	7.1037893	4.1530576	21.80548	0.0	3216	3196	3196	0.6666667	20	84	259	464	625	4907	0	241	2020-02-29_151422
74	5000	1761	21	0	22	0	89	2866	8.473668	4.702472223243427	23.283764	0.0	89.0	1660.0	7.1037893	4.1530576	21.80548	0.0	3218	3196	3196	0.6741573	20	84	259	464	625	4911	0	241	2020-02-29_151422
74	5000	1761	21	0	19	0	89	2868	8.604249	4.616500674315141	23.283764	0.0	89.0	1660.0	7.1037893	4.1530576	21.80548	0.0	3218	3199	3199	0.66292137	20	84	259	464	625	4911	0	242	2020-02-29_151422
74	5000	1761	18	0	20	0	89	2870	8.579142	4.640257335958955	23.283764	0.0	89.0	1660.0	7.1037893	4.1530576	21.80548	0.0	3221	3201	3201	0.6516854	20	84	259	464	625	4911	0	242	2020-02-29_151422
75	5000	1760	19	0	19	0	87	2873	8.714556	4.724170930979046	23.283764	0.0	87.0	1660.0	7.1037893	4.1530576	21.80548	0.0	3221	3202	3202	0.6666667	20	84	259	464	625	4913	0	242	2020-02-29_151422
75	5000	1759	19	0	19	0	84	2876	8.833618	4.767167438976247	23.283764	0.0	84.0	1660.0	7.1037893	4.1530576	21.80548	0.0	3222	3203	3203	0.6904762	20	84	259	464	625	4916	0	243	2020-02-29_151423
75	5000	1759	19	0	18	0	84	2876	8.685064	4.778468101862007	23.283764	0.0	84.0	1660.0	7.1037893	4.1530576	21.80548	0.0	3222	3204	3204	0.6666667	20	84	259	464	625	4916	0	244	2020-02-29_151423
76	5000	1758	19	0	15	0	86	2878	8.785724	4.708767266096273	23.283764	0.0	86.0	1660.0	7.1037893	4.1530576	21.80548	0.0	3223	3208	3208	0.6395349	20	84	259	464	625	4914	0	244	2020-02-29_151423
76	5000	1758	18	0	16	0	81	2883	8.6974325	4.804986017149269	23.283764	0.0	81.0	1660.0	7.1037893	4.1530576	21.80548	0.0	3224	3208	3208	0.6666667	20	84	259	464	625	4919	0	244	2020-02-29_151423
76	5000	1757	19	0	15	0	78	2887	8.689596	4.70061519735902	23.283764	0.0	78.0	1660.0	7.1037893	4.1530576	21.80548	0.0	3224	3209	3209	0.65384614	20	84	259	464	625	4922	0	244	2020-02-29_151423
77	5000	1756	20	0	14	0	77	2889	8.731866	4.710634035170389	23.283764	0.0	77.0	1660.0	7.1037893	4.1530576	21.80548	0.0	3224	3210	3210	0.64935064	20	84	259	464	625	4923	0	244	2020-02-29_151423
77	5000	1756	20	0	12	0	75	2893	8.46235	4.620979004545381	23.283764	0.0	75.0	1660.0	7.1037893	4.1530576	21.80548	0.0	3224	3212	3212	0.58666664	20	84	259	464	625	4925	0	244	2020-02-29_151424
77	5000	1756	19	0	12	0	76	2893	8.519269	4.616811772532335	23.283764	0.0	76.0	1660.0	7.1037893	4.1530576	21.80548	0.0	3225	3213	3213	0.6184211	20	84	259	464	625	4924	0	244	2020-02-29_151424
78	5000	1756	19	0	11	0	74	2896	8.599411	4.603180631572031	23.283764	0.0	74.0	1660.0	7.1037893	4.1530576	21.80548	0.0	3225	3214	3214	0.6081081	20	84	259	464	625	4926	0	244	2020-02-29_151424
78	5000	1755	19	0	10	0	72	2898	8.727679	4.628575360668201	23.283764	0.0	72.0	1660.0	7.1037893	4.1530576	21.80548	0.0	3226	3216	3216	0.625	20	84	259	464	625	4928	0	246	2020-02-29_151424
78	5000	1754	20	0	10	0	70	2900	8.597153	4.611242090737025	23.283764	0.0	70.0	1660.0	7.1037893	4.1530576	21.80548	0.0	3226	3216	3216	0.64285713	20	84	259	464	625	4930	0	246	2020-02-29_151424
79	5000	1754	20	0	8	0	72	2900	8.677237	4.581724867207662	23.283764	0.0	72.0	1660.0	7.1037893	4.1530576	21.80548	0.0	3226	3218	3218	0.6805556	20	84	259	464	625	4928	0	246	2020-02-29_151425
79	5000	1754	20	0	8	0	71	2901	8.685699	4.613768265201501	23.283764	0.0	71.0	1660.0	7.1037893	4.1530576	21.80548	0.0	3226	3218	3218	0.6760563	20	84	259	464	625	4929	0	246	2020-02-29_151425
79	5000	1754	20	0	5	0	73	2902	8.693582	4.626890054049872	23.283764	0.0	73.0	1660.0	7.1037893	4.1530576	21.80548	0.0	3226	3221	3221	0.6712329	20	84	259	464	625	4927	0	246	2020-02-29_151425
80	5000	1754	18	0	7	0	68	2907	8.581685	4.760205999452814	23.283764	0.0	68.0	1660.0	7.1037893	4.1530576	21.80548	0.0	3228	3221	3221	0.7058824	20	84	259	464	625	4932	0	246	2020-02-29_151425
80	5000	1754	17	0	7	0	69	2907	8.586376	4.725235480036616	23.283764	0.0	69.0	1660.0	7.1037893	4.1530576	21.80548	0.0	3229	3222	3222	0.6956522	20	84	259	464	625	4931	0	246	2020-02-29_151425
80	5000	1754	17	0	7	0	69	2907	8.586376	4.725235480036616	23.283764	0.0	69.0	1660.0	7.1037893	4.1530576	21.80548	0.0	3229	3222	3222	0.6956522	20	84	259	464	625	4931	0	246	2020-02-29_151426
81	5000	1754	17	0	6	0	64	2912	8.16154	4.432009241569607	16.278965	0.0	64.0	1660.0	7.1037893	4.1530576	21.80548	0.0	3229	3223	3223	0.640625	20	84	259	464	625	4936	0	247	2020-02-29_151426
81	5000	1753	18	0	5	0	64	2913	8.065782	4.367437311169124	16.278965	0.0	64.0	1660.0	7.1037893	4.1530576	21.80548	0.0	3229	3224	3224	0.640625	20	84	259	464	625	4936	0	247	2020-02-29_151426
81	5000	1752	18	0	6	0	64	2913	8.065782	4.367437311169124	16.278965	0.0	64.0	1660.0	7.1037893	4.1530576	21.80548	0.0	3230	3224	3224	0.640625	20	84	259	464	625	4936	0	247	2020-02-29_151426
82	5000	1752	18	0	6	0	64	2913	8.065782	4.367437311169124	16.278965	0.0	64.0	1660.0	7.1037893	4.1530576	21.80548	0.0	3230	3224	3224	0.640625	20	84	259	464	625	4936	0	247	2020-02-29_151426
82	5000	1751	19	0	6	0	63	2914	8.139406	4.362298019673939	16.278965	0.0	63.0	1660.0	7.1037893	4.1530576	21.80548	0.0	3230	3224	3224	0.6507937	20	84	259	464	625	4937	0	247	2020-02-29_151426
82	5000	1751	19	0	5	0	63	2915	8.034987	4.2893299790656725	16.278965	0.0	63.0	1660.0	7.1037893	4.1530576	21.80548	0.0	3230	3225	3225	0.61904764	20	84	259	464	625	4937	0	247	2020-02-29_151427
83	5000	1751	15	0	9	0	61	2917	8.096041	4.2914983228733306	16.278965	0.0	61.0	1660.0	7.1037893	4.1530576	21.80548	0.0	3234	3225	3225	0.6393443	20	84	259	464	625	4939	0	247	2020-02-29_151427
83	5000	1751	14	0	9	0	59	2920	8.268584	4.508559457651492	18.188332	0.0	59.0	1660.0	7.1037893	4.1530576	21.80548	0.0	3235	3226	3226	0.6101695	20	84	259	464	625	4941	0	247	2020-02-29_151427
83	5000	1750	14	0	10	0	59	2920	8.268584	4.508559457651492	18.188332	0.0	59.0	1660.0	7.1037893	4.1530576	21.80548	0.0	3236	3226	3226	0.6101695	20	84	259	464	625	4941	0	247	2020-02-29_151427
84	5000	1749	15	0	10	0	58	2921	8.379381	4.466177032925219	18.188332	0.0	58.0	1660.0	7.1037893	4.1530576	21.80548	0.0	3236	3226	3226	0.5862069	20	84	259	464	625	4942	0	247	2020-02-29_151427
84	5000	1749	14	0	11	0	54	2925	8.415697	4.4420596055691	18.188332	0.0	54.0	1660.0	7.1037893	4.1530576	21.80548	0.0	3237	3226	3226	0.5925926	20	84	259	464	625	4946	0	247	2020-02-29_151427
84	5000	1748	14	0	12	0	54	2925	8.415697	4.4420596055691	18.188332	0.0	54.0	1660.0	7.1037893	4.1530576	21.80548	0.0	3238	3226	3226	0.5925926	20	84	259	464	625	4946	0	247	2020-02-29_151428
85	5000	1748	14	0	10	0	55	2926	8.666317	4.3368844862549825	18.188332	0.0	55.0	1660.0	7.1037893	4.1530576	21.80548	0.0	3238	3228	3228	0.6	20	84	259	464	625	4945	0	247	2020-02-29_151428
85	5000	1747	15	0	9	0	55	2927	8.598113	4.276198699830793	18.188332	0.0	55.0	1660.0	7.1037893	4.1530576	21.80548	0.0	3238	3229	3229	0.6	20	84	259	464	625	4945	0	247	2020-02-29_151428
85	5000	1745	15	0	11	0	53	2929	8.533069	4.343183960843083	18.188332	0.0	53.0	1660.0	7.1037893	4.1530576	21.80548	0.0	3240	3229	3229	0.6226415	20	84	259	464	625	4947	0	247	2020-02-29_151428
86	5000	1743	17	0	11	0	50	2932	8.569583	4.194106626625962	18.188332	0.0	50.0	1660.0	7.1037893	4.1530576	21.80548	0.0	3240	3229	3229	0.64	20	84	259	464	625	4950	0	247	2020-02-29_151428
86	5000	1743	16	0	12	0	49	2933	8.5092325	4.215577918059105	18.188332	0.0	49.0	1660.0	7.1037893	4.1530576	21.80548	0.0	3241	3229	3229	0.63265306	20	84	259	464	625	4951	0	247	2020-02-29_151429
86	5000	1742	17	0	11	0	47	2936	8.790262	4.046319282699875	18.188332	0.36878204	47.0	1660.0	7.1037893	4.1530576	21.80548	0.0	3241	3230	3230	0.65957445	20	84	259	464	625	4953	0	247	2020-02-29_151429
87	5000	1742	16	0	12	0	44	2939	8.865064	4.167278829745933	18.188332	0.36878204	44.0	1660.0	7.1037893	4.1530576	21.80548	0.0	3242	3230	3230	0.6363636	20	84	259	464	625	4956	0	247	2020-02-29_151429
87	5000	1740	17	0	13	0	41	2942	9.164702	4.059403398398309	18.188332	0.36878204	41.0	1660.0	7.1037893	4.1530576	21.80548	0.0	3243	3230	3230	0.6585366	20	84	259	464	625	4959	0	247	2020-02-29_151429
87	5000	1738	18	0	14	0	40	2943	9.129605	4.104812235655881	18.188332	0.36878204	40.0	1660.0	7.1037893	4.1530576	21.80548	0.0	3244	3230	3230	0.65	20	84	259	464	625	4960	0	247	2020-02-29_151429
88	5000	1738	17	0	11	0	42	2945	8.957336	3.85674267161217	18.188332	0.36878204	42.0	1660.0	7.1037893	4.1530576	21.80548	0.0	3245	3234	3234	0.6904762	20	84	259	464	625	4958	0	247	2020-02-29_151429
88	5000	1738	17	0	10	0	40	2948	9.021696	4.035053676546004	18.188332	0.36878204	40.0	1660.0	7.1037893	4.1530576	21.80548	0.0	3245	3235	3235	0.7	20	84	259	464	625	4960	0	247	2020-02-29_151430
88	5000	1737	18	0	9	0	41	2948	8.827388	4.174038101219797	18.188332	0.36878204	41.0	1660.0	7.1037893	4.1530576	21.80548	0.0	3245	3236	3236	0.68292683	20	84	259	464	625	4959	0	247	2020-02-29_151430
89	5000	1737	15	0	12	0	40	2949	8.718277	4.167575635309501	18.188332	0.36878204	40.0	1660.0	7.1037893	4.1530576	21.80548	0.0	3248	3236	3236	0.7	20	84	259	464	625	4960	0	247	2020-02-29_151430
89	5000	1737	14	0	12	0	37	2953	8.946535	4.311934724331357	18.188332	0.36878204	37.0	1660.0	7.1037893	4.1530576	21.80548	0.0	3249	3237	3237	0.7297297	20	84	259	464	625	4963	0	247	2020-02-29_151430
89	5000	1737	13	0	12	0	36	2954	9.12315	4.2023788981147705	18.188332	0.36878204	36.0	1660.0	7.1037893	4.1530576	21.80548	0.0	3250	3238	3238	0.8055556	20	84	259	464	625	4964	0	248	2020-02-29_151430
90	5000	1736	14	0	12	0	34	2956	9.26276	4.197051811896437	18.188332	0.36878204	34.0	1660.0	7.1037893	4.1530576	21.80548	0.0	3250	3238	3238	0.85294116	20	84	259	464	625	4966	0	248	2020-02-29_151430
90	5000	1735	13	0	14	0	33	2957	9.532274	3.9520690472629014	18.188332	1.055069	33.0	1660.0	7.1037893	4.1530576	21.80548	0.0	3252	3238	3238	0.8787879	20	84	259	464	625	4967	0	248	2020-02-29_151431
90	5000	1735	12	0	13	0	34	2958	9.748653	3.9376072944675853	18.188332	1.055069	34.0	1660.0	7.1037893	4.1530576	21.80548	0.0	3253	3240	3240	0.9117647	20	84	259	464	625	4966	0	248	2020-02-29_151431
91	5000	1734	13	0	13	0	32	2960	9.936037	3.902572487665588	18.188332	1.055069	32.0	1660.0	7.1037893	4.1530576	21.80548	0.0	3253	3240	3240	0.90625	20	84	259	464	625	4968	0	248	2020-02-29_151431
91	5000	1734	13	0	12	0	31	2962	9.972109	3.7987917233956456	18.188332	1.055069	31.0	1660.0	7.1037893	4.1530576	21.80548	0.0	3253	3241	3241	0.9032258	20	84	259	464	625	4969	0	248	2020-02-29_151431
91	5000	1734	13	0	12	0	30	2963	10.007666	3.8584827210169323	18.188332	1.055069	30.0	1660.0	7.1037893	4.1530576	21.80548	0.0	3253	3241	3241	0.93333334	20	84	259	464	625	4970	0	248	2020-02-29_151431
92	5000	1733	14	0	11	0	29	2965	10.510637	3.76014963542167	18.188332	1.055069	29.0	1660.0	7.1037893	4.1530576	21.80548	0.0	3253	3242	3242	0.9310345	20	84	259	464	625	4971	0	248	2020-02-29_151431
92	5000	1733	14	0	9	0	30	2966	10.330007	4.258694674594658	18.188332	0.0	30.0	1660.0	7.1037893	4.1530576	21.80548	0.0	3253	3244	3244	0.96666664	20	84	259	464	625	4970	0	248	2020-02-29_151431
92	5000	1732	15	0	9	0	29	2967	10.411391	4.3102678797200396	18.188332	0.0	29.0	1660.0	7.1037893	4.1530576	21.80548	0.0	3253	3244	3244	1.0	20	84	259	464	625	4971	0	248	2020-02-29_151432
93	5000	1732	14	0	9	0	29	2968	10.608836	4.117876085756054	18.188332	0.0	29.0	1660.0	7.1037893	4.1530576	21.80548	0.0	3254	3245	3245	1.0689656	20	84	259	464	625	4971	0	248	2020-02-29_151432
93	5000	1732	14	0	9	0	27	2970	10.6761675	4.242906372533335	18.188332	0.0	27.0	1660.0	7.1037893	4.1530576	21.80548	0.0	3254	3245	3245	1.1111112	20	84	259	464	625	4973	0	248	2020-02-29_151432
93	5000	1732	14	0	9	0	27	2970	10.6761675	4.242906372533335	18.188332	0.0	27.0	1660.0	7.1037893	4.1530576	21.80548	0.0	3254	3245	3245	1.1111112	20	84	259	464	625	4973	0	248	2020-02-29_151432
94	5000	1732	11	0	9	0	29	2971	10.353379	4.348367994371858	18.188332	0.0	29.0	1660.0	7.1037893	4.1530576	21.80548	0.0	3257	3248	3248	1.0344827	20	84	259	464	625	4971	0	248	2020-02-29_151432
94	5000	1731	11	0	9	0	29	2972	10.463853	4.351096328612394	18.188332	0.0	29.0	1660.0	7.1037893	4.1530576	21.80548	0.0	3258	3249	3249	1.0689656	20	84	259	464	625	4971	0	248	2020-02-29_151432
94	5000	1731	10	0	9	0	30	2972	10.210288	4.495338356598713	18.188332	0.0	30.0	1660.0	7.1037893	4.1530576	21.80548	0.0	3259	3250	3250	1.0666667	20	84	259	464	625	4970	0	248	2020-02-29_151433
95	5000	1731	10	0	9	0	30	2972	10.210288	4.495338356598713	18.188332	0.0	30.0	1660.0	7.1037893	4.1530576	21.80548	0.0	3259	3250	3250	1.0666667	20	84	259	464	625	4970	0	248	2020-02-29_151433
95	5000	1731	10	0	7	0	31	2973	9.8234625	4.565385089187246	18.188332	0.0	31.0	1660.0	7.1037893	4.1530576	21.80548	0.0	3259	3252	3252	1.0645162	20	84	259	464	625	4969	0	248	2020-02-29_151433
95	5000	1731	8	0	8	0	31	2974	9.800256	4.56840613619719	18.188332	0.0	31.0	1660.0	7.1037893	4.1530576	21.80548	0.0	3261	3253	3253	1.032258	20	84	259	464	625	4969	0	248	2020-02-29_151433
96	5000	1730	9	0	8	0	31	2974	9.800256	4.56840613619719	18.188332	0.0	31.0	1660.0	7.1037893	4.1530576	21.80548	0.0	3261	3253	3253	1.032258	20	84	259	464	625	4969	0	248	2020-02-29_151433
96	5000	1730	9	0	8	0	29	2976	9.407979	4.401135662211232	16.92128	0.0	29.0	1660.0	7.1037893	4.1530576	21.80548	0.0	3261	3253	3253	1.0	20	84	259	464	625	4971	0	248	2020-02-29_151433
96	5000	1730	8	0	9	0	29	2976	9.407979	4.401135662211232	16.92128	0.0	29.0	1660.0	7.1037893	4.1530576	21.80548	0.0	3262	3253	3253	1.0	20	84	259	464	625	4971	0	248	2020-02-29_151434
97	5000	1730	7	0	10	0	28	2977	9.302956	4.444737080370789	16.92128	0.0	28.0	1660.0	7.1037893	4.1530576	21.80548	0.0	3263	3253	3253	1.0357143	20	84	259	464	625	4972	0	248	2020-02-29_151434
97	5000	1728	9	0	10	0	28	2977	9.302956	4.444737080370789	16.92128	0.0	28.0	1660.0	7.1037893	4.1530576	21.80548	0.0	3263	3253	3253	1.0357143	20	84	259	464	625	4972	0	248	2020-02-29_151434
97	5000	1728	9	0	10	0	27	2978	9.152541	4.4561949738560065	16.92128	0.0	27.0	1660.0	7.1037893	4.1530576	21.80548	0.0	3263	3253	3253	1.0	20	84	259	464	625	4973	0	248	2020-02-29_151434
98	5000	1727	10	0	9	0	28	2978	9.092726	4.3843338717695195	16.92128	0.0	28.0	1660.0	7.1037893	4.1530576	21.80548	0.0	3263	3254	3254	1.0	20	84	259	464	625	4972	0	248	2020-02-29_151434
98	5000	1727	10	0	9	0	28	2978	9.092726	4.3843338717695195	16.92128	0.0	28.0	1660.0	7.1037893	4.1530576	21.80548	0.0	3263	3254	3254	1.0	20	84	259	464	625	4972	0	248	2020-02-29_151434
98	5000	1727	9	0	10	0	27	2979	9.014591	4.447941919235742	16.92128	0.0	27.0	1660.0	7.1037893	4.1530576	21.80548	0.0	3264	3254	3254	0.962963	20	84	259	464	625	4973	0	248	2020-02-29_151435
99	5000	1727	9	0	7	0	29	2980	9.212171	5.165161385244426	22.217247	0.0	29.0	1660.0	7.1037893	4.1530576	21.80548	0.0	3264	3257	3257	1.0344827	20	84	259	464	625	4971	0	248	2020-02-29_151435
99	5000	1727	8	0	6	0	31	2980	8.949348	5.262652636418866	22.217247	0.0	31.0	1660.0	7.1037893	4.1530576	21.80548	0.0	3265	3259	3259	0.9677419	20	84	259	464	625	4969	0	248	2020-02-29_151435
99	5000	1727	8	0	6	0	31	2980	8.949348	5.262652636418866	22.217247	0.0	31.0	1660.0	7.1037893	4.1530576	21.80548	0.0	3265	3259	3259	0.9677419	20	84	259	464	625	4969	0	248	2020-02-29_151435
100	5000	1727	8	0	6	0	31	2980	8.949348	5.262652636418866	22.217247	0.0	31.0	1660.0	7.1037893	4.1530576	21.80548	0.0	3265	3259	3259	0.9677419	20	84	259	464	625	4969	0	248	2020-02-29_151435
100	5000	1727	7	0	7	0	31	2980	8.949348	5.262652636418866	22.217247	0.0	31.0	1660.0	7.1037893	4.1530576	21.80548	0.0	3266	3259	3259	0.9677419	20	84	259	464	625	4969	0	248	2020-02-29_151435
100	5000	1727	6	0	6	0	33	2980	8.90575	5.1133733847457465	22.217247	0.0	33.0	1660.0	7.1037893	4.1530576	21.80548	0.0	3267	3261	3261	0.90909094	20	84	259	464	625	4967	0	248	2020-02-29_151436
101	5000	1726	7	0	6	0	29	2983	8.678748	5.382526539596706	22.217247	0.0	29.0	1660.0	7.1037893	4.1530576	21.80548	0.0	3267	3261	3261	0.86206895	20	84	259	464	625	4971	0	249	2020-02-29_151436
101	5000	1726	7	0	6	0	28	2984	8.718572	5.476944369989347	22.217247	0.0	28.0	1660.0	7.1037893	4.1530576	21.80548	0.0	3267	3261	3261	0.89285713	20	84	259	464	625	4972	0	249	2020-02-29_151436
101	5000	1725	8	0	5	0	28	2985	8.510971	5.350166439426481	22.217247	0.0	28.0	1660.0	7.1037893	4.1530576	21.80548	0.0	3267	3262	3262	0.8214286	20	84	259	464	625	4972	0	249	2020-02-29_151436
102	5000	1725	8	0	4	0	29	2985	8.453067	5.263005088796444	22.217247	0.0	29.0	1660.0	7.1037893	4.1530576	21.80548	0.0	3267	3263	3263	0.79310346	20	84	259	464	625	4971	0	249	2020-02-29_151436
102	5000	1725	7	0	5	0	29	2985	8.453067	5.263005088796444	22.217247	0.0	29.0	1660.0	7.1037893	4.1530576	21.80548	0.0	3268	3263	3263	0.79310346	20	84	259	464	625	4971	0	249	2020-02-29_151436
102	5000	1724	7	0	6	0	28	2986	8.365465	5.338007825506255	22.217247	0.0	28.0	1660.0	7.1037893	4.1530576	21.80548	0.0	3269	3263	3263	0.8214286	20	84	259	464	625	4972	0	249	2020-02-29_151436
103	5000	1724	6	0	7	0	27	2987	8.636222	5.240103340003517	22.217247	0.0	27.0	1660.0	7.1037893	4.1530576	21.80548	0.0	3270	3263	3263	0.8518519	20	84	259	464	625	4973	0	249	2020-02-29_151437
103	5000	1722	7	0	8	0	27	2987	8.636222	5.240103340003517	22.217247	0.0	27.0	1660.0	7.1037893	4.1530576	21.80548	0.0	3271	3263	3263	0.8518519	20	84	259	464	625	4973	0	249	2020-02-29_151437
103	5000	1722	7	0	7	0	27	2988	8.744326	5.28680110127092	22.217247	0.0	27.0	1660.0	7.1037893	4.1530576	21.80548	0.0	3271	3264	3264	0.7037037	20	84	259	464	625	4973	0	249	2020-02-29_151437
104	5000	1722	7	0	7	0	26	2989	9.0806465	5.088429299099437	22.217247	0.0	26.0	1660.0	7.1037893	4.1530576	21.80548	0.0	3271	3264	3264	0.61538464	20	84	259	464	625	4974	0	249	2020-02-29_151437
104	5000	1722	6	0	7	0	25	2991	8.720964	4.880849410066358	22.217247	0.0	25.0	1660.0	7.1037893	4.1530576	21.80548	0.0	3272	3265	3265	0.6	20	84	259	464	625	4975	0	249	2020-02-29_151437
104	5000	1722	6	0	7	0	24	2992	8.859239	4.9355520920901395	22.217247	0.0	24.0	1660.0	7.1037893	4.1530576	21.80548	0.0	3272	3265	3265	0.625	20	84	259	464	625	4976	0	249	2020-02-29_151437
105	5000	1722	6	0	7	0	24	2992	8.859239	4.9355520920901395	22.217247	0.0	24.0	1660.0	7.1037893	4.1530576	21.80548	0.0	3272	3265	3265	0.625	20	84	259	464	625	4976	0	249	2020-02-29_151438
105	5000	1721	7	0	6	0	25	2992	8.865195	4.831726311303122	22.217247	0.0	25.0	1660.0	7.1037893	4.1530576	21.80548	0.0	3272	3266	3266	0.6	20	84	259	464	625	4975	0	249	2020-02-29_151438
105	5000	1721	7	0	5	0	26	2992	8.646498	4.863672055394644	22.217247	0.0	26.0	1660.0	7.1037893	4.1530576	21.80548	0.0	3272	3267	3267	0.61538464	20	84	259	464	625	4974	0	249	2020-02-29_151438
106	5000	1721	6	0	6	0	26	2992	8.646498	4.863672055394644	22.217247	0.0	26.0	1660.0	7.1037893	4.1530576	21.80548	0.0	3273	3267	3267	0.61538464	20	84	259	464	625	4974	0	249	2020-02-29_151438
106	5000	1721	6	0	6	0	26	2992	8.646498	4.863672055394644	22.217247	0.0	26.0	1660.0	7.1037893	4.1530576	21.80548	0.0	3273	3267	3267	0.61538464	20	84	259	464	625	4974	0	249	2020-02-29_151438
106	5000	1720	6	0	7	0	25	2993	8.397002	4.791145008826749	22.217247	0.0	25.0	1660.0	7.1037893	4.1530576	21.80548	0.0	3274	3267	3267	0.64	20	84	259	464	625	4975	0	249	2020-02-29_151438
107	5000	1720	6	0	7	0	24	2994	8.354861	4.889457392631656	22.217247	0.0	24.0	1660.0	7.1037893	4.1530576	21.80548	0.0	3274	3267	3267	0.5416667	20	84	259	464	625	4976	0	249	2020-02-29_151439
107	5000	1720	5	0	7	0	25	2994	8.598566	4.939177602351756	22.217247	0.0	25.0	1660.0	7.1037893	4.1530576	21.80548	0.0	3275	3268	3268	0.6	20	84	259	464	625	4975	0	249	2020-02-29_151439
107	5000	1720	5	0	6	0	25	2994	8.619273	4.920686705512615	22.217247	0.0	25.0	1660.0	7.1037893	4.1530576	21.80548	0.0	3275	3269	3269	0.6	20	84	259	464	625	4975	0	250	2020-02-29_151439
108	5000	1719	6	0	5	0	25	2995	8.445322	4.904159392051952	22.217247	0.0	25.0	1660.0	7.1037893	4.1530576	21.80548	0.0	3275	3270	3270	0.6	20	84	259	464	625	4975	0	250	2020-02-29_151439
108	5000	1718	7	0	4	0	25	2996	8.2865715	4.742090164517959	22.217247	0.0	25.0	1660.0	7.1037893	4.1530576	21.80548	0.0	3275	3271	3271	0.6	20	84	259	464	625	4975	0	250	2020-02-29_151439
108	5000	1718	7	0	4	0	25	2996	8.2865715	4.742090164517959	22.217247	0.0	25.0	1660.0	7.1037893	4.1530576	21.80548	0.0	3275	3271	3271	0.6	20	84	259	464	625	4975	0	250	2020-02-29_151439
109	5000	1718	7	0	4	0	25	2996	8.2865715	4.742090164517959	22.217247	0.0	25.0	1660.0	7.1037893	4.1530576	21.80548	0.0	3275	3271	3271	0.6	20	84	259	464	625	4975	0	250	2020-02-29_151439
109	5000	1718	7	0	3	0	25	2997	8.723014	4.736865908579666	22.217247	0.0	25.0	1660.0	7.1037893	4.1530576	21.80548	0.0	3275	3272	3272	0.68	20	84	259	464	625	4975	0	250	2020-02-29_151440
109	5000	1718	6	0	4	0	23	2999	8.83062	4.7306153127455435	22.217247	0.0	23.0	1660.0	7.1037893	4.1530576	21.80548	0.0	3276	3272	3272	0.6086956	20	84	259	464	625	4977	0	250	2020-02-29_151440
110	5000	1718	6	0	4	0	23	2999	8.83062	4.7306153127455435	22.217247	0.0	23.0	1660.0	7.1037893	4.1530576	21.80548	0.0	3276	3272	3272	0.6086956	20	84	259	464	625	4977	0	250	2020-02-29_151440
110	5000	1718	5	0	5	0	22	3000	8.762848	4.830497874629164	22.217247	0.0	22.0	1660.0	7.1037893	4.1530576	21.80548	0.0	3277	3272	3272	0.6363636	20	84	259	464	625	4978	0	250	2020-02-29_151440
110	5000	1718	4	0	6	0	22	3000	8.762848	4.830497874629164	22.217247	0.0	22.0	1660.0	7.1037893	4.1530576	21.80548	0.0	3278	3272	3272	0.6363636	20	84	259	464	625	4978	0	250	2020-02-29_151440
111	5000	1718	4	0	5	0	22	3001	8.509472	4.96846304970601	22.217247	0.0	22.0	1660.0	7.1037893	4.1530576	21.80548	0.0	3278	3273	3273	0.6818182	20	84	259	464	625	4978	0	250	2020-02-29_151440
111	5000	1718	4	0	5	0	21	3002	8.501436	5.0910133546209355	22.217247	0.0	21.0	1660.0	7.1037893	4.1530576	21.80548	0.0	3278	3273	3273	0.6666667	20	84	259	464	625	4979	0	250	2020-02-29_151441
111	5000	1718	4	0	4	0	22	3002	8.37004	5.006400589219885	22.217247	0.0	22.0	1660.0	7.1037893	4.1530576	21.80548	0.0	3278	3274	3274	0.6363636	20	84	259	464	625	4978	0	250	2020-02-29_151441
112	5000	1718	4	0	4	0	22	3002	8.37004	5.006400589219885	22.217247	0.0	22.0	1660.0	7.1037893	4.1530576	21.80548	0.0	3278	3274	3274	0.6363636	20	84	259	464	625	4978	0	250	2020-02-29_151441
112	5000	1718	4	0	3	0	23	3002	8.428806	4.899408125650429	22.217247	0.0	23.0	1660.0	7.1037893	4.1530576	21.80548	0.0	3278	3275	3275	0.6086956	20	84	259	464	625	4977	0	250	2020-02-29_151441
112	5000	1718	4	0	3	0	22	3003	8.754422	4.7531611313910656	22.217247	0.0	22.0	1660.0	7.1037893	4.1530576	21.80548	0.0	3278	3275	3275	0.6363636	20	84	259	464	625	4978	0	250	2020-02-29_151441
113	5000	1718	2	0	5	0	20	3005	8.860939	4.912689453820355	22.217247	0.0	20.0	1660.0	7.1037893	4.1530576	21.80548	0.0	3280	3275	3275	0.7	20	84	259	464	625	4980	0	250	2020-02-29_151441
113	5000	1718	2	0	5	0	20	3005	8.860939	4.912689453820355	22.217247	0.0	20.0	1660.0	7.1037893	4.1530576	21.80548	0.0	3280	3275	3275	0.7	20	84	259	464	625	4980	0	250	2020-02-29_151442
113	5000	1718	2	0	5	0	20	3005	8.860939	4.912689453820355	22.217247	0.0	20.0	1660.0	7.1037893	4.1530576	21.80548	0.0	3280	3275	3275	0.7	20	84	259	464	625	4980	0	250	2020-02-29_151442
114	5000	1718	2	0	5	0	19	3006	8.93374	5.036212251076262	22.217247	0.0	19.0	1660.0	7.1037893	4.1530576	21.80548	0.0	3280	3275	3275	0.68421054	20	84	259	464	625	4981	0	250	2020-02-29_151442
114	5000	1718	2	0	5	0	18	3007	8.195766	3.9873870833621705	14.447479	0.0	18.0	1660.0	7.1037893	4.1530576	21.80548	0.0	3280	3275	3275	0.6111111	20	84	259	464	625	4982	0	250	2020-02-29_151442
114	5000	1718	2	0	4	0	18	3008	8.059511	4.083262981405604	14.447479	0.0	18.0	1660.0	7.1037893	4.1530576	21.80548	0.0	3280	3276	3276	0.6111111	20	84	259	464	625	4982	0	250	2020-02-29_151442
115	5000	1718	2	0	4	0	18	3008	8.059511	4.083262981405604	14.447479	0.0	18.0	1660.0	7.1037893	4.1530576	21.80548	0.0	3280	3276	3276	0.6111111	20	84	259	464	625	4982	0	250	2020-02-29_151442
115	5000	1718	2	0	3	0	19	3008	7.8272896	4.0952872382137695	14.447479	0.0	19.0	1660.0	7.1037893	4.1530576	21.80548	0.0	3280	3277	3277	0.57894737	20	84	259	464	625	4981	0	250	2020-02-29_151442
115	5000	1718	2	0	2	0	19	3009	8.197738	3.641070293650039	14.447479	3.1790466	19.0	1660.0	7.1037893	4.1530576	21.80548	0.0	3280	3278	3278	0.6315789	20	84	259	464	625	4981	0	250	2020-02-29_151443
116	5000	1718	2	0	2	0	17	3011	8.18456	3.826193808959591	14.447479	3.1790466	17.0	1660.0	7.1037893	4.1530576	21.80548	0.0	3280	3278	3278	0.7058824	20	84	259	464	625	4983	0	250	2020-02-29_151443
116	5000	1718	2	0	2	0	17	3011	8.18456	3.826193808959591	14.447479	3.1790466	17.0	1660.0	7.1037893	4.1530576	21.80548	0.0	3280	3278	3278	0.7058824	20	84	259	464	625	4983	0	250	2020-02-29_151443
116	5000	1718	2	0	2	0	16	3012	8.140081	3.947134069546672	14.447479	3.1790466	16.0	1660.0	7.1037893	4.1530576	21.80548	0.0	3280	3278	3278	0.75	20	84	259	464	625	4984	0	250	2020-02-29_151443
117	5000	1718	2	0	2	0	15	3013	8.146127	4.085595548773664	14.447479	3.1790466	15.0	1660.0	7.1037893	4.1530576	21.80548	0.0	3280	3278	3278	0.6666667	20	84	259	464	625	4985	0	250	2020-02-29_151443
117	5000	1718	2	0	2	0	15	3013	8.146127	4.085595548773664	14.447479	3.1790466	15.0	1660.0	7.1037893	4.1530576	21.80548	0.0	3280	3278	3278	0.6666667	20	84	259	464	625	4985	0	250	2020-02-29_151443
117	5000	1718	1	0	3	0	15	3013	8.146127	4.085595548773664	14.447479	3.1790466	15.0	1660.0	7.1037893	4.1530576	21.80548	0.0	3281	3278	3278	0.6666667	20	84	259	464	625	4985	0	250	2020-02-29_151444
118	5000	1718	1	0	1	0	17	3013	8.417751	3.9084274936766623	14.447479	3.1790466	17.0	1660.0	7.1037893	4.1530576	21.80548	0.0	3281	3280	3280	0.64705884	20	84	259	464	625	4983	0	250	2020-02-29_151444
118	5000	1718	1	0	1	0	16	3014	8.518488	4.013748858750763	14.447479	3.1790466	16.0	1660.0	7.1037893	4.1530576	21.80548	0.0	3281	3280	3280	0.6875	20	84	259	464	625	4984	0	250	2020-02-29_151444
118	5000	1718	1	0	1	0	16	3014	8.518488	4.013748858750763	14.447479	3.1790466	16.0	1660.0	7.1037893	4.1530576	21.80548	0.0	3281	3280	3280	0.6875	20	84	259	464	625	4984	0	250	2020-02-29_151444
119	5000	1717	2	0	1	0	16	3014	8.518488	4.013748858750763	14.447479	3.1790466	16.0	1660.0	7.1037893	4.1530576	21.80548	0.0	3281	3280	3280	0.6875	20	84	259	464	625	4984	0	250	2020-02-29_151444
119	5000	1717	2	0	1	0	15	3015	8.263777	4.018547686620573	14.447479	3.1790466	15.0	1660.0	7.1037893	4.1530576	21.80548	0.0	3281	3280	3280	0.73333335	20	84	259	464	625	4985	0	250	2020-02-29_151444
119	5000	1717	2	0	1	0	15	3015	8.263777	4.018547686620573	14.447479	3.1790466	15.0	1660.0	7.1037893	4.1530576	21.80548	0.0	3281	3280	3280	0.73333335	20	84	259	464	625	4985	0	250	2020-02-29_151444
120	5000	1717	2	0	1	0	15	3015	8.263777	4.018547686620573	14.447479	3.1790466	15.0	1660.0	7.1037893	4.1530576	21.80548	0.0	3281	3280	3280	0.73333335	20	84	259	464	625	4985	0	250	2020-02-29_151445
120	5000	1717	2	0	1	0	15	3015	8.263777	4.018547686620573	14.447479	3.1790466	15.0	1660.0	7.1037893	4.1530576	21.80548	0.0	3281	3280	3280	0.73333335	20	84	259	464	625	4985	0	250	2020-02-29_151445
120	5000	1717	2	0	1	0	15	3015	8.263777	4.018547686620573	14.447479	3.1790466	15.0	1660.0	7.1037893	4.1530576	21.80548	0.0	3281	3280	3280	0.73333335	20	84	259	464	625	4985	0	250	2020-02-29_151445
121	5000	1717	2	0	1	0	15	3015	8.263777	4.018547686620573	14.447479	3.1790466	15.0	1660.0	7.1037893	4.1530576	21.80548	0.0	3281	3280	3280	0.73333335	20	84	259	464	625	4985	0	250	2020-02-29_151445
121	5000	1717	2	0	1	0	15	3015	8.263777	4.018547686620573	14.447479	3.1790466	15.0	1660.0	7.1037893	4.1530576	21.80548	0.0	3281	3280	3280	0.73333335	20	84	259	464	625	4985	0	250	2020-02-29_151445
121	5000	1717	2	0	1	0	15	3015	8.263777	4.018547686620573	14.447479	3.1790466	15.0	1660.0	7.1037893	4.1530576	21.80548	0.0	3281	3280	3280	0.73333335	20	84	259	464	625	4985	0	250	2020-02-29_151445
122	5000	1717	2	0	1	0	14	3016	8.626972	3.906413814924453	14.447479	3.302475	14.0	1660.0	7.1037893	4.1530576	21.80548	0.0	3281	3280	3280	0.71428573	20	84	259	464	625	4986	0	250	2020-02-29_151445
122	5000	1717	2	0	1	0	12	3018	7.8046603	3.5845916815585195	14.447479	3.302475	12.0	1660.0	7.1037893	4.1530576	21.80548	0.0	3281	3280	3280	0.5833333	20	84	259	464	625	4988	0	250	2020-02-29_151446
122	5000	1717	2	0	0	0	11	3020	8.102622	3.614542247234559	14.447479	3.302475	11.0	1660.0	7.1037893	4.1530576	21.80548	0.0	3281	3281	3281	0.54545456	20	84	259	464	625	4989	0	250	2020-02-29_151446
123	5000	1717	2	0	0	0	11	3020	8.102622	3.614542247234559	14.447479	3.302475	11.0	1660.0	7.1037893	4.1530576	21.80548	0.0	3281	3281	3281	0.54545456	20	84	259	464	625	4989	0	250	2020-02-29_151446
123	5000	1717	1	0	1	0	11	3020	8.102622	3.614542247234559	14.447479	3.302475	11.0	1660.0	7.1037893	4.1530576	21.80548	0.0	3282	3281	3281	0.54545456	20	84	259	464	625	4989	0	250	2020-02-29_151446
123	5000	1717	1	0	1	0	11	3020	8.102622	3.614542247234559	14.447479	3.302475	11.0	1660.0	7.1037893	4.1530576	21.80548	0.0	3282	3281	3281	0.54545456	20	84	259	464	625	4989	0	250	2020-02-29_151446
124	5000	1717	1	0	1	0	10	3021	7.468136	3.09778062683782	11.266319	3.302475	10.0	1660.0	7.1037893	4.1530576	21.80548	0.0	3282	3281	3281	0.4	20	84	259	464	625	4990	0	250	2020-02-29_151446
124	5000	1717	1	0	1	0	10	3021	7.468136	3.09778062683782	11.266319	3.302475	10.0	1660.0	7.1037893	4.1530576	21.80548	0.0	3282	3281	3281	0.4	20	84	259	464	625	4990	0	250	2020-02-29_151446
124	5000	1717	1	0	1	0	10	3021	7.468136	3.09778062683782	11.266319	3.302475	10.0	1660.0	7.1037893	4.1530576	21.80548	0.0	3282	3281	3281	0.4	20	84	259	464	625	4990	0	250	2020-02-29_151447
125	5000	1716	2	0	1	0	10	3021	7.468136	3.09778062683782	11.266319	3.302475	10.0	1660.0	7.1037893	4.1530576	21.80548	0.0	3282	3281	3281	0.4	20	84	259	464	625	4990	0	250	2020-02-29_151447
125	5000	1716	2	0	1	0	10	3021	7.468136	3.09778062683782	11.266319	3.302475	10.0	1660.0	7.1037893	4.1530576	21.80548	0.0	3282	3281	3281	0.4	20	84	259	464	625	4990	0	250	2020-02-29_151447
125	5000	1716	2	0	1	0	9	3022	7.0636444	2.992511781495628	11.266319	3.302475	9.0	1660.0	7.1037893	4.1530576	21.80548	0.0	3282	3281	3281	0.44444445	20	84	259	464	625	4991	0	250	2020-02-29_151447
126	5000	1716	2	0	1	0	9	3022	7.0636444	2.992511781495628	11.266319	3.302475	9.0	1660.0	7.1037893	4.1530576	21.80548	0.0	3282	3281	3281	0.44444445	20	84	259	464	625	4991	0	250	2020-02-29_151447
126	5000	1716	2	0	1	0	9	3022	7.0636444	2.992511781495628	11.266319	3.302475	9.0	1660.0	7.1037893	4.1530576	21.80548	0.0	3282	3281	3281	0.44444445	20	84	259	464	625	4991	0	250	2020-02-29_151447
126	5000	1716	2	0	1	0	7	3024	7.8085184	2.9297237953480884	11.266319	3.6472778	7.0	1660.0	7.1037893	4.1530576	21.80548	0.0	3282	3281	3281	0.2857143	20	84	259	464	625	4993	0	250	2020-02-29_151448
127	5000	1716	2	0	1	0	7	3024	7.8085184	2.9297237953480884	11.266319	3.6472778	7.0	1660.0	7.1037893	4.1530576	21.80548	0.0	3282	3281	3281	0.2857143	20	84	259	464	625	4993	0	250	2020-02-29_151448
127	5000	1716	2	0	1	0	6	3025	7.489657	3.0734162694976406	11.266319	3.6472778	6.0	1660.0	7.1037893	4.1530576	21.80548	0.0	3282	3281	3281	0.33333334	20	84	259	464	625	4994	0	250	2020-02-29_151448
127	5000	1716	2	0	1	0	6	3025	7.489657	3.0734162694976406	11.266319	3.6472778	6.0	1660.0	7.1037893	4.1530576	21.80548	0.0	3282	3281	3281	0.33333334	20	84	259	464	625	4994	0	250	2020-02-29_151448
128	5000	1716	2	0	1	0	5	3026	8.14366	2.932484016862713	11.266319	3.6472778	5.0	1660.0	7.1037893	4.1530576	21.80548	0.0	3282	3281	3281	0.4	20	84	259	464	625	4995	0	250	2020-02-29_151448
128	5000	1716	2	0	0	0	6	3026	9.339637	3.932140396273803	15.319519	3.6472778	6.0	1660.0	7.1037893	4.1530576	21.80548	0.0	3282	3282	3282	0.6666667	20	84	259	464	625	4994	0	250	2020-02-29_151448
128	5000	1716	2	0	0	0	6	3026	9.339637	3.932140396273803	15.319519	3.6472778	6.0	1660.0	7.1037893	4.1530576	21.80548	0.0	3282	3282	3282	0.6666667	20	84	259	464	625	4994	0	250	2020-02-29_151448
129	5000	1716	2	0	0	0	6	3026	9.339637	3.932140396273803	15.319519	3.6472778	6.0	1660.0	7.1037893	4.1530576	21.80548	0.0	3282	3282	3282	0.6666667	20	84	259	464	625	4994	0	250	2020-02-29_151449
129	5000	1716	2	0	0	0	5	3027	9.79986	4.2117242025157156	15.319519	3.6472778	5.0	1660.0	7.1037893	4.1530576	21.80548	0.0	3282	3282	3282	0.6	20	84	259	464	625	4995	0	250	2020-02-29_151449
129	5000	1716	2	0	0	0	5	3027	9.79986	4.2117242025157156	15.319519	3.6472778	5.0	1660.0	7.1037893	4.1530576	21.80548	0.0	3282	3282	3282	0.6	20	84	259	464	625	4995	0	250	2020-02-29_151449
130	5000	1716	2	0	0	0	5	3027	9.79986	4.2117242025157156	15.319519	3.6472778	5.0	1660.0	7.1037893	4.1530576	21.80548	0.0	3282	3282	3282	0.6	20	84	259	464	625	4995	0	250	2020-02-29_151449
130	5000	1716	2	0	0	0	5	3027	9.79986	4.2117242025157156	15.319519	3.6472778	5.0	1660.0	7.1037893	4.1530576	21.80548	0.0	3282	3282	3282	0.6	20	84	259	464	625	4995	0	250	2020-02-29_151449
130	5000	1716	2	0	0	0	5	3027	9.79986	4.2117242025157156	15.319519	3.6472778	5.0	1660.0	7.1037893	4.1530576	21.80548	0.0	3282	3282	3282	0.6	20	84	259	464	625	4995	0	250	2020-02-29_151449
131	5000	1716	2	0	0	0	4	3028	11.338005	2.8069351243532297	15.319519	9.122627	4.0	1660.0	7.1037893	4.1530576	21.80548	0.0	3282	3282	3282	0.75	20	84	259	464	625	4996	0	250	2020-02-29_151450
131	5000	1716	2	0	0	0	4	3028	11.338005	2.8069351243532297	15.319519	9.122627	4.0	1660.0	7.1037893	4.1530576	21.80548	0.0	3282	3282	3282	0.75	20	84	259	464	625	4996	0	250	2020-02-29_151450
131	5000	1716	2	0	0	0	4	3028	11.338005	2.8069351243532297	15.319519	9.122627	4.0	1660.0	7.1037893	4.1530576	21.80548	0.0	3282	3282	3282	0.75	20	84	259	464	625	4996	0	250	2020-02-29_151450
132	5000	1716	2	0	0	0	4	3028	11.338005	2.8069351243532297	15.319519	9.122627	4.0	1660.0	7.1037893	4.1530576	21.80548	0.0	3282	3282	3282	0.75	20	84	259	464	625	4996	0	250	2020-02-29_151450
132	5000	1716	2	0	0	0	4	3028	11.338005	2.8069351243532297	15.319519	9.122627	4.0	1660.0	7.1037893	4.1530576	21.80548	0.0	3282	3282	3282	0.75	20	84	259	464	625	4996	0	250	2020-02-29_151450
132	5000	1716	2	0	0	0	3	3029	11.3619	3.4372809600401295	15.319519	9.122627	3.0	1660.0	7.1037893	4.1530576	21.80548	0.0	3282	3282	3282	0.6666667	20	84	259	464	625	4997	0	250	2020-02-29_151450
133	5000	1716	2	0	0	0	3	3029	11.3619	3.4372809600401295	15.319519	9.122627	3.0	1660.0	7.1037893	4.1530576	21.80548	0.0	3282	3282	3282	0.6666667	20	84	259	464	625	4997	0	250	2020-02-29_151450
133	5000	1716	2	0	0	0	3	3029	11.3619	3.4372809600401295	15.319519	9.122627	3.0	1660.0	7.1037893	4.1530576	21.80548	0.0	3282	3282	3282	0.6666667	20	84	259	464	625	4997	0	250	2020-02-29_151451
133	5000	1716	2	0	0	0	3	3029	11.3619	3.4372809600401295	15.319519	9.122627	3.0	1660.0	7.1037893	4.1530576	21.80548	0.0	3282	3282	3282	0.6666667	20	84	259	464	625	4997	0	250	2020-02-29_151451
134	5000	1716	2	0	0	0	3	3029	11.3619	3.4372809600401295	15.319519	9.122627	3.0	1660.0	7.1037893	4.1530576	21.80548	0.0	3282	3282	3282	0.6666667	20	84	259	464	625	4997	0	250	2020-02-29_151451
134	5000	1716	1	0	1	0	3	3029	11.3619	3.4372809600401295	15.319519	9.122627	3.0	1660.0	7.1037893	4.1530576	21.80548	0.0	3283	3282	3282	0.6666667	20	84	259	464	625	4997	0	250	2020-02-29_151451
134	5000	1716	0	0	2	0	3	3029	11.3619	3.4372809600401295	15.319519	9.122627	3.0	1660.0	7.1037893	4.1530576	21.80548	0.0	3284	3282	3282	0.6666667	20	84	259	464	625	4997	0	250	2020-02-29_151451
135	5000	1716	0	0	2	0	3	3029	11.3619	3.4372809600401295	15.319519	9.122627	3.0	1660.0	7.1037893	4.1530576	21.80548	0.0	3284	3282	3282	0.6666667	20	84	259	464	625	4997	0	250	2020-02-29_151451
135	5000	1716	0	0	2	0	2	3030	12.221073	4.381864122130495	15.319519	9.122627	2.0	1660.0	7.1037893	4.1530576	21.80548	0.0	3284	3282	3282	1.0	20	84	259	464	625	4998	0	250	2020-02-29_151451
135	5000	1716	0	0	2	0	2	3030	12.221073	4.381864122130495	15.319519	9.122627	2.0	1660.0	7.1037893	4.1530576	21.80548	0.0	3284	3282	3282	1.0	20	84	259	464	625	4998	0	250	2020-02-29_151452
136	5000	1716	0	0	2	0	1	3031	15.319519	NaN	15.319519	15.319519	1.0	1660.0	7.1037893	4.1530576	21.80548	0.0	3284	3282	3282	2.0	20	84	259	464	625	4999	0	250	2020-02-29_151452
136	5000	1716	0	0	2	0	1	3031	15.319519	NaN	15.319519	15.319519	1.0	1660.0	7.1037893	4.1530576	21.80548	0.0	3284	3282	3282	2.0	20	84	259	464	625	4999	0	250	2020-02-29_151452
136	5000	1716	0	0	2	0	1	3031	15.319519	NaN	15.319519	15.319519	1.0	1660.0	7.1037893	4.1530576	21.80548	0.0	3284	3282	3282	2.0	20	84	259	464	625	4999	0	250	2020-02-29_151452
137	5000	1716	0	0	2	0	1	3031	15.319519	NaN	15.319519	15.319519	1.0	1660.0	7.1037893	4.1530576	21.80548	0.0	3284	3282	3282	2.0	20	84	259	464	625	4999	0	250	2020-02-29_151452
137	5000	1716	0	0	2	0	1	3031	15.319519	NaN	15.319519	15.319519	1.0	1660.0	7.1037893	4.1530576	21.80548	0.0	3284	3282	3282	2.0	20	84	259	464	625	4999	0	250	2020-02-29_151452
137	5000	1716	0	0	2	0	1	3031	15.319519	NaN	15.319519	15.319519	1.0	1660.0	7.1037893	4.1530576	21.80548	0.0	3284	3282	3282	2.0	20	84	259	464	625	4999	0	250	2020-02-29_151452
138	5000	1716	0	0	2	0	1	3031	15.319519	NaN	15.319519	15.319519	1.0	1660.0	7.1037893	4.1530576	21.80548	0.0	3284	3282	3282	2.0	20	84	259	464	625	4999	0	250	2020-02-29_151453
138	5000	1716	0	0	2	0	1	3031	15.319519	NaN	15.319519	15.319519	1.0	1660.0	7.1037893	4.1530576	21.80548	0.0	3284	3282	3282	2.0	20	84	259	464	625	4999	0	250	2020-02-29_151453
138	5000	1716	0	0	2	0	1	3031	15.319519	NaN	15.319519	15.319519	1.0	1660.0	7.1037893	4.1530576	21.80548	0.0	3284	3282	3282	2.0	20	84	259	464	625	4999	0	250	2020-02-29_151453
139	5000	1716	0	0	2	0	1	3031	15.319519	NaN	15.319519	15.319519	1.0	1660.0	7.1037893	4.1530576	21.80548	0.0	3284	3282	3282	2.0	20	84	259	464	625	4999	0	250	2020-02-29_151453
139	5000	1716	0	0	1	0	2	3031	12.301239	4.268492464979174	15.319519	9.282959	2.0	1660.0	7.1037893	4.1530576	21.80548	0.0	3284	3283	3283	1.0	20	84	259	464	625	4998	0	250	2020-02-29_151453
139	5000	1716	0	0	0	0	3	3031	13.330379	3.5053384122854037	15.388657	9.282959	3.0	1660.0	7.1037893	4.1530576	21.80548	0.0	3284	3284	3284	0.6666667	20	84	259	464	625	4997	0	250	2020-02-29_151453
140	5000	1716	0	0	0	0	3	3031	13.330379	3.5053384122854037	15.388657	9.282959	3.0	1660.0	7.1037893	4.1530576	21.80548	0.0	3284	3284	3284	0.6666667	20	84	259	464	625	4997	0	250	2020-02-29_151453
140	5000	1716	0	0	0	0	2	3031	15.354088	0.04888764568369087	15.388657	15.319519	2.0	1660.0	7.1037893	4.1530576	21.80548	0.0	3284	3284	3284	1.0	20	84	259	464	625	4998	0	251	2020-02-29_151454
140	5000	1716	0	0	0	0	2	3031	15.354088	0.04888764568369087	15.388657	15.319519	2.0	1660.0	7.1037893	4.1530576	21.80548	0.0	3284	3284	3284	1.0	20	84	259	464	625	4998	0	251	2020-02-29_151454
141	5000	1716	0	0	0	0	2	3031	15.354088	0.04888764568369087	15.388657	15.319519	2.0	1660.0	7.1037893	4.1530576	21.80548	0.0	3284	3284	3284	1.0	20	84	259	464	625	4998	0	251	2020-02-29_151454
141	5000	1716	0	0	0	0	2	3031	15.354088	0.04888764568369087	15.388657	15.319519	2.0	1660.0	7.1037893	4.1530576	21.80548	0.0	3284	3284	3284	1.0	20	84	259	464	625	4998	0	251	2020-02-29_151454
141	5000	1716	0	0	0	0	2	3031	15.354088	0.04888764568369087	15.388657	15.319519	2.0	1660.0	7.1037893	4.1530576	21.80548	0.0	3284	3284	3284	1.0	20	84	259	464	625	4998	0	251	2020-02-29_151454
142	5000	1716	0	0	0	0	2	3031	15.354088	0.04888764568369087	15.388657	15.319519	2.0	1660.0	7.1037893	4.1530576	21.80548	0.0	3284	3284	3284	1.0	20	84	259	464	625	4998	0	251	2020-02-29_151454
142	5000	1716	0	0	0	0	2	3031	15.354088	0.04888764568369087	15.388657	15.319519	2.0	1660.0	7.1037893	4.1530576	21.80548	0.0	3284	3284	3284	1.0	20	84	259	464	625	4998	0	251	2020-02-29_151454
142	5000	1716	0	0	0	0	2	3031	15.354088	0.04888764568369087	15.388657	15.319519	2.0	1660.0	7.1037893	4.1530576	21.80548	0.0	3284	3284	3284	1.0	20	84	259	464	625	4998	0	251	2020-02-29_151455
143	5000	1716	0	0	0	0	2	3031	15.354088	0.04888764568369087	15.388657	15.319519	2.0	1660.0	7.1037893	4.1530576	21.80548	0.0	3284	3284	3284	1.0	20	84	259	464	625	4998	0	251	2020-02-29_151455
143	5000	1716	0	0	0	0	2	3031	15.354088	0.04888764568369087	15.388657	15.319519	2.0	1660.0	7.1037893	4.1530576	21.80548	0.0	3284	3284	3284	1.0	20	84	259	464	625	4998	0	251	2020-02-29_151455
143	5000	1716	0	0	0	0	2	3031	15.354088	0.04888764568369087	15.388657	15.319519	2.0	1660.0	7.1037893	4.1530576	21.80548	0.0	3284	3284	3284	1.0	20	84	259	464	625	4998	0	251	2020-02-29_151455
144	5000	1716	0	0	0	0	1	3032	15.388657	NaN	15.388657	15.388657	1.0	1660.0	7.1037893	4.1530576	21.80548	0.0	3284	3284	3284	0.0	20	84	259	464	625	4999	0	251	2020-02-29_151455
144	5000	1716	0	0	0	0	1	3032	15.388657	NaN	15.388657	15.388657	1.0	1660.0	7.1037893	4.1530576	21.80548	0.0	3284	3284	3284	0.0	20	84	259	464	625	4999	0	251	2020-02-29_151455
144	5000	1716	0	0	0	0	1	3032	15.388657	NaN	15.388657	15.388657	1.0	1660.0	7.1037893	4.1530576	21.80548	0.0	3284	3284	3284	0.0	20	84	259	464	625	4999	0	251	2020-02-29_151455
145	5000	1716	0	0	0	0	1	3032	15.388657	NaN	15.388657	15.388657	1.0	1660.0	7.1037893	4.1530576	21.80548	0.0	3284	3284	3284	0.0	20	84	259	464	625	4999	0	251	2020-02-29_151456
145	5000	1716	0	0	0	0	1	3032	15.388657	NaN	15.388657	15.388657	1.0	1660.0	7.1037893	4.1530576	21.80548	0.0	3284	3284	3284	0.0	20	84	259	464	625	4999	0	251	2020-02-29_151456
145	5000	1716	0	0	0	0	1	3032	15.388657	NaN	15.388657	15.388657	1.0	1660.0	7.1037893	4.1530576	21.80548	0.0	3284	3284	3284	0.0	20	84	259	464	625	4999	0	251	2020-02-29_151456
146	5000	1716	0	0	0	0	1	3032	15.388657	NaN	15.388657	15.388657	1.0	1660.0	7.1037893	4.1530576	21.80548	0.0	3284	3284	3284	0.0	20	84	259	464	625	4999	0	251	2020-02-29_151456
146	5000	1716	0	0	0	0	1	3032	15.388657	NaN	15.388657	15.388657	1.0	1660.0	7.1037893	4.1530576	21.80548	0.0	3284	3284	3284	0.0	20	84	259	464	625	4999	0	251	2020-02-29_151456
146	5000	1716	0	0	0	0	1	3032	15.388657	NaN	15.388657	15.388657	1.0	1660.0	7.1037893	4.1530576	21.80548	0.0	3284	3284	3284	0.0	20	84	259	464	625	4999	0	251	2020-02-29_151456
147	5000	1716	0	0	0	0	1	3032	15.388657	NaN	15.388657	15.388657	1.0	1660.0	7.1037893	4.1530576	21.80548	0.0	3284	3284	3284	0.0	20	84	259	464	625	4999	0	251	2020-02-29_151456
147	5000	1716	0	0	0	0	1	3032	15.388657	NaN	15.388657	15.388657	1.0	1660.0	7.1037893	4.1530576	21.80548	0.0	3284	3284	3284	0.0	20	84	259	464	625	4999	0	251	2020-02-29_151457
147	5000	1716	0	0	0	0	1	3032	15.388657	NaN	15.388657	15.388657	1.0	1660.0	7.1037893	4.1530576	21.80548	0.0	3284	3284	3284	0.0	20	84	259	464	625	4999	0	251	2020-02-29_151457
148	5000	1716	0	0	0	0	1	3032	15.388657	NaN	15.388657	15.388657	1.0	1660.0	7.1037893	4.1530576	21.80548	0.0	3284	3284	3284	0.0	20	84	259	464	625	4999	0	251	2020-02-29_151457
148	5000	1716	0	0	0	0	1	3032	15.388657	NaN	15.388657	15.388657	1.0	1660.0	7.1037893	4.1530576	21.80548	0.0	3284	3284	3284	0.0	20	84	259	464	625	4999	0	251	2020-02-29_151457
148	5000	1716	0	0	0	0	1	3032	15.388657	NaN	15.388657	15.388657	1.0	1660.0	7.1037893	4.1530576	21.80548	0.0	3284	3284	3284	0.0	20	84	259	464	625	4999	0	251	2020-02-29_151457
149	5000	1716	0	0	0	0	1	3032	15.388657	NaN	15.388657	15.388657	1.0	1660.0	7.1037893	4.1530576	21.80548	0.0	3284	3284	3284	0.0	20	84	259	464	625	4999	0	251	2020-02-29_151457
149	5000	1716	0	0	0	0	1	3032	15.388657	NaN	15.388657	15.388657	1.0	1660.0	7.1037893	4.1530576	21.80548	0.0	3284	3284	3284	0.0	20	84	259	464	625	4999	0	251	2020-02-29_151457
149	5000	1716	0	0	0	0	1	3032	15.388657	NaN	15.388657	15.388657	1.0	1660.0	7.1037893	4.1530576	21.80548	0.0	3284	3284	3284	0.0	20	84	259	464	625	4999	0	251	2020-02-29_151458
150	5000	1716	0	0	0	0	1	3032	15.388657	NaN	15.388657	15.388657	1.0	1660.0	7.1037893	4.1530576	21.80548	0.0	3284	3284	3284	0.0	20	84	259	464	625	4999	0	251	2020-02-29_151458
150	5000	1716	0	0	0	0	1	3032	15.388657	NaN	15.388657	15.388657	1.0	1660.0	7.1037893	4.1530576	21.80548	0.0	3284	3284	3284	0.0	20	84	259	464	625	4999	0	251	2020-02-29_151458
150	5000	1716	0	0	0	0	1	3032	15.388657	NaN	15.388657	15.388657	1.0	1660.0	7.1037893	4.1530576	21.80548	0.0	3284	3284	3284	0.0	20	84	259	464	625	4999	0	251	2020-02-29_151458
151	5000	1716	0	0	0	0	1	3032	15.388657	NaN	15.388657	15.388657	1.0	1660.0	7.1037893	4.1530576	21.80548	0.0	3284	3284	3284	0.0	20	84	259	464	625	4999	0	251	2020-02-29_151458
151	5000	1716	0	0	0	0	1	3032	15.388657	NaN	15.388657	15.388657	1.0	1660.0	7.1037893	4.1530576	21.80548	0.0	3284	3284	3284	0.0	20	84	259	464	625	4999	0	251	2020-02-29_151458
151	5000	1716	0	0	0	0	1	3032	15.388657	NaN	15.388657	15.388657	1.0	1660.0	7.1037893	4.1530576	21.80548	0.0	3284	3284	3284	0.0	20	84	259	464	625	4999	0	251	2020-02-29_151458
152	5000	1716	0	0	0	0	1	3032	15.388657	NaN	15.388657	15.388657	1.0	1660.0	7.1037893	4.1530576	21.80548	0.0	3284	3284	3284	0.0	20	84	259	464	625	4999	0	251	2020-02-29_151459
152	5000	1716	0	0	0	0	1	3032	15.388657	NaN	15.388657	15.388657	1.0	1660.0	7.1037893	4.1530576	21.80548	0.0	3284	3284	3284	0.0	20	84	259	464	625	4999	0	251	2020-02-29_151459
152	5000	1716	0	0	0	0	1	3032	15.388657	NaN	15.388657	15.388657	1.0	1660.0	7.1037893	4.1530576	21.80548	0.0	3284	3284	3284	0.0	20	84	259	464	625	4999	0	251	2020-02-29_151459
153	5000	1716	0	0	0	0	1	3032	15.388657	NaN	15.388657	15.388657	1.0	1660.0	7.1037893	4.1530576	21.80548	0.0	3284	3284	3284	0.0	20	84	259	464	625	4999	0	251	2020-02-29_151459
153	5000	1716	0	0	0	0	1	3032	15.388657	NaN	15.388657	15.388657	1.0	1660.0	7.1037893	4.1530576	21.80548	0.0	3284	3284	3284	0.0	20	84	259	464	625	4999	0	251	2020-02-29_151459
153	5000	1716	0	0	0	0	1	3032	15.388657	NaN	15.388657	15.388657	1.0	1660.0	7.1037893	4.1530576	21.80548	0.0	3284	3284	3284	0.0	20	84	259	464	625	4999	0	251	2020-02-29_151459
154	5000	1716	0	0	0	0	1	3032	15.388657	NaN	15.388657	15.388657	1.0	1660.0	7.1037893	4.1530576	21.80548	0.0	3284	3284	3284	0.0	20	84	259	464	625	4999	0	251	2020-02-29_151459
154	5000	1716	0	0	0	0	1	3032	15.388657	NaN	15.388657	15.388657	1.0	1660.0	7.1037893	4.1530576	21.80548	0.0	3284	3284	3284	0.0	20	84	259	464	625	4999	0	251	2020-02-29_151500
154	5000	1716	0	0	0	0	1	3032	15.388657	NaN	15.388657	15.388657	1.0	1660.0	7.1037893	4.1530576	21.80548	0.0	3284	3284	3284	0.0	20	84	259	464	625	4999	0	251	2020-02-29_151500
155	5000	1716	0	0	0	0	1	3032	15.388657	NaN	15.388657	15.388657	1.0	1660.0	7.1037893	4.1530576	21.80548	0.0	3284	3284	3284	0.0	20	84	259	464	625	4999	0	251	2020-02-29_151500
155	5000	1716	0	0	0	0	1	3032	15.388657	NaN	15.388657	15.388657	1.0	1660.0	7.1037893	4.1530576	21.80548	0.0	3284	3284	3284	0.0	20	84	259	464	625	4999	0	251	2020-02-29_151500
155	5000	1716	0	0	0	0	1	3032	15.388657	NaN	15.388657	15.388657	1.0	1660.0	7.1037893	4.1530576	21.80548	0.0	3284	3284	3284	0.0	20	84	259	464	625	4999	0	251	2020-02-29_151500
156	5000	1716	0	0	0	0	1	3032	15.388657	NaN	15.388657	15.388657	1.0	1660.0	7.1037893	4.1530576	21.80548	0.0	3284	3284	3284	0.0	20	84	259	464	625	4999	0	251	2020-02-29_151500
156	5000	1716	0	0	0	0	0	3033	NaN	-0.0	9999.0	9999.0	0.0	1660.0	7.1037893	4.1530576	21.80548	0.0	3284	3284	3284	0.0	20	84	259	464	625	5000	0	251	2020-02-29_151500
156	5000	1716	0	0	0	0	0	3033	NaN	-0.0	9999.0	9999.0	0.0	1660.0	7.1037893	4.1530576	21.80548	0.0	3284	3284	3284	0.0	20	84	259	464	625	5000	0	251	2020-02-29_151501
157	5000	1716	0	0	0	0	0	3033	NaN	-0.0	9999.0	9999.0	0.0	1660.0	7.1037893	4.1530576	21.80548	0.0	3284	3284	3284	0.0	20	84	259	464	625	5000	0	251	2020-02-29_151501
157	5000	1716	0	0	0	0	0	3033	NaN	-0.0	9999.0	9999.0	0.0	1660.0	7.1037893	4.1530576	21.80548	0.0	3284	3284	3284	0.0	20	84	259	464	625	5000	0	251	2020-02-29_151501
157	5000	1716	0	0	0	0	0	3033	NaN	-0.0	9999.0	9999.0	0.0	1660.0	7.1037893	4.1530576	21.80548	0.0	3284	3284	3284	0.0	20	84	259	464	625	5000	0	251	2020-02-29_151501
158	5000	1716	0	0	0	0	0	3033	NaN	-0.0	9999.0	9999.0	0.0	1660.0	7.1037893	4.1530576	21.80548	0.0	3284	3284	3284	0.0	20	84	259	464	625	5000	0	251	2020-02-29_151501
158	5000	1716	0	0	0	0	0	3033	NaN	-0.0	9999.0	9999.0	0.0	1660.0	7.1037893	4.1530576	21.80548	0.0	3284	3284	3284	0.0	20	84	259	464	625	5000	0	251	2020-02-29_151501
158	5000	1716	0	0	0	0	0	3033	NaN	-0.0	9999.0	9999.0	0.0	1660.0	7.1037893	4.1530576	21.80548	0.0	3284	3284	3284	0.0	20	84	259	464	625	5000	0	251	2020-02-29_151501
159	5000	1716	0	0	0	0	0	3033	NaN	-0.0	9999.0	9999.0	0.0	1660.0	7.1037893	4.1530576	21.80548	0.0	3284	3284	3284	0.0	20	84	259	464	625	5000	0	251	2020-02-29_151502
159	5000	1716	0	0	0	0	0	3033	NaN	-0.0	9999.0	9999.0	0.0	1660.0	7.1037893	4.1530576	21.80548	0.0	3284	3284	3284	0.0	20	84	259	464	625	5000	0	251	2020-02-29_151502
159	5000	1716	0	0	0	0	0	3033	NaN	-0.0	9999.0	9999.0	0.0	1660.0	7.1037893	4.1530576	21.80548	0.0	3284	3284	3284	0.0	20	84	259	464	625	5000	0	251	2020-02-29_151502
160	5000	1716	0	0	0	0	0	3033	NaN	-0.0	9999.0	9999.0	0.0	1660.0	7.1037893	4.1530576	21.80548	0.0	3284	3284	3284	0.0	20	84	259	464	625	5000	0	251	2020-02-29_151502
160	5000	1716	0	0	0	0	0	3033	NaN	-0.0	9999.0	9999.0	0.0	1660.0	7.1037893	4.1530576	21.80548	0.0	3284	3284	3284	0.0	20	84	259	464	625	5000	0	251	2020-02-29_151502
160	5000	1716	0	0	0	0	0	3033	NaN	-0.0	9999.0	9999.0	0.0	1660.0	7.1037893	4.1530576	21.80548	0.0	3284	3284	3284	0.0	20	84	259	464	625	5000	0	251	2020-02-29_151502
161	5000	1716	0	0	0	0	0	3033	NaN	-0.0	9999.0	9999.0	0.0	1660.0	7.1037893	4.1530576	21.80548	0.0	3284	3284	3284	0.0	20	84	259	464	625	5000	0	251	2020-02-29_151502
161	5000	1716	0	0	0	0	0	3033	NaN	-0.0	9999.0	9999.0	0.0	1660.0	7.1037893	4.1530576	21.80548	0.0	3284	3284	3284	0.0	20	84	259	464	625	5000	0	251	2020-02-29_151503
161	5000	1716	0	0	0	0	0	3033	NaN	-0.0	9999.0	9999.0	0.0	1660.0	7.1037893	4.1530576	21.80548	0.0	3284	3284	3284	0.0	20	84	259	464	625	5000	0	251	2020-02-29_151503
162	5000	1716	0	0	0	0	0	3033	NaN	-0.0	9999.0	9999.0	0.0	1660.0	7.1037893	4.1530576	21.80548	0.0	3284	3284	3284	0.0	20	84	259	464	625	5000	0	251	2020-02-29_151503
162	5000	1716	0	0	0	0	0	3033	NaN	-0.0	9999.0	9999.0	0.0	1660.0	7.1037893	4.1530576	21.80548	0.0	3284	3284	3284	0.0	20	84	259	464	625	5000	0	251	2020-02-29_151503
162	5000	1716	0	0	0	0	0	3033	NaN	-0.0	9999.0	9999.0	0.0	1660.0	7.1037893	4.1530576	21.80548	0.0	3284	3284	3284	0.0	20	84	259	464	625	5000	0	251	2020-02-29_151503
163	5000	1716	0	0	0	0	0	3033	NaN	-0.0	9999.0	9999.0	0.0	1660.0	7.1037893	4.1530576	21.80548	0.0	3284	3284	3284	0.0	20	84	259	464	625	5000	0	251	2020-02-29_151503
163	5000	1716	0	0	0	0	0	3033	NaN	-0.0	9999.0	9999.0	0.0	1660.0	7.1037893	4.1530576	21.80548	0.0	3284	3284	3284	0.0	20	84	259	464	625	5000	0	251	2020-02-29_151503
163	5000	1716	0	0	0	0	0	3033	NaN	-0.0	9999.0	9999.0	0.0	1660.0	7.1037893	4.1530576	21.80548	0.0	3284	3284	3284	0.0	20	84	259	464	625	5000	0	251	2020-02-29_151504
164	5000	1716	0	0	0	0	0	3033	NaN	-0.0	9999.0	9999.0	0.0	1660.0	7.1037893	4.1530576	21.80548	0.0	3284	3284	3284	0.0	20	84	259	464	625	5000	0	251	2020-02-29_151504
164	5000	1716	0	0	0	0	0	3033	NaN	-0.0	9999.0	9999.0	0.0	1660.0	7.1037893	4.1530576	21.80548	0.0	3284	3284	3284	0.0	20	84	259	464	625	5000	0	251	2020-02-29_151504
