# Supplementary material for: Discrete simulation analysis of COVID-19 and prediction of isolation bed numbers
Source: PeerJ. 2021 Jun 23;9:e11629. doi: 10.7717/peerj.11629 (PMC8234972; doi:10.7717/peerj.11629)
Supplement: Supplemental Information 3 [file peerj-09-11629-s003.zip › raw_data/Hospital response time_output_2020-02-29_151609.csv]

worldTime(Day)	CITY_PERSON_SIZE	NORMAL	SHADOW	SUPER	CONFIRMED	DIAGNOSIS	FREEZE	CURED	shadow_average	shadow_std	shadow_max	shadow_min	real_countTmp	max_count	count_shadow_average	count_shadow_std	count_shadow_max	count_shadow_min	sum_confirmed_mark	sum_diagnosis_mark	sum_freeze_mark	r0	G1num	G2num	G3Num	G4Num	G5Num	BED_CanUse	BED_Need	DEATH	recordTime
0	5000	4972	28	0	0	0	0	0	NaN	-0.0	9999.0	9999.0	0.0	0.0	NaN	-0.0	9999.0	9999.0	0	0	0	0.0	0	0	0	0	0	5000	0	0	2020-02-29_151620
0	5000	4970	26	0	4	0	0	0	NaN	-0.0	9999.0	9999.0	0.0	0.0	NaN	-0.0	9999.0	9999.0	4	0	0	0.0	0	0	0	0	0	5000	0	0	2020-02-29_151621
0	5000	4970	25	0	5	0	0	0	NaN	-0.0	9999.0	9999.0	0.0	0.0	NaN	-0.0	9999.0	9999.0	5	0	0	0.0	0	0	0	0	0	5000	0	0	2020-02-29_151621
1	5000	4965	30	0	5	0	0	0	NaN	-0.0	9999.0	9999.0	0.0	0.0	NaN	-0.0	9999.0	9999.0	5	0	0	0.0	0	0	0	0	0	5000	0	0	2020-02-29_151621
1	5000	4961	34	0	5	0	0	0	NaN	-0.0	9999.0	9999.0	0.0	0.0	NaN	-0.0	9999.0	9999.0	5	0	0	0.0	0	0	0	0	0	5000	0	0	2020-02-29_151621
1	5000	4955	40	0	5	0	0	0	NaN	-0.0	9999.0	9999.0	0.0	0.0	NaN	-0.0	9999.0	9999.0	5	0	0	0.0	0	0	0	0	0	5000	0	0	2020-02-29_151622
2	5000	4946	46	0	8	0	0	0	NaN	-0.0	9999.0	9999.0	0.0	0.0	NaN	-0.0	9999.0	9999.0	8	0	0	0.0	0	0	0	0	0	5000	0	0	2020-02-29_151622
2	5000	4929	63	0	8	0	0	0	NaN	-0.0	9999.0	9999.0	0.0	0.0	NaN	-0.0	9999.0	9999.0	8	0	0	0.0	0	0	0	0	0	5000	0	0	2020-02-29_151622
2	5000	4916	75	0	9	0	0	0	NaN	-0.0	9999.0	9999.0	0.0	0.0	NaN	-0.0	9999.0	9999.0	9	0	0	0.0	0	0	0	0	0	5000	0	0	2020-02-29_151622
3	5000	4900	88	0	12	0	0	0	NaN	-0.0	9999.0	9999.0	0.0	0.0	NaN	-0.0	9999.0	9999.0	12	0	0	0.0	0	0	0	0	0	5000	0	0	2020-02-29_151622
3	5000	4886	100	0	14	0	0	0	NaN	-0.0	9999.0	9999.0	0.0	0.0	NaN	-0.0	9999.0	9999.0	14	0	0	0.0	0	0	0	0	0	5000	0	0	2020-02-29_151622
3	5000	4871	111	0	18	0	0	0	NaN	-0.0	9999.0	9999.0	0.0	0.0	NaN	-0.0	9999.0	9999.0	18	0	0	0.0	0	0	0	0	0	5000	0	0	2020-02-29_151622
4	5000	4855	125	0	20	0	0	0	NaN	-0.0	9999.0	9999.0	0.0	0.0	NaN	-0.0	9999.0	9999.0	20	0	0	0.0	0	0	0	0	0	5000	0	0	2020-02-29_151623
4	5000	4832	145	0	23	0	0	0	NaN	-0.0	9999.0	9999.0	0.0	0.0	NaN	-0.0	9999.0	9999.0	23	0	0	0.0	0	0	0	0	0	5000	0	0	2020-02-29_151623
4	5000	4812	162	0	26	0	0	0	NaN	-0.0	9999.0	9999.0	0.0	0.0	NaN	-0.0	9999.0	9999.0	26	0	0	0.0	0	0	0	0	0	5000	0	0	2020-02-29_151623
5	5000	4792	179	0	26	0	3	0	0.0	0.0	0.0	0.0	3.0	3.0	0.0	0.0	0.0	0.0	29	3	3	2.6666667	2	0	1	0	0	4997	0	0	2020-02-29_151623
5	5000	4761	203	0	31	0	5	0	0.0063929697	0.014295114709473672	0.03196485	0.0	5.0	5.0	0.0063929697	0.014295115	0.03196485	0.0	36	5	5	3.2	3	0	2	0	0	4995	0	0	2020-02-29_151624
5	5000	4732	226	0	37	0	5	0	0.0063929697	0.014295114709473672	0.03196485	0.0	5.0	5.0	0.0063929697	0.014295115	0.03196485	0.0	42	5	5	3.2	3	0	2	0	0	4995	0	0	2020-02-29_151624
6	5000	4707	237	0	51	0	5	0	0.0063929697	0.014295114709473672	0.03196485	0.0	5.0	5.0	0.0063929697	0.014295115	0.03196485	0.0	56	5	5	3.2	3	0	2	0	0	4995	0	0	2020-02-29_151624
6	5000	4680	258	0	57	0	5	0	0.0063929697	0.014295114709473672	0.03196485	0.0	5.0	5.0	0.0063929697	0.014295115	0.03196485	0.0	62	5	5	3.2	3	0	2	0	0	4995	0	0	2020-02-29_151624
6	5000	4640	293	0	60	0	7	0	0.0045664073	0.012081578050947978	0.03196485	0.0	7.0	7.0	0.0045664073	0.012081578	0.03196485	0.0	67	7	7	2.7142856	3	1	3	0	0	4993	0	0	2020-02-29_151624
7	5000	4593	336	0	63	0	8	0	0.23667754	0.6566046710045439	1.8614554	0.0	8.0	8.0	0.23667754	0.65660465	1.8614554	0.0	71	8	8	2.875	3	2	3	0	0	4992	0	0	2020-02-29_151625
7	5000	4557	365	0	69	0	9	0	0.21038003	0.6192435290383909	1.8614554	0.0	9.0	9.0	0.21038003	0.6192435	1.8614554	0.0	78	9	9	2.5555556	3	2	3	1	0	4991	0	0	2020-02-29_151625
7	5000	4525	383	0	81	0	11	0	0.17212912	0.5603682602275624	1.8614554	0.0	11.0	11.0	0.17212912	0.56036824	1.8614554	0.0	92	11	11	2.2727273	3	2	4	2	0	4989	0	0	2020-02-29_151625
8	5000	4483	416	0	87	0	14	0	0.3388678	0.8764021742153489	2.8507288	0.0	14.0	14.0	0.3388678	0.8764022	2.8507288	0.0	101	14	14	2.5	3	4	5	2	0	4986	0	0	2020-02-29_151626
8	5000	4444	441	0	100	0	15	0	0.3162766	0.8490427166399891	2.8507288	0.0	15.0	15.0	0.3162766	0.8490427	2.8507288	0.0	115	15	15	2.4666667	3	4	5	2	1	4985	0	0	2020-02-29_151626
8	5000	4410	462	0	108	0	20	0	0.648789	1.2345285923683829	3.5593064	0.0	20.0	20.0	0.648789	1.2345285	3.5593064	0.0	128	20	20	2.5	4	7	6	2	1	4980	0	0	2020-02-29_151626
9	5000	4356	496	0	127	0	21	0	0.6178943	1.2115700331033843	3.5593064	0.0	21.0	21.0	0.6178943	1.21157	3.5593064	0.0	148	21	21	2.4761906	4	7	6	2	2	4979	0	0	2020-02-29_151627
9	5000	4305	536	0	135	0	24	0	0.6679811	1.1739288642296366	3.5593064	0.0	24.0	24.0	0.6679811	1.1739289	3.5593064	0.0	159	24	24	2.375	4	7	7	3	3	4976	0	0	2020-02-29_151627
9	5000	4267	559	0	147	0	27	0	0.7054569	1.2011538620505322	3.5593064	0.0	27.0	27.0	0.7054569	1.2011539	3.5593064	0.0	174	27	27	2.2962964	4	8	7	4	4	4973	0	0	2020-02-29_151627
10	5000	4222	582	0	163	0	33	0	0.69268304	1.1544898786733067	3.5593064	0.0	33.0	33.0	0.69268304	1.1544899	3.5593064	0.0	196	33	33	2.121212	4	8	11	4	4	4967	0	0	2020-02-29_151628
10	5000	4181	603	0	177	0	39	0	0.8341426	1.3485131234791734	5.301466	0.0	39.0	39.0	0.8341426	1.3485131	5.301466	0.0	216	39	39	2.128205	5	9	13	4	5	4961	0	0	2020-02-29_151628
10	5000	4138	627	0	187	0	48	0	0.78921175	1.286988271477528	5.301466	0.0	48.0	48.0	0.78921175	1.2869883	5.301466	0.0	235	48	48	2.0208333	5	10	18	6	5	4952	0	0	2020-02-29_151628
11	5000	4105	648	0	188	0	59	0	1.0432789	1.560691167966356	5.7224083	0.0	59.0	59.0	1.0432789	1.5606911	5.7224083	0.0	247	59	59	2.0338984	6	12	19	10	7	4941	0	0	2020-02-29_151629
11	5000	4064	663	0	211	0	61	0	1.1475734	1.5937818636233434	5.7224083	0.0	61.0	61.0	1.1475734	1.5937818	5.7224083	0.0	273	62	62	2.1967213	6	13	20	10	7	4939	0	1	2020-02-29_151629
11	5000	4019	684	0	229	0	67	0	1.3156916	1.7309086845328625	6.590673	0.0	67.0	67.0	1.3156916	1.7309086	6.590673	0.0	297	68	68	2.2089553	6	15	20	11	10	4933	0	1	2020-02-29_151629
12	5000	3979	707	0	240	0	73	0	1.3295114	1.8026915242401798	6.747235	0.0	73.0	73.0	1.3295114	1.8026916	6.747235	0.0	314	74	74	2.1369863	7	16	20	12	12	4927	0	1	2020-02-29_151630
12	5000	3928	736	0	256	0	79	0	1.4400133	1.9133967273236392	7.1596417	0.0	79.0	79.0	1.4400133	1.9133967	7.1596417	0.0	336	80	80	2.2405064	8	17	21	14	13	4921	0	1	2020-02-29_151630
12	5000	3873	762	0	272	0	92	0	1.7637117	2.174018076971538	7.6393704	0.0	92.0	92.0	1.7637117	2.1740181	7.6393704	0.0	365	93	93	2.423913	9	18	24	20	13	4908	0	1	2020-02-29_151631
13	5000	3819	786	0	291	0	103	0	1.8028654	2.178755366044651	7.6393704	0.0	103.0	103.0	1.8028654	2.1787553	7.6393704	0.0	395	104	104	2.3300972	9	18	27	22	16	4897	0	1	2020-02-29_151631
13	5000	3765	810	0	308	0	116	0	1.9786448	2.2851116991183407	8.113586	0.0	116.0	116.0	1.9786448	2.2851117	8.113586	0.0	425	117	117	2.4051723	10	21	28	24	20	4884	0	1	2020-02-29_151632
13	5000	3694	850	0	325	0	130	0	2.09119	2.3411805373446026	8.113586	0.0	130.0	130.0	2.09119	2.3411806	8.113586	0.0	456	131	131	2.3384616	10	22	30	28	23	4870	0	1	2020-02-29_151632
14	5000	3638	868	0	343	0	148	0	2.1681566	2.308332760899148	8.113586	0.0	148.0	148.0	2.1681566	2.3083327	8.113586	0.0	494	151	151	2.1891892	10	23	38	33	26	4852	0	3	2020-02-29_151633
14	5000	3580	901	0	355	0	161	0	2.1576662	2.3155618965312676	8.113586	0.0	161.0	161.0	2.1576662	2.315562	8.113586	0.0	519	164	164	2.1118011	10	24	41	36	29	4839	0	3	2020-02-29_151633
14	5000	3536	907	0	377	0	177	0	2.1657808	2.3007521311758263	8.113586	0.0	177.0	177.0	2.1657808	2.3007522	8.113586	0.0	557	180	180	2.0734463	10	28	46	37	31	4823	0	3	2020-02-29_151634
15	5000	3484	927	0	390	0	196	0	2.2376926	2.325077289404135	8.807143	0.0	196.0	196.0	2.2376926	2.3250773	8.807143	0.0	589	199	199	2.0510204	10	30	51	41	37	4804	0	3	2020-02-29_151634
15	5000	3442	923	0	415	0	217	0	2.4143407	2.541169029255591	10.249286	0.0	217.0	217.0	2.4143407	2.541169	10.249286	0.0	635	220	220	2.1013825	12	34	57	45	38	4783	0	3	2020-02-29_151635
15	5000	3398	939	0	424	0	236	0	2.4601834	2.5489326075627674	10.249286	0.0	236.0	236.0	2.4601834	2.5489326	10.249286	0.0	663	239	239	2.059322	12	37	60	46	41	4764	0	3	2020-02-29_151635
16	5000	3344	963	0	445	0	242	1	2.4861383	2.5306187537246463	10.249286	0.0	242.0	242.0	2.4861383	2.5306187	10.249286	0.0	693	248	248	2.0371902	12	37	63	47	43	4758	0	5	2020-02-29_151636
16	5000	3295	978	0	450	0	270	1	2.65534	2.64962606850806	11.194507	0.0	270.0	270.0	2.65534	2.649626	11.194507	0.0	727	277	277	1.9888889	13	38	69	54	46	4730	0	6	2020-02-29_151636
16	5000	3254	977	0	471	0	289	2	2.8310509	2.7683684971011693	11.43335	0.0	289.0	289.0	2.8310509	2.7683685	11.43335	0.0	769	298	298	1.9896194	14	43	72	56	49	4711	0	7	2020-02-29_151637
17	5000	3204	984	0	497	0	306	2	2.9051228	2.7759626900971712	11.43335	0.0	306.0	306.0	2.9051228	2.7759626	11.43335	0.0	812	315	315	1.9901961	14	44	73	61	55	4694	0	7	2020-02-29_151637
17	5000	3169	977	0	513	0	331	3	3.0012875	2.865422924575381	12.320731	0.0	331.0	331.0	3.0012875	2.865423	12.320731	0.0	854	341	341	1.9123867	16	44	78	65	60	4669	0	7	2020-02-29_151638
17	5000	3127	976	0	523	0	364	3	2.993044	2.836487267540769	12.320731	0.0	364.0	364.0	2.993044	2.8364873	12.320731	0.0	897	374	374	1.8406594	16	46	85	73	65	4636	0	7	2020-02-29_151638
18	5000	3087	986	0	528	0	389	3	3.066557	2.8892380144808576	12.320731	0.0	389.0	389.0	3.066557	2.889238	12.320731	0.0	927	399	399	1.8071979	16	50	91	78	66	4611	0	7	2020-02-29_151639
18	5000	3049	972	0	546	0	422	3	3.0884984	2.886504829956433	12.320731	0.0	422.0	422.0	3.0884984	2.886505	12.320731	0.0	979	433	433	1.7701422	16	53	95	87	72	4578	0	8	2020-02-29_151640
18	5000	3005	982	0	553	0	448	4	3.189359	2.9416581612122705	12.320731	0.0	448.0	448.0	3.189359	2.9416583	12.320731	0.0	1013	460	460	1.7433035	16	55	97	90	77	4552	0	8	2020-02-29_151640
19	5000	2958	995	0	549	0	485	4	3.315533	3.030446368786585	13.894151	0.0	485.0	485.0	3.315533	3.0304463	13.894151	0.0	1047	498	498	1.7319587	17	58	99	101	88	4515	0	9	2020-02-29_151641
19	5000	2923	993	0	559	0	511	4	3.3907092	3.090257156436615	13.894151	0.0	511.0	511.0	3.3907092	3.0902572	13.894151	0.0	1084	525	525	1.7358122	17	61	104	106	94	4489	0	10	2020-02-29_151641
19	5000	2894	980	0	568	0	544	4	3.5439143	3.173784855474279	14.611026	0.0	544.0	544.0	3.5439143	3.173785	14.611026	0.0	1126	558	558	1.7242647	18	64	106	119	99	4456	0	10	2020-02-29_151642
20	5000	2854	971	0	582	0	578	4	3.6181006	3.2157353477710657	14.611026	0.0	578.0	578.0	3.6181006	3.2157354	14.611026	0.0	1175	593	593	1.6885813	18	69	114	125	107	4422	0	11	2020-02-29_151642
20	5000	2819	967	0	579	0	618	5	3.770744	3.237391590085474	14.611026	0.0	618.0	618.0	3.770744	3.2373915	14.611026	0.0	1214	635	635	1.6715211	18	71	122	133	121	4382	0	12	2020-02-29_151643
20	5000	2783	964	0	589	0	647	5	3.8583732	3.280085184340236	14.611026	0.0	647.0	647.0	3.8583732	3.280085	14.611026	0.0	1253	664	664	1.6630603	18	71	133	137	126	4353	0	12	2020-02-29_151643
21	5000	2756	956	0	589	0	679	8	3.8977983	3.292301857097783	14.611026	0.0	679.0	679.0	3.8977983	3.292302	14.611026	0.0	1288	699	699	1.6200294	18	73	141	145	132	4321	0	12	2020-02-29_151644
21	5000	2714	950	0	603	0	712	8	3.9428928	3.305517358496884	14.611026	0.0	712.0	712.0	3.9428928	3.3055174	14.611026	0.0	1336	733	733	1.5870787	18	73	145	155	140	4288	0	13	2020-02-29_151644
21	5000	2688	939	0	603	0	747	9	4.068992	3.3663724191576505	14.611026	0.0	747.0	747.0	4.068992	3.3663723	14.611026	0.0	1373	770	770	1.5729585	18	75	152	165	147	4253	0	14	2020-02-29_151645
22	5000	2654	926	0	603	0	792	11	4.1898355	3.4383370507411737	14.611026	0.0	792.0	792.0	4.1898355	3.438337	14.611026	0.0	1420	817	817	1.5618687	18	78	161	175	158	4208	0	14	2020-02-29_151646
22	5000	2629	908	0	607	0	827	13	4.262713	3.4511528079375666	15.936299	0.0	827.0	827.0	4.262713	3.4511528	15.936299	0.0	1463	856	856	1.5284159	18	80	164	185	168	4173	0	16	2020-02-29_151646
22	5000	2611	888	0	603	0	863	17	4.3572927	3.475286150889795	15.936299	0.0	863.0	863.0	4.3572927	3.4752862	15.936299	0.0	1501	898	898	1.4797219	18	84	167	192	175	4137	0	18	2020-02-29_151647
23	5000	2583	872	0	616	0	893	17	4.4393363	3.513975443086052	17.9467	0.0	893.0	893.0	4.4393363	3.5139754	17.9467	0.0	1545	929	929	1.4804032	19	84	173	196	183	4107	0	19	2020-02-29_151647
23	5000	2561	848	0	609	0	943	18	4.600705	3.635706776116833	18.322214	0.0	943.0	943.0	4.600705	3.6357067	18.322214	0.0	1591	982	982	1.4772004	19	87	181	205	195	4057	0	21	2020-02-29_151648
23	5000	2532	848	0	605	0	971	20	4.6969514	3.6948403183808254	18.322214	0.0	971.0	971.0	4.6969514	3.6948404	18.322214	0.0	1620	1015	1015	1.4572606	19	88	187	213	199	4029	0	24	2020-02-29_151648
24	5000	2512	814	0	626	0	1001	23	4.754234	3.704010547713551	18.322214	0.0	1001.0	1001.0	4.754234	3.7040105	18.322214	0.0	1674	1048	1048	1.4335665	19	89	193	219	206	3999	0	24	2020-02-29_151649
24	5000	2494	788	0	633	0	1034	27	4.8787966	3.743498825282976	18.322214	0.0	1034.0	1034.0	4.8787966	3.7434988	18.322214	0.0	1718	1085	1085	1.4284333	19	89	202	226	216	3966	0	24	2020-02-29_151650
24	5000	2473	766	0	631	0	1071	34	4.972052	3.7873415470026393	18.322214	0.0	1071.0	1071.0	4.972052	3.7873416	18.322214	0.0	1761	1130	1130	1.4136322	19	90	209	238	225	3929	0	25	2020-02-29_151650
25	5000	2452	753	0	618	0	1112	39	5.0801315	3.8397552076436416	18.322214	0.0	1112.0	1112.0	5.0801315	3.8397553	18.322214	0.0	1795	1177	1177	1.4163669	19	93	213	250	236	3888	0	26	2020-02-29_151651
25	5000	2430	738	0	616	0	1143	45	5.1717	3.8950291719923467	20.12906	0.0	1143.0	1143.0	5.1717	3.895029	20.12906	0.0	1832	1216	1216	1.407699	20	94	217	255	247	3857	0	28	2020-02-29_151651
25	5000	2412	728	0	602	0	1175	51	5.2407665	3.904776333351371	20.12906	0.0	1175.0	1175.0	5.2407665	3.9047763	20.12906	0.0	1860	1258	1258	1.3948936	20	95	220	264	259	3825	0	32	2020-02-29_151652
26	5000	2397	703	0	607	0	1204	56	5.271628	3.9134006816347764	20.12906	0.0	1204.0	1204.0	5.271628	3.9134007	20.12906	0.0	1900	1293	1293	1.3770764	20	95	223	273	268	3796	0	33	2020-02-29_151652
26	5000	2375	686	0	599	0	1240	64	5.333263	3.920631849981375	20.12906	0.0	1240.0	1240.0	5.333263	3.920632	20.12906	0.0	1939	1340	1340	1.3556452	20	95	230	281	282	3760	0	36	2020-02-29_151653
26	5000	2362	656	0	606	0	1266	71	5.4128394	3.948931131727911	20.12906	0.0	1266.0	1266.0	5.4128394	3.9489312	20.12906	0.0	1982	1376	1376	1.3428121	20	96	232	292	289	3734	0	39	2020-02-29_151653
27	5000	2351	631	0	596	0	1303	80	5.4609013	3.946765111026215	20.12906	0.0	1303.0	1303.0	5.4609013	3.9467652	20.12906	0.0	2018	1422	1422	1.3169608	20	96	235	304	298	3697	0	39	2020-02-29_151654
27	5000	2337	611	0	586	0	1333	91	5.519405	3.952036228948241	20.12906	0.0	1333.0	1333.0	5.519405	3.9520361	20.12906	0.0	2052	1466	1466	1.3015754	20	97	240	306	307	3667	0	42	2020-02-29_151654
27	5000	2323	599	0	575	0	1351	105	5.6129804	3.955175780044397	20.12906	0.0	1351.0	1351.0	5.6129804	3.9551759	20.12906	0.0	2078	1503	1503	1.2716507	20	97	246	312	320	3649	0	47	2020-02-29_151655
28	5000	2308	588	0	557	0	1380	118	5.7111583	3.9799425789989615	20.12906	0.0	1380.0	1380.0	5.7111583	3.9799426	20.12906	0.0	2104	1547	1547	1.239855	20	98	251	318	332	3620	0	49	2020-02-29_151655
28	5000	2298	576	0	535	0	1412	129	5.823993	4.007235896402774	20.12906	0.0	1412.0	1412.0	5.823993	4.007236	20.12906	0.0	2126	1591	1591	1.2266289	20	98	254	325	342	3588	0	50	2020-02-29_151656
28	5000	2281	571	0	526	0	1434	138	5.8798003	4.034657302541344	20.12906	0.0	1434.0	1434.0	5.8798003	4.0346575	20.12906	0.0	2148	1622	1622	1.2105998	20	98	255	331	353	3566	0	50	2020-02-29_151656
29	5000	2264	558	0	503	0	1468	152	6.01152	4.048036857753817	20.12906	0.0	1468.0	1468.0	6.01152	4.048037	20.12906	0.0	2178	1675	1675	1.1893733	20	98	260	342	364	3532	0	55	2020-02-29_151657
29	5000	2249	538	0	494	0	1495	165	6.1019616	4.050364282496433	20.12906	0.0	1495.0	1495.0	6.1019616	4.0503645	20.12906	0.0	2213	1719	1719	1.1772575	20	99	264	349	378	3505	0	59	2020-02-29_151658
29	5000	2235	514	0	489	0	1511	189	6.197926	4.0862530500762935	20.12906	0.0	1511.0	1511.0	6.197926	4.086253	20.12906	0.0	2251	1762	1762	1.1614825	20	101	271	356	388	3489	0	62	2020-02-29_151658
30	5000	2224	501	0	477	0	1519	213	6.299544	4.083251770658161	20.12906	0.0	1519.0	1519.0	6.299544	4.083252	20.12906	0.0	2275	1798	1798	1.1520737	20	101	275	359	398	3481	0	66	2020-02-29_151659
30	5000	2218	482	0	468	0	1530	232	6.385642	4.09216650702185	20.12906	0.0	1530.0	1530.0	6.385642	4.0921664	20.12906	0.0	2300	1832	1832	1.1542484	20	101	279	365	406	3470	0	70	2020-02-29_151659
30	5000	2204	465	0	471	0	1528	257	6.467031	4.091284089288787	20.12906	0.0	1528.0	1530.0	6.385642	4.0921664	20.12906	0.0	2331	1860	1860	1.1276178	20	101	281	371	413	3472	0	75	2020-02-29_151700
31	5000	2195	447	0	457	0	1548	275	6.5612793	4.135991566603306	20.12906	0.0	1548.0	1548.0	6.5612793	4.1359916	20.12906	0.0	2358	1901	1901	1.1111112	20	101	284	383	422	3452	0	78	2020-02-29_151700
31	5000	2189	422	0	446	0	1572	291	6.618988	4.157759542891328	20.12906	0.0	1572.0	1572.0	6.618988	4.1577597	20.12906	0.0	2389	1943	1943	1.0839695	20	101	284	391	429	3428	0	80	2020-02-29_151701
31	5000	2171	412	0	434	0	1583	317	6.677822	4.183182953541804	20.12906	0.0	1583.0	1583.0	6.677822	4.1831827	20.12906	0.0	2417	1983	1983	1.0562223	20	101	284	401	436	3417	0	83	2020-02-29_151701
32	5000	2163	392	0	427	0	1588	342	6.7811627	4.179313058213013	20.12906	0.0	1588.0	1588.0	6.7811627	4.179313	20.12906	0.0	2445	2018	2018	1.0440806	20	101	284	407	446	3412	0	88	2020-02-29_151702
32	5000	2158	373	0	416	0	1600	363	6.8411365	4.207968491454427	20.12906	0.0	1600.0	1600.0	6.8411365	4.2079687	20.12906	0.0	2469	2053	2053	1.03	20	101	286	413	451	3400	0	90	2020-02-29_151702
32	5000	2146	360	0	415	0	1602	383	6.900804	4.217083863337888	20.12906	0.0	1602.0	1602.0	6.900804	4.217084	20.12906	0.0	2494	2079	2079	1.0118601	20	101	288	418	455	3398	0	94	2020-02-29_151703
33	5000	2140	344	0	411	0	1597	412	6.989962	4.232395737113569	20.12906	0.0	1597.0	1602.0	6.900804	4.217084	20.12906	0.0	2516	2105	2105	0.9981215	20	101	288	424	461	3403	0	96	2020-02-29_151704
33	5000	2133	335	0	404	0	1603	427	7.041558	4.2496371394815275	20.12906	0.0	1603.0	1603.0	7.041558	4.249637	20.12906	0.0	2532	2128	2128	0.99126637	20	101	292	427	466	3397	0	98	2020-02-29_151704
33	5000	2125	321	0	404	0	1592	460	7.1234984	4.242409154113757	20.12906	0.0	1592.0	1603.0	7.041558	4.249637	20.12906	0.0	2554	2150	2150	0.9868091	20	102	294	431	469	3408	0	98	2020-02-29_151705
34	5000	2114	314	0	393	0	1590	490	7.2147503	4.248368567201778	20.12906	0.0	1590.0	1603.0	7.041558	4.249637	20.12906	0.0	2572	2179	2179	0.9811321	20	102	295	438	477	3410	0	99	2020-02-29_151705
34	5000	2103	308	0	373	0	1589	524	7.309736	4.2410068730768815	20.12906	0.0	1589.0	1603.0	7.041558	4.249637	20.12906	0.0	2589	2216	2216	0.9685337	20	103	295	444	487	3411	0	103	2020-02-29_151706
34	5000	2097	293	0	357	0	1586	559	7.4001927	4.243392070794248	20.12906	0.0	1586.0	1603.0	7.041558	4.249637	20.12906	0.0	2610	2253	2253	0.9520807	20	103	298	448	495	3414	0	108	2020-02-29_151706
35	5000	2086	287	0	351	0	1578	588	7.4216385	4.253449106304995	20.12906	0.0	1578.0	1603.0	7.041558	4.249637	20.12906	0.0	2627	2276	2276	0.9347275	20	103	300	449	497	3422	0	110	2020-02-29_151707
35	5000	2081	274	0	344	0	1564	622	7.4818587	4.2885935375877775	20.12906	0.0	1564.0	1603.0	7.041558	4.249637	20.12906	0.0	2645	2301	2301	0.9034527	20	103	304	454	502	3436	0	115	2020-02-29_151707
35	5000	2075	265	0	328	0	1560	653	7.5374813	4.290987621523326	20.12906	0.0	1560.0	1603.0	7.041558	4.249637	20.12906	0.0	2660	2332	2332	0.87564105	20	103	305	462	507	3440	0	119	2020-02-29_151708
36	5000	2067	259	0	316	0	1546	691	7.597343	4.318581094488992	24.243355	0.0	1546.0	1603.0	7.041558	4.249637	20.12906	0.0	2674	2358	2358	0.8641656	20	103	305	466	514	3454	0	121	2020-02-29_151708
36	5000	2062	249	0	299	0	1541	725	7.6758714	4.343164857381487	24.243355	0.0	1541.0	1603.0	7.041558	4.249637	20.12906	0.0	2689	2390	2390	0.85788447	20	103	305	470	524	3459	0	124	2020-02-29_151709
36	5000	2052	241	0	288	0	1531	761	7.757282	4.338409434024909	24.243355	0.0	1531.0	1603.0	7.041558	4.249637	20.12906	0.0	2707	2419	2419	0.8563031	20	103	306	477	532	3469	0	127	2020-02-29_151709
37	5000	2043	237	0	274	0	1522	794	7.8336396	4.363520794118338	24.243355	0.0	1522.0	1603.0	7.041558	4.249637	20.12906	0.0	2720	2446	2446	0.85479635	20	103	307	483	541	3478	0	130	2020-02-29_151710
37	5000	2038	227	0	266	0	1508	827	7.9131722	4.351550227204417	24.243355	0.0	1508.0	1603.0	7.041558	4.249637	20.12906	0.0	2735	2469	2469	0.8561008	20	103	308	483	550	3492	0	134	2020-02-29_151711
37	5000	2029	224	0	253	0	1491	866	7.9981165	4.353571703597994	24.243355	0.0	1491.0	1603.0	7.041558	4.249637	20.12906	0.0	2747	2494	2494	0.8383635	20	104	308	488	557	3509	0	137	2020-02-29_151711
38	5000	2023	220	0	241	0	1471	905	8.085873	4.328537904069097	24.243355	0.0	1471.0	1603.0	7.041558	4.249637	20.12906	0.0	2757	2516	2516	0.8341265	20	104	309	492	562	3529	0	140	2020-02-29_151712
38	5000	2017	208	0	243	0	1457	932	8.147952	4.33279794662348	24.243355	0.0	1457.0	1603.0	7.041558	4.249637	20.12906	0.0	2775	2532	2532	0.8304736	20	104	309	495	566	3543	0	143	2020-02-29_151712
38	5000	2009	202	0	234	0	1441	967	8.213386	4.3550905893147265	24.243355	0.0	1441.0	1603.0	7.041558	4.249637	20.12906	0.0	2789	2555	2555	0.8181818	20	104	309	497	570	3559	0	147	2020-02-29_151713
39	5000	2003	199	0	226	0	1421	1003	8.241019	4.358545149159378	24.243355	0.0	1421.0	1603.0	7.041558	4.249637	20.12906	0.0	2798	2572	2572	0.79591835	20	104	309	500	571	3579	0	148	2020-02-29_151713
39	5000	1995	192	0	223	0	1397	1043	8.296641	4.379562614584744	24.243355	0.0	1397.0	1603.0	7.041558	4.249637	20.12906	0.0	2813	2590	2590	0.79312813	20	104	310	502	573	3603	0	150	2020-02-29_151714
39	5000	1990	190	0	209	0	1385	1073	8.359183	4.393473179916045	24.243355	0.0	1385.0	1603.0	7.041558	4.249637	20.12906	0.0	2820	2611	2611	0.7855596	20	104	310	505	577	3615	0	153	2020-02-29_151714
40	5000	1987	179	0	207	0	1355	1112	8.46119	4.379307615345072	24.243355	0.0	1355.0	1603.0	7.041558	4.249637	20.12906	0.0	2834	2627	2627	0.78671587	20	104	311	507	584	3645	0	160	2020-02-29_151715
40	5000	1983	178	0	194	0	1330	1152	8.533927	4.423396303772645	24.243355	0.0	1330.0	1603.0	7.041558	4.249637	20.12906	0.0	2839	2645	2645	0.7781955	20	104	312	508	590	3670	0	163	2020-02-29_151715
40	5000	1974	178	0	188	0	1309	1187	8.563084	4.438459695546884	24.243355	0.0	1309.0	1603.0	7.041558	4.249637	20.12906	0.0	2848	2660	2660	0.76928955	20	104	312	510	594	3691	0	164	2020-02-29_151716
41	5000	1970	176	0	179	0	1279	1228	8.615707	4.423286563153623	24.243355	0.0	1279.0	1603.0	7.041558	4.249637	20.12906	0.0	2854	2675	2675	0.76778734	20	104	312	513	595	3721	0	168	2020-02-29_151716
41	5000	1969	172	0	170	0	1258	1262	8.649672	4.424915144801795	24.243355	0.0	1258.0	1603.0	7.041558	4.249637	20.12906	0.0	2859	2689	2689	0.76073134	20	104	312	514	598	3742	0	169	2020-02-29_151717
41	5000	1966	167	0	159	0	1247	1289	8.685146	4.415925569556654	24.243355	0.0	1247.0	1603.0	7.041558	4.249637	20.12906	0.0	2867	2708	2708	0.7546111	20	104	312	514	601	3753	0	172	2020-02-29_151718
42	5000	1962	161	0	157	0	1220	1326	8.746968	4.413134235912124	24.243355	0.0	1220.0	1603.0	7.041558	4.249637	20.12906	0.0	2877	2720	2720	0.7442623	20	104	312	514	602	3780	0	174	2020-02-29_151718
42	5000	1955	159	0	150	0	1191	1371	8.847679	4.427949110157383	24.243355	0.0	1191.0	1603.0	7.041558	4.249637	20.12906	0.0	2886	2736	2736	0.72879934	20	104	312	517	604	3809	0	174	2020-02-29_151719
42	5000	1952	149	0	152	0	1165	1406	8.876181	4.445308209301532	24.243355	0.0	1165.0	1603.0	7.041558	4.249637	20.12906	0.0	2899	2747	2747	0.71158797	20	104	312	518	607	3835	0	176	2020-02-29_151719
43	5000	1948	147	0	147	0	1139	1441	8.94371	4.462221084554898	24.243355	0.0	1139.0	1603.0	7.041558	4.249637	20.12906	0.0	2905	2758	2758	0.71817386	20	104	312	521	610	3861	0	178	2020-02-29_151720
43	5000	1945	138	0	142	0	1121	1473	8.969208	4.490935202485104	24.243355	0.0	1121.0	1603.0	7.041558	4.249637	20.12906	0.0	2917	2775	2775	0.7252453	20	104	312	521	611	3879	0	181	2020-02-29_151720
43	5000	1944	132	0	135	0	1101	1506	8.981629	4.491328892130386	24.243355	0.0	1101.0	1603.0	7.041558	4.249637	20.12906	0.0	2924	2789	2789	0.7238874	20	104	312	522	614	3899	0	182	2020-02-29_151721
44	5000	1940	127	0	135	0	1076	1539	9.058991	4.495694325831493	24.243355	0.0	1076.0	1603.0	7.041558	4.249637	20.12906	0.0	2933	2798	2798	0.7295539	20	104	312	523	615	3924	0	183	2020-02-29_151721
44	5000	1938	116	0	133	0	1052	1574	9.082939	4.529070310202289	24.243355	0.0	1052.0	1603.0	7.041558	4.249637	20.12906	0.0	2946	2813	2813	0.7281369	20	104	313	525	615	3948	0	187	2020-02-29_151722
44	5000	1933	116	0	131	0	1016	1612	9.086492	4.554303894116085	24.243355	0.0	1016.0	1603.0	7.041558	4.249637	20.12906	0.0	2951	2820	2820	0.7155512	20	104	313	525	618	3984	0	192	2020-02-29_151722
45	5000	1931	107	0	128	0	991	1648	9.086895	4.575330069887099	24.243355	0.0	991.0	1603.0	7.041558	4.249637	20.12906	0.0	2962	2834	2834	0.71947527	20	104	313	526	620	4009	0	195	2020-02-29_151723
45	5000	1928	102	0	131	0	956	1685	9.137636	4.574365106940175	24.243355	0.0	956.0	1603.0	7.041558	4.249637	20.12906	0.0	2970	2839	2839	0.7259414	20	104	314	526	621	4044	0	198	2020-02-29_151723
45	5000	1927	89	0	135	0	933	1717	9.144525	4.604179946166806	24.243355	0.0	933.0	1603.0	7.041558	4.249637	20.12906	0.0	2984	2849	2849	0.71275455	20	104	314	527	622	4067	0	199	2020-02-29_151723
46	5000	1926	85	0	135	0	899	1756	9.18143	4.632704838085553	24.243355	0.0	899.0	1603.0	7.041558	4.249637	20.12906	0.0	2989	2854	2854	0.71078974	20	104	314	527	622	4101	0	199	2020-02-29_151724
46	5000	1923	82	0	136	0	868	1790	9.23028	4.630349442084317	24.243355	0.0	868.0	1603.0	7.041558	4.249637	20.12906	0.0	2995	2859	2859	0.71428573	20	104	314	527	623	4132	0	201	2020-02-29_151724
46	5000	1922	77	0	134	0	839	1824	9.214646	4.668042502359314	24.243355	0.0	839.0	1603.0	7.041558	4.249637	20.12906	0.0	3001	2867	2867	0.70202625	20	104	314	528	624	4161	0	204	2020-02-29_151725
47	5000	1918	76	0	129	0	825	1848	9.25201	4.666176679409685	24.243355	0.0	825.0	1603.0	7.041558	4.249637	20.12906	0.0	3006	2877	2877	0.69454545	20	104	314	528	624	4175	0	204	2020-02-29_151725
47	5000	1915	78	0	120	0	800	1880	9.262052	4.698942536237521	24.243355	0.0	800.0	1603.0	7.041558	4.249637	20.12906	0.0	3007	2887	2887	0.68	20	104	314	529	624	4200	0	207	2020-02-29_151726
47	5000	1913	73	0	114	0	777	1914	9.306212	4.720131981184403	24.243355	0.0	777.0	1603.0	7.041558	4.249637	20.12906	0.0	3014	2900	2900	0.68725866	20	104	314	530	626	4223	0	209	2020-02-29_151726
48	5000	1911	68	0	116	0	751	1943	9.336443	4.764145318121879	24.243355	0.0	751.0	1603.0	7.041558	4.249637	20.12906	0.0	3021	2905	2905	0.6990679	20	104	314	530	627	4249	0	211	2020-02-29_151727
48	5000	1906	68	0	109	0	734	1971	9.3008	4.760841645595711	24.243355	0.0	734.0	1603.0	7.041558	4.249637	20.12906	0.0	3026	2917	2917	0.6948229	20	104	314	531	628	4266	0	212	2020-02-29_151727
48	5000	1900	71	0	104	0	716	1995	9.306958	4.744757117917863	24.243355	0.0	716.0	1603.0	7.041558	4.249637	20.12906	0.0	3029	2925	2925	0.6913408	20	104	314	531	629	4284	0	214	2020-02-29_151727
49	5000	1899	69	0	99	0	692	2027	9.316096	4.791759235759486	24.243355	0.0	692.0	1603.0	7.041558	4.249637	20.12906	0.0	3032	2933	2933	0.6965318	20	104	314	531	630	4308	0	214	2020-02-29_151728
49	5000	1896	69	0	89	0	673	2056	9.362268	4.744403151829516	24.243355	0.0	673.0	1603.0	7.041558	4.249637	20.12906	0.0	3035	2946	2946	0.67459136	20	104	314	532	631	4327	0	217	2020-02-29_151728
49	5000	1894	66	0	89	0	657	2077	9.361671	4.740052900703202	24.243355	0.0	657.0	1603.0	7.041558	4.249637	20.12906	0.0	3040	2951	2951	0.6757991	20	104	314	532	631	4343	0	217	2020-02-29_151729
50	5000	1893	63	0	82	0	640	2104	9.327906	4.7373339782451005	24.243355	0.0	640.0	1603.0	7.041558	4.249637	20.12906	0.0	3044	2962	2962	0.6796875	20	104	314	532	631	4360	0	218	2020-02-29_151729
50	5000	1891	63	0	75	0	623	2129	9.364103	4.736314634323571	24.243355	0.0	623.0	1603.0	7.041558	4.249637	20.12906	0.0	3046	2971	2971	0.67736757	20	104	314	532	633	4377	0	219	2020-02-29_151730
50	5000	1890	62	0	63	0	609	2156	9.32731	4.7280789551443725	23.197918	0.0	609.0	1603.0	7.041558	4.249637	20.12906	0.0	3048	2985	2985	0.6699507	20	104	315	532	633	4391	0	220	2020-02-29_151730
51	5000	1886	56	0	69	0	586	2182	9.372736	4.709134441628424	23.197918	0.0	586.0	1603.0	7.041558	4.249637	20.12906	0.0	3058	2989	2989	0.66211605	20	104	315	532	633	4414	0	221	2020-02-29_151731
51	5000	1886	54	0	65	0	570	2203	9.378642	4.717865109367324	23.197918	0.0	570.0	1603.0	7.041558	4.249637	20.12906	0.0	3060	2995	2995	0.6561403	20	104	315	532	633	4430	0	222	2020-02-29_151731
51	5000	1885	52	0	61	0	551	2227	9.35164	4.746824508107141	23.197918	0.0	551.0	1603.0	7.041558	4.249637	20.12906	0.0	3063	3002	3002	0.63883847	20	104	315	532	634	4449	0	224	2020-02-29_151731
52	5000	1883	51	0	60	0	531	2248	9.263766	4.73751616060022	23.197918	0.0	531.0	1603.0	7.041558	4.249637	20.12906	0.0	3066	3006	3006	0.653484	20	104	315	532	634	4469	0	227	2020-02-29_151732
52	5000	1881	50	0	62	0	515	2264	9.250894	4.697064420391903	23.197918	0.0	515.0	1603.0	7.041558	4.249637	20.12906	0.0	3069	3007	3007	0.6407767	20	104	315	532	634	4485	0	228	2020-02-29_151732
52	5000	1881	48	0	57	0	504	2280	9.222212	4.680835716749964	23.197918	0.0	504.0	1603.0	7.041558	4.249637	20.12906	0.0	3071	3014	3014	0.6388889	20	104	315	532	636	4496	0	230	2020-02-29_151733
53	5000	1880	47	0	52	0	492	2299	9.194907	4.706499986227699	23.197918	0.0	492.0	1603.0	7.041558	4.249637	20.12906	0.0	3073	3021	3021	0.62398374	20	104	315	532	636	4508	0	230	2020-02-29_151733
53	5000	1877	47	0	50	0	473	2320	9.157636	4.722028793163158	23.197918	0.0	473.0	1603.0	7.041558	4.249637	20.12906	0.0	3076	3026	3026	0.627907	20	104	315	532	637	4527	0	233	2020-02-29_151733
53	5000	1876	47	0	47	0	452	2343	9.117939	4.758150235921785	23.197918	0.0	452.0	1603.0	7.041558	4.249637	20.12906	0.0	3077	3030	3030	0.6084071	20	104	315	532	638	4548	0	235	2020-02-29_151734
54	5000	1876	44	0	48	0	432	2365	9.064353	4.746033668922698	23.197918	0.0	432.0	1603.0	7.041558	4.249637	20.12906	0.0	3080	3032	3032	0.5810185	20	104	315	532	638	4568	0	235	2020-02-29_151734
54	5000	1875	42	0	47	0	422	2379	9.058021	4.7972302631447485	23.197918	0.0	422.0	1603.0	7.041558	4.249637	20.12906	0.0	3083	3036	3036	0.5853081	20	104	315	532	638	4578	0	235	2020-02-29_151734
54	5000	1875	40	0	45	0	399	2405	9.05743	4.734829418167103	21.29713	0.0	399.0	1603.0	7.041558	4.249637	20.12906	0.0	3085	3040	3040	0.57894737	20	104	315	532	639	4601	0	236	2020-02-29_151735
55	5000	1873	38	0	45	0	391	2416	9.086188	4.719120440563469	21.29713	0.0	391.0	1603.0	7.041558	4.249637	20.12906	0.0	3089	3044	3044	0.57289004	20	104	315	532	639	4609	0	237	2020-02-29_151735
55	5000	1873	38	0	43	0	379	2430	9.020403	4.724429520979867	21.29713	0.0	379.0	1603.0	7.041558	4.249637	20.12906	0.0	3089	3046	3046	0.5672823	20	104	315	532	639	4621	0	237	2020-02-29_151735
55	5000	1871	37	0	44	0	366	2445	9.0545025	4.720770397030499	21.29713	0.0	366.0	1603.0	7.041558	4.249637	20.12906	0.0	3092	3048	3048	0.5546448	20	104	315	532	639	4634	0	237	2020-02-29_151736
56	5000	1867	39	0	36	0	361	2460	9.046846	4.756047264319851	21.29713	0.0	361.0	1603.0	7.041558	4.249637	20.12906	0.0	3094	3058	3058	0.55401665	20	104	315	532	639	4639	0	237	2020-02-29_151736
56	5000	1865	38	0	37	0	353	2470	9.019474	4.781264560652359	21.29713	0.0	353.0	1603.0	7.041558	4.249637	20.12906	0.0	3097	3060	3060	0.55807364	20	104	315	532	639	4647	0	237	2020-02-29_151736
56	5000	1865	37	0	35	0	339	2486	8.944102	4.789184568756791	21.29713	0.0	339.0	1603.0	7.041558	4.249637	20.12906	0.0	3098	3063	3063	0.5427729	20	104	315	532	639	4661	0	238	2020-02-29_151737
57	5000	1863	34	0	37	0	328	2499	8.802817	4.763199185688538	21.29713	0.0	328.0	1603.0	7.041558	4.249637	20.12906	0.0	3103	3066	3066	0.54268295	20	104	315	532	639	4672	0	239	2020-02-29_151737
57	5000	1861	34	0	36	0	315	2515	8.701572	4.7116476001405445	21.29713	0.0	315.0	1603.0	7.041558	4.249637	20.12906	0.0	3105	3069	3069	0.5492064	20	104	315	533	639	4685	0	239	2020-02-29_151738
57	5000	1859	35	0	35	0	302	2530	8.622067	4.659060046311565	21.29713	0.0	302.0	1603.0	7.041558	4.249637	20.12906	0.0	3106	3071	3071	0.51655626	20	104	315	533	639	4698	0	239	2020-02-29_151738
58	5000	1858	36	0	33	0	289	2545	8.657593	4.723772016536042	21.29713	0.0	289.0	1603.0	7.041558	4.249637	20.12906	0.0	3106	3073	3073	0.5051903	20	104	315	533	639	4711	0	239	2020-02-29_151738
58	5000	1857	37	0	30	0	282	2555	8.655495	4.765577772563119	21.29713	0.0	282.0	1603.0	7.041558	4.249637	20.12906	0.0	3106	3076	3076	0.5106383	20	104	315	533	639	4718	0	239	2020-02-29_151739
58	5000	1855	36	0	32	0	273	2564	8.708651	4.786768303078134	21.29713	0.0	273.0	1603.0	7.041558	4.249637	20.12906	0.0	3109	3077	3077	0.50915754	20	104	315	533	639	4727	0	240	2020-02-29_151739
59	5000	1855	35	0	30	0	269	2571	8.665028	4.8081147662665895	21.29713	0.0	269.0	1603.0	7.041558	4.249637	20.12906	0.0	3110	3080	3080	0.52416354	20	104	315	533	639	4731	0	240	2020-02-29_151739
59	5000	1855	33	0	29	0	266	2577	8.599912	4.827215312700574	21.29713	0.0	266.0	1603.0	7.041558	4.249637	20.12906	0.0	3112	3083	3083	0.518797	20	104	315	533	639	4734	0	240	2020-02-29_151740
59	5000	1855	33	0	27	0	258	2587	8.595097	4.830097079673686	21.29713	0.0	258.0	1603.0	7.041558	4.249637	20.12906	0.0	3112	3085	3085	0.503876	20	104	315	533	640	4742	0	240	2020-02-29_151740
60	5000	1854	34	0	23	0	247	2602	8.657532	4.942802189805781	21.475445	0.0	247.0	1603.0	7.041558	4.249637	20.12906	0.0	3112	3089	3089	0.51012146	20	104	315	533	642	4753	0	240	2020-02-29_151740
60	5000	1850	38	0	23	0	240	2609	8.544879	4.894532613913916	21.475445	0.0	240.0	1603.0	7.041558	4.249637	20.12906	0.0	3112	3089	3089	0.49166667	20	104	315	533	642	4760	0	240	2020-02-29_151740
60	5000	1849	38	0	21	0	235	2617	8.573839	4.937608355528313	21.475445	0.0	235.0	1603.0	7.041558	4.249637	20.12906	0.0	3113	3092	3092	0.4893617	20	104	315	533	642	4765	0	240	2020-02-29_151741
61	5000	1849	35	0	22	0	228	2626	8.591903	4.9404961875033715	21.475445	0.0	228.0	1603.0	7.041558	4.249637	20.12906	0.0	3116	3094	3094	0.49561402	20	104	315	533	642	4772	0	240	2020-02-29_151741
61	5000	1849	35	0	19	0	216	2638	8.608414	4.952355165554165	21.475445	0.0	216.0	1603.0	7.041558	4.249637	20.12906	0.0	3116	3097	3097	0.5	20	104	315	533	644	4784	0	243	2020-02-29_151742
61	5000	1849	35	0	18	0	207	2648	8.591288	4.885113715543779	21.475445	0.0	207.0	1603.0	7.041558	4.249637	20.12906	0.0	3116	3098	3098	0.49758455	20	104	315	533	644	4793	0	243	2020-02-29_151742
62	5000	1849	33	0	15	0	202	2657	8.614528	4.9263304873833675	21.475445	0.0	202.0	1603.0	7.041558	4.249637	20.12906	0.0	3118	3103	3103	0.5049505	20	104	315	534	644	4798	0	244	2020-02-29_151742
62	5000	1849	31	0	15	0	199	2662	8.675034	4.887500288785257	21.475445	0.0	199.0	1603.0	7.041558	4.249637	20.12906	0.0	3120	3105	3105	0.5125628	20	104	315	534	644	4801	0	244	2020-02-29_151742
62	5000	1849	29	0	16	0	190	2671	8.632966	4.889497962252973	21.475445	0.0	190.0	1603.0	7.041558	4.249637	20.12906	0.0	3122	3106	3106	0.5105263	20	104	315	534	644	4810	0	245	2020-02-29_151743
63	5000	1848	29	0	17	0	182	2678	8.563867	4.919004154061652	21.475445	0.0	182.0	1603.0	7.041558	4.249637	20.12906	0.0	3123	3106	3106	0.4945055	20	104	315	534	644	4818	0	246	2020-02-29_151743
63	5000	1848	29	0	17	0	175	2685	8.561844	4.889352066081827	21.475445	0.0	175.0	1603.0	7.041558	4.249637	20.12906	0.0	3123	3106	3106	0.49714285	20	104	315	534	644	4825	0	246	2020-02-29_151743
63	5000	1848	28	0	15	0	170	2692	8.543223	4.902617452207589	21.475445	0.0	170.0	1603.0	7.041558	4.249637	20.12906	0.0	3124	3109	3109	0.48235294	20	104	315	534	644	4830	0	247	2020-02-29_151743
64	5000	1848	27	0	15	0	168	2695	8.543769	4.916622010798706	21.475445	0.0	168.0	1603.0	7.041558	4.249637	20.12906	0.0	3125	3110	3110	0.48214287	20	104	315	534	644	4832	0	247	2020-02-29_151744
64	5000	1848	24	0	16	0	166	2698	8.571659	4.939858368298887	21.475445	0.0	166.0	1603.0	7.041558	4.249637	20.12906	0.0	3128	3112	3112	0.48795182	20	104	315	534	644	4834	0	248	2020-02-29_151744
64	5000	1848	20	0	20	0	149	2714	8.403193	4.980295455012069	21.475445	0.0	149.0	1603.0	7.041558	4.249637	20.12906	0.0	3132	3112	3112	0.4899329	20	104	315	534	644	4851	0	249	2020-02-29_151744
65	5000	1846	21	0	21	0	141	2722	8.25622	4.993157473133976	21.475445	0.0	141.0	1603.0	7.041558	4.249637	20.12906	0.0	3133	3112	3112	0.5106383	20	104	315	534	644	4859	0	249	2020-02-29_151744
65	5000	1846	19	0	23	0	135	2728	8.143041	5.034903769307466	21.475445	0.0	135.0	1603.0	7.041558	4.249637	20.12906	0.0	3135	3112	3112	0.4814815	20	104	315	534	644	4865	0	249	2020-02-29_151745
65	5000	1846	18	0	23	0	132	2732	8.158288	5.095465248436345	21.475445	0.0	132.0	1603.0	7.041558	4.249637	20.12906	0.0	3136	3113	3113	0.4848485	20	104	315	534	644	4868	0	249	2020-02-29_151745
66	5000	1846	18	0	20	0	123	2744	8.25963	5.179901624945807	21.475445	0.0	123.0	1603.0	7.041558	4.249637	20.12906	0.0	3136	3116	3116	0.52845526	20	104	315	534	644	4877	0	249	2020-02-29_151745
66	5000	1845	19	0	20	0	116	2751	8.531108	5.1525823322438775	21.475445	0.0	116.0	1603.0	7.041558	4.249637	20.12906	0.0	3136	3116	3116	0.5086207	20	104	315	534	644	4884	0	249	2020-02-29_151745
66	5000	1844	19	0	21	0	108	2758	8.556853	5.040689841395564	21.475445	0.0	108.0	1603.0	7.041558	4.249637	20.12906	0.0	3137	3116	3116	0.5092593	20	104	315	534	644	4892	0	250	2020-02-29_151746
67	5000	1844	18	0	20	0	105	2763	8.667415	5.034752426349175	21.475445	0.0	105.0	1603.0	7.041558	4.249637	20.12906	0.0	3138	3118	3118	0.52380955	20	104	315	534	644	4895	0	250	2020-02-29_151746
67	5000	1844	18	0	18	0	100	2768	8.76909	4.931322893539489	21.475445	0.0	100.0	1603.0	7.041558	4.249637	20.12906	0.0	3138	3120	3120	0.54	20	104	315	534	644	4900	0	252	2020-02-29_151746
67	5000	1843	19	0	16	0	100	2770	8.715224	4.9749414028378185	21.475445	0.0	100.0	1603.0	7.041558	4.249637	20.12906	0.0	3138	3122	3122	0.55	20	104	315	534	644	4900	0	252	2020-02-29_151746
68	5000	1843	18	0	16	0	97	2774	8.732417	5.1207307851325	21.475445	0.0	97.0	1603.0	7.041558	4.249637	20.12906	0.0	3139	3123	3123	0.556701	20	104	315	534	644	4903	0	252	2020-02-29_151746
68	5000	1842	16	0	19	0	91	2780	8.861136	5.157597221312463	21.475445	0.0	91.0	1603.0	7.041558	4.249637	20.12906	0.0	3142	3123	3123	0.5604396	20	104	315	534	644	4909	0	252	2020-02-29_151747
68	5000	1841	17	0	18	0	91	2781	8.980422	5.094590381032875	21.475445	0.0	91.0	1603.0	7.041558	4.249637	20.12906	0.0	3142	3124	3124	0.5604396	20	104	315	534	644	4909	0	252	2020-02-29_151747
69	5000	1841	16	0	18	0	88	2784	8.850364	5.063406968994986	21.475445	0.0	88.0	1603.0	7.041558	4.249637	20.12906	0.0	3143	3125	3125	0.5681818	20	104	315	534	644	4912	0	253	2020-02-29_151747
69	5000	1841	16	0	15	0	86	2789	9.092786	5.23104014277675	21.475445	0.0	86.0	1603.0	7.041558	4.249637	20.12906	0.0	3143	3128	3128	0.5697674	20	104	315	534	644	4914	0	253	2020-02-29_151747
69	5000	1840	17	0	11	0	87	2792	9.196083	5.1919395109746915	21.475445	0.0	87.0	1603.0	7.041558	4.249637	20.12906	0.0	3143	3132	3132	0.5862069	20	104	315	534	644	4913	0	253	2020-02-29_151747
70	5000	1839	17	0	11	0	84	2796	9.232023	5.096480684914257	21.475445	0.0	84.0	1603.0	7.041558	4.249637	20.12906	0.0	3144	3133	3133	0.5714286	20	104	315	534	644	4916	0	253	2020-02-29_151748
70	5000	1839	16	0	10	0	81	2801	9.63057	5.164862635688603	21.475445	0.33560562	81.0	1603.0	7.041558	4.249637	20.12906	0.0	3145	3135	3135	0.5925926	20	104	315	534	644	4919	0	253	2020-02-29_151748
70	5000	1837	17	0	10	0	76	2807	9.67891	5.232914507359451	21.475445	0.33560562	76.0	1603.0	7.041558	4.249637	20.12906	0.0	3146	3136	3136	0.6052632	20	104	315	534	644	4924	0	253	2020-02-29_151748
71	5000	1836	17	0	11	0	73	2810	9.635762	5.29820716332495	21.475445	0.33560562	73.0	1603.0	7.041558	4.249637	20.12906	0.0	3147	3136	3136	0.6164383	20	104	315	534	644	4927	0	253	2020-02-29_151748
71	5000	1835	16	0	13	0	67	2816	9.826546	5.369105811091206	21.475445	0.33560562	67.0	1603.0	7.041558	4.249637	20.12906	0.0	3149	3136	3136	0.6567164	20	104	315	534	644	4933	0	253	2020-02-29_151748
71	5000	1835	15	0	13	0	67	2817	9.827602	5.368700105837168	21.475445	0.33560562	67.0	1603.0	7.041558	4.249637	20.12906	0.0	3150	3137	3137	0.67164177	20	104	315	534	644	4933	0	253	2020-02-29_151749
72	5000	1835	13	0	14	0	67	2818	10.09017	5.341451228533931	21.475445	0.33560562	67.0	1603.0	7.041558	4.249637	20.12906	0.0	3152	3138	3138	0.6865672	20	104	315	534	644	4933	0	253	2020-02-29_151749
72	5000	1834	14	0	14	0	67	2818	10.09017	5.341451228533931	21.475445	0.33560562	67.0	1603.0	7.041558	4.249637	20.12906	0.0	3152	3138	3138	0.6865672	20	104	315	534	644	4933	0	253	2020-02-29_151749
72	5000	1833	14	0	15	0	64	2821	10.164028	5.425710942669029	21.475445	0.33560562	64.0	1603.0	7.041558	4.249637	20.12906	0.0	3153	3138	3138	0.71875	20	104	315	534	644	4936	0	253	2020-02-29_151749
73	5000	1833	14	0	14	0	63	2823	9.946064	5.54078963756424	21.475445	0.33560562	63.0	1603.0	7.041558	4.249637	20.12906	0.0	3153	3139	3139	0.71428573	20	104	315	534	644	4937	0	253	2020-02-29_151749
73	5000	1832	13	0	13	0	64	2825	10.066486	5.50698634234997	21.475445	0.33560562	64.0	1603.0	7.041558	4.249637	20.12906	0.0	3155	3142	3142	0.6875	20	104	315	534	644	4936	0	253	2020-02-29_151750
73	5000	1832	12	0	14	0	62	2827	9.958622	5.457885063730867	21.475445	0.33560562	62.0	1603.0	7.041558	4.249637	20.12906	0.0	3156	3142	3142	0.66129035	20	104	315	534	644	4938	0	253	2020-02-29_151750
74	5000	1832	12	0	13	0	57	2833	9.788878	5.347967792182895	20.526543	0.33560562	57.0	1603.0	7.041558	4.249637	20.12906	0.0	3156	3143	3143	0.68421054	20	104	315	534	645	4943	0	253	2020-02-29_151750
74	5000	1832	12	0	13	0	54	2836	9.687323	5.435185433095974	20.526543	0.33560562	54.0	1603.0	7.041558	4.249637	20.12906	0.0	3156	3143	3143	0.6851852	20	104	315	534	645	4946	0	253	2020-02-29_151750
74	5000	1832	12	0	13	0	53	2837	9.596508	5.445679223998909	20.526543	0.33560562	53.0	1603.0	7.041558	4.249637	20.12906	0.0	3156	3143	3143	0.6981132	20	104	315	534	645	4947	0	253	2020-02-29_151750
75	5000	1832	11	0	13	0	51	2840	9.172899	5.123034402684493	20.194382	0.33560562	51.0	1603.0	7.041558	4.249637	20.12906	0.0	3157	3144	3144	0.6862745	20	104	315	534	645	4949	0	253	2020-02-29_151750
75	5000	1831	12	0	12	0	49	2843	9.441819	5.051429040233144	20.194382	0.33560562	49.0	1603.0	7.041558	4.249637	20.12906	0.0	3157	3145	3145	0.6530612	20	104	315	534	645	4951	0	253	2020-02-29_151751
75	5000	1831	10	0	13	0	48	2844	9.607251	4.921438821508659	20.194382	1.0234299	48.0	1603.0	7.041558	4.249637	20.12906	0.0	3159	3146	3146	0.6458333	20	104	315	534	645	4952	0	254	2020-02-29_151751
76	5000	1831	10	0	12	0	46	2847	9.886058	4.99165372427577	20.194382	1.0234299	46.0	1603.0	7.041558	4.249637	20.12906	0.0	3159	3147	3147	0.6304348	20	104	315	534	645	4954	0	254	2020-02-29_151751
76	5000	1831	9	0	10	0	47	2849	9.753874	5.25839397961707	20.194382	0.0	47.0	1603.0	7.041558	4.249637	20.12906	0.0	3160	3150	3150	0.63829786	20	104	315	534	645	4953	0	254	2020-02-29_151751
76	5000	1831	8	0	11	0	47	2849	9.753874	5.25839397961707	20.194382	0.0	47.0	1603.0	7.041558	4.249637	20.12906	0.0	3161	3150	3150	0.63829786	20	104	315	534	645	4953	0	254	2020-02-29_151751
77	5000	1831	8	0	9	0	47	2851	9.801427	5.229697799558501	20.194382	0.0	47.0	1603.0	7.041558	4.249637	20.12906	0.0	3161	3152	3152	0.63829786	20	104	315	534	645	4953	0	254	2020-02-29_151751
77	5000	1829	10	0	9	0	46	2852	9.960047	5.17191298548645	20.194382	0.0	46.0	1603.0	7.041558	4.249637	20.12906	0.0	3161	3152	3152	0.65217394	20	104	315	534	645	4954	0	254	2020-02-29_151752
77	5000	1829	8	0	10	0	47	2852	9.80118	5.230047914128706	20.194382	0.0	47.0	1603.0	7.041558	4.249637	20.12906	0.0	3163	3153	3153	0.63829786	20	104	315	534	645	4953	0	254	2020-02-29_151752
78	5000	1829	8	0	10	0	47	2852	9.80118	5.230047914128706	20.194382	0.0	47.0	1603.0	7.041558	4.249637	20.12906	0.0	3163	3153	3153	0.63829786	20	104	315	534	645	4953	0	254	2020-02-29_151752
78	5000	1828	8	0	9	0	46	2854	9.473697	5.0845632263868055	19.823566	0.0	46.0	1603.0	7.041558	4.249637	20.12906	0.0	3164	3155	3155	0.6086956	20	104	315	534	645	4954	0	255	2020-02-29_151752
78	5000	1828	7	0	9	0	44	2857	9.478474	4.9662674754113985	19.823566	0.0	44.0	1603.0	7.041558	4.249637	20.12906	0.0	3165	3156	3156	0.70454544	20	104	315	534	645	4956	0	255	2020-02-29_151752
79	5000	1827	7	0	10	0	43	2858	9.473469	5.024929649657674	19.823566	0.0	43.0	1603.0	7.041558	4.249637	20.12906	0.0	3166	3156	3156	0.6976744	20	104	315	534	645	4957	0	255	2020-02-29_151752
79	5000	1827	5	0	12	0	40	2861	9.344293	5.11160798813497	19.823566	0.0	40.0	1603.0	7.041558	4.249637	20.12906	0.0	3168	3156	3156	0.675	20	104	315	534	645	4960	0	255	2020-02-29_151753
79	5000	1827	5	0	12	0	39	2862	9.354918	5.177981364641364	19.823566	0.0	39.0	1603.0	7.041558	4.249637	20.12906	0.0	3168	3156	3156	0.6666667	20	104	315	534	645	4961	0	255	2020-02-29_151753
80	5000	1826	6	0	11	0	40	2862	9.364097	5.111495671570923	19.823566	0.0	40.0	1603.0	7.041558	4.249637	20.12906	0.0	3168	3157	3157	0.65	20	104	315	534	645	4960	0	255	2020-02-29_151753
80	5000	1825	7	0	11	0	40	2862	9.364097	5.111495671570923	19.823566	0.0	40.0	1603.0	7.041558	4.249637	20.12906	0.0	3168	3157	3157	0.65	20	104	315	534	645	4960	0	255	2020-02-29_151753
80	5000	1824	7	0	10	0	40	2864	9.677773	5.309011772713225	19.823566	0.0	40.0	1603.0	7.041558	4.249637	20.12906	0.0	3169	3159	3159	0.675	20	104	315	534	645	4960	0	255	2020-02-29_151753
81	5000	1823	8	0	10	0	40	2864	9.677773	5.309011772713225	19.823566	0.0	40.0	1603.0	7.041558	4.249637	20.12906	0.0	3169	3159	3159	0.675	20	104	315	534	645	4960	0	255	2020-02-29_151754
81	5000	1823	8	0	9	0	40	2865	9.942771	5.490357182179957	19.823566	0.0	40.0	1603.0	7.041558	4.249637	20.12906	0.0	3169	3160	3160	0.675	20	104	315	534	645	4960	0	255	2020-02-29_151754
81	5000	1823	8	0	8	0	40	2866	10.006037	5.438348638146894	19.823566	0.0	40.0	1603.0	7.041558	4.249637	20.12906	0.0	3169	3161	3161	0.675	20	104	315	534	645	4960	0	255	2020-02-29_151754
82	5000	1823	7	0	9	0	39	2867	9.982585	5.507391384610435	19.823566	0.0	39.0	1603.0	7.041558	4.249637	20.12906	0.0	3170	3161	3161	0.6666667	20	104	315	534	645	4961	0	255	2020-02-29_151754
82	5000	1823	7	0	8	0	37	2869	9.578519	5.8476650566692205	19.823566	0.0	37.0	1603.0	7.041558	4.249637	20.12906	0.0	3170	3162	3162	0.6756757	20	104	315	534	645	4963	0	256	2020-02-29_151754
82	5000	1823	7	0	7	0	38	2869	9.563491	5.768845565847439	19.823566	0.0	38.0	1603.0	7.041558	4.249637	20.12906	0.0	3170	3163	3163	0.68421054	20	104	315	534	645	4962	0	256	2020-02-29_151754
83	5000	1823	6	0	8	0	36	2871	9.415047	5.766062319331119	19.823566	0.0	36.0	1603.0	7.041558	4.249637	20.12906	0.0	3171	3163	3163	0.6666667	20	104	315	534	645	4964	0	256	2020-02-29_151755
83	5000	1822	7	0	7	0	36	2872	9.309453	5.706099395602919	19.823566	0.0	36.0	1603.0	7.041558	4.249637	20.12906	0.0	3171	3164	3164	0.6944444	20	104	315	534	645	4964	0	256	2020-02-29_151755
83	5000	1822	7	0	6	0	36	2873	9.443907	5.560443969674775	19.823566	0.0	36.0	1603.0	7.041558	4.249637	20.12906	0.0	3171	3165	3165	0.7222222	20	104	315	534	645	4964	0	256	2020-02-29_151755
84	5000	1822	7	0	5	0	36	2874	9.59164	5.437811130084844	19.823566	0.0	36.0	1603.0	7.041558	4.249637	20.12906	0.0	3171	3166	3166	0.7222222	20	104	315	534	645	4964	0	256	2020-02-29_151755
84	5000	1822	7	0	3	0	36	2876	9.954722	5.597568338240234	19.823566	0.0	36.0	1603.0	7.041558	4.249637	20.12906	0.0	3171	3168	3168	0.75	20	104	315	534	645	4964	0	256	2020-02-29_151755
84	5000	1822	7	0	3	0	34	2878	9.58196	5.516555318640262	19.823566	0.0	34.0	1603.0	7.041558	4.249637	20.12906	0.0	3171	3168	3168	0.7352941	20	104	315	534	645	4966	0	256	2020-02-29_151755
85	5000	1822	7	0	3	0	34	2878	9.58196	5.516555318640262	19.823566	0.0	34.0	1603.0	7.041558	4.249637	20.12906	0.0	3171	3168	3168	0.7352941	20	104	315	534	645	4966	0	256	2020-02-29_151756
85	5000	1822	7	0	2	0	34	2878	9.32088	5.755807348869895	19.823566	0.0	34.0	1603.0	7.041558	4.249637	20.12906	0.0	3171	3169	3169	0.7352941	20	104	315	534	645	4966	0	257	2020-02-29_151756
85	5000	1822	7	0	2	0	33	2879	9.475324	5.773064504506541	19.823566	0.0	33.0	1603.0	7.041558	4.249637	20.12906	0.0	3171	3169	3169	0.72727275	20	104	315	534	645	4967	0	257	2020-02-29_151756
86	5000	1822	7	0	2	0	31	2881	9.340226	5.882102730983351	19.823566	0.0	31.0	1603.0	7.041558	4.249637	20.12906	0.0	3171	3169	3169	0.7419355	20	104	315	534	645	4969	0	257	2020-02-29_151756
86	5000	1822	6	0	3	0	30	2882	9.390464	5.975890357424979	19.823566	0.0	30.0	1603.0	7.041558	4.249637	20.12906	0.0	3172	3169	3169	0.7	20	104	315	534	645	4970	0	257	2020-02-29_151756
86	5000	1822	6	0	3	0	30	2882	9.390464	5.975890357424979	19.823566	0.0	30.0	1603.0	7.041558	4.249637	20.12906	0.0	3172	3169	3169	0.7	20	104	315	534	645	4970	0	257	2020-02-29_151756
87	5000	1822	6	0	2	0	29	2884	8.853361	5.7365033516180395	19.303684	0.0	29.0	1603.0	7.041558	4.249637	20.12906	0.0	3172	3170	3170	0.7241379	20	104	315	534	645	4971	0	257	2020-02-29_151756
87	5000	1822	6	0	2	0	26	2887	8.347531	5.726191780612103	19.303684	0.0	26.0	1603.0	7.041558	4.249637	20.12906	0.0	3172	3170	3170	0.7692308	20	104	315	534	645	4974	0	257	2020-02-29_151757
87	5000	1821	7	0	2	0	26	2887	8.347531	5.726191780612103	19.303684	0.0	26.0	1603.0	7.041558	4.249637	20.12906	0.0	3172	3170	3170	0.7692308	20	104	315	534	645	4974	0	257	2020-02-29_151757
88	5000	1821	7	0	1	0	27	2887	8.183043	5.679671716471364	19.303684	0.0	27.0	1603.0	7.041558	4.249637	20.12906	0.0	3172	3171	3171	0.7777778	20	104	315	534	645	4973	0	257	2020-02-29_151757
88	5000	1821	7	0	1	0	27	2887	8.183043	5.679671716471364	19.303684	0.0	27.0	1603.0	7.041558	4.249637	20.12906	0.0	3172	3171	3171	0.7777778	20	104	315	534	645	4973	0	257	2020-02-29_151757
88	5000	1819	7	0	3	0	24	2890	8.319693	5.785731872316574	19.303684	0.0	24.0	1603.0	7.041558	4.249637	20.12906	0.0	3174	3171	3171	0.7916667	20	104	315	534	645	4976	0	257	2020-02-29_151757
89	5000	1819	7	0	3	0	23	2891	8.681418	5.631449922152199	19.303684	0.0	23.0	1603.0	7.041558	4.249637	20.12906	0.0	3174	3171	3171	0.82608694	20	104	315	534	645	4977	0	257	2020-02-29_151757
89	5000	1819	7	0	3	0	23	2891	8.681418	5.631449922152199	19.303684	0.0	23.0	1603.0	7.041558	4.249637	20.12906	0.0	3174	3171	3171	0.82608694	20	104	315	534	645	4977	0	257	2020-02-29_151758
89	5000	1819	7	0	3	0	23	2891	8.681418	5.631449922152199	19.303684	0.0	23.0	1603.0	7.041558	4.249637	20.12906	0.0	3174	3171	3171	0.82608694	20	104	315	534	645	4977	0	257	2020-02-29_151758
90	5000	1819	7	0	3	0	23	2891	8.681418	5.631449922152199	19.303684	0.0	23.0	1603.0	7.041558	4.249637	20.12906	0.0	3174	3171	3171	0.82608694	20	104	315	534	645	4977	0	257	2020-02-29_151758
90	5000	1819	7	0	3	0	23	2891	8.681418	5.631449922152199	19.303684	0.0	23.0	1603.0	7.041558	4.249637	20.12906	0.0	3174	3171	3171	0.82608694	20	104	315	534	645	4977	0	257	2020-02-29_151758
90	5000	1819	6	0	4	0	22	2892	8.49496	5.690841196426871	19.303684	0.0	22.0	1603.0	7.041558	4.249637	20.12906	0.0	3175	3171	3171	0.8636364	20	104	315	534	645	4978	0	257	2020-02-29_151758
91	5000	1819	6	0	4	0	21	2893	8.236999	5.698051306919679	19.303684	0.0	21.0	1603.0	7.041558	4.249637	20.12906	0.0	3175	3171	3171	0.85714287	20	104	315	534	645	4979	0	257	2020-02-29_151758
91	5000	1819	5	0	4	0	21	2894	8.144355	5.686046372660953	19.303684	0.0	21.0	1603.0	7.041558	4.249637	20.12906	0.0	3176	3172	3172	0.85714287	20	104	315	534	645	4979	0	257	2020-02-29_151759
91	5000	1819	5	0	4	0	21	2894	8.144355	5.686046372660953	19.303684	0.0	21.0	1603.0	7.041558	4.249637	20.12906	0.0	3176	3172	3172	0.85714287	20	104	315	534	645	4979	0	257	2020-02-29_151759
92	5000	1819	4	0	5	0	20	2895	7.8789635	5.69875822762416	19.303684	0.0	20.0	1603.0	7.041558	4.249637	20.12906	0.0	3177	3172	3172	0.8	20	104	315	534	645	4980	0	257	2020-02-29_151759
92	5000	1819	4	0	5	0	20	2895	7.8789635	5.69875822762416	19.303684	0.0	20.0	1603.0	7.041558	4.249637	20.12906	0.0	3177	3172	3172	0.8	20	104	315	534	645	4980	0	257	2020-02-29_151759
92	5000	1819	4	0	5	0	19	2896	7.7819576	5.837927217391172	19.303684	0.0	19.0	1603.0	7.041558	4.249637	20.12906	0.0	3177	3172	3172	0.84210527	20	104	315	534	645	4981	0	257	2020-02-29_151759
93	5000	1819	4	0	5	0	19	2896	7.7819576	5.837927217391172	19.303684	0.0	19.0	1603.0	7.041558	4.249637	20.12906	0.0	3177	3172	3172	0.84210527	20	104	315	534	645	4981	0	257	2020-02-29_151759
93	5000	1819	3	0	6	0	19	2896	7.7819576	5.837927217391172	19.303684	0.0	19.0	1603.0	7.041558	4.249637	20.12906	0.0	3178	3172	3172	0.84210527	20	104	315	534	645	4981	0	257	2020-02-29_151759
93	5000	1819	3	0	4	0	19	2898	7.740597	5.033316241271112	19.303684	0.0	19.0	1603.0	7.041558	4.249637	20.12906	0.0	3178	3174	3174	0.84210527	20	104	315	534	645	4981	0	257	2020-02-29_151800
94	5000	1817	5	0	4	0	19	2898	7.740597	5.033316241271112	19.303684	0.0	19.0	1603.0	7.041558	4.249637	20.12906	0.0	3178	3174	3174	0.84210527	20	104	315	534	645	4981	0	257	2020-02-29_151800
94	5000	1817	5	0	4	0	19	2898	7.740597	5.033316241271112	19.303684	0.0	19.0	1603.0	7.041558	4.249637	20.12906	0.0	3178	3174	3174	0.84210527	20	104	315	534	645	4981	0	257	2020-02-29_151800
94	5000	1817	5	0	4	0	16	2901	7.2938695	4.403732121496537	18.909794	0.0	16.0	1603.0	7.041558	4.249637	20.12906	0.0	3178	3174	3174	0.6875	20	104	315	534	645	4984	0	257	2020-02-29_151800
95	5000	1817	5	0	4	0	16	2901	7.2938695	4.403732121496537	18.909794	0.0	16.0	1603.0	7.041558	4.249637	20.12906	0.0	3178	3174	3174	0.6875	20	104	315	534	645	4984	0	257	2020-02-29_151800
95	5000	1817	5	0	4	0	14	2903	6.60032	3.346585933907107	11.258804	0.0	14.0	1603.0	7.041558	4.249637	20.12906	0.0	3178	3174	3174	0.64285713	20	104	315	534	645	4986	0	257	2020-02-29_151800
95	5000	1815	7	0	3	0	15	2903	6.8597713	3.3777789225353287	11.258804	0.0	15.0	1603.0	7.041558	4.249637	20.12906	0.0	3178	3175	3175	0.8	20	104	315	534	645	4985	0	257	2020-02-29_151801
96	5000	1814	8	0	3	0	15	2903	6.8597713	3.3777789225353287	11.258804	0.0	15.0	1603.0	7.041558	4.249637	20.12906	0.0	3178	3175	3175	0.8	20	104	315	534	645	4985	0	257	2020-02-29_151801
96	5000	1814	6	0	4	0	15	2904	6.9091477	3.384769710443654	11.258804	0.0	15.0	1603.0	7.041558	4.249637	20.12906	0.0	3180	3176	3176	0.8	20	104	315	534	645	4985	0	257	2020-02-29_151801
96	5000	1814	6	0	4	0	13	2906	7.4443994	3.0128909352007005	11.258804	0.0	13.0	1603.0	7.041558	4.249637	20.12906	0.0	3180	3176	3176	0.84615386	20	104	315	534	645	4987	0	257	2020-02-29_151801
97	5000	1814	6	0	3	0	14	2906	8.224159	4.10993913034626	18.361038	0.0	14.0	1603.0	7.041558	4.249637	20.12906	0.0	3180	3177	3177	0.9285714	20	104	315	534	645	4986	0	257	2020-02-29_151801
97	5000	1813	7	0	3	0	13	2907	8.039217	4.21669057806621	18.361038	0.0	13.0	1603.0	7.041558	4.249637	20.12906	0.0	3180	3177	3177	0.9230769	20	104	315	534	645	4987	0	257	2020-02-29_151801
97	5000	1813	7	0	3	0	13	2907	8.039217	4.21669057806621	18.361038	0.0	13.0	1603.0	7.041558	4.249637	20.12906	0.0	3180	3177	3177	0.9230769	20	104	315	534	645	4987	0	257	2020-02-29_151801
98	5000	1813	7	0	3	0	13	2907	8.039217	4.21669057806621	18.361038	0.0	13.0	1603.0	7.041558	4.249637	20.12906	0.0	3180	3177	3177	0.9230769	20	104	315	534	645	4987	0	257	2020-02-29_151802
98	5000	1813	7	0	2	0	14	2907	8.368358	4.234314640079479	18.361038	0.0	14.0	1603.0	7.041558	4.249637	20.12906	0.0	3180	3178	3178	0.85714287	20	104	315	534	645	4986	0	257	2020-02-29_151802
98	5000	1813	6	0	3	0	13	2908	8.36854	4.407214336517775	18.361038	0.0	13.0	1603.0	7.041558	4.249637	20.12906	0.0	3181	3178	3178	0.9230769	20	104	315	534	645	4987	0	257	2020-02-29_151802
99	5000	1813	6	0	3	0	13	2908	8.36854	4.407214336517775	18.361038	0.0	13.0	1603.0	7.041558	4.249637	20.12906	0.0	3181	3178	3178	0.9230769	20	104	315	534	645	4987	0	257	2020-02-29_151802
99	5000	1813	5	0	4	0	13	2908	8.36854	4.407214336517775	18.361038	0.0	13.0	1603.0	7.041558	4.249637	20.12906	0.0	3182	3178	3178	0.9230769	20	104	315	534	645	4987	0	257	2020-02-29_151802
99	5000	1812	6	0	4	0	12	2909	8.740392	4.385013782301224	18.361038	0.0	12.0	1603.0	7.041558	4.249637	20.12906	0.0	3182	3178	3178	0.9166667	20	104	315	534	645	4988	0	257	2020-02-29_151802
100	5000	1812	6	0	4	0	11	2910	9.001904	4.499827699541564	18.361038	0.0	11.0	1603.0	7.041558	4.249637	20.12906	0.0	3182	3178	3178	0.90909094	20	104	315	534	645	4989	0	257	2020-02-29_151803
100	5000	1812	6	0	4	0	11	2910	9.001904	4.499827699541564	18.361038	0.0	11.0	1603.0	7.041558	4.249637	20.12906	0.0	3182	3178	3178	0.90909094	20	104	315	534	645	4989	0	257	2020-02-29_151803
100	5000	1812	6	0	4	0	10	2911	9.001349	4.743234333462629	18.361038	0.0	10.0	1603.0	7.041558	4.249637	20.12906	0.0	3182	3178	3178	0.9	20	104	315	534	645	4990	0	257	2020-02-29_151803
101	5000	1812	6	0	3	0	10	2912	9.001349	4.743234333462629	18.361038	0.0	10.0	1603.0	7.041558	4.249637	20.12906	0.0	3182	3179	3179	0.9	20	104	315	534	645	4990	0	257	2020-02-29_151803
101	5000	1812	6	0	2	0	10	2913	9.083694	4.72600094320358	18.361038	0.0	10.0	1603.0	7.041558	4.249637	20.12906	0.0	3182	3180	3180	0.9	20	104	315	534	645	4990	0	257	2020-02-29_151803
101	5000	1812	6	0	2	0	9	2914	9.367708	4.921331854021554	18.361038	0.0	9.0	1603.0	7.041558	4.249637	20.12906	0.0	3182	3180	3180	0.7777778	20	104	315	534	645	4991	0	257	2020-02-29_151803
102	5000	1811	6	0	3	0	9	2914	9.367708	4.921331854021554	18.361038	0.0	9.0	1603.0	7.041558	4.249637	20.12906	0.0	3183	3180	3180	0.7777778	20	104	315	534	645	4991	0	257	2020-02-29_151803
102	5000	1811	6	0	3	0	9	2914	9.367708	4.921331854021554	18.361038	0.0	9.0	1603.0	7.041558	4.249637	20.12906	0.0	3183	3180	3180	0.7777778	20	104	315	534	645	4991	0	257	2020-02-29_151804
102	5000	1810	7	0	3	0	9	2914	9.367708	4.921331854021554	18.361038	0.0	9.0	1603.0	7.041558	4.249637	20.12906	0.0	3183	3180	3180	0.7777778	20	104	315	534	645	4991	0	257	2020-02-29_151804
103	5000	1810	6	0	4	0	9	2914	9.367708	4.921331854021554	18.361038	0.0	9.0	1603.0	7.041558	4.249637	20.12906	0.0	3184	3180	3180	0.7777778	20	104	315	534	645	4991	0	257	2020-02-29_151804
103	5000	1809	7	0	4	0	9	2914	9.367708	4.921331854021554	18.361038	0.0	9.0	1603.0	7.041558	4.249637	20.12906	0.0	3184	3180	3180	0.7777778	20	104	315	534	645	4991	0	257	2020-02-29_151804
103	5000	1809	7	0	3	0	10	2914	8.534231	5.336224348587859	18.361038	0.0	10.0	1603.0	7.041558	4.249637	20.12906	0.0	3184	3181	3181	0.9	20	104	315	534	645	4990	0	257	2020-02-29_151804
104	5000	1809	6	0	4	0	10	2914	8.534231	5.336224348587859	18.361038	0.0	10.0	1603.0	7.041558	4.249637	20.12906	0.0	3185	3181	3181	0.9	20	104	315	534	645	4990	0	257	2020-02-29_151804
104	5000	1809	6	0	3	0	11	2914	8.704644	5.093840803027408	18.361038	0.0	11.0	1603.0	7.041558	4.249637	20.12906	0.0	3185	3182	3182	0.90909094	20	104	315	534	645	4989	0	257	2020-02-29_151805
104	5000	1809	6	0	3	0	11	2914	8.704644	5.093840803027408	18.361038	0.0	11.0	1603.0	7.041558	4.249637	20.12906	0.0	3185	3182	3182	0.90909094	20	104	315	534	645	4989	0	257	2020-02-29_151805
105	5000	1809	6	0	3	0	11	2914	8.704644	5.093840803027408	18.361038	0.0	11.0	1603.0	7.041558	4.249637	20.12906	0.0	3185	3182	3182	0.90909094	20	104	315	534	645	4989	0	257	2020-02-29_151805
105	5000	1809	6	0	3	0	11	2914	8.704644	5.093840803027408	18.361038	0.0	11.0	1603.0	7.041558	4.249637	20.12906	0.0	3185	3182	3182	0.90909094	20	104	315	534	645	4989	0	257	2020-02-29_151805
105	5000	1809	6	0	3	0	11	2914	8.704644	5.093840803027408	18.361038	0.0	11.0	1603.0	7.041558	4.249637	20.12906	0.0	3185	3182	3182	0.90909094	20	104	315	534	645	4989	0	257	2020-02-29_151805
106	5000	1809	6	0	3	0	11	2914	8.704644	5.093840803027408	18.361038	0.0	11.0	1603.0	7.041558	4.249637	20.12906	0.0	3185	3182	3182	0.90909094	20	104	315	534	645	4989	0	257	2020-02-29_151805
106	5000	1808	6	0	4	0	10	2915	8.838526	5.348940642815754	18.361038	0.0	10.0	1603.0	7.041558	4.249637	20.12906	0.0	3186	3182	3182	1.0	20	104	315	534	645	4990	0	257	2020-02-29_151805
106	5000	1808	5	0	5	0	9	2916	8.940543	5.663079790828058	18.361038	0.0	9.0	1603.0	7.041558	4.249637	20.12906	0.0	3187	3182	3182	1.0	20	104	315	534	645	4991	0	257	2020-02-29_151806
107	5000	1808	5	0	4	0	10	2916	8.6590805	5.412882710729312	18.361038	0.0	10.0	1603.0	7.041558	4.249637	20.12906	0.0	3187	3183	3183	0.9	20	104	315	534	645	4990	0	257	2020-02-29_151806
107	5000	1807	6	0	4	0	10	2916	8.6590805	5.412882710729312	18.361038	0.0	10.0	1603.0	7.041558	4.249637	20.12906	0.0	3187	3183	3183	0.9	20	104	315	534	645	4990	0	257	2020-02-29_151806
107	5000	1807	6	0	4	0	10	2916	8.6590805	5.412882710729312	18.361038	0.0	10.0	1603.0	7.041558	4.249637	20.12906	0.0	3187	3183	3183	0.9	20	104	315	534	645	4990	0	257	2020-02-29_151806
108	5000	1807	6	0	3	0	11	2916	8.663062	5.135128154994079	18.361038	0.0	11.0	1603.0	7.041558	4.249637	20.12906	0.0	3187	3184	3184	0.8181818	20	104	315	534	645	4989	0	257	2020-02-29_151806
108	5000	1805	8	0	3	0	10	2917	8.759209	5.402454079958438	18.361038	0.0	10.0	1603.0	7.041558	4.249637	20.12906	0.0	3187	3184	3184	0.8	20	104	315	534	645	4990	0	257	2020-02-29_151806
108	5000	1805	8	0	3	0	10	2917	8.759209	5.402454079958438	18.361038	0.0	10.0	1603.0	7.041558	4.249637	20.12906	0.0	3187	3184	3184	0.8	20	104	315	534	645	4990	0	257	2020-02-29_151807
109	5000	1805	7	0	3	0	11	2917	9.346416	5.482773245330943	18.361038	0.0	11.0	1603.0	7.041558	4.249637	20.12906	0.0	3188	3185	3185	1.0	20	104	315	534	645	4989	0	257	2020-02-29_151807
109	5000	1805	6	0	4	0	11	2917	9.346416	5.482773245330943	18.361038	0.0	11.0	1603.0	7.041558	4.249637	20.12906	0.0	3189	3185	3185	1.0	20	104	315	534	645	4989	0	257	2020-02-29_151807
109	5000	1805	5	0	5	0	10	2918	9.155178	5.740549032822748	18.361038	0.0	10.0	1603.0	7.041558	4.249637	20.12906	0.0	3190	3185	3185	1.1	20	104	315	534	645	4990	0	257	2020-02-29_151807
110	5000	1805	5	0	5	0	10	2918	9.155178	5.740549032822748	18.361038	0.0	10.0	1603.0	7.041558	4.249637	20.12906	0.0	3190	3185	3185	1.1	20	104	315	534	645	4990	0	257	2020-02-29_151807
110	5000	1805	5	0	5	0	10	2918	9.155178	5.740549032822748	18.361038	0.0	10.0	1603.0	7.041558	4.249637	20.12906	0.0	3190	3185	3185	1.1	20	104	315	534	645	4990	0	257	2020-02-29_151807
110	5000	1805	5	0	5	0	10	2918	9.155178	5.740549032822748	18.361038	0.0	10.0	1603.0	7.041558	4.249637	20.12906	0.0	3190	3185	3185	1.1	20	104	315	534	645	4990	0	257	2020-02-29_151807
111	5000	1805	4	0	6	0	10	2918	9.155178	5.740549032822748	18.361038	0.0	10.0	1603.0	7.041558	4.249637	20.12906	0.0	3191	3185	3185	1.1	20	104	315	534	645	4990	0	257	2020-02-29_151808
111	5000	1805	4	0	4	0	12	2918	8.514411	5.859138341574885	18.361038	0.0	12.0	1603.0	7.041558	4.249637	20.12906	0.0	3191	3187	3187	1.0833334	20	104	315	534	645	4988	0	257	2020-02-29_151808
111	5000	1805	4	0	4	0	12	2918	8.514411	5.859138341574885	18.361038	0.0	12.0	1603.0	7.041558	4.249637	20.12906	0.0	3191	3187	3187	1.0833334	20	104	315	534	645	4988	0	257	2020-02-29_151808
112	5000	1805	4	0	4	0	12	2918	8.514411	5.859138341574885	18.361038	0.0	12.0	1603.0	7.041558	4.249637	20.12906	0.0	3191	3187	3187	1.0833334	20	104	315	534	645	4988	0	257	2020-02-29_151808
112	5000	1804	4	0	5	0	12	2918	8.514411	5.859138341574885	18.361038	0.0	12.0	1603.0	7.041558	4.249637	20.12906	0.0	3192	3187	3187	1.0833334	20	104	315	534	645	4988	0	257	2020-02-29_151808
112	5000	1804	4	0	5	0	12	2918	8.514411	5.859138341574885	18.361038	0.0	12.0	1603.0	7.041558	4.249637	20.12906	0.0	3192	3187	3187	1.0833334	20	104	315	534	645	4988	0	257	2020-02-29_151808
113	5000	1804	3	0	6	0	11	2919	8.138704	5.991594148426037	18.361038	0.0	11.0	1603.0	7.041558	4.249637	20.12906	0.0	3193	3187	3187	1.1818181	20	104	315	534	645	4989	0	257	2020-02-29_151808
113	5000	1804	3	0	6	0	11	2919	8.138704	5.991594148426037	18.361038	0.0	11.0	1603.0	7.041558	4.249637	20.12906	0.0	3193	3187	3187	1.1818181	20	104	315	534	645	4989	0	257	2020-02-29_151809
113	5000	1804	3	0	6	0	10	2920	7.903366	6.261875010234461	18.361038	0.0	10.0	1603.0	7.041558	4.249637	20.12906	0.0	3193	3187	3187	1.0	20	104	315	534	645	4990	0	257	2020-02-29_151809
114	5000	1804	3	0	5	0	10	2921	7.5455337	5.672367967772931	15.218498	0.0	10.0	1603.0	7.041558	4.249637	20.12906	0.0	3193	3188	3188	0.8	20	104	315	534	645	4990	0	257	2020-02-29_151809
114	5000	1804	3	0	4	0	11	2921	7.3773193	5.410123462784224	15.218498	0.0	11.0	1603.0	7.041558	4.249637	20.12906	0.0	3193	3189	3189	0.72727275	20	104	315	534	645	4989	0	257	2020-02-29_151809
114	5000	1804	2	0	4	0	12	2921	6.9309726	5.385098396897005	15.218498	0.0	12.0	1603.0	7.041558	4.249637	20.12906	0.0	3194	3190	3190	0.6666667	20	104	315	534	645	4988	0	257	2020-02-29_151809
115	5000	1804	2	0	4	0	12	2921	6.9309726	5.385098396897005	15.218498	0.0	12.0	1603.0	7.041558	4.249637	20.12906	0.0	3194	3190	3190	0.6666667	20	104	315	534	645	4988	0	257	2020-02-29_151809
115	5000	1804	2	0	4	0	12	2921	6.9309726	5.385098396897005	15.218498	0.0	12.0	1603.0	7.041558	4.249637	20.12906	0.0	3194	3190	3190	0.6666667	20	104	315	534	645	4988	0	257	2020-02-29_151810
115	5000	1804	2	0	4	0	12	2921	6.9309726	5.385098396897005	15.218498	0.0	12.0	1603.0	7.041558	4.249637	20.12906	0.0	3194	3190	3190	0.6666667	20	104	315	534	645	4988	0	257	2020-02-29_151810
116	5000	1804	2	0	3	0	13	2921	6.5992966	5.292711630343896	15.218498	0.0	13.0	1603.0	7.041558	4.249637	20.12906	0.0	3194	3191	3191	0.61538464	20	104	315	534	645	4987	0	257	2020-02-29_151810
116	5000	1804	2	0	3	0	13	2921	6.5992966	5.292711630343896	15.218498	0.0	13.0	1603.0	7.041558	4.249637	20.12906	0.0	3194	3191	3191	0.61538464	20	104	315	534	645	4987	0	257	2020-02-29_151810
116	5000	1804	2	0	3	0	13	2921	6.5992966	5.292711630343896	15.218498	0.0	13.0	1603.0	7.041558	4.249637	20.12906	0.0	3194	3191	3191	0.61538464	20	104	315	534	645	4987	0	257	2020-02-29_151810
117	5000	1804	2	0	3	0	11	2923	6.852916	5.266716999505561	15.218498	0.0	11.0	1603.0	7.041558	4.249637	20.12906	0.0	3194	3191	3191	0.6363636	20	104	315	534	645	4989	0	257	2020-02-29_151810
117	5000	1803	2	0	3	0	12	2923	7.123066	5.1080738709081235	15.218498	0.0	12.0	1603.0	7.041558	4.249637	20.12906	0.0	3195	3192	3192	0.6666667	20	104	315	534	645	4988	0	257	2020-02-29_151810
117	5000	1803	2	0	3	0	12	2923	7.123066	5.1080738709081235	15.218498	0.0	12.0	1603.0	7.041558	4.249637	20.12906	0.0	3195	3192	3192	0.6666667	20	104	315	534	645	4988	0	257	2020-02-29_151811
118	5000	1803	2	0	2	0	12	2924	7.500447	5.38391792894589	15.218498	0.0	12.0	1603.0	7.041558	4.249637	20.12906	0.0	3195	3193	3193	0.75	20	104	315	534	645	4988	0	257	2020-02-29_151811
118	5000	1803	2	0	2	0	12	2924	7.500447	5.38391792894589	15.218498	0.0	12.0	1603.0	7.041558	4.249637	20.12906	0.0	3195	3193	3193	0.75	20	104	315	534	645	4988	0	257	2020-02-29_151811
118	5000	1803	2	0	2	0	11	2925	8.088403	5.227054407438315	15.218498	0.0	11.0	1603.0	7.041558	4.249637	20.12906	0.0	3195	3193	3193	0.6363636	20	104	315	534	645	4989	0	257	2020-02-29_151811
119	5000	1803	2	0	2	0	11	2925	8.088403	5.227054407438315	15.218498	0.0	11.0	1603.0	7.041558	4.249637	20.12906	0.0	3195	3193	3193	0.6363636	20	104	315	534	645	4989	0	257	2020-02-29_151811
119	5000	1803	2	0	2	0	11	2925	8.088403	5.227054407438315	15.218498	0.0	11.0	1603.0	7.041558	4.249637	20.12906	0.0	3195	3193	3193	0.6363636	20	104	315	534	645	4989	0	257	2020-02-29_151811
119	5000	1803	1	0	2	0	12	2925	8.389359	5.091676629405828	15.218498	0.0	12.0	1603.0	7.041558	4.249637	20.12906	0.0	3196	3194	3194	0.75	20	104	315	534	645	4988	0	257	2020-02-29_151811
120	5000	1803	1	0	2	0	12	2925	8.389359	5.091676629405828	15.218498	0.0	12.0	1603.0	7.041558	4.249637	20.12906	0.0	3196	3194	3194	0.75	20	104	315	534	645	4988	0	257	2020-02-29_151812
120	5000	1803	1	0	2	0	11	2925	7.7685285	4.840454752657483	14.782715	0.0	11.0	1603.0	7.041558	4.249637	20.12906	0.0	3196	3194	3194	0.54545456	20	104	315	534	645	4989	0	258	2020-02-29_151812
120	5000	1803	1	0	2	0	11	2925	7.7685285	4.840454752657483	14.782715	0.0	11.0	1603.0	7.041558	4.249637	20.12906	0.0	3196	3194	3194	0.54545456	20	104	315	534	645	4989	0	258	2020-02-29_151812
121	5000	1803	1	0	2	0	11	2925	7.7685285	4.840454752657483	14.782715	0.0	11.0	1603.0	7.041558	4.249637	20.12906	0.0	3196	3194	3194	0.54545456	20	104	315	534	645	4989	0	258	2020-02-29_151812
121	5000	1803	1	0	2	0	11	2925	7.7685285	4.840454752657483	14.782715	0.0	11.0	1603.0	7.041558	4.249637	20.12906	0.0	3196	3194	3194	0.54545456	20	104	315	534	645	4989	0	258	2020-02-29_151812
121	5000	1803	1	0	2	0	10	2926	7.675093	5.091820099678526	14.782715	0.0	10.0	1603.0	7.041558	4.249637	20.12906	0.0	3196	3194	3194	0.6	20	104	315	534	645	4990	0	258	2020-02-29_151812
122	5000	1803	1	0	2	0	10	2926	7.675093	5.091820099678526	14.782715	0.0	10.0	1603.0	7.041558	4.249637	20.12906	0.0	3196	3194	3194	0.6	20	104	315	534	645	4990	0	258	2020-02-29_151813
122	5000	1803	1	0	1	0	11	2926	7.4189563	4.90465446818331	14.782715	0.0	11.0	1603.0	7.041558	4.249637	20.12906	0.0	3196	3195	3195	0.6363636	20	104	315	534	645	4989	0	258	2020-02-29_151813
122	5000	1803	1	0	1	0	11	2926	7.4189563	4.90465446818331	14.782715	0.0	11.0	1603.0	7.041558	4.249637	20.12906	0.0	3196	3195	3195	0.6363636	20	104	315	534	645	4989	0	258	2020-02-29_151813
123	5000	1803	1	0	1	0	11	2926	7.4189563	4.90465446818331	14.782715	0.0	11.0	1603.0	7.041558	4.249637	20.12906	0.0	3196	3195	3195	0.6363636	20	104	315	534	645	4989	0	258	2020-02-29_151813
123	5000	1803	1	0	1	0	10	2927	7.5482607	5.150158422311137	14.782715	0.0	10.0	1603.0	7.041558	4.249637	20.12906	0.0	3196	3195	3195	0.7	20	104	315	534	645	4990	0	258	2020-02-29_151813
123	5000	1802	2	0	1	0	10	2927	7.5482607	5.150158422311137	14.782715	0.0	10.0	1603.0	7.041558	4.249637	20.12906	0.0	3196	3195	3195	0.7	20	104	315	534	645	4990	0	258	2020-02-29_151813
124	5000	1802	2	0	1	0	10	2927	7.5482607	5.150158422311137	14.782715	0.0	10.0	1603.0	7.041558	4.249637	20.12906	0.0	3196	3195	3195	0.7	20	104	315	534	645	4990	0	258	2020-02-29_151813
124	5000	1802	2	0	1	0	10	2927	7.5482607	5.150158422311137	14.782715	0.0	10.0	1603.0	7.041558	4.249637	20.12906	0.0	3196	3195	3195	0.7	20	104	315	534	645	4990	0	258	2020-02-29_151814
124	5000	1802	2	0	0	0	11	2927	7.882872	5.010322786695472	14.782715	0.0	11.0	1603.0	7.041558	4.249637	20.12906	0.0	3196	3196	3196	0.6363636	20	104	315	534	645	4989	0	258	2020-02-29_151814
125	5000	1802	2	0	0	0	10	2928	7.609044	5.193856630481635	14.782715	0.0	10.0	1603.0	7.041558	4.249637	20.12906	0.0	3196	3196	3196	0.5	20	104	315	534	645	4990	0	258	2020-02-29_151814
125	5000	1802	2	0	0	0	10	2928	7.609044	5.193856630481635	14.782715	0.0	10.0	1603.0	7.041558	4.249637	20.12906	0.0	3196	3196	3196	0.5	20	104	315	534	645	4990	0	258	2020-02-29_151814
125	5000	1802	2	0	0	0	10	2928	7.609044	5.193856630481635	14.782715	0.0	10.0	1603.0	7.041558	4.249637	20.12906	0.0	3196	3196	3196	0.5	20	104	315	534	645	4990	0	258	2020-02-29_151814
126	5000	1802	2	0	0	0	10	2928	7.609044	5.193856630481635	14.782715	0.0	10.0	1603.0	7.041558	4.249637	20.12906	0.0	3196	3196	3196	0.5	20	104	315	534	645	4990	0	258	2020-02-29_151814
126	5000	1802	2	0	0	0	10	2928	7.609044	5.193856630481635	14.782715	0.0	10.0	1603.0	7.041558	4.249637	20.12906	0.0	3196	3196	3196	0.5	20	104	315	534	645	4990	0	258	2020-02-29_151814
126	5000	1801	3	0	0	0	9	2929	8.4544935	4.723011845910028	14.782715	2.0211563	9.0	1603.0	7.041558	4.249637	20.12906	0.0	3196	3196	3196	0.5555556	20	104	315	534	645	4991	0	258	2020-02-29_151815
127	5000	1801	3	0	0	0	9	2929	8.4544935	4.723011845910028	14.782715	2.0211563	9.0	1603.0	7.041558	4.249637	20.12906	0.0	3196	3196	3196	0.5555556	20	104	315	534	645	4991	0	258	2020-02-29_151815
127	5000	1801	3	0	0	0	9	2929	8.4544935	4.723011845910028	14.782715	2.0211563	9.0	1603.0	7.041558	4.249637	20.12906	0.0	3196	3196	3196	0.5555556	20	104	315	534	645	4991	0	258	2020-02-29_151815
127	5000	1801	3	0	0	0	9	2929	8.4544935	4.723011845910028	14.782715	2.0211563	9.0	1603.0	7.041558	4.249637	20.12906	0.0	3196	3196	3196	0.5555556	20	104	315	534	645	4991	0	258	2020-02-29_151815
128	5000	1801	3	0	0	0	9	2929	8.4544935	4.723011845910028	14.782715	2.0211563	9.0	1603.0	7.041558	4.249637	20.12906	0.0	3196	3196	3196	0.5555556	20	104	315	534	645	4991	0	258	2020-02-29_151815
128	5000	1801	3	0	0	0	9	2929	8.4544935	4.723011845910028	14.782715	2.0211563	9.0	1603.0	7.041558	4.249637	20.12906	0.0	3196	3196	3196	0.5555556	20	104	315	534	645	4991	0	258	2020-02-29_151815
128	5000	1801	3	0	0	0	9	2929	8.4544935	4.723011845910028	14.782715	2.0211563	9.0	1603.0	7.041558	4.249637	20.12906	0.0	3196	3196	3196	0.5555556	20	104	315	534	645	4991	0	258	2020-02-29_151816
129	5000	1801	3	0	0	0	8	2930	9.25866	4.340727708341525	14.782715	2.6191864	8.0	1603.0	7.041558	4.249637	20.12906	0.0	3196	3196	3196	0.625	20	104	315	534	645	4992	0	258	2020-02-29_151816
129	5000	1801	3	0	0	0	7	2931	8.46951	4.021171805938052	13.091026	2.6191864	7.0	1603.0	7.041558	4.249637	20.12906	0.0	3196	3196	3196	0.71428573	20	104	315	534	645	4993	0	258	2020-02-29_151816
129	5000	1801	3	0	0	0	7	2931	8.46951	4.021171805938052	13.091026	2.6191864	7.0	1603.0	7.041558	4.249637	20.12906	0.0	3196	3196	3196	0.71428573	20	104	315	534	645	4993	0	258	2020-02-29_151816
130	5000	1801	3	0	0	0	7	2931	8.46951	4.021171805938052	13.091026	2.6191864	7.0	1603.0	7.041558	4.249637	20.12906	0.0	3196	3196	3196	0.71428573	20	104	315	534	645	4993	0	258	2020-02-29_151816
130	5000	1801	3	0	0	0	7	2931	8.46951	4.021171805938052	13.091026	2.6191864	7.0	1603.0	7.041558	4.249637	20.12906	0.0	3196	3196	3196	0.71428573	20	104	315	534	645	4993	0	258	2020-02-29_151816
130	5000	1801	3	0	0	0	7	2931	8.46951	4.021171805938052	13.091026	2.6191864	7.0	1603.0	7.041558	4.249637	20.12906	0.0	3196	3196	3196	0.71428573	20	104	315	534	645	4993	0	258	2020-02-29_151816
131	5000	1801	3	0	0	0	5	2933	10.194441	3.1709137761409116	13.091026	4.8575897	5.0	1603.0	7.041558	4.249637	20.12906	0.0	3196	3196	3196	1.0	20	104	315	534	645	4995	0	258	2020-02-29_151817
131	5000	1801	3	0	0	0	5	2933	10.194441	3.1709137761409116	13.091026	4.8575897	5.0	1603.0	7.041558	4.249637	20.12906	0.0	3196	3196	3196	1.0	20	104	315	534	645	4995	0	258	2020-02-29_151817
131	5000	1801	3	0	0	0	5	2933	10.194441	3.1709137761409116	13.091026	4.8575897	5.0	1603.0	7.041558	4.249637	20.12906	0.0	3196	3196	3196	1.0	20	104	315	534	645	4995	0	258	2020-02-29_151817
132	5000	1801	3	0	0	0	5	2933	10.194441	3.1709137761409116	13.091026	4.8575897	5.0	1603.0	7.041558	4.249637	20.12906	0.0	3196	3196	3196	1.0	20	104	315	534	645	4995	0	258	2020-02-29_151817
132	5000	1801	3	0	0	0	5	2933	10.194441	3.1709137761409116	13.091026	4.8575897	5.0	1603.0	7.041558	4.249637	20.12906	0.0	3196	3196	3196	1.0	20	104	315	534	645	4995	0	258	2020-02-29_151817
132	5000	1801	3	0	0	0	4	2934	9.818081	3.5301479544175094	13.091026	4.8575897	4.0	1603.0	7.041558	4.249637	20.12906	0.0	3196	3196	3196	0.75	20	104	315	534	645	4996	0	258	2020-02-29_151817
133	5000	1801	3	0	0	0	4	2934	9.818081	3.5301479544175094	13.091026	4.8575897	4.0	1603.0	7.041558	4.249637	20.12906	0.0	3196	3196	3196	0.75	20	104	315	534	645	4996	0	258	2020-02-29_151817
133	5000	1801	3	0	0	0	3	2935	9.725868	4.317626559683771	13.091026	4.8575897	3.0	1603.0	7.041558	4.249637	20.12906	0.0	3196	3196	3196	0.6666667	20	104	315	534	645	4997	0	258	2020-02-29_151818
133	5000	1801	3	0	0	0	3	2935	9.725868	4.317626559683771	13.091026	4.8575897	3.0	1603.0	7.041558	4.249637	20.12906	0.0	3196	3196	3196	0.6666667	20	104	315	534	645	4997	0	258	2020-02-29_151818
134	5000	1801	2	0	1	0	3	2935	9.725868	4.317626559683771	13.091026	4.8575897	3.0	1603.0	7.041558	4.249637	20.12906	0.0	3197	3196	3196	0.6666667	20	104	315	534	645	4997	0	258	2020-02-29_151818
134	5000	1801	2	0	1	0	2	2936	12.160007	1.316659467210683	13.091026	11.228989	2.0	1603.0	7.041558	4.249637	20.12906	0.0	3197	3196	3196	0.5	20	104	315	534	645	4998	0	258	2020-02-29_151818
134	5000	1801	2	0	1	0	2	2936	12.160007	1.316659467210683	13.091026	11.228989	2.0	1603.0	7.041558	4.249637	20.12906	0.0	3197	3196	3196	0.5	20	104	315	534	645	4998	0	258	2020-02-29_151818
135	5000	1801	2	0	1	0	2	2936	12.160007	1.316659467210683	13.091026	11.228989	2.0	1603.0	7.041558	4.249637	20.12906	0.0	3197	3196	3196	0.5	20	104	315	534	645	4998	0	258	2020-02-29_151818
135	5000	1801	2	0	1	0	2	2936	12.160007	1.316659467210683	13.091026	11.228989	2.0	1603.0	7.041558	4.249637	20.12906	0.0	3197	3196	3196	0.5	20	104	315	534	645	4998	0	258	2020-02-29_151818
135	5000	1801	2	0	1	0	1	2937	11.228989	NaN	11.228989	11.228989	1.0	1603.0	7.041558	4.249637	20.12906	0.0	3197	3196	3196	0.0	20	104	315	534	645	4999	0	258	2020-02-29_151819
136	5000	1801	2	0	1	0	1	2937	11.228989	NaN	11.228989	11.228989	1.0	1603.0	7.041558	4.249637	20.12906	0.0	3197	3196	3196	0.0	20	104	315	534	645	4999	0	258	2020-02-29_151819
136	5000	1801	2	0	1	0	1	2937	11.228989	NaN	11.228989	11.228989	1.0	1603.0	7.041558	4.249637	20.12906	0.0	3197	3196	3196	0.0	20	104	315	534	645	4999	0	258	2020-02-29_151819
136	5000	1801	2	0	1	0	1	2937	11.228989	NaN	11.228989	11.228989	1.0	1603.0	7.041558	4.249637	20.12906	0.0	3197	3196	3196	0.0	20	104	315	534	645	4999	0	258	2020-02-29_151819
137	5000	1801	2	0	1	0	1	2937	11.228989	NaN	11.228989	11.228989	1.0	1603.0	7.041558	4.249637	20.12906	0.0	3197	3196	3196	0.0	20	104	315	534	645	4999	0	258	2020-02-29_151819
137	5000	1801	1	0	2	0	1	2937	11.228989	NaN	11.228989	11.228989	1.0	1603.0	7.041558	4.249637	20.12906	0.0	3198	3196	3196	0.0	20	104	315	534	645	4999	0	258	2020-02-29_151819
137	5000	1801	1	0	2	0	1	2937	11.228989	NaN	11.228989	11.228989	1.0	1603.0	7.041558	4.249637	20.12906	0.0	3198	3196	3196	0.0	20	104	315	534	645	4999	0	258	2020-02-29_151819
138	5000	1801	1	0	2	0	1	2937	11.228989	NaN	11.228989	11.228989	1.0	1603.0	7.041558	4.249637	20.12906	0.0	3198	3196	3196	0.0	20	104	315	534	645	4999	0	258	2020-02-29_151820
138	5000	1801	1	0	2	0	1	2937	11.228989	NaN	11.228989	11.228989	1.0	1603.0	7.041558	4.249637	20.12906	0.0	3198	3196	3196	0.0	20	104	315	534	645	4999	0	258	2020-02-29_151820
138	5000	1801	1	0	2	0	1	2937	11.228989	NaN	11.228989	11.228989	1.0	1603.0	7.041558	4.249637	20.12906	0.0	3198	3196	3196	0.0	20	104	315	534	645	4999	0	258	2020-02-29_151820
139	5000	1801	0	0	2	0	2	2937	13.782619	3.611379355876475	16.33625	11.228989	2.0	1603.0	7.041558	4.249637	20.12906	0.0	3199	3197	3197	1.0	20	104	315	534	645	4998	0	258	2020-02-29_151820
139	5000	1801	0	0	2	0	2	2937	13.782619	3.611379355876475	16.33625	11.228989	2.0	1603.0	7.041558	4.249637	20.12906	0.0	3199	3197	3197	1.0	20	104	315	534	645	4998	0	258	2020-02-29_151820
139	5000	1801	0	0	2	0	2	2937	13.782619	3.611379355876475	16.33625	11.228989	2.0	1603.0	7.041558	4.249637	20.12906	0.0	3199	3197	3197	1.0	20	104	315	534	645	4998	0	258	2020-02-29_151820
140	5000	1801	0	0	2	0	1	2938	16.33625	NaN	16.33625	16.33625	1.0	1603.0	7.041558	4.249637	20.12906	0.0	3199	3197	3197	2.0	20	104	315	534	645	4999	0	258	2020-02-29_151821
140	5000	1801	0	0	2	0	1	2938	16.33625	NaN	16.33625	16.33625	1.0	1603.0	7.041558	4.249637	20.12906	0.0	3199	3197	3197	2.0	20	104	315	534	645	4999	0	258	2020-02-29_151821
140	5000	1801	0	0	2	0	1	2938	16.33625	NaN	16.33625	16.33625	1.0	1603.0	7.041558	4.249637	20.12906	0.0	3199	3197	3197	2.0	20	104	315	534	645	4999	0	258	2020-02-29_151821
141	5000	1801	0	0	2	0	1	2938	16.33625	NaN	16.33625	16.33625	1.0	1603.0	7.041558	4.249637	20.12906	0.0	3199	3197	3197	2.0	20	104	315	534	645	4999	0	258	2020-02-29_151821
141	5000	1801	0	0	2	0	1	2938	16.33625	NaN	16.33625	16.33625	1.0	1603.0	7.041558	4.249637	20.12906	0.0	3199	3197	3197	2.0	20	104	315	534	645	4999	0	258	2020-02-29_151821
141	5000	1801	0	0	2	0	1	2938	16.33625	NaN	16.33625	16.33625	1.0	1603.0	7.041558	4.249637	20.12906	0.0	3199	3197	3197	2.0	20	104	315	534	645	4999	0	258	2020-02-29_151821
142	5000	1801	0	0	2	0	1	2938	16.33625	NaN	16.33625	16.33625	1.0	1603.0	7.041558	4.249637	20.12906	0.0	3199	3197	3197	2.0	20	104	315	534	645	4999	0	258	2020-02-29_151821
142	5000	1801	0	0	1	0	2	2938	14.875389	2.0659697275298057	16.33625	13.414528	2.0	1603.0	7.041558	4.249637	20.12906	0.0	3199	3198	3198	1.0	20	104	315	534	645	4998	0	258	2020-02-29_151822
142	5000	1801	0	0	1	0	2	2938	14.875389	2.0659697275298057	16.33625	13.414528	2.0	1603.0	7.041558	4.249637	20.12906	0.0	3199	3198	3198	1.0	20	104	315	534	645	4998	0	258	2020-02-29_151822
143	5000	1801	0	0	1	0	2	2938	14.875389	2.0659697275298057	16.33625	13.414528	2.0	1603.0	7.041558	4.249637	20.12906	0.0	3199	3198	3198	1.0	20	104	315	534	645	4998	0	258	2020-02-29_151822
143	5000	1801	0	0	1	0	2	2938	14.875389	2.0659697275298057	16.33625	13.414528	2.0	1603.0	7.041558	4.249637	20.12906	0.0	3199	3198	3198	1.0	20	104	315	534	645	4998	0	258	2020-02-29_151822
143	5000	1801	0	0	1	0	2	2938	14.875389	2.0659697275298057	16.33625	13.414528	2.0	1603.0	7.041558	4.249637	20.12906	0.0	3199	3198	3198	1.0	20	104	315	534	645	4998	0	258	2020-02-29_151822
144	5000	1801	0	0	0	0	3	2938	13.945209	2.1748160887386376	16.33625	12.0848465	3.0	1603.0	7.041558	4.249637	20.12906	0.0	3199	3199	3199	0.6666667	20	104	315	534	645	4997	0	258	2020-02-29_151822
144	5000	1801	0	0	0	0	3	2938	13.945209	2.1748160887386376	16.33625	12.0848465	3.0	1603.0	7.041558	4.249637	20.12906	0.0	3199	3199	3199	0.6666667	20	104	315	534	645	4997	0	258	2020-02-29_151823
144	5000	1801	0	0	0	0	3	2938	13.945209	2.1748160887386376	16.33625	12.0848465	3.0	1603.0	7.041558	4.249637	20.12906	0.0	3199	3199	3199	0.6666667	20	104	315	534	645	4997	0	258	2020-02-29_151823
145	5000	1801	0	0	0	0	3	2938	13.945209	2.1748160887386376	16.33625	12.0848465	3.0	1603.0	7.041558	4.249637	20.12906	0.0	3199	3199	3199	0.6666667	20	104	315	534	645	4997	0	258	2020-02-29_151823
145	5000	1801	0	0	0	0	3	2938	13.945209	2.1748160887386376	16.33625	12.0848465	3.0	1603.0	7.041558	4.249637	20.12906	0.0	3199	3199	3199	0.6666667	20	104	315	534	645	4997	0	258	2020-02-29_151823
145	5000	1801	0	0	0	0	3	2938	13.945209	2.1748160887386376	16.33625	12.0848465	3.0	1603.0	7.041558	4.249637	20.12906	0.0	3199	3199	3199	0.6666667	20	104	315	534	645	4997	0	258	2020-02-29_151823
146	5000	1801	0	0	0	0	3	2938	13.945209	2.1748160887386376	16.33625	12.0848465	3.0	1603.0	7.041558	4.249637	20.12906	0.0	3199	3199	3199	0.6666667	20	104	315	534	645	4997	0	258	2020-02-29_151823
146	5000	1801	0	0	0	0	3	2938	13.945209	2.1748160887386376	16.33625	12.0848465	3.0	1603.0	7.041558	4.249637	20.12906	0.0	3199	3199	3199	0.6666667	20	104	315	534	645	4997	0	258	2020-02-29_151823
146	5000	1801	0	0	0	0	3	2938	13.945209	2.1748160887386376	16.33625	12.0848465	3.0	1603.0	7.041558	4.249637	20.12906	0.0	3199	3199	3199	0.6666667	20	104	315	534	645	4997	0	258	2020-02-29_151824
147	5000	1801	0	0	0	0	3	2938	13.945209	2.1748160887386376	16.33625	12.0848465	3.0	1603.0	7.041558	4.249637	20.12906	0.0	3199	3199	3199	0.6666667	20	104	315	534	645	4997	0	258	2020-02-29_151824
147	5000	1801	0	0	0	0	3	2938	13.945209	2.1748160887386376	16.33625	12.0848465	3.0	1603.0	7.041558	4.249637	20.12906	0.0	3199	3199	3199	0.6666667	20	104	315	534	645	4997	0	258	2020-02-29_151824
147	5000	1801	0	0	0	0	3	2938	13.945209	2.1748160887386376	16.33625	12.0848465	3.0	1603.0	7.041558	4.249637	20.12906	0.0	3199	3199	3199	0.6666667	20	104	315	534	645	4997	0	258	2020-02-29_151824
148	5000	1801	0	0	0	0	3	2938	13.945209	2.1748160887386376	16.33625	12.0848465	3.0	1603.0	7.041558	4.249637	20.12906	0.0	3199	3199	3199	0.6666667	20	104	315	534	645	4997	0	258	2020-02-29_151824
148	5000	1801	0	0	0	0	3	2938	13.945209	2.1748160887386376	16.33625	12.0848465	3.0	1603.0	7.041558	4.249637	20.12906	0.0	3199	3199	3199	0.6666667	20	104	315	534	645	4997	0	258	2020-02-29_151824
148	5000	1801	0	0	0	0	3	2938	13.945209	2.1748160887386376	16.33625	12.0848465	3.0	1603.0	7.041558	4.249637	20.12906	0.0	3199	3199	3199	0.6666667	20	104	315	534	645	4997	0	258	2020-02-29_151824
149	5000	1801	0	0	0	0	3	2938	13.945209	2.1748160887386376	16.33625	12.0848465	3.0	1603.0	7.041558	4.249637	20.12906	0.0	3199	3199	3199	0.6666667	20	104	315	534	645	4997	0	258	2020-02-29_151824
149	5000	1801	0	0	0	0	3	2938	13.945209	2.1748160887386376	16.33625	12.0848465	3.0	1603.0	7.041558	4.249637	20.12906	0.0	3199	3199	3199	0.6666667	20	104	315	534	645	4997	0	258	2020-02-29_151825
149	5000	1801	0	0	0	0	3	2938	13.945209	2.1748160887386376	16.33625	12.0848465	3.0	1603.0	7.041558	4.249637	20.12906	0.0	3199	3199	3199	0.6666667	20	104	315	534	645	4997	0	258	2020-02-29_151825
150	5000	1801	0	0	0	0	3	2938	13.945209	2.1748160887386376	16.33625	12.0848465	3.0	1603.0	7.041558	4.249637	20.12906	0.0	3199	3199	3199	0.6666667	20	104	315	534	645	4997	0	258	2020-02-29_151825
150	5000	1801	0	0	0	0	3	2938	13.945209	2.1748160887386376	16.33625	12.0848465	3.0	1603.0	7.041558	4.249637	20.12906	0.0	3199	3199	3199	0.6666667	20	104	315	534	645	4997	0	258	2020-02-29_151825
150	5000	1801	0	0	0	0	3	2938	13.945209	2.1748160887386376	16.33625	12.0848465	3.0	1603.0	7.041558	4.249637	20.12906	0.0	3199	3199	3199	0.6666667	20	104	315	534	645	4997	0	258	2020-02-29_151825
151	5000	1801	0	0	0	0	3	2938	13.945209	2.1748160887386376	16.33625	12.0848465	3.0	1603.0	7.041558	4.249637	20.12906	0.0	3199	3199	3199	0.6666667	20	104	315	534	645	4997	0	258	2020-02-29_151825
151	5000	1801	0	0	0	0	3	2938	13.945209	2.1748160887386376	16.33625	12.0848465	3.0	1603.0	7.041558	4.249637	20.12906	0.0	3199	3199	3199	0.6666667	20	104	315	534	645	4997	0	258	2020-02-29_151826
151	5000	1801	0	0	0	0	3	2938	13.945209	2.1748160887386376	16.33625	12.0848465	3.0	1603.0	7.041558	4.249637	20.12906	0.0	3199	3199	3199	0.6666667	20	104	315	534	645	4997	0	258	2020-02-29_151826
152	5000	1801	0	0	0	0	3	2938	13.945209	2.1748160887386376	16.33625	12.0848465	3.0	1603.0	7.041558	4.249637	20.12906	0.0	3199	3199	3199	0.6666667	20	104	315	534	645	4997	0	258	2020-02-29_151826
152	5000	1801	0	0	0	0	3	2938	13.945209	2.1748160887386376	16.33625	12.0848465	3.0	1603.0	7.041558	4.249637	20.12906	0.0	3199	3199	3199	0.6666667	20	104	315	534	645	4997	0	258	2020-02-29_151826
152	5000	1801	0	0	0	0	3	2938	13.945209	2.1748160887386376	16.33625	12.0848465	3.0	1603.0	7.041558	4.249637	20.12906	0.0	3199	3199	3199	0.6666667	20	104	315	534	645	4997	0	258	2020-02-29_151826
153	5000	1801	0	0	0	0	3	2938	13.945209	2.1748160887386376	16.33625	12.0848465	3.0	1603.0	7.041558	4.249637	20.12906	0.0	3199	3199	3199	0.6666667	20	104	315	534	645	4997	0	258	2020-02-29_151826
153	5000	1801	0	0	0	0	3	2938	13.945209	2.1748160887386376	16.33625	12.0848465	3.0	1603.0	7.041558	4.249637	20.12906	0.0	3199	3199	3199	0.6666667	20	104	315	534	645	4997	0	258	2020-02-29_151826
153	5000	1801	0	0	0	0	2	2939	12.749687	0.9402267221187697	13.414528	12.0848465	2.0	1603.0	7.041558	4.249637	20.12906	0.0	3199	3199	3199	0.0	20	104	315	534	645	4998	0	258	2020-02-29_151827
154	5000	1801	0	0	0	0	2	2939	12.749687	0.9402267221187697	13.414528	12.0848465	2.0	1603.0	7.041558	4.249637	20.12906	0.0	3199	3199	3199	0.0	20	104	315	534	645	4998	0	258	2020-02-29_151827
154	5000	1801	0	0	0	0	2	2939	12.749687	0.9402267221187697	13.414528	12.0848465	2.0	1603.0	7.041558	4.249637	20.12906	0.0	3199	3199	3199	0.0	20	104	315	534	645	4998	0	258	2020-02-29_151827
154	5000	1801	0	0	0	0	2	2939	12.749687	0.9402267221187697	13.414528	12.0848465	2.0	1603.0	7.041558	4.249637	20.12906	0.0	3199	3199	3199	0.0	20	104	315	534	645	4998	0	258	2020-02-29_151827
155	5000	1801	0	0	0	0	2	2939	12.749687	0.9402267221187697	13.414528	12.0848465	2.0	1603.0	7.041558	4.249637	20.12906	0.0	3199	3199	3199	0.0	20	104	315	534	645	4998	0	258	2020-02-29_151827
155	5000	1801	0	0	0	0	2	2939	12.749687	0.9402267221187697	13.414528	12.0848465	2.0	1603.0	7.041558	4.249637	20.12906	0.0	3199	3199	3199	0.0	20	104	315	534	645	4998	0	258	2020-02-29_151827
155	5000	1801	0	0	0	0	2	2939	12.749687	0.9402267221187697	13.414528	12.0848465	2.0	1603.0	7.041558	4.249637	20.12906	0.0	3199	3199	3199	0.0	20	104	315	534	645	4998	0	258	2020-02-29_151827
156	5000	1801	0	0	0	0	2	2939	12.749687	0.9402267221187697	13.414528	12.0848465	2.0	1603.0	7.041558	4.249637	20.12906	0.0	3199	3199	3199	0.0	20	104	315	534	645	4998	0	258	2020-02-29_151827
156	5000	1801	0	0	0	0	2	2939	12.749687	0.9402267221187697	13.414528	12.0848465	2.0	1603.0	7.041558	4.249637	20.12906	0.0	3199	3199	3199	0.0	20	104	315	534	645	4998	0	258	2020-02-29_151828
156	5000	1801	0	0	0	0	2	2939	12.749687	0.9402267221187697	13.414528	12.0848465	2.0	1603.0	7.041558	4.249637	20.12906	0.0	3199	3199	3199	0.0	20	104	315	534	645	4998	0	258	2020-02-29_151828
157	5000	1801	0	0	0	0	1	2940	13.414528	NaN	13.414528	13.414528	1.0	1603.0	7.041558	4.249637	20.12906	0.0	3199	3199	3199	0.0	20	104	315	534	645	4999	0	258	2020-02-29_151828
157	5000	1801	0	0	0	0	1	2940	13.414528	NaN	13.414528	13.414528	1.0	1603.0	7.041558	4.249637	20.12906	0.0	3199	3199	3199	0.0	20	104	315	534	645	4999	0	258	2020-02-29_151828
157	5000	1801	0	0	0	0	1	2940	13.414528	NaN	13.414528	13.414528	1.0	1603.0	7.041558	4.249637	20.12906	0.0	3199	3199	3199	0.0	20	104	315	534	645	4999	0	258	2020-02-29_151828
158	5000	1801	0	0	0	0	1	2940	13.414528	NaN	13.414528	13.414528	1.0	1603.0	7.041558	4.249637	20.12906	0.0	3199	3199	3199	0.0	20	104	315	534	645	4999	0	258	2020-02-29_151828
158	5000	1801	0	0	0	0	0	2941	NaN	-0.0	9999.0	9999.0	0.0	1603.0	7.041558	4.249637	20.12906	0.0	3199	3199	3199	0.0	20	104	315	534	645	5000	0	258	2020-02-29_151828
158	5000	1801	0	0	0	0	0	2941	NaN	-0.0	9999.0	9999.0	0.0	1603.0	7.041558	4.249637	20.12906	0.0	3199	3199	3199	0.0	20	104	315	534	645	5000	0	258	2020-02-29_151829
159	5000	1801	0	0	0	0	0	2941	NaN	-0.0	9999.0	9999.0	0.0	1603.0	7.041558	4.249637	20.12906	0.0	3199	3199	3199	0.0	20	104	315	534	645	5000	0	258	2020-02-29_151829
159	5000	1801	0	0	0	0	0	2941	NaN	-0.0	9999.0	9999.0	0.0	1603.0	7.041558	4.249637	20.12906	0.0	3199	3199	3199	0.0	20	104	315	534	645	5000	0	258	2020-02-29_151829
159	5000	1801	0	0	0	0	0	2941	NaN	-0.0	9999.0	9999.0	0.0	1603.0	7.041558	4.249637	20.12906	0.0	3199	3199	3199	0.0	20	104	315	534	645	5000	0	258	2020-02-29_151829
160	5000	1801	0	0	0	0	0	2941	NaN	-0.0	9999.0	9999.0	0.0	1603.0	7.041558	4.249637	20.12906	0.0	3199	3199	3199	0.0	20	104	315	534	645	5000	0	258	2020-02-29_151829
160	5000	1801	0	0	0	0	0	2941	NaN	-0.0	9999.0	9999.0	0.0	1603.0	7.041558	4.249637	20.12906	0.0	3199	3199	3199	0.0	20	104	315	534	645	5000	0	258	2020-02-29_151829
160	5000	1801	0	0	0	0	0	2941	NaN	-0.0	9999.0	9999.0	0.0	1603.0	7.041558	4.249637	20.12906	0.0	3199	3199	3199	0.0	20	104	315	534	645	5000	0	258	2020-02-29_151829
161	5000	1801	0	0	0	0	0	2941	NaN	-0.0	9999.0	9999.0	0.0	1603.0	7.041558	4.249637	20.12906	0.0	3199	3199	3199	0.0	20	104	315	534	645	5000	0	258	2020-02-29_151830
161	5000	1801	0	0	0	0	0	2941	NaN	-0.0	9999.0	9999.0	0.0	1603.0	7.041558	4.249637	20.12906	0.0	3199	3199	3199	0.0	20	104	315	534	645	5000	0	258	2020-02-29_151830
161	5000	1801	0	0	0	0	0	2941	NaN	-0.0	9999.0	9999.0	0.0	1603.0	7.041558	4.249637	20.12906	0.0	3199	3199	3199	0.0	20	104	315	534	645	5000	0	258	2020-02-29_151830
162	5000	1801	0	0	0	0	0	2941	NaN	-0.0	9999.0	9999.0	0.0	1603.0	7.041558	4.249637	20.12906	0.0	3199	3199	3199	0.0	20	104	315	534	645	5000	0	258	2020-02-29_151830
162	5000	1801	0	0	0	0	0	2941	NaN	-0.0	9999.0	9999.0	0.0	1603.0	7.041558	4.249637	20.12906	0.0	3199	3199	3199	0.0	20	104	315	534	645	5000	0	258	2020-02-29_151830
162	5000	1801	0	0	0	0	0	2941	NaN	-0.0	9999.0	9999.0	0.0	1603.0	7.041558	4.249637	20.12906	0.0	3199	3199	3199	0.0	20	104	315	534	645	5000	0	258	2020-02-29_151830
163	5000	1801	0	0	0	0	0	2941	NaN	-0.0	9999.0	9999.0	0.0	1603.0	7.041558	4.249637	20.12906	0.0	3199	3199	3199	0.0	20	104	315	534	645	5000	0	258	2020-02-29_151830
163	5000	1801	0	0	0	0	0	2941	NaN	-0.0	9999.0	9999.0	0.0	1603.0	7.041558	4.249637	20.12906	0.0	3199	3199	3199	0.0	20	104	315	534	645	5000	0	258	2020-02-29_151831
163	5000	1801	0	0	0	0	0	2941	NaN	-0.0	9999.0	9999.0	0.0	1603.0	7.041558	4.249637	20.12906	0.0	3199	3199	3199	0.0	20	104	315	534	645	5000	0	258	2020-02-29_151831
164	5000	1801	0	0	0	0	0	2941	NaN	-0.0	9999.0	9999.0	0.0	1603.0	7.041558	4.249637	20.12906	0.0	3199	3199	3199	0.0	20	104	315	534	645	5000	0	258	2020-02-29_151831
164	5000	1801	0	0	0	0	0	2941	NaN	-0.0	9999.0	9999.0	0.0	1603.0	7.041558	4.249637	20.12906	0.0	3199	3199	3199	0.0	20	104	315	534	645	5000	0	258	2020-02-29_151831
164	5000	1801	0	0	0	0	0	2941	NaN	-0.0	9999.0	9999.0	0.0	1603.0	7.041558	4.249637	20.12906	0.0	3199	3199	3199	0.0	20	104	315	534	645	5000	0	258	2020-02-29_151831
165	5000	1801	0	0	0	0	0	2941	NaN	-0.0	9999.0	9999.0	0.0	1603.0	7.041558	4.249637	20.12906	0.0	3199	3199	3199	0.0	20	104	315	534	645	5000	0	258	2020-02-29_151831
165	5000	1801	0	0	0	0	0	2941	NaN	-0.0	9999.0	9999.0	0.0	1603.0	7.041558	4.249637	20.12906	0.0	3199	3199	3199	0.0	20	104	315	534	645	5000	0	258	2020-02-29_151831
165	5000	1801	0	0	0	0	0	2941	NaN	-0.0	9999.0	9999.0	0.0	1603.0	7.041558	4.249637	20.12906	0.0	3199	3199	3199	0.0	20	104	315	534	645	5000	0	258	2020-02-29_151832
