# Supplementary material for: Discrete simulation analysis of COVID-19 and prediction of isolation bed numbers
Source: PeerJ. 2021 Jun 23;9:e11629. doi: 10.7717/peerj.11629 (PMC8234972; doi:10.7717/peerj.11629)
Supplement: Supplemental Information 3 [file peerj-09-11629-s003.zip › raw_data/Hospital response time_output_2020-02-29_151839.csv]

worldTime(Day)	CITY_PERSON_SIZE	NORMAL	SHADOW	SUPER	CONFIRMED	DIAGNOSIS	FREEZE	CURED	shadow_average	shadow_std	shadow_max	shadow_min	real_countTmp	max_count	count_shadow_average	count_shadow_std	count_shadow_max	count_shadow_min	sum_confirmed_mark	sum_diagnosis_mark	sum_freeze_mark	r0	G1num	G2num	G3Num	G4Num	G5Num	BED_CanUse	BED_Need	DEATH	recordTime
0	5000	4978	22	0	0	0	0	0	NaN	-0.0	9999.0	9999.0	0.0	0.0	NaN	-0.0	9999.0	9999.0	0	0	0	0.0	0	0	0	0	0	5000	0	0	2020-02-29_151840
0	5000	4972	27	0	1	0	0	0	NaN	-0.0	9999.0	9999.0	0.0	0.0	NaN	-0.0	9999.0	9999.0	1	0	0	0.0	0	0	0	0	0	5000	0	0	2020-02-29_151841
0	5000	4969	28	0	3	0	0	0	NaN	-0.0	9999.0	9999.0	0.0	0.0	NaN	-0.0	9999.0	9999.0	3	0	0	0.0	0	0	0	0	0	5000	0	0	2020-02-29_151841
1	5000	4966	31	0	3	0	0	0	NaN	-0.0	9999.0	9999.0	0.0	0.0	NaN	-0.0	9999.0	9999.0	3	0	0	0.0	0	0	0	0	0	5000	0	0	2020-02-29_151841
1	5000	4963	34	0	3	0	0	0	NaN	-0.0	9999.0	9999.0	0.0	0.0	NaN	-0.0	9999.0	9999.0	3	0	0	0.0	0	0	0	0	0	5000	0	0	2020-02-29_151841
1	5000	4959	37	0	4	0	0	0	NaN	-0.0	9999.0	9999.0	0.0	0.0	NaN	-0.0	9999.0	9999.0	4	0	0	0.0	0	0	0	0	0	5000	0	0	2020-02-29_151842
2	5000	4956	40	0	4	0	0	0	NaN	-0.0	9999.0	9999.0	0.0	0.0	NaN	-0.0	9999.0	9999.0	4	0	0	0.0	0	0	0	0	0	5000	0	0	2020-02-29_151842
2	5000	4950	45	0	5	0	0	0	NaN	-0.0	9999.0	9999.0	0.0	0.0	NaN	-0.0	9999.0	9999.0	5	0	0	0.0	0	0	0	0	0	5000	0	0	2020-02-29_151842
2	5000	4942	50	0	8	0	0	0	NaN	-0.0	9999.0	9999.0	0.0	0.0	NaN	-0.0	9999.0	9999.0	8	0	0	0.0	0	0	0	0	0	5000	0	0	2020-02-29_151842
3	5000	4931	60	0	9	0	0	0	NaN	-0.0	9999.0	9999.0	0.0	0.0	NaN	-0.0	9999.0	9999.0	9	0	0	0.0	0	0	0	0	0	5000	0	0	2020-02-29_151842
3	5000	4919	69	0	12	0	0	0	NaN	-0.0	9999.0	9999.0	0.0	0.0	NaN	-0.0	9999.0	9999.0	12	0	0	0.0	0	0	0	0	0	5000	0	0	2020-02-29_151842
3	5000	4909	77	0	14	0	0	0	NaN	-0.0	9999.0	9999.0	0.0	0.0	NaN	-0.0	9999.0	9999.0	14	0	0	0.0	0	0	0	0	0	5000	0	0	2020-02-29_151843
4	5000	4899	85	0	16	0	0	0	NaN	-0.0	9999.0	9999.0	0.0	0.0	NaN	-0.0	9999.0	9999.0	16	0	0	0.0	0	0	0	0	0	5000	0	0	2020-02-29_151843
4	5000	4886	98	0	16	0	0	0	NaN	-0.0	9999.0	9999.0	0.0	0.0	NaN	-0.0	9999.0	9999.0	16	0	0	0.0	0	0	0	0	0	5000	0	0	2020-02-29_151843
4	5000	4868	115	0	17	0	0	0	NaN	-0.0	9999.0	9999.0	0.0	0.0	NaN	-0.0	9999.0	9999.0	17	0	0	0.0	0	0	0	0	0	5000	0	0	2020-02-29_151843
5	5000	4852	129	0	18	0	1	0	0.0	NaN	0.0	0.0	1.0	1.0	0.0	NaN	0.0	0.0	19	1	1	4.0	1	0	0	0	0	4999	0	0	2020-02-29_151843
5	5000	4825	151	0	21	0	3	0	0.0	0.0	0.0	0.0	3.0	3.0	0.0	0.0	0.0	0.0	24	3	3	3.0	1	0	2	0	0	4997	0	0	2020-02-29_151844
5	5000	4804	168	0	25	0	3	0	0.0	0.0	0.0	0.0	3.0	3.0	0.0	0.0	0.0	0.0	28	3	3	3.0	1	0	2	0	0	4997	0	0	2020-02-29_151844
6	5000	4773	194	0	30	0	3	0	0.0	0.0	0.0	0.0	3.0	3.0	0.0	0.0	0.0	0.0	33	3	3	3.0	1	0	2	0	0	4997	0	0	2020-02-29_151844
6	5000	4758	204	0	34	0	4	0	0.0	0.0	0.0	0.0	4.0	4.0	0.0	0.0	0.0	0.0	38	4	4	2.5	1	0	3	0	0	4996	0	0	2020-02-29_151844
6	5000	4738	214	0	44	0	4	0	0.0	0.0	0.0	0.0	4.0	4.0	0.0	0.0	0.0	0.0	48	4	4	2.5	1	0	3	0	0	4996	0	0	2020-02-29_151844
7	5000	4713	234	0	49	0	4	0	0.0	0.0	0.0	0.0	4.0	4.0	0.0	0.0	0.0	0.0	53	4	4	2.5	1	0	3	0	0	4996	0	0	2020-02-29_151845
7	5000	4694	242	0	58	0	6	0	0.35704663	0.8745820886700918	2.1422799	0.0	6.0	6.0	0.35704663	0.8745821	2.1422799	0.0	64	6	6	2.6666667	2	0	3	1	0	4994	0	0	2020-02-29_151845
7	5000	4658	267	0	67	0	8	0	0.70544577	1.0722045881065394	2.5598779	0.0	8.0	8.0	0.70544577	1.0722046	2.5598779	0.0	75	8	8	3.625	3	1	3	1	0	4992	0	0	2020-02-29_151845
8	5000	4625	287	0	77	0	11	0	0.63624537	0.9701588753240658	2.5598779	0.0	11.0	11.0	0.63624537	0.9701589	2.5598779	0.0	88	11	11	3.4545455	3	1	6	1	0	4989	0	0	2020-02-29_151845
8	5000	4594	311	0	82	0	13	0	0.5520842	0.9098735583147591	2.5598779	0.0	13.0	13.0	0.5520842	0.90987355	2.5598779	0.0	95	13	13	3.0	3	3	6	1	0	4987	0	0	2020-02-29_151846
8	5000	4559	334	0	93	0	14	0	0.68813956	1.011603860701875	2.5598779	0.0	14.0	14.0	0.68813956	1.0116038	2.5598779	0.0	107	14	14	2.9285715	3	4	6	1	0	4986	0	0	2020-02-29_151846
9	5000	4515	367	0	102	0	16	0	0.8705165	1.2132327569333234	3.736225	0.0	16.0	16.0	0.8705165	1.2132328	3.736225	0.0	118	16	16	2.75	4	4	7	1	0	4984	0	0	2020-02-29_151846
9	5000	4488	384	0	112	0	16	0	0.8705165	1.2132327569333234	3.736225	0.0	16.0	16.0	0.8705165	1.2132328	3.736225	0.0	128	16	16	2.75	4	4	7	1	0	4984	0	0	2020-02-29_151846
9	5000	4454	409	0	118	0	19	0	0.74280703	1.14878092710686	3.736225	0.0	19.0	19.0	0.74280703	1.148781	3.736225	0.0	137	19	19	2.7894738	4	5	7	2	1	4981	0	0	2020-02-29_151847
10	5000	4405	449	0	125	0	21	0	0.6720635	1.1124969396656248	3.736225	0.0	21.0	21.0	0.6720635	1.112497	3.736225	0.0	146	21	21	2.7619047	4	5	7	4	1	4979	0	0	2020-02-29_151847
10	5000	4380	459	0	135	0	26	0	0.9215921	1.4101805962233502	5.084342	0.0	26.0	26.0	0.9215921	1.4101806	5.084342	0.0	161	26	26	2.6538463	5	5	8	6	2	4974	0	0	2020-02-29_151847
10	5000	4342	490	0	139	0	29	0	0.9019732	1.3452575566041114	5.084342	0.0	29.0	29.0	0.9019732	1.3452575	5.084342	0.0	168	29	29	2.413793	5	6	10	6	2	4971	0	0	2020-02-29_151848
11	5000	4301	519	0	146	0	34	0	1.2297873	1.7348200596440144	5.781452	0.0	34.0	34.0	1.2297873	1.73482	5.781452	0.0	180	34	34	2.3235295	6	8	12	6	2	4966	0	0	2020-02-29_151848
11	5000	4258	537	0	165	0	40	0	1.293779	1.8485008712572517	6.063396	0.0	40.0	40.0	1.293779	1.8485008	6.063396	0.0	205	40	40	2.275	7	9	13	8	3	4960	0	0	2020-02-29_151848
11	5000	4221	554	0	177	0	48	0	1.8267192	2.2067609503312173	6.601847	0.0	48.0	48.0	1.8267192	2.206761	6.601847	0.0	225	48	48	2.4375	9	10	14	11	4	4952	0	0	2020-02-29_151849
12	5000	4174	579	0	190	0	57	0	1.8067337	2.3029831613578513	6.9399657	0.0	57.0	57.0	1.8067337	2.302983	6.9399657	0.0	247	57	57	2.368421	11	10	15	15	4	4943	0	0	2020-02-29_151849
12	5000	4126	616	0	191	0	67	0	1.8957232	2.3615784114086074	7.1704736	0.0	67.0	67.0	1.8957232	2.3615785	7.1704736	0.0	258	67	67	2.2537313	13	10	18	17	5	4933	0	0	2020-02-29_151849
12	5000	4086	640	0	195	0	79	0	1.8880032	2.34430423541294	7.497625	0.0	79.0	79.0	1.8880032	2.3443043	7.497625	0.0	274	79	79	2.177215	14	13	18	21	6	4921	0	0	2020-02-29_151850
13	5000	4048	653	0	210	0	89	0	2.0783768	2.4706633673925684	7.9819674	0.0	89.0	89.0	2.0783768	2.4706633	7.9819674	0.0	299	89	89	2.1797752	15	15	21	23	8	4911	0	0	2020-02-29_151850
13	5000	4016	665	0	220	0	99	0	2.1507328	2.5368930410198036	7.9819674	0.0	99.0	99.0	2.1507328	2.5368931	7.9819674	0.0	319	99	99	2.1414142	15	19	21	24	12	4901	0	0	2020-02-29_151850
13	5000	3973	681	0	237	0	109	0	2.1979673	2.534789166081786	8.551174	0.0	109.0	109.0	2.1979673	2.534789	8.551174	0.0	346	109	109	2.1284404	15	21	23	28	12	4891	0	0	2020-02-29_151851
14	5000	3921	720	0	239	0	120	0	2.1988363	2.5087328971732186	8.551174	0.0	120.0	120.0	2.1988363	2.5087328	8.551174	0.0	359	120	120	2.0333333	15	21	27	31	15	4880	0	0	2020-02-29_151851
14	5000	3883	726	0	261	0	129	0	2.1636174	2.469102375619586	8.551174	0.0	129.0	129.0	2.1636174	2.4691024	8.551174	0.0	391	130	130	1.9767442	15	21	31	34	15	4871	0	1	2020-02-29_151852
14	5000	3843	732	0	286	0	138	0	2.2608895	2.4846805408616857	8.551174	0.0	138.0	138.0	2.2608895	2.4846807	8.551174	0.0	425	139	139	1.9782609	15	22	34	38	15	4862	0	1	2020-02-29_151852
15	5000	3811	738	0	300	0	150	0	2.3294697	2.610809754055032	9.838887	0.0	150.0	150.0	2.3294697	2.6108098	9.838887	0.0	451	151	151	2.0	17	23	34	41	19	4850	0	1	2020-02-29_151852
15	5000	3761	761	0	316	0	160	0	2.4332128	2.6475876426418767	9.838887	0.0	160.0	160.0	2.4332128	2.6475875	9.838887	0.0	478	162	162	1.98125	17	24	40	44	20	4840	0	2	2020-02-29_151853
15	5000	3724	771	0	336	0	167	0	2.4381409	2.6314252600213384	9.838887	0.0	167.0	167.0	2.4381409	2.6314251	9.838887	0.0	505	169	169	1.9760479	17	24	42	46	21	4833	0	2	2020-02-29_151853
16	5000	3694	772	0	344	0	187	0	2.5345223	2.7269072656254822	9.838887	0.0	187.0	187.0	2.5345223	2.7269073	9.838887	0.0	534	190	190	1.8663101	17	25	45	54	25	4813	0	3	2020-02-29_151854
16	5000	3665	763	0	365	0	204	0	2.5906334	2.6866518500923666	9.838887	0.0	204.0	204.0	2.5906334	2.686652	9.838887	0.0	572	207	207	1.8578432	17	25	47	58	30	4796	0	3	2020-02-29_151854
16	5000	3638	759	0	375	0	224	0	2.6954644	2.6957826950607977	9.838887	0.0	224.0	224.0	2.6954644	2.6957827	9.838887	0.0	603	228	228	1.8214285	17	26	49	63	37	4776	0	4	2020-02-29_151854
17	5000	3609	765	0	377	0	245	0	2.8291745	2.766074537391397	11.315966	0.0	245.0	245.0	2.8291745	2.7660744	11.315966	0.0	626	249	249	1.8530612	17	28	51	70	44	4755	0	4	2020-02-29_151855
17	5000	3584	761	0	395	0	255	0	2.8277063	2.761176114006902	11.315966	0.0	255.0	255.0	2.8277063	2.761176	11.315966	0.0	655	260	260	1.8549019	17	29	52	72	46	4745	0	5	2020-02-29_151855
17	5000	3563	751	0	408	0	273	0	2.9037044	2.8067795115851286	11.315966	0.0	273.0	273.0	2.9037044	2.8067796	11.315966	0.0	686	278	278	1.8534799	17	31	56	75	52	4727	0	5	2020-02-29_151856
18	5000	3544	737	0	420	0	294	0	3.0217822	2.8156517171491853	11.315966	0.0	294.0	294.0	3.0217822	2.8156517	11.315966	0.0	719	299	299	1.7687075	17	31	58	80	59	4706	0	5	2020-02-29_151856
18	5000	3517	729	0	430	0	318	0	3.1734655	2.9438955607133375	11.315966	0.0	318.0	318.0	3.1734655	2.9438956	11.315966	0.0	754	324	324	1.7861636	17	36	61	82	68	4682	0	6	2020-02-29_151857
18	5000	3491	718	0	442	0	341	0	3.328629	3.028723538889678	13.353096	0.0	341.0	341.0	3.328629	3.0287235	13.353096	0.0	791	349	349	1.744868	18	38	65	87	72	4659	0	8	2020-02-29_151857
19	5000	3455	723	0	453	0	359	1	3.2816842	3.0517057808064365	13.353096	0.0	359.0	359.0	3.2816842	3.0517058	13.353096	0.0	822	369	369	1.6852368	18	38	66	95	76	4641	0	9	2020-02-29_151858
19	5000	3425	725	0	456	0	384	1	3.3502605	3.0585047293578596	13.353096	0.0	384.0	384.0	3.3502605	3.0585048	13.353096	0.0	850	394	394	1.6276041	18	38	70	102	78	4616	0	9	2020-02-29_151858
19	5000	3410	708	0	453	0	418	2	3.5162466	3.1742526759316405	13.353096	0.0	418.0	418.0	3.5162466	3.1742527	13.353096	0.0	882	429	429	1.6196172	18	40	73	110	86	4582	0	9	2020-02-29_151859
20	5000	3385	713	0	447	0	444	2	3.5982246	3.2032351591194708	13.353096	0.0	444.0	444.0	3.5982246	3.2032351	13.353096	0.0	902	455	455	1.6216216	18	42	79	112	94	4556	0	9	2020-02-29_151859
20	5000	3348	715	0	456	0	469	2	3.666751	3.2105871598811717	13.353096	0.0	469.0	469.0	3.666751	3.2105873	13.353096	0.0	937	481	481	1.6162047	18	42	82	116	98	4531	0	10	2020-02-29_151859
20	5000	3328	705	0	459	0	496	2	3.7063472	3.209980991580572	13.353096	0.0	496.0	496.0	3.7063472	3.209981	13.353096	0.0	967	508	508	1.5745968	18	42	87	121	108	4504	0	10	2020-02-29_151900
21	5000	3305	698	0	462	0	523	2	3.8107958	3.223014155078356	13.353096	0.0	523.0	523.0	3.8107958	3.223014	13.353096	0.0	997	535	535	1.5564053	18	44	91	123	116	4477	0	10	2020-02-29_151900
21	5000	3285	681	0	458	0	560	6	3.9507794	3.284488206358787	16.240875	0.0	560.0	560.0	3.9507794	3.2844882	16.240875	0.0	1034	576	576	1.5125	19	45	100	130	126	4440	0	10	2020-02-29_151901
21	5000	3261	668	0	467	0	586	7	4.043644	3.3362500939881934	16.240875	0.0	586.0	586.0	4.043644	3.33625	16.240875	0.0	1071	604	604	1.5119454	19	47	104	135	135	4414	0	11	2020-02-29_151901
22	5000	3236	656	0	480	0	608	7	4.1173506	3.373208453489188	16.240875	0.0	608.0	608.0	4.1173506	3.3732085	16.240875	0.0	1108	628	628	1.5263158	19	49	107	140	141	4392	0	13	2020-02-29_151902
22	5000	3220	635	0	486	0	636	10	4.2245274	3.4538544449699344	16.609373	0.0	636.0	636.0	4.2245274	3.4538546	16.609373	0.0	1145	659	659	1.5172956	19	50	111	146	147	4364	0	13	2020-02-29_151902
22	5000	3204	614	0	494	0	662	12	4.3097353	3.4746833437443523	16.609373	0.0	662.0	662.0	4.3097353	3.4746833	16.609373	0.0	1182	688	688	1.5060422	19	51	118	151	150	4338	0	14	2020-02-29_151903
23	5000	3180	606	0	494	0	687	13	4.4212937	3.535714492137292	17.94052	0.0	687.0	687.0	4.4212937	3.5357144	17.94052	0.0	1214	720	720	1.4730713	20	52	118	155	154	4313	0	20	2020-02-29_151903
23	5000	3154	598	0	492	0	721	15	4.509267	3.5551769548416035	17.94052	0.0	721.0	721.0	4.509267	3.555177	17.94052	0.0	1248	756	756	1.443828	20	53	119	161	163	4279	0	20	2020-02-29_151904
23	5000	3131	585	0	491	0	754	17	4.6051483	3.5838450724375437	17.94052	0.0	754.0	754.0	4.6051483	3.5838451	17.94052	0.0	1284	793	793	1.4456234	20	55	123	167	170	4246	0	22	2020-02-29_151904
24	5000	3111	582	0	484	0	780	21	4.6669927	3.5951162643626238	17.94052	0.0	780.0	780.0	4.6669927	3.5951164	17.94052	0.0	1307	823	823	1.4115385	20	56	129	169	177	4220	0	22	2020-02-29_151905
24	5000	3092	565	0	492	0	803	24	4.707088	3.59852468672364	17.94052	0.0	803.0	803.0	4.707088	3.5985246	17.94052	0.0	1343	851	851	1.3947697	20	56	132	171	187	4197	0	24	2020-02-29_151905
24	5000	3070	555	0	491	0	833	27	4.836208	3.6664103649611337	17.94052	0.0	833.0	833.0	4.836208	3.6664104	17.94052	0.0	1375	884	884	1.3745499	20	58	135	179	191	4167	0	24	2020-02-29_151906
25	5000	3055	545	0	498	0	841	34	4.9442444	3.67313314756639	17.94052	0.0	841.0	841.0	4.9442444	3.6731331	17.94052	0.0	1400	902	902	1.3543401	20	58	138	181	192	4159	0	27	2020-02-29_151906
25	5000	3034	532	0	495	0	872	39	5.0889897	3.726863696963852	17.94052	0.0	872.0	872.0	5.0889897	3.7268636	17.94052	0.0	1434	939	939	1.3509175	20	59	141	189	201	4128	0	28	2020-02-29_151907
25	5000	3009	536	0	487	0	895	45	5.164191	3.726870861930795	17.94052	0.0	895.0	895.0	5.164191	3.7268708	17.94052	0.0	1455	968	968	1.3329608	20	59	145	193	206	4105	0	28	2020-02-29_151907
26	5000	2981	534	0	485	0	918	51	5.2460575	3.767828205800755	17.94052	0.0	918.0	918.0	5.2460575	3.7678282	17.94052	0.0	1485	1000	1000	1.3159041	20	62	145	197	212	4082	0	31	2020-02-29_151908
26	5000	2958	525	0	480	0	944	61	5.365523	3.804181388389176	17.94052	0.0	944.0	944.0	5.365523	3.8041813	17.94052	0.0	1517	1037	1037	1.2934322	20	63	153	203	216	4056	0	32	2020-02-29_151908
26	5000	2937	514	0	474	0	976	64	5.485011	3.857104664568051	17.94052	0.0	976.0	976.0	5.485011	3.8571048	17.94052	0.0	1549	1075	1075	1.2756147	20	64	155	214	224	4024	0	35	2020-02-29_151909
27	5000	2919	508	0	462	0	1000	73	5.5660853	3.877443097187092	17.94052	0.0	1000.0	1000.0	5.5660853	3.877443	17.94052	0.0	1573	1111	1111	1.273	20	64	156	216	229	4000	0	38	2020-02-29_151909
27	5000	2901	501	0	450	0	1029	78	5.684378	3.9219032073811313	17.94052	0.0	1029.0	1029.0	5.684378	3.9219031	17.94052	0.0	1598	1148	1148	1.2546161	20	64	159	217	238	3971	0	41	2020-02-29_151909
27	5000	2882	500	0	435	0	1056	86	5.7673354	3.9282262675266963	17.94052	0.0	1056.0	1056.0	5.7673354	3.9282262	17.94052	0.0	1618	1183	1183	1.2291666	20	64	164	223	242	3944	0	41	2020-02-29_151910
28	5000	2867	492	0	425	0	1082	93	5.8125744	3.940325374238859	17.94052	0.0	1082.0	1082.0	5.8125744	3.9403253	17.94052	0.0	1641	1216	1216	1.2190388	20	64	164	230	251	3918	0	41	2020-02-29_151910
28	5000	2855	476	0	421	0	1104	101	5.927985	3.9729588336170467	17.94052	0.0	1104.0	1104.0	5.927985	3.9729588	17.94052	0.0	1669	1248	1248	1.2182971	20	65	165	236	257	3896	0	43	2020-02-29_151911
28	5000	2837	470	0	409	0	1122	118	6.0475717	4.000570733361298	17.94052	0.0	1122.0	1122.0	6.0475717	4.000571	17.94052	0.0	1693	1284	1284	1.1880571	20	65	165	244	263	3878	0	44	2020-02-29_151911
29	5000	2819	464	0	408	0	1132	132	6.107088	4.031888925944913	19.354616	0.0	1132.0	1132.0	6.107088	4.031889	19.354616	0.0	1717	1309	1309	1.1810954	20	65	166	247	267	3868	0	45	2020-02-29_151912
29	5000	2796	469	0	392	0	1149	147	6.1827526	4.038328594772281	19.354616	0.0	1149.0	1149.0	6.1827526	4.0383286	19.354616	0.0	1735	1343	1343	1.1845083	20	66	167	254	272	3851	0	47	2020-02-29_151912
29	5000	2782	465	0	378	0	1160	160	6.3022027	4.034524223705928	19.354616	0.0	1160.0	1160.0	6.3022027	4.0345244	19.354616	0.0	1753	1375	1375	1.1577586	20	66	169	259	278	3840	0	55	2020-02-29_151913
30	5000	2764	463	0	371	0	1181	164	6.3538346	4.067402390596638	20.50657	0.0	1181.0	1181.0	6.3538346	4.0674024	20.50657	0.0	1773	1402	1402	1.1447926	20	66	171	259	288	3819	0	57	2020-02-29_151913
30	5000	2750	455	0	361	0	1203	173	6.418765	4.098951922181031	20.946629	0.0	1203.0	1203.0	6.418765	4.098952	20.946629	0.0	1795	1434	1434	1.1388196	20	67	174	261	298	3797	0	58	2020-02-29_151914
30	5000	2731	455	0	355	0	1210	190	6.4648976	4.121850863509696	20.946629	0.0	1210.0	1210.0	6.4648976	4.121851	20.946629	0.0	1814	1459	1459	1.1123967	20	68	177	262	300	3790	0	59	2020-02-29_151914
31	5000	2712	444	0	356	0	1224	203	6.522747	4.137512880057487	20.946629	0.0	1224.0	1224.0	6.522747	4.1375127	20.946629	0.0	1844	1488	1488	1.1037582	20	68	179	269	301	3776	0	61	2020-02-29_151915
31	5000	2702	439	0	340	0	1239	217	6.569369	4.1567504122653505	20.946629	0.0	1239.0	1239.0	6.569369	4.15675	20.946629	0.0	1859	1519	1519	1.0790961	20	68	180	274	309	3761	0	63	2020-02-29_151915
31	5000	2692	426	0	332	0	1254	232	6.673399	4.1805432735923125	20.946629	0.0	1254.0	1254.0	6.673399	4.1805434	20.946629	0.0	1882	1550	1550	1.0773525	20	68	181	276	312	3746	0	64	2020-02-29_151916
32	5000	2681	415	0	331	0	1261	246	6.766021	4.1915332103033816	20.946629	0.0	1261.0	1261.0	6.766021	4.191533	20.946629	0.0	1904	1573	1573	1.0745441	20	68	185	277	316	3739	0	66	2020-02-29_151916
32	5000	2671	402	0	329	0	1270	261	6.824706	4.19952260891905	20.946629	0.0	1270.0	1270.0	6.824706	4.1995225	20.946629	0.0	1927	1598	1598	1.0771654	20	68	187	282	320	3730	0	67	2020-02-29_151917
32	5000	2659	392	0	328	0	1271	279	6.889653	4.224770100675829	20.946629	0.0	1271.0	1271.0	6.889653	4.22477	20.946629	0.0	1949	1621	1621	1.0629426	20	68	188	284	323	3729	0	71	2020-02-29_151917
33	5000	2648	387	0	322	0	1268	301	6.9735804	4.2588836722393575	20.946629	0.0	1268.0	1271.0	6.889653	4.22477	20.946629	0.0	1965	1643	1643	1.0339117	20	68	188	286	328	3732	0	74	2020-02-29_151918
33	5000	2641	376	0	313	0	1274	318	7.011826	4.251872379515812	20.946629	0.0	1274.0	1274.0	7.011826	4.2518725	20.946629	0.0	1983	1670	1670	1.0196233	20	68	188	288	334	3726	0	78	2020-02-29_151918
33	5000	2627	367	0	310	0	1278	339	7.059786	4.259549127995087	20.946629	0.0	1278.0	1278.0	7.059786	4.259549	20.946629	0.0	2006	1696	1696	1.0117371	20	68	188	289	344	3722	0	79	2020-02-29_151919
34	5000	2611	368	0	301	0	1277	361	7.114207	4.289908014836313	20.946629	0.0	1277.0	1278.0	7.059786	4.259549	20.946629	0.0	2021	1720	1720	1.0062647	20	68	188	291	346	3723	0	82	2020-02-29_151919
34	5000	2596	364	0	305	0	1268	383	7.1373487	4.289026479100792	20.946629	0.0	1268.0	1278.0	7.059786	4.259549	20.946629	0.0	2040	1735	1735	0.9881703	20	68	189	295	348	3732	0	84	2020-02-29_151920
34	5000	2584	355	0	308	0	1262	406	7.2019258	4.281223714706034	20.946629	0.0	1262.0	1278.0	7.059786	4.259549	20.946629	0.0	2061	1753	1753	0.9857369	20	68	189	295	353	3738	0	85	2020-02-29_151920
35	5000	2574	356	0	297	0	1265	421	7.21854	4.276358601591347	20.946629	0.0	1265.0	1278.0	7.059786	4.259549	20.946629	0.0	2070	1773	1773	0.96996045	20	68	190	296	354	3735	0	87	2020-02-29_151921
35	5000	2562	342	0	297	0	1261	446	7.260729	4.3205418448252235	20.946629	0.0	1261.0	1278.0	7.059786	4.259549	20.946629	0.0	2096	1799	1799	0.9563838	20	68	190	299	357	3739	0	92	2020-02-29_151921
35	5000	2553	330	0	303	0	1244	474	7.2860804	4.33077668305199	20.946629	0.0	1244.0	1278.0	7.059786	4.259549	20.946629	0.0	2117	1814	1814	0.94212216	20	68	191	301	360	3756	0	96	2020-02-29_151922
36	5000	2539	323	0	293	0	1250	497	7.3092203	4.334394520644804	20.946629	0.0	1250.0	1278.0	7.059786	4.259549	20.946629	0.0	2138	1845	1845	0.932	20	68	192	302	363	3750	0	98	2020-02-29_151922
36	5000	2526	314	0	301	0	1238	520	7.3560944	4.35493664420607	20.946629	0.0	1238.0	1278.0	7.059786	4.259549	20.946629	0.0	2160	1859	1859	0.92487884	20	68	192	303	365	3762	0	101	2020-02-29_151923
36	5000	2513	311	0	292	0	1235	547	7.4431224	4.388777917888855	20.946629	0.0	1235.0	1278.0	7.059786	4.259549	20.946629	0.0	2176	1884	1884	0.92145747	20	68	193	305	369	3765	0	102	2020-02-29_151923
37	5000	2507	306	0	283	0	1216	583	7.5183764	4.36575648793128	20.946629	0.0	1216.0	1278.0	7.059786	4.259549	20.946629	0.0	2187	1904	1904	0.9292763	20	68	193	308	371	3784	0	105	2020-02-29_151924
37	5000	2501	298	0	273	0	1221	602	7.5459065	4.3851734133176725	20.946629	0.0	1221.0	1278.0	7.059786	4.259549	20.946629	0.0	2201	1928	1928	0.92137593	20	68	194	311	372	3779	0	105	2020-02-29_151924
37	5000	2489	304	0	256	0	1213	630	7.5729556	4.399620317203165	20.946629	0.0	1213.0	1278.0	7.059786	4.259549	20.946629	0.0	2207	1951	1951	0.90931576	20	68	194	313	376	3787	0	108	2020-02-29_151925
38	5000	2480	295	0	260	0	1190	664	7.550362	4.399844661051324	20.946629	0.0	1190.0	1278.0	7.059786	4.259549	20.946629	0.0	2225	1965	1965	0.88235295	20	68	194	313	378	3810	0	111	2020-02-29_151926
38	5000	2474	282	0	261	0	1169	701	7.642233	4.415772017550989	20.946629	0.0	1169.0	1278.0	7.059786	4.259549	20.946629	0.0	2244	1983	1983	0.8879384	20	68	194	315	381	3831	0	113	2020-02-29_151926
38	5000	2464	272	0	258	0	1166	727	7.700118	4.41066418029672	20.946629	0.0	1166.0	1278.0	7.059786	4.259549	20.946629	0.0	2264	2006	2006	0.8825043	20	68	194	320	384	3834	0	113	2020-02-29_151927
39	5000	2452	269	0	258	0	1150	755	7.726982	4.40568722857793	20.946629	0.0	1150.0	1278.0	7.059786	4.259549	20.946629	0.0	2279	2021	2021	0.87391305	20	68	194	321	387	3850	0	116	2020-02-29_151927
39	5000	2446	259	0	254	0	1139	782	7.7992096	4.44641421431184	20.946629	0.0	1139.0	1278.0	7.059786	4.259549	20.946629	0.0	2295	2041	2041	0.8718174	20	68	194	321	390	3861	0	120	2020-02-29_151928
39	5000	2440	251	0	248	0	1124	816	7.83757	4.469003950252567	20.946629	0.0	1124.0	1278.0	7.059786	4.259549	20.946629	0.0	2309	2061	2061	0.8647687	20	68	194	321	393	3876	0	121	2020-02-29_151928
40	5000	2428	252	0	247	0	1109	841	7.8426237	4.487967192150837	20.946629	0.0	1109.0	1278.0	7.059786	4.259549	20.946629	0.0	2320	2073	2073	0.85843104	20	68	195	321	395	3891	0	123	2020-02-29_151929
40	5000	2420	249	0	235	0	1107	864	7.8945003	4.461898780307327	20.946629	0.0	1107.0	1278.0	7.059786	4.259549	20.946629	0.0	2331	2096	2096	0.8518519	20	68	195	323	396	3893	0	125	2020-02-29_151929
40	5000	2414	238	0	229	0	1099	892	7.9470506	4.477633096920154	20.946629	0.0	1099.0	1278.0	7.059786	4.259549	20.946629	0.0	2348	2119	2119	0.85350317	20	68	195	324	398	3901	0	128	2020-02-29_151930
41	5000	2407	231	0	220	0	1090	923	7.96219	4.4864488651036085	20.946629	0.0	1090.0	1278.0	7.059786	4.259549	20.946629	0.0	2362	2142	2142	0.8614679	20	68	196	324	399	3910	0	129	2020-02-29_151930
41	5000	2400	231	0	205	0	1072	959	7.939329	4.534587183693095	20.946629	0.0	1072.0	1278.0	7.059786	4.259549	20.946629	0.0	2369	2164	2164	0.8395522	20	68	197	324	401	3928	0	133	2020-02-29_151931
41	5000	2391	230	0	203	0	1049	993	7.9622865	4.5478420212416015	20.946629	0.0	1049.0	1278.0	7.059786	4.259549	20.946629	0.0	2379	2176	2176	0.8531935	20	68	197	324	402	3951	0	134	2020-02-29_151931
42	5000	2385	222	0	206	0	1017	1032	7.997899	4.5629263900715005	23.105152	0.0	1017.0	1278.0	7.059786	4.259549	20.946629	0.0	2393	2187	2187	0.8485742	20	68	197	324	403	3983	0	138	2020-02-29_151932
42	5000	2378	223	0	198	0	1000	1059	8.046892	4.576559274241886	23.105152	0.0	1000.0	1278.0	7.059786	4.259549	20.946629	0.0	2399	2201	2201	0.847	20	68	197	324	404	4000	0	142	2020-02-29_151932
42	5000	2371	223	0	199	0	975	1089	8.066829	4.58680916971428	23.105152	0.0	975.0	1278.0	7.059786	4.259549	20.946629	0.0	2406	2207	2207	0.82666665	20	68	197	324	404	4025	0	143	2020-02-29_151933
43	5000	2364	223	0	187	0	963	1120	8.10973	4.585263256306956	23.105152	0.0	963.0	1278.0	7.059786	4.259549	20.946629	0.0	2413	2226	2226	0.8234683	20	68	197	326	407	4037	0	143	2020-02-29_151933
43	5000	2360	214	0	181	0	943	1156	8.137029	4.574824995852386	23.105152	0.0	943.0	1278.0	7.059786	4.259549	20.946629	0.0	2426	2245	2245	0.83563095	20	68	197	326	409	4057	0	146	2020-02-29_151933
43	5000	2354	213	0	168	0	923	1193	8.232387	4.608333353568014	23.105152	0.0	923.0	1278.0	7.059786	4.259549	20.946629	0.0	2433	2265	2265	0.83531964	20	68	197	328	412	4077	0	149	2020-02-29_151934
44	5000	2346	208	0	167	0	905	1223	8.248045	4.604730056654062	23.105152	0.0	905.0	1278.0	7.059786	4.259549	20.946629	0.0	2446	2279	2279	0.8287293	20	68	197	329	413	4095	0	151	2020-02-29_151934
44	5000	2346	200	0	158	0	879	1263	8.231938	4.614808478219808	23.105152	0.0	879.0	1278.0	7.059786	4.259549	20.946629	0.0	2454	2296	2296	0.8202503	20	68	198	331	414	4121	0	154	2020-02-29_151935
44	5000	2342	185	0	163	0	874	1281	8.242683	4.606426162146169	23.105152	0.0	874.0	1278.0	7.059786	4.259549	20.946629	0.0	2473	2310	2310	0.81121284	20	68	198	331	415	4126	0	155	2020-02-29_151935
45	5000	2339	173	0	168	0	862	1301	8.271973	4.584038882425185	23.105152	0.0	862.0	1278.0	7.059786	4.259549	20.946629	0.0	2488	2320	2320	0.8016241	20	68	198	331	415	4138	0	157	2020-02-29_151936
45	5000	2332	176	0	160	0	856	1318	8.229941	4.592957097347121	23.105152	0.0	856.0	1278.0	7.059786	4.259549	20.946629	0.0	2492	2332	2332	0.80140185	20	68	198	331	416	4144	0	158	2020-02-29_151936
45	5000	2327	168	0	157	0	837	1349	8.23318	4.607545030345882	23.105152	0.0	837.0	1278.0	7.059786	4.259549	20.946629	0.0	2505	2348	2348	0.78494626	20	68	198	331	417	4163	0	162	2020-02-29_151937
46	5000	2326	164	0	148	0	830	1368	8.233275	4.6070480421412645	23.105152	0.0	830.0	1278.0	7.059786	4.259549	20.946629	0.0	2510	2362	2362	0.7939759	20	68	198	332	419	4170	0	164	2020-02-29_151937
46	5000	2321	161	0	149	0	809	1394	8.258077	4.600862355876843	23.105152	0.0	809.0	1278.0	7.059786	4.259549	20.946629	0.0	2518	2369	2369	0.80098885	20	68	198	332	419	4191	0	166	2020-02-29_151938
46	5000	2316	157	0	147	0	798	1416	8.308294	4.602432660921334	23.105152	0.0	798.0	1278.0	7.059786	4.259549	20.946629	0.0	2527	2380	2380	0.7882205	20	68	198	332	420	4202	0	166	2020-02-29_151938
47	5000	2314	154	0	139	0	787	1438	8.367756	4.600801829238446	23.105152	0.0	787.0	1278.0	7.059786	4.259549	20.946629	0.0	2532	2393	2393	0.7827192	20	68	198	332	421	4213	0	168	2020-02-29_151939
47	5000	2308	148	0	143	0	774	1459	8.327028	4.602441570982367	23.105152	0.0	774.0	1278.0	7.059786	4.259549	20.946629	0.0	2544	2401	2401	0.78423774	20	68	198	332	424	4226	0	168	2020-02-29_151939
47	5000	2301	144	0	149	0	756	1478	8.314847	4.576600325386747	23.105152	0.0	756.0	1278.0	7.059786	4.259549	20.946629	0.0	2555	2406	2406	0.7777778	20	68	198	332	424	4244	0	172	2020-02-29_151940
48	5000	2294	142	0	151	0	732	1506	8.273787	4.471650149532548	23.105152	0.0	732.0	1278.0	7.059786	4.259549	20.946629	0.0	2564	2413	2413	0.7773224	20	68	198	332	425	4268	0	175	2020-02-29_151940
48	5000	2288	141	0	145	0	716	1535	8.32371	4.4727895125480215	23.105152	0.0	716.0	1278.0	7.059786	4.259549	20.946629	0.0	2571	2426	2426	0.7681564	20	68	198	332	426	4284	0	175	2020-02-29_151941
48	5000	2283	138	0	146	0	704	1553	8.33612	4.490536593719745	23.105152	0.0	704.0	1278.0	7.059786	4.259549	20.946629	0.0	2579	2433	2433	0.76704544	20	68	198	332	426	4296	0	176	2020-02-29_151941
49	5000	2276	140	0	137	0	698	1572	8.344433	4.537931370262867	23.105152	0.0	698.0	1278.0	7.059786	4.259549	20.946629	0.0	2584	2447	2447	0.769341	20	68	198	332	426	4302	0	177	2020-02-29_151941
49	5000	2274	131	0	141	0	684	1592	8.347818	4.524617991471766	23.105152	0.0	684.0	1278.0	7.059786	4.259549	20.946629	0.0	2595	2454	2454	0.7792398	20	68	198	332	426	4316	0	178	2020-02-29_151942
49	5000	2272	129	0	125	0	690	1606	8.390909	4.505182249254632	23.105152	0.0	690.0	1278.0	7.059786	4.259549	20.946629	0.0	2599	2474	2474	0.7826087	20	68	198	332	427	4310	0	178	2020-02-29_151942
50	5000	2267	126	0	118	0	682	1629	8.39302	4.502737272408411	23.105152	0.0	682.0	1278.0	7.059786	4.259549	20.946629	0.0	2607	2489	2489	0.7653959	20	68	198	332	428	4318	0	178	2020-02-29_151943
50	5000	2260	127	0	120	0	663	1652	8.416929	4.51546639028592	23.105152	0.0	663.0	1278.0	7.059786	4.259549	20.946629	0.0	2613	2493	2493	0.7571644	20	68	198	332	428	4337	0	178	2020-02-29_151943
50	5000	2257	125	0	113	0	658	1665	8.4079485	4.534504951281699	23.105152	0.0	658.0	1278.0	7.059786	4.259549	20.946629	0.0	2618	2505	2505	0.7537994	20	68	198	332	429	4342	0	182	2020-02-29_151944
51	5000	2250	129	0	111	0	642	1685	8.490913	4.507181794523252	23.105152	0.0	642.0	1278.0	7.059786	4.259549	20.946629	0.0	2621	2510	2510	0.7429907	20	68	198	332	429	4358	0	183	2020-02-29_151944
51	5000	2248	128	0	105	0	633	1699	8.528689	4.51710396276743	23.105152	0.0	633.0	1278.0	7.059786	4.259549	20.946629	0.0	2624	2519	2519	0.7535545	20	68	198	332	430	4367	0	187	2020-02-29_151944
51	5000	2245	126	0	102	0	619	1719	8.568088	4.557792011224089	23.105152	0.0	619.0	1278.0	7.059786	4.259549	20.946629	0.0	2629	2527	2527	0.7722132	20	68	198	332	430	4381	0	189	2020-02-29_151945
52	5000	2240	129	0	99	0	599	1742	8.562443	4.545023223179741	23.105152	0.0	599.0	1278.0	7.059786	4.259549	20.946629	0.0	2631	2532	2532	0.79632723	20	68	198	332	430	4401	0	191	2020-02-29_151945
52	5000	2234	128	0	94	0	585	1765	8.523173	4.551275162641685	23.105152	0.0	585.0	1278.0	7.059786	4.259549	20.946629	0.0	2638	2544	2544	0.782906	20	68	198	332	430	4415	0	194	2020-02-29_151946
52	5000	2231	118	0	96	0	579	1780	8.550174	4.515907569148831	23.105152	0.0	579.0	1278.0	7.059786	4.259549	20.946629	0.0	2651	2555	2555	0.78238344	20	68	198	332	432	4421	0	196	2020-02-29_151946
53	5000	2227	112	0	97	0	572	1796	8.524858	4.524688811165982	23.105152	0.0	572.0	1278.0	7.059786	4.259549	20.946629	0.0	2661	2564	2564	0.7604895	20	68	198	332	432	4428	0	196	2020-02-29_151947
53	5000	2223	109	0	96	0	561	1814	8.5724535	4.550415129116248	23.105152	0.0	561.0	1278.0	7.059786	4.259549	20.946629	0.0	2668	2572	2572	0.74509805	20	68	198	332	432	4439	0	197	2020-02-29_151947
53	5000	2221	106	0	93	0	546	1835	8.578091	4.596854270405971	23.105152	0.0	546.0	1278.0	7.059786	4.259549	20.946629	0.0	2673	2580	2580	0.75457877	20	68	198	332	432	4454	0	199	2020-02-29_151947
54	5000	2218	104	0	93	0	537	1849	8.55172	4.617365128510032	23.105152	0.0	537.0	1278.0	7.059786	4.259549	20.946629	0.0	2678	2585	2585	0.7281192	20	68	198	332	432	4463	0	199	2020-02-29_151948
54	5000	2213	104	0	88	0	527	1868	8.668909	4.5878949902198265	23.105152	0.0	527.0	1278.0	7.059786	4.259549	20.946629	0.0	2683	2595	2595	0.7305503	20	68	198	332	432	4473	0	200	2020-02-29_151948
54	5000	2212	99	0	89	0	509	1889	8.755884	4.550079579757798	23.105152	0.0	509.0	1278.0	7.059786	4.259549	20.946629	0.0	2689	2600	2600	0.7465619	20	68	198	332	432	4491	0	202	2020-02-29_151949
55	5000	2209	97	0	87	0	486	1918	8.806392	4.5356356739487875	23.105152	0.0	486.0	1278.0	7.059786	4.259549	20.946629	0.0	2694	2607	2607	0.75514406	20	68	198	332	432	4514	0	203	2020-02-29_151949
55	5000	2206	93	0	88	0	479	1931	8.780349	4.541489390608522	23.105152	0.0	479.0	1278.0	7.059786	4.259549	20.946629	0.0	2701	2613	2613	0.75156575	20	68	198	332	433	4521	0	203	2020-02-29_151949
55	5000	2205	91	0	86	0	463	1950	8.751508	4.552457024477748	23.105152	0.0	463.0	1278.0	7.059786	4.259549	20.946629	0.0	2704	2618	2618	0.73218143	20	68	198	332	433	4537	0	205	2020-02-29_151950
56	5000	2201	92	0	86	0	444	1969	8.774557	4.491109755227108	22.513153	0.0	444.0	1278.0	7.059786	4.259549	20.946629	0.0	2707	2621	2621	0.7274775	20	68	198	332	433	4556	0	208	2020-02-29_151950
56	5000	2198	92	0	86	0	429	1987	8.811021	4.511386452860227	22.513153	0.0	429.0	1278.0	7.059786	4.259549	20.946629	0.0	2710	2624	2624	0.7226107	20	68	198	332	434	4571	0	208	2020-02-29_151950
56	5000	2193	90	0	88	0	421	1999	8.806766	4.549918398282575	22.513153	0.0	421.0	1278.0	7.059786	4.259549	20.946629	0.0	2717	2629	2629	0.72921616	20	68	198	332	434	4579	0	209	2020-02-29_151951
57	5000	2189	87	0	92	0	405	2017	8.876279	4.564484256218719	22.513153	0.0	405.0	1278.0	7.059786	4.259549	20.946629	0.0	2724	2632	2632	0.73333335	20	68	198	332	434	4595	0	210	2020-02-29_151951
57	5000	2186	85	0	90	0	397	2032	8.830412	4.6162137264972	22.513153	0.0	397.0	1278.0	7.059786	4.259549	20.946629	0.0	2729	2639	2639	0.74559194	20	68	198	332	434	4603	0	210	2020-02-29_151951
57	5000	2183	79	0	87	0	399	2042	8.899702	4.70768238170147	22.535263	0.0	399.0	1278.0	7.059786	4.259549	20.946629	0.0	2738	2651	2651	0.75438595	20	68	198	332	434	4601	0	210	2020-02-29_151952
58	5000	2179	79	0	81	0	398	2052	8.941079	4.6893961822344545	22.535263	0.0	398.0	1278.0	7.059786	4.259549	20.946629	0.0	2742	2661	2661	0.74120605	20	68	198	332	434	4602	0	211	2020-02-29_151952
58	5000	2174	77	0	81	0	390	2066	8.897366	4.6573272073485015	22.535263	0.0	390.0	1278.0	7.059786	4.259549	20.946629	0.0	2749	2668	2668	0.7358974	20	68	198	332	434	4610	0	212	2020-02-29_151952
58	5000	2174	73	0	80	0	383	2078	8.934514	4.663686459204833	22.535263	0.0	383.0	1278.0	7.059786	4.259549	20.946629	0.0	2753	2673	2673	0.7467363	20	68	198	332	434	4617	0	212	2020-02-29_151953
59	5000	2171	75	0	76	0	371	2094	8.788925	4.66643664383518	22.535263	0.0	371.0	1278.0	7.059786	4.259549	20.946629	0.0	2754	2678	2678	0.7088949	20	68	198	332	434	4629	0	213	2020-02-29_151953
59	5000	2170	72	0	75	0	363	2107	8.879713	4.714756368287198	22.535263	0.0	363.0	1278.0	7.059786	4.259549	20.946629	0.0	2758	2683	2683	0.71900827	20	68	198	332	434	4637	0	213	2020-02-29_151953
59	5000	2169	67	0	75	0	355	2120	8.939765	4.725612677356408	22.535263	0.0	355.0	1278.0	7.059786	4.259549	20.946629	0.0	2764	2689	2689	0.70140845	20	68	198	332	434	4645	0	214	2020-02-29_151954
60	5000	2167	65	0	73	0	352	2128	8.883824	4.748209163978834	22.535263	0.0	352.0	1278.0	7.059786	4.259549	20.946629	0.0	2768	2695	2695	0.7130682	20	68	198	332	434	4648	0	215	2020-02-29_151954
60	5000	2167	63	0	68	0	348	2139	8.791317	4.768769174439765	22.535263	0.0	348.0	1278.0	7.059786	4.259549	20.946629	0.0	2770	2702	2702	0.704023	20	68	198	332	434	4652	0	215	2020-02-29_151954
60	5000	2164	61	0	71	0	343	2146	8.786167	4.7885140483005255	22.535263	0.0	343.0	1278.0	7.059786	4.259549	20.946629	0.0	2775	2704	2704	0.7113703	20	68	198	332	434	4657	0	215	2020-02-29_151955
61	5000	2163	57	0	73	0	334	2158	8.851276	4.8111179894057265	22.535263	0.0	334.0	1278.0	7.059786	4.259549	20.946629	0.0	2780	2707	2707	0.7005988	20	68	198	332	434	4666	0	215	2020-02-29_151955
61	5000	2162	55	0	73	0	330	2164	8.763421	4.800345193848307	22.535263	0.0	330.0	1278.0	7.059786	4.259549	20.946629	0.0	2783	2710	2710	0.7060606	20	68	198	332	434	4670	0	216	2020-02-29_151955
61	5000	2159	57	0	65	0	328	2174	8.696125	4.859619919470941	22.535263	0.0	328.0	1278.0	7.059786	4.259549	20.946629	0.0	2784	2719	2719	0.7042683	20	68	198	332	434	4672	0	217	2020-02-29_151956
62	5000	2157	56	0	63	0	324	2183	8.675155	4.826859885575763	22.535263	0.0	324.0	1278.0	7.059786	4.259549	20.946629	0.0	2787	2724	2724	0.69753087	20	68	198	332	434	4676	0	217	2020-02-29_151956
62	5000	2154	57	0	58	0	317	2194	8.623261	4.897613894202916	22.535263	0.0	317.0	1278.0	7.059786	4.259549	20.946629	0.0	2789	2731	2731	0.7097792	20	68	198	332	434	4683	0	220	2020-02-29_151956
62	5000	2154	52	0	56	0	313	2205	8.592868	4.843275280731655	22.535263	0.0	313.0	1278.0	7.059786	4.259549	20.946629	0.0	2794	2738	2738	0.7028754	20	68	198	332	434	4687	0	220	2020-02-29_151957
63	5000	2152	48	0	58	0	309	2213	8.606249	4.842202216166328	22.535263	0.0	309.0	1278.0	7.059786	4.259549	20.946629	0.0	2800	2742	2742	0.7184466	20	68	198	332	434	4691	0	220	2020-02-29_151957
63	5000	2149	47	0	54	0	310	2220	8.603862	4.844989839430982	22.535263	0.0	310.0	1278.0	7.059786	4.259549	20.946629	0.0	2804	2750	2750	0.7258065	20	68	198	332	434	4690	0	220	2020-02-29_151957
63	5000	2146	50	0	51	0	302	2231	8.610152	4.8474461389296755	22.535263	0.0	302.0	1278.0	7.059786	4.259549	20.946629	0.0	2804	2753	2753	0.7218543	20	68	198	332	434	4698	0	220	2020-02-29_151958
64	5000	2142	50	0	54	0	289	2245	8.582177	4.867213559884589	22.535263	0.0	289.0	1278.0	7.059786	4.259549	20.946629	0.0	2808	2754	2754	0.7301038	20	68	198	332	434	4711	0	220	2020-02-29_151958
64	5000	2142	50	0	50	0	282	2256	8.702824	4.876815066753352	22.535263	0.0	282.0	1278.0	7.059786	4.259549	20.946629	0.0	2808	2758	2758	0.71985817	20	68	198	332	434	4718	0	220	2020-02-29_151958
64	5000	2138	52	0	46	0	281	2263	8.585503	4.8027214679955685	22.535263	0.0	281.0	1278.0	7.059786	4.259549	20.946629	0.0	2810	2764	2764	0.6939502	20	68	198	332	434	4719	0	220	2020-02-29_151959
65	5000	2138	49	0	45	0	271	2277	8.575543	4.821426831603367	22.535263	0.0	271.0	1278.0	7.059786	4.259549	20.946629	0.0	2813	2768	2768	0.701107	20	68	198	332	434	4729	0	220	2020-02-29_151959
65	5000	2137	47	0	46	0	260	2289	8.540439	4.743288619330425	22.535263	0.0	260.0	1278.0	7.059786	4.259549	20.946629	0.0	2816	2770	2770	0.6769231	20	68	198	332	434	4740	0	221	2020-02-29_151959
65	5000	2136	47	0	41	0	258	2296	8.440328	4.7164640636985835	22.535263	0.0	258.0	1278.0	7.059786	4.259549	20.946629	0.0	2817	2776	2776	0.65891474	20	68	198	332	434	4742	0	222	2020-02-29_151959
66	5000	2136	47	0	37	0	254	2303	8.31422	4.731367408575626	22.535263	0.0	254.0	1278.0	7.059786	4.259549	20.946629	0.0	2817	2780	2780	0.6496063	20	68	198	332	434	4746	0	223	2020-02-29_152000
66	5000	2134	45	0	38	0	253	2307	8.223738	4.721929224436336	22.535263	0.0	253.0	1278.0	7.059786	4.259549	20.946629	0.0	2821	2783	2783	0.66007906	20	68	198	332	434	4747	0	223	2020-02-29_152000
66	5000	2133	44	0	39	0	241	2319	8.267868	4.649014579791114	22.535263	0.0	241.0	1278.0	7.059786	4.259549	20.946629	0.0	2823	2784	2784	0.66390043	20	68	198	332	434	4759	0	224	2020-02-29_152000
67	5000	2132	44	0	37	0	232	2331	8.366352	4.6349094527699215	22.535263	0.0	232.0	1278.0	7.059786	4.259549	20.946629	0.0	2824	2787	2787	0.67672414	20	68	198	332	434	4768	0	224	2020-02-29_152001
67	5000	2132	43	0	36	0	229	2336	8.36543	4.618394619661148	22.535263	0.0	229.0	1278.0	7.059786	4.259549	20.946629	0.0	2825	2789	2789	0.65502185	20	68	198	332	434	4771	0	224	2020-02-29_152001
67	5000	2131	41	0	34	0	228	2342	8.418752	4.619132779459511	22.535263	0.0	228.0	1278.0	7.059786	4.259549	20.946629	0.0	2828	2794	2794	0.6535088	20	68	198	332	434	4772	0	224	2020-02-29_152001
68	5000	2130	40	0	29	0	232	2345	8.38642	4.750182700408044	22.793407	0.0	232.0	1278.0	7.059786	4.259549	20.946629	0.0	2830	2801	2801	0.6810345	20	68	198	332	434	4768	0	224	2020-02-29_152001
68	5000	2126	41	0	29	0	230	2350	8.427048	4.73233159349501	22.793407	0.0	230.0	1278.0	7.059786	4.259549	20.946629	0.0	2833	2804	2804	0.6826087	20	68	198	332	434	4770	0	224	2020-02-29_152002
68	5000	2126	40	0	30	0	223	2355	8.431333	4.761191184756472	22.793407	0.0	223.0	1278.0	7.059786	4.259549	20.946629	0.0	2834	2804	2804	0.6995516	20	68	198	332	434	4777	0	226	2020-02-29_152002
69	5000	2125	38	0	29	0	221	2359	8.4449415	4.747119029881419	22.793407	0.0	221.0	1278.0	7.059786	4.259549	20.946629	0.0	2837	2808	2808	0.7058824	20	68	198	332	434	4779	0	228	2020-02-29_152002
69	5000	2121	39	0	32	0	216	2364	8.399541	4.709937348485663	22.793407	0.0	216.0	1278.0	7.059786	4.259549	20.946629	0.0	2840	2808	2808	0.712963	20	68	198	332	434	4784	0	228	2020-02-29_152003
69	5000	2120	39	0	30	0	211	2372	8.44761	4.787636076186039	22.793407	0.0	211.0	1278.0	7.059786	4.259549	20.946629	0.0	2841	2811	2811	0.7156398	20	68	198	332	434	4789	0	228	2020-02-29_152003
70	5000	2118	35	0	34	0	206	2377	8.546606	4.858553016542145	22.793407	0.0	206.0	1278.0	7.059786	4.259549	20.946629	0.0	2847	2813	2813	0.70388347	20	68	198	332	434	4794	0	230	2020-02-29_152003
70	5000	2118	34	0	32	0	203	2383	8.41024	4.915103383650506	22.793407	0.0	203.0	1278.0	7.059786	4.259549	20.946629	0.0	2848	2816	2816	0.6945813	20	68	198	332	434	4797	0	230	2020-02-29_152004
70	5000	2118	33	0	32	0	199	2387	8.398473	4.91707471458176	22.793407	0.0	199.0	1278.0	7.059786	4.259549	20.946629	0.0	2849	2817	2817	0.7035176	20	68	198	332	434	4801	0	231	2020-02-29_152004
71	5000	2116	34	0	33	0	188	2398	8.379361	4.851225762959115	22.793407	0.0	188.0	1278.0	7.059786	4.259549	20.946629	0.0	2850	2817	2817	0.69148934	20	68	198	332	434	4812	0	231	2020-02-29_152004
71	5000	2113	36	0	30	0	190	2400	8.424494	4.863353805307167	22.793407	0.0	190.0	1278.0	7.059786	4.259549	20.946629	0.0	2851	2821	2821	0.68421054	20	68	198	332	434	4810	0	231	2020-02-29_152004
71	5000	2112	36	0	29	0	188	2404	8.311548	4.844493587392405	22.793407	0.0	188.0	1278.0	7.059786	4.259549	20.946629	0.0	2852	2823	2823	0.65957445	20	68	198	332	434	4812	0	231	2020-02-29_152005
72	5000	2112	36	0	28	0	181	2410	8.246233	4.897144396394264	22.793407	0.0	181.0	1278.0	7.059786	4.259549	20.946629	0.0	2852	2824	2824	0.6629834	20	68	198	332	434	4819	0	233	2020-02-29_152005
72	5000	2111	36	0	28	0	173	2419	8.2078	4.897828473403577	22.793407	0.0	173.0	1278.0	7.059786	4.259549	20.946629	0.0	2853	2825	2825	0.6300578	20	68	198	332	434	4827	0	233	2020-02-29_152005
72	5000	2110	36	0	26	0	171	2424	8.258573	4.827553922094246	22.793407	0.0	171.0	1278.0	7.059786	4.259549	20.946629	0.0	2854	2828	2828	0.6374269	20	68	198	332	434	4829	0	233	2020-02-29_152006
73	5000	2108	37	0	25	0	168	2429	8.156872	4.817719836522022	22.793407	0.0	168.0	1278.0	7.059786	4.259549	20.946629	0.0	2855	2830	2830	0.60714287	20	68	198	332	434	4832	0	233	2020-02-29_152006
73	5000	2105	38	0	24	0	163	2437	8.191706	4.965969051207801	22.793407	0.0	163.0	1278.0	7.059786	4.259549	20.946629	0.0	2857	2833	2833	0.63190186	20	68	198	332	434	4837	0	233	2020-02-29_152006
73	5000	2103	39	0	24	0	160	2440	8.295393	5.044236760245122	22.793407	0.0	160.0	1278.0	7.059786	4.259549	20.946629	0.0	2858	2834	2834	0.625	20	68	198	332	434	4840	0	234	2020-02-29_152006
74	5000	2102	37	0	23	0	157	2447	8.270876	5.105644520752501	22.793407	0.0	157.0	1278.0	7.059786	4.259549	20.946629	0.0	2861	2838	2838	0.6178344	20	68	198	332	434	4843	0	234	2020-02-29_152007
74	5000	2100	33	0	27	0	152	2454	8.228323	5.078917080653927	22.793407	0.0	152.0	1278.0	7.059786	4.259549	20.946629	0.0	2867	2840	2840	0.6315789	20	68	198	332	434	4848	0	234	2020-02-29_152007
74	5000	2099	34	0	26	0	148	2459	8.27875	5.023893866566006	22.793407	0.0	148.0	1278.0	7.059786	4.259549	20.946629	0.0	2867	2841	2841	0.6351351	20	68	198	332	434	4852	0	234	2020-02-29_152007
75	5000	2098	32	0	23	0	149	2463	8.487296	5.063139698443746	22.793407	0.0	149.0	1278.0	7.059786	4.259549	20.946629	0.0	2870	2847	2847	0.7516779	20	68	198	332	434	4851	0	235	2020-02-29_152007
75	5000	2095	34	0	23	0	145	2467	8.375743	5.068501059255182	22.793407	0.0	145.0	1278.0	7.059786	4.259549	20.946629	0.0	2871	2848	2848	0.7862069	20	68	198	332	434	4855	0	236	2020-02-29_152008
75	5000	2092	36	0	23	0	141	2472	8.344232	5.071863627817657	22.793407	0.0	141.0	1278.0	7.059786	4.259549	20.946629	0.0	2872	2849	2849	0.78723407	20	68	198	332	434	4859	0	236	2020-02-29_152008
76	5000	2091	36	0	23	0	139	2475	8.426824	5.131377555200325	22.793407	0.0	139.0	1278.0	7.059786	4.259549	20.946629	0.0	2873	2850	2850	0.82733816	20	68	198	332	434	4861	0	236	2020-02-29_152008
76	5000	2089	37	0	23	0	135	2480	8.507019	5.1566613235561025	22.793407	0.0	135.0	1278.0	7.059786	4.259549	20.946629	0.0	2874	2851	2851	0.8518519	20	68	198	332	434	4865	0	236	2020-02-29_152009
76	5000	2087	36	0	25	0	131	2485	8.445049	5.048177167295374	22.793407	0.0	131.0	1278.0	7.059786	4.259549	20.946629	0.0	2877	2852	2852	0.84732825	20	68	198	332	434	4869	0	236	2020-02-29_152009
77	5000	2087	33	0	28	0	127	2489	8.593934	5.017866827951073	22.793407	0.0	127.0	1278.0	7.059786	4.259549	20.946629	0.0	2880	2852	2852	0.8582677	20	68	198	332	434	4873	0	236	2020-02-29_152009
77	5000	2085	34	0	28	0	123	2494	8.652365	5.003697935200865	22.793407	0.0	123.0	1278.0	7.059786	4.259549	20.946629	0.0	2881	2853	2853	0.8455285	20	68	198	332	434	4877	0	236	2020-02-29_152009
77	5000	2084	31	0	31	0	114	2504	8.600414	5.119995278713911	22.793407	0.0	114.0	1278.0	7.059786	4.259549	20.946629	0.0	2885	2854	2854	0.8684211	20	68	198	332	434	4886	0	236	2020-02-29_152010
78	5000	2082	31	0	32	0	111	2507	8.644941	5.012470905476367	22.793407	0.0	111.0	1278.0	7.059786	4.259549	20.946629	0.0	2887	2855	2855	0.8468468	20	68	198	332	434	4889	0	237	2020-02-29_152010
78	5000	2082	28	0	33	0	109	2511	8.777854	5.060203879248399	22.793407	0.0	109.0	1278.0	7.059786	4.259549	20.946629	0.0	2890	2857	2857	0.853211	20	68	198	332	434	4891	0	237	2020-02-29_152010
78	5000	2082	27	0	33	0	104	2517	8.846559	5.089622650848228	22.793407	0.0	104.0	1278.0	7.059786	4.259549	20.946629	0.0	2891	2858	2858	0.88461536	20	68	198	332	434	4896	0	237	2020-02-29_152010
79	5000	2082	27	0	30	0	99	2525	8.824254	5.149136531997038	22.793407	0.0	99.0	1278.0	7.059786	4.259549	20.946629	0.0	2891	2861	2861	0.82828283	20	68	198	332	434	4901	0	237	2020-02-29_152011
79	5000	2081	28	0	24	0	102	2528	8.881867	5.114241496029681	22.793407	0.0	102.0	1278.0	7.059786	4.259549	20.946629	0.0	2891	2867	2867	0.8333333	20	68	198	332	434	4898	0	237	2020-02-29_152011
79	5000	2080	29	0	24	0	98	2532	8.863792	5.215829363202454	22.793407	0.0	98.0	1278.0	7.059786	4.259549	20.946629	0.0	2891	2867	2867	0.86734694	20	68	198	332	434	4902	0	237	2020-02-29_152011
80	5000	2080	29	0	20	0	99	2535	8.847823	5.377319722507793	22.793407	0.0	99.0	1278.0	7.059786	4.259549	20.946629	0.0	2891	2871	2871	0.8888889	20	68	198	332	434	4901	0	237	2020-02-29_152011
80	5000	2079	28	0	22	0	96	2538	8.828647	5.432284956501529	22.793407	0.0	96.0	1278.0	7.059786	4.259549	20.946629	0.0	2893	2871	2871	0.8645833	20	68	198	332	434	4904	0	237	2020-02-29_152012
80	5000	2078	27	0	23	0	93	2542	8.757016	5.383606695708477	22.793407	0.0	93.0	1278.0	7.059786	4.259549	20.946629	0.0	2895	2872	2872	0.9032258	20	68	198	332	434	4907	0	237	2020-02-29_152012
81	5000	2078	25	0	24	0	92	2544	8.743077	5.415520806033888	22.793407	0.0	92.0	1278.0	7.059786	4.259549	20.946629	0.0	2897	2873	2873	0.8804348	20	68	198	332	434	4908	0	237	2020-02-29_152012
81	5000	2077	24	0	25	0	88	2548	8.867138	5.411824962641487	22.793407	0.0	88.0	1278.0	7.059786	4.259549	20.946629	0.0	2899	2874	2874	0.84090906	20	68	198	332	434	4912	0	238	2020-02-29_152012
81	5000	2077	22	0	23	0	91	2549	8.747031	5.408394801530639	22.793407	0.0	91.0	1278.0	7.059786	4.259549	20.946629	0.0	2901	2878	2878	0.83516484	20	68	198	332	434	4909	0	238	2020-02-29_152013
82	5000	2077	20	0	23	0	90	2552	8.916242	5.3607892986860834	22.793407	0.0	90.0	1278.0	7.059786	4.259549	20.946629	0.0	2903	2880	2880	0.84444445	20	68	198	332	434	4910	0	238	2020-02-29_152013
82	5000	2077	19	0	23	0	83	2560	9.405435	5.2925071149011504	22.793407	0.0	83.0	1278.0	7.059786	4.259549	20.946629	0.0	2904	2881	2881	0.92771083	20	68	198	332	434	4917	0	238	2020-02-29_152013
82	5000	2076	20	0	19	0	83	2564	8.935838	5.091535777372641	21.721622	0.0	83.0	1278.0	7.059786	4.259549	20.946629	0.0	2904	2885	2885	0.8915663	20	68	198	332	434	4917	0	238	2020-02-29_152013
83	5000	2074	19	0	19	0	84	2566	8.774893	5.18626775238831	21.721622	0.0	84.0	1278.0	7.059786	4.259549	20.946629	0.0	2907	2888	2888	0.88095236	20	68	198	332	434	4916	0	238	2020-02-29_152014
83	5000	2073	16	0	21	0	86	2566	8.857429	5.299244398560866	21.721622	0.0	86.0	1278.0	7.059786	4.259549	20.946629	0.0	2911	2890	2890	0.872093	20	68	198	332	434	4914	0	238	2020-02-29_152014
83	5000	2072	17	0	20	0	86	2567	8.777302	5.3082376771908795	21.721622	0.0	86.0	1278.0	7.059786	4.259549	20.946629	0.0	2911	2891	2891	0.8488372	20	68	198	332	434	4914	0	238	2020-02-29_152014
84	5000	2068	20	0	21	0	85	2567	8.824287	5.321721409963019	21.721622	0.0	85.0	1278.0	7.059786	4.259549	20.946629	0.0	2912	2891	2891	0.85882354	20	68	198	332	434	4915	0	239	2020-02-29_152014
84	5000	2066	22	0	21	0	80	2572	8.782434	5.338393890072324	21.721622	0.0	80.0	1278.0	7.059786	4.259549	20.946629	0.0	2912	2891	2891	0.85	20	68	198	332	434	4920	0	239	2020-02-29_152015
84	5000	2065	22	0	22	0	78	2574	8.833463	5.396985356937071	21.721622	0.0	78.0	1278.0	7.059786	4.259549	20.946629	0.0	2913	2891	2891	0.8717949	20	68	198	332	434	4922	0	239	2020-02-29_152015
85	5000	2065	20	0	24	0	75	2577	8.874292	5.487427125764067	21.721622	0.0	75.0	1278.0	7.059786	4.259549	20.946629	0.0	2915	2891	2891	0.9066667	20	68	198	332	434	4925	0	239	2020-02-29_152015
85	5000	2065	18	0	24	0	76	2578	8.814252	5.473791098709337	21.721622	0.0	76.0	1278.0	7.059786	4.259549	20.946629	0.0	2917	2893	2893	0.92105263	20	68	198	332	434	4924	0	239	2020-02-29_152015
85	5000	2065	18	0	22	0	73	2583	8.637233	5.348829565630968	20.382504	0.0	73.0	1278.0	7.059786	4.259549	20.946629	0.0	2917	2895	2895	0.91780823	20	68	198	332	434	4927	0	239	2020-02-29_152016
86	5000	2065	17	0	21	0	75	2583	8.529194	5.32478993319376	20.382504	0.0	75.0	1278.0	7.059786	4.259549	20.946629	0.0	2918	2897	2897	0.93333334	20	68	198	332	434	4925	0	239	2020-02-29_152016
86	5000	2063	16	0	22	0	76	2584	8.337323	5.161752619920189	20.382504	0.0	76.0	1278.0	7.059786	4.259549	20.946629	0.0	2921	2899	2899	0.92105263	20	68	198	332	434	4924	0	239	2020-02-29_152016
86	5000	2063	15	0	21	0	78	2584	8.268439	5.113008379667665	20.382504	0.0	78.0	1278.0	7.059786	4.259549	20.946629	0.0	2922	2901	2901	0.9102564	20	68	198	332	434	4922	0	239	2020-02-29_152016
87	5000	2063	14	0	20	0	76	2587	8.179632	4.997832591452281	20.382504	0.0	76.0	1278.0	7.059786	4.259549	20.946629	0.0	2923	2903	2903	0.93421054	20	68	198	332	434	4924	0	240	2020-02-29_152017
87	5000	2061	14	0	21	0	71	2593	8.117345	4.84814470337049	20.382504	0.0	71.0	1278.0	7.059786	4.259549	20.946629	0.0	2925	2904	2904	0.85915494	20	68	198	332	434	4929	0	240	2020-02-29_152017
87	5000	2061	14	0	21	0	70	2594	8.154725	4.872834335921142	20.382504	0.0	70.0	1278.0	7.059786	4.259549	20.946629	0.0	2925	2904	2904	0.87142855	20	68	198	332	434	4930	0	240	2020-02-29_152017
88	5000	2060	15	0	18	0	72	2595	8.116541	4.808832331548308	20.382504	0.0	72.0	1278.0	7.059786	4.259549	20.946629	0.0	2925	2907	2907	0.875	20	68	198	332	434	4928	0	240	2020-02-29_152017
88	5000	2059	16	0	14	0	73	2598	8.13568	4.7656161949201445	20.382504	0.0	73.0	1278.0	7.059786	4.259549	20.946629	0.0	2925	2911	2911	0.91780823	20	68	198	332	434	4927	0	240	2020-02-29_152018
88	5000	2059	16	0	14	0	72	2599	8.168825	4.790578879018041	20.382504	0.0	72.0	1278.0	7.059786	4.259549	20.946629	0.0	2925	2911	2911	0.9166667	20	68	198	332	434	4928	0	240	2020-02-29_152018
89	5000	2059	15	0	14	0	72	2600	8.195519	4.7753630654879595	20.382504	0.0	72.0	1278.0	7.059786	4.259549	20.946629	0.0	2926	2912	2912	0.9166667	20	68	198	332	434	4928	0	240	2020-02-29_152018
89	5000	2059	15	0	14	0	71	2601	8.111127	4.754971562730731	20.382504	0.0	71.0	1278.0	7.059786	4.259549	20.946629	0.0	2926	2912	2912	0.85915494	20	68	198	332	434	4929	0	240	2020-02-29_152018
89	5000	2059	15	0	12	0	72	2602	7.857565	4.663945540043138	20.382504	0.0	72.0	1278.0	7.059786	4.259549	20.946629	0.0	2926	2914	2914	0.8472222	20	68	198	332	434	4928	0	240	2020-02-29_152019
90	5000	2059	15	0	11	0	72	2602	7.947492	4.667999599466576	20.382504	0.0	72.0	1278.0	7.059786	4.259549	20.946629	0.0	2926	2915	2915	0.8611111	20	68	198	332	434	4928	0	241	2020-02-29_152019
90	5000	2058	16	0	9	0	72	2604	7.8468213	4.744196709670031	20.382504	0.0	72.0	1278.0	7.059786	4.259549	20.946629	0.0	2926	2917	2917	0.8194444	20	68	198	332	434	4928	0	241	2020-02-29_152019
90	5000	2058	16	0	9	0	69	2607	8.001666	4.727055597987488	20.382504	0.0	69.0	1278.0	7.059786	4.259549	20.946629	0.0	2926	2917	2917	0.8405797	20	68	198	332	434	4931	0	241	2020-02-29_152019
91	5000	2057	17	0	8	0	69	2608	8.0860405	4.717586550744939	20.382504	0.0	69.0	1278.0	7.059786	4.259549	20.946629	0.0	2926	2918	2918	0.8695652	20	68	198	332	434	4931	0	241	2020-02-29_152019
91	5000	2056	18	0	5	0	71	2609	7.92275	4.690797790150525	20.382504	0.0	71.0	1278.0	7.059786	4.259549	20.946629	0.0	2926	2921	2921	0.85915494	20	68	198	332	434	4929	0	241	2020-02-29_152020
91	5000	2055	16	0	7	0	70	2611	8.071061	4.731561107812914	20.382504	0.0	70.0	1278.0	7.059786	4.259549	20.946629	0.0	2929	2922	2922	0.87142855	20	68	198	332	434	4930	0	241	2020-02-29_152020
92	5000	2055	16	0	6	0	66	2616	7.8386025	4.824449244873183	20.382504	0.0	66.0	1278.0	7.059786	4.259549	20.946629	0.0	2929	2923	2923	0.8484849	20	68	198	332	434	4934	0	241	2020-02-29_152020
92	5000	2054	16	0	5	0	66	2618	7.9543233	4.975444961662054	20.382504	0.0	66.0	1278.0	7.059786	4.259549	20.946629	0.0	2930	2925	2925	0.8787879	20	68	198	332	434	4934	0	241	2020-02-29_152020
92	5000	2052	18	0	5	0	64	2620	7.8755684	5.0224840080952236	20.382504	0.0	64.0	1278.0	7.059786	4.259549	20.946629	0.0	2930	2925	2925	0.84375	20	68	198	332	434	4936	0	241	2020-02-29_152021
93	5000	2052	16	0	7	0	63	2621	7.773877	4.995968719421146	20.382504	0.0	63.0	1278.0	7.059786	4.259549	20.946629	0.0	2932	2925	2925	0.85714287	20	68	198	332	434	4937	0	241	2020-02-29_152021
93	5000	2051	17	0	7	0	60	2622	7.6133065	4.886534128581824	20.382504	0.0	60.0	1278.0	7.059786	4.259549	20.946629	0.0	2932	2925	2925	0.81666666	20	68	198	332	434	4940	0	243	2020-02-29_152021
93	5000	2051	17	0	7	0	59	2623	7.528039	4.883253300415667	20.382504	0.0	59.0	1278.0	7.059786	4.259549	20.946629	0.0	2932	2925	2925	0.8305085	20	68	198	332	434	4941	0	243	2020-02-29_152021
94	5000	2050	18	0	6	0	56	2627	7.490748	4.899190890403765	20.382504	0.0	56.0	1278.0	7.059786	4.259549	20.946629	0.0	2932	2926	2926	0.875	20	68	198	332	434	4944	0	243	2020-02-29_152022
94	5000	2050	18	0	6	0	56	2627	7.490748	4.899190890403765	20.382504	0.0	56.0	1278.0	7.059786	4.259549	20.946629	0.0	2932	2926	2926	0.875	20	68	198	332	434	4944	0	243	2020-02-29_152022
94	5000	2050	18	0	6	0	56	2627	7.490748	4.899190890403765	20.382504	0.0	56.0	1278.0	7.059786	4.259549	20.946629	0.0	2932	2926	2926	0.875	20	68	198	332	434	4944	0	243	2020-02-29_152022
95	5000	2050	16	0	8	0	54	2629	7.286137	4.654597866172368	17.720657	0.0	54.0	1278.0	7.059786	4.259549	20.946629	0.0	2934	2926	2926	0.8518519	20	68	198	332	434	4946	0	243	2020-02-29_152022
95	5000	2050	16	0	8	0	52	2631	7.335023	4.719513281927082	17.720657	0.0	52.0	1278.0	7.059786	4.259549	20.946629	0.0	2934	2926	2926	0.84615386	20	68	198	332	434	4948	0	243	2020-02-29_152023
95	5000	2050	15	0	9	0	50	2633	7.2040453	4.740397937343459	17.720657	0.0	50.0	1278.0	7.059786	4.259549	20.946629	0.0	2935	2926	2926	0.86	20	68	198	332	434	4950	0	243	2020-02-29_152023
96	5000	2050	15	0	9	0	49	2634	7.1779547	4.785894195330833	17.720657	0.0	49.0	1278.0	7.059786	4.259549	20.946629	0.0	2935	2926	2926	0.85714287	20	68	198	332	434	4951	0	243	2020-02-29_152023
96	5000	2048	17	0	9	0	49	2634	7.1779547	4.785894195330833	17.720657	0.0	49.0	1278.0	7.059786	4.259549	20.946629	0.0	2935	2926	2926	0.85714287	20	68	198	332	434	4951	0	243	2020-02-29_152023
96	5000	2048	16	0	7	0	49	2636	6.890271	4.515916016384828	17.720657	0.0	49.0	1278.0	7.059786	4.259549	20.946629	0.0	2936	2929	2929	0.79591835	20	68	198	332	434	4951	0	244	2020-02-29_152023
97	5000	2048	16	0	7	0	48	2637	6.9013686	4.563030055361548	17.720657	0.0	48.0	1278.0	7.059786	4.259549	20.946629	0.0	2936	2929	2929	0.75	20	68	198	332	434	4952	0	244	2020-02-29_152024
97	5000	2047	17	0	6	0	45	2641	6.9470363	4.434102866900241	17.720657	0.0	45.0	1278.0	7.059786	4.259549	20.946629	0.0	2936	2930	2930	0.7777778	20	68	198	332	434	4955	0	244	2020-02-29_152024
97	5000	2045	18	0	6	0	45	2642	6.598702	4.3477231523519375	17.720657	0.0	45.0	1278.0	7.059786	4.259549	20.946629	0.0	2937	2931	2931	0.7111111	20	68	198	332	434	4955	0	244	2020-02-29_152024
98	5000	2045	16	0	7	0	44	2644	6.688378	4.332786501102465	17.720657	0.0	44.0	1278.0	7.059786	4.259549	20.946629	0.0	2939	2932	2932	0.70454544	20	68	198	332	434	4956	0	244	2020-02-29_152024
98	5000	2044	16	0	8	0	41	2647	6.620969	4.444037551268	17.720657	0.0	41.0	1278.0	7.059786	4.259549	20.946629	0.0	2940	2932	2932	0.6585366	20	68	198	332	434	4959	0	244	2020-02-29_152025
98	5000	2042	18	0	8	0	40	2648	6.716643	4.4576844548321874	17.720657	0.0	40.0	1278.0	7.059786	4.259549	20.946629	0.0	2940	2932	2932	0.675	20	68	198	332	434	4960	0	244	2020-02-29_152025
99	5000	2042	17	0	9	0	39	2649	6.695338	4.513893719532004	17.720657	0.0	39.0	1278.0	7.059786	4.259549	20.946629	0.0	2941	2932	2932	0.6666667	20	68	198	332	434	4961	0	244	2020-02-29_152025
99	5000	2041	18	0	9	0	39	2649	6.695338	4.513893719532004	17.720657	0.0	39.0	1278.0	7.059786	4.259549	20.946629	0.0	2941	2932	2932	0.6666667	20	68	198	332	434	4961	0	244	2020-02-29_152025
99	5000	2041	14	0	13	0	37	2651	6.999251	4.42629751374394	17.720657	0.0	37.0	1278.0	7.059786	4.259549	20.946629	0.0	2945	2932	2932	0.7027027	20	68	198	332	434	4963	0	244	2020-02-29_152026
100	5000	2041	13	0	12	0	39	2651	7.402242	4.654626755383679	17.720657	0.0	39.0	1278.0	7.059786	4.259549	20.946629	0.0	2946	2934	2934	0.74358976	20	68	198	332	434	4961	0	244	2020-02-29_152026
100	5000	2040	14	0	12	0	38	2652	7.368029	4.712135377736429	17.720657	0.0	38.0	1278.0	7.059786	4.259549	20.946629	0.0	2946	2934	2934	0.7105263	20	68	198	332	434	4962	0	244	2020-02-29_152026
100	5000	2040	14	0	11	0	38	2653	7.4629374	4.691389987482221	17.720657	0.0	38.0	1278.0	7.059786	4.259549	20.946629	0.0	2946	2935	2935	0.7368421	20	68	198	332	434	4962	0	244	2020-02-29_152026
101	5000	2038	16	0	11	0	38	2653	7.4629374	4.691389987482221	17.720657	0.0	38.0	1278.0	7.059786	4.259549	20.946629	0.0	2946	2935	2935	0.7368421	20	68	198	332	434	4962	0	244	2020-02-29_152026
101	5000	2037	17	0	11	0	36	2655	7.557812	4.803986388124466	17.720657	0.0	36.0	1278.0	7.059786	4.259549	20.946629	0.0	2946	2935	2935	0.6666667	20	68	198	332	434	4964	0	244	2020-02-29_152027
101	5000	2037	15	0	12	0	37	2655	7.804468	4.968730230711949	17.720657	0.0	37.0	1278.0	7.059786	4.259549	20.946629	0.0	2948	2936	2936	0.6486486	20	68	198	332	434	4963	0	244	2020-02-29_152027
102	5000	2037	14	0	13	0	35	2657	7.942589	5.008780399284524	17.720657	0.0	35.0	1278.0	7.059786	4.259549	20.946629	0.0	2949	2936	2936	0.6571429	20	68	198	332	434	4965	0	244	2020-02-29_152027
102	5000	2036	15	0	13	0	32	2660	8.176065	4.854315279321553	17.720657	0.0	32.0	1278.0	7.059786	4.259549	20.946629	0.0	2949	2936	2936	0.625	20	68	198	332	434	4968	0	244	2020-02-29_152027
102	5000	2035	15	0	12	0	33	2661	7.816127	4.986951586561572	17.720657	0.0	33.0	1278.0	7.059786	4.259549	20.946629	0.0	2950	2938	2938	0.6060606	20	68	198	332	434	4967	0	244	2020-02-29_152028
103	5000	2034	16	0	11	0	34	2661	7.862364	4.9182059039200965	17.720657	0.0	34.0	1278.0	7.059786	4.259549	20.946629	0.0	2950	2939	2939	0.61764705	20	68	198	332	434	4966	0	244	2020-02-29_152028
103	5000	2034	16	0	10	0	34	2662	7.789384	4.836282400425459	17.720657	0.0	34.0	1278.0	7.059786	4.259549	20.946629	0.0	2950	2940	2940	0.7058824	20	68	198	332	434	4966	0	244	2020-02-29_152028
103	5000	2033	17	0	10	0	30	2666	7.9913335	4.84148112656668	17.720657	0.0	30.0	1278.0	7.059786	4.259549	20.946629	0.0	2950	2940	2940	0.7	20	68	198	332	434	4970	0	244	2020-02-29_152028
104	5000	2033	17	0	9	0	28	2669	7.8981338	4.963796389576024	17.720657	0.0	28.0	1278.0	7.059786	4.259549	20.946629	0.0	2950	2941	2941	0.75	20	68	198	332	434	4972	0	244	2020-02-29_152028
104	5000	2031	18	0	9	0	27	2671	7.8835187	5.147167182230538	17.720657	0.0	27.0	1278.0	7.059786	4.259549	20.946629	0.0	2951	2942	2942	0.7777778	20	68	198	332	434	4973	0	244	2020-02-29_152029
104	5000	2030	18	0	7	0	29	2672	8.136706	5.203132148256633	17.720657	0.0	29.0	1278.0	7.059786	4.259549	20.946629	0.0	2952	2945	2945	0.7241379	20	68	198	332	434	4971	0	244	2020-02-29_152029
105	5000	2028	18	0	8	0	28	2674	8.836173	5.270296373520762	17.720657	0.0	28.0	1278.0	7.059786	4.259549	20.946629	0.0	2954	2946	2946	0.78571427	20	68	198	332	434	4972	0	244	2020-02-29_152029
105	5000	2028	18	0	8	0	28	2674	8.836173	5.270296373520762	17.720657	0.0	28.0	1278.0	7.059786	4.259549	20.946629	0.0	2954	2946	2946	0.78571427	20	68	198	332	434	4972	0	244	2020-02-29_152029
105	5000	2027	19	0	8	0	27	2675	8.743168	5.34722501856523	17.720657	0.0	27.0	1278.0	7.059786	4.259549	20.946629	0.0	2954	2946	2946	0.7777778	20	68	198	332	434	4973	0	244	2020-02-29_152030
106	5000	2027	18	0	9	0	27	2675	8.743168	5.34722501856523	17.720657	0.0	27.0	1278.0	7.059786	4.259549	20.946629	0.0	2955	2946	2946	0.7777778	20	68	198	332	434	4973	0	244	2020-02-29_152030
106	5000	2027	18	0	8	0	28	2675	8.430911	5.501265986999429	17.720657	0.0	28.0	1278.0	7.059786	4.259549	20.946629	0.0	2955	2947	2947	0.75	20	68	198	332	434	4972	0	244	2020-02-29_152030
106	5000	2026	19	0	7	0	27	2677	8.765334	5.529643024697961	17.720657	0.0	27.0	1278.0	7.059786	4.259549	20.946629	0.0	2955	2948	2948	0.8148148	20	68	198	332	434	4973	0	244	2020-02-29_152030
107	5000	2026	19	0	6	0	27	2677	8.358519	5.418743361454718	17.720657	0.0	27.0	1278.0	7.059786	4.259549	20.946629	0.0	2955	2949	2949	0.8148148	20	68	198	332	434	4973	0	245	2020-02-29_152030
107	5000	2026	19	0	6	0	27	2677	8.358519	5.418743361454718	17.720657	0.0	27.0	1278.0	7.059786	4.259549	20.946629	0.0	2955	2949	2949	0.8148148	20	68	198	332	434	4973	0	245	2020-02-29_152031
107	5000	2026	17	0	7	0	27	2678	8.204377	5.416672378928278	17.720657	0.0	27.0	1278.0	7.059786	4.259549	20.946629	0.0	2957	2950	2950	0.7407407	20	68	198	332	434	4973	0	245	2020-02-29_152031
108	5000	2025	18	0	7	0	27	2678	8.204377	5.416672378928278	17.720657	0.0	27.0	1278.0	7.059786	4.259549	20.946629	0.0	2957	2950	2950	0.7407407	20	68	198	332	434	4973	0	245	2020-02-29_152031
108	5000	2025	17	0	8	0	24	2681	7.6340127	5.167090839488917	16.684097	0.0	24.0	1278.0	7.059786	4.259549	20.946629	0.0	2958	2950	2950	0.6666667	20	68	198	332	434	4976	0	245	2020-02-29_152031
108	5000	2024	17	0	9	0	24	2681	7.6340127	5.167090839488917	16.684097	0.0	24.0	1278.0	7.059786	4.259549	20.946629	0.0	2959	2950	2950	0.6666667	20	68	198	332	434	4976	0	245	2020-02-29_152032
109	5000	2024	14	0	12	0	23	2682	7.673048	5.279599987251935	16.684097	0.0	23.0	1278.0	7.059786	4.259549	20.946629	0.0	2962	2950	2950	0.6956522	20	68	198	332	434	4977	0	245	2020-02-29_152032
109	5000	2022	16	0	11	0	24	2682	7.842649	5.22997078152549	16.684097	0.0	24.0	1278.0	7.059786	4.259549	20.946629	0.0	2962	2951	2951	0.6666667	20	68	198	332	434	4976	0	245	2020-02-29_152032
109	5000	2022	14	0	12	0	25	2682	8.252217	5.514214786578812	18.081863	0.0	25.0	1278.0	7.059786	4.259549	20.946629	0.0	2964	2952	2952	0.68	20	68	198	332	434	4975	0	245	2020-02-29_152032
110	5000	2020	16	0	10	0	27	2682	8.489462	5.565822509139783	18.081863	0.0	27.0	1278.0	7.059786	4.259549	20.946629	0.0	2964	2954	2954	0.7407407	20	68	198	332	434	4973	0	245	2020-02-29_152032
110	5000	2019	16	0	11	0	26	2682	8.5748005	5.658004572909986	18.081863	0.0	26.0	1278.0	7.059786	4.259549	20.946629	0.0	2965	2954	2954	0.7692308	20	68	198	332	434	4974	0	246	2020-02-29_152033
110	5000	2018	17	0	10	0	27	2682	8.2572155	5.788347825635317	18.081863	0.0	27.0	1278.0	7.059786	4.259549	20.946629	0.0	2965	2955	2955	0.7407407	20	68	198	332	434	4973	0	246	2020-02-29_152033
111	5000	2017	18	0	10	0	26	2683	8.512788	5.745526439427644	18.081863	0.0	26.0	1278.0	7.059786	4.259549	20.946629	0.0	2965	2955	2955	0.7692308	20	68	198	332	434	4974	0	246	2020-02-29_152033
111	5000	2017	17	0	11	0	26	2683	8.512788	5.745526439427644	18.081863	0.0	26.0	1278.0	7.059786	4.259549	20.946629	0.0	2966	2955	2955	0.7692308	20	68	198	332	434	4974	0	246	2020-02-29_152033
111	5000	2016	18	0	11	0	26	2683	8.512788	5.745526439427644	18.081863	0.0	26.0	1278.0	7.059786	4.259549	20.946629	0.0	2966	2955	2955	0.7692308	20	68	198	332	434	4974	0	246	2020-02-29_152034
112	5000	2015	19	0	11	0	24	2685	8.549814	5.986264719790644	18.081863	0.0	24.0	1278.0	7.059786	4.259549	20.946629	0.0	2966	2955	2955	0.8333333	20	68	198	332	434	4976	0	246	2020-02-29_152034
112	5000	2013	18	0	14	0	22	2687	7.922149	5.843928206883366	18.081863	0.0	22.0	1278.0	7.059786	4.259549	20.946629	0.0	2969	2955	2955	0.90909094	20	68	198	332	434	4978	0	246	2020-02-29_152034
112	5000	2009	22	0	12	0	23	2688	7.9445477	5.790273521696077	18.081863	0.0	23.0	1278.0	7.059786	4.259549	20.946629	0.0	2969	2957	2957	0.8695652	20	68	198	332	434	4977	0	246	2020-02-29_152034
113	5000	2008	22	0	13	0	23	2688	7.9445477	5.790273521696077	18.081863	0.0	23.0	1278.0	7.059786	4.259549	20.946629	0.0	2970	2957	2957	0.8695652	20	68	198	332	434	4977	0	246	2020-02-29_152034
113	5000	2008	22	0	12	0	24	2688	7.913982	5.664978037536552	18.081863	0.0	24.0	1278.0	7.059786	4.259549	20.946629	0.0	2970	2958	2958	0.875	20	68	198	332	434	4976	0	246	2020-02-29_152035
113	5000	2008	22	0	11	0	25	2688	7.9954696	5.560648920900221	18.081863	0.0	25.0	1278.0	7.059786	4.259549	20.946629	0.0	2970	2959	2959	0.92	20	68	198	332	434	4975	0	246	2020-02-29_152035
114	5000	2006	23	0	9	0	27	2689	8.105174	5.758034441745223	18.081863	0.0	27.0	1278.0	7.059786	4.259549	20.946629	0.0	2971	2962	2962	1.0	20	68	198	332	434	4973	0	246	2020-02-29_152035
114	5000	2005	23	0	10	0	27	2689	8.105174	5.758034441745223	18.081863	0.0	27.0	1278.0	7.059786	4.259549	20.946629	0.0	2972	2962	2962	1.0	20	68	198	332	434	4973	0	246	2020-02-29_152035
114	5000	2005	23	0	8	0	28	2690	8.547223	5.46111824489648	18.081863	0.0	28.0	1278.0	7.059786	4.259549	20.946629	0.0	2972	2964	2964	0.96428573	20	68	198	332	434	4972	0	246	2020-02-29_152036
115	5000	2004	24	0	8	0	26	2692	8.8436165	5.400728614536292	18.081863	0.0	26.0	1278.0	7.059786	4.259549	20.946629	0.0	2972	2964	2964	1.0	20	68	198	332	434	4974	0	246	2020-02-29_152036
115	5000	2004	23	0	8	0	27	2692	8.593973	5.4524049474799385	18.081863	0.0	27.0	1278.0	7.059786	4.259549	20.946629	0.0	2973	2965	2965	1.0	20	68	198	332	434	4973	0	246	2020-02-29_152036
115	5000	2002	25	0	8	0	27	2692	8.593973	5.4524049474799385	18.081863	0.0	27.0	1278.0	7.059786	4.259549	20.946629	0.0	2973	2965	2965	1.0	20	68	198	332	434	4973	0	246	2020-02-29_152036
116	5000	2001	25	0	9	0	27	2692	8.593973	5.4524049474799385	18.081863	0.0	27.0	1278.0	7.059786	4.259549	20.946629	0.0	2974	2965	2965	1.0	20	68	198	332	434	4973	0	246	2020-02-29_152036
116	5000	2000	23	0	11	0	27	2693	8.631804	5.436891017442494	18.081863	0.0	27.0	1278.0	7.059786	4.259549	20.946629	0.0	2977	2966	2966	1.037037	20	68	198	332	434	4973	0	246	2020-02-29_152037
116	5000	1999	24	0	11	0	27	2693	8.631804	5.436891017442494	18.081863	0.0	27.0	1278.0	7.059786	4.259549	20.946629	0.0	2977	2966	2966	1.037037	20	68	198	332	434	4973	0	246	2020-02-29_152037
117	5000	1998	22	0	14	0	27	2693	8.631804	5.436891017442494	18.081863	0.0	27.0	1278.0	7.059786	4.259549	20.946629	0.0	2980	2966	2966	1.037037	20	68	198	332	434	4973	0	246	2020-02-29_152037
117	5000	1998	20	0	13	0	30	2693	8.859084	5.718459825501872	19.492943	0.0	30.0	1278.0	7.059786	4.259549	20.946629	0.0	2982	2969	2969	1.0333333	20	68	198	332	434	4970	0	246	2020-02-29_152037
117	5000	1997	19	0	15	0	29	2694	8.747918	5.786595857658719	19.492943	0.0	29.0	1278.0	7.059786	4.259549	20.946629	0.0	2984	2969	2969	1.0689656	20	68	198	332	434	4971	0	246	2020-02-29_152038
118	5000	1997	18	0	15	0	29	2695	9.090631	5.539008437566741	19.492943	0.0	29.0	1278.0	7.059786	4.259549	20.946629	0.0	2985	2970	2970	1.0689656	20	68	198	332	434	4971	0	246	2020-02-29_152038
118	5000	1996	19	0	15	0	27	2697	8.713998	5.523239801259916	19.492943	0.0	27.0	1278.0	7.059786	4.259549	20.946629	0.0	2985	2970	2970	0.8518519	20	68	198	332	434	4973	0	246	2020-02-29_152038
118	5000	1996	19	0	15	0	26	2698	8.87581	5.566974511838015	19.492943	0.0	26.0	1278.0	7.059786	4.259549	20.946629	0.0	2985	2970	2970	0.7692308	20	68	198	332	434	4974	0	246	2020-02-29_152038
119	5000	1996	18	0	15	0	25	2700	8.899206	5.676616273851584	19.492943	0.0	25.0	1278.0	7.059786	4.259549	20.946629	0.0	2986	2971	2971	0.84	20	68	198	332	434	4975	0	246	2020-02-29_152039
119	5000	1996	18	0	14	0	26	2700	8.634902	5.722873889312826	19.492943	0.0	26.0	1278.0	7.059786	4.259549	20.946629	0.0	2986	2972	2972	0.8076923	20	68	198	332	434	4974	0	246	2020-02-29_152039
119	5000	1996	18	0	14	0	25	2701	8.53791	5.819032996944703	19.492943	0.0	25.0	1278.0	7.059786	4.259549	20.946629	0.0	2986	2972	2972	0.8	20	68	198	332	434	4975	0	246	2020-02-29_152039
120	5000	1995	18	0	14	0	25	2702	8.345752	6.023211404438548	19.492943	0.0	25.0	1278.0	7.059786	4.259549	20.946629	0.0	2987	2973	2973	0.84	20	68	198	332	434	4975	0	246	2020-02-29_152039
120	5000	1995	16	0	16	0	25	2702	8.345752	6.023211404438548	19.492943	0.0	25.0	1278.0	7.059786	4.259549	20.946629	0.0	2989	2973	2973	0.84	20	68	198	332	434	4975	0	246	2020-02-29_152039
120	5000	1995	14	0	18	0	25	2702	8.345752	6.023211404438548	19.492943	0.0	25.0	1278.0	7.059786	4.259549	20.946629	0.0	2991	2973	2973	0.84	20	68	198	332	434	4975	0	246	2020-02-29_152040
121	5000	1994	13	0	19	0	26	2702	8.465639	5.933094518477314	19.492943	0.0	26.0	1278.0	7.059786	4.259549	20.946629	0.0	2993	2974	2974	0.9230769	20	68	198	332	434	4974	0	246	2020-02-29_152040
121	5000	1992	14	0	17	0	29	2702	8.352126	5.714424206554075	19.492943	0.0	29.0	1278.0	7.059786	4.259549	20.946629	0.0	2994	2977	2977	1.0	20	68	198	332	434	4971	0	246	2020-02-29_152040
121	5000	1992	14	0	17	0	29	2702	8.352126	5.714424206554075	19.492943	0.0	29.0	1278.0	7.059786	4.259549	20.946629	0.0	2994	2977	2977	1.0	20	68	198	332	434	4971	0	246	2020-02-29_152040
122	5000	1992	13	0	14	0	32	2703	8.235386	5.658799076528994	19.492943	0.0	32.0	1278.0	7.059786	4.259549	20.946629	0.0	2995	2981	2981	1.0	20	68	198	332	434	4968	0	246	2020-02-29_152041
122	5000	1992	13	0	13	0	33	2703	8.199981	5.573390800295399	19.492943	0.0	33.0	1278.0	7.059786	4.259549	20.946629	0.0	2995	2982	2982	0.969697	20	68	198	332	434	4967	0	246	2020-02-29_152041
122	5000	1992	13	0	11	0	35	2703	7.948985	5.506772986179245	19.492943	0.0	35.0	1278.0	7.059786	4.259549	20.946629	0.0	2995	2984	2984	0.9142857	20	68	198	332	434	4965	0	246	2020-02-29_152041
123	5000	1991	14	0	10	0	36	2703	8.038166	5.45384705580656	19.492943	0.0	36.0	1278.0	7.059786	4.259549	20.946629	0.0	2995	2985	2985	0.9722222	20	68	198	332	434	4964	0	246	2020-02-29_152041
123	5000	1991	13	0	11	0	36	2703	8.038166	5.45384705580656	19.492943	0.0	36.0	1278.0	7.059786	4.259549	20.946629	0.0	2996	2985	2985	0.9722222	20	68	198	332	434	4964	0	246	2020-02-29_152041
123	5000	1991	13	0	11	0	35	2704	8.0618	5.531598958360305	19.492943	0.0	35.0	1278.0	7.059786	4.259549	20.946629	0.0	2996	2985	2985	0.9714286	20	68	198	332	434	4965	0	246	2020-02-29_152042
124	5000	1991	12	0	11	0	35	2704	8.112403	5.508471120860621	19.492943	0.0	35.0	1278.0	7.059786	4.259549	20.946629	0.0	2997	2986	2986	1.0	20	68	198	332	434	4965	0	247	2020-02-29_152042
124	5000	1991	12	0	11	0	33	2706	7.8785667	5.396454155554639	19.492943	0.0	33.0	1278.0	7.059786	4.259549	20.946629	0.0	2997	2986	2986	0.969697	20	68	198	332	434	4967	0	247	2020-02-29_152042
124	5000	1991	9	0	14	0	32	2707	8.124772	5.291146841073193	19.492943	0.0	32.0	1278.0	7.059786	4.259549	20.946629	0.0	3000	2986	2986	1.0	20	68	198	332	434	4968	0	247	2020-02-29_152042
125	5000	1988	10	0	15	0	33	2707	8.16983	5.21424497674306	19.492943	0.0	33.0	1278.0	7.059786	4.259549	20.946629	0.0	3002	2987	2987	0.969697	20	68	198	332	434	4967	0	247	2020-02-29_152042
125	5000	1987	10	0	14	0	33	2709	8.162545	4.7994749497305245	19.492943	0.0	33.0	1278.0	7.059786	4.259549	20.946629	0.0	3003	2989	2989	0.969697	20	68	198	332	434	4967	0	247	2020-02-29_152043
125	5000	1987	10	0	12	0	35	2709	7.947074	4.769129730744581	19.492943	0.0	35.0	1278.0	7.059786	4.259549	20.946629	0.0	3003	2991	2991	0.9142857	20	68	198	332	434	4965	0	247	2020-02-29_152043
126	5000	1987	10	0	10	0	37	2709	7.663991	4.80582986292552	19.492943	0.0	37.0	1278.0	7.059786	4.259549	20.946629	0.0	3003	2993	2993	0.8648649	20	68	198	332	434	4963	0	247	2020-02-29_152043
126	5000	1986	10	0	10	0	37	2710	7.487943	4.7930354056973705	19.492943	0.0	37.0	1278.0	7.059786	4.259549	20.946629	0.0	3004	2994	2994	0.8648649	20	68	198	332	434	4963	0	247	2020-02-29_152043
126	5000	1986	9	0	11	0	36	2710	7.4693246	4.859668195410302	19.492943	0.0	36.0	1278.0	7.059786	4.259549	20.946629	0.0	3005	2994	2994	0.8888889	20	68	198	332	434	4964	0	248	2020-02-29_152044
127	5000	1986	7	0	12	0	36	2711	7.2215977	4.518560702631343	19.492943	0.0	36.0	1278.0	7.059786	4.259549	20.946629	0.0	3007	2995	2995	0.8611111	20	68	198	332	434	4964	0	248	2020-02-29_152044
127	5000	1986	6	0	13	0	35	2712	7.092402	4.516562605406316	19.492943	0.0	35.0	1278.0	7.059786	4.259549	20.946629	0.0	3008	2995	2995	0.8857143	20	68	198	332	434	4965	0	248	2020-02-29_152044
127	5000	1986	6	0	13	0	34	2713	7.0083203	4.556595417424692	19.492943	0.0	34.0	1278.0	7.059786	4.259549	20.946629	0.0	3008	2995	2995	0.85294116	20	68	198	332	434	4966	0	248	2020-02-29_152044
128	5000	1986	6	0	13	0	33	2714	7.1011767	4.594460776219419	19.492943	0.0	33.0	1278.0	7.059786	4.259549	20.946629	0.0	3008	2995	2995	0.8787879	20	68	198	332	434	4967	0	248	2020-02-29_152044
128	5000	1986	5	0	13	0	33	2715	6.741762	4.023188848126623	15.422432	0.0	33.0	1278.0	7.059786	4.259549	20.946629	0.0	3009	2996	2996	0.8787879	20	68	198	332	434	4967	0	248	2020-02-29_152045
128	5000	1986	5	0	13	0	33	2715	6.741762	4.023188848126623	15.422432	0.0	33.0	1278.0	7.059786	4.259549	20.946629	0.0	3009	2996	2996	0.8787879	20	68	198	332	434	4967	0	248	2020-02-29_152045
129	5000	1985	6	0	12	0	34	2715	7.177081	4.705172172420382	21.542603	0.0	34.0	1278.0	7.059786	4.259549	20.946629	0.0	3009	2997	2997	0.9705882	20	68	198	332	434	4966	0	248	2020-02-29_152045
129	5000	1985	6	0	12	0	34	2715	7.177081	4.705172172420382	21.542603	0.0	34.0	1278.0	7.059786	4.259549	20.946629	0.0	3009	2997	2997	0.9705882	20	68	198	332	434	4966	0	248	2020-02-29_152045
129	5000	1985	6	0	9	0	36	2716	7.357484	4.82283930651234	21.542603	0.0	36.0	1278.0	7.059786	4.259549	20.946629	0.0	3009	3000	3000	1.0833334	20	68	198	332	434	4964	0	248	2020-02-29_152046
130	5000	1985	6	0	6	0	38	2717	7.289282	4.905660022810326	21.542603	0.0	38.0	1278.0	7.059786	4.259549	20.946629	0.0	3009	3003	3003	1.0	20	68	198	332	434	4962	0	248	2020-02-29_152046
130	5000	1985	6	0	6	0	38	2717	7.289282	4.905660022810326	21.542603	0.0	38.0	1278.0	7.059786	4.259549	20.946629	0.0	3009	3003	3003	1.0	20	68	198	332	434	4962	0	248	2020-02-29_152046
130	5000	1984	7	0	6	0	37	2718	7.3442903	4.961432292623483	21.542603	0.0	37.0	1278.0	7.059786	4.259549	20.946629	0.0	3009	3003	3003	0.972973	20	68	198	332	434	4963	0	248	2020-02-29_152046
131	5000	1984	6	0	7	0	36	2719	7.489875	4.9510100750189805	21.542603	0.0	36.0	1278.0	7.059786	4.259549	20.946629	0.0	3010	3003	3003	0.9722222	20	68	198	332	434	4964	0	248	2020-02-29_152046
131	5000	1983	7	0	6	0	37	2719	7.6497087	4.9776322728605855	21.542603	0.0	37.0	1278.0	7.059786	4.259549	20.946629	0.0	3010	3004	3004	0.9459459	20	68	198	332	434	4963	0	248	2020-02-29_152047
131	5000	1983	7	0	5	0	38	2719	7.590217	4.923583687779299	21.542603	0.0	38.0	1278.0	7.059786	4.259549	20.946629	0.0	3010	3005	3005	0.92105263	20	68	198	332	434	4962	0	248	2020-02-29_152047
132	5000	1983	7	0	3	0	40	2719	7.703641	4.926959992599571	21.542603	0.0	40.0	1278.0	7.059786	4.259549	20.946629	0.0	3010	3007	3007	0.925	20	68	198	332	434	4960	0	248	2020-02-29_152047
132	5000	1983	7	0	2	0	40	2719	7.758214	4.874282392846648	21.542603	0.0	40.0	1278.0	7.059786	4.259549	20.946629	0.0	3010	3008	3008	0.975	20	68	198	332	434	4960	0	249	2020-02-29_152047
132	5000	1983	7	0	2	0	37	2722	7.477427	4.958785712284454	21.542603	0.0	37.0	1278.0	7.059786	4.259549	20.946629	0.0	3010	3008	3008	1.0	20	68	198	332	434	4963	0	249	2020-02-29_152048
133	5000	1983	7	0	2	0	37	2722	7.477427	4.958785712284454	21.542603	0.0	37.0	1278.0	7.059786	4.259549	20.946629	0.0	3010	3008	3008	1.0	20	68	198	332	434	4963	0	249	2020-02-29_152048
133	5000	1983	6	0	2	0	36	2724	7.512232	5.058725904704728	21.542603	0.0	36.0	1278.0	7.059786	4.259549	20.946629	0.0	3011	3009	3009	0.9444444	20	68	198	332	434	4964	0	249	2020-02-29_152048
133	5000	1982	6	0	3	0	35	2725	7.6880746	5.019708890035182	21.542603	0.0	35.0	1278.0	7.059786	4.259549	20.946629	0.0	3012	3009	3009	0.9714286	20	68	198	332	434	4965	0	249	2020-02-29_152048
134	5000	1981	7	0	3	0	35	2725	7.6880746	5.019708890035182	21.542603	0.0	35.0	1278.0	7.059786	4.259549	20.946629	0.0	3012	3009	3009	0.9714286	20	68	198	332	434	4965	0	249	2020-02-29_152048
134	5000	1981	7	0	3	0	35	2725	7.6880746	5.019708890035182	21.542603	0.0	35.0	1278.0	7.059786	4.259549	20.946629	0.0	3012	3009	3009	0.9714286	20	68	198	332	434	4965	0	249	2020-02-29_152049
134	5000	1981	7	0	3	0	34	2726	7.9141946	4.910931728552626	21.542603	0.0	34.0	1278.0	7.059786	4.259549	20.946629	0.0	3012	3009	3009	0.9705882	20	68	198	332	434	4966	0	249	2020-02-29_152049
135	5000	1979	9	0	3	0	33	2727	7.9461226	4.983489815967282	21.542603	0.0	33.0	1278.0	7.059786	4.259549	20.946629	0.0	3012	3009	3009	0.969697	20	68	198	332	434	4967	0	249	2020-02-29_152049
135	5000	1979	7	0	5	0	32	2728	8.057674	5.0211964498356165	21.542603	0.0	32.0	1278.0	7.059786	4.259549	20.946629	0.0	3014	3009	3009	1.0	20	68	198	332	434	4968	0	249	2020-02-29_152049
135	5000	1978	8	0	4	0	31	2730	7.5602465	5.201460838527608	21.542603	0.0	31.0	1278.0	7.059786	4.259549	20.946629	0.0	3014	3010	3010	0.83870965	20	68	198	332	434	4969	0	249	2020-02-29_152049
136	5000	1978	8	0	4	0	30	2731	7.812255	5.094260535369356	21.542603	0.0	30.0	1278.0	7.059786	4.259549	20.946629	0.0	3014	3010	3010	0.8666667	20	68	198	332	434	4970	0	249	2020-02-29_152050
136	5000	1978	8	0	4	0	30	2731	7.812255	5.094260535369356	21.542603	0.0	30.0	1278.0	7.059786	4.259549	20.946629	0.0	3014	3010	3010	0.8666667	20	68	198	332	434	4970	0	249	2020-02-29_152050
136	5000	1978	4	0	8	0	30	2731	7.812255	5.094260535369356	21.542603	0.0	30.0	1278.0	7.059786	4.259549	20.946629	0.0	3018	3010	3010	0.8666667	20	68	198	332	434	4970	0	249	2020-02-29_152050
137	5000	1978	3	0	9	0	28	2733	7.453016	5.037156896526028	21.542603	0.0	28.0	1278.0	7.059786	4.259549	20.946629	0.0	3019	3010	3010	0.78571427	20	68	198	332	434	4972	0	249	2020-02-29_152050
137	5000	1977	3	0	10	0	28	2733	7.453016	5.037156896526028	21.542603	0.0	28.0	1278.0	7.059786	4.259549	20.946629	0.0	3020	3010	3010	0.78571427	20	68	198	332	434	4972	0	249	2020-02-29_152051
137	5000	1977	3	0	10	0	28	2733	7.453016	5.037156896526028	21.542603	0.0	28.0	1278.0	7.059786	4.259549	20.946629	0.0	3020	3010	3010	0.78571427	20	68	198	332	434	4972	0	249	2020-02-29_152051
138	5000	1977	3	0	10	0	27	2734	7.4673123	5.132532678231599	21.542603	0.0	27.0	1278.0	7.059786	4.259549	20.946629	0.0	3020	3010	3010	0.8148148	20	68	198	332	434	4973	0	249	2020-02-29_152051
138	5000	1977	2	0	10	0	28	2734	7.8088117	5.35094819267286	21.542603	0.0	28.0	1278.0	7.059786	4.259549	20.946629	0.0	3021	3011	3011	0.89285713	20	68	198	332	434	4972	0	249	2020-02-29_152051
138	5000	1977	2	0	9	0	29	2734	7.781513	5.256582765330953	21.542603	0.0	29.0	1278.0	7.059786	4.259549	20.946629	0.0	3021	3012	3012	0.8965517	20	68	198	332	434	4971	0	249	2020-02-29_152051
139	5000	1976	3	0	9	0	27	2736	7.996418	5.371633673146508	21.542603	0.0	27.0	1278.0	7.059786	4.259549	20.946629	0.0	3021	3012	3012	0.9259259	20	68	198	332	434	4973	0	249	2020-02-29_152052
139	5000	1974	5	0	9	0	27	2736	7.996418	5.371633673146508	21.542603	0.0	27.0	1278.0	7.059786	4.259549	20.946629	0.0	3021	3012	3012	0.9259259	20	68	198	332	434	4973	0	249	2020-02-29_152052
139	5000	1974	5	0	9	0	26	2737	8.161411	5.407791711678568	21.542603	0.0	26.0	1278.0	7.059786	4.259549	20.946629	0.0	3021	3012	3012	0.9230769	20	68	198	332	434	4974	0	249	2020-02-29_152052
140	5000	1974	5	0	8	0	26	2738	7.7322	5.599769635230665	21.542603	0.0	26.0	1278.0	7.059786	4.259549	20.946629	0.0	3021	3013	3013	0.8076923	20	68	198	332	434	4974	0	249	2020-02-29_152052
140	5000	1974	5	0	7	0	27	2738	7.8196173	5.509781722160551	21.542603	0.0	27.0	1278.0	7.059786	4.259549	20.946629	0.0	3021	3014	3014	0.7777778	20	68	198	332	434	4973	0	249	2020-02-29_152052
140	5000	1974	4	0	8	0	27	2738	7.8196173	5.509781722160551	21.542603	0.0	27.0	1278.0	7.059786	4.259549	20.946629	0.0	3022	3014	3014	0.7777778	20	68	198	332	434	4973	0	249	2020-02-29_152053
141	5000	1974	3	0	9	0	26	2738	7.8504815	5.61651598825406	21.542603	0.0	26.0	1278.0	7.059786	4.259549	20.946629	0.0	3023	3014	3014	0.7692308	20	68	198	332	434	4974	0	250	2020-02-29_152053
141	5000	1974	3	0	9	0	26	2738	7.8504815	5.61651598825406	21.542603	0.0	26.0	1278.0	7.059786	4.259549	20.946629	0.0	3023	3014	3014	0.7692308	20	68	198	332	434	4974	0	250	2020-02-29_152053
141	5000	1974	3	0	5	0	30	2738	7.6436443	5.400804897650023	21.542603	0.0	30.0	1278.0	7.059786	4.259549	20.946629	0.0	3023	3018	3018	0.9	20	68	198	332	434	4970	0	250	2020-02-29_152053
142	5000	1974	3	0	4	0	30	2739	7.6031466	5.447190342680759	21.542603	0.0	30.0	1278.0	7.059786	4.259549	20.946629	0.0	3023	3019	3019	0.9	20	68	198	332	434	4970	0	250	2020-02-29_152054
142	5000	1974	3	0	3	0	29	2741	7.5904994	5.574832061838293	21.542603	0.0	29.0	1278.0	7.059786	4.259549	20.946629	0.0	3023	3020	3020	0.9310345	20	68	198	332	434	4971	0	250	2020-02-29_152054
142	5000	1974	2	0	4	0	26	2744	7.310149	5.785369230338515	21.542603	0.0	26.0	1278.0	7.059786	4.259549	20.946629	0.0	3024	3020	3020	0.8076923	20	68	198	332	434	4974	0	250	2020-02-29_152054
143	5000	1974	2	0	4	0	26	2744	7.310149	5.785369230338515	21.542603	0.0	26.0	1278.0	7.059786	4.259549	20.946629	0.0	3024	3020	3020	0.8076923	20	68	198	332	434	4974	0	250	2020-02-29_152054
143	5000	1974	2	0	3	0	26	2745	7.2987833	5.773120009347977	21.542603	0.0	26.0	1278.0	7.059786	4.259549	20.946629	0.0	3024	3021	3021	0.7692308	20	68	198	332	434	4974	0	250	2020-02-29_152054
143	5000	1974	1	0	4	0	22	2749	7.9399505	6.012090581012305	21.542603	0.0	22.0	1278.0	7.059786	4.259549	20.946629	0.0	3025	3021	3021	0.8636364	20	68	198	332	434	4978	0	250	2020-02-29_152055
144	5000	1974	1	0	4	0	22	2749	7.9399505	6.012090581012305	21.542603	0.0	22.0	1278.0	7.059786	4.259549	20.946629	0.0	3025	3021	3021	0.8636364	20	68	198	332	434	4978	0	250	2020-02-29_152055
144	5000	1974	1	0	4	0	22	2749	7.9399505	6.012090581012305	21.542603	0.0	22.0	1278.0	7.059786	4.259549	20.946629	0.0	3025	3021	3021	0.8636364	20	68	198	332	434	4978	0	250	2020-02-29_152055
144	5000	1974	1	0	4	0	22	2749	7.9399505	6.012090581012305	21.542603	0.0	22.0	1278.0	7.059786	4.259549	20.946629	0.0	3025	3021	3021	0.8636364	20	68	198	332	434	4978	0	250	2020-02-29_152055
145	5000	1974	1	0	4	0	19	2751	8.002081	6.22401703576745	21.542603	0.0	19.0	1278.0	7.059786	4.259549	20.946629	0.0	3025	3021	3021	0.84210527	20	68	198	332	434	4981	0	251	2020-02-29_152055
145	5000	1974	1	0	4	0	19	2751	8.002081	6.22401703576745	21.542603	0.0	19.0	1278.0	7.059786	4.259549	20.946629	0.0	3025	3021	3021	0.84210527	20	68	198	332	434	4981	0	251	2020-02-29_152056
145	5000	1974	1	0	3	0	19	2752	7.800557	6.373516134462967	21.542603	0.0	19.0	1278.0	7.059786	4.259549	20.946629	0.0	3025	3022	3022	0.84210527	20	68	198	332	434	4981	0	251	2020-02-29_152056
146	5000	1974	1	0	2	0	20	2752	7.7743845	6.204629326506597	21.542603	0.0	20.0	1278.0	7.059786	4.259549	20.946629	0.0	3025	3023	3023	0.85	20	68	198	332	434	4980	0	251	2020-02-29_152056
146	5000	1974	1	0	2	0	20	2752	7.7743845	6.204629326506597	21.542603	0.0	20.0	1278.0	7.059786	4.259549	20.946629	0.0	3025	3023	3023	0.85	20	68	198	332	434	4980	0	251	2020-02-29_152056
146	5000	1974	1	0	2	0	20	2752	7.7743845	6.204629326506597	21.542603	0.0	20.0	1278.0	7.059786	4.259549	20.946629	0.0	3025	3023	3023	0.85	20	68	198	332	434	4980	0	251	2020-02-29_152057
147	5000	1974	1	0	2	0	19	2753	7.429298	6.174314687901353	21.542603	0.0	19.0	1278.0	7.059786	4.259549	20.946629	0.0	3025	3023	3023	0.7894737	20	68	198	332	434	4981	0	251	2020-02-29_152057
147	5000	1974	1	0	2	0	18	2754	7.8420367	6.077626028884358	21.542603	0.0	18.0	1278.0	7.059786	4.259549	20.946629	0.0	3025	3023	3023	0.8333333	20	68	198	332	434	4982	0	251	2020-02-29_152057
147	5000	1974	1	0	1	0	19	2754	7.5886855	6.008743590987748	21.542603	0.0	19.0	1278.0	7.059786	4.259549	20.946629	0.0	3025	3024	3024	0.7894737	20	68	198	332	434	4981	0	251	2020-02-29_152057
148	5000	1974	1	0	1	0	19	2754	7.5886855	6.008743590987748	21.542603	0.0	19.0	1278.0	7.059786	4.259549	20.946629	0.0	3025	3024	3024	0.7894737	20	68	198	332	434	4981	0	251	2020-02-29_152057
148	5000	1974	1	0	1	0	16	2757	7.399274	6.378675710106077	21.542603	0.0	16.0	1278.0	7.059786	4.259549	20.946629	0.0	3025	3024	3024	0.9375	20	68	198	332	434	4984	0	251	2020-02-29_152058
148	5000	1974	1	0	0	0	15	2759	6.037532	5.04555378440593	17.029297	0.0	15.0	1278.0	7.059786	4.259549	20.946629	0.0	3025	3025	3025	0.6666667	20	68	198	332	434	4985	0	251	2020-02-29_152058
149	5000	1974	1	0	0	0	14	2760	6.1680555	5.209672536974362	17.029297	0.0	14.0	1278.0	7.059786	4.259549	20.946629	0.0	3025	3025	3025	0.5714286	20	68	198	332	434	4986	0	251	2020-02-29_152058
149	5000	1974	1	0	0	0	14	2760	6.1680555	5.209672536974362	17.029297	0.0	14.0	1278.0	7.059786	4.259549	20.946629	0.0	3025	3025	3025	0.5714286	20	68	198	332	434	4986	0	251	2020-02-29_152058
149	5000	1974	1	0	0	0	14	2760	6.1680555	5.209672536974362	17.029297	0.0	14.0	1278.0	7.059786	4.259549	20.946629	0.0	3025	3025	3025	0.5714286	20	68	198	332	434	4986	0	251	2020-02-29_152058
150	5000	1974	0	0	1	0	14	2760	6.1680555	5.209672536974362	17.029297	0.0	14.0	1278.0	7.059786	4.259549	20.946629	0.0	3026	3025	3025	0.5714286	20	68	198	332	434	4986	0	251	2020-02-29_152059
150	5000	1974	0	0	1	0	14	2760	6.1680555	5.209672536974362	17.029297	0.0	14.0	1278.0	7.059786	4.259549	20.946629	0.0	3026	3025	3025	0.5714286	20	68	198	332	434	4986	0	251	2020-02-29_152059
150	5000	1974	0	0	1	0	14	2760	6.1680555	5.209672536974362	17.029297	0.0	14.0	1278.0	7.059786	4.259549	20.946629	0.0	3026	3025	3025	0.5714286	20	68	198	332	434	4986	0	251	2020-02-29_152059
151	5000	1974	0	0	1	0	14	2760	6.1680555	5.209672536974362	17.029297	0.0	14.0	1278.0	7.059786	4.259549	20.946629	0.0	3026	3025	3025	0.5714286	20	68	198	332	434	4986	0	251	2020-02-29_152059
151	5000	1974	0	0	1	0	14	2760	6.1680555	5.209672536974362	17.029297	0.0	14.0	1278.0	7.059786	4.259549	20.946629	0.0	3026	3025	3025	0.5714286	20	68	198	332	434	4986	0	251	2020-02-29_152059
151	5000	1974	0	0	1	0	14	2760	6.1680555	5.209672536974362	17.029297	0.0	14.0	1278.0	7.059786	4.259549	20.946629	0.0	3026	3025	3025	0.5714286	20	68	198	332	434	4986	0	251	2020-02-29_152100
152	5000	1974	0	0	1	0	14	2760	6.1680555	5.209672536974362	17.029297	0.0	14.0	1278.0	7.059786	4.259549	20.946629	0.0	3026	3025	3025	0.5714286	20	68	198	332	434	4986	0	251	2020-02-29_152100
152	5000	1974	0	0	1	0	14	2760	6.1680555	5.209672536974362	17.029297	0.0	14.0	1278.0	7.059786	4.259549	20.946629	0.0	3026	3025	3025	0.5714286	20	68	198	332	434	4986	0	251	2020-02-29_152100
152	5000	1974	0	0	1	0	14	2760	6.1680555	5.209672536974362	17.029297	0.0	14.0	1278.0	7.059786	4.259549	20.946629	0.0	3026	3025	3025	0.5714286	20	68	198	332	434	4986	0	251	2020-02-29_152100
153	5000	1974	0	0	1	0	13	2761	6.6425214	5.097855300232577	17.029297	0.0	13.0	1278.0	7.059786	4.259549	20.946629	0.0	3026	3025	3025	0.61538464	20	68	198	332	434	4987	0	251	2020-02-29_152100
153	5000	1974	0	0	1	0	12	2762	7.1960645	4.899513236021633	17.029297	1.0105591	12.0	1278.0	7.059786	4.259549	20.946629	0.0	3026	3025	3025	0.6666667	20	68	198	332	434	4988	0	251	2020-02-29_152101
153	5000	1974	0	0	1	0	12	2762	7.1960645	4.899513236021633	17.029297	1.0105591	12.0	1278.0	7.059786	4.259549	20.946629	0.0	3026	3025	3025	0.6666667	20	68	198	332	434	4988	0	251	2020-02-29_152101
154	5000	1974	0	0	1	0	12	2762	7.1960645	4.899513236021633	17.029297	1.0105591	12.0	1278.0	7.059786	4.259549	20.946629	0.0	3026	3025	3025	0.6666667	20	68	198	332	434	4988	0	251	2020-02-29_152101
154	5000	1974	0	0	1	0	12	2762	7.1960645	4.899513236021633	17.029297	1.0105591	12.0	1278.0	7.059786	4.259549	20.946629	0.0	3026	3025	3025	0.6666667	20	68	198	332	434	4988	0	251	2020-02-29_152101
154	5000	1974	0	0	1	0	11	2763	7.571513	4.954297044395053	17.029297	1.0105591	11.0	1278.0	7.059786	4.259549	20.946629	0.0	3026	3025	3025	0.72727275	20	68	198	332	434	4989	0	251	2020-02-29_152101
155	5000	1974	0	0	0	0	11	2764	8.029336	4.956936209318409	17.029297	1.0105591	11.0	1278.0	7.059786	4.259549	20.946629	0.0	3026	3026	3026	0.6363636	20	68	198	332	434	4989	0	251	2020-02-29_152102
155	5000	1974	0	0	0	0	11	2764	8.029336	4.956936209318409	17.029297	1.0105591	11.0	1278.0	7.059786	4.259549	20.946629	0.0	3026	3026	3026	0.6363636	20	68	198	332	434	4989	0	251	2020-02-29_152102
155	5000	1974	0	0	0	0	9	2766	7.757736	5.427964893674506	17.029297	1.0105591	9.0	1278.0	7.059786	4.259549	20.946629	0.0	3026	3026	3026	0.44444445	20	68	198	332	434	4991	0	251	2020-02-29_152102
156	5000	1974	0	0	0	0	9	2766	7.757736	5.427964893674506	17.029297	1.0105591	9.0	1278.0	7.059786	4.259549	20.946629	0.0	3026	3026	3026	0.44444445	20	68	198	332	434	4991	0	251	2020-02-29_152102
156	5000	1974	0	0	0	0	9	2766	7.757736	5.427964893674506	17.029297	1.0105591	9.0	1278.0	7.059786	4.259549	20.946629	0.0	3026	3026	3026	0.44444445	20	68	198	332	434	4991	0	251	2020-02-29_152102
156	5000	1974	0	0	0	0	8	2767	6.598791	4.45606078699862	13.145813	1.0105591	8.0	1278.0	7.059786	4.259549	20.946629	0.0	3026	3026	3026	0.125	20	68	198	332	434	4992	0	251	2020-02-29_152103
157	5000	1974	0	0	0	0	8	2767	6.598791	4.45606078699862	13.145813	1.0105591	8.0	1278.0	7.059786	4.259549	20.946629	0.0	3026	3026	3026	0.125	20	68	198	332	434	4992	0	251	2020-02-29_152103
157	5000	1974	0	0	0	0	7	2768	6.0996966	4.565194784230871	13.145813	1.0105591	7.0	1278.0	7.059786	4.259549	20.946629	0.0	3026	3026	3026	0.14285715	20	68	198	332	434	4993	0	251	2020-02-29_152103
157	5000	1974	0	0	0	0	7	2768	6.0996966	4.565194784230871	13.145813	1.0105591	7.0	1278.0	7.059786	4.259549	20.946629	0.0	3026	3026	3026	0.14285715	20	68	198	332	434	4993	0	251	2020-02-29_152103
158	5000	1974	0	0	0	0	7	2768	6.0996966	4.565194784230871	13.145813	1.0105591	7.0	1278.0	7.059786	4.259549	20.946629	0.0	3026	3026	3026	0.14285715	20	68	198	332	434	4993	0	251	2020-02-29_152104
158	5000	1974	0	0	0	0	7	2768	6.0996966	4.565194784230871	13.145813	1.0105591	7.0	1278.0	7.059786	4.259549	20.946629	0.0	3026	3026	3026	0.14285715	20	68	198	332	434	4993	0	251	2020-02-29_152104
158	5000	1974	0	0	0	0	7	2768	6.0996966	4.565194784230871	13.145813	1.0105591	7.0	1278.0	7.059786	4.259549	20.946629	0.0	3026	3026	3026	0.14285715	20	68	198	332	434	4993	0	251	2020-02-29_152104
159	5000	1974	0	0	0	0	7	2768	6.0996966	4.565194784230871	13.145813	1.0105591	7.0	1278.0	7.059786	4.259549	20.946629	0.0	3026	3026	3026	0.14285715	20	68	198	332	434	4993	0	251	2020-02-29_152104
159	5000	1974	0	0	0	0	6	2769	6.947886	4.3550003689438395	13.145813	1.5600739	6.0	1278.0	7.059786	4.259549	20.946629	0.0	3026	3026	3026	0.16666667	20	68	198	332	434	4994	0	251	2020-02-29_152104
159	5000	1974	0	0	0	0	5	2770	5.7083006	3.4904506383667013	10.344421	1.5600739	5.0	1278.0	7.059786	4.259549	20.946629	0.0	3026	3026	3026	0.2	20	68	198	332	434	4995	0	251	2020-02-29_152105
160	5000	1974	0	0	0	0	5	2770	5.7083006	3.4904506383667013	10.344421	1.5600739	5.0	1278.0	7.059786	4.259549	20.946629	0.0	3026	3026	3026	0.2	20	68	198	332	434	4995	0	251	2020-02-29_152105
160	5000	1974	0	0	0	0	5	2770	5.7083006	3.4904506383667013	10.344421	1.5600739	5.0	1278.0	7.059786	4.259549	20.946629	0.0	3026	3026	3026	0.2	20	68	198	332	434	4995	0	251	2020-02-29_152105
160	5000	1974	0	0	0	0	5	2770	5.7083006	3.4904506383667013	10.344421	1.5600739	5.0	1278.0	7.059786	4.259549	20.946629	0.0	3026	3026	3026	0.2	20	68	198	332	434	4995	0	251	2020-02-29_152105
161	5000	1974	0	0	0	0	5	2770	5.7083006	3.4904506383667013	10.344421	1.5600739	5.0	1278.0	7.059786	4.259549	20.946629	0.0	3026	3026	3026	0.2	20	68	198	332	434	4995	0	251	2020-02-29_152105
161	5000	1974	0	0	0	0	5	2770	5.7083006	3.4904506383667013	10.344421	1.5600739	5.0	1278.0	7.059786	4.259549	20.946629	0.0	3026	3026	3026	0.2	20	68	198	332	434	4995	0	251	2020-02-29_152106
161	5000	1974	0	0	0	0	3	2772	6.568115	3.6637597843535388	10.344421	3.028366	3.0	1278.0	7.059786	4.259549	20.946629	0.0	3026	3026	3026	0.0	20	68	198	332	434	4997	0	251	2020-02-29_152106
162	5000	1974	0	0	0	0	2	2773	6.6863937	5.1732323470205515	10.344421	3.028366	2.0	1278.0	7.059786	4.259549	20.946629	0.0	3026	3026	3026	0.0	20	68	198	332	434	4998	0	251	2020-02-29_152106
162	5000	1974	0	0	0	0	2	2773	6.6863937	5.1732323470205515	10.344421	3.028366	2.0	1278.0	7.059786	4.259549	20.946629	0.0	3026	3026	3026	0.0	20	68	198	332	434	4998	0	251	2020-02-29_152106
162	5000	1974	0	0	0	0	2	2773	6.6863937	5.1732323470205515	10.344421	3.028366	2.0	1278.0	7.059786	4.259549	20.946629	0.0	3026	3026	3026	0.0	20	68	198	332	434	4998	0	251	2020-02-29_152106
163	5000	1974	0	0	0	0	1	2774	10.344421	NaN	10.344421	10.344421	1.0	1278.0	7.059786	4.259549	20.946629	0.0	3026	3026	3026	0.0	20	68	198	332	434	4999	0	251	2020-02-29_152107
163	5000	1974	0	0	0	0	1	2774	10.344421	NaN	10.344421	10.344421	1.0	1278.0	7.059786	4.259549	20.946629	0.0	3026	3026	3026	0.0	20	68	198	332	434	4999	0	251	2020-02-29_152107
163	5000	1974	0	0	0	0	1	2774	10.344421	NaN	10.344421	10.344421	1.0	1278.0	7.059786	4.259549	20.946629	0.0	3026	3026	3026	0.0	20	68	198	332	434	4999	0	251	2020-02-29_152107
164	5000	1974	0	0	0	0	1	2774	10.344421	NaN	10.344421	10.344421	1.0	1278.0	7.059786	4.259549	20.946629	0.0	3026	3026	3026	0.0	20	68	198	332	434	4999	0	251	2020-02-29_152107
164	5000	1974	0	0	0	0	1	2774	10.344421	NaN	10.344421	10.344421	1.0	1278.0	7.059786	4.259549	20.946629	0.0	3026	3026	3026	0.0	20	68	198	332	434	4999	0	251	2020-02-29_152107
164	5000	1974	0	0	0	0	1	2774	10.344421	NaN	10.344421	10.344421	1.0	1278.0	7.059786	4.259549	20.946629	0.0	3026	3026	3026	0.0	20	68	198	332	434	4999	0	251	2020-02-29_152108
165	5000	1974	0	0	0	0	1	2774	10.344421	NaN	10.344421	10.344421	1.0	1278.0	7.059786	4.259549	20.946629	0.0	3026	3026	3026	0.0	20	68	198	332	434	4999	0	251	2020-02-29_152108
165	5000	1974	0	0	0	0	1	2774	10.344421	NaN	10.344421	10.344421	1.0	1278.0	7.059786	4.259549	20.946629	0.0	3026	3026	3026	0.0	20	68	198	332	434	4999	0	251	2020-02-29_152108
165	5000	1974	0	0	0	0	1	2774	10.344421	NaN	10.344421	10.344421	1.0	1278.0	7.059786	4.259549	20.946629	0.0	3026	3026	3026	0.0	20	68	198	332	434	4999	0	251	2020-02-29_152108
166	5000	1974	0	0	0	0	1	2774	10.344421	NaN	10.344421	10.344421	1.0	1278.0	7.059786	4.259549	20.946629	0.0	3026	3026	3026	0.0	20	68	198	332	434	4999	0	251	2020-02-29_152109
166	5000	1974	0	0	0	0	1	2774	10.344421	NaN	10.344421	10.344421	1.0	1278.0	7.059786	4.259549	20.946629	0.0	3026	3026	3026	0.0	20	68	198	332	434	4999	0	251	2020-02-29_152109
166	5000	1974	0	0	0	0	1	2774	10.344421	NaN	10.344421	10.344421	1.0	1278.0	7.059786	4.259549	20.946629	0.0	3026	3026	3026	0.0	20	68	198	332	434	4999	0	251	2020-02-29_152109
167	5000	1974	0	0	0	0	1	2774	10.344421	NaN	10.344421	10.344421	1.0	1278.0	7.059786	4.259549	20.946629	0.0	3026	3026	3026	0.0	20	68	198	332	434	4999	0	251	2020-02-29_152109
167	5000	1974	0	0	0	0	1	2774	10.344421	NaN	10.344421	10.344421	1.0	1278.0	7.059786	4.259549	20.946629	0.0	3026	3026	3026	0.0	20	68	198	332	434	4999	0	251	2020-02-29_152109
167	5000	1974	0	0	0	0	0	2775	NaN	-0.0	9999.0	9999.0	0.0	1278.0	7.059786	4.259549	20.946629	0.0	3026	3026	3026	0.0	20	68	198	332	434	5000	0	251	2020-02-29_152110
168	5000	1974	0	0	0	0	0	2775	NaN	-0.0	9999.0	9999.0	0.0	1278.0	7.059786	4.259549	20.946629	0.0	3026	3026	3026	0.0	20	68	198	332	434	5000	0	251	2020-02-29_152110
168	5000	1974	0	0	0	0	0	2775	NaN	-0.0	9999.0	9999.0	0.0	1278.0	7.059786	4.259549	20.946629	0.0	3026	3026	3026	0.0	20	68	198	332	434	5000	0	251	2020-02-29_152110
168	5000	1974	0	0	0	0	0	2775	NaN	-0.0	9999.0	9999.0	0.0	1278.0	7.059786	4.259549	20.946629	0.0	3026	3026	3026	0.0	20	68	198	332	434	5000	0	251	2020-02-29_152110
169	5000	1974	0	0	0	0	0	2775	NaN	-0.0	9999.0	9999.0	0.0	1278.0	7.059786	4.259549	20.946629	0.0	3026	3026	3026	0.0	20	68	198	332	434	5000	0	251	2020-02-29_152110
169	5000	1974	0	0	0	0	0	2775	NaN	-0.0	9999.0	9999.0	0.0	1278.0	7.059786	4.259549	20.946629	0.0	3026	3026	3026	0.0	20	68	198	332	434	5000	0	251	2020-02-29_152111
169	5000	1974	0	0	0	0	0	2775	NaN	-0.0	9999.0	9999.0	0.0	1278.0	7.059786	4.259549	20.946629	0.0	3026	3026	3026	0.0	20	68	198	332	434	5000	0	251	2020-02-29_152111
170	5000	1974	0	0	0	0	0	2775	NaN	-0.0	9999.0	9999.0	0.0	1278.0	7.059786	4.259549	20.946629	0.0	3026	3026	3026	0.0	20	68	198	332	434	5000	0	251	2020-02-29_152111
170	5000	1974	0	0	0	0	0	2775	NaN	-0.0	9999.0	9999.0	0.0	1278.0	7.059786	4.259549	20.946629	0.0	3026	3026	3026	0.0	20	68	198	332	434	5000	0	251	2020-02-29_152111
170	5000	1974	0	0	0	0	0	2775	NaN	-0.0	9999.0	9999.0	0.0	1278.0	7.059786	4.259549	20.946629	0.0	3026	3026	3026	0.0	20	68	198	332	434	5000	0	251	2020-02-29_152111
171	5000	1974	0	0	0	0	0	2775	NaN	-0.0	9999.0	9999.0	0.0	1278.0	7.059786	4.259549	20.946629	0.0	3026	3026	3026	0.0	20	68	198	332	434	5000	0	251	2020-02-29_152112
171	5000	1974	0	0	0	0	0	2775	NaN	-0.0	9999.0	9999.0	0.0	1278.0	7.059786	4.259549	20.946629	0.0	3026	3026	3026	0.0	20	68	198	332	434	5000	0	251	2020-02-29_152112
171	5000	1974	0	0	0	0	0	2775	NaN	-0.0	9999.0	9999.0	0.0	1278.0	7.059786	4.259549	20.946629	0.0	3026	3026	3026	0.0	20	68	198	332	434	5000	0	251	2020-02-29_152112
172	5000	1974	0	0	0	0	0	2775	NaN	-0.0	9999.0	9999.0	0.0	1278.0	7.059786	4.259549	20.946629	0.0	3026	3026	3026	0.0	20	68	198	332	434	5000	0	251	2020-02-29_152112
172	5000	1974	0	0	0	0	0	2775	NaN	-0.0	9999.0	9999.0	0.0	1278.0	7.059786	4.259549	20.946629	0.0	3026	3026	3026	0.0	20	68	198	332	434	5000	0	251	2020-02-29_152112
172	5000	1974	0	0	0	0	0	2775	NaN	-0.0	9999.0	9999.0	0.0	1278.0	7.059786	4.259549	20.946629	0.0	3026	3026	3026	0.0	20	68	198	332	434	5000	0	251	2020-02-29_152113
173	5000	1974	0	0	0	0	0	2775	NaN	-0.0	9999.0	9999.0	0.0	1278.0	7.059786	4.259549	20.946629	0.0	3026	3026	3026	0.0	20	68	198	332	434	5000	0	251	2020-02-29_152113
173	5000	1974	0	0	0	0	0	2775	NaN	-0.0	9999.0	9999.0	0.0	1278.0	7.059786	4.259549	20.946629	0.0	3026	3026	3026	0.0	20	68	198	332	434	5000	0	251	2020-02-29_152113
173	5000	1974	0	0	0	0	0	2775	NaN	-0.0	9999.0	9999.0	0.0	1278.0	7.059786	4.259549	20.946629	0.0	3026	3026	3026	0.0	20	68	198	332	434	5000	0	251	2020-02-29_152113
174	5000	1974	0	0	0	0	0	2775	NaN	-0.0	9999.0	9999.0	0.0	1278.0	7.059786	4.259549	20.946629	0.0	3026	3026	3026	0.0	20	68	198	332	434	5000	0	251	2020-02-29_152113
174	5000	1974	0	0	0	0	0	2775	NaN	-0.0	9999.0	9999.0	0.0	1278.0	7.059786	4.259549	20.946629	0.0	3026	3026	3026	0.0	20	68	198	332	434	5000	0	251	2020-02-29_152114
174	5000	1974	0	0	0	0	0	2775	NaN	-0.0	9999.0	9999.0	0.0	1278.0	7.059786	4.259549	20.946629	0.0	3026	3026	3026	0.0	20	68	198	332	434	5000	0	251	2020-02-29_152114
175	5000	1974	0	0	0	0	0	2775	NaN	-0.0	9999.0	9999.0	0.0	1278.0	7.059786	4.259549	20.946629	0.0	3026	3026	3026	0.0	20	68	198	332	434	5000	0	251	2020-02-29_152114
