# Supplementary material for: Discrete simulation analysis of COVID-19 and prediction of isolation bed numbers
Source: PeerJ. 2021 Jun 23;9:e11629. doi: 10.7717/peerj.11629 (PMC8234972; doi:10.7717/peerj.11629)
Supplement: Supplemental Information 3 [file peerj-09-11629-s003.zip › raw_data/Hospital response time_output_2020-02-29_152121.csv]

worldTime(Day)	CITY_PERSON_SIZE	NORMAL	SHADOW	SUPER	CONFIRMED	DIAGNOSIS	FREEZE	CURED	shadow_average	shadow_std	shadow_max	shadow_min	real_countTmp	max_count	count_shadow_average	count_shadow_std	count_shadow_max	count_shadow_min	sum_confirmed_mark	sum_diagnosis_mark	sum_freeze_mark	r0	G1num	G2num	G3Num	G4Num	G5Num	BED_CanUse	BED_Need	DEATH	recordTime
0	5000	4972	28	0	0	0	0	0	NaN	-0.0	9999.0	9999.0	0.0	0.0	NaN	-0.0	9999.0	9999.0	0	0	0	0.0	0	0	0	0	0	5000	0	0	2020-02-29_152123
0	5000	4966	33	0	1	0	0	0	NaN	-0.0	9999.0	9999.0	0.0	0.0	NaN	-0.0	9999.0	9999.0	1	0	0	0.0	0	0	0	0	0	5000	0	0	2020-02-29_152123
0	5000	4959	39	0	2	0	0	0	NaN	-0.0	9999.0	9999.0	0.0	0.0	NaN	-0.0	9999.0	9999.0	2	0	0	0.0	0	0	0	0	0	5000	0	0	2020-02-29_152123
1	5000	4950	48	0	2	0	0	0	NaN	-0.0	9999.0	9999.0	0.0	0.0	NaN	-0.0	9999.0	9999.0	2	0	0	0.0	0	0	0	0	0	5000	0	0	2020-02-29_152123
1	5000	4940	56	0	4	0	0	0	NaN	-0.0	9999.0	9999.0	0.0	0.0	NaN	-0.0	9999.0	9999.0	4	0	0	0.0	0	0	0	0	0	5000	0	0	2020-02-29_152124
1	5000	4928	68	0	4	0	0	0	NaN	-0.0	9999.0	9999.0	0.0	0.0	NaN	-0.0	9999.0	9999.0	4	0	0	0.0	0	0	0	0	0	5000	0	0	2020-02-29_152124
2	5000	4917	78	0	5	0	0	0	NaN	-0.0	9999.0	9999.0	0.0	0.0	NaN	-0.0	9999.0	9999.0	5	0	0	0.0	0	0	0	0	0	5000	0	0	2020-02-29_152124
2	5000	4901	92	0	7	0	0	0	NaN	-0.0	9999.0	9999.0	0.0	0.0	NaN	-0.0	9999.0	9999.0	7	0	0	0.0	0	0	0	0	0	5000	0	0	2020-02-29_152124
2	5000	4887	106	0	7	0	0	0	NaN	-0.0	9999.0	9999.0	0.0	0.0	NaN	-0.0	9999.0	9999.0	7	0	0	0.0	0	0	0	0	0	5000	0	0	2020-02-29_152124
3	5000	4879	109	0	12	0	0	0	NaN	-0.0	9999.0	9999.0	0.0	0.0	NaN	-0.0	9999.0	9999.0	12	0	0	0.0	0	0	0	0	0	5000	0	0	2020-02-29_152125
3	5000	4849	136	0	15	0	0	0	NaN	-0.0	9999.0	9999.0	0.0	0.0	NaN	-0.0	9999.0	9999.0	15	0	0	0.0	0	0	0	0	0	5000	0	0	2020-02-29_152125
3	5000	4834	147	0	19	0	0	0	NaN	-0.0	9999.0	9999.0	0.0	0.0	NaN	-0.0	9999.0	9999.0	19	0	0	0.0	0	0	0	0	0	5000	0	0	2020-02-29_152125
4	5000	4804	175	0	21	0	0	0	NaN	-0.0	9999.0	9999.0	0.0	0.0	NaN	-0.0	9999.0	9999.0	21	0	0	0.0	0	0	0	0	0	5000	0	0	2020-02-29_152125
4	5000	4769	205	0	26	0	0	0	NaN	-0.0	9999.0	9999.0	0.0	0.0	NaN	-0.0	9999.0	9999.0	26	0	0	0.0	0	0	0	0	0	5000	0	0	2020-02-29_152125
4	5000	4738	232	0	30	0	0	0	NaN	-0.0	9999.0	9999.0	0.0	0.0	NaN	-0.0	9999.0	9999.0	30	0	0	0.0	0	0	0	0	0	5000	0	0	2020-02-29_152125
5	5000	4701	266	0	33	0	0	0	NaN	-0.0	9999.0	9999.0	0.0	0.0	NaN	-0.0	9999.0	9999.0	33	0	0	0.0	0	0	0	0	0	5000	0	0	2020-02-29_152126
5	5000	4667	293	0	39	0	1	0	0.09572362	NaN	0.09572362	0.09572362	1.0	1.0	0.09572362	NaN	0.09572362	0.09572362	40	1	1	4.0	1	0	0	0	0	4999	0	0	2020-02-29_152126
5	5000	4638	311	0	49	0	2	0	0.13971128	0.06220793281752226	0.18369892	0.09572362	2.0	2.0	0.13971128	0.062207934	0.18369892	0.09572362	51	2	2	2.0	1	1	0	0	0	4998	0	0	2020-02-29_152126
6	5000	4608	338	0	51	0	3	0	0.09314085	0.09187669530264583	0.18369892	0.0	3.0	3.0	0.09314085	0.09187669	0.18369892	0.0	54	3	3	2.3333333	1	2	0	0	0	4997	0	0	2020-02-29_152127
6	5000	4561	375	0	60	0	4	0	0.12750307	0.10173790255509228	0.23058975	0.0	4.0	4.0	0.12750307	0.1017379	0.23058975	0.0	64	4	4	2.75	1	3	0	0	0	4996	0	0	2020-02-29_152127
6	5000	4525	396	0	75	0	4	0	0.12750307	0.10173790255509228	0.23058975	0.0	4.0	4.0	0.12750307	0.1017379	0.23058975	0.0	79	4	4	2.75	1	3	0	0	0	4996	0	0	2020-02-29_152127
7	5000	4472	436	0	87	0	5	0	0.4562162	0.7402867925197222	1.7710687	0.0	5.0	5.0	0.4562162	0.74028677	1.7710687	0.0	92	5	5	3.4	1	4	0	0	0	4995	0	0	2020-02-29_152127
7	5000	4424	467	0	102	0	7	0	0.6692175	0.8399598861948184	1.991382	0.0	7.0	7.0	0.6692175	0.83995986	1.991382	0.0	109	7	7	3.4285715	1	4	2	0	0	4993	0	0	2020-02-29_152128
7	5000	4378	501	0	113	0	8	0	0.5855653	0.8128491531784396	1.991382	0.0	8.0	8.0	0.5855653	0.81284916	1.991382	0.0	121	8	8	3.125	1	4	2	0	1	4992	0	0	2020-02-29_152128
8	5000	4332	532	0	124	0	12	0	1.1492757	1.163409056089113	2.9926398	0.0	12.0	12.0	1.1492757	1.1634091	2.9926398	0.0	136	12	12	2.9166667	2	5	3	1	1	4988	0	0	2020-02-29_152128
8	5000	4281	569	0	132	0	18	0	1.1444461	1.2435840457633969	3.0769176	0.0	18.0	18.0	1.1444461	1.243584	3.0769176	0.0	150	18	18	2.8888888	4	5	6	1	2	4982	0	0	2020-02-29_152128
8	5000	4240	587	0	152	0	21	0	1.046802	1.199304633528907	3.0769176	0.0	21.0	21.0	1.046802	1.1993046	3.0769176	0.0	173	21	21	2.7142856	4	7	7	1	2	4979	0	0	2020-02-29_152129
9	5000	4186	618	0	171	0	25	0	0.8793137	1.1627644207391719	3.0769176	0.0	25.0	25.0	0.8793137	1.1627644	3.0769176	0.0	196	25	25	2.56	4	8	8	2	2	4975	0	0	2020-02-29_152129
9	5000	4139	647	0	187	0	27	0	0.9134152	1.183711332517419	3.0769176	0.0	27.0	27.0	0.9134152	1.1837113	3.0769176	0.0	214	27	27	2.5555556	4	9	8	3	2	4973	0	0	2020-02-29_152129
9	5000	4076	687	0	206	0	31	0	0.8841743	1.1665918916626823	3.0769176	0.0	31.0	31.0	0.8841743	1.1665919	3.0769176	0.0	237	31	31	2.3225806	4	9	10	4	2	4969	0	0	2020-02-29_152130
10	5000	4026	705	0	233	0	36	0	0.85494304	1.1876794277961304	3.2570796	0.0	36.0	36.0	0.85494304	1.1876794	3.2570796	0.0	269	36	36	2.1666667	4	10	10	5	5	4964	0	0	2020-02-29_152130
10	5000	3974	731	0	251	0	44	0	0.9906534	1.4259739575729957	5.113484	0.0	44.0	44.0	0.9906534	1.425974	5.113484	0.0	295	44	44	2.2045455	5	11	11	6	6	4956	0	0	2020-02-29_152131
10	5000	3918	767	0	263	0	52	0	1.1711857	1.5243695660095833	5.113484	0.0	52.0	52.0	1.1711857	1.5243696	5.113484	0.0	315	52	52	2.2307692	5	11	15	7	6	4948	0	0	2020-02-29_152131
11	5000	3862	801	0	281	0	56	0	1.1789486	1.5501302510570876	5.113484	0.0	56.0	56.0	1.1789486	1.5501302	5.113484	0.0	337	56	56	2.1785715	5	11	16	10	6	4944	0	0	2020-02-29_152131
11	5000	3811	827	0	292	0	70	0	1.3916402	1.7999441720993905	6.119816	0.0	70.0	70.0	1.3916402	1.7999442	6.119816	0.0	362	70	70	2.1142857	8	13	19	11	9	4930	0	0	2020-02-29_152132
11	5000	3769	838	0	312	0	81	0	1.7303755	2.083774545361373	6.6468596	0.0	81.0	81.0	1.7303755	2.0837746	6.6468596	0.0	393	81	81	2.271605	11	15	23	13	9	4919	0	0	2020-02-29_152132
12	5000	3713	865	0	323	0	99	0	1.688891	2.010426048559985	6.6468596	0.0	99.0	99.0	1.688891	2.010426	6.6468596	0.0	422	99	99	2.2020202	11	17	27	18	13	4901	0	0	2020-02-29_152132
12	5000	3674	879	0	333	0	114	0	1.7696874	2.0902726633453605	7.030592	0.0	114.0	114.0	1.7696874	2.0902727	7.030592	0.0	447	114	114	2.1578948	11	19	30	21	15	4886	0	0	2020-02-29_152133
12	5000	3630	893	0	354	0	123	0	1.8864971	2.170878449286636	7.0969	0.0	123.0	123.0	1.8864971	2.1708784	7.0969	0.0	477	123	123	2.1544716	11	20	32	23	18	4877	0	0	2020-02-29_152133
13	5000	3578	915	0	368	0	139	0	2.057144	2.3011428730162957	7.820772	0.0	139.0	139.0	2.057144	2.301143	7.820772	0.0	507	139	139	2.122302	13	22	34	27	22	4861	0	0	2020-02-29_152134
13	5000	3533	924	0	390	0	153	0	2.227154	2.389432223086557	8.234368	0.0	153.0	153.0	2.227154	2.3894322	8.234368	0.0	543	153	153	2.2026143	14	24	39	27	23	4847	0	0	2020-02-29_152134
13	5000	3498	918	0	404	0	180	0	2.2744553	2.384911984912913	8.234368	0.0	180.0	180.0	2.2744553	2.384912	8.234368	0.0	584	180	180	2.0777779	14	27	41	35	28	4820	0	0	2020-02-29_152135
14	5000	3453	932	0	412	0	203	0	2.2998307	2.399035947612247	8.234368	0.0	203.0	203.0	2.2998307	2.399036	8.234368	0.0	615	203	203	2.0295568	14	31	47	40	32	4797	0	0	2020-02-29_152135
14	5000	3410	944	0	427	0	219	0	2.3419588	2.4156550120553364	8.234368	0.0	219.0	219.0	2.3419588	2.415655	8.234368	0.0	646	219	219	1.9954338	14	32	50	48	35	4781	0	0	2020-02-29_152136
14	5000	3368	949	0	436	0	247	0	2.3162932	2.4611081018805017	9.458938	0.0	247.0	247.0	2.3162932	2.4611082	9.458938	0.0	683	247	247	1.9676113	15	32	55	55	42	4753	0	0	2020-02-29_152136
15	5000	3325	948	0	455	0	272	0	2.3884172	2.492480221959715	9.9249325	0.0	272.0	272.0	2.3884172	2.4924803	9.9249325	0.0	727	272	272	1.8860294	16	34	57	62	47	4728	0	0	2020-02-29_152136
15	5000	3299	937	0	468	0	296	0	2.5220234	2.5577708078387573	10.321264	0.0	296.0	296.0	2.5220234	2.5577707	10.321264	0.0	764	296	296	1.847973	16	38	62	70	52	4704	0	0	2020-02-29_152137
15	5000	3260	945	0	477	0	318	0	2.6747217	2.6422625999673612	10.551884	0.0	318.0	318.0	2.6747217	2.6422627	10.551884	0.0	795	318	318	1.8522012	17	39	68	75	57	4682	0	0	2020-02-29_152137
16	5000	3224	940	0	495	0	341	0	2.747538	2.679518446858626	10.551884	0.0	341.0	341.0	2.747538	2.6795185	10.551884	0.0	836	341	341	1.8123167	17	41	74	82	62	4659	0	0	2020-02-29_152138
16	5000	3198	929	0	510	0	363	0	2.8284616	2.709547670487419	10.551884	0.0	363.0	363.0	2.8284616	2.7095478	10.551884	0.0	873	363	363	1.7933885	17	44	77	90	63	4637	0	0	2020-02-29_152138
16	5000	3165	924	0	513	0	398	0	2.9117188	2.767813813182411	11.443929	0.0	398.0	398.0	2.9117188	2.767814	11.443929	0.0	911	398	398	1.7386935	18	47	84	95	74	4602	0	0	2020-02-29_152139
17	5000	3126	922	0	525	0	426	0	3.0056434	2.8226589258826924	11.5446205	0.0	426.0	426.0	3.0056434	2.822659	11.5446205	0.0	952	427	427	1.7441314	18	53	87	101	81	4574	0	1	2020-02-29_152139
17	5000	3094	903	0	553	0	449	0	3.0273087	2.798397395764072	11.5446205	0.0	449.0	449.0	3.0273087	2.7983973	11.5446205	0.0	1003	450	450	1.7037861	18	54	91	109	85	4551	0	1	2020-02-29_152140
17	5000	3066	886	0	569	0	478	0	3.1247191	2.836953897902333	11.5446205	0.0	478.0	478.0	3.1247191	2.8369539	11.5446205	0.0	1048	479	479	1.6548117	18	57	97	116	90	4522	0	1	2020-02-29_152140
18	5000	3048	874	0	568	0	509	0	3.293843	2.949244134048458	11.5446205	0.0	509.0	509.0	3.293843	2.949244	11.5446205	0.0	1078	510	510	1.7092338	18	63	101	124	97	4491	0	1	2020-02-29_152141
18	5000	3023	857	0	575	0	543	1	3.4205391	3.024012942099755	13.200595	0.0	543.0	543.0	3.4205391	3.024013	13.200595	0.0	1120	545	545	1.6924493	19	70	107	129	107	4457	0	1	2020-02-29_152141
18	5000	2990	846	0	578	0	584	1	3.5546825	3.0768837531951494	13.200595	0.0	584.0	584.0	3.5546825	3.0768838	13.200595	0.0	1164	586	586	1.6523973	19	71	116	134	114	4416	0	1	2020-02-29_152142
19	5000	2962	828	0	588	0	618	1	3.5881112	3.07684221986755	13.200595	0.0	618.0	618.0	3.5881112	3.0768423	13.200595	0.0	1210	622	622	1.6067961	19	72	121	143	124	4382	0	3	2020-02-29_152142
19	5000	2938	811	0	597	0	649	2	3.6074324	3.074824543731145	13.200595	0.0	649.0	649.0	3.6074324	3.0748246	13.200595	0.0	1251	654	654	1.5993837	19	72	124	154	132	4351	0	3	2020-02-29_152143
19	5000	2907	807	0	602	0	678	2	3.7477252	3.1552781223367417	13.757031	0.0	678.0	678.0	3.7477252	3.1552782	13.757031	0.0	1286	684	684	1.5899705	19	75	128	160	139	4322	0	4	2020-02-29_152143
20	5000	2882	801	0	588	0	721	3	3.8138134	3.1504750816910843	13.757031	0.0	721.0	721.0	3.8138134	3.150475	13.757031	0.0	1317	729	729	1.5339806	19	76	136	166	147	4279	0	5	2020-02-29_152144
20	5000	2848	800	0	584	0	756	4	3.897308	3.2105521089144737	14.226947	0.0	756.0	756.0	3.897308	3.2105522	14.226947	0.0	1352	768	768	1.505291	19	78	142	176	154	4244	0	8	2020-02-29_152144
20	5000	2817	793	0	591	0	784	5	3.9787157	3.239724420907632	14.226947	0.0	784.0	784.0	3.9787157	3.2397244	14.226947	0.0	1390	799	799	1.4783163	19	80	146	177	162	4216	0	10	2020-02-29_152145
21	5000	2800	768	0	591	0	825	5	4.070599	3.271456972833	14.226947	0.0	825.0	825.0	4.070599	3.271457	14.226947	0.0	1432	841	841	1.4412122	19	82	151	186	173	4175	0	11	2020-02-29_152145
21	5000	2770	767	0	587	0	856	6	4.1475387	3.3161248580838834	14.30916	0.0	856.0	856.0	4.1475387	3.316125	14.30916	0.0	1463	876	876	1.4299065	19	82	156	193	189	4144	0	14	2020-02-29_152146
21	5000	2752	737	0	600	0	887	8	4.2726645	3.3813896446513048	14.878247	0.0	887.0	887.0	4.2726645	3.3813896	14.878247	0.0	1511	911	911	1.4487035	19	83	163	197	200	4113	0	16	2020-02-29_152147
22	5000	2725	728	0	593	0	927	10	4.4408317	3.456142712216119	14.878247	0.0	927.0	927.0	4.4408317	3.4561427	14.878247	0.0	1547	954	954	1.4228694	19	85	171	206	209	4073	0	17	2020-02-29_152147
22	5000	2706	717	0	572	0	975	11	4.612096	3.5320417478692696	15.619615	0.0	975.0	975.0	4.612096	3.5320418	15.619615	0.0	1577	1005	1005	1.4389744	19	88	175	221	217	4025	0	19	2020-02-29_152148
22	5000	2685	705	0	558	0	1017	13	4.7609262	3.6302771468278783	15.619615	0.0	1017.0	1017.0	4.7609262	3.6302772	15.619615	0.0	1610	1052	1052	1.4119961	19	90	182	232	227	3983	0	22	2020-02-29_152148
23	5000	2652	706	0	563	0	1038	18	4.836057	3.6496606120306327	15.619615	0.0	1038.0	1038.0	4.836057	3.6496606	15.619615	0.0	1642	1079	1079	1.3930635	19	90	185	239	233	3962	0	23	2020-02-29_152149
23	5000	2631	685	0	562	0	1073	24	4.9646745	3.7155624961889604	16.485569	0.0	1073.0	1073.0	4.9646745	3.7155626	16.485569	0.0	1684	1122	1122	1.3830382	19	93	189	248	242	3927	0	25	2020-02-29_152149
23	5000	2617	660	0	554	0	1116	27	5.011509	3.7009361010819943	16.485569	0.0	1116.0	1116.0	5.011509	3.700936	16.485569	0.0	1723	1169	1169	1.3467742	19	93	195	257	256	3884	0	26	2020-02-29_152150
24	5000	2597	642	0	548	0	1150	36	5.086301	3.7146188565600804	16.485569	0.0	1150.0	1150.0	5.086301	3.714619	16.485569	0.0	1761	1213	1213	1.3391304	19	94	201	269	267	3850	0	27	2020-02-29_152150
24	5000	2590	614	0	543	0	1183	41	5.168302	3.7427906673189884	19.218534	0.0	1183.0	1183.0	5.168302	3.7427907	19.218534	0.0	1796	1253	1253	1.3254437	20	97	202	278	279	3817	0	29	2020-02-29_152151
24	5000	2571	608	0	533	0	1214	44	5.21935	3.7642479115731358	19.63752	0.0	1214.0	1214.0	5.21935	3.764248	19.63752	0.0	1821	1288	1288	1.315486	20	99	204	288	285	3786	0	30	2020-02-29_152151
25	5000	2556	590	0	535	0	1237	49	5.2982817	3.778309963800767	19.63752	0.0	1237.0	1237.0	5.2982817	3.77831	19.63752	0.0	1854	1319	1319	1.3209378	20	99	208	297	293	3763	0	33	2020-02-29_152152
25	5000	2537	582	0	526	0	1260	60	5.3939323	3.8110881755300596	19.63752	0.0	1260.0	1260.0	5.3939323	3.811088	19.63752	0.0	1881	1355	1355	1.3071429	20	99	211	307	299	3740	0	35	2020-02-29_152152
25	5000	2527	563	0	515	0	1292	68	5.486041	3.8638125710926627	19.63752	0.0	1292.0	1292.0	5.486041	3.8638127	19.63752	0.0	1910	1395	1395	1.2964396	20	99	215	312	313	3708	0	35	2020-02-29_152153
26	5000	2511	543	0	513	0	1319	77	5.5729575	3.8620593662213136	19.63752	0.0	1319.0	1319.0	5.5729575	3.8620594	19.63752	0.0	1946	1433	1433	1.2903715	20	99	221	317	325	3681	0	37	2020-02-29_152153
26	5000	2498	526	0	508	0	1340	87	5.639806	3.8921051273947973	19.63752	0.0	1340.0	1340.0	5.639806	3.892105	19.63752	0.0	1976	1468	1468	1.2813433	20	101	224	320	332	3660	0	41	2020-02-29_152154
26	5000	2488	507	0	492	0	1375	96	5.7267756	3.9151022742542874	19.63752	0.0	1375.0	1375.0	5.7267756	3.9151022	19.63752	0.0	2005	1513	1513	1.2545455	20	102	228	328	340	3625	0	42	2020-02-29_152154
27	5000	2471	497	0	483	0	1398	107	5.8082476	3.934433727113949	19.63752	0.0	1398.0	1398.0	5.8082476	3.9344337	19.63752	0.0	2032	1549	1549	1.2346209	20	103	232	337	352	3602	0	44	2020-02-29_152155
27	5000	2459	477	0	486	0	1409	121	5.880357	3.9711213724247725	19.63752	0.0	1409.0	1409.0	5.880357	3.9711213	19.63752	0.0	2064	1578	1578	1.2185948	20	104	236	345	357	3591	0	48	2020-02-29_152155
27	5000	2443	465	0	479	0	1424	139	5.9720893	3.9954689111627886	19.63752	0.0	1424.0	1424.0	5.9720893	3.9954689	19.63752	0.0	2092	1613	1613	1.2106742	20	104	240	351	364	3576	0	50	2020-02-29_152156
28	5000	2428	458	0	471	0	1436	154	6.1029973	4.064968122331501	19.63752	0.0	1436.0	1436.0	6.1029973	4.064968	19.63752	0.0	2114	1643	1643	1.1887187	20	104	246	355	374	3564	0	53	2020-02-29_152156
28	5000	2414	454	0	447	0	1460	172	6.244903	4.113811926014858	19.63752	0.0	1460.0	1460.0	6.244903	4.113812	19.63752	0.0	2132	1685	1685	1.1732876	20	104	250	364	386	3540	0	53	2020-02-29_152157
28	5000	2401	433	0	440	0	1475	194	6.3339024	4.136106393533997	21.249598	0.0	1475.0	1475.0	6.3339024	4.1361065	21.249598	0.0	2166	1726	1726	1.1532203	20	105	251	375	397	3525	0	57	2020-02-29_152157
29	5000	2395	414	0	429	0	1494	207	6.4321074	4.180206323669594	21.249598	0.0	1494.0	1494.0	6.4321074	4.1802063	21.249598	0.0	2191	1762	1762	1.1345382	20	106	251	383	402	3506	0	61	2020-02-29_152158
29	5000	2376	419	0	409	0	1501	232	6.540371	4.175317836701248	21.249598	0.0	1501.0	1501.0	6.540371	4.175318	21.249598	0.0	2205	1796	1796	1.1225849	20	106	253	390	413	3499	0	63	2020-02-29_152158
29	5000	2360	412	0	405	0	1510	246	6.5825853	4.167283635555651	21.249598	0.0	1510.0	1510.0	6.5825853	4.1672835	21.249598	0.0	2228	1823	1823	1.1105961	20	106	255	392	419	3490	0	67	2020-02-29_152159
30	5000	2347	402	0	397	0	1519	267	6.716084	4.1858519542193084	21.249598	0.0	1519.0	1519.0	6.716084	4.185852	21.249598	0.0	2251	1854	1854	1.1059908	20	106	257	396	434	3481	0	68	2020-02-29_152159
30	5000	2341	392	0	385	0	1521	292	6.7896295	4.1948748880673525	21.249598	0.0	1521.0	1521.0	6.7896295	4.194875	21.249598	0.0	2267	1882	1882	1.0992768	20	106	260	402	439	3479	0	69	2020-02-29_152200
30	5000	2333	371	0	385	0	1518	322	6.8956814	4.201133738494968	21.249598	0.0	1518.0	1521.0	6.7896295	4.194875	21.249598	0.0	2296	1911	1911	1.0704875	20	106	264	407	450	3482	0	71	2020-02-29_152200
31	5000	2318	361	0	375	0	1529	341	6.970661	4.2448766906585735	21.249598	0.0	1529.0	1529.0	6.970661	4.244877	21.249598	0.0	2321	1946	1946	1.0451275	20	106	265	413	459	3471	0	76	2020-02-29_152201
31	5000	2306	349	0	369	0	1519	377	7.1053457	4.276334962377154	21.249598	0.0	1519.0	1529.0	6.970661	4.244877	21.249598	0.0	2345	1976	1976	1.040158	20	106	266	415	469	3481	0	80	2020-02-29_152201
31	5000	2299	338	0	358	0	1515	405	7.2070627	4.302451326581457	21.249598	0.0	1515.0	1529.0	6.970661	4.244877	21.249598	0.0	2363	2005	2005	1.020462	20	106	266	422	477	3485	0	85	2020-02-29_152202
32	5000	2293	324	0	349	0	1512	435	7.2790785	4.315560181149606	21.249598	0.0	1512.0	1529.0	6.970661	4.244877	21.249598	0.0	2383	2034	2034	1.0112433	20	106	269	427	483	3488	0	87	2020-02-29_152202
32	5000	2285	310	0	339	0	1517	460	7.339044	4.355663620220203	21.249598	0.0	1517.0	1529.0	6.970661	4.244877	21.249598	0.0	2405	2066	2066	0.9960448	20	107	269	435	492	3483	0	89	2020-02-29_152203
32	5000	2279	298	0	330	0	1513	488	7.425135	4.356925686464933	21.249598	0.0	1513.0	1529.0	6.970661	4.244877	21.249598	0.0	2423	2093	2093	0.99272966	20	108	270	438	501	3487	0	92	2020-02-29_152203
33	5000	2271	288	0	327	0	1509	512	7.468755	4.340236862328848	21.249598	0.0	1509.0	1529.0	6.970661	4.244877	21.249598	0.0	2441	2114	2114	0.9854208	20	108	270	441	506	3491	0	93	2020-02-29_152204
33	5000	2261	287	0	320	0	1493	542	7.571127	4.33041684723316	21.249598	0.0	1493.0	1529.0	6.970661	4.244877	21.249598	0.0	2452	2132	2132	0.9825854	20	108	270	445	508	3507	0	97	2020-02-29_152204
33	5000	2248	285	0	300	0	1489	577	7.631086	4.322122646471589	21.249598	0.0	1489.0	1529.0	6.970661	4.244877	21.249598	0.0	2467	2167	2167	0.9650772	20	108	273	449	517	3511	0	101	2020-02-29_152205
34	5000	2242	266	0	301	0	1474	612	7.6946187	4.358901787782357	21.249598	0.0	1474.0	1529.0	6.970661	4.244877	21.249598	0.0	2492	2191	2191	0.96268654	20	108	273	450	525	3526	0	105	2020-02-29_152205
34	5000	2234	262	0	298	0	1447	648	7.7622676	4.388230726464984	21.249598	0.0	1447.0	1529.0	6.970661	4.244877	21.249598	0.0	2504	2206	2206	0.95024186	20	108	273	450	529	3553	0	111	2020-02-29_152206
34	5000	2227	258	0	286	0	1437	680	7.842717	4.383261156152701	21.249598	0.0	1437.0	1529.0	6.970661	4.244877	21.249598	0.0	2515	2229	2229	0.93667364	20	108	274	453	533	3563	0	112	2020-02-29_152206
35	5000	2221	251	0	277	0	1424	711	7.9216824	4.409973735428361	21.249598	0.0	1424.0	1529.0	6.970661	4.244877	21.249598	0.0	2528	2251	2251	0.92626405	20	108	274	460	536	3576	0	116	2020-02-29_152207
35	5000	2216	246	0	271	0	1403	746	7.9954305	4.41953002433362	21.249598	0.0	1403.0	1529.0	6.970661	4.244877	21.249598	0.0	2538	2267	2267	0.9158945	20	108	275	462	540	3597	0	118	2020-02-29_152207
35	5000	2206	242	0	255	0	1393	781	8.022458	4.428918196466403	21.249598	0.0	1393.0	1529.0	6.970661	4.244877	21.249598	0.0	2552	2297	2297	0.90236896	20	108	275	463	549	3607	0	123	2020-02-29_152208
36	5000	2202	234	0	242	0	1374	819	8.094209	4.4324266687341884	21.249598	0.0	1374.0	1529.0	6.970661	4.244877	21.249598	0.0	2564	2322	2322	0.8951965	20	108	275	465	554	3626	0	129	2020-02-29_152209
36	5000	2199	227	0	229	0	1358	855	8.182907	4.45772360556959	21.249598	0.0	1358.0	1529.0	6.970661	4.244877	21.249598	0.0	2574	2345	2345	0.8703976	20	108	277	468	560	3642	0	132	2020-02-29_152209
36	5000	2196	212	0	229	0	1334	893	8.232912	4.46384699818367	21.249598	0.0	1334.0	1529.0	6.970661	4.244877	21.249598	0.0	2592	2363	2363	0.85607195	20	108	277	469	565	3666	0	136	2020-02-29_152210
37	5000	2190	207	0	220	0	1315	929	8.331444	4.463142344514943	21.249598	0.0	1315.0	1529.0	6.970661	4.244877	21.249598	0.0	2603	2383	2383	0.8539924	20	108	277	473	571	3685	0	139	2020-02-29_152210
37	5000	2186	202	0	206	0	1310	956	8.335442	4.466102295895967	21.249598	0.0	1310.0	1529.0	6.970661	4.244877	21.249598	0.0	2612	2406	2406	0.8496183	20	108	277	475	577	3690	0	140	2020-02-29_152211
37	5000	2183	195	0	198	0	1284	996	8.365831	4.502747226940646	21.249598	0.0	1284.0	1529.0	6.970661	4.244877	21.249598	0.0	2622	2424	2424	0.8309969	20	108	277	478	583	3716	0	144	2020-02-29_152211
38	5000	2180	186	0	193	0	1257	1037	8.43998	4.506168799654154	21.624928	0.0	1257.0	1529.0	6.970661	4.244877	21.249598	0.0	2634	2441	2441	0.8217979	20	108	277	479	584	3743	0	147	2020-02-29_152212
38	5000	2175	180	0	193	0	1231	1070	8.455397	4.523307416293945	21.624928	0.0	1231.0	1529.0	6.970661	4.244877	21.249598	0.0	2645	2452	2452	0.8164094	20	108	278	479	586	3769	0	151	2020-02-29_152212
38	5000	2170	177	0	185	0	1211	1102	8.501136	4.523808333987125	21.624928	0.0	1211.0	1529.0	6.970661	4.244877	21.249598	0.0	2653	2468	2468	0.8150289	20	108	281	480	587	3789	0	155	2020-02-29_152213
39	5000	2164	170	0	173	0	1202	1132	8.514675	4.54413304452486	21.624928	0.0	1202.0	1529.0	6.970661	4.244877	21.249598	0.0	2666	2493	2493	0.812812	20	108	281	481	592	3798	0	159	2020-02-29_152213
39	5000	2153	172	0	171	0	1179	1162	8.569934	4.5722351725011094	21.624928	0.0	1179.0	1529.0	6.970661	4.244877	21.249598	0.0	2675	2504	2504	0.79389316	20	108	282	482	593	3821	0	163	2020-02-29_152214
39	5000	2150	162	0	172	0	1156	1196	8.574431	4.591566332339907	21.624928	0.0	1156.0	1529.0	6.970661	4.244877	21.249598	0.0	2688	2516	2516	0.77768165	20	108	282	482	595	3844	0	164	2020-02-29_152214
40	5000	2141	163	0	168	0	1133	1227	8.587957	4.6250274244990335	21.624928	0.0	1133.0	1529.0	6.970661	4.244877	21.249598	0.0	2696	2528	2528	0.7687555	20	108	282	482	598	3867	0	168	2020-02-29_152215
40	5000	2137	159	0	165	0	1109	1260	8.610999	4.620407917790617	21.624928	0.0	1109.0	1529.0	6.970661	4.244877	21.249598	0.0	2704	2539	2539	0.77276826	20	108	282	483	600	3891	0	170	2020-02-29_152215
40	5000	2134	153	0	160	0	1082	1298	8.643961	4.616564920086899	21.624928	0.0	1082.0	1529.0	6.970661	4.244877	21.249598	0.0	2713	2553	2553	0.7615527	20	108	282	485	602	3918	0	173	2020-02-29_152216
41	5000	2129	149	0	158	0	1059	1332	8.706246	4.6164866268890155	21.624928	0.0	1059.0	1529.0	6.970661	4.244877	21.249598	0.0	2722	2564	2564	0.7629839	20	108	282	485	605	3941	0	173	2020-02-29_152216
41	5000	2128	145	0	152	0	1018	1379	8.764303	4.596649707950091	21.624928	0.0	1018.0	1529.0	6.970661	4.244877	21.249598	0.0	2727	2575	2575	0.7259332	20	108	282	486	609	3982	0	178	2020-02-29_152217
41	5000	2126	142	0	140	0	1001	1412	8.8037815	4.60503946492435	21.624928	0.0	1001.0	1529.0	6.970661	4.244877	21.249598	0.0	2732	2592	2592	0.72727275	20	108	282	486	615	3999	0	179	2020-02-29_152217
42	5000	2125	131	0	140	0	984	1441	8.828952	4.6015040550989195	21.624928	0.0	984.0	1529.0	6.970661	4.244877	21.249598	0.0	2744	2604	2604	0.7256098	20	108	282	487	617	4016	0	179	2020-02-29_152217
42	5000	2119	131	0	138	0	962	1470	8.877199	4.588839027332994	21.624928	0.0	962.0	1529.0	6.970661	4.244877	21.249598	0.0	2750	2612	2612	0.72453225	20	108	282	488	620	4038	0	180	2020-02-29_152218
42	5000	2115	124	0	139	0	935	1500	8.876567	4.596828544999165	21.624928	0.0	935.0	1529.0	6.970661	4.244877	21.249598	0.0	2761	2622	2622	0.7251337	20	108	282	489	622	4065	0	187	2020-02-29_152218
43	5000	2109	120	0	137	0	919	1527	8.894879	4.612156329493876	21.624928	0.0	919.0	1529.0	6.970661	4.244877	21.249598	0.0	2771	2634	2634	0.7116431	20	108	282	489	623	4081	0	188	2020-02-29_152219
43	5000	2104	115	0	136	0	894	1561	8.963801	4.596268359311774	21.624928	0.0	894.0	1529.0	6.970661	4.244877	21.249598	0.0	2781	2645	2645	0.7225951	20	108	282	490	625	4106	0	190	2020-02-29_152219
43	5000	2102	110	0	135	0	867	1593	8.959717	4.648671171582157	21.935835	0.0	867.0	1529.0	6.970661	4.244877	21.249598	0.0	2788	2653	2653	0.70126873	20	108	282	491	626	4133	0	193	2020-02-29_152220
44	5000	2102	101	0	131	0	849	1623	8.920946	4.669076955599422	21.935835	0.0	849.0	1529.0	6.970661	4.244877	21.249598	0.0	2797	2666	2666	0.7090695	20	108	283	492	627	4151	0	194	2020-02-29_152220
44	5000	2100	98	0	125	0	831	1648	8.924894	4.630752285507866	21.935835	0.0	831.0	1529.0	6.970661	4.244877	21.249598	0.0	2802	2677	2677	0.69915766	20	108	283	492	628	4169	0	198	2020-02-29_152221
44	5000	2095	94	0	123	0	816	1673	8.908321	4.637090602191172	21.935835	0.0	816.0	1529.0	6.970661	4.244877	21.249598	0.0	2811	2688	2688	0.6887255	20	108	283	492	634	4184	0	199	2020-02-29_152221
45	5000	2095	88	0	120	0	793	1703	8.896603	4.636001287162279	21.935835	0.0	793.0	1529.0	6.970661	4.244877	21.249598	0.0	2817	2697	2697	0.6809584	20	108	283	492	634	4207	0	201	2020-02-29_152222
45	5000	2093	85	0	118	0	756	1743	8.955961	4.597100314201129	21.935835	0.0	756.0	1529.0	6.970661	4.244877	21.249598	0.0	2822	2704	2704	0.68386245	20	108	283	492	635	4244	0	205	2020-02-29_152222
45	5000	2087	88	0	112	0	740	1768	8.97002	4.5990041152328525	21.935835	0.0	740.0	1529.0	6.970661	4.244877	21.249598	0.0	2825	2713	2713	0.6756757	20	108	283	492	636	4260	0	205	2020-02-29_152222
46	5000	2086	84	0	106	0	719	1798	8.982782	4.6364392242117844	21.935835	0.0	719.0	1529.0	6.970661	4.244877	21.249598	0.0	2830	2724	2724	0.6620306	20	108	283	493	637	4281	0	207	2020-02-29_152223
46	5000	2081	84	0	108	0	684	1834	8.92765	4.672673287972093	21.935835	0.0	684.0	1529.0	6.970661	4.244877	21.249598	0.0	2835	2727	2727	0.6535088	20	108	283	493	637	4316	0	209	2020-02-29_152223
46	5000	2078	82	0	108	0	659	1861	8.889579	4.628958992315558	21.935835	0.0	659.0	1529.0	6.970661	4.244877	21.249598	0.0	2840	2732	2732	0.63581187	20	108	283	493	637	4341	0	212	2020-02-29_152224
47	5000	2075	81	0	100	0	646	1883	8.901216	4.631250848396831	21.935835	0.0	646.0	1529.0	6.970661	4.244877	21.249598	0.0	2844	2744	2744	0.6331269	20	108	283	493	639	4354	0	215	2020-02-29_152224
47	5000	2073	79	0	97	0	624	1912	8.836551	4.614912424630798	21.935835	0.0	624.0	1529.0	6.970661	4.244877	21.249598	0.0	2848	2751	2751	0.6233974	20	108	283	493	641	4376	0	215	2020-02-29_152225
47	5000	2073	76	0	89	0	603	1943	8.761152	4.653832134266937	21.935835	0.0	603.0	1529.0	6.970661	4.244877	21.249598	0.0	2851	2762	2762	0.6185738	20	108	283	493	642	4397	0	216	2020-02-29_152225
48	5000	2072	73	0	83	0	588	1967	8.782778	4.702338371520952	24.420835	0.0	588.0	1529.0	6.970661	4.244877	21.249598	0.0	2855	2772	2772	0.6258503	20	108	284	493	642	4412	0	217	2020-02-29_152225
48	5000	2064	79	0	76	0	579	1982	8.847009	4.738341228108645	26.644236	0.0	579.0	1529.0	6.970661	4.244877	21.249598	0.0	2857	2781	2781	0.64421415	20	108	284	493	645	4421	0	220	2020-02-29_152226
48	5000	2063	77	0	71	0	567	2001	8.78162	4.721218246745053	26.644236	0.0	567.0	1529.0	6.970661	4.244877	21.249598	0.0	2860	2789	2789	0.63315696	20	108	284	494	646	4433	0	221	2020-02-29_152226
49	5000	2061	76	0	66	0	555	2021	8.754446	4.691666645887972	26.644236	0.0	555.0	1529.0	6.970661	4.244877	21.249598	0.0	2863	2797	2797	0.65045047	20	108	284	495	646	4445	0	221	2020-02-29_152226
49	5000	2054	78	0	65	0	539	2042	8.814625	4.662387975415686	26.644236	0.0	539.0	1529.0	6.970661	4.244877	21.249598	0.0	2868	2803	2803	0.64935064	20	108	284	495	646	4461	0	222	2020-02-29_152227
49	5000	2054	75	0	59	0	522	2067	8.8534355	4.675823061699543	26.644236	0.0	522.0	1529.0	6.970661	4.244877	21.249598	0.0	2871	2812	2812	0.651341	20	108	285	495	646	4478	0	223	2020-02-29_152227
50	5000	2051	75	0	57	0	509	2084	8.853832	4.68186673225892	26.644236	0.0	509.0	1529.0	6.970661	4.244877	21.249598	0.0	2874	2817	2817	0.6620825	20	108	285	495	648	4491	0	224	2020-02-29_152228
50	5000	2051	73	0	54	0	495	2100	8.871611	4.722288712176792	26.644236	0.0	495.0	1529.0	6.970661	4.244877	21.249598	0.0	2876	2822	2822	0.6727273	20	108	285	495	649	4505	0	227	2020-02-29_152228
50	5000	2048	74	0	52	0	480	2117	8.865661	4.766878757337783	26.644236	0.0	480.0	1529.0	6.970661	4.244877	21.249598	0.0	2878	2826	2826	0.67083335	20	108	285	495	649	4520	0	229	2020-02-29_152228
51	5000	2045	73	0	52	0	467	2133	8.933239	4.792777532542109	26.644236	0.0	467.0	1529.0	6.970661	4.244877	21.249598	0.0	2882	2830	2830	0.6723769	20	108	285	496	649	4533	0	230	2020-02-29_152229
51	5000	2044	70	0	51	0	460	2145	8.917578	4.786629237574998	26.644236	0.0	460.0	1529.0	6.970661	4.244877	21.249598	0.0	2886	2835	2835	0.67826086	20	108	285	496	650	4540	0	230	2020-02-29_152229
51	5000	2043	65	0	52	0	455	2154	8.965172	4.77270642065472	26.644236	0.0	455.0	1529.0	6.970661	4.244877	21.249598	0.0	2892	2840	2840	0.6769231	20	108	285	496	650	4545	0	231	2020-02-29_152229
52	5000	2036	69	0	51	0	436	2176	8.999091	4.816587223511005	26.644236	0.0	436.0	1529.0	6.970661	4.244877	21.249598	0.0	2895	2844	2844	0.6766055	20	108	285	496	650	4564	0	232	2020-02-29_152230
52	5000	2034	68	0	50	0	422	2194	9.019459	4.847969629085576	26.644236	0.0	422.0	1529.0	6.970661	4.244877	21.249598	0.0	2898	2848	2848	0.6445498	20	108	285	496	651	4578	0	232	2020-02-29_152230
52	5000	2032	69	0	48	0	402	2217	9.048668	4.85176633937976	26.644236	0.0	402.0	1529.0	6.970661	4.244877	21.249598	0.0	2899	2851	2851	0.64179105	20	108	285	496	651	4598	0	232	2020-02-29_152230
53	5000	2030	66	0	49	0	391	2232	8.976597	4.845239619420745	26.644236	0.0	391.0	1529.0	6.970661	4.244877	21.249598	0.0	2904	2855	2855	0.6138107	20	108	285	496	652	4609	0	232	2020-02-29_152231
53	5000	2026	64	0	52	0	382	2243	9.00871	4.873038264020448	26.644236	0.0	382.0	1529.0	6.970661	4.244877	21.249598	0.0	2910	2858	2858	0.591623	20	108	285	496	652	4618	0	233	2020-02-29_152231
53	5000	2025	63	0	52	0	373	2253	9.019702	4.911989972765998	26.644236	0.0	373.0	1529.0	6.970661	4.244877	21.249598	0.0	2912	2860	2860	0.5844504	20	108	285	496	652	4627	0	234	2020-02-29_152231
54	5000	2021	66	0	49	0	364	2265	9.036122	4.954229093414452	26.644236	0.0	364.0	1529.0	6.970661	4.244877	21.249598	0.0	2913	2864	2864	0.5824176	20	108	285	496	652	4636	0	235	2020-02-29_152232
54	5000	2021	65	0	46	0	350	2282	8.942584	4.916513968645043	26.644236	0.0	350.0	1529.0	6.970661	4.244877	21.249598	0.0	2914	2868	2868	0.56857145	20	108	285	496	652	4650	0	236	2020-02-29_152232
54	5000	2020	62	0	47	0	340	2293	8.964476	4.92813400238705	26.644236	0.0	340.0	1529.0	6.970661	4.244877	21.249598	0.0	2918	2871	2871	0.5764706	20	108	285	496	652	4660	0	238	2020-02-29_152232
55	5000	2019	60	0	47	0	330	2305	8.992714	4.960434775524364	26.644236	0.0	330.0	1529.0	6.970661	4.244877	21.249598	0.0	2921	2874	2874	0.58181816	20	108	285	496	652	4670	0	239	2020-02-29_152233
55	5000	2014	61	0	49	0	326	2310	8.99703	4.972573782333647	26.644236	0.0	326.0	1529.0	6.970661	4.244877	21.249598	0.0	2925	2876	2876	0.5736196	20	108	285	496	652	4674	0	240	2020-02-29_152233
55	5000	2011	60	0	51	0	311	2327	9.063818	4.978493595785412	26.644236	0.0	311.0	1529.0	6.970661	4.244877	21.249598	0.0	2929	2878	2878	0.5819936	20	108	285	496	652	4689	0	240	2020-02-29_152233
56	5000	2011	55	0	52	0	297	2345	9.039834	5.008284762248012	26.644236	0.0	297.0	1529.0	6.970661	4.244877	21.249598	0.0	2934	2882	2882	0.5993266	20	108	285	496	652	4703	0	240	2020-02-29_152233
56	5000	2009	54	0	51	0	291	2355	9.068897	4.970067071596418	26.644236	0.0	291.0	1529.0	6.970661	4.244877	21.249598	0.0	2937	2886	2886	0.6219931	20	108	285	496	652	4709	0	240	2020-02-29_152234
56	5000	2003	57	0	48	0	291	2361	9.0675955	4.9596916496658965	26.644236	0.0	291.0	1529.0	6.970661	4.244877	21.249598	0.0	2940	2892	2892	0.63573885	20	108	285	496	653	4709	0	240	2020-02-29_152234
57	5000	2003	48	0	54	0	276	2378	9.023766	4.935200602465138	26.644236	0.0	276.0	1529.0	6.970661	4.244877	21.249598	0.0	2949	2895	2895	0.64855075	20	108	285	496	653	4724	0	241	2020-02-29_152234
57	5000	2003	46	0	53	0	268	2389	9.014829	4.953407255487954	26.644236	0.0	268.0	1529.0	6.970661	4.244877	21.249598	0.0	2951	2898	2898	0.6231343	20	108	285	496	653	4732	0	241	2020-02-29_152235
57	5000	2000	47	0	54	0	260	2398	9.07525	4.99339105607518	26.644236	0.0	260.0	1529.0	6.970661	4.244877	21.249598	0.0	2953	2899	2899	0.63846153	20	108	285	496	653	4740	0	241	2020-02-29_152235
58	5000	1997	47	0	52	0	258	2405	9.10519	5.022202026885472	26.644236	0.0	258.0	1529.0	6.970661	4.244877	21.249598	0.0	2956	2904	2904	0.627907	20	108	285	496	653	4742	0	241	2020-02-29_152235
58	5000	1995	47	0	48	0	255	2414	9.193519	5.027366513643102	26.644236	0.0	255.0	1529.0	6.970661	4.244877	21.249598	0.0	2958	2910	2910	0.627451	20	108	285	496	653	4745	0	241	2020-02-29_152236
58	5000	1993	46	0	49	0	247	2423	9.275019	5.119067410233303	26.644236	0.0	247.0	1529.0	6.970661	4.244877	21.249598	0.0	2961	2912	2912	0.6234818	20	108	285	496	654	4753	0	242	2020-02-29_152236
59	5000	1990	48	0	49	0	236	2435	9.337233	5.159874399416038	26.644236	0.0	236.0	1529.0	6.970661	4.244877	21.249598	0.0	2962	2913	2913	0.6398305	20	108	285	496	654	4764	0	242	2020-02-29_152236
59	5000	1987	50	0	49	0	230	2442	9.417797	5.162974648442406	26.644236	0.0	230.0	1529.0	6.970661	4.244877	21.249598	0.0	2963	2914	2914	0.6695652	20	108	285	496	654	4770	0	242	2020-02-29_152236
59	5000	1987	46	0	49	0	225	2450	9.394105	5.130976471946062	26.644236	0.0	225.0	1529.0	6.970661	4.244877	21.249598	0.0	2967	2918	2918	0.69777775	20	108	285	496	654	4775	0	243	2020-02-29_152237
60	5000	1986	45	0	48	0	218	2460	9.33163	4.981107687263372	26.644236	0.0	218.0	1529.0	6.970661	4.244877	21.249598	0.0	2969	2921	2921	0.73394495	20	108	285	496	654	4782	0	243	2020-02-29_152237
60	5000	1983	48	0	43	0	208	2474	9.297245	4.994867551649444	26.644236	0.0	208.0	1529.0	6.970661	4.244877	21.249598	0.0	2969	2926	2926	0.7451923	20	108	285	496	655	4792	0	244	2020-02-29_152237
60	5000	1980	47	0	42	0	206	2481	9.270678	5.071033397145578	26.644236	0.0	206.0	1529.0	6.970661	4.244877	21.249598	0.0	2973	2931	2931	0.7378641	20	108	285	496	655	4794	0	244	2020-02-29_152238
61	5000	1977	45	0	44	0	198	2492	9.23582	5.136424287543808	26.644236	0.0	198.0	1529.0	6.970661	4.244877	21.249598	0.0	2978	2934	2934	0.74242425	20	108	285	496	656	4802	0	244	2020-02-29_152238
61	5000	1977	43	0	43	0	197	2496	9.166842	5.270826357307894	26.644236	0.0	197.0	1529.0	6.970661	4.244877	21.249598	0.0	2980	2937	2937	0.75126904	20	108	285	496	657	4803	0	244	2020-02-29_152238
61	5000	1974	45	0	40	0	194	2503	9.126816	5.274963067815858	26.644236	0.0	194.0	1529.0	6.970661	4.244877	21.249598	0.0	2981	2941	2941	0.7474227	20	108	285	496	657	4806	0	244	2020-02-29_152238
62	5000	1974	42	0	35	0	193	2512	9.06929	5.322873030133433	26.644236	0.0	193.0	1529.0	6.970661	4.244877	21.249598	0.0	2984	2949	2949	0.761658	20	108	285	497	657	4807	0	244	2020-02-29_152239
62	5000	1972	42	0	35	0	191	2516	9.03419	5.354149765205672	26.644236	0.0	191.0	1529.0	6.970661	4.244877	21.249598	0.0	2986	2951	2951	0.76963353	20	108	285	497	657	4809	0	244	2020-02-29_152239
62	5000	1971	41	0	35	0	187	2522	9.057819	5.388433126903437	26.644236	0.0	187.0	1529.0	6.970661	4.244877	21.249598	0.0	2988	2953	2953	0.7326203	20	108	285	497	657	4813	0	244	2020-02-29_152239
63	5000	1970	39	0	34	0	188	2525	8.896216	5.378645614260046	26.644236	0.0	188.0	1529.0	6.970661	4.244877	21.249598	0.0	2991	2957	2957	0.6968085	20	108	285	497	657	4812	0	244	2020-02-29_152239
63	5000	1970	37	0	35	0	179	2535	8.826103	5.4642758623135865	26.644236	0.0	179.0	1529.0	6.970661	4.244877	21.249598	0.0	2993	2958	2958	0.6703911	20	108	285	497	657	4821	0	244	2020-02-29_152240
63	5000	1969	36	0	33	0	177	2541	8.842959	5.555188635259421	26.644236	0.0	177.0	1529.0	6.970661	4.244877	21.249598	0.0	2995	2962	2962	0.72316384	20	108	285	497	657	4823	0	244	2020-02-29_152240
64	5000	1967	34	0	37	0	171	2547	8.84967	5.601293496199463	26.644236	0.0	171.0	1529.0	6.970661	4.244877	21.249598	0.0	2999	2962	2962	0.748538	20	108	285	497	657	4829	0	244	2020-02-29_152240
64	5000	1966	32	0	39	0	166	2553	8.828854	5.584427721557055	26.644236	0.0	166.0	1529.0	6.970661	4.244877	21.249598	0.0	3002	2963	2963	0.73493975	20	108	285	497	657	4834	0	244	2020-02-29_152240
64	5000	1963	35	0	35	0	165	2557	8.874069	5.5264483801631945	26.644236	0.0	165.0	1529.0	6.970661	4.244877	21.249598	0.0	3002	2967	2967	0.76969695	20	108	285	497	657	4835	0	245	2020-02-29_152241
65	5000	1959	38	0	34	0	161	2563	8.880688	5.588921364870424	26.644236	0.0	161.0	1529.0	6.970661	4.244877	21.249598	0.0	3003	2969	2969	0.78881985	20	108	285	497	657	4839	0	245	2020-02-29_152241
65	5000	1959	34	0	38	0	156	2568	8.647529	5.433181275344303	23.214432	0.0	156.0	1529.0	6.970661	4.244877	21.249598	0.0	3007	2969	2969	0.775641	20	108	285	497	657	4844	0	245	2020-02-29_152241
65	5000	1958	31	0	38	0	154	2574	8.607773	5.3678727913236735	23.214432	0.0	154.0	1529.0	6.970661	4.244877	21.249598	0.0	3011	2973	2973	0.78571427	20	108	285	497	657	4846	0	245	2020-02-29_152241
66	5000	1958	30	0	34	0	157	2576	8.562258	5.321406539037488	23.214432	0.0	157.0	1529.0	6.970661	4.244877	21.249598	0.0	3012	2978	2978	0.7834395	20	108	285	497	657	4843	0	245	2020-02-29_152242
66	5000	1958	29	0	33	0	158	2577	8.487444	5.245109278265075	23.214432	0.0	158.0	1529.0	6.970661	4.244877	21.249598	0.0	3013	2980	2980	0.7721519	20	108	285	497	657	4842	0	245	2020-02-29_152242
66	5000	1954	32	0	32	0	152	2584	8.477894	5.212940202965346	23.214432	0.0	152.0	1529.0	6.970661	4.244877	21.249598	0.0	3014	2982	2982	0.7565789	20	108	285	497	658	4848	0	246	2020-02-29_152242
67	5000	1952	33	0	31	0	147	2590	8.493802	5.261224283095261	23.214432	0.0	147.0	1529.0	6.970661	4.244877	21.249598	0.0	3015	2984	2984	0.7755102	20	108	285	497	658	4853	0	247	2020-02-29_152242
67	5000	1951	31	0	31	0	148	2592	8.582257	5.28125433385547	23.214432	0.0	148.0	1529.0	6.970661	4.244877	21.249598	0.0	3018	2987	2987	0.7702703	20	108	285	497	658	4852	0	247	2020-02-29_152243
67	5000	1950	29	0	32	0	145	2597	8.446501	5.2934705207849175	23.214432	0.0	145.0	1529.0	6.970661	4.244877	21.249598	0.0	3021	2989	2989	0.7724138	20	108	285	497	658	4855	0	247	2020-02-29_152243
68	5000	1950	29	0	30	0	140	2604	8.398722	5.285012795135976	23.214432	0.0	140.0	1529.0	6.970661	4.244877	21.249598	0.0	3021	2991	2991	0.8	20	108	285	497	658	4860	0	247	2020-02-29_152243
68	5000	1949	28	0	30	0	141	2605	8.375467	5.247574563843814	23.214432	0.0	141.0	1529.0	6.970661	4.244877	21.249598	0.0	3023	2993	2993	0.79432625	20	108	285	497	658	4859	0	247	2020-02-29_152243
68	5000	1949	27	0	29	0	139	2608	8.3714285	5.215574474787105	23.214432	0.0	139.0	1529.0	6.970661	4.244877	21.249598	0.0	3024	2995	2995	0.79856116	20	108	285	497	658	4861	0	248	2020-02-29_152244
69	5000	1947	26	0	28	0	137	2614	8.219758	5.214776450876604	23.214432	0.0	137.0	1529.0	6.970661	4.244877	21.249598	0.0	3027	2999	2999	0.81751823	20	108	285	497	658	4863	0	248	2020-02-29_152244
69	5000	1945	28	0	25	0	133	2620	8.134425	5.235133238575191	23.214432	0.0	133.0	1529.0	6.970661	4.244877	21.249598	0.0	3027	3002	3002	0.8120301	20	108	285	497	658	4867	0	249	2020-02-29_152244
69	5000	1945	28	0	25	0	129	2624	8.085771	5.276333659289874	23.214432	0.0	129.0	1529.0	6.970661	4.244877	21.249598	0.0	3027	3002	3002	0.8372093	20	108	285	497	658	4871	0	249	2020-02-29_152244
70	5000	1945	26	0	24	0	130	2626	7.9539165	5.344026257250576	23.214432	0.0	130.0	1529.0	6.970661	4.244877	21.249598	0.0	3029	3005	3005	0.8153846	20	108	285	497	658	4870	0	249	2020-02-29_152245
70	5000	1942	29	0	22	0	127	2631	7.600121	5.1521436581574465	23.214432	0.0	127.0	1529.0	6.970661	4.244877	21.249598	0.0	3029	3007	3007	0.77952754	20	108	285	497	658	4873	0	249	2020-02-29_152245
70	5000	1941	28	0	20	0	127	2635	7.6394663	5.191299885161776	23.214432	0.0	127.0	1529.0	6.970661	4.244877	21.249598	0.0	3031	3011	3011	0.7637795	20	108	285	497	658	4873	0	249	2020-02-29_152245
71	5000	1941	26	0	21	0	121	2642	7.715515	5.277966262842545	23.214432	0.0	121.0	1529.0	6.970661	4.244877	21.249598	0.0	3033	3012	3012	0.76033056	20	108	285	497	658	4879	0	249	2020-02-29_152245
71	5000	1939	25	0	23	0	116	2647	7.7536025	5.342002002745681	23.214432	0.0	116.0	1529.0	6.970661	4.244877	21.249598	0.0	3036	3013	3013	0.67241377	20	108	285	497	658	4884	0	250	2020-02-29_152245
71	5000	1937	24	0	25	0	114	2649	7.8652925	5.399598191465033	23.214432	0.0	114.0	1529.0	6.970661	4.244877	21.249598	0.0	3039	3014	3014	0.6666667	20	108	285	497	658	4886	0	251	2020-02-29_152246
72	5000	1935	24	0	26	0	113	2651	7.859669	5.38578371116699	23.214432	0.0	113.0	1529.0	6.970661	4.244877	21.249598	0.0	3041	3015	3015	0.6814159	20	108	285	497	658	4887	0	251	2020-02-29_152246
72	5000	1935	23	0	24	0	114	2653	7.77636	5.392025972841458	23.214432	0.0	114.0	1529.0	6.970661	4.244877	21.249598	0.0	3042	3018	3018	0.6754386	20	108	285	497	658	4886	0	251	2020-02-29_152246
72	5000	1934	23	0	22	0	111	2659	7.5576453	5.317498223179357	23.214432	0.0	111.0	1529.0	6.970661	4.244877	21.249598	0.0	3043	3021	3021	0.6666667	20	108	285	497	658	4889	0	251	2020-02-29_152246
73	5000	1934	21	0	24	0	109	2659	7.568128	5.352159631090501	23.214432	0.0	109.0	1529.0	6.970661	4.244877	21.249598	0.0	3045	3021	3021	0.6788991	20	108	285	497	658	4891	0	253	2020-02-29_152247
73	5000	1933	20	0	24	0	109	2661	7.603673	5.222268203550956	23.214432	0.0	109.0	1529.0	6.970661	4.244877	21.249598	0.0	3047	3023	3023	0.6788991	20	108	285	497	658	4891	0	253	2020-02-29_152247
73	5000	1933	20	0	23	0	107	2664	7.5852237	5.096809077114297	23.214432	0.0	107.0	1529.0	6.970661	4.244877	21.249598	0.0	3047	3024	3024	0.6448598	20	108	285	497	658	4893	0	253	2020-02-29_152247
74	5000	1933	19	0	21	0	108	2666	7.5501285	5.111966004033243	23.214432	0.0	108.0	1529.0	6.970661	4.244877	21.249598	0.0	3048	3027	3027	0.6388889	20	108	285	497	658	4892	0	253	2020-02-29_152247
74	5000	1931	20	0	22	0	104	2669	7.692861	5.110344564388243	23.214432	0.0	104.0	1529.0	6.970661	4.244877	21.249598	0.0	3049	3027	3027	0.65384614	20	108	285	497	658	4896	0	254	2020-02-29_152247
74	5000	1931	18	0	24	0	101	2672	7.7321434	5.122111367060207	23.214432	0.0	101.0	1529.0	6.970661	4.244877	21.249598	0.0	3051	3027	3027	0.6732673	20	108	285	497	658	4899	0	254	2020-02-29_152248
75	5000	1930	19	0	22	0	99	2676	7.8326507	5.113513635260793	23.214432	0.0	99.0	1529.0	6.970661	4.244877	21.249598	0.0	3051	3029	3029	0.68686867	20	108	285	497	658	4901	0	254	2020-02-29_152248
75	5000	1930	17	0	24	0	92	2683	7.697533	4.8239609622419595	18.140682	0.0	92.0	1529.0	6.970661	4.244877	21.249598	0.0	3053	3029	3029	0.6956522	20	108	285	497	658	4908	0	254	2020-02-29_152248
75	5000	1928	18	0	23	0	94	2683	7.70108	4.784941202119338	18.140682	0.0	94.0	1529.0	6.970661	4.244877	21.249598	0.0	3054	3031	3031	0.70212764	20	108	285	497	658	4906	0	254	2020-02-29_152248
76	5000	1927	18	0	22	0	91	2688	7.7534447	4.692914150295731	18.140682	0.0	91.0	1529.0	6.970661	4.244877	21.249598	0.0	3055	3033	3033	0.71428573	20	108	285	497	658	4909	0	254	2020-02-29_152248
76	5000	1926	19	0	19	0	91	2691	7.789551	4.696381965998575	18.140682	0.0	91.0	1529.0	6.970661	4.244877	21.249598	0.0	3055	3036	3036	0.72527474	20	108	285	497	658	4909	0	254	2020-02-29_152249
76	5000	1926	19	0	16	0	92	2693	7.9324565	4.548649707012455	18.140682	0.0	92.0	1529.0	6.970661	4.244877	21.249598	0.0	3055	3039	3039	0.7282609	20	108	285	497	658	4908	0	254	2020-02-29_152249
77	5000	1926	17	0	16	0	90	2697	8.073447	4.5824356355949085	18.140682	0.0	90.0	1529.0	6.970661	4.244877	21.249598	0.0	3057	3041	3041	0.74444443	20	108	285	497	658	4910	0	254	2020-02-29_152249
77	5000	1926	17	0	15	0	89	2698	8.043302	4.567594009876808	18.140682	0.0	89.0	1529.0	6.970661	4.244877	21.249598	0.0	3057	3042	3042	0.7303371	20	108	285	497	658	4911	0	255	2020-02-29_152249
77	5000	1925	18	0	14	0	87	2701	7.9909277	4.620870447769376	18.140682	0.0	87.0	1529.0	6.970661	4.244877	21.249598	0.0	3057	3043	3043	0.7356322	20	108	285	497	658	4913	0	255	2020-02-29_152249
78	5000	1924	18	0	13	0	87	2703	7.9023733	4.588438531565938	18.140682	0.0	87.0	1529.0	6.970661	4.244877	21.249598	0.0	3058	3045	3045	0.7586207	20	108	285	497	658	4913	0	255	2020-02-29_152250
78	5000	1924	17	0	12	0	89	2703	7.8123393	4.577675025881383	18.140682	0.0	89.0	1529.0	6.970661	4.244877	21.249598	0.0	3059	3047	3047	0.74157304	20	108	285	497	658	4911	0	255	2020-02-29_152250
78	5000	1924	17	0	12	0	83	2709	7.47129	4.44312542309922	16.564705	0.0	83.0	1529.0	6.970661	4.244877	21.249598	0.0	3059	3047	3047	0.72289157	20	108	285	497	658	4917	0	255	2020-02-29_152250
79	5000	1923	18	0	11	0	84	2709	7.462773	4.416968761165215	16.564705	0.0	84.0	1529.0	6.970661	4.244877	21.249598	0.0	3059	3048	3048	0.71428573	20	108	285	497	658	4916	0	255	2020-02-29_152250
79	5000	1922	18	0	10	0	84	2710	7.339905	4.434420954632167	16.564705	0.0	84.0	1529.0	6.970661	4.244877	21.249598	0.0	3060	3050	3050	0.71428573	20	108	285	497	658	4916	0	256	2020-02-29_152250
79	5000	1921	19	0	9	0	80	2715	7.361882	4.509324268206375	16.564705	0.0	80.0	1529.0	6.970661	4.244877	21.249598	0.0	3060	3051	3051	0.725	20	108	285	497	658	4920	0	256	2020-02-29_152251
80	5000	1921	19	0	8	0	78	2718	7.3339186	4.5966982560505025	16.564705	0.0	78.0	1529.0	6.970661	4.244877	21.249598	0.0	3060	3052	3052	0.75641024	20	108	285	497	658	4922	0	256	2020-02-29_152251
80	5000	1920	19	0	8	0	77	2720	7.2870903	4.622738053096232	16.564705	0.0	77.0	1529.0	6.970661	4.244877	21.249598	0.0	3061	3053	3053	0.72727275	20	108	285	497	658	4923	0	256	2020-02-29_152251
80	5000	1919	17	0	9	0	76	2723	7.1305285	4.621843033809651	16.564705	0.0	76.0	1529.0	6.970661	4.244877	21.249598	0.0	3064	3055	3055	0.7368421	20	108	285	497	658	4924	0	256	2020-02-29_152251
81	5000	1919	14	0	12	0	73	2726	7.041472	4.677155129519527	16.564705	0.0	73.0	1529.0	6.970661	4.244877	21.249598	0.0	3067	3055	3055	0.6849315	20	108	285	497	658	4927	0	256	2020-02-29_152251
81	5000	1919	12	0	14	0	71	2727	6.825745	4.54736472307672	16.510666	0.0	71.0	1529.0	6.970661	4.244877	21.249598	0.0	3069	3055	3055	0.70422536	20	108	285	497	658	4929	0	257	2020-02-29_152252
81	5000	1919	11	0	15	0	68	2730	6.8798027	4.588893477094038	16.510666	0.0	68.0	1529.0	6.970661	4.244877	21.249598	0.0	3070	3055	3055	0.7058824	20	108	285	497	658	4932	0	257	2020-02-29_152252
82	5000	1919	10	0	14	0	67	2733	7.079558	4.545703855093071	16.510666	0.0	67.0	1529.0	6.970661	4.244877	21.249598	0.0	3071	3057	3057	0.7164179	20	108	285	497	658	4933	0	257	2020-02-29_152252
82	5000	1919	10	0	14	0	67	2733	7.079558	4.545703855093071	16.510666	0.0	67.0	1529.0	6.970661	4.244877	21.249598	0.0	3071	3057	3057	0.7164179	20	108	285	497	658	4933	0	257	2020-02-29_152252
82	5000	1918	11	0	14	0	65	2735	7.1014996	4.609512585671702	16.510666	0.0	65.0	1529.0	6.970661	4.244877	21.249598	0.0	3071	3057	3057	0.7076923	20	108	285	497	658	4935	0	257	2020-02-29_152252
83	5000	1918	8	0	16	0	62	2739	6.9671288	4.6306441637966635	16.510666	0.0	62.0	1529.0	6.970661	4.244877	21.249598	0.0	3074	3058	3058	0.7258065	20	108	285	497	658	4938	0	257	2020-02-29_152253
83	5000	1916	10	0	15	0	62	2740	6.965097	4.6298242101398275	16.510666	0.0	62.0	1529.0	6.970661	4.244877	21.249598	0.0	3074	3059	3059	0.7419355	20	108	285	497	658	4938	0	257	2020-02-29_152253
83	5000	1916	10	0	15	0	58	2744	6.867283	4.656766107617462	16.510666	0.0	58.0	1529.0	6.970661	4.244877	21.249598	0.0	3074	3059	3059	0.70689654	20	108	285	497	658	4942	0	257	2020-02-29_152253
84	5000	1912	14	0	15	0	57	2745	6.9877615	4.606061979724065	16.510666	0.0	57.0	1529.0	6.970661	4.244877	21.249598	0.0	3074	3059	3059	0.71929824	20	108	285	497	658	4943	0	257	2020-02-29_152253
84	5000	1912	11	0	17	0	58	2745	7.0766964	4.615445758952542	16.510666	0.0	58.0	1529.0	6.970661	4.244877	21.249598	0.0	3077	3060	3060	0.70689654	20	108	285	497	658	4942	0	257	2020-02-29_152253
84	5000	1912	10	0	18	0	58	2745	7.0766964	4.615445758952542	16.510666	0.0	58.0	1529.0	6.970661	4.244877	21.249598	0.0	3078	3060	3060	0.70689654	20	108	285	497	658	4942	0	257	2020-02-29_152254
85	5000	1912	10	0	18	0	54	2749	6.9091687	4.59554126096167	15.483807	0.0	54.0	1529.0	6.970661	4.244877	21.249598	0.0	3078	3060	3060	0.7222222	20	108	285	497	658	4946	0	257	2020-02-29_152254
85	5000	1911	10	0	18	0	52	2752	6.9798517	4.3711818928222055	15.201466	0.0	52.0	1529.0	6.970661	4.244877	21.249598	0.0	3079	3061	3061	0.75	20	108	285	497	658	4948	0	257	2020-02-29_152254
85	5000	1910	10	0	16	0	53	2754	7.3752832	4.527213778535051	16.911564	0.0	53.0	1529.0	6.970661	4.244877	21.249598	0.0	3080	3064	3064	0.7924528	20	108	285	497	658	4947	0	257	2020-02-29_152254
86	5000	1910	9	0	14	0	53	2757	7.4592433	4.368698159102626	16.911564	0.0	53.0	1529.0	6.970661	4.244877	21.249598	0.0	3081	3067	3067	0.8301887	20	108	285	497	658	4947	0	257	2020-02-29_152254
86	5000	1909	9	0	13	0	54	2758	7.4144707	4.3397173927515365	16.911564	0.0	54.0	1529.0	6.970661	4.244877	21.249598	0.0	3082	3069	3069	0.8148148	20	108	285	497	658	4946	0	257	2020-02-29_152254
86	5000	1909	9	0	12	0	54	2759	7.326444	4.391888094006203	16.911564	0.0	54.0	1529.0	6.970661	4.244877	21.249598	0.0	3082	3070	3070	0.8148148	20	108	285	497	658	4946	0	257	2020-02-29_152255
87	5000	1908	10	0	11	0	54	2759	7.611353	4.5678130267972135	17.876404	0.0	54.0	1529.0	6.970661	4.244877	21.249598	0.0	3082	3071	3071	0.9074074	20	108	285	497	658	4946	0	258	2020-02-29_152255
87	5000	1907	10	0	12	0	54	2759	7.611353	4.5678130267972135	17.876404	0.0	54.0	1529.0	6.970661	4.244877	21.249598	0.0	3083	3071	3071	0.9074074	20	108	285	497	658	4946	0	258	2020-02-29_152255
87	5000	1907	9	0	12	0	55	2759	7.472965	4.640242538361474	17.876404	0.0	55.0	1529.0	6.970661	4.244877	21.249598	0.0	3084	3072	3072	0.90909094	20	108	285	497	658	4945	0	258	2020-02-29_152255
88	5000	1907	9	0	10	0	54	2762	7.59255	4.580434379468203	17.876404	0.0	54.0	1529.0	6.970661	4.244877	21.249598	0.0	3084	3074	3074	0.9074074	20	108	285	497	658	4946	0	258	2020-02-29_152255
88	5000	1907	9	0	10	0	52	2764	7.4965796	4.555248402627847	17.876404	0.0	52.0	1529.0	6.970661	4.244877	21.249598	0.0	3084	3074	3074	0.86538464	20	108	285	497	658	4948	0	258	2020-02-29_152256
88	5000	1907	9	0	10	0	49	2767	7.496511	4.512766847619283	17.876404	0.0	49.0	1529.0	6.970661	4.244877	21.249598	0.0	3084	3074	3074	0.8979592	20	108	285	497	658	4951	0	258	2020-02-29_152256
89	5000	1907	9	0	9	0	50	2767	7.346581	4.590576944430761	17.876404	0.0	50.0	1529.0	6.970661	4.244877	21.249598	0.0	3084	3075	3075	0.9	20	108	285	497	658	4950	0	258	2020-02-29_152256
89	5000	1907	9	0	7	0	50	2769	7.222887	4.748956465283218	17.876404	0.0	50.0	1529.0	6.970661	4.244877	21.249598	0.0	3084	3077	3077	0.88	20	108	285	497	658	4950	0	258	2020-02-29_152256
89	5000	1907	9	0	6	0	47	2773	7.3370285	4.841225833926077	17.876404	0.0	47.0	1529.0	6.970661	4.244877	21.249598	0.0	3084	3078	3078	0.87234044	20	108	285	497	658	4953	0	258	2020-02-29_152256
90	5000	1907	8	0	7	0	43	2777	7.1311717	4.971742892233529	17.876404	0.0	43.0	1529.0	6.970661	4.244877	21.249598	0.0	3085	3078	3078	0.90697676	20	108	285	497	658	4957	0	258	2020-02-29_152257
90	5000	1907	8	0	6	0	41	2780	7.491476	5.109509014273618	17.876404	0.0	41.0	1529.0	6.970661	4.244877	21.249598	0.0	3085	3079	3079	0.9756098	20	108	285	497	658	4959	0	258	2020-02-29_152257
90	5000	1907	8	0	5	0	41	2780	7.414177	5.176767852606515	17.876404	0.0	41.0	1529.0	6.970661	4.244877	21.249598	0.0	3085	3080	3080	0.9268293	20	108	285	497	658	4959	0	259	2020-02-29_152257
91	5000	1907	8	0	4	0	41	2781	7.20711	5.22607456090727	17.876404	0.0	41.0	1529.0	6.970661	4.244877	21.249598	0.0	3085	3081	3081	0.8780488	20	108	285	497	658	4959	0	259	2020-02-29_152257
91	5000	1907	7	0	4	0	41	2782	7.0371184	5.070576383192357	17.876404	0.0	41.0	1529.0	6.970661	4.244877	21.249598	0.0	3086	3082	3082	0.7804878	20	108	285	497	658	4959	0	259	2020-02-29_152257
91	5000	1907	7	0	4	0	41	2782	7.0371184	5.070576383192357	17.876404	0.0	41.0	1529.0	6.970661	4.244877	21.249598	0.0	3086	3082	3082	0.7804878	20	108	285	497	658	4959	0	259	2020-02-29_152257
92	5000	1907	6	0	5	0	41	2782	7.0371184	5.070576383192357	17.876404	0.0	41.0	1529.0	6.970661	4.244877	21.249598	0.0	3087	3082	3082	0.7804878	20	108	285	497	658	4959	0	259	2020-02-29_152258
92	5000	1906	6	0	4	0	43	2782	7.005326	5.1410034411422	17.876404	0.0	43.0	1529.0	6.970661	4.244877	21.249598	0.0	3088	3084	3084	0.74418604	20	108	285	497	658	4957	0	259	2020-02-29_152258
92	5000	1906	6	0	4	0	43	2782	7.005326	5.1410034411422	17.876404	0.0	43.0	1529.0	6.970661	4.244877	21.249598	0.0	3088	3084	3084	0.74418604	20	108	285	497	658	4957	0	259	2020-02-29_152258
93	5000	1906	6	0	4	0	41	2784	7.020999	5.198509391468719	17.876404	0.0	41.0	1529.0	6.970661	4.244877	21.249598	0.0	3088	3084	3084	0.7804878	20	108	285	497	658	4959	0	259	2020-02-29_152258
93	5000	1906	6	0	4	0	38	2786	6.993347	5.245817971099749	17.876404	0.0	38.0	1529.0	6.970661	4.244877	21.249598	0.0	3088	3084	3084	0.7894737	20	108	285	497	658	4962	0	260	2020-02-29_152258
93	5000	1906	6	0	4	0	37	2787	7.1667976	5.206536168617488	17.876404	0.0	37.0	1529.0	6.970661	4.244877	21.249598	0.0	3088	3084	3084	0.8108108	20	108	285	497	658	4963	0	260	2020-02-29_152259
94	5000	1906	6	0	4	0	36	2788	7.229587	5.2661652330321616	17.876404	0.0	36.0	1529.0	6.970661	4.244877	21.249598	0.0	3088	3084	3084	0.8333333	20	108	285	497	658	4964	0	260	2020-02-29_152259
94	5000	1904	8	0	4	0	34	2790	7.291248	5.198753926559326	17.876404	0.0	34.0	1529.0	6.970661	4.244877	21.249598	0.0	3088	3084	3084	0.7941176	20	108	285	497	658	4966	0	260	2020-02-29_152259
94	5000	1904	8	0	4	0	31	2793	7.3350353	5.152778150222002	17.876404	0.0	31.0	1529.0	6.970661	4.244877	21.249598	0.0	3088	3084	3084	0.8064516	20	108	285	497	658	4969	0	260	2020-02-29_152259
95	5000	1904	6	0	5	0	30	2795	7.4919376	5.102566256656003	17.876404	0.0	30.0	1529.0	6.970661	4.244877	21.249598	0.0	3090	3085	3085	0.8	20	108	285	497	658	4970	0	260	2020-02-29_152259
95	5000	1904	6	0	5	0	30	2795	7.4919376	5.102566256656003	17.876404	0.0	30.0	1529.0	6.970661	4.244877	21.249598	0.0	3090	3085	3085	0.8	20	108	285	497	658	4970	0	260	2020-02-29_152259
95	5000	1904	6	0	5	0	29	2796	7.331453	5.115251340834312	17.876404	0.0	29.0	1529.0	6.970661	4.244877	21.249598	0.0	3090	3085	3085	0.82758623	20	108	285	497	658	4971	0	260	2020-02-29_152300
96	5000	1904	5	0	6	0	29	2796	7.331453	5.115251340834312	17.876404	0.0	29.0	1529.0	6.970661	4.244877	21.249598	0.0	3091	3085	3085	0.82758623	20	108	285	497	658	4971	0	260	2020-02-29_152300
96	5000	1904	5	0	5	0	29	2797	7.5210757	5.1301173271459595	17.876404	0.0	29.0	1529.0	6.970661	4.244877	21.249598	0.0	3091	3086	3086	0.86206895	20	108	285	497	658	4971	0	260	2020-02-29_152300
96	5000	1904	5	0	5	0	29	2797	7.5210757	5.1301173271459595	17.876404	0.0	29.0	1529.0	6.970661	4.244877	21.249598	0.0	3091	3086	3086	0.86206895	20	108	285	497	658	4971	0	260	2020-02-29_152300
97	5000	1904	5	0	4	0	29	2798	7.7435184	5.1598559168726545	17.876404	0.0	29.0	1529.0	6.970661	4.244877	21.249598	0.0	3091	3087	3087	0.9310345	20	108	285	497	658	4971	0	260	2020-02-29_152300
97	5000	1903	6	0	3	0	30	2798	7.9089684	5.150461913198808	17.876404	0.0	30.0	1529.0	6.970661	4.244877	21.249598	0.0	3091	3088	3088	0.9	20	108	285	497	658	4970	0	260	2020-02-29_152300
97	5000	1903	5	0	4	0	30	2798	7.9089684	5.150461913198808	17.876404	0.0	30.0	1529.0	6.970661	4.244877	21.249598	0.0	3092	3088	3088	0.9	20	108	285	497	658	4970	0	260	2020-02-29_152301
98	5000	1902	6	0	4	0	29	2799	7.834935	5.225356802553224	17.876404	0.0	29.0	1529.0	6.970661	4.244877	21.249598	0.0	3092	3088	3088	0.86206895	20	108	285	497	658	4971	0	260	2020-02-29_152301
98	5000	1902	5	0	5	0	26	2802	7.9206715	5.508117753897052	17.876404	0.0	26.0	1529.0	6.970661	4.244877	21.249598	0.0	3093	3088	3088	0.7692308	20	108	285	497	658	4974	0	260	2020-02-29_152301
98	5000	1902	5	0	5	0	25	2803	7.7305255	5.533921108663735	17.876404	0.0	25.0	1529.0	6.970661	4.244877	21.249598	0.0	3093	3088	3088	0.76	20	108	285	497	658	4975	0	260	2020-02-29_152301
99	5000	1902	5	0	5	0	24	2804	7.7444324	5.652497791018217	17.876404	0.0	24.0	1529.0	6.970661	4.244877	21.249598	0.0	3093	3088	3088	0.7916667	20	108	285	497	658	4976	0	260	2020-02-29_152301
99	5000	1902	5	0	5	0	24	2804	7.7444324	5.652497791018217	17.876404	0.0	24.0	1529.0	6.970661	4.244877	21.249598	0.0	3093	3088	3088	0.7916667	20	108	285	497	658	4976	0	260	2020-02-29_152301
99	5000	1901	5	0	6	0	23	2805	7.6273904	5.749723676593314	17.876404	0.0	23.0	1529.0	6.970661	4.244877	21.249598	0.0	3094	3088	3088	0.7826087	20	108	285	497	658	4977	0	260	2020-02-29_152302
100	5000	1901	5	0	4	0	24	2806	7.878903	5.65417594187385	17.876404	0.0	24.0	1529.0	6.970661	4.244877	21.249598	0.0	3094	3090	3090	0.7916667	20	108	285	497	658	4976	0	260	2020-02-29_152302
100	5000	1901	5	0	4	0	23	2807	7.4442277	5.355572744705101	16.911564	0.0	23.0	1529.0	6.970661	4.244877	21.249598	0.0	3094	3090	3090	0.6086956	20	108	285	497	658	4977	0	260	2020-02-29_152302
100	5000	1901	5	0	4	0	23	2807	7.4442277	5.355572744705101	16.911564	0.0	23.0	1529.0	6.970661	4.244877	21.249598	0.0	3094	3090	3090	0.6086956	20	108	285	497	658	4977	0	260	2020-02-29_152302
101	5000	1901	4	0	4	0	21	2810	6.999477	5.067057312578965	13.933716	0.0	21.0	1529.0	6.970661	4.244877	21.249598	0.0	3095	3091	3091	0.52380955	20	108	285	497	658	4979	0	260	2020-02-29_152302
101	5000	1901	4	0	4	0	21	2810	6.999477	5.067057312578965	13.933716	0.0	21.0	1529.0	6.970661	4.244877	21.249598	0.0	3095	3091	3091	0.52380955	20	108	285	497	658	4979	0	260	2020-02-29_152302
101	5000	1901	4	0	4	0	20	2811	6.7061005	5.012363787771873	13.933716	0.0	20.0	1529.0	6.970661	4.244877	21.249598	0.0	3095	3091	3091	0.55	20	108	285	497	658	4980	0	260	2020-02-29_152303
102	5000	1901	4	0	4	0	20	2811	6.7061005	5.012363787771873	13.933716	0.0	20.0	1529.0	6.970661	4.244877	21.249598	0.0	3095	3091	3091	0.55	20	108	285	497	658	4980	0	260	2020-02-29_152303
102	5000	1901	4	0	4	0	19	2812	6.7940288	5.1338419121483145	13.933716	0.0	19.0	1529.0	6.970661	4.244877	21.249598	0.0	3095	3091	3091	0.57894737	20	108	285	497	658	4981	0	260	2020-02-29_152303
102	5000	1901	4	0	3	0	20	2812	7.063901	5.140599955118038	13.933716	0.0	20.0	1529.0	6.970661	4.244877	21.249598	0.0	3095	3092	3092	0.55	20	108	285	497	658	4980	0	260	2020-02-29_152303
103	5000	1901	4	0	3	0	19	2813	7.03812	5.280135719982541	13.933716	0.0	19.0	1529.0	6.970661	4.244877	21.249598	0.0	3095	3092	3092	0.57894737	20	108	285	497	658	4981	0	260	2020-02-29_152303
103	5000	1901	4	0	2	0	18	2815	7.989573	5.11795676469746	13.933716	0.0	18.0	1529.0	6.970661	4.244877	21.249598	0.0	3095	3093	3093	0.6111111	20	108	285	497	658	4982	0	260	2020-02-29_152303
103	5000	1901	4	0	2	0	17	2815	8.456918	4.863479892090292	13.933716	0.0	17.0	1529.0	6.970661	4.244877	21.249598	0.0	3095	3093	3093	0.64705884	20	108	285	497	658	4983	0	261	2020-02-29_152304
104	5000	1901	4	0	2	0	17	2815	8.456918	4.863479892090292	13.933716	0.0	17.0	1529.0	6.970661	4.244877	21.249598	0.0	3095	3093	3093	0.64705884	20	108	285	497	658	4983	0	261	2020-02-29_152304
104	5000	1901	4	0	2	0	17	2815	8.456918	4.863479892090292	13.933716	0.0	17.0	1529.0	6.970661	4.244877	21.249598	0.0	3095	3093	3093	0.64705884	20	108	285	497	658	4983	0	261	2020-02-29_152304
104	5000	1901	4	0	1	0	16	2816	8.812805	5.353372220523221	16.067726	0.0	16.0	1529.0	6.970661	4.244877	21.249598	0.0	3095	3094	3094	0.5625	20	108	285	497	658	4984	0	262	2020-02-29_152304
105	5000	1901	4	0	1	0	15	2817	8.471412	5.357950716413562	16.067726	0.0	15.0	1529.0	6.970661	4.244877	21.249598	0.0	3095	3094	3094	0.6	20	108	285	497	658	4985	0	262	2020-02-29_152304
105	5000	1900	5	0	1	0	15	2817	8.471412	5.357950716413562	16.067726	0.0	15.0	1529.0	6.970661	4.244877	21.249598	0.0	3095	3094	3094	0.6	20	108	285	497	658	4985	0	262	2020-02-29_152304
105	5000	1900	5	0	1	0	14	2818	8.488526	5.5597827575286685	16.067726	0.0	14.0	1529.0	6.970661	4.244877	21.249598	0.0	3095	3094	3094	0.64285713	20	108	285	497	658	4986	0	262	2020-02-29_152305
106	5000	1900	5	0	0	0	14	2819	8.840661	5.229576165729776	16.067726	0.0	14.0	1529.0	6.970661	4.244877	21.249598	0.0	3095	3095	3095	0.64285713	20	108	285	497	658	4986	0	262	2020-02-29_152305
106	5000	1900	4	0	1	0	14	2819	8.840661	5.229576165729776	16.067726	0.0	14.0	1529.0	6.970661	4.244877	21.249598	0.0	3096	3095	3095	0.64285713	20	108	285	497	658	4986	0	262	2020-02-29_152305
106	5000	1900	4	0	1	0	14	2819	8.840661	5.229576165729776	16.067726	0.0	14.0	1529.0	6.970661	4.244877	21.249598	0.0	3096	3095	3095	0.64285713	20	108	285	497	658	4986	0	262	2020-02-29_152305
107	5000	1900	4	0	1	0	14	2819	8.840661	5.229576165729776	16.067726	0.0	14.0	1529.0	6.970661	4.244877	21.249598	0.0	3096	3095	3095	0.64285713	20	108	285	497	658	4986	0	262	2020-02-29_152305
107	5000	1900	4	0	1	0	10	2823	9.411595	4.832297093472727	16.067726	1.6199646	10.0	1529.0	6.970661	4.244877	21.249598	0.0	3096	3095	3095	0.7	20	108	285	497	658	4990	0	262	2020-02-29_152305
107	5000	1899	4	0	2	0	10	2823	9.411595	4.832297093472727	16.067726	1.6199646	10.0	1529.0	6.970661	4.244877	21.249598	0.0	3097	3095	3095	0.7	20	108	285	497	658	4990	0	262	2020-02-29_152306
108	5000	1899	4	0	2	0	10	2823	9.411595	4.832297093472727	16.067726	1.6199646	10.0	1529.0	6.970661	4.244877	21.249598	0.0	3097	3095	3095	0.7	20	108	285	497	658	4990	0	262	2020-02-29_152306
108	5000	1899	4	0	2	0	10	2823	9.411595	4.832297093472727	16.067726	1.6199646	10.0	1529.0	6.970661	4.244877	21.249598	0.0	3097	3095	3095	0.7	20	108	285	497	658	4990	0	262	2020-02-29_152306
108	5000	1899	4	0	2	0	10	2823	9.411595	4.832297093472727	16.067726	1.6199646	10.0	1529.0	6.970661	4.244877	21.249598	0.0	3097	3095	3095	0.7	20	108	285	497	658	4990	0	262	2020-02-29_152306
109	5000	1899	4	0	2	0	10	2823	9.411595	4.832297093472727	16.067726	1.6199646	10.0	1529.0	6.970661	4.244877	21.249598	0.0	3097	3095	3095	0.7	20	108	285	497	658	4990	0	262	2020-02-29_152306
109	5000	1899	4	0	2	0	10	2823	9.411595	4.832297093472727	16.067726	1.6199646	10.0	1529.0	6.970661	4.244877	21.249598	0.0	3097	3095	3095	0.7	20	108	285	497	658	4990	0	262	2020-02-29_152306
109	5000	1899	3	0	3	0	10	2823	9.411595	4.832297093472727	16.067726	1.6199646	10.0	1529.0	6.970661	4.244877	21.249598	0.0	3098	3095	3095	0.7	20	108	285	497	658	4990	0	262	2020-02-29_152306
110	5000	1899	2	0	4	0	9	2824	10.250947	4.283016313826838	16.067726	1.6199646	9.0	1529.0	6.970661	4.244877	21.249598	0.0	3099	3095	3095	0.7777778	20	108	285	497	658	4991	0	262	2020-02-29_152307
110	5000	1899	2	0	4	0	9	2824	10.250947	4.283016313826838	16.067726	1.6199646	9.0	1529.0	6.970661	4.244877	21.249598	0.0	3099	3095	3095	0.7777778	20	108	285	497	658	4991	0	262	2020-02-29_152307
110	5000	1899	2	0	4	0	9	2824	10.250947	4.283016313826838	16.067726	1.6199646	9.0	1529.0	6.970661	4.244877	21.249598	0.0	3099	3095	3095	0.7777778	20	108	285	497	658	4991	0	262	2020-02-29_152307
111	5000	1899	2	0	4	0	9	2824	10.250947	4.283016313826838	16.067726	1.6199646	9.0	1529.0	6.970661	4.244877	21.249598	0.0	3099	3095	3095	0.7777778	20	108	285	497	658	4991	0	262	2020-02-29_152307
111	5000	1899	2	0	3	0	10	2824	9.892473	4.194163927097185	16.067726	1.6199646	10.0	1529.0	6.970661	4.244877	21.249598	0.0	3099	3096	3096	0.7	20	108	285	497	658	4990	0	262	2020-02-29_152307
111	5000	1898	3	0	3	0	10	2824	9.892473	4.194163927097185	16.067726	1.6199646	10.0	1529.0	6.970661	4.244877	21.249598	0.0	3099	3096	3096	0.7	20	108	285	497	658	4990	0	262	2020-02-29_152307
112	5000	1898	3	0	3	0	10	2824	9.892473	4.194163927097185	16.067726	1.6199646	10.0	1529.0	6.970661	4.244877	21.249598	0.0	3099	3096	3096	0.7	20	108	285	497	658	4990	0	262	2020-02-29_152308
112	5000	1898	2	0	4	0	10	2824	9.892473	4.194163927097185	16.067726	1.6199646	10.0	1529.0	6.970661	4.244877	21.249598	0.0	3100	3096	3096	0.7	20	108	285	497	658	4990	0	262	2020-02-29_152308
112	5000	1898	2	0	3	0	11	2824	9.2041	4.587413128022516	16.067726	1.6199646	11.0	1529.0	6.970661	4.244877	21.249598	0.0	3100	3097	3097	0.6363636	20	108	285	497	658	4989	0	262	2020-02-29_152308
113	5000	1897	3	0	3	0	11	2824	9.2041	4.587413128022516	16.067726	1.6199646	11.0	1529.0	6.970661	4.244877	21.249598	0.0	3100	3097	3097	0.6363636	20	108	285	497	658	4989	0	262	2020-02-29_152308
113	5000	1897	3	0	3	0	11	2824	9.2041	4.587413128022516	16.067726	1.6199646	11.0	1529.0	6.970661	4.244877	21.249598	0.0	3100	3097	3097	0.6363636	20	108	285	497	658	4989	0	262	2020-02-29_152308
113	5000	1897	3	0	3	0	10	2825	8.972327	4.767186243687867	16.067726	1.6199646	10.0	1529.0	6.970661	4.244877	21.249598	0.0	3100	3097	3097	0.4	20	108	285	497	658	4990	0	262	2020-02-29_152308
114	5000	1897	3	0	3	0	10	2825	8.972327	4.767186243687867	16.067726	1.6199646	10.0	1529.0	6.970661	4.244877	21.249598	0.0	3100	3097	3097	0.4	20	108	285	497	658	4990	0	262	2020-02-29_152309
114	5000	1897	3	0	3	0	10	2825	8.972327	4.767186243687867	16.067726	1.6199646	10.0	1529.0	6.970661	4.244877	21.249598	0.0	3100	3097	3097	0.4	20	108	285	497	658	4990	0	262	2020-02-29_152309
114	5000	1897	2	0	3	0	9	2827	9.642931	5.638234823510708	17.067795	1.6199646	9.0	1529.0	6.970661	4.244877	21.249598	0.0	3101	3098	3098	0.33333334	20	108	285	497	658	4991	0	262	2020-02-29_152309
115	5000	1897	2	0	2	0	10	2827	9.927111	5.391204537461558	17.067795	1.6199646	10.0	1529.0	6.970661	4.244877	21.249598	0.0	3101	3099	3099	0.5	20	108	285	497	658	4990	0	262	2020-02-29_152309
115	5000	1897	2	0	2	0	9	2828	10.31544	5.5679190310039015	17.067795	1.6199646	9.0	1529.0	6.970661	4.244877	21.249598	0.0	3101	3099	3099	0.5555556	20	108	285	497	658	4991	0	262	2020-02-29_152309
115	5000	1897	2	0	2	0	8	2829	10.184501	5.937523771539585	17.067795	1.6199646	8.0	1529.0	6.970661	4.244877	21.249598	0.0	3101	3099	3099	0.625	20	108	285	497	658	4992	0	262	2020-02-29_152309
116	5000	1897	2	0	2	0	8	2829	10.184501	5.937523771539585	17.067795	1.6199646	8.0	1529.0	6.970661	4.244877	21.249598	0.0	3101	3099	3099	0.625	20	108	285	497	658	4992	0	262	2020-02-29_152309
116	5000	1897	2	0	2	0	7	2830	9.82414	6.318058097531178	17.067795	1.6199646	7.0	1529.0	6.970661	4.244877	21.249598	0.0	3101	3099	3099	0.71428573	20	108	285	497	658	4993	0	262	2020-02-29_152310
116	5000	1897	2	0	2	0	7	2830	9.82414	6.318058097531178	17.067795	1.6199646	7.0	1529.0	6.970661	4.244877	21.249598	0.0	3101	3099	3099	0.71428573	20	108	285	497	658	4993	0	262	2020-02-29_152310
117	5000	1897	1	0	3	0	7	2830	9.82414	6.318058097531178	17.067795	1.6199646	7.0	1529.0	6.970661	4.244877	21.249598	0.0	3102	3099	3099	0.71428573	20	108	285	497	658	4993	0	262	2020-02-29_152310
117	5000	1897	1	0	2	0	8	2830	9.168351	6.136429690638077	17.067795	1.6199646	8.0	1529.0	6.970661	4.244877	21.249598	0.0	3102	3100	3100	0.625	20	108	285	497	658	4992	0	262	2020-02-29_152310
117	5000	1897	1	0	2	0	8	2830	9.168351	6.136429690638077	17.067795	1.6199646	8.0	1529.0	6.970661	4.244877	21.249598	0.0	3102	3100	3100	0.625	20	108	285	497	658	4992	0	262	2020-02-29_152310
118	5000	1897	1	0	2	0	7	2831	8.686374	6.462475078246947	17.067795	1.6199646	7.0	1529.0	6.970661	4.244877	21.249598	0.0	3102	3100	3100	0.5714286	20	108	285	497	658	4993	0	262	2020-02-29_152310
118	5000	1897	1	0	2	0	7	2831	8.686374	6.462475078246947	17.067795	1.6199646	7.0	1529.0	6.970661	4.244877	21.249598	0.0	3102	3100	3100	0.5714286	20	108	285	497	658	4993	0	262	2020-02-29_152311
118	5000	1897	1	0	2	0	6	2832	9.864109	6.202015506098854	17.067795	2.3203583	6.0	1529.0	6.970661	4.244877	21.249598	0.0	3102	3100	3100	0.33333334	20	108	285	497	658	4994	0	262	2020-02-29_152311
119	5000	1897	1	0	2	0	6	2832	9.864109	6.202015506098854	17.067795	2.3203583	6.0	1529.0	6.970661	4.244877	21.249598	0.0	3102	3100	3100	0.33333334	20	108	285	497	658	4994	0	262	2020-02-29_152311
119	5000	1897	1	0	2	0	6	2832	9.864109	6.202015506098854	17.067795	2.3203583	6.0	1529.0	6.970661	4.244877	21.249598	0.0	3102	3100	3100	0.33333334	20	108	285	497	658	4994	0	262	2020-02-29_152311
119	5000	1897	1	0	1	0	7	2832	10.799617	6.179028809909483	17.067795	2.3203583	7.0	1529.0	6.970661	4.244877	21.249598	0.0	3102	3101	3101	0.5714286	20	108	285	497	658	4993	0	262	2020-02-29_152311
120	5000	1897	1	0	1	0	7	2832	10.799617	6.179028809909483	17.067795	2.3203583	7.0	1529.0	6.970661	4.244877	21.249598	0.0	3102	3101	3101	0.5714286	20	108	285	497	658	4993	0	262	2020-02-29_152311
120	5000	1897	1	0	1	0	7	2832	10.799617	6.179028809909483	17.067795	2.3203583	7.0	1529.0	6.970661	4.244877	21.249598	0.0	3102	3101	3101	0.5714286	20	108	285	497	658	4993	0	262	2020-02-29_152311
120	5000	1897	1	0	1	0	7	2832	10.799617	6.179028809909483	17.067795	2.3203583	7.0	1529.0	6.970661	4.244877	21.249598	0.0	3102	3101	3101	0.5714286	20	108	285	497	658	4993	0	262	2020-02-29_152312
121	5000	1897	1	0	1	0	7	2832	10.799617	6.179028809909483	17.067795	2.3203583	7.0	1529.0	6.970661	4.244877	21.249598	0.0	3102	3101	3101	0.5714286	20	108	285	497	658	4993	0	262	2020-02-29_152312
121	5000	1897	1	0	1	0	7	2832	10.799617	6.179028809909483	17.067795	2.3203583	7.0	1529.0	6.970661	4.244877	21.249598	0.0	3102	3101	3101	0.5714286	20	108	285	497	658	4993	0	262	2020-02-29_152312
121	5000	1897	1	0	1	0	6	2833	9.921599	6.272222759981511	17.067795	2.3203583	6.0	1529.0	6.970661	4.244877	21.249598	0.0	3102	3101	3101	0.6666667	20	108	285	497	658	4994	0	262	2020-02-29_152312
122	5000	1897	1	0	0	0	7	2833	9.222985	6.016677566194392	17.067795	2.3203583	7.0	1529.0	6.970661	4.244877	21.249598	0.0	3102	3102	3102	0.5714286	20	108	285	497	658	4993	0	262	2020-02-29_152312
122	5000	1897	1	0	0	0	7	2833	9.222985	6.016677566194392	17.067795	2.3203583	7.0	1529.0	6.970661	4.244877	21.249598	0.0	3102	3102	3102	0.5714286	20	108	285	497	658	4993	0	262	2020-02-29_152312
122	5000	1897	1	0	0	0	7	2833	9.222985	6.016677566194392	17.067795	2.3203583	7.0	1529.0	6.970661	4.244877	21.249598	0.0	3102	3102	3102	0.5714286	20	108	285	497	658	4993	0	262	2020-02-29_152313
123	5000	1897	1	0	0	0	7	2833	9.222985	6.016677566194392	17.067795	2.3203583	7.0	1529.0	6.970661	4.244877	21.249598	0.0	3102	3102	3102	0.5714286	20	108	285	497	658	4993	0	262	2020-02-29_152313
123	5000	1897	1	0	0	0	7	2833	9.222985	6.016677566194392	17.067795	2.3203583	7.0	1529.0	6.970661	4.244877	21.249598	0.0	3102	3102	3102	0.5714286	20	108	285	497	658	4993	0	262	2020-02-29_152313
123	5000	1897	0	0	1	0	7	2833	9.222985	6.016677566194392	17.067795	2.3203583	7.0	1529.0	6.970661	4.244877	21.249598	0.0	3103	3102	3102	0.5714286	20	108	285	497	658	4993	0	262	2020-02-29_152313
124	5000	1897	0	0	1	0	7	2833	9.222985	6.016677566194392	17.067795	2.3203583	7.0	1529.0	6.970661	4.244877	21.249598	0.0	3103	3102	3102	0.5714286	20	108	285	497	658	4993	0	262	2020-02-29_152313
124	5000	1897	0	0	1	0	7	2833	9.222985	6.016677566194392	17.067795	2.3203583	7.0	1529.0	6.970661	4.244877	21.249598	0.0	3103	3102	3102	0.5714286	20	108	285	497	658	4993	0	262	2020-02-29_152313
124	5000	1897	0	0	1	0	6	2834	9.649114	6.474192812768577	17.067795	2.3203583	6.0	1529.0	6.970661	4.244877	21.249598	0.0	3103	3102	3102	0.6666667	20	108	285	497	658	4994	0	262	2020-02-29_152314
125	5000	1897	0	0	1	0	6	2834	9.649114	6.474192812768577	17.067795	2.3203583	6.0	1529.0	6.970661	4.244877	21.249598	0.0	3103	3102	3102	0.6666667	20	108	285	497	658	4994	0	262	2020-02-29_152314
125	5000	1897	0	0	1	0	5	2835	11.114865	6.023352002676295	17.067795	4.577835	5.0	1529.0	6.970661	4.244877	21.249598	0.0	3103	3102	3102	0.8	20	108	285	497	658	4995	0	262	2020-02-29_152314
125	5000	1897	0	0	1	0	5	2835	11.114865	6.023352002676295	17.067795	4.577835	5.0	1529.0	6.970661	4.244877	21.249598	0.0	3103	3102	3102	0.8	20	108	285	497	658	4995	0	262	2020-02-29_152314
126	5000	1897	0	0	1	0	5	2835	11.114865	6.023352002676295	17.067795	4.577835	5.0	1529.0	6.970661	4.244877	21.249598	0.0	3103	3102	3102	0.8	20	108	285	497	658	4995	0	262	2020-02-29_152314
126	5000	1897	0	0	1	0	5	2835	11.114865	6.023352002676295	17.067795	4.577835	5.0	1529.0	6.970661	4.244877	21.249598	0.0	3103	3102	3102	0.8	20	108	285	497	658	4995	0	262	2020-02-29_152315
126	5000	1897	0	0	1	0	5	2835	11.114865	6.023352002676295	17.067795	4.577835	5.0	1529.0	6.970661	4.244877	21.249598	0.0	3103	3102	3102	0.8	20	108	285	497	658	4995	0	262	2020-02-29_152315
127	5000	1897	0	0	1	0	5	2835	11.114865	6.023352002676295	17.067795	4.577835	5.0	1529.0	6.970661	4.244877	21.249598	0.0	3103	3102	3102	0.8	20	108	285	497	658	4995	0	262	2020-02-29_152315
127	5000	1897	0	0	1	0	4	2835	12.749123	5.528927590271183	17.067795	5.0313034	4.0	1529.0	6.970661	4.244877	21.249598	0.0	3103	3102	3102	1.0	20	108	285	497	658	4996	0	263	2020-02-29_152315
127	5000	1897	0	0	1	0	4	2835	12.749123	5.528927590271183	17.067795	5.0313034	4.0	1529.0	6.970661	4.244877	21.249598	0.0	3103	3102	3102	1.0	20	108	285	497	658	4996	0	263	2020-02-29_152315
128	5000	1897	0	0	1	0	4	2835	12.749123	5.528927590271183	17.067795	5.0313034	4.0	1529.0	6.970661	4.244877	21.249598	0.0	3103	3102	3102	1.0	20	108	285	497	658	4996	0	263	2020-02-29_152315
128	5000	1897	0	0	1	0	4	2835	12.749123	5.528927590271183	17.067795	5.0313034	4.0	1529.0	6.970661	4.244877	21.249598	0.0	3103	3102	3102	1.0	20	108	285	497	658	4996	0	263	2020-02-29_152316
128	5000	1897	0	0	0	0	5	2835	12.321712	4.882640621974893	17.067795	5.0313034	5.0	1529.0	6.970661	4.244877	21.249598	0.0	3103	3103	3103	0.8	20	108	285	497	658	4995	0	263	2020-02-29_152316
129	5000	1897	0	0	0	0	5	2835	12.321712	4.882640621974893	17.067795	5.0313034	5.0	1529.0	6.970661	4.244877	21.249598	0.0	3103	3103	3103	0.8	20	108	285	497	658	4995	0	263	2020-02-29_152316
129	5000	1897	0	0	0	0	5	2835	12.321712	4.882640621974893	17.067795	5.0313034	5.0	1529.0	6.970661	4.244877	21.249598	0.0	3103	3103	3103	0.8	20	108	285	497	658	4995	0	263	2020-02-29_152316
129	5000	1897	0	0	0	0	5	2835	12.321712	4.882640621974893	17.067795	5.0313034	5.0	1529.0	6.970661	4.244877	21.249598	0.0	3103	3103	3103	0.8	20	108	285	497	658	4995	0	263	2020-02-29_152316
130	5000	1897	0	0	0	0	4	2836	11.135191	4.733007655334407	16.412666	5.0313034	4.0	1529.0	6.970661	4.244877	21.249598	0.0	3103	3103	3103	1.0	20	108	285	497	658	4996	0	263	2020-02-29_152316
130	5000	1897	0	0	0	0	4	2836	11.135191	4.733007655334407	16.412666	5.0313034	4.0	1529.0	6.970661	4.244877	21.249598	0.0	3103	3103	3103	1.0	20	108	285	497	658	4996	0	263	2020-02-29_152316
130	5000	1897	0	0	0	0	3	2837	10.685346	5.691035251398994	16.412666	5.0313034	3.0	1529.0	6.970661	4.244877	21.249598	0.0	3103	3103	3103	0.6666667	20	108	285	497	658	4997	0	263	2020-02-29_152317
131	5000	1897	0	0	0	0	3	2837	10.685346	5.691035251398994	16.412666	5.0313034	3.0	1529.0	6.970661	4.244877	21.249598	0.0	3103	3103	3103	0.6666667	20	108	285	497	658	4997	0	263	2020-02-29_152317
131	5000	1897	0	0	0	0	3	2837	10.685346	5.691035251398994	16.412666	5.0313034	3.0	1529.0	6.970661	4.244877	21.249598	0.0	3103	3103	3103	0.6666667	20	108	285	497	658	4997	0	263	2020-02-29_152317
131	5000	1897	0	0	0	0	3	2837	10.685346	5.691035251398994	16.412666	5.0313034	3.0	1529.0	6.970661	4.244877	21.249598	0.0	3103	3103	3103	0.6666667	20	108	285	497	658	4997	0	263	2020-02-29_152317
132	5000	1897	0	0	0	0	3	2837	10.685346	5.691035251398994	16.412666	5.0313034	3.0	1529.0	6.970661	4.244877	21.249598	0.0	3103	3103	3103	0.6666667	20	108	285	497	658	4997	0	263	2020-02-29_152317
132	5000	1897	0	0	0	0	3	2837	10.685346	5.691035251398994	16.412666	5.0313034	3.0	1529.0	6.970661	4.244877	21.249598	0.0	3103	3103	3103	0.6666667	20	108	285	497	658	4997	0	263	2020-02-29_152317
132	5000	1897	0	0	0	0	3	2837	10.685346	5.691035251398994	16.412666	5.0313034	3.0	1529.0	6.970661	4.244877	21.249598	0.0	3103	3103	3103	0.6666667	20	108	285	497	658	4997	0	263	2020-02-29_152318
133	5000	1897	0	0	0	0	2	2838	7.821686	3.946196625100564	10.612068	5.0313034	2.0	1529.0	6.970661	4.244877	21.249598	0.0	3103	3103	3103	0.0	20	108	285	497	658	4998	0	263	2020-02-29_152318
133	5000	1897	0	0	0	0	2	2838	7.821686	3.946196625100564	10.612068	5.0313034	2.0	1529.0	6.970661	4.244877	21.249598	0.0	3103	3103	3103	0.0	20	108	285	497	658	4998	0	263	2020-02-29_152318
133	5000	1897	0	0	0	0	2	2838	7.821686	3.946196625100564	10.612068	5.0313034	2.0	1529.0	6.970661	4.244877	21.249598	0.0	3103	3103	3103	0.0	20	108	285	497	658	4998	0	263	2020-02-29_152318
134	5000	1897	0	0	0	0	2	2838	7.821686	3.946196625100564	10.612068	5.0313034	2.0	1529.0	6.970661	4.244877	21.249598	0.0	3103	3103	3103	0.0	20	108	285	497	658	4998	0	263	2020-02-29_152318
134	5000	1897	0	0	0	0	2	2838	7.821686	3.946196625100564	10.612068	5.0313034	2.0	1529.0	6.970661	4.244877	21.249598	0.0	3103	3103	3103	0.0	20	108	285	497	658	4998	0	263	2020-02-29_152318
134	5000	1897	0	0	0	0	2	2838	7.821686	3.946196625100564	10.612068	5.0313034	2.0	1529.0	6.970661	4.244877	21.249598	0.0	3103	3103	3103	0.0	20	108	285	497	658	4998	0	263	2020-02-29_152318
135	5000	1897	0	0	0	0	2	2838	7.821686	3.946196625100564	10.612068	5.0313034	2.0	1529.0	6.970661	4.244877	21.249598	0.0	3103	3103	3103	0.0	20	108	285	497	658	4998	0	263	2020-02-29_152319
135	5000	1897	0	0	0	0	2	2838	7.821686	3.946196625100564	10.612068	5.0313034	2.0	1529.0	6.970661	4.244877	21.249598	0.0	3103	3103	3103	0.0	20	108	285	497	658	4998	0	263	2020-02-29_152319
135	5000	1897	0	0	0	0	2	2838	7.821686	3.946196625100564	10.612068	5.0313034	2.0	1529.0	6.970661	4.244877	21.249598	0.0	3103	3103	3103	0.0	20	108	285	497	658	4998	0	263	2020-02-29_152319
136	5000	1897	0	0	0	0	2	2838	7.821686	3.946196625100564	10.612068	5.0313034	2.0	1529.0	6.970661	4.244877	21.249598	0.0	3103	3103	3103	0.0	20	108	285	497	658	4998	0	263	2020-02-29_152319
136	5000	1897	0	0	0	0	1	2839	10.612068	NaN	10.612068	10.612068	1.0	1529.0	6.970661	4.244877	21.249598	0.0	3103	3103	3103	0.0	20	108	285	497	658	4999	0	263	2020-02-29_152319
136	5000	1897	0	0	0	0	1	2839	10.612068	NaN	10.612068	10.612068	1.0	1529.0	6.970661	4.244877	21.249598	0.0	3103	3103	3103	0.0	20	108	285	497	658	4999	0	263	2020-02-29_152319
137	5000	1897	0	0	0	0	1	2839	10.612068	NaN	10.612068	10.612068	1.0	1529.0	6.970661	4.244877	21.249598	0.0	3103	3103	3103	0.0	20	108	285	497	658	4999	0	263	2020-02-29_152320
137	5000	1897	0	0	0	0	1	2839	10.612068	NaN	10.612068	10.612068	1.0	1529.0	6.970661	4.244877	21.249598	0.0	3103	3103	3103	0.0	20	108	285	497	658	4999	0	263	2020-02-29_152320
137	5000	1897	0	0	0	0	1	2839	10.612068	NaN	10.612068	10.612068	1.0	1529.0	6.970661	4.244877	21.249598	0.0	3103	3103	3103	0.0	20	108	285	497	658	4999	0	263	2020-02-29_152320
138	5000	1897	0	0	0	0	1	2839	10.612068	NaN	10.612068	10.612068	1.0	1529.0	6.970661	4.244877	21.249598	0.0	3103	3103	3103	0.0	20	108	285	497	658	4999	0	263	2020-02-29_152320
138	5000	1897	0	0	0	0	1	2839	10.612068	NaN	10.612068	10.612068	1.0	1529.0	6.970661	4.244877	21.249598	0.0	3103	3103	3103	0.0	20	108	285	497	658	4999	0	263	2020-02-29_152320
138	5000	1897	0	0	0	0	1	2839	10.612068	NaN	10.612068	10.612068	1.0	1529.0	6.970661	4.244877	21.249598	0.0	3103	3103	3103	0.0	20	108	285	497	658	4999	0	263	2020-02-29_152320
139	5000	1897	0	0	0	0	1	2839	10.612068	NaN	10.612068	10.612068	1.0	1529.0	6.970661	4.244877	21.249598	0.0	3103	3103	3103	0.0	20	108	285	497	658	4999	0	263	2020-02-29_152320
139	5000	1897	0	0	0	0	1	2839	10.612068	NaN	10.612068	10.612068	1.0	1529.0	6.970661	4.244877	21.249598	0.0	3103	3103	3103	0.0	20	108	285	497	658	4999	0	263	2020-02-29_152321
139	5000	1897	0	0	0	0	1	2839	10.612068	NaN	10.612068	10.612068	1.0	1529.0	6.970661	4.244877	21.249598	0.0	3103	3103	3103	0.0	20	108	285	497	658	4999	0	263	2020-02-29_152321
140	5000	1897	0	0	0	0	1	2839	10.612068	NaN	10.612068	10.612068	1.0	1529.0	6.970661	4.244877	21.249598	0.0	3103	3103	3103	0.0	20	108	285	497	658	4999	0	263	2020-02-29_152321
140	5000	1897	0	0	0	0	1	2839	10.612068	NaN	10.612068	10.612068	1.0	1529.0	6.970661	4.244877	21.249598	0.0	3103	3103	3103	0.0	20	108	285	497	658	4999	0	263	2020-02-29_152321
140	5000	1897	0	0	0	0	1	2839	10.612068	NaN	10.612068	10.612068	1.0	1529.0	6.970661	4.244877	21.249598	0.0	3103	3103	3103	0.0	20	108	285	497	658	4999	0	263	2020-02-29_152321
141	5000	1897	0	0	0	0	1	2839	10.612068	NaN	10.612068	10.612068	1.0	1529.0	6.970661	4.244877	21.249598	0.0	3103	3103	3103	0.0	20	108	285	497	658	4999	0	263	2020-02-29_152321
141	5000	1897	0	0	0	0	1	2839	10.612068	NaN	10.612068	10.612068	1.0	1529.0	6.970661	4.244877	21.249598	0.0	3103	3103	3103	0.0	20	108	285	497	658	4999	0	263	2020-02-29_152322
141	5000	1897	0	0	0	0	1	2839	10.612068	NaN	10.612068	10.612068	1.0	1529.0	6.970661	4.244877	21.249598	0.0	3103	3103	3103	0.0	20	108	285	497	658	4999	0	263	2020-02-29_152322
142	5000	1897	0	0	0	0	1	2839	10.612068	NaN	10.612068	10.612068	1.0	1529.0	6.970661	4.244877	21.249598	0.0	3103	3103	3103	0.0	20	108	285	497	658	4999	0	263	2020-02-29_152322
142	5000	1897	0	0	0	0	1	2839	10.612068	NaN	10.612068	10.612068	1.0	1529.0	6.970661	4.244877	21.249598	0.0	3103	3103	3103	0.0	20	108	285	497	658	4999	0	263	2020-02-29_152322
142	5000	1897	0	0	0	0	1	2839	10.612068	NaN	10.612068	10.612068	1.0	1529.0	6.970661	4.244877	21.249598	0.0	3103	3103	3103	0.0	20	108	285	497	658	4999	0	263	2020-02-29_152322
143	5000	1897	0	0	0	0	1	2839	10.612068	NaN	10.612068	10.612068	1.0	1529.0	6.970661	4.244877	21.249598	0.0	3103	3103	3103	0.0	20	108	285	497	658	4999	0	263	2020-02-29_152322
143	5000	1897	0	0	0	0	1	2839	10.612068	NaN	10.612068	10.612068	1.0	1529.0	6.970661	4.244877	21.249598	0.0	3103	3103	3103	0.0	20	108	285	497	658	4999	0	263	2020-02-29_152322
143	5000	1897	0	0	0	0	1	2839	10.612068	NaN	10.612068	10.612068	1.0	1529.0	6.970661	4.244877	21.249598	0.0	3103	3103	3103	0.0	20	108	285	497	658	4999	0	263	2020-02-29_152323
144	5000	1897	0	0	0	0	1	2839	10.612068	NaN	10.612068	10.612068	1.0	1529.0	6.970661	4.244877	21.249598	0.0	3103	3103	3103	0.0	20	108	285	497	658	4999	0	263	2020-02-29_152323
144	5000	1897	0	0	0	0	1	2839	10.612068	NaN	10.612068	10.612068	1.0	1529.0	6.970661	4.244877	21.249598	0.0	3103	3103	3103	0.0	20	108	285	497	658	4999	0	263	2020-02-29_152323
144	5000	1897	0	0	0	0	1	2839	10.612068	NaN	10.612068	10.612068	1.0	1529.0	6.970661	4.244877	21.249598	0.0	3103	3103	3103	0.0	20	108	285	497	658	4999	0	263	2020-02-29_152323
145	5000	1897	0	0	0	0	1	2839	10.612068	NaN	10.612068	10.612068	1.0	1529.0	6.970661	4.244877	21.249598	0.0	3103	3103	3103	0.0	20	108	285	497	658	4999	0	263	2020-02-29_152323
145	5000	1897	0	0	0	0	1	2839	10.612068	NaN	10.612068	10.612068	1.0	1529.0	6.970661	4.244877	21.249598	0.0	3103	3103	3103	0.0	20	108	285	497	658	4999	0	263	2020-02-29_152323
145	5000	1897	0	0	0	0	1	2839	10.612068	NaN	10.612068	10.612068	1.0	1529.0	6.970661	4.244877	21.249598	0.0	3103	3103	3103	0.0	20	108	285	497	658	4999	0	263	2020-02-29_152324
146	5000	1897	0	0	0	0	0	2840	NaN	-0.0	9999.0	9999.0	0.0	1529.0	6.970661	4.244877	21.249598	0.0	3103	3103	3103	0.0	20	108	285	497	658	5000	0	263	2020-02-29_152324
146	5000	1897	0	0	0	0	0	2840	NaN	-0.0	9999.0	9999.0	0.0	1529.0	6.970661	4.244877	21.249598	0.0	3103	3103	3103	0.0	20	108	285	497	658	5000	0	263	2020-02-29_152324
146	5000	1897	0	0	0	0	0	2840	NaN	-0.0	9999.0	9999.0	0.0	1529.0	6.970661	4.244877	21.249598	0.0	3103	3103	3103	0.0	20	108	285	497	658	5000	0	263	2020-02-29_152324
147	5000	1897	0	0	0	0	0	2840	NaN	-0.0	9999.0	9999.0	0.0	1529.0	6.970661	4.244877	21.249598	0.0	3103	3103	3103	0.0	20	108	285	497	658	5000	0	263	2020-02-29_152324
147	5000	1897	0	0	0	0	0	2840	NaN	-0.0	9999.0	9999.0	0.0	1529.0	6.970661	4.244877	21.249598	0.0	3103	3103	3103	0.0	20	108	285	497	658	5000	0	263	2020-02-29_152324
147	5000	1897	0	0	0	0	0	2840	NaN	-0.0	9999.0	9999.0	0.0	1529.0	6.970661	4.244877	21.249598	0.0	3103	3103	3103	0.0	20	108	285	497	658	5000	0	263	2020-02-29_152324
148	5000	1897	0	0	0	0	0	2840	NaN	-0.0	9999.0	9999.0	0.0	1529.0	6.970661	4.244877	21.249598	0.0	3103	3103	3103	0.0	20	108	285	497	658	5000	0	263	2020-02-29_152325
148	5000	1897	0	0	0	0	0	2840	NaN	-0.0	9999.0	9999.0	0.0	1529.0	6.970661	4.244877	21.249598	0.0	3103	3103	3103	0.0	20	108	285	497	658	5000	0	263	2020-02-29_152325
148	5000	1897	0	0	0	0	0	2840	NaN	-0.0	9999.0	9999.0	0.0	1529.0	6.970661	4.244877	21.249598	0.0	3103	3103	3103	0.0	20	108	285	497	658	5000	0	263	2020-02-29_152325
149	5000	1897	0	0	0	0	0	2840	NaN	-0.0	9999.0	9999.0	0.0	1529.0	6.970661	4.244877	21.249598	0.0	3103	3103	3103	0.0	20	108	285	497	658	5000	0	263	2020-02-29_152325
149	5000	1897	0	0	0	0	0	2840	NaN	-0.0	9999.0	9999.0	0.0	1529.0	6.970661	4.244877	21.249598	0.0	3103	3103	3103	0.0	20	108	285	497	658	5000	0	263	2020-02-29_152325
149	5000	1897	0	0	0	0	0	2840	NaN	-0.0	9999.0	9999.0	0.0	1529.0	6.970661	4.244877	21.249598	0.0	3103	3103	3103	0.0	20	108	285	497	658	5000	0	263	2020-02-29_152325
150	5000	1897	0	0	0	0	0	2840	NaN	-0.0	9999.0	9999.0	0.0	1529.0	6.970661	4.244877	21.249598	0.0	3103	3103	3103	0.0	20	108	285	497	658	5000	0	263	2020-02-29_152326
150	5000	1897	0	0	0	0	0	2840	NaN	-0.0	9999.0	9999.0	0.0	1529.0	6.970661	4.244877	21.249598	0.0	3103	3103	3103	0.0	20	108	285	497	658	5000	0	263	2020-02-29_152326
150	5000	1897	0	0	0	0	0	2840	NaN	-0.0	9999.0	9999.0	0.0	1529.0	6.970661	4.244877	21.249598	0.0	3103	3103	3103	0.0	20	108	285	497	658	5000	0	263	2020-02-29_152326
151	5000	1897	0	0	0	0	0	2840	NaN	-0.0	9999.0	9999.0	0.0	1529.0	6.970661	4.244877	21.249598	0.0	3103	3103	3103	0.0	20	108	285	497	658	5000	0	263	2020-02-29_152326
151	5000	1897	0	0	0	0	0	2840	NaN	-0.0	9999.0	9999.0	0.0	1529.0	6.970661	4.244877	21.249598	0.0	3103	3103	3103	0.0	20	108	285	497	658	5000	0	263	2020-02-29_152326
151	5000	1897	0	0	0	0	0	2840	NaN	-0.0	9999.0	9999.0	0.0	1529.0	6.970661	4.244877	21.249598	0.0	3103	3103	3103	0.0	20	108	285	497	658	5000	0	263	2020-02-29_152326
152	5000	1897	0	0	0	0	0	2840	NaN	-0.0	9999.0	9999.0	0.0	1529.0	6.970661	4.244877	21.249598	0.0	3103	3103	3103	0.0	20	108	285	497	658	5000	0	263	2020-02-29_152326
152	5000	1897	0	0	0	0	0	2840	NaN	-0.0	9999.0	9999.0	0.0	1529.0	6.970661	4.244877	21.249598	0.0	3103	3103	3103	0.0	20	108	285	497	658	5000	0	263	2020-02-29_152327
152	5000	1897	0	0	0	0	0	2840	NaN	-0.0	9999.0	9999.0	0.0	1529.0	6.970661	4.244877	21.249598	0.0	3103	3103	3103	0.0	20	108	285	497	658	5000	0	263	2020-02-29_152327
153	5000	1897	0	0	0	0	0	2840	NaN	-0.0	9999.0	9999.0	0.0	1529.0	6.970661	4.244877	21.249598	0.0	3103	3103	3103	0.0	20	108	285	497	658	5000	0	263	2020-02-29_152327
