# Supplementary material for: Discrete simulation analysis of COVID-19 and prediction of isolation bed numbers
Source: PeerJ. 2021 Jun 23;9:e11629. doi: 10.7717/peerj.11629 (PMC8234972; doi:10.7717/peerj.11629)
Supplement: Supplemental Information 3 [file peerj-09-11629-s003.zip › raw_data/Hospital response time_output_2020-02-29_152334.csv]

worldTime(Day)	CITY_PERSON_SIZE	NORMAL	SHADOW	SUPER	CONFIRMED	DIAGNOSIS	FREEZE	CURED	shadow_average	shadow_std	shadow_max	shadow_min	real_countTmp	max_count	count_shadow_average	count_shadow_std	count_shadow_max	count_shadow_min	sum_confirmed_mark	sum_diagnosis_mark	sum_freeze_mark	r0	G1num	G2num	G3Num	G4Num	G5Num	BED_CanUse	BED_Need	DEATH	recordTime
0	5000	4972	28	0	0	0	0	0	NaN	-0.0	9999.0	9999.0	0.0	0.0	NaN	-0.0	9999.0	9999.0	0	0	0	0.0	0	0	0	0	0	5000	0	0	2020-02-29_152335
0	5000	4964	34	0	2	0	0	0	NaN	-0.0	9999.0	9999.0	0.0	0.0	NaN	-0.0	9999.0	9999.0	2	0	0	0.0	0	0	0	0	0	5000	0	0	2020-02-29_152336
0	5000	4955	43	0	2	0	0	0	NaN	-0.0	9999.0	9999.0	0.0	0.0	NaN	-0.0	9999.0	9999.0	2	0	0	0.0	0	0	0	0	0	5000	0	0	2020-02-29_152336
1	5000	4946	49	0	5	0	0	0	NaN	-0.0	9999.0	9999.0	0.0	0.0	NaN	-0.0	9999.0	9999.0	5	0	0	0.0	0	0	0	0	0	5000	0	0	2020-02-29_152336
1	5000	4937	56	0	7	0	0	0	NaN	-0.0	9999.0	9999.0	0.0	0.0	NaN	-0.0	9999.0	9999.0	7	0	0	0.0	0	0	0	0	0	5000	0	0	2020-02-29_152336
1	5000	4931	61	0	8	0	0	0	NaN	-0.0	9999.0	9999.0	0.0	0.0	NaN	-0.0	9999.0	9999.0	8	0	0	0.0	0	0	0	0	0	5000	0	0	2020-02-29_152337
2	5000	4918	73	0	9	0	0	0	NaN	-0.0	9999.0	9999.0	0.0	0.0	NaN	-0.0	9999.0	9999.0	9	0	0	0.0	0	0	0	0	0	5000	0	0	2020-02-29_152337
2	5000	4905	86	0	9	0	0	0	NaN	-0.0	9999.0	9999.0	0.0	0.0	NaN	-0.0	9999.0	9999.0	9	0	0	0.0	0	0	0	0	0	5000	0	0	2020-02-29_152337
2	5000	4887	101	0	12	0	0	0	NaN	-0.0	9999.0	9999.0	0.0	0.0	NaN	-0.0	9999.0	9999.0	12	0	0	0.0	0	0	0	0	0	5000	0	0	2020-02-29_152337
3	5000	4870	116	0	14	0	0	0	NaN	-0.0	9999.0	9999.0	0.0	0.0	NaN	-0.0	9999.0	9999.0	14	0	0	0.0	0	0	0	0	0	5000	0	0	2020-02-29_152337
3	5000	4849	131	0	20	0	0	0	NaN	-0.0	9999.0	9999.0	0.0	0.0	NaN	-0.0	9999.0	9999.0	20	0	0	0.0	0	0	0	0	0	5000	0	0	2020-02-29_152337
3	5000	4826	149	0	25	0	0	0	NaN	-0.0	9999.0	9999.0	0.0	0.0	NaN	-0.0	9999.0	9999.0	25	0	0	0.0	0	0	0	0	0	5000	0	0	2020-02-29_152337
4	5000	4797	171	0	32	0	0	0	NaN	-0.0	9999.0	9999.0	0.0	0.0	NaN	-0.0	9999.0	9999.0	32	0	0	0.0	0	0	0	0	0	5000	0	0	2020-02-29_152338
4	5000	4772	190	0	38	0	0	0	NaN	-0.0	9999.0	9999.0	0.0	0.0	NaN	-0.0	9999.0	9999.0	38	0	0	0.0	0	0	0	0	0	5000	0	0	2020-02-29_152338
4	5000	4749	206	0	45	0	0	0	NaN	-0.0	9999.0	9999.0	0.0	0.0	NaN	-0.0	9999.0	9999.0	45	0	0	0.0	0	0	0	0	0	5000	0	0	2020-02-29_152338
5	5000	4725	225	0	48	0	2	0	0.0	0.0	0.0	0.0	2.0	2.0	0.0	0.0	0.0	0.0	50	2	2	1.0	1	1	0	0	0	4998	0	0	2020-02-29_152338
5	5000	4699	247	0	52	0	2	0	0.0	0.0	0.0	0.0	2.0	2.0	0.0	0.0	0.0	0.0	54	2	2	1.0	1	1	0	0	0	4998	0	0	2020-02-29_152339
5	5000	4670	269	0	58	0	3	0	0.0	0.0	0.0	0.0	3.0	3.0	0.0	0.0	0.0	0.0	61	3	3	1.3333334	1	2	0	0	0	4997	0	0	2020-02-29_152339
6	5000	4646	288	0	61	0	5	0	0.29820427	0.41031187828812926	0.80243117	0.0	5.0	5.0	0.29820427	0.41031188	0.80243117	0.0	66	5	5	3.2	3	2	0	0	0	4995	0	0	2020-02-29_152339
6	5000	4607	318	0	68	0	7	0	0.42187542	0.4463321155841778	1.0875614	0.0	7.0	7.0	0.42187542	0.44633213	1.0875614	0.0	75	7	7	2.857143	4	3	0	0	0	4993	0	0	2020-02-29_152339
6	5000	4571	339	0	82	0	8	0	0.51405215	0.48859583067077356	1.1592895	0.0	8.0	8.0	0.51405215	0.48859584	1.1592895	0.0	90	8	8	3.125	4	4	0	0	0	4992	0	0	2020-02-29_152340
7	5000	4536	359	0	96	0	9	0	0.64913404	0.6108266705526495	1.7297893	0.0	9.0	9.0	0.64913404	0.6108267	1.7297893	0.0	105	9	9	2.7777777	5	4	0	0	0	4991	0	0	2020-02-29_152340
7	5000	4499	380	0	111	0	10	0	0.58422065	0.611383795107745	1.7297893	0.0	10.0	10.0	0.58422065	0.6113838	1.7297893	0.0	121	10	10	2.6	5	5	0	0	0	4990	0	0	2020-02-29_152340
7	5000	4460	408	0	119	0	13	0	0.66953504	0.7844956688940671	2.5127137	0.0	13.0	13.0	0.66953504	0.78449565	2.5127137	0.0	132	13	13	2.2307692	5	6	2	0	0	4987	0	0	2020-02-29_152340
8	5000	4414	437	0	133	0	16	0	0.58781266	0.7382814518358066	2.5127137	0.0	16.0	16.0	0.58781266	0.7382814	2.5127137	0.0	149	16	16	2.25	5	7	2	2	0	4984	0	0	2020-02-29_152341
8	5000	4376	463	0	137	0	24	0	0.8614437	1.1394147330934765	3.281536	0.0	24.0	24.0	0.8614437	1.1394148	3.281536	0.0	161	24	24	2.125	8	7	5	3	1	4976	0	0	2020-02-29_152341
8	5000	4338	483	0	150	0	29	0	0.758892	1.0814348360518375	3.281536	0.0	29.0	29.0	0.758892	1.0814348	3.281536	0.0	179	29	29	1.9655173	8	8	7	4	1	4971	0	0	2020-02-29_152341
9	5000	4296	506	0	162	0	36	0	0.86583614	1.2176013815809323	3.7005405	0.0	36.0	36.0	0.86583614	1.2176014	3.7005405	0.0	198	36	36	1.9166666	9	9	7	8	1	4964	0	0	2020-02-29_152342
9	5000	4257	525	0	176	0	42	0	0.9091825	1.3069863995177895	4.303973	0.0	42.0	42.0	0.9091825	1.3069865	4.303973	0.0	218	42	42	2.2142856	10	11	7	10	1	4958	0	0	2020-02-29_152342
9	5000	4213	550	0	189	0	48	0	0.9760116	1.3752974275206427	4.303973	0.0	48.0	48.0	0.9760116	1.3752974	4.303973	0.0	237	48	48	2.3125	10	11	9	13	1	4952	0	0	2020-02-29_152342
10	5000	4172	572	0	206	0	50	0	1.026543	1.3779300335532876	4.303973	0.0	50.0	50.0	1.026543	1.37793	4.303973	0.0	256	50	50	2.24	10	12	10	13	1	4950	0	0	2020-02-29_152343
10	5000	4133	591	0	219	0	57	0	1.1295726	1.4725261600417991	5.127859	0.0	57.0	57.0	1.1295726	1.4725262	5.127859	0.0	276	57	57	2.4035087	10	14	11	15	1	4943	0	0	2020-02-29_152343
10	5000	4092	606	0	239	0	63	0	1.2664624	1.6237862529040696	5.574348	0.0	63.0	63.0	1.2664624	1.6237862	5.574348	0.0	302	63	63	2.3015873	11	15	11	16	3	4937	0	0	2020-02-29_152343
11	5000	4040	639	0	252	0	69	0	1.3605745	1.7449625946888958	5.8971505	0.0	69.0	69.0	1.3605745	1.7449626	5.8971505	0.0	321	69	69	2.1884058	12	15	12	19	4	4931	0	0	2020-02-29_152344
11	5000	3993	658	0	268	0	81	0	1.311306	1.6752372516738494	5.8971505	0.0	81.0	81.0	1.311306	1.6752373	5.8971505	0.0	349	81	81	1.962963	12	16	14	24	6	4919	0	0	2020-02-29_152344
11	5000	3941	690	0	275	0	94	0	1.3809344	1.7358898386348167	6.576752	0.0	94.0	94.0	1.3809344	1.7358898	6.576752	0.0	369	94	94	2.031915	13	17	18	25	9	4906	0	0	2020-02-29_152345
12	5000	3895	712	0	281	0	112	0	1.4295423	1.7229698397431543	6.576752	0.0	112.0	112.0	1.4295423	1.7229699	6.576752	0.0	393	112	112	1.9196428	13	19	23	29	14	4888	0	0	2020-02-29_152345
12	5000	3847	731	0	298	0	124	0	1.513602	1.7786775049058583	6.576752	0.0	124.0	124.0	1.513602	1.7786775	6.576752	0.0	422	124	124	1.8951613	13	19	30	30	16	4876	0	0	2020-02-29_152345
12	5000	3793	751	0	320	0	136	0	1.6033742	1.8830781488069368	7.4759884	0.0	136.0	136.0	1.6033742	1.8830781	7.4759884	0.0	456	136	136	1.8897059	14	20	34	31	18	4864	0	0	2020-02-29_152346
13	5000	3757	762	0	327	0	154	0	1.7278798	1.9999455206126744	7.4759884	0.0	154.0	154.0	1.7278798	1.9999455	7.4759884	0.0	481	154	154	1.987013	14	21	35	36	25	4846	0	0	2020-02-29_152346
13	5000	3709	788	0	342	0	160	0	1.8032583	2.0297145028259953	7.4759884	0.0	160.0	160.0	1.8032583	2.0297146	7.4759884	0.0	503	161	161	1.9375	14	22	38	36	27	4840	0	1	2020-02-29_152347
13	5000	3666	799	0	351	0	183	0	2.0384853	2.221969847123466	8.65392	0.0	183.0	183.0	2.0384853	2.2219698	8.65392	0.0	535	184	184	1.9562842	14	26	42	41	32	4817	0	1	2020-02-29_152347
14	5000	3620	811	0	369	0	199	0	2.0906956	2.283816631245023	8.801206	0.0	199.0	199.0	2.0906956	2.2838166	8.801206	0.0	569	200	200	1.9095477	15	27	44	43	37	4801	0	1	2020-02-29_152348
14	5000	3576	821	0	379	0	223	0	2.226165	2.4274374794888938	9.220397	0.0	223.0	223.0	2.226165	2.4274375	9.220397	0.0	603	224	224	1.9058295	17	32	49	47	40	4777	0	1	2020-02-29_152348
14	5000	3534	826	0	397	0	242	0	2.2874975	2.4832384880779927	9.220397	0.0	242.0	242.0	2.2874975	2.4832385	9.220397	0.0	640	243	243	1.8677686	17	33	50	54	47	4758	0	1	2020-02-29_152348
15	5000	3483	846	0	409	0	261	0	2.3685086	2.5352425817710804	9.983803	0.0	261.0	261.0	2.3685086	2.5352426	9.983803	0.0	671	262	262	1.8275862	17	35	57	59	50	4739	0	1	2020-02-29_152349
15	5000	3456	851	0	413	0	279	0	2.462382	2.638807133752265	10.212041	0.0	279.0	279.0	2.462382	2.638807	10.212041	0.0	693	280	280	1.8566308	18	36	63	62	53	4721	0	1	2020-02-29_152349
15	5000	3427	847	0	422	0	303	0	2.6204586	2.724660740303232	10.212041	0.0	303.0	303.0	2.6204586	2.7246606	10.212041	0.0	726	304	304	1.8943894	18	38	72	67	56	4697	0	1	2020-02-29_152350
16	5000	3399	839	0	437	0	321	0	2.6705332	2.728263084176805	10.212041	0.0	321.0	321.0	2.6705332	2.7282631	10.212041	0.0	762	325	325	1.847352	18	39	76	73	58	4679	0	4	2020-02-29_152350
16	5000	3363	849	0	436	0	348	0	2.8274674	2.810298990925342	10.833561	0.0	348.0	348.0	2.8274674	2.810299	10.833561	0.0	788	352	352	1.8132184	18	43	82	79	62	4652	0	4	2020-02-29_152351
16	5000	3326	848	0	453	0	367	1	2.8816488	2.835504335892856	10.833561	0.0	367.0	367.0	2.8816488	2.8355043	10.833561	0.0	826	373	373	1.7901907	18	44	83	86	67	4633	0	5	2020-02-29_152351
17	5000	3299	848	0	455	0	391	1	2.979557	2.877975913958997	11.52475	0.0	391.0	391.0	2.979557	2.877976	11.52475	0.0	853	398	398	1.7800511	18	45	85	92	75	4609	0	6	2020-02-29_152352
17	5000	3267	840	0	468	0	417	1	3.055437	2.900846975883119	11.52475	0.0	417.0	417.0	3.055437	2.900847	11.52475	0.0	893	425	425	1.7625899	18	47	88	98	84	4583	0	7	2020-02-29_152352
17	5000	3242	836	0	462	0	450	2	3.1937115	2.9867303152057505	12.522998	0.0	450.0	450.0	3.1937115	2.9867303	12.522998	0.0	922	460	460	1.7311112	19	50	93	103	93	4550	0	8	2020-02-29_152353
18	5000	3217	832	0	468	0	470	3	3.2543952	3.034298494515792	12.522998	0.0	470.0	470.0	3.2543952	3.0342984	12.522998	0.0	951	483	483	1.7127659	19	51	95	107	102	4530	0	10	2020-02-29_152353
18	5000	3179	832	0	483	0	492	3	3.33157	3.0580736207651267	12.522998	0.0	492.0	492.0	3.33157	3.0580735	12.522998	0.0	989	506	506	1.7256098	19	52	101	114	104	4508	0	11	2020-02-29_152354
18	5000	3146	825	0	491	0	523	4	3.4180994	3.11172411949543	12.522998	0.0	523.0	523.0	3.4180994	3.1117241	12.522998	0.0	1029	538	538	1.6749521	19	53	107	117	113	4477	0	11	2020-02-29_152354
19	5000	3118	830	0	477	0	560	4	3.5040295	3.141363256426369	12.522998	0.0	560.0	560.0	3.5040295	3.1413631	12.522998	0.0	1052	575	575	1.6642857	19	53	113	123	122	4440	0	11	2020-02-29_152355
19	5000	3085	833	0	473	0	593	4	3.5503988	3.1732155358331755	14.20734	0.0	593.0	593.0	3.5503988	3.1732156	14.20734	0.0	1082	609	609	1.6441821	19	55	116	129	132	4407	0	12	2020-02-29_152355
19	5000	3072	806	0	481	0	625	4	3.6653645	3.248225094234909	14.20734	0.0	625.0	625.0	3.6653645	3.2482252	14.20734	0.0	1122	641	641	1.616	19	60	123	135	137	4375	0	12	2020-02-29_152356
20	5000	3047	796	0	481	0	659	4	3.7869968	3.3004199309915445	14.20734	0.0	659.0	659.0	3.7869968	3.30042	14.20734	0.0	1157	676	676	1.6054628	19	62	129	143	146	4341	0	13	2020-02-29_152356
20	5000	3021	779	0	505	0	676	4	3.847659	3.339918276306656	15.14404	0.0	676.0	676.0	3.847659	3.3399184	15.14404	0.0	1200	695	695	1.6242603	20	63	130	149	151	4324	0	15	2020-02-29_152357
20	5000	2997	760	0	514	0	707	7	3.9509761	3.381483279376252	15.14404	0.0	707.0	707.0	3.9509761	3.3814833	15.14404	0.0	1243	729	729	1.553041	20	64	135	155	159	4293	0	15	2020-02-29_152357
21	5000	2969	751	0	516	0	738	11	4.090837	3.445268072763088	15.14404	0.0	738.0	738.0	4.090837	3.4452682	15.14404	0.0	1280	764	764	1.5420054	20	64	142	163	167	4262	0	15	2020-02-29_152358
21	5000	2946	732	0	532	0	762	12	4.157793	3.460970841843488	15.14404	0.0	762.0	762.0	4.157793	3.4609709	15.14404	0.0	1322	790	790	1.5104986	20	65	145	166	175	4238	0	16	2020-02-29_152358
21	5000	2925	718	0	529	0	798	13	4.2518415	3.4951905858107564	15.471621	0.0	798.0	798.0	4.2518415	3.4951906	15.471621	0.0	1357	828	828	1.5025063	20	67	151	173	183	4202	0	17	2020-02-29_152359
22	5000	2900	712	0	531	0	824	15	4.3028064	3.497612683960234	15.471621	0.0	824.0	824.0	4.3028064	3.4976127	15.471621	0.0	1388	857	857	1.4927185	20	68	154	178	189	4176	0	18	2020-02-29_152400
22	5000	2878	695	0	532	0	852	22	4.4225364	3.512647393551733	15.471621	0.0	852.0	852.0	4.4225364	3.5126474	15.471621	0.0	1427	895	895	1.4530517	20	69	160	187	196	4148	0	21	2020-02-29_152400
22	5000	2863	681	0	531	0	878	26	4.4976745	3.5488837515418856	15.471621	0.0	878.0	878.0	4.4976745	3.5488837	15.471621	0.0	1456	925	925	1.4157175	20	69	166	192	202	4122	0	21	2020-02-29_152401
23	5000	2847	663	0	536	0	901	29	4.5793643	3.58158873442343	15.471621	0.0	901.0	901.0	4.5793643	3.5815887	15.471621	0.0	1490	954	954	1.3884573	20	69	169	197	208	4099	0	24	2020-02-29_152401
23	5000	2832	647	0	527	0	937	32	4.6192665	3.5749823082972974	15.471621	0.0	937.0	937.0	4.6192665	3.5749824	15.471621	0.0	1521	994	994	1.3564568	20	70	172	202	215	4063	0	25	2020-02-29_152402
23	5000	2815	641	0	514	0	962	42	4.700361	3.5759270593086896	15.471621	0.0	962.0	962.0	4.700361	3.575927	15.471621	0.0	1544	1030	1030	1.3357588	20	71	174	212	224	4038	0	26	2020-02-29_152402
24	5000	2793	636	0	518	0	980	46	4.785743	3.639488468487826	17.690435	0.0	980.0	980.0	4.785743	3.6394885	17.690435	0.0	1571	1053	1053	1.3336735	20	71	178	219	231	4020	0	27	2020-02-29_152403
24	5000	2769	620	0	527	0	1007	49	4.8887615	3.7043530966862757	17.690435	0.0	1007.0	1007.0	4.8887615	3.704353	17.690435	0.0	1611	1084	1084	1.3207548	20	72	182	222	238	3993	0	28	2020-02-29_152404
24	5000	2758	604	0	516	0	1036	54	4.9865503	3.725959777074355	17.690435	0.0	1036.0	1036.0	4.9865503	3.7259598	17.690435	0.0	1638	1122	1122	1.3127413	20	74	188	230	247	3964	0	32	2020-02-29_152404
25	5000	2739	596	0	507	0	1063	62	5.0490212	3.713757409262031	17.690435	0.0	1063.0	1063.0	5.0490212	3.7137575	17.690435	0.0	1665	1158	1158	1.2784572	20	75	191	235	254	3937	0	33	2020-02-29_152405
25	5000	2718	586	0	495	0	1092	70	5.1586857	3.7194717091580425	17.690435	0.0	1092.0	1092.0	5.1586857	3.7194717	17.690435	0.0	1696	1201	1201	1.2564102	20	77	192	241	264	3908	0	39	2020-02-29_152405
25	5000	2707	565	0	484	0	1123	80	5.289259	3.772844666851259	17.722248	0.0	1123.0	1123.0	5.289259	3.7728446	17.722248	0.0	1728	1244	1244	1.2457702	20	78	196	246	273	3877	0	41	2020-02-29_152406
26	5000	2686	564	0	468	0	1150	90	5.3980403	3.809333486854978	18.096725	0.0	1150.0	1150.0	5.3980403	3.8093336	18.096725	0.0	1750	1282	1282	1.2391304	20	80	198	254	285	3850	0	42	2020-02-29_152406
26	5000	2675	537	0	464	0	1185	96	5.532326	3.8604769349819126	18.096725	0.0	1185.0	1185.0	5.532326	3.860477	18.096725	0.0	1788	1324	1324	1.2194092	20	81	198	264	304	3815	0	43	2020-02-29_152407
26	5000	2657	530	0	456	0	1206	106	5.6307144	3.8524156596601724	18.096725	0.0	1206.0	1206.0	5.6307144	3.8524156	18.096725	0.0	1813	1357	1357	1.2048093	20	81	199	273	312	3794	0	45	2020-02-29_152407
27	5000	2642	515	0	450	0	1230	117	5.707371	3.8773256521669235	18.096725	0.0	1230.0	1230.0	5.707371	3.8773255	18.096725	0.0	1843	1393	1393	1.2040651	20	82	202	278	319	3770	0	46	2020-02-29_152408
27	5000	2632	497	0	444	0	1248	133	5.8008018	3.8885107462066064	18.096725	0.0	1248.0	1248.0	5.8008018	3.8885107	18.096725	0.0	1871	1427	1427	1.1858975	20	82	204	286	325	3752	0	46	2020-02-29_152408
27	5000	2615	488	0	438	0	1266	144	5.898483	3.9063565659292063	18.096725	0.0	1266.0	1266.0	5.898483	3.9063566	18.096725	0.0	1897	1459	1459	1.1682464	20	82	205	291	333	3734	0	49	2020-02-29_152409
28	5000	2595	481	0	432	0	1283	158	5.992246	3.920433113733146	18.096725	0.0	1283.0	1283.0	5.992246	3.920433	18.096725	0.0	1924	1492	1492	1.1488699	20	83	207	298	343	3717	0	51	2020-02-29_152409
28	5000	2574	478	0	427	0	1293	177	6.1376977	3.9631110553529214	18.096725	0.0	1293.0	1293.0	6.1376977	3.9631112	18.096725	0.0	1948	1521	1521	1.1477184	20	83	210	301	353	3707	0	51	2020-02-29_152410
28	5000	2563	453	0	440	0	1297	195	6.219138	3.976784810445351	18.096725	0.0	1297.0	1297.0	6.219138	3.9767847	18.096725	0.0	1984	1544	1544	1.1449499	20	83	210	302	359	3703	0	52	2020-02-29_152410
29	5000	2550	447	0	428	0	1303	216	6.276393	3.9959112966580324	18.62575	0.0	1303.0	1303.0	6.276393	3.9959114	18.62575	0.0	2003	1575	1575	1.1212586	20	83	213	309	362	3697	0	56	2020-02-29_152411
29	5000	2531	443	0	413	0	1321	235	6.353416	4.027984479372339	18.62575	0.0	1321.0	1321.0	6.353416	4.0279846	18.62575	0.0	2026	1613	1613	1.1059803	20	83	217	313	371	3679	0	57	2020-02-29_152411
29	5000	2524	427	0	410	0	1334	248	6.4176593	4.043777517611284	18.62575	0.0	1334.0	1334.0	6.4176593	4.0437775	18.62575	0.0	2049	1639	1639	1.0862069	20	83	218	319	377	3666	0	57	2020-02-29_152412
30	5000	2514	413	0	408	0	1340	267	6.4722953	4.067176591973583	18.62575	0.0	1340.0	1340.0	6.4722953	4.067177	18.62575	0.0	2073	1665	1665	1.0619403	20	84	218	322	383	3660	0	58	2020-02-29_152413
30	5000	2504	401	0	399	0	1343	294	6.6084757	4.082391487543589	19.358799	0.0	1343.0	1343.0	6.6084757	4.0823913	19.358799	0.0	2095	1696	1696	1.0476545	20	84	220	327	389	3657	0	59	2020-02-29_152413
30	5000	2495	385	0	392	0	1354	310	6.6875763	4.078228594754019	19.358799	0.0	1354.0	1354.0	6.6875763	4.0782285	19.358799	0.0	2120	1728	1728	1.0332348	20	84	223	333	396	3646	0	64	2020-02-29_152414
31	5000	2484	372	0	391	0	1358	327	6.7332473	4.085400168570212	19.358799	0.0	1358.0	1358.0	6.7332473	4.0854	19.358799	0.0	2144	1753	1753	1.033137	20	85	224	336	400	3642	0	68	2020-02-29_152414
31	5000	2476	368	0	366	0	1356	364	6.8618464	4.143306223953776	21.671516	0.0	1356.0	1358.0	6.7332473	4.0854	19.358799	0.0	2156	1790	1790	1.0147493	20	85	225	339	411	3644	0	70	2020-02-29_152415
31	5000	2467	360	0	359	0	1360	379	6.9281306	4.166414380383029	21.671516	0.0	1360.0	1360.0	6.9281306	4.1664143	21.671516	0.0	2173	1814	1814	1.0007353	20	85	225	345	417	3640	0	75	2020-02-29_152415
32	5000	2461	343	0	349	0	1364	401	7.0079007	4.212773137052654	21.671516	0.0	1364.0	1364.0	7.0079007	4.2127733	21.671516	0.0	2196	1847	1847	0.9860704	20	86	228	351	420	3636	0	82	2020-02-29_152416
32	5000	2447	342	0	339	0	1365	425	7.0896606	4.263944078075151	21.671516	0.0	1365.0	1365.0	7.0896606	4.263944	21.671516	0.0	2211	1872	1872	0.9787546	20	87	228	352	426	3635	0	82	2020-02-29_152416
32	5000	2434	343	0	325	0	1364	446	7.1656055	4.285463139577648	21.671516	0.0	1364.0	1365.0	7.0896606	4.263944	21.671516	0.0	2223	1898	1898	0.96920824	20	87	229	355	431	3636	0	88	2020-02-29_152417
33	5000	2424	338	0	312	0	1368	468	7.2412724	4.317969792467533	21.671516	0.0	1368.0	1368.0	7.2412724	4.31797	21.671516	0.0	2238	1926	1926	0.95614034	20	87	229	357	435	3632	0	90	2020-02-29_152417
33	5000	2412	325	0	312	0	1369	492	7.3278346	4.361288108932522	22.982286	0.0	1369.0	1369.0	7.3278346	4.361288	22.982286	0.0	2263	1951	1951	0.94813734	20	87	230	359	439	3631	0	90	2020-02-29_152418
33	5000	2401	320	0	294	0	1369	524	7.4352417	4.380656917552078	22.982286	0.0	1369.0	1369.0	7.3278346	4.361288	22.982286	0.0	2279	1985	1985	0.9393718	20	87	231	363	442	3631	0	92	2020-02-29_152418
34	5000	2388	316	0	293	0	1361	546	7.483966	4.415969625686453	22.982286	0.0	1361.0	1369.0	7.3278346	4.361288	22.982286	0.0	2296	2003	2003	0.9360764	20	87	231	364	445	3639	0	96	2020-02-29_152419
34	5000	2376	304	0	291	0	1373	559	7.517985	4.4191338228092265	22.982286	0.0	1373.0	1373.0	7.517985	4.4191337	22.982286	0.0	2320	2029	2029	0.91769844	20	88	234	367	448	3627	0	97	2020-02-29_152419
34	5000	2369	295	0	286	0	1362	591	7.5446005	4.4301990032060425	22.982286	0.0	1362.0	1373.0	7.517985	4.4191337	22.982286	0.0	2336	2050	2050	0.8854626	20	88	234	368	456	3638	0	97	2020-02-29_152420
35	5000	2364	281	0	280	0	1353	622	7.6064935	4.436542246445106	22.982286	0.0	1353.0	1373.0	7.517985	4.4191337	22.982286	0.0	2355	2075	2075	0.8787879	20	88	234	371	462	3647	0	100	2020-02-29_152420
35	5000	2356	276	0	272	0	1340	652	7.665039	4.42187241193608	22.982286	0.0	1340.0	1373.0	7.517985	4.4191337	22.982286	0.0	2368	2096	2096	0.8619403	20	89	234	373	468	3660	0	104	2020-02-29_152421
35	5000	2351	268	0	261	0	1336	676	7.714686	4.429185411635477	22.982286	0.0	1336.0	1373.0	7.517985	4.4191337	22.982286	0.0	2381	2120	2120	0.86152697	20	89	234	374	470	3664	0	108	2020-02-29_152421
36	5000	2341	263	0	252	0	1331	702	7.794754	4.433107808239897	22.982286	0.0	1331.0	1373.0	7.517985	4.4191337	22.982286	0.0	2396	2144	2144	0.8564989	20	89	234	376	478	3669	0	111	2020-02-29_152422
36	5000	2336	259	0	248	0	1305	739	7.8708754	4.450478928757275	22.982286	0.0	1305.0	1373.0	7.517985	4.4191337	22.982286	0.0	2405	2157	2157	0.85287356	20	90	234	376	479	3695	0	113	2020-02-29_152422
36	5000	2327	258	0	242	0	1296	760	7.8835683	4.456447071570466	22.982286	0.0	1296.0	1373.0	7.517985	4.4191337	22.982286	0.0	2415	2173	2173	0.8425926	20	90	234	376	480	3704	0	117	2020-02-29_152423
37	5000	2314	258	0	232	0	1274	801	7.9584217	4.442610685550687	22.982286	0.0	1274.0	1373.0	7.517985	4.4191337	22.982286	0.0	2428	2196	2196	0.83908945	20	90	234	376	480	3726	0	121	2020-02-29_152423
37	5000	2308	248	0	233	0	1260	827	8.000985	4.444193989266602	22.982286	0.0	1260.0	1373.0	7.517985	4.4191337	22.982286	0.0	2444	2211	2211	0.8365079	20	90	236	377	481	3740	0	124	2020-02-29_152424
37	5000	2307	233	0	236	0	1245	853	8.036532	4.472361778993528	22.982286	0.0	1245.0	1373.0	7.517985	4.4191337	22.982286	0.0	2460	2224	2224	0.8337349	20	90	237	379	482	3755	0	126	2020-02-29_152424
38	5000	2301	229	0	231	0	1222	889	8.125224	4.498709599598916	22.982286	0.0	1222.0	1373.0	7.517985	4.4191337	22.982286	0.0	2470	2239	2239	0.84042555	20	90	237	379	484	3778	0	128	2020-02-29_152425
38	5000	2296	220	0	221	0	1211	923	8.205091	4.490140498284651	22.982286	0.0	1211.0	1373.0	7.517985	4.4191337	22.982286	0.0	2484	2263	2263	0.83402145	20	90	237	380	488	3789	0	129	2020-02-29_152426
38	5000	2288	214	0	218	0	1201	950	8.275386	4.464924915874233	22.982286	0.0	1201.0	1373.0	7.517985	4.4191337	22.982286	0.0	2498	2280	2280	0.83430475	20	90	237	380	491	3799	0	129	2020-02-29_152426
39	5000	2282	207	0	213	0	1192	976	8.272653	4.498821528089502	22.982286	0.0	1192.0	1373.0	7.517985	4.4191337	22.982286	0.0	2511	2298	2298	0.83557045	20	90	237	380	498	3808	0	130	2020-02-29_152427
39	5000	2279	202	0	199	0	1172	1012	8.38707	4.517174900265634	22.982286	0.0	1172.0	1373.0	7.517985	4.4191337	22.982286	0.0	2519	2320	2320	0.8259386	20	90	238	381	504	3828	0	136	2020-02-29_152427
39	5000	2272	201	0	189	0	1154	1045	8.4021	4.542691433052945	22.982286	0.0	1154.0	1373.0	7.517985	4.4191337	22.982286	0.0	2527	2338	2338	0.8266898	20	90	238	381	507	3846	0	139	2020-02-29_152428
40	5000	2268	195	0	182	0	1127	1086	8.45999	4.567369553614228	22.982286	0.0	1127.0	1373.0	7.517985	4.4191337	22.982286	0.0	2537	2355	2355	0.8305235	20	90	238	384	509	3873	0	142	2020-02-29_152428
40	5000	2264	190	0	178	0	1110	1110	8.4581785	4.590378958157179	22.982286	0.0	1110.0	1373.0	7.517985	4.4191337	22.982286	0.0	2546	2368	2368	0.8126126	20	90	238	385	511	3890	0	148	2020-02-29_152429
40	5000	2258	184	0	177	0	1092	1138	8.556938	4.596383306682888	22.982286	0.0	1092.0	1373.0	7.517985	4.4191337	22.982286	0.0	2558	2381	2381	0.82051283	20	90	238	386	513	3908	0	151	2020-02-29_152429
41	5000	2252	176	0	175	0	1062	1181	8.687922	4.640197117663374	24.502201	0.0	1062.0	1373.0	7.517985	4.4191337	22.982286	0.0	2572	2397	2397	0.8333333	20	90	239	387	514	3938	0	154	2020-02-29_152430
41	5000	2246	175	0	174	0	1025	1224	8.75273	4.684396962832624	24.502201	0.0	1025.0	1373.0	7.517985	4.4191337	22.982286	0.0	2579	2405	2405	0.8419512	20	90	239	387	514	3975	0	156	2020-02-29_152430
41	5000	2245	168	0	171	0	1007	1252	8.76738	4.72364805549148	24.502201	0.0	1007.0	1373.0	7.517985	4.4191337	22.982286	0.0	2587	2416	2416	0.8480635	20	90	240	388	515	3993	0	157	2020-02-29_152431
42	5000	2238	165	0	169	0	979	1290	8.792649	4.767889166612679	24.502201	0.0	979.0	1373.0	7.517985	4.4191337	22.982286	0.0	2597	2428	2428	0.8406537	20	90	240	388	519	4021	0	159	2020-02-29_152431
42	5000	2234	162	0	160	0	968	1315	8.819029	4.771741800004293	24.502201	0.0	968.0	1373.0	7.517985	4.4191337	22.982286	0.0	2604	2444	2444	0.8336777	20	90	240	389	521	4032	0	161	2020-02-29_152432
42	5000	2229	160	0	151	0	949	1350	8.843866	4.7935397702587945	24.502201	0.0	949.0	1373.0	7.517985	4.4191337	22.982286	0.0	2611	2460	2460	0.8398314	20	90	240	389	523	4051	0	161	2020-02-29_152432
43	5000	2226	151	0	153	0	931	1376	8.840674	4.768509389024299	24.502201	0.0	931.0	1373.0	7.517985	4.4191337	22.982286	0.0	2623	2470	2470	0.83029	20	90	240	389	523	4069	0	163	2020-02-29_152433
43	5000	2225	144	0	147	0	916	1403	8.886114	4.749928122528745	24.502201	0.0	916.0	1373.0	7.517985	4.4191337	22.982286	0.0	2631	2484	2484	0.81113535	20	90	240	389	525	4084	0	165	2020-02-29_152433
43	5000	2222	139	0	140	0	888	1443	8.872788	4.772516789274423	24.502201	0.0	888.0	1373.0	7.517985	4.4191337	22.982286	0.0	2639	2499	2499	0.8063063	20	90	240	389	529	4112	0	168	2020-02-29_152433
44	5000	2220	131	0	138	0	871	1469	8.960318	4.7715289456959455	24.502201	0.0	871.0	1373.0	7.517985	4.4191337	22.982286	0.0	2649	2511	2511	0.8013777	20	90	240	390	529	4129	0	171	2020-02-29_152434
44	5000	2216	126	0	139	0	853	1494	8.993023	4.76911193354104	24.502201	0.0	853.0	1373.0	7.517985	4.4191337	22.982286	0.0	2658	2519	2519	0.7971864	20	90	240	391	529	4147	0	172	2020-02-29_152434
44	5000	2214	121	0	137	0	840	1516	8.994963	4.80064557025775	24.502201	0.0	840.0	1373.0	7.517985	4.4191337	22.982286	0.0	2665	2528	2528	0.78809524	20	90	240	391	529	4160	0	172	2020-02-29_152435
45	5000	2208	118	0	137	0	826	1536	9.030954	4.835742065227542	24.502201	0.0	826.0	1373.0	7.517985	4.4191337	22.982286	0.0	2674	2537	2537	0.79418886	20	90	240	391	529	4174	0	175	2020-02-29_152435
45	5000	2204	119	0	131	0	805	1566	9.025874	4.8839319029363555	24.502201	0.0	805.0	1373.0	7.517985	4.4191337	22.982286	0.0	2677	2546	2546	0.77888197	20	90	240	391	529	4195	0	175	2020-02-29_152436
45	5000	2199	120	0	122	0	800	1580	9.01969	4.89436348568981	24.502201	0.0	800.0	1373.0	7.517985	4.4191337	22.982286	0.0	2681	2559	2559	0.77625	20	90	240	391	531	4200	0	179	2020-02-29_152436
46	5000	2196	115	0	117	0	781	1608	9.039053	4.884502832420294	24.502201	0.0	781.0	1373.0	7.517985	4.4191337	22.982286	0.0	2689	2572	2572	0.78361076	20	90	240	391	533	4219	0	183	2020-02-29_152437
46	5000	2195	108	0	118	0	751	1643	9.097724	4.8963645917364	24.502201	0.0	751.0	1373.0	7.517985	4.4191337	22.982286	0.0	2697	2579	2579	0.7696405	20	90	240	391	533	4249	0	185	2020-02-29_152437
46	5000	2191	110	0	112	0	732	1668	9.088483	4.903344721639354	24.502201	0.0	732.0	1373.0	7.517985	4.4191337	22.982286	0.0	2699	2587	2587	0.76775956	20	90	240	391	535	4268	0	187	2020-02-29_152438
47	5000	2188	105	0	109	0	719	1690	9.04075	4.890252924893925	24.502201	0.0	719.0	1373.0	7.517985	4.4191337	22.982286	0.0	2707	2598	2598	0.7705146	20	90	240	391	536	4281	0	189	2020-02-29_152438
47	5000	2185	105	0	106	0	701	1714	9.090206	4.887408579095731	24.502201	0.0	701.0	1373.0	7.517985	4.4191337	22.982286	0.0	2710	2604	2604	0.7546362	20	90	240	391	536	4299	0	189	2020-02-29_152438
47	5000	2183	100	0	105	0	683	1740	9.032662	4.893266738279065	24.502201	0.0	683.0	1373.0	7.517985	4.4191337	22.982286	0.0	2717	2612	2612	0.73938507	20	90	240	392	536	4317	0	189	2020-02-29_152439
48	5000	2181	94	0	102	0	683	1750	8.996903	4.9006187048357015	24.502201	0.0	683.0	1373.0	7.517985	4.4191337	22.982286	0.0	2725	2623	2623	0.73352855	20	90	240	392	536	4317	0	190	2020-02-29_152439
48	5000	2178	94	0	97	0	666	1773	9.0508175	4.9070208484555815	24.502201	0.0	666.0	1373.0	7.517985	4.4191337	22.982286	0.0	2728	2631	2631	0.7297297	20	90	240	392	536	4334	0	192	2020-02-29_152440
48	5000	2175	88	0	98	0	646	1801	9.038548	4.919826698972719	24.502201	0.0	646.0	1373.0	7.517985	4.4191337	22.982286	0.0	2737	2639	2639	0.7321981	20	90	240	392	538	4354	0	192	2020-02-29_152440
49	5000	2172	87	0	92	0	636	1820	9.039947	4.905601118391473	24.502201	0.0	636.0	1373.0	7.517985	4.4191337	22.982286	0.0	2741	2649	2649	0.7295597	20	90	240	392	538	4364	0	193	2020-02-29_152440
49	5000	2171	80	0	91	0	617	1844	9.075189	4.875329617825475	24.502201	0.0	617.0	1373.0	7.517985	4.4191337	22.982286	0.0	2749	2658	2658	0.73257697	20	90	240	392	538	4383	0	197	2020-02-29_152441
49	5000	2168	79	0	88	0	596	1869	9.146202	4.813223053751107	24.502201	0.0	596.0	1373.0	7.517985	4.4191337	22.982286	0.0	2753	2665	2665	0.7197987	20	90	240	393	539	4404	0	200	2020-02-29_152441
50	5000	2168	74	0	84	0	587	1887	9.169271	4.813121408744277	24.502201	0.0	587.0	1373.0	7.517985	4.4191337	22.982286	0.0	2758	2674	2674	0.6984668	20	90	240	393	540	4413	0	200	2020-02-29_152442
50	5000	2166	71	0	86	0	572	1905	9.167715	4.785764669547599	24.502201	0.0	572.0	1373.0	7.517985	4.4191337	22.982286	0.0	2763	2677	2677	0.7027972	20	90	240	393	540	4428	0	200	2020-02-29_152442
50	5000	2165	66	0	88	0	557	1924	9.1702175	4.815009911706216	24.502201	0.0	557.0	1373.0	7.517985	4.4191337	22.982286	0.0	2769	2681	2681	0.7055655	20	90	240	393	540	4443	0	200	2020-02-29_152442
51	5000	2164	63	0	84	0	550	1939	9.051544	4.739627153242944	24.502201	0.0	550.0	1373.0	7.517985	4.4191337	22.982286	0.0	2773	2689	2689	0.69454545	20	90	240	393	540	4450	0	200	2020-02-29_152443
51	5000	2160	61	0	82	0	535	1962	9.173673	4.695207286804753	24.502201	0.0	535.0	1373.0	7.517985	4.4191337	22.982286	0.0	2779	2697	2697	0.7084112	20	90	240	393	540	4465	0	200	2020-02-29_152443
51	5000	2157	63	0	80	0	513	1984	9.175113	4.69319986301709	24.502201	0.0	513.0	1373.0	7.517985	4.4191337	22.982286	0.0	2780	2700	2700	0.7134503	20	90	240	393	540	4487	0	203	2020-02-29_152444
52	5000	2157	60	0	76	0	507	1997	9.203984	4.660193699752605	24.502201	0.0	507.0	1373.0	7.517985	4.4191337	22.982286	0.0	2783	2707	2707	0.72386587	20	90	240	393	540	4493	0	203	2020-02-29_152444
52	5000	2152	62	0	74	0	484	2025	9.190942	4.71017262589934	24.502201	0.0	484.0	1373.0	7.517985	4.4191337	22.982286	0.0	2786	2712	2712	0.6983471	20	90	240	393	540	4516	0	203	2020-02-29_152444
52	5000	2149	63	0	71	0	470	2043	9.138913	4.7292456711319115	24.502201	0.0	470.0	1373.0	7.517985	4.4191337	22.982286	0.0	2788	2717	2717	0.69361705	20	90	240	393	540	4530	0	204	2020-02-29_152445
53	5000	2146	63	0	66	0	456	2065	9.127693	4.764056438518508	24.502201	0.0	456.0	1373.0	7.517985	4.4191337	22.982286	0.0	2791	2725	2725	0.69078946	20	90	240	393	540	4544	0	204	2020-02-29_152445
53	5000	2144	60	0	68	0	443	2080	9.135737	4.782199540937289	24.502201	0.0	443.0	1373.0	7.517985	4.4191337	22.982286	0.0	2796	2728	2728	0.69074494	20	90	240	393	540	4557	0	205	2020-02-29_152445
53	5000	2143	55	0	65	0	435	2097	9.129097	4.7450387041063005	24.502201	0.0	435.0	1373.0	7.517985	4.4191337	22.982286	0.0	2802	2737	2737	0.6781609	20	90	240	393	541	4565	0	205	2020-02-29_152446
54	5000	2140	56	0	62	0	428	2106	9.090026	4.775826363683534	24.502201	0.0	428.0	1373.0	7.517985	4.4191337	22.982286	0.0	2804	2742	2742	0.67523366	20	90	240	393	541	4572	0	208	2020-02-29_152446
54	5000	2137	55	0	59	0	419	2121	9.084973	4.791208306103034	24.502201	0.0	419.0	1373.0	7.517985	4.4191337	22.982286	0.0	2808	2749	2749	0.6610978	20	90	240	393	541	4581	0	209	2020-02-29_152446
54	5000	2135	52	0	60	0	402	2142	9.098197	4.806989016224149	24.502201	0.0	402.0	1373.0	7.517985	4.4191337	22.982286	0.0	2813	2753	2753	0.6641791	20	90	240	393	541	4598	0	209	2020-02-29_152447
55	5000	2132	53	0	57	0	397	2152	9.066631	4.830106556982635	24.502201	0.0	397.0	1373.0	7.517985	4.4191337	22.982286	0.0	2815	2758	2758	0.64987403	20	90	240	393	541	4603	0	209	2020-02-29_152447
55	5000	2130	53	0	54	0	387	2166	8.9720335	4.802973644723567	24.502201	0.0	387.0	1373.0	7.517985	4.4191337	22.982286	0.0	2817	2763	2763	0.6356589	20	90	240	393	541	4613	0	210	2020-02-29_152447
55	5000	2128	52	0	51	0	377	2182	9.0483885	4.806462054789454	24.502201	0.0	377.0	1373.0	7.517985	4.4191337	22.982286	0.0	2820	2769	2769	0.64456236	20	90	240	393	541	4623	0	210	2020-02-29_152448
56	5000	2126	50	0	51	0	369	2194	9.004515	4.824750097256495	22.572626	0.0	369.0	1373.0	7.517985	4.4191337	22.982286	0.0	2824	2773	2773	0.6395664	20	90	240	393	541	4631	0	210	2020-02-29_152448
56	5000	2124	52	0	45	0	365	2204	8.928866	4.750887737639598	22.572626	0.0	365.0	1373.0	7.517985	4.4191337	22.982286	0.0	2824	2779	2779	0.64931506	20	90	240	393	541	4635	0	210	2020-02-29_152448
56	5000	2123	51	0	46	0	355	2215	8.956806	4.754417974910427	22.572626	0.0	355.0	1373.0	7.517985	4.4191337	22.982286	0.0	2826	2780	2780	0.6507042	20	90	240	393	541	4645	0	210	2020-02-29_152449
57	5000	2120	50	0	47	0	347	2226	9.056293	4.747855455250317	22.572626	0.0	347.0	1373.0	7.517985	4.4191337	22.982286	0.0	2830	2783	2783	0.64553314	20	90	240	393	541	4653	0	210	2020-02-29_152449
57	5000	2114	54	0	46	0	340	2236	9.102804	4.793644217824782	22.572626	0.0	340.0	1373.0	7.517985	4.4191337	22.982286	0.0	2832	2786	2786	0.64117646	20	90	240	393	541	4660	0	210	2020-02-29_152449
57	5000	2113	52	0	47	0	327	2251	9.06472	4.747731721274106	22.572626	0.0	327.0	1373.0	7.517985	4.4191337	22.982286	0.0	2835	2788	2788	0.6605505	20	90	240	393	541	4673	0	210	2020-02-29_152450
58	5000	2111	54	0	43	0	318	2263	8.997267	4.780389845524663	22.572626	0.0	318.0	1373.0	7.517985	4.4191337	22.982286	0.0	2835	2792	2792	0.6603774	20	90	240	393	541	4682	0	211	2020-02-29_152450
58	5000	2110	49	0	45	0	304	2280	8.995928	4.737313645857073	22.572626	0.0	304.0	1373.0	7.517985	4.4191337	22.982286	0.0	2841	2796	2796	0.65789473	20	90	240	393	541	4696	0	212	2020-02-29_152450
58	5000	2108	47	0	43	0	299	2291	8.949469	4.7854001851089345	22.572626	0.0	299.0	1373.0	7.517985	4.4191337	22.982286	0.0	2845	2802	2802	0.6555184	20	90	240	393	541	4701	0	212	2020-02-29_152451
59	5000	2106	46	0	44	0	285	2307	8.906198	4.737131254394615	22.572626	0.0	285.0	1373.0	7.517985	4.4191337	22.982286	0.0	2848	2804	2804	0.677193	20	90	240	393	541	4715	0	212	2020-02-29_152451
59	5000	2104	44	0	44	0	279	2317	9.043699	4.7078258049565145	22.572626	0.0	279.0	1373.0	7.517985	4.4191337	22.982286	0.0	2852	2808	2808	0.6666667	20	90	240	393	541	4721	0	212	2020-02-29_152451
59	5000	2102	43	0	42	0	273	2328	9.068912	4.630676291654473	22.572626	0.0	273.0	1373.0	7.517985	4.4191337	22.982286	0.0	2855	2813	2813	0.6630037	20	90	240	393	541	4727	0	212	2020-02-29_152451
60	5000	2102	41	0	42	0	271	2332	9.0695095	4.608845722393219	22.572626	0.0	271.0	1373.0	7.517985	4.4191337	22.982286	0.0	2857	2815	2815	0.6642066	20	90	240	393	541	4729	0	212	2020-02-29_152452
60	5000	2102	40	0	41	0	262	2342	9.104271	4.628274943764483	22.572626	0.0	262.0	1373.0	7.517985	4.4191337	22.982286	0.0	2858	2817	2817	0.63740456	20	90	240	393	541	4738	0	213	2020-02-29_152452
60	5000	2100	41	0	39	0	249	2355	9.087163	4.63747928748428	22.572626	0.0	249.0	1373.0	7.517985	4.4191337	22.982286	0.0	2859	2820	2820	0.64658636	20	90	240	393	541	4751	0	216	2020-02-29_152452
61	5000	2096	41	0	39	0	242	2366	8.973691	4.685390964345402	22.572626	0.0	242.0	1373.0	7.517985	4.4191337	22.982286	0.0	2863	2824	2824	0.6280992	20	90	240	393	541	4758	0	216	2020-02-29_152453
61	5000	2095	38	0	42	0	236	2373	8.882911	4.751799192494976	22.572626	0.0	236.0	1373.0	7.517985	4.4191337	22.982286	0.0	2867	2825	2825	0.63135594	20	90	240	393	541	4764	0	216	2020-02-29_152453
61	5000	2094	39	0	41	0	229	2380	8.939981	4.8062537144918185	22.572626	0.0	229.0	1373.0	7.517985	4.4191337	22.982286	0.0	2867	2826	2826	0.6419214	20	90	240	393	541	4771	0	217	2020-02-29_152453
62	5000	2093	38	0	39	0	227	2386	8.921955	4.8273069805986575	22.572626	0.0	227.0	1373.0	7.517985	4.4191337	22.982286	0.0	2869	2830	2830	0.6563877	20	90	240	393	541	4773	0	217	2020-02-29_152454
62	5000	2089	40	0	38	0	222	2393	8.794669	4.85945565993899	22.572626	0.0	222.0	1373.0	7.517985	4.4191337	22.982286	0.0	2871	2833	2833	0.6486486	20	90	240	393	541	4778	0	218	2020-02-29_152454
62	5000	2087	41	0	37	0	210	2407	8.71073	4.768594985782262	22.572626	0.0	210.0	1373.0	7.517985	4.4191337	22.982286	0.0	2872	2835	2835	0.65238094	20	90	240	393	541	4790	0	218	2020-02-29_152454
63	5000	2087	40	0	37	0	198	2420	8.5487795	4.834277532146091	22.572626	0.0	198.0	1373.0	7.517985	4.4191337	22.982286	0.0	2873	2836	2836	0.65656567	20	90	240	393	541	4802	0	218	2020-02-29_152454
63	5000	2086	39	0	33	0	197	2427	8.443572	4.821006885636798	22.572626	0.0	197.0	1373.0	7.517985	4.4191337	22.982286	0.0	2875	2842	2842	0.65989846	20	90	240	393	541	4803	0	218	2020-02-29_152455
63	5000	2086	36	0	33	0	193	2434	8.361112	4.830437263930317	22.572626	0.0	193.0	1373.0	7.517985	4.4191337	22.982286	0.0	2878	2845	2845	0.6735751	20	90	240	393	541	4807	0	218	2020-02-29_152455
64	5000	2082	38	0	32	0	185	2445	8.287272	4.8455688999195115	22.572626	0.0	185.0	1373.0	7.517985	4.4191337	22.982286	0.0	2880	2848	2848	0.6594595	20	90	240	393	541	4815	0	218	2020-02-29_152455
64	5000	2080	39	0	29	0	182	2451	8.301926	4.785579341946127	22.572626	0.0	182.0	1373.0	7.517985	4.4191337	22.982286	0.0	2881	2852	2852	0.64285713	20	90	240	393	541	4818	0	219	2020-02-29_152455
64	5000	2078	41	0	26	0	179	2457	8.41371	4.764248608550686	22.572626	0.0	179.0	1373.0	7.517985	4.4191337	22.982286	0.0	2881	2855	2855	0.6480447	20	90	240	393	541	4821	0	219	2020-02-29_152456
65	5000	2077	39	0	27	0	177	2461	8.430634	4.732556286460479	22.572626	0.0	177.0	1373.0	7.517985	4.4191337	22.982286	0.0	2884	2857	2857	0.66101694	20	90	240	393	541	4823	0	219	2020-02-29_152456
65	5000	2074	37	0	31	0	173	2466	8.417593	4.7838084039245325	22.572626	0.0	173.0	1373.0	7.517985	4.4191337	22.982286	0.0	2889	2858	2858	0.6763006	20	90	240	393	541	4827	0	219	2020-02-29_152456
65	5000	2072	37	0	32	0	170	2469	8.428247	4.817204541508131	22.572626	0.0	170.0	1373.0	7.517985	4.4191337	22.982286	0.0	2891	2859	2859	0.6882353	20	90	240	393	541	4830	0	220	2020-02-29_152456
66	5000	2072	36	0	29	0	167	2475	8.340829	4.86115431024642	22.572626	0.0	167.0	1373.0	7.517985	4.4191337	22.982286	0.0	2892	2863	2863	0.7245509	20	90	240	393	541	4833	0	221	2020-02-29_152457
66	5000	2072	33	0	28	0	164	2482	8.33339	4.902395690399646	22.572626	0.0	164.0	1373.0	7.517985	4.4191337	22.982286	0.0	2895	2867	2867	0.7195122	20	90	240	393	541	4836	0	221	2020-02-29_152457
66	5000	2070	33	0	30	0	162	2484	8.3042755	4.922212135030965	22.572626	0.0	162.0	1373.0	7.517985	4.4191337	22.982286	0.0	2897	2867	2867	0.7160494	20	90	240	393	541	4838	0	221	2020-02-29_152457
67	5000	2070	32	0	28	0	161	2488	8.242389	4.943909360147346	22.572626	0.0	161.0	1373.0	7.517985	4.4191337	22.982286	0.0	2898	2870	2870	0.7080745	20	90	240	393	541	4839	0	221	2020-02-29_152457
67	5000	2069	33	0	27	0	156	2494	8.308995	4.881239785783268	22.572626	0.0	156.0	1373.0	7.517985	4.4191337	22.982286	0.0	2898	2871	2871	0.71153843	20	90	240	393	541	4844	0	221	2020-02-29_152458
67	5000	2065	33	0	30	0	150	2501	8.305139	4.885309127350632	22.572626	0.0	150.0	1373.0	7.517985	4.4191337	22.982286	0.0	2902	2872	2872	0.72	20	90	240	393	541	4850	0	221	2020-02-29_152458
68	5000	2065	31	0	31	0	143	2509	8.403007	4.906588208635517	22.572626	0.0	143.0	1373.0	7.517985	4.4191337	22.982286	0.0	2904	2873	2873	0.72727275	20	90	240	393	541	4857	0	221	2020-02-29_152458
68	5000	2063	32	0	30	0	143	2511	8.42067	4.910260353411136	22.572626	0.0	143.0	1373.0	7.517985	4.4191337	22.982286	0.0	2905	2875	2875	0.7062937	20	90	240	393	541	4857	0	221	2020-02-29_152458
68	5000	2063	29	0	30	0	139	2518	8.438664	4.912624033364295	22.572626	0.0	139.0	1373.0	7.517985	4.4191337	22.982286	0.0	2908	2878	2878	0.6978417	20	90	240	393	541	4861	0	221	2020-02-29_152458
69	5000	2063	28	0	28	0	138	2522	8.325321	4.901139045204665	22.572626	0.0	138.0	1373.0	7.517985	4.4191337	22.982286	0.0	2909	2881	2881	0.70289856	20	90	240	393	541	4862	0	221	2020-02-29_152459
69	5000	2063	28	0	28	0	134	2526	8.137574	4.747443063082171	20.816261	0.0	134.0	1373.0	7.517985	4.4191337	22.982286	0.0	2909	2881	2881	0.7238806	20	90	240	393	541	4866	0	221	2020-02-29_152459
69	5000	2061	26	0	31	0	127	2534	8.011969	4.7592131959758825	20.816261	0.0	127.0	1373.0	7.517985	4.4191337	22.982286	0.0	2913	2882	2882	0.71653545	20	90	240	393	541	4873	0	221	2020-02-29_152459
70	5000	2060	26	0	30	0	122	2541	8.059125	4.842681176179275	20.816261	0.0	122.0	1373.0	7.517985	4.4191337	22.982286	0.0	2914	2884	2884	0.74590164	20	90	240	393	541	4878	0	221	2020-02-29_152459
70	5000	2060	25	0	26	0	124	2544	8.084151	4.74589521832708	20.816261	0.0	124.0	1373.0	7.517985	4.4191337	22.982286	0.0	2915	2889	2889	0.7822581	20	90	240	393	541	4876	0	221	2020-02-29_152459
70	5000	2060	24	0	25	0	122	2548	7.986037	4.776155437860201	20.816261	0.0	122.0	1373.0	7.517985	4.4191337	22.982286	0.0	2916	2891	2891	0.8032787	20	90	240	393	541	4878	0	221	2020-02-29_152500
71	5000	2058	25	0	25	0	121	2550	8.012249	4.753692597075995	20.816261	0.0	121.0	1373.0	7.517985	4.4191337	22.982286	0.0	2917	2892	2892	0.8181818	20	90	240	393	541	4879	0	221	2020-02-29_152500
71	5000	2058	23	0	24	0	119	2555	7.9211574	4.660782828659552	20.816261	0.0	119.0	1373.0	7.517985	4.4191337	22.982286	0.0	2919	2895	2895	0.77310926	20	90	240	393	541	4881	0	221	2020-02-29_152500
71	5000	2058	21	0	24	0	115	2560	7.8643355	4.739380258534374	20.816261	0.0	115.0	1373.0	7.517985	4.4191337	22.982286	0.0	2921	2897	2897	0.75652176	20	90	240	393	541	4885	0	222	2020-02-29_152500
72	5000	2057	20	0	25	0	113	2563	7.741058	4.739718503037613	20.816261	0.0	113.0	1373.0	7.517985	4.4191337	22.982286	0.0	2923	2898	2898	0.76106197	20	90	240	393	541	4887	0	222	2020-02-29_152500
72	5000	2057	19	0	26	0	107	2569	7.4950013	4.713554503140613	20.816261	0.0	107.0	1373.0	7.517985	4.4191337	22.982286	0.0	2924	2898	2898	0.7383177	20	90	240	393	541	4893	0	222	2020-02-29_152501
72	5000	2053	22	0	22	0	109	2572	7.3220096	4.599041855580343	17.871162	0.0	109.0	1373.0	7.517985	4.4191337	22.982286	0.0	2925	2903	2903	0.7614679	20	90	240	393	541	4891	0	222	2020-02-29_152501
73	5000	2053	19	0	24	0	107	2574	7.33942	4.615921182498366	17.871162	0.0	107.0	1373.0	7.517985	4.4191337	22.982286	0.0	2928	2904	2904	0.7383177	20	90	240	393	541	4893	0	223	2020-02-29_152501
73	5000	2050	21	0	24	0	106	2576	7.369584	4.666050575096712	17.871162	0.0	106.0	1373.0	7.517985	4.4191337	22.982286	0.0	2929	2905	2905	0.7641509	20	90	240	393	541	4894	0	223	2020-02-29_152501
73	5000	2050	21	0	21	0	104	2581	7.513872	4.529415416934622	17.871162	0.0	104.0	1373.0	7.517985	4.4191337	22.982286	0.0	2929	2908	2908	0.78846157	20	90	240	393	541	4896	0	223	2020-02-29_152501
74	5000	2049	22	0	20	0	103	2583	7.419017	4.534500324349787	17.871162	0.0	103.0	1373.0	7.517985	4.4191337	22.982286	0.0	2929	2909	2909	0.78640777	20	90	240	393	541	4897	0	223	2020-02-29_152502
74	5000	2048	23	0	20	0	101	2585	7.4107223	4.573139692123646	17.871162	0.0	101.0	1373.0	7.517985	4.4191337	22.982286	0.0	2929	2909	2909	0.76237625	20	90	240	393	541	4899	0	223	2020-02-29_152502
74	5000	2047	20	0	20	0	100	2590	7.5110664	4.5801832760450845	17.871162	0.0	100.0	1373.0	7.517985	4.4191337	22.982286	0.0	2933	2913	2913	0.74	20	90	240	393	541	4900	0	223	2020-02-29_152502
75	5000	2046	20	0	20	0	97	2594	7.550633	4.5987067436388305	17.871162	0.0	97.0	1373.0	7.517985	4.4191337	22.982286	0.0	2934	2914	2914	0.72164947	20	90	240	393	541	4903	0	223	2020-02-29_152502
75	5000	2046	18	0	21	0	94	2598	7.6286564	4.526561126340079	17.871162	0.0	94.0	1373.0	7.517985	4.4191337	22.982286	0.0	2936	2915	2915	0.71276593	20	90	240	393	541	4906	0	223	2020-02-29_152502
75	5000	2046	18	0	20	0	93	2600	7.5193152	4.437137212833046	17.871162	0.0	93.0	1373.0	7.517985	4.4191337	22.982286	0.0	2936	2916	2916	0.72043014	20	90	240	393	541	4907	0	223	2020-02-29_152503
76	5000	2046	16	0	20	0	93	2602	7.3498373	4.379976983902609	17.871162	0.0	93.0	1373.0	7.517985	4.4191337	22.982286	0.0	2938	2918	2918	0.67741936	20	90	240	393	541	4907	0	223	2020-02-29_152503
76	5000	2046	16	0	19	0	93	2603	7.4088097	4.380888110137592	17.871162	0.0	93.0	1373.0	7.517985	4.4191337	22.982286	0.0	2938	2919	2919	0.6989247	20	90	240	393	541	4907	0	223	2020-02-29_152503
76	5000	2043	18	0	18	0	92	2606	7.52123	4.2485459028011	17.871162	0.0	92.0	1373.0	7.517985	4.4191337	22.982286	0.0	2939	2921	2921	0.6956522	20	90	240	393	541	4908	0	223	2020-02-29_152503
77	5000	2042	18	0	17	0	90	2610	7.301509	4.1780539484480785	16.724686	0.0	90.0	1373.0	7.517985	4.4191337	22.982286	0.0	2940	2923	2923	0.7	20	90	240	393	541	4910	0	223	2020-02-29_152503
77	5000	2041	18	0	17	0	89	2612	7.2722	4.18706248260954	16.724686	0.0	89.0	1373.0	7.517985	4.4191337	22.982286	0.0	2941	2924	2924	0.7303371	20	90	240	393	541	4911	0	223	2020-02-29_152504
77	5000	2041	18	0	15	0	87	2616	7.153944	4.260638441859504	16.724686	0.0	87.0	1373.0	7.517985	4.4191337	22.982286	0.0	2941	2926	2926	0.7126437	20	90	240	393	541	4913	0	223	2020-02-29_152504
78	5000	2041	15	0	16	0	85	2619	7.0308995	4.176486663186933	15.309376	0.0	85.0	1373.0	7.517985	4.4191337	22.982286	0.0	2944	2928	2928	0.7294118	20	90	240	393	541	4915	0	224	2020-02-29_152504
78	5000	2041	13	0	17	0	81	2624	7.276174	4.180530498735118	15.739864	0.0	81.0	1373.0	7.517985	4.4191337	22.982286	0.0	2946	2929	2929	0.7407407	20	90	240	393	541	4919	0	224	2020-02-29_152504
78	5000	2040	14	0	17	0	81	2624	7.276174	4.180530498735118	15.739864	0.0	81.0	1373.0	7.517985	4.4191337	22.982286	0.0	2946	2929	2929	0.7407407	20	90	240	393	541	4919	0	224	2020-02-29_152504
79	5000	2040	13	0	18	0	80	2625	7.2702103	4.2065592636527835	15.739864	0.0	80.0	1373.0	7.517985	4.4191337	22.982286	0.0	2947	2929	2929	0.75	20	90	240	393	541	4920	0	224	2020-02-29_152505
79	5000	2040	13	0	18	0	79	2626	7.2987857	4.225617421198	15.739864	0.0	79.0	1373.0	7.517985	4.4191337	22.982286	0.0	2947	2929	2929	0.75949365	20	90	240	393	541	4921	0	224	2020-02-29_152505
79	5000	2039	13	0	15	0	81	2628	7.293393	4.182308109895615	15.739864	0.0	81.0	1373.0	7.517985	4.4191337	22.982286	0.0	2948	2933	2933	0.72839504	20	90	240	393	541	4919	0	224	2020-02-29_152505
80	5000	2039	13	0	13	0	80	2630	7.2423964	4.287228162505794	15.739864	0.0	80.0	1373.0	7.517985	4.4191337	22.982286	0.0	2948	2935	2935	0.7625	20	90	240	393	541	4920	0	225	2020-02-29_152505
80	5000	2038	14	0	12	0	78	2633	7.3867283	4.333468997494513	15.739864	0.0	78.0	1373.0	7.517985	4.4191337	22.982286	0.0	2948	2936	2936	0.78205127	20	90	240	393	541	4922	0	225	2020-02-29_152506
80	5000	2038	14	0	12	0	74	2637	7.424493	4.322163245793825	15.739864	0.0	74.0	1373.0	7.517985	4.4191337	22.982286	0.0	2948	2936	2936	0.8243243	20	90	240	393	541	4926	0	225	2020-02-29_152506
81	5000	2037	15	0	10	0	73	2640	7.446239	4.265191024670374	15.739864	0.0	73.0	1373.0	7.517985	4.4191337	22.982286	0.0	2948	2938	2938	0.8082192	20	90	240	393	541	4927	0	225	2020-02-29_152506
81	5000	2036	16	0	10	0	70	2643	7.5891523	4.2450683253959856	15.739864	0.0	70.0	1373.0	7.517985	4.4191337	22.982286	0.0	2948	2938	2938	0.82857144	20	90	240	393	541	4930	0	225	2020-02-29_152506
81	5000	2036	16	0	9	0	71	2643	7.597683	4.215249877256384	15.739864	0.0	71.0	1373.0	7.517985	4.4191337	22.982286	0.0	2948	2939	2939	0.8169014	20	90	240	393	541	4929	0	225	2020-02-29_152507
82	5000	2036	16	0	8	0	69	2646	7.628902	4.239906217509577	15.739864	0.0	69.0	1373.0	7.517985	4.4191337	22.982286	0.0	2948	2940	2940	0.8115942	20	90	240	393	541	4931	0	225	2020-02-29_152507
82	5000	2036	15	0	8	0	68	2648	7.58491	4.250407704263889	15.739864	0.0	68.0	1373.0	7.517985	4.4191337	22.982286	0.0	2949	2941	2941	0.8088235	20	90	240	393	541	4932	0	225	2020-02-29_152507
82	5000	2036	14	0	9	0	66	2650	7.5854297	4.106050604358373	15.739864	0.0	66.0	1373.0	7.517985	4.4191337	22.982286	0.0	2950	2941	2941	0.8030303	20	90	240	393	541	4934	0	225	2020-02-29_152507
83	5000	2036	14	0	6	0	67	2652	7.4783654	4.218914113561382	15.739864	0.0	67.0	1373.0	7.517985	4.4191337	22.982286	0.0	2950	2944	2944	0.7910448	20	90	240	393	541	4933	0	225	2020-02-29_152507
83	5000	2036	14	0	4	0	66	2655	7.3104925	4.2803252397832106	15.739864	0.0	66.0	1373.0	7.517985	4.4191337	22.982286	0.0	2950	2946	2946	0.75757575	20	90	240	393	541	4934	0	225	2020-02-29_152508
83	5000	2036	13	0	5	0	65	2656	7.2854614	4.308763958914168	15.739864	0.0	65.0	1373.0	7.517985	4.4191337	22.982286	0.0	2951	2946	2946	0.7692308	20	90	240	393	541	4935	0	225	2020-02-29_152508
84	5000	2036	13	0	4	0	65	2657	7.380357	4.2743416619482355	15.739864	0.0	65.0	1373.0	7.517985	4.4191337	22.982286	0.0	2951	2947	2947	0.75384617	20	90	240	393	541	4935	0	225	2020-02-29_152508
84	5000	2036	13	0	4	0	64	2658	7.4443474	4.276635126090252	15.739864	0.0	64.0	1373.0	7.517985	4.4191337	22.982286	0.0	2951	2947	2947	0.75	20	90	240	393	541	4936	0	225	2020-02-29_152508
84	5000	2036	11	0	5	0	64	2659	7.6211605	4.197157015666695	15.739864	0.0	64.0	1373.0	7.517985	4.4191337	22.982286	0.0	2953	2948	2948	0.796875	20	90	240	393	541	4936	0	225	2020-02-29_152508
85	5000	2036	11	0	5	0	62	2661	7.5271626	4.215707769917499	15.739864	0.0	62.0	1373.0	7.517985	4.4191337	22.982286	0.0	2953	2948	2948	0.82258064	20	90	240	393	541	4938	0	225	2020-02-29_152509
85	5000	2036	10	0	6	0	58	2665	7.450471	4.328707108446227	15.739864	0.0	58.0	1373.0	7.517985	4.4191337	22.982286	0.0	2954	2948	2948	0.7586207	20	90	240	393	541	4942	0	225	2020-02-29_152509
85	5000	2035	11	0	6	0	58	2665	7.450471	4.328707108446227	15.739864	0.0	58.0	1373.0	7.517985	4.4191337	22.982286	0.0	2954	2948	2948	0.7586207	20	90	240	393	541	4942	0	225	2020-02-29_152509
86	5000	2035	10	0	7	0	57	2666	7.3940535	4.345618415606978	15.739864	0.0	57.0	1373.0	7.517985	4.4191337	22.982286	0.0	2955	2948	2948	0.7719298	20	90	240	393	541	4943	0	225	2020-02-29_152509
86	5000	2035	7	0	10	0	53	2670	7.3236885	4.360273589903344	15.739864	0.0	53.0	1373.0	7.517985	4.4191337	22.982286	0.0	2958	2948	2948	0.7358491	20	90	240	393	541	4947	0	225	2020-02-29_152509
86	5000	2035	7	0	10	0	49	2673	7.1663003	4.4110146591783534	15.739864	0.0	49.0	1373.0	7.517985	4.4191337	22.982286	0.0	2958	2948	2948	0.7346939	20	90	240	393	541	4951	0	226	2020-02-29_152509
87	5000	2035	5	0	12	0	49	2673	7.1663003	4.4110146591783534	15.739864	0.0	49.0	1373.0	7.517985	4.4191337	22.982286	0.0	2960	2948	2948	0.7346939	20	90	240	393	541	4951	0	226	2020-02-29_152510
87	5000	2034	5	0	12	0	49	2674	7.045654	4.457864160301893	15.739864	0.0	49.0	1373.0	7.517985	4.4191337	22.982286	0.0	2961	2949	2949	0.6938776	20	90	240	393	541	4951	0	226	2020-02-29_152510
87	5000	2034	5	0	11	0	47	2677	7.413014	4.312727991241788	15.739864	0.0	47.0	1373.0	7.517985	4.4191337	22.982286	0.0	2961	2950	2950	0.7234042	20	90	240	393	541	4953	0	226	2020-02-29_152510
88	5000	2034	5	0	11	0	45	2679	7.56232	4.261734414355951	15.739864	0.0	45.0	1373.0	7.517985	4.4191337	22.982286	0.0	2961	2950	2950	0.75555557	20	90	240	393	541	4955	0	226	2020-02-29_152510
88	5000	2034	5	0	11	0	42	2682	7.5551925	4.284676844052417	15.739864	0.0	42.0	1373.0	7.517985	4.4191337	22.982286	0.0	2961	2950	2950	0.7619048	20	90	240	393	541	4958	0	226	2020-02-29_152510
88	5000	2034	5	0	10	0	39	2686	7.5357814	4.454592386044504	15.739864	0.0	39.0	1373.0	7.517985	4.4191337	22.982286	0.0	2961	2951	2951	0.7692308	20	90	240	393	541	4961	0	226	2020-02-29_152511
89	5000	2034	4	0	11	0	39	2686	7.5357814	4.454592386044504	15.739864	0.0	39.0	1373.0	7.517985	4.4191337	22.982286	0.0	2962	2951	2951	0.7692308	20	90	240	393	541	4961	0	226	2020-02-29_152511
89	5000	2034	3	0	12	0	37	2688	7.6536965	4.3674270482294775	15.739864	0.0	37.0	1373.0	7.517985	4.4191337	22.982286	0.0	2963	2951	2951	0.8108108	20	90	240	393	541	4963	0	226	2020-02-29_152511
89	5000	2034	3	0	10	0	38	2689	7.8906307	4.365612967712816	15.739864	0.0	38.0	1373.0	7.517985	4.4191337	22.982286	0.0	2963	2953	2953	0.7894737	20	90	240	393	541	4962	0	226	2020-02-29_152511
90	5000	2033	4	0	10	0	36	2691	7.8237324	4.313362367071421	15.739864	0.0	36.0	1373.0	7.517985	4.4191337	22.982286	0.0	2963	2953	2953	0.75	20	90	240	393	541	4964	0	226	2020-02-29_152511
90	5000	2033	4	0	9	0	34	2694	7.7027445	4.386836362028098	15.739864	0.0	34.0	1373.0	7.517985	4.4191337	22.982286	0.0	2963	2954	2954	0.7352941	20	90	240	393	541	4966	0	226	2020-02-29_152511
90	5000	2033	4	0	9	0	34	2694	7.7027445	4.386836362028098	15.739864	0.0	34.0	1373.0	7.517985	4.4191337	22.982286	0.0	2963	2954	2954	0.7352941	20	90	240	393	541	4966	0	226	2020-02-29_152511
91	5000	2033	4	0	8	0	35	2694	7.636143	4.339767057082812	15.739864	0.0	35.0	1373.0	7.517985	4.4191337	22.982286	0.0	2963	2955	2955	0.74285716	20	90	240	393	541	4965	0	226	2020-02-29_152512
91	5000	2033	4	0	5	0	35	2697	7.53769	4.32635285491932	18.360947	0.0	35.0	1373.0	7.517985	4.4191337	22.982286	0.0	2963	2958	2958	0.6857143	20	90	240	393	541	4965	0	226	2020-02-29_152512
91	5000	2033	4	0	5	0	34	2698	7.4883633	4.381412710958647	18.360947	0.0	34.0	1373.0	7.517985	4.4191337	22.982286	0.0	2963	2958	2958	0.7058824	20	90	240	393	541	4966	0	226	2020-02-29_152512
92	5000	2033	2	0	5	0	36	2698	7.7682376	4.4479498523245455	18.360947	0.0	36.0	1373.0	7.517985	4.4191337	22.982286	0.0	2965	2960	2960	0.6944444	20	90	240	393	541	4964	0	226	2020-02-29_152512
92	5000	2033	2	0	4	0	36	2699	7.961736	4.551840885552536	18.360947	0.0	36.0	1373.0	7.517985	4.4191337	22.982286	0.0	2965	2961	2961	0.6388889	20	90	240	393	541	4964	0	226	2020-02-29_152512
92	5000	2033	2	0	4	0	36	2699	7.961736	4.551840885552536	18.360947	0.0	36.0	1373.0	7.517985	4.4191337	22.982286	0.0	2965	2961	2961	0.6388889	20	90	240	393	541	4964	0	226	2020-02-29_152512
93	5000	2033	2	0	4	0	36	2699	7.961736	4.551840885552536	18.360947	0.0	36.0	1373.0	7.517985	4.4191337	22.982286	0.0	2965	2961	2961	0.6388889	20	90	240	393	541	4964	0	226	2020-02-29_152513
93	5000	2033	2	0	4	0	32	2703	8.347004	4.480703306169683	18.360947	0.0	32.0	1373.0	7.517985	4.4191337	22.982286	0.0	2965	2961	2961	0.5	20	90	240	393	541	4968	0	226	2020-02-29_152513
93	5000	2033	2	0	4	0	30	2705	8.618693	4.356731310488632	18.360947	0.0	30.0	1373.0	7.517985	4.4191337	22.982286	0.0	2965	2961	2961	0.53333336	20	90	240	393	541	4970	0	226	2020-02-29_152513
94	5000	2033	2	0	3	0	29	2707	8.812151	4.453399328515649	18.360947	0.0	29.0	1373.0	7.517985	4.4191337	22.982286	0.0	2965	2962	2962	0.4827586	20	90	240	393	541	4971	0	226	2020-02-29_152513
94	5000	2033	2	0	2	0	30	2707	8.77422	4.380872218759037	18.360947	0.0	30.0	1373.0	7.517985	4.4191337	22.982286	0.0	2965	2963	2963	0.5	20	90	240	393	541	4970	0	226	2020-02-29_152513
94	5000	2033	2	0	2	0	27	2710	8.571262	4.517187145316269	18.360947	0.0	27.0	1373.0	7.517985	4.4191337	22.982286	0.0	2965	2963	2963	0.5555556	20	90	240	393	541	4973	0	226	2020-02-29_152513
95	5000	2033	2	0	2	0	26	2711	8.900927	4.26256901749476	18.360947	1.2965927	26.0	1373.0	7.517985	4.4191337	22.982286	0.0	2965	2963	2963	0.5769231	20	90	240	393	541	4974	0	226	2020-02-29_152513
95	5000	2033	2	0	2	0	23	2714	9.136551	4.217324249096989	18.360947	2.4633026	23.0	1373.0	7.517985	4.4191337	22.982286	0.0	2965	2963	2963	0.5217391	20	90	240	393	541	4977	0	226	2020-02-29_152514
95	5000	2033	2	0	2	0	23	2714	9.136551	4.217324249096989	18.360947	2.4633026	23.0	1373.0	7.517985	4.4191337	22.982286	0.0	2965	2963	2963	0.5217391	20	90	240	393	541	4977	0	226	2020-02-29_152514
96	5000	2033	2	0	2	0	23	2714	9.136551	4.217324249096989	18.360947	2.4633026	23.0	1373.0	7.517985	4.4191337	22.982286	0.0	2965	2963	2963	0.5217391	20	90	240	393	541	4977	0	226	2020-02-29_152514
96	5000	2033	2	0	2	0	22	2715	9.385418	4.140100985783481	18.360947	2.4633026	22.0	1373.0	7.517985	4.4191337	22.982286	0.0	2965	2963	2963	0.54545456	20	90	240	393	541	4978	0	226	2020-02-29_152514
96	5000	2033	2	0	2	0	21	2716	9.605028	4.108940072486712	18.360947	2.4633026	21.0	1373.0	7.517985	4.4191337	22.982286	0.0	2965	2963	2963	0.5714286	20	90	240	393	541	4979	0	226	2020-02-29_152514
97	5000	2033	2	0	0	0	22	2717	9.695576	4.249813300127136	18.360947	2.4633026	22.0	1373.0	7.517985	4.4191337	22.982286	0.0	2965	2965	2965	0.59090906	20	90	240	393	541	4978	0	226	2020-02-29_152514
97	5000	2033	2	0	0	0	22	2717	9.695576	4.249813300127136	18.360947	2.4633026	22.0	1373.0	7.517985	4.4191337	22.982286	0.0	2965	2965	2965	0.59090906	20	90	240	393	541	4978	0	226	2020-02-29_152515
97	5000	2033	2	0	0	0	22	2717	9.695576	4.249813300127136	18.360947	2.4633026	22.0	1373.0	7.517985	4.4191337	22.982286	0.0	2965	2965	2965	0.59090906	20	90	240	393	541	4978	0	226	2020-02-29_152515
98	5000	2033	2	0	0	0	22	2717	9.695576	4.249813300127136	18.360947	2.4633026	22.0	1373.0	7.517985	4.4191337	22.982286	0.0	2965	2965	2965	0.59090906	20	90	240	393	541	4978	0	226	2020-02-29_152515
98	5000	2033	2	0	0	0	22	2717	9.695576	4.249813300127136	18.360947	2.4633026	22.0	1373.0	7.517985	4.4191337	22.982286	0.0	2965	2965	2965	0.59090906	20	90	240	393	541	4978	0	226	2020-02-29_152515
98	5000	2032	3	0	0	0	21	2718	9.958275	4.1677111016019355	18.360947	2.4633026	21.0	1373.0	7.517985	4.4191337	22.982286	0.0	2965	2965	2965	0.5714286	20	90	240	393	541	4979	0	226	2020-02-29_152515
99	5000	2032	2	0	1	0	21	2718	9.958275	4.1677111016019355	18.360947	2.4633026	21.0	1373.0	7.517985	4.4191337	22.982286	0.0	2966	2965	2965	0.5714286	20	90	240	393	541	4979	0	226	2020-02-29_152515
99	5000	2032	2	0	1	0	20	2718	9.903475	4.268212284832894	18.360947	2.4633026	20.0	1373.0	7.517985	4.4191337	22.982286	0.0	2966	2965	2965	0.6	20	90	240	393	541	4980	0	227	2020-02-29_152515
99	5000	2032	2	0	1	0	20	2718	9.903475	4.268212284832894	18.360947	2.4633026	20.0	1373.0	7.517985	4.4191337	22.982286	0.0	2966	2965	2965	0.6	20	90	240	393	541	4980	0	227	2020-02-29_152516
100	5000	2032	2	0	1	0	20	2718	9.903475	4.268212284832894	18.360947	2.4633026	20.0	1373.0	7.517985	4.4191337	22.982286	0.0	2966	2965	2965	0.6	20	90	240	393	541	4980	0	227	2020-02-29_152516
100	5000	2032	1	0	2	0	18	2720	10.07675	4.473101864400881	18.360947	2.4633026	18.0	1373.0	7.517985	4.4191337	22.982286	0.0	2967	2965	2965	0.6111111	20	90	240	393	541	4982	0	227	2020-02-29_152516
100	5000	2032	1	0	2	0	18	2720	10.07675	4.473101864400881	18.360947	2.4633026	18.0	1373.0	7.517985	4.4191337	22.982286	0.0	2967	2965	2965	0.6111111	20	90	240	393	541	4982	0	227	2020-02-29_152516
101	5000	2032	1	0	2	0	16	2721	10.3870535	4.271039384042711	18.360947	4.810852	16.0	1373.0	7.517985	4.4191337	22.982286	0.0	2967	2965	2965	0.625	20	90	240	393	541	4984	0	228	2020-02-29_152516
101	5000	2032	1	0	2	0	16	2721	10.3870535	4.271039384042711	18.360947	4.810852	16.0	1373.0	7.517985	4.4191337	22.982286	0.0	2967	2965	2965	0.625	20	90	240	393	541	4984	0	228	2020-02-29_152516
101	5000	2031	2	0	2	0	16	2721	10.3870535	4.271039384042711	18.360947	4.810852	16.0	1373.0	7.517985	4.4191337	22.982286	0.0	2967	2965	2965	0.625	20	90	240	393	541	4984	0	228	2020-02-29_152516
102	5000	2031	2	0	2	0	15	2722	10.325121	4.413503101652462	18.360947	4.810852	15.0	1373.0	7.517985	4.4191337	22.982286	0.0	2967	2965	2965	0.46666667	20	90	240	393	541	4985	0	228	2020-02-29_152517
102	5000	2031	2	0	2	0	14	2723	10.667587	4.368388821102579	18.360947	4.810852	14.0	1373.0	7.517985	4.4191337	22.982286	0.0	2967	2965	2965	0.5	20	90	240	393	541	4986	0	228	2020-02-29_152517
102	5000	2031	2	0	2	0	14	2723	10.667587	4.368388821102579	18.360947	4.810852	14.0	1373.0	7.517985	4.4191337	22.982286	0.0	2967	2965	2965	0.5	20	90	240	393	541	4986	0	228	2020-02-29_152517
103	5000	2031	2	0	2	0	13	2724	10.534544	4.517144709740363	18.360947	4.810852	13.0	1373.0	7.517985	4.4191337	22.982286	0.0	2967	2965	2965	0.53846157	20	90	240	393	541	4987	0	228	2020-02-29_152517
103	5000	2031	2	0	2	0	11	2726	11.135009	4.553586640319206	18.360947	5.1834717	11.0	1373.0	7.517985	4.4191337	22.982286	0.0	2967	2965	2965	0.54545456	20	90	240	393	541	4989	0	228	2020-02-29_152517
103	5000	2031	2	0	2	0	11	2726	11.135009	4.553586640319206	18.360947	5.1834717	11.0	1373.0	7.517985	4.4191337	22.982286	0.0	2967	2965	2965	0.54545456	20	90	240	393	541	4989	0	228	2020-02-29_152517
104	5000	2031	2	0	1	0	12	2726	10.952957	4.387237219263488	18.360947	5.1834717	12.0	1373.0	7.517985	4.4191337	22.982286	0.0	2967	2966	2966	0.5833333	20	90	240	393	541	4988	0	228	2020-02-29_152517
104	5000	2031	2	0	1	0	12	2726	10.952957	4.387237219263488	18.360947	5.1834717	12.0	1373.0	7.517985	4.4191337	22.982286	0.0	2967	2966	2966	0.5833333	20	90	240	393	541	4988	0	228	2020-02-29_152518
104	5000	2031	2	0	1	0	12	2726	10.952957	4.387237219263488	18.360947	5.1834717	12.0	1373.0	7.517985	4.4191337	22.982286	0.0	2967	2966	2966	0.5833333	20	90	240	393	541	4988	0	228	2020-02-29_152518
105	5000	2031	2	0	1	0	12	2726	10.952957	4.387237219263488	18.360947	5.1834717	12.0	1373.0	7.517985	4.4191337	22.982286	0.0	2967	2966	2966	0.5833333	20	90	240	393	541	4988	0	228	2020-02-29_152518
105	5000	2031	2	0	0	0	13	2726	11.103225	4.235258003311517	18.360947	5.1834717	13.0	1373.0	7.517985	4.4191337	22.982286	0.0	2967	2967	2967	0.53846157	20	90	240	393	541	4987	0	228	2020-02-29_152518
105	5000	2031	2	0	0	0	12	2727	11.596538	4.0145772910489175	18.360947	5.371704	12.0	1373.0	7.517985	4.4191337	22.982286	0.0	2967	2967	2967	0.5833333	20	90	240	393	541	4988	0	228	2020-02-29_152518
106	5000	2031	1	0	1	0	12	2727	11.596538	4.0145772910489175	18.360947	5.371704	12.0	1373.0	7.517985	4.4191337	22.982286	0.0	2968	2967	2967	0.5833333	20	90	240	393	541	4988	0	228	2020-02-29_152518
106	5000	2031	1	0	1	0	11	2728	12.162431	3.674425254045971	18.360947	6.133011	11.0	1373.0	7.517985	4.4191337	22.982286	0.0	2968	2967	2967	0.54545456	20	90	240	393	541	4989	0	228	2020-02-29_152518
106	5000	2030	2	0	1	0	11	2728	12.162431	3.674425254045971	18.360947	6.133011	11.0	1373.0	7.517985	4.4191337	22.982286	0.0	2968	2967	2967	0.54545456	20	90	240	393	541	4989	0	228	2020-02-29_152518
107	5000	2030	2	0	1	0	11	2728	12.162431	3.674425254045971	18.360947	6.133011	11.0	1373.0	7.517985	4.4191337	22.982286	0.0	2968	2967	2967	0.54545456	20	90	240	393	541	4989	0	228	2020-02-29_152519
107	5000	2030	2	0	1	0	9	2730	11.172511	3.1706596263436237	15.058189	6.133011	9.0	1373.0	7.517985	4.4191337	22.982286	0.0	2968	2967	2967	0.33333334	20	90	240	393	541	4991	0	228	2020-02-29_152519
107	5000	2030	2	0	1	0	9	2730	11.172511	3.1706596263436237	15.058189	6.133011	9.0	1373.0	7.517985	4.4191337	22.982286	0.0	2968	2967	2967	0.33333334	20	90	240	393	541	4991	0	228	2020-02-29_152519
108	5000	2030	2	0	1	0	8	2731	11.16114	3.389381567434975	15.058189	6.133011	8.0	1373.0	7.517985	4.4191337	22.982286	0.0	2968	2967	2967	0.375	20	90	240	393	541	4992	0	228	2020-02-29_152519
108	5000	2030	2	0	1	0	8	2731	11.16114	3.389381567434975	15.058189	6.133011	8.0	1373.0	7.517985	4.4191337	22.982286	0.0	2968	2967	2967	0.375	20	90	240	393	541	4992	0	228	2020-02-29_152519
108	5000	2030	2	0	1	0	8	2731	11.16114	3.389381567434975	15.058189	6.133011	8.0	1373.0	7.517985	4.4191337	22.982286	0.0	2968	2967	2967	0.375	20	90	240	393	541	4992	0	228	2020-02-29_152519
109	5000	2030	2	0	1	0	7	2732	11.30145	3.6357692048418673	15.058189	6.133011	7.0	1373.0	7.517985	4.4191337	22.982286	0.0	2968	2967	2967	0.42857143	20	90	240	393	541	4993	0	228	2020-02-29_152519
109	5000	2030	1	0	2	0	6	2732	11.905982	3.5766914527747637	15.058189	6.133011	6.0	1373.0	7.517985	4.4191337	22.982286	0.0	2969	2967	2967	0.33333334	20	90	240	393	541	4994	0	229	2020-02-29_152520
109	5000	2030	1	0	2	0	6	2732	11.905982	3.5766914527747637	15.058189	6.133011	6.0	1373.0	7.517985	4.4191337	22.982286	0.0	2969	2967	2967	0.33333334	20	90	240	393	541	4994	0	229	2020-02-29_152520
110	5000	2030	1	0	2	0	6	2732	11.905982	3.5766914527747637	15.058189	6.133011	6.0	1373.0	7.517985	4.4191337	22.982286	0.0	2969	2967	2967	0.33333334	20	90	240	393	541	4994	0	229	2020-02-29_152520
110	5000	2030	1	0	2	0	6	2732	11.905982	3.5766914527747637	15.058189	6.133011	6.0	1373.0	7.517985	4.4191337	22.982286	0.0	2969	2967	2967	0.33333334	20	90	240	393	541	4994	0	229	2020-02-29_152520
110	5000	2030	1	0	2	0	6	2732	11.905982	3.5766914527747637	15.058189	6.133011	6.0	1373.0	7.517985	4.4191337	22.982286	0.0	2969	2967	2967	0.33333334	20	90	240	393	541	4994	0	229	2020-02-29_152520
111	5000	2030	1	0	1	0	6	2733	10.641969	3.732350075758261	15.058189	6.133011	6.0	1373.0	7.517985	4.4191337	22.982286	0.0	2969	2968	2968	0.5	20	90	240	393	541	4994	0	229	2020-02-29_152520
111	5000	2030	1	0	1	0	6	2733	10.641969	3.732350075758261	15.058189	6.133011	6.0	1373.0	7.517985	4.4191337	22.982286	0.0	2969	2968	2968	0.5	20	90	240	393	541	4994	0	229	2020-02-29_152520
111	5000	2030	1	0	1	0	6	2733	10.641969	3.732350075758261	15.058189	6.133011	6.0	1373.0	7.517985	4.4191337	22.982286	0.0	2969	2968	2968	0.5	20	90	240	393	541	4994	0	229	2020-02-29_152520
112	5000	2030	1	0	1	0	6	2733	10.641969	3.732350075758261	15.058189	6.133011	6.0	1373.0	7.517985	4.4191337	22.982286	0.0	2969	2968	2968	0.5	20	90	240	393	541	4994	0	229	2020-02-29_152521
112	5000	2030	1	0	1	0	6	2733	10.641969	3.732350075758261	15.058189	6.133011	6.0	1373.0	7.517985	4.4191337	22.982286	0.0	2969	2968	2968	0.5	20	90	240	393	541	4994	0	229	2020-02-29_152521
112	5000	2030	1	0	1	0	5	2734	10.030986	3.8227340419017835	15.058189	6.133011	5.0	1373.0	7.517985	4.4191337	22.982286	0.0	2969	2968	2968	0.6	20	90	240	393	541	4995	0	229	2020-02-29_152521
113	5000	2030	1	0	1	0	5	2734	10.030986	3.8227340419017835	15.058189	6.133011	5.0	1373.0	7.517985	4.4191337	22.982286	0.0	2969	2968	2968	0.6	20	90	240	393	541	4995	0	229	2020-02-29_152521
113	5000	2030	1	0	1	0	5	2734	10.030986	3.8227340419017835	15.058189	6.133011	5.0	1373.0	7.517985	4.4191337	22.982286	0.0	2969	2968	2968	0.6	20	90	240	393	541	4995	0	229	2020-02-29_152521
113	5000	2030	1	0	1	0	4	2735	8.774185	2.992335383094929	12.906441	6.133011	4.0	1373.0	7.517985	4.4191337	22.982286	0.0	2969	2968	2968	0.5	20	90	240	393	541	4996	0	229	2020-02-29_152521
114	5000	2030	1	0	1	0	4	2735	8.774185	2.992335383094929	12.906441	6.133011	4.0	1373.0	7.517985	4.4191337	22.982286	0.0	2969	2968	2968	0.5	20	90	240	393	541	4996	0	229	2020-02-29_152521
114	5000	2030	1	0	0	0	4	2736	9.126047	2.640281970976014	12.906441	7.106903	4.0	1373.0	7.517985	4.4191337	22.982286	0.0	2969	2969	2969	0.75	20	90	240	393	541	4996	0	229	2020-02-29_152521
114	5000	2030	1	0	0	0	4	2736	9.126047	2.640281970976014	12.906441	7.106903	4.0	1373.0	7.517985	4.4191337	22.982286	0.0	2969	2969	2969	0.75	20	90	240	393	541	4996	0	229	2020-02-29_152522
115	5000	2030	1	0	0	0	4	2736	9.126047	2.640281970976014	12.906441	7.106903	4.0	1373.0	7.517985	4.4191337	22.982286	0.0	2969	2969	2969	0.75	20	90	240	393	541	4996	0	229	2020-02-29_152522
115	5000	2030	1	0	0	0	4	2736	9.126047	2.640281970976014	12.906441	7.106903	4.0	1373.0	7.517985	4.4191337	22.982286	0.0	2969	2969	2969	0.75	20	90	240	393	541	4996	0	229	2020-02-29_152522
115	5000	2030	1	0	0	0	4	2736	9.126047	2.640281970976014	12.906441	7.106903	4.0	1373.0	7.517985	4.4191337	22.982286	0.0	2969	2969	2969	0.75	20	90	240	393	541	4996	0	229	2020-02-29_152522
116	5000	2030	1	0	0	0	4	2736	9.126047	2.640281970976014	12.906441	7.106903	4.0	1373.0	7.517985	4.4191337	22.982286	0.0	2969	2969	2969	0.75	20	90	240	393	541	4996	0	229	2020-02-29_152522
116	5000	2030	1	0	0	0	4	2736	9.126047	2.640281970976014	12.906441	7.106903	4.0	1373.0	7.517985	4.4191337	22.982286	0.0	2969	2969	2969	0.75	20	90	240	393	541	4996	0	229	2020-02-29_152522
116	5000	2030	0	0	1	0	4	2736	9.126047	2.640281970976014	12.906441	7.106903	4.0	1373.0	7.517985	4.4191337	22.982286	0.0	2970	2969	2969	0.75	20	90	240	393	541	4996	0	229	2020-02-29_152522
117	5000	2029	1	0	1	0	4	2736	9.126047	2.640281970976014	12.906441	7.106903	4.0	1373.0	7.517985	4.4191337	22.982286	0.0	2970	2969	2969	0.75	20	90	240	393	541	4996	0	229	2020-02-29_152523
117	5000	2029	1	0	1	0	4	2736	9.126047	2.640281970976014	12.906441	7.106903	4.0	1373.0	7.517985	4.4191337	22.982286	0.0	2970	2969	2969	0.75	20	90	240	393	541	4996	0	229	2020-02-29_152523
117	5000	2029	1	0	1	0	4	2736	9.126047	2.640281970976014	12.906441	7.106903	4.0	1373.0	7.517985	4.4191337	22.982286	0.0	2970	2969	2969	0.75	20	90	240	393	541	4996	0	229	2020-02-29_152523
118	5000	2029	1	0	1	0	4	2736	9.126047	2.640281970976014	12.906441	7.106903	4.0	1373.0	7.517985	4.4191337	22.982286	0.0	2970	2969	2969	0.75	20	90	240	393	541	4996	0	229	2020-02-29_152523
118	5000	2029	1	0	1	0	3	2737	9.184601	3.230489414799383	12.906441	7.106903	3.0	1373.0	7.517985	4.4191337	22.982286	0.0	2970	2969	2969	0.6666667	20	90	240	393	541	4997	0	229	2020-02-29_152523
118	5000	2029	1	0	1	0	3	2737	9.184601	3.230489414799383	12.906441	7.106903	3.0	1373.0	7.517985	4.4191337	22.982286	0.0	2970	2969	2969	0.6666667	20	90	240	393	541	4997	0	229	2020-02-29_152523
119	5000	2029	1	0	1	0	3	2737	9.184601	3.230489414799383	12.906441	7.106903	3.0	1373.0	7.517985	4.4191337	22.982286	0.0	2970	2969	2969	0.6666667	20	90	240	393	541	4997	0	229	2020-02-29_152523
119	5000	2029	1	0	1	0	3	2737	9.184601	3.230489414799383	12.906441	7.106903	3.0	1373.0	7.517985	4.4191337	22.982286	0.0	2970	2969	2969	0.6666667	20	90	240	393	541	4997	0	229	2020-02-29_152523
119	5000	2029	1	0	1	0	3	2737	9.184601	3.230489414799383	12.906441	7.106903	3.0	1373.0	7.517985	4.4191337	22.982286	0.0	2970	2969	2969	0.6666667	20	90	240	393	541	4997	0	229	2020-02-29_152524
120	5000	2029	1	0	1	0	3	2737	9.184601	3.230489414799383	12.906441	7.106903	3.0	1373.0	7.517985	4.4191337	22.982286	0.0	2970	2969	2969	0.6666667	20	90	240	393	541	4997	0	229	2020-02-29_152524
120	5000	2029	1	0	1	0	3	2737	9.184601	3.230489414799383	12.906441	7.106903	3.0	1373.0	7.517985	4.4191337	22.982286	0.0	2970	2969	2969	0.6666667	20	90	240	393	541	4997	0	229	2020-02-29_152524
120	5000	2029	1	0	1	0	3	2737	9.184601	3.230489414799383	12.906441	7.106903	3.0	1373.0	7.517985	4.4191337	22.982286	0.0	2970	2969	2969	0.6666667	20	90	240	393	541	4997	0	229	2020-02-29_152524
121	5000	2029	1	0	1	0	3	2737	9.184601	3.230489414799383	12.906441	7.106903	3.0	1373.0	7.517985	4.4191337	22.982286	0.0	2970	2969	2969	0.6666667	20	90	240	393	541	4997	0	229	2020-02-29_152524
121	5000	2029	1	0	1	0	2	2737	10.006672	4.100892337363478	12.906441	7.106903	2.0	1373.0	7.517985	4.4191337	22.982286	0.0	2970	2969	2969	0.5	20	90	240	393	541	4998	0	230	2020-02-29_152524
121	5000	2029	1	0	0	0	3	2737	9.948255	2.9015335040474484	12.906441	7.106903	3.0	1373.0	7.517985	4.4191337	22.982286	0.0	2970	2970	2970	0.6666667	20	90	240	393	541	4997	0	230	2020-02-29_152524
122	5000	2029	1	0	0	0	3	2737	9.948255	2.9015335040474484	12.906441	7.106903	3.0	1373.0	7.517985	4.4191337	22.982286	0.0	2970	2970	2970	0.6666667	20	90	240	393	541	4997	0	230	2020-02-29_152524
122	5000	2029	1	0	0	0	2	2738	8.469162	1.9265250419694018	9.831421	7.106903	2.0	1373.0	7.517985	4.4191337	22.982286	0.0	2970	2970	2970	1.0	20	90	240	393	541	4998	0	230	2020-02-29_152525
122	5000	2029	1	0	0	0	2	2738	8.469162	1.9265250419694018	9.831421	7.106903	2.0	1373.0	7.517985	4.4191337	22.982286	0.0	2970	2970	2970	1.0	20	90	240	393	541	4998	0	230	2020-02-29_152525
123	5000	2029	1	0	0	0	2	2738	8.469162	1.9265250419694018	9.831421	7.106903	2.0	1373.0	7.517985	4.4191337	22.982286	0.0	2970	2970	2970	1.0	20	90	240	393	541	4998	0	230	2020-02-29_152525
123	5000	2029	1	0	0	0	2	2738	8.469162	1.9265250419694018	9.831421	7.106903	2.0	1373.0	7.517985	4.4191337	22.982286	0.0	2970	2970	2970	1.0	20	90	240	393	541	4998	0	230	2020-02-29_152525
123	5000	2029	1	0	0	0	2	2738	8.469162	1.9265250419694018	9.831421	7.106903	2.0	1373.0	7.517985	4.4191337	22.982286	0.0	2970	2970	2970	1.0	20	90	240	393	541	4998	0	230	2020-02-29_152525
124	5000	2029	1	0	0	0	2	2738	8.469162	1.9265250419694018	9.831421	7.106903	2.0	1373.0	7.517985	4.4191337	22.982286	0.0	2970	2970	2970	1.0	20	90	240	393	541	4998	0	230	2020-02-29_152525
124	5000	2029	1	0	0	0	2	2738	8.469162	1.9265250419694018	9.831421	7.106903	2.0	1373.0	7.517985	4.4191337	22.982286	0.0	2970	2970	2970	1.0	20	90	240	393	541	4998	0	230	2020-02-29_152525
124	5000	2029	1	0	0	0	2	2738	8.469162	1.9265250419694018	9.831421	7.106903	2.0	1373.0	7.517985	4.4191337	22.982286	0.0	2970	2970	2970	1.0	20	90	240	393	541	4998	0	230	2020-02-29_152526
125	5000	2029	1	0	0	0	2	2738	8.469162	1.9265250419694018	9.831421	7.106903	2.0	1373.0	7.517985	4.4191337	22.982286	0.0	2970	2970	2970	1.0	20	90	240	393	541	4998	0	230	2020-02-29_152526
125	5000	2029	1	0	0	0	2	2738	8.469162	1.9265250419694018	9.831421	7.106903	2.0	1373.0	7.517985	4.4191337	22.982286	0.0	2970	2970	2970	1.0	20	90	240	393	541	4998	0	230	2020-02-29_152526
125	5000	2029	1	0	0	0	2	2738	8.469162	1.9265250419694018	9.831421	7.106903	2.0	1373.0	7.517985	4.4191337	22.982286	0.0	2970	2970	2970	1.0	20	90	240	393	541	4998	0	230	2020-02-29_152526
126	5000	2029	1	0	0	0	2	2738	8.469162	1.9265250419694018	9.831421	7.106903	2.0	1373.0	7.517985	4.4191337	22.982286	0.0	2970	2970	2970	1.0	20	90	240	393	541	4998	0	230	2020-02-29_152526
126	5000	2029	1	0	0	0	2	2738	8.469162	1.9265250419694018	9.831421	7.106903	2.0	1373.0	7.517985	4.4191337	22.982286	0.0	2970	2970	2970	1.0	20	90	240	393	541	4998	0	230	2020-02-29_152526
126	5000	2029	1	0	0	0	2	2738	8.469162	1.9265250419694018	9.831421	7.106903	2.0	1373.0	7.517985	4.4191337	22.982286	0.0	2970	2970	2970	1.0	20	90	240	393	541	4998	0	230	2020-02-29_152526
127	5000	2029	1	0	0	0	2	2738	8.469162	1.9265250419694018	9.831421	7.106903	2.0	1373.0	7.517985	4.4191337	22.982286	0.0	2970	2970	2970	1.0	20	90	240	393	541	4998	0	230	2020-02-29_152526
127	5000	2029	1	0	0	0	2	2738	8.469162	1.9265250419694018	9.831421	7.106903	2.0	1373.0	7.517985	4.4191337	22.982286	0.0	2970	2970	2970	1.0	20	90	240	393	541	4998	0	230	2020-02-29_152527
127	5000	2029	1	0	0	0	2	2738	8.469162	1.9265250419694018	9.831421	7.106903	2.0	1373.0	7.517985	4.4191337	22.982286	0.0	2970	2970	2970	1.0	20	90	240	393	541	4998	0	230	2020-02-29_152527
128	5000	2029	1	0	0	0	1	2739	9.831421	NaN	9.831421	9.831421	1.0	1373.0	7.517985	4.4191337	22.982286	0.0	2970	2970	2970	1.0	20	90	240	393	541	4999	0	230	2020-02-29_152527
128	5000	2029	1	0	0	0	1	2739	9.831421	NaN	9.831421	9.831421	1.0	1373.0	7.517985	4.4191337	22.982286	0.0	2970	2970	2970	1.0	20	90	240	393	541	4999	0	230	2020-02-29_152527
128	5000	2029	1	0	0	0	1	2739	9.831421	NaN	9.831421	9.831421	1.0	1373.0	7.517985	4.4191337	22.982286	0.0	2970	2970	2970	1.0	20	90	240	393	541	4999	0	230	2020-02-29_152527
129	5000	2029	1	0	0	0	1	2739	9.831421	NaN	9.831421	9.831421	1.0	1373.0	7.517985	4.4191337	22.982286	0.0	2970	2970	2970	1.0	20	90	240	393	541	4999	0	230	2020-02-29_152527
129	5000	2029	1	0	0	0	1	2739	9.831421	NaN	9.831421	9.831421	1.0	1373.0	7.517985	4.4191337	22.982286	0.0	2970	2970	2970	1.0	20	90	240	393	541	4999	0	230	2020-02-29_152527
129	5000	2029	0	0	1	0	1	2739	9.831421	NaN	9.831421	9.831421	1.0	1373.0	7.517985	4.4191337	22.982286	0.0	2971	2970	2970	1.0	20	90	240	393	541	4999	0	230	2020-02-29_152527
130	5000	2029	0	0	1	0	1	2739	9.831421	NaN	9.831421	9.831421	1.0	1373.0	7.517985	4.4191337	22.982286	0.0	2971	2970	2970	1.0	20	90	240	393	541	4999	0	230	2020-02-29_152528
130	5000	2029	0	0	1	0	1	2739	9.831421	NaN	9.831421	9.831421	1.0	1373.0	7.517985	4.4191337	22.982286	0.0	2971	2970	2970	1.0	20	90	240	393	541	4999	0	230	2020-02-29_152528
130	5000	2029	0	0	1	0	1	2739	9.831421	NaN	9.831421	9.831421	1.0	1373.0	7.517985	4.4191337	22.982286	0.0	2971	2970	2970	1.0	20	90	240	393	541	4999	0	230	2020-02-29_152528
131	5000	2029	0	0	1	0	1	2739	9.831421	NaN	9.831421	9.831421	1.0	1373.0	7.517985	4.4191337	22.982286	0.0	2971	2970	2970	1.0	20	90	240	393	541	4999	0	230	2020-02-29_152528
131	5000	2029	0	0	1	0	1	2739	9.831421	NaN	9.831421	9.831421	1.0	1373.0	7.517985	4.4191337	22.982286	0.0	2971	2970	2970	1.0	20	90	240	393	541	4999	0	230	2020-02-29_152528
131	5000	2029	0	0	1	0	1	2739	9.831421	NaN	9.831421	9.831421	1.0	1373.0	7.517985	4.4191337	22.982286	0.0	2971	2970	2970	1.0	20	90	240	393	541	4999	0	230	2020-02-29_152528
132	5000	2029	0	0	1	0	1	2739	9.831421	NaN	9.831421	9.831421	1.0	1373.0	7.517985	4.4191337	22.982286	0.0	2971	2970	2970	1.0	20	90	240	393	541	4999	0	230	2020-02-29_152528
132	5000	2029	0	0	1	0	1	2739	9.831421	NaN	9.831421	9.831421	1.0	1373.0	7.517985	4.4191337	22.982286	0.0	2971	2970	2970	1.0	20	90	240	393	541	4999	0	230	2020-02-29_152529
132	5000	2029	0	0	1	0	1	2739	9.831421	NaN	9.831421	9.831421	1.0	1373.0	7.517985	4.4191337	22.982286	0.0	2971	2970	2970	1.0	20	90	240	393	541	4999	0	230	2020-02-29_152529
133	5000	2029	0	0	1	0	1	2739	9.831421	NaN	9.831421	9.831421	1.0	1373.0	7.517985	4.4191337	22.982286	0.0	2971	2970	2970	1.0	20	90	240	393	541	4999	0	230	2020-02-29_152529
133	5000	2029	0	0	1	0	1	2739	9.831421	NaN	9.831421	9.831421	1.0	1373.0	7.517985	4.4191337	22.982286	0.0	2971	2970	2970	1.0	20	90	240	393	541	4999	0	230	2020-02-29_152529
133	5000	2029	0	0	1	0	1	2739	9.831421	NaN	9.831421	9.831421	1.0	1373.0	7.517985	4.4191337	22.982286	0.0	2971	2970	2970	1.0	20	90	240	393	541	4999	0	230	2020-02-29_152529
134	5000	2029	0	0	1	0	1	2739	9.831421	NaN	9.831421	9.831421	1.0	1373.0	7.517985	4.4191337	22.982286	0.0	2971	2970	2970	1.0	20	90	240	393	541	4999	0	230	2020-02-29_152529
134	5000	2029	0	0	1	0	1	2739	9.831421	NaN	9.831421	9.831421	1.0	1373.0	7.517985	4.4191337	22.982286	0.0	2971	2970	2970	1.0	20	90	240	393	541	4999	0	230	2020-02-29_152529
134	5000	2029	0	0	0	0	2	2739	11.199684	1.9350164554694675	12.567947	9.831421	2.0	1373.0	7.517985	4.4191337	22.982286	0.0	2971	2971	2971	0.5	20	90	240	393	541	4998	0	230	2020-02-29_152529
135	5000	2029	0	0	0	0	2	2739	11.199684	1.9350164554694675	12.567947	9.831421	2.0	1373.0	7.517985	4.4191337	22.982286	0.0	2971	2971	2971	0.5	20	90	240	393	541	4998	0	230	2020-02-29_152530
135	5000	2029	0	0	0	0	2	2739	11.199684	1.9350164554694675	12.567947	9.831421	2.0	1373.0	7.517985	4.4191337	22.982286	0.0	2971	2971	2971	0.5	20	90	240	393	541	4998	0	230	2020-02-29_152530
135	5000	2029	0	0	0	0	2	2739	11.199684	1.9350164554694675	12.567947	9.831421	2.0	1373.0	7.517985	4.4191337	22.982286	0.0	2971	2971	2971	0.5	20	90	240	393	541	4998	0	230	2020-02-29_152530
136	5000	2029	0	0	0	0	2	2739	11.199684	1.9350164554694675	12.567947	9.831421	2.0	1373.0	7.517985	4.4191337	22.982286	0.0	2971	2971	2971	0.5	20	90	240	393	541	4998	0	230	2020-02-29_152530
136	5000	2029	0	0	0	0	2	2739	11.199684	1.9350164554694675	12.567947	9.831421	2.0	1373.0	7.517985	4.4191337	22.982286	0.0	2971	2971	2971	0.5	20	90	240	393	541	4998	0	230	2020-02-29_152530
136	5000	2029	0	0	0	0	2	2739	11.199684	1.9350164554694675	12.567947	9.831421	2.0	1373.0	7.517985	4.4191337	22.982286	0.0	2971	2971	2971	0.5	20	90	240	393	541	4998	0	230	2020-02-29_152530
137	5000	2029	0	0	0	0	1	2740	12.567947	NaN	12.567947	12.567947	1.0	1373.0	7.517985	4.4191337	22.982286	0.0	2971	2971	2971	0.0	20	90	240	393	541	4999	0	230	2020-02-29_152530
137	5000	2029	0	0	0	0	1	2740	12.567947	NaN	12.567947	12.567947	1.0	1373.0	7.517985	4.4191337	22.982286	0.0	2971	2971	2971	0.0	20	90	240	393	541	4999	0	230	2020-02-29_152531
137	5000	2029	0	0	0	0	1	2740	12.567947	NaN	12.567947	12.567947	1.0	1373.0	7.517985	4.4191337	22.982286	0.0	2971	2971	2971	0.0	20	90	240	393	541	4999	0	230	2020-02-29_152531
138	5000	2029	0	0	0	0	1	2740	12.567947	NaN	12.567947	12.567947	1.0	1373.0	7.517985	4.4191337	22.982286	0.0	2971	2971	2971	0.0	20	90	240	393	541	4999	0	230	2020-02-29_152531
138	5000	2029	0	0	0	0	1	2740	12.567947	NaN	12.567947	12.567947	1.0	1373.0	7.517985	4.4191337	22.982286	0.0	2971	2971	2971	0.0	20	90	240	393	541	4999	0	230	2020-02-29_152531
138	5000	2029	0	0	0	0	1	2740	12.567947	NaN	12.567947	12.567947	1.0	1373.0	7.517985	4.4191337	22.982286	0.0	2971	2971	2971	0.0	20	90	240	393	541	4999	0	230	2020-02-29_152531
139	5000	2029	0	0	0	0	1	2740	12.567947	NaN	12.567947	12.567947	1.0	1373.0	7.517985	4.4191337	22.982286	0.0	2971	2971	2971	0.0	20	90	240	393	541	4999	0	230	2020-02-29_152531
139	5000	2029	0	0	0	0	1	2740	12.567947	NaN	12.567947	12.567947	1.0	1373.0	7.517985	4.4191337	22.982286	0.0	2971	2971	2971	0.0	20	90	240	393	541	4999	0	230	2020-02-29_152531
139	5000	2029	0	0	0	0	1	2740	12.567947	NaN	12.567947	12.567947	1.0	1373.0	7.517985	4.4191337	22.982286	0.0	2971	2971	2971	0.0	20	90	240	393	541	4999	0	230	2020-02-29_152531
140	5000	2029	0	0	0	0	1	2740	12.567947	NaN	12.567947	12.567947	1.0	1373.0	7.517985	4.4191337	22.982286	0.0	2971	2971	2971	0.0	20	90	240	393	541	4999	0	230	2020-02-29_152532
140	5000	2029	0	0	0	0	1	2740	12.567947	NaN	12.567947	12.567947	1.0	1373.0	7.517985	4.4191337	22.982286	0.0	2971	2971	2971	0.0	20	90	240	393	541	4999	0	230	2020-02-29_152532
140	5000	2029	0	0	0	0	1	2740	12.567947	NaN	12.567947	12.567947	1.0	1373.0	7.517985	4.4191337	22.982286	0.0	2971	2971	2971	0.0	20	90	240	393	541	4999	0	230	2020-02-29_152532
141	5000	2029	0	0	0	0	1	2740	12.567947	NaN	12.567947	12.567947	1.0	1373.0	7.517985	4.4191337	22.982286	0.0	2971	2971	2971	0.0	20	90	240	393	541	4999	0	230	2020-02-29_152532
141	5000	2029	0	0	0	0	1	2740	12.567947	NaN	12.567947	12.567947	1.0	1373.0	7.517985	4.4191337	22.982286	0.0	2971	2971	2971	0.0	20	90	240	393	541	4999	0	230	2020-02-29_152532
141	5000	2029	0	0	0	0	1	2740	12.567947	NaN	12.567947	12.567947	1.0	1373.0	7.517985	4.4191337	22.982286	0.0	2971	2971	2971	0.0	20	90	240	393	541	4999	0	230	2020-02-29_152532
142	5000	2029	0	0	0	0	1	2740	12.567947	NaN	12.567947	12.567947	1.0	1373.0	7.517985	4.4191337	22.982286	0.0	2971	2971	2971	0.0	20	90	240	393	541	4999	0	230	2020-02-29_152532
142	5000	2029	0	0	0	0	1	2740	12.567947	NaN	12.567947	12.567947	1.0	1373.0	7.517985	4.4191337	22.982286	0.0	2971	2971	2971	0.0	20	90	240	393	541	4999	0	230	2020-02-29_152532
142	5000	2029	0	0	0	0	1	2740	12.567947	NaN	12.567947	12.567947	1.0	1373.0	7.517985	4.4191337	22.982286	0.0	2971	2971	2971	0.0	20	90	240	393	541	4999	0	230	2020-02-29_152533
143	5000	2029	0	0	0	0	1	2740	12.567947	NaN	12.567947	12.567947	1.0	1373.0	7.517985	4.4191337	22.982286	0.0	2971	2971	2971	0.0	20	90	240	393	541	4999	0	230	2020-02-29_152533
143	5000	2029	0	0	0	0	1	2740	12.567947	NaN	12.567947	12.567947	1.0	1373.0	7.517985	4.4191337	22.982286	0.0	2971	2971	2971	0.0	20	90	240	393	541	4999	0	230	2020-02-29_152533
143	5000	2029	0	0	0	0	1	2740	12.567947	NaN	12.567947	12.567947	1.0	1373.0	7.517985	4.4191337	22.982286	0.0	2971	2971	2971	0.0	20	90	240	393	541	4999	0	230	2020-02-29_152533
144	5000	2029	0	0	0	0	1	2740	12.567947	NaN	12.567947	12.567947	1.0	1373.0	7.517985	4.4191337	22.982286	0.0	2971	2971	2971	0.0	20	90	240	393	541	4999	0	230	2020-02-29_152533
144	5000	2029	0	0	0	0	1	2740	12.567947	NaN	12.567947	12.567947	1.0	1373.0	7.517985	4.4191337	22.982286	0.0	2971	2971	2971	0.0	20	90	240	393	541	4999	0	230	2020-02-29_152533
144	5000	2029	0	0	0	0	1	2740	12.567947	NaN	12.567947	12.567947	1.0	1373.0	7.517985	4.4191337	22.982286	0.0	2971	2971	2971	0.0	20	90	240	393	541	4999	0	230	2020-02-29_152534
145	5000	2029	0	0	0	0	1	2740	12.567947	NaN	12.567947	12.567947	1.0	1373.0	7.517985	4.4191337	22.982286	0.0	2971	2971	2971	0.0	20	90	240	393	541	4999	0	230	2020-02-29_152534
145	5000	2029	0	0	0	0	1	2740	12.567947	NaN	12.567947	12.567947	1.0	1373.0	7.517985	4.4191337	22.982286	0.0	2971	2971	2971	0.0	20	90	240	393	541	4999	0	230	2020-02-29_152534
145	5000	2029	0	0	0	0	1	2740	12.567947	NaN	12.567947	12.567947	1.0	1373.0	7.517985	4.4191337	22.982286	0.0	2971	2971	2971	0.0	20	90	240	393	541	4999	0	230	2020-02-29_152534
146	5000	2029	0	0	0	0	1	2740	12.567947	NaN	12.567947	12.567947	1.0	1373.0	7.517985	4.4191337	22.982286	0.0	2971	2971	2971	0.0	20	90	240	393	541	4999	0	230	2020-02-29_152534
146	5000	2029	0	0	0	0	1	2740	12.567947	NaN	12.567947	12.567947	1.0	1373.0	7.517985	4.4191337	22.982286	0.0	2971	2971	2971	0.0	20	90	240	393	541	4999	0	230	2020-02-29_152534
146	5000	2029	0	0	0	0	1	2740	12.567947	NaN	12.567947	12.567947	1.0	1373.0	7.517985	4.4191337	22.982286	0.0	2971	2971	2971	0.0	20	90	240	393	541	4999	0	230	2020-02-29_152534
147	5000	2029	0	0	0	0	1	2740	12.567947	NaN	12.567947	12.567947	1.0	1373.0	7.517985	4.4191337	22.982286	0.0	2971	2971	2971	0.0	20	90	240	393	541	4999	0	230	2020-02-29_152535
147	5000	2029	0	0	0	0	1	2740	12.567947	NaN	12.567947	12.567947	1.0	1373.0	7.517985	4.4191337	22.982286	0.0	2971	2971	2971	0.0	20	90	240	393	541	4999	0	230	2020-02-29_152535
147	5000	2029	0	0	0	0	1	2740	12.567947	NaN	12.567947	12.567947	1.0	1373.0	7.517985	4.4191337	22.982286	0.0	2971	2971	2971	0.0	20	90	240	393	541	4999	0	230	2020-02-29_152535
148	5000	2029	0	0	0	0	1	2740	12.567947	NaN	12.567947	12.567947	1.0	1373.0	7.517985	4.4191337	22.982286	0.0	2971	2971	2971	0.0	20	90	240	393	541	4999	0	230	2020-02-29_152535
148	5000	2029	0	0	0	0	1	2740	12.567947	NaN	12.567947	12.567947	1.0	1373.0	7.517985	4.4191337	22.982286	0.0	2971	2971	2971	0.0	20	90	240	393	541	4999	0	230	2020-02-29_152535
148	5000	2029	0	0	0	0	1	2740	12.567947	NaN	12.567947	12.567947	1.0	1373.0	7.517985	4.4191337	22.982286	0.0	2971	2971	2971	0.0	20	90	240	393	541	4999	0	230	2020-02-29_152535
149	5000	2029	0	0	0	0	1	2740	12.567947	NaN	12.567947	12.567947	1.0	1373.0	7.517985	4.4191337	22.982286	0.0	2971	2971	2971	0.0	20	90	240	393	541	4999	0	230	2020-02-29_152535
149	5000	2029	0	0	0	0	1	2740	12.567947	NaN	12.567947	12.567947	1.0	1373.0	7.517985	4.4191337	22.982286	0.0	2971	2971	2971	0.0	20	90	240	393	541	4999	0	230	2020-02-29_152535
149	5000	2029	0	0	0	0	1	2740	12.567947	NaN	12.567947	12.567947	1.0	1373.0	7.517985	4.4191337	22.982286	0.0	2971	2971	2971	0.0	20	90	240	393	541	4999	0	230	2020-02-29_152536
150	5000	2029	0	0	0	0	1	2740	12.567947	NaN	12.567947	12.567947	1.0	1373.0	7.517985	4.4191337	22.982286	0.0	2971	2971	2971	0.0	20	90	240	393	541	4999	0	230	2020-02-29_152536
150	5000	2029	0	0	0	0	1	2740	12.567947	NaN	12.567947	12.567947	1.0	1373.0	7.517985	4.4191337	22.982286	0.0	2971	2971	2971	0.0	20	90	240	393	541	4999	0	230	2020-02-29_152536
150	5000	2029	0	0	0	0	0	2741	NaN	-0.0	9999.0	9999.0	0.0	1373.0	7.517985	4.4191337	22.982286	0.0	2971	2971	2971	0.0	20	90	240	393	541	5000	0	230	2020-02-29_152536
151	5000	2029	0	0	0	0	0	2741	NaN	-0.0	9999.0	9999.0	0.0	1373.0	7.517985	4.4191337	22.982286	0.0	2971	2971	2971	0.0	20	90	240	393	541	5000	0	230	2020-02-29_152536
151	5000	2029	0	0	0	0	0	2741	NaN	-0.0	9999.0	9999.0	0.0	1373.0	7.517985	4.4191337	22.982286	0.0	2971	2971	2971	0.0	20	90	240	393	541	5000	0	230	2020-02-29_152536
151	5000	2029	0	0	0	0	0	2741	NaN	-0.0	9999.0	9999.0	0.0	1373.0	7.517985	4.4191337	22.982286	0.0	2971	2971	2971	0.0	20	90	240	393	541	5000	0	230	2020-02-29_152536
152	5000	2029	0	0	0	0	0	2741	NaN	-0.0	9999.0	9999.0	0.0	1373.0	7.517985	4.4191337	22.982286	0.0	2971	2971	2971	0.0	20	90	240	393	541	5000	0	230	2020-02-29_152537
152	5000	2029	0	0	0	0	0	2741	NaN	-0.0	9999.0	9999.0	0.0	1373.0	7.517985	4.4191337	22.982286	0.0	2971	2971	2971	0.0	20	90	240	393	541	5000	0	230	2020-02-29_152537
152	5000	2029	0	0	0	0	0	2741	NaN	-0.0	9999.0	9999.0	0.0	1373.0	7.517985	4.4191337	22.982286	0.0	2971	2971	2971	0.0	20	90	240	393	541	5000	0	230	2020-02-29_152537
153	5000	2029	0	0	0	0	0	2741	NaN	-0.0	9999.0	9999.0	0.0	1373.0	7.517985	4.4191337	22.982286	0.0	2971	2971	2971	0.0	20	90	240	393	541	5000	0	230	2020-02-29_152537
153	5000	2029	0	0	0	0	0	2741	NaN	-0.0	9999.0	9999.0	0.0	1373.0	7.517985	4.4191337	22.982286	0.0	2971	2971	2971	0.0	20	90	240	393	541	5000	0	230	2020-02-29_152537
153	5000	2029	0	0	0	0	0	2741	NaN	-0.0	9999.0	9999.0	0.0	1373.0	7.517985	4.4191337	22.982286	0.0	2971	2971	2971	0.0	20	90	240	393	541	5000	0	230	2020-02-29_152537
154	5000	2029	0	0	0	0	0	2741	NaN	-0.0	9999.0	9999.0	0.0	1373.0	7.517985	4.4191337	22.982286	0.0	2971	2971	2971	0.0	20	90	240	393	541	5000	0	230	2020-02-29_152537
154	5000	2029	0	0	0	0	0	2741	NaN	-0.0	9999.0	9999.0	0.0	1373.0	7.517985	4.4191337	22.982286	0.0	2971	2971	2971	0.0	20	90	240	393	541	5000	0	230	2020-02-29_152537
154	5000	2029	0	0	0	0	0	2741	NaN	-0.0	9999.0	9999.0	0.0	1373.0	7.517985	4.4191337	22.982286	0.0	2971	2971	2971	0.0	20	90	240	393	541	5000	0	230	2020-02-29_152538
155	5000	2029	0	0	0	0	0	2741	NaN	-0.0	9999.0	9999.0	0.0	1373.0	7.517985	4.4191337	22.982286	0.0	2971	2971	2971	0.0	20	90	240	393	541	5000	0	230	2020-02-29_152538
155	5000	2029	0	0	0	0	0	2741	NaN	-0.0	9999.0	9999.0	0.0	1373.0	7.517985	4.4191337	22.982286	0.0	2971	2971	2971	0.0	20	90	240	393	541	5000	0	230	2020-02-29_152538
155	5000	2029	0	0	0	0	0	2741	NaN	-0.0	9999.0	9999.0	0.0	1373.0	7.517985	4.4191337	22.982286	0.0	2971	2971	2971	0.0	20	90	240	393	541	5000	0	230	2020-02-29_152538
156	5000	2029	0	0	0	0	0	2741	NaN	-0.0	9999.0	9999.0	0.0	1373.0	7.517985	4.4191337	22.982286	0.0	2971	2971	2971	0.0	20	90	240	393	541	5000	0	230	2020-02-29_152538
156	5000	2029	0	0	0	0	0	2741	NaN	-0.0	9999.0	9999.0	0.0	1373.0	7.517985	4.4191337	22.982286	0.0	2971	2971	2971	0.0	20	90	240	393	541	5000	0	230	2020-02-29_152538
156	5000	2029	0	0	0	0	0	2741	NaN	-0.0	9999.0	9999.0	0.0	1373.0	7.517985	4.4191337	22.982286	0.0	2971	2971	2971	0.0	20	90	240	393	541	5000	0	230	2020-02-29_152538
157	5000	2029	0	0	0	0	0	2741	NaN	-0.0	9999.0	9999.0	0.0	1373.0	7.517985	4.4191337	22.982286	0.0	2971	2971	2971	0.0	20	90	240	393	541	5000	0	230	2020-02-29_152539
157	5000	2029	0	0	0	0	0	2741	NaN	-0.0	9999.0	9999.0	0.0	1373.0	7.517985	4.4191337	22.982286	0.0	2971	2971	2971	0.0	20	90	240	393	541	5000	0	230	2020-02-29_152539
157	5000	2029	0	0	0	0	0	2741	NaN	-0.0	9999.0	9999.0	0.0	1373.0	7.517985	4.4191337	22.982286	0.0	2971	2971	2971	0.0	20	90	240	393	541	5000	0	230	2020-02-29_152539
158	5000	2029	0	0	0	0	0	2741	NaN	-0.0	9999.0	9999.0	0.0	1373.0	7.517985	4.4191337	22.982286	0.0	2971	2971	2971	0.0	20	90	240	393	541	5000	0	230	2020-02-29_152539
158	5000	2029	0	0	0	0	0	2741	NaN	-0.0	9999.0	9999.0	0.0	1373.0	7.517985	4.4191337	22.982286	0.0	2971	2971	2971	0.0	20	90	240	393	541	5000	0	230	2020-02-29_152539
158	5000	2029	0	0	0	0	0	2741	NaN	-0.0	9999.0	9999.0	0.0	1373.0	7.517985	4.4191337	22.982286	0.0	2971	2971	2971	0.0	20	90	240	393	541	5000	0	230	2020-02-29_152539
159	5000	2029	0	0	0	0	0	2741	NaN	-0.0	9999.0	9999.0	0.0	1373.0	7.517985	4.4191337	22.982286	0.0	2971	2971	2971	0.0	20	90	240	393	541	5000	0	230	2020-02-29_152539
159	5000	2029	0	0	0	0	0	2741	NaN	-0.0	9999.0	9999.0	0.0	1373.0	7.517985	4.4191337	22.982286	0.0	2971	2971	2971	0.0	20	90	240	393	541	5000	0	230	2020-02-29_152539
159	5000	2029	0	0	0	0	0	2741	NaN	-0.0	9999.0	9999.0	0.0	1373.0	7.517985	4.4191337	22.982286	0.0	2971	2971	2971	0.0	20	90	240	393	541	5000	0	230	2020-02-29_152540
