# Supplementary material for: Discrete simulation analysis of COVID-19 and prediction of isolation bed numbers
Source: PeerJ. 2021 Jun 23;9:e11629. doi: 10.7717/peerj.11629 (PMC8234972; doi:10.7717/peerj.11629)
Supplement: Supplemental Information 3 [file peerj-09-11629-s003.zip › raw_data/Hospital response time_output_2020-02-29_152911.csv]

worldTime(Day)	CITY_PERSON_SIZE	NORMAL	SHADOW	SUPER	CONFIRMED	DIAGNOSIS	FREEZE	CURED	shadow_average	shadow_std	shadow_max	shadow_min	real_countTmp	max_count	count_shadow_average	count_shadow_std	count_shadow_max	count_shadow_min	sum_confirmed_mark	sum_diagnosis_mark	sum_freeze_mark	r0	G1num	G2num	G3Num	G4Num	G5Num	BED_CanUse	BED_Need	DEATH	recordTime
0	5000	4972	28	0	0	0	0	0	NaN	-0.0	9999.0	9999.0	0.0	0.0	NaN	-0.0	9999.0	9999.0	0	0	0	0.0	0	0	0	0	0	5000	0	0	2020-02-29_152913
0	5000	4965	34	0	1	0	0	0	NaN	-0.0	9999.0	9999.0	0.0	0.0	NaN	-0.0	9999.0	9999.0	1	0	0	0.0	0	0	0	0	0	5000	0	0	2020-02-29_152913
0	5000	4955	42	0	3	0	0	0	NaN	-0.0	9999.0	9999.0	0.0	0.0	NaN	-0.0	9999.0	9999.0	3	0	0	0.0	0	0	0	0	0	5000	0	0	2020-02-29_152914
1	5000	4949	48	0	3	0	0	0	NaN	-0.0	9999.0	9999.0	0.0	0.0	NaN	-0.0	9999.0	9999.0	3	0	0	0.0	0	0	0	0	0	5000	0	0	2020-02-29_152914
1	5000	4944	52	0	4	0	0	0	NaN	-0.0	9999.0	9999.0	0.0	0.0	NaN	-0.0	9999.0	9999.0	4	0	0	0.0	0	0	0	0	0	5000	0	0	2020-02-29_152914
1	5000	4938	58	0	4	0	0	0	NaN	-0.0	9999.0	9999.0	0.0	0.0	NaN	-0.0	9999.0	9999.0	4	0	0	0.0	0	0	0	0	0	5000	0	0	2020-02-29_152914
2	5000	4929	64	0	7	0	0	0	NaN	-0.0	9999.0	9999.0	0.0	0.0	NaN	-0.0	9999.0	9999.0	7	0	0	0.0	0	0	0	0	0	5000	0	0	2020-02-29_152914
2	5000	4917	74	0	9	0	0	0	NaN	-0.0	9999.0	9999.0	0.0	0.0	NaN	-0.0	9999.0	9999.0	9	0	0	0.0	0	0	0	0	0	5000	0	0	2020-02-29_152915
2	5000	4906	82	0	12	0	0	0	NaN	-0.0	9999.0	9999.0	0.0	0.0	NaN	-0.0	9999.0	9999.0	12	0	0	0.0	0	0	0	0	0	5000	0	0	2020-02-29_152915
3	5000	4892	94	0	14	0	0	0	NaN	-0.0	9999.0	9999.0	0.0	0.0	NaN	-0.0	9999.0	9999.0	14	0	0	0.0	0	0	0	0	0	5000	0	0	2020-02-29_152915
3	5000	4874	110	0	16	0	0	0	NaN	-0.0	9999.0	9999.0	0.0	0.0	NaN	-0.0	9999.0	9999.0	16	0	0	0.0	0	0	0	0	0	5000	0	0	2020-02-29_152915
3	5000	4856	127	0	17	0	0	0	NaN	-0.0	9999.0	9999.0	0.0	0.0	NaN	-0.0	9999.0	9999.0	17	0	0	0.0	0	0	0	0	0	5000	0	0	2020-02-29_152915
4	5000	4832	146	0	22	0	0	0	NaN	-0.0	9999.0	9999.0	0.0	0.0	NaN	-0.0	9999.0	9999.0	22	0	0	0.0	0	0	0	0	0	5000	0	0	2020-02-29_152915
4	5000	4806	168	0	26	0	0	0	NaN	-0.0	9999.0	9999.0	0.0	0.0	NaN	-0.0	9999.0	9999.0	26	0	0	0.0	0	0	0	0	0	5000	0	0	2020-02-29_152916
4	5000	4783	184	0	33	0	0	0	NaN	-0.0	9999.0	9999.0	0.0	0.0	NaN	-0.0	9999.0	9999.0	33	0	0	0.0	0	0	0	0	0	5000	0	0	2020-02-29_152916
5	5000	4757	208	0	35	0	0	0	NaN	-0.0	9999.0	9999.0	0.0	0.0	NaN	-0.0	9999.0	9999.0	35	0	0	0.0	0	0	0	0	0	5000	0	0	2020-02-29_152916
5	5000	4723	237	0	40	0	0	0	NaN	-0.0	9999.0	9999.0	0.0	0.0	NaN	-0.0	9999.0	9999.0	40	0	0	0.0	0	0	0	0	0	5000	0	0	2020-02-29_152916
5	5000	4693	263	0	44	0	0	0	NaN	-0.0	9999.0	9999.0	0.0	0.0	NaN	-0.0	9999.0	9999.0	44	0	0	0.0	0	0	0	0	0	5000	0	0	2020-02-29_152917
6	5000	4673	272	0	55	0	0	0	NaN	-0.0	9999.0	9999.0	0.0	0.0	NaN	-0.0	9999.0	9999.0	55	0	0	0.0	0	0	0	0	0	5000	0	0	2020-02-29_152917
6	5000	4641	299	0	60	0	0	0	NaN	-0.0	9999.0	9999.0	0.0	0.0	NaN	-0.0	9999.0	9999.0	60	0	0	0.0	0	0	0	0	0	5000	0	0	2020-02-29_152917
6	5000	4610	320	0	70	0	0	0	NaN	-0.0	9999.0	9999.0	0.0	0.0	NaN	-0.0	9999.0	9999.0	70	0	0	0.0	0	0	0	0	0	5000	0	0	2020-02-29_152917
7	5000	4573	342	0	84	0	1	0	0.0	NaN	0.0	0.0	1.0	1.0	0.0	NaN	0.0	0.0	85	1	1	3.0	1	0	0	0	0	4999	0	0	2020-02-29_152918
7	5000	4531	377	0	90	0	2	0	0.0	0.0	0.0	0.0	2.0	2.0	0.0	0.0	0.0	0.0	92	2	2	3.0	1	1	0	0	0	4998	0	0	2020-02-29_152918
7	5000	4481	415	0	101	0	3	0	0.087338634	0.1512749606316225	0.2620159	0.0	3.0	3.0	0.087338634	0.15127496	0.2620159	0.0	104	3	3	2.3333333	1	2	0	0	0	4997	0	0	2020-02-29_152918
8	5000	4435	451	0	110	0	4	0	0.06550398	0.1310079499773497	0.2620159	0.0	4.0	4.0	0.06550398	0.13100795	0.2620159	0.0	114	4	4	3.0	1	2	1	0	0	4996	0	0	2020-02-29_152919
8	5000	4391	479	0	126	0	4	0	0.06550398	0.1310079499773497	0.2620159	0.0	4.0	4.0	0.06550398	0.13100795	0.2620159	0.0	130	4	4	3.0	1	2	1	0	0	4996	0	0	2020-02-29_152919
8	5000	4333	517	0	145	0	5	0	0.05240318	0.1171770806448913	0.2620159	0.0	5.0	5.0	0.05240318	0.117177084	0.2620159	0.0	150	5	5	2.8	1	3	1	0	0	4995	0	0	2020-02-29_152919
9	5000	4294	538	0	160	0	8	0	0.24779364	0.5981328472631163	1.7107924	0.0	8.0	8.0	0.24779364	0.59813285	1.7107924	0.0	168	8	8	2.625	2	4	1	1	0	4992	0	0	2020-02-29_152919
9	5000	4246	573	0	171	0	10	0	0.42646027	0.8423217765476739	2.282254	0.0	10.0	10.0	0.42646027	0.84232175	2.282254	0.0	181	10	10	2.4	3	5	1	1	0	4990	0	0	2020-02-29_152920
9	5000	4184	617	0	186	0	13	0	0.4983805	0.8516912450497414	2.282254	0.0	13.0	13.0	0.4983805	0.85169125	2.282254	0.0	199	13	13	2.0769231	3	7	1	1	1	4987	0	0	2020-02-29_152920
10	5000	4121	667	0	197	0	15	0	0.44743374	0.8010995371880895	2.282254	0.0	15.0	15.0	0.44743374	0.80109954	2.282254	0.0	212	15	15	1.9333333	3	8	2	1	1	4985	0	0	2020-02-29_152920
10	5000	4063	707	0	214	0	16	0	0.5243294	0.83281667110694	2.282254	0.0	16.0	16.0	0.5243294	0.83281666	2.282254	0.0	230	16	16	1.9375	3	9	2	1	1	4984	0	0	2020-02-29_152921
10	5000	4011	739	0	232	0	18	0	0.5982802	0.908227210597123	2.3797724	0.0	18.0	18.0	0.5982802	0.9082272	2.3797724	0.0	250	18	18	1.9444444	3	9	4	1	1	4982	0	0	2020-02-29_152921
11	5000	3972	752	0	252	0	24	0	0.7543308	1.0532583090062584	3.6942642	0.0	24.0	24.0	0.7543308	1.0532583	3.6942642	0.0	276	24	24	2.5416667	4	9	5	4	2	4976	0	0	2020-02-29_152921
11	5000	3899	807	0	265	0	29	0	0.78623277	1.1203484799447836	3.6942642	0.0	29.0	29.0	0.78623277	1.1203485	3.6942642	0.0	294	29	29	2.7586207	4	9	8	5	2	4971	0	0	2020-02-29_152922
11	5000	3852	820	0	294	0	34	0	0.96367925	1.3127142413442845	4.625175	0.0	34.0	34.0	0.96367925	1.3127142	4.625175	0.0	328	34	34	2.7058823	5	10	8	7	2	4966	0	0	2020-02-29_152922
12	5000	3810	835	0	319	0	36	0	0.93709904	1.2847403459158393	4.625175	0.0	36.0	36.0	0.93709904	1.2847403	4.625175	0.0	355	36	36	2.75	5	10	9	8	2	4964	0	0	2020-02-29_152923
12	5000	3749	864	0	345	0	42	0	0.89723015	1.217112443639593	4.625175	0.0	42.0	42.0	0.89723015	1.2171124	4.625175	0.0	387	42	42	2.5	5	10	11	11	2	4958	0	0	2020-02-29_152923
12	5000	3687	904	0	360	0	49	0	0.91003746	1.3491212262910495	5.637913	0.0	49.0	49.0	0.91003746	1.3491212	5.637913	0.0	409	49	49	2.3469388	5	11	14	14	2	4951	0	0	2020-02-29_152924
13	5000	3630	934	0	378	0	58	0	1.1071397	1.5801667706080773	5.722095	0.0	58.0	58.0	1.1071397	1.5801668	5.722095	0.0	436	58	58	2.3965516	7	14	15	15	2	4942	0	0	2020-02-29_152924
13	5000	3585	947	0	405	0	62	0	1.1634351	1.666143629337565	6.019415	0.0	62.0	62.0	1.1634351	1.6661437	6.019415	0.0	468	63	63	2.3387096	8	14	17	15	4	4938	0	1	2020-02-29_152924
13	5000	3524	973	0	429	0	73	0	1.3806648	1.8749976476018773	6.5413384	0.0	73.0	73.0	1.3806648	1.8749976	6.5413384	0.0	503	74	74	2.3972602	9	15	21	17	4	4927	0	1	2020-02-29_152925
14	5000	3471	983	0	460	0	85	0	1.5568433	1.9056750196458785	6.5413384	0.0	85.0	85.0	1.5568433	1.905675	6.5413384	0.0	546	86	86	2.3882353	9	18	22	21	6	4915	0	1	2020-02-29_152925
14	5000	3415	1009	0	479	0	96	0	1.5166997	1.8637243099987777	6.5413384	0.0	96.0	96.0	1.5166997	1.8637244	6.5413384	0.0	576	97	97	2.2708333	9	20	26	25	6	4904	0	1	2020-02-29_152926
14	5000	3363	1018	0	512	0	106	0	1.5945225	1.9898977846702752	7.5710855	0.0	106.0	106.0	1.5945225	1.9898977	7.5710855	0.0	619	107	107	2.2924528	9	22	28	27	7	4894	0	1	2020-02-29_152926
15	5000	3311	1034	0	533	0	121	0	1.6042483	2.0205333001956953	7.9022126	0.0	121.0	121.0	1.6042483	2.0205333	7.9022126	0.0	655	122	122	2.198347	10	23	30	32	12	4879	0	1	2020-02-29_152927
15	5000	3276	1019	0	574	0	130	0	1.7469875	2.1248709695574615	8.198602	0.0	130.0	130.0	1.7469875	2.124871	8.198602	0.0	705	131	131	2.1923077	11	25	31	34	13	4870	0	1	2020-02-29_152927
15	5000	3219	1036	0	588	0	156	0	1.9335296	2.2895459390443835	8.665344	0.0	156.0	156.0	1.9335296	2.289546	8.665344	0.0	745	157	157	2.1346154	13	30	37	40	18	4844	0	1	2020-02-29_152928
16	5000	3181	1028	0	621	0	168	0	2.0447109	2.3566157899442994	8.964199	0.0	168.0	168.0	2.0447109	2.3566158	8.964199	0.0	791	170	170	2.142857	14	31	38	46	20	4832	0	2	2020-02-29_152928
16	5000	3130	1037	0	649	0	182	0	2.1838083	2.4519389984856725	9.041932	0.0	182.0	182.0	2.1838083	2.451939	9.041932	0.0	833	184	184	2.098901	15	31	41	48	24	4818	0	2	2020-02-29_152929
16	5000	3080	1037	0	679	0	200	1	2.2685258	2.4569321750382196	9.041932	0.0	200.0	200.0	2.2685258	2.456932	9.041932	0.0	883	204	204	2.09	15	32	45	57	27	4800	0	3	2020-02-29_152929
17	5000	3036	1035	0	712	0	213	1	2.2955675	2.4806860640841397	9.041932	0.0	213.0	213.0	2.2955675	2.480686	9.041932	0.0	929	217	217	2.1267605	15	33	47	60	29	4787	0	3	2020-02-29_152930
17	5000	2995	1039	0	734	0	228	1	2.3897245	2.541061506509534	9.434118	0.0	228.0	228.0	2.3897245	2.5410614	9.434118	0.0	966	232	232	2.0701754	15	37	48	62	32	4772	0	3	2020-02-29_152930
17	5000	2948	1041	0	752	0	254	1	2.5011644	2.6447162422602535	10.448104	0.0	254.0	254.0	2.5011644	2.6447163	10.448104	0.0	1011	259	259	2.023622	15	39	54	67	36	4746	0	4	2020-02-29_152931
18	5000	2911	1036	0	774	0	274	1	2.6397004	2.7578998152010588	10.815118	0.0	274.0	274.0	2.6397004	2.7578998	10.815118	0.0	1053	279	279	2.0583942	16	41	58	73	39	4726	0	4	2020-02-29_152931
18	5000	2872	1021	0	806	0	296	1	2.666317	2.781477758104376	11.317706	0.0	296.0	296.0	2.666317	2.7814777	11.317706	0.0	1107	301	301	2.0067568	16	43	64	78	42	4704	0	4	2020-02-29_152932
18	5000	2830	1021	0	816	0	328	1	2.8277152	2.8755565602167974	11.484097	0.0	328.0	328.0	2.8277152	2.8755565	11.484097	0.0	1149	333	333	1.9664634	17	47	69	89	48	4672	0	4	2020-02-29_152932
19	5000	2785	1022	0	833	0	355	1	2.9070385	2.9284478171442316	11.484097	0.0	355.0	355.0	2.9070385	2.9284477	11.484097	0.0	1193	360	360	1.9521127	17	51	75	93	56	4645	0	4	2020-02-29_152933
19	5000	2743	1024	0	842	0	385	1	2.993485	2.9559025695395227	11.484097	0.0	385.0	385.0	2.993485	2.9559026	11.484097	0.0	1233	391	391	1.9402597	17	53	82	102	63	4615	0	5	2020-02-29_152933
19	5000	2715	1004	0	869	0	406	1	3.0777526	2.992975753660479	12.215064	0.0	406.0	406.0	3.0777526	2.9929757	12.215064	0.0	1281	412	412	1.9581281	17	55	86	108	68	4594	0	5	2020-02-29_152934
20	5000	2656	1026	0	880	0	431	1	3.1471882	3.003424755939027	12.215064	0.0	431.0	431.0	3.1471882	3.0034246	12.215064	0.0	1318	438	438	1.8863109	17	55	91	113	74	4569	0	6	2020-02-29_152934
20	5000	2624	1012	0	893	0	464	1	3.2393587	3.024269640057567	13.211274	0.0	464.0	464.0	3.2393587	3.0242696	13.211274	0.0	1364	471	471	1.8491379	18	60	96	116	82	4536	0	6	2020-02-29_152935
20	5000	2591	1008	0	893	0	501	1	3.3782363	3.1032654821706815	13.388299	0.0	501.0	501.0	3.3782363	3.1032655	13.388299	0.0	1401	508	508	1.8662674	19	64	103	124	92	4499	0	6	2020-02-29_152935
21	5000	2560	995	0	895	0	540	2	3.4746144	3.122219374471733	13.388299	0.0	540.0	540.0	3.4746144	3.1222193	13.388299	0.0	1445	550	550	1.8462963	19	65	112	135	98	4460	0	8	2020-02-29_152936
21	5000	2521	997	0	901	0	570	3	3.5330014	3.1538084047574064	13.74911	0.0	570.0	570.0	3.5330014	3.1538084	13.74911	0.0	1482	581	581	1.7894737	19	70	117	138	108	4430	0	8	2020-02-29_152936
21	5000	2486	994	0	894	0	614	4	3.6692514	3.254791835334085	14.664799	0.0	614.0	614.0	3.6692514	3.2547917	14.664799	0.0	1520	626	626	1.776873	19	73	125	153	116	4386	0	8	2020-02-29_152937
22	5000	2465	964	0	913	0	643	4	3.7292883	3.2534951709402526	13.74911	0.0	643.0	643.0	3.7292883	3.2534952	13.74911	0.0	1571	658	658	1.7791601	19	74	129	161	124	4357	0	11	2020-02-29_152937
22	5000	2429	948	0	914	0	691	5	3.8957796	3.355188644495109	14.437239	0.0	691.0	691.0	3.8957796	3.3551886	14.437239	0.0	1623	709	709	1.723589	19	77	136	173	140	4309	0	13	2020-02-29_152938
22	5000	2405	925	0	920	0	730	6	3.978842	3.3766313071877088	14.437239	0.0	730.0	730.0	3.978842	3.3766313	14.437239	0.0	1670	750	750	1.6890411	19	78	140	184	150	4270	0	14	2020-02-29_152938
23	5000	2381	901	0	923	0	772	8	4.081278	3.429339901769032	15.1708355	0.0	772.0	772.0	4.081278	3.42934	15.1708355	0.0	1718	795	795	1.6606218	19	81	151	189	161	4228	0	15	2020-02-29_152939
23	5000	2363	890	0	912	0	811	9	4.1661305	3.4914767162820026	16.134497	0.0	811.0	811.0	4.1661305	3.4914768	16.134497	0.0	1747	835	835	1.6646116	20	83	159	200	172	4189	0	15	2020-02-29_152939
23	5000	2331	873	0	911	0	860	9	4.2925363	3.508044534668047	16.134497	0.0	860.0	860.0	4.2925363	3.5080445	16.134497	0.0	1796	885	885	1.6662791	20	88	169	210	184	4140	0	16	2020-02-29_152940
24	5000	2313	846	0	908	0	907	10	4.39439	3.534970914081659	16.134497	0.0	907.0	907.0	4.39439	3.534971	16.134497	0.0	1841	933	933	1.6493936	20	93	177	223	192	4093	0	16	2020-02-29_152940
24	5000	2296	814	0	922	0	935	13	4.44865	3.541472635376987	16.134497	0.0	935.0	935.0	4.44865	3.5414727	16.134497	0.0	1890	968	968	1.6491978	20	93	181	233	203	4065	0	20	2020-02-29_152941
24	5000	2273	794	0	915	0	983	15	4.50601	3.543350283300195	16.134497	0.0	983.0	983.0	4.50601	3.5433502	16.134497	0.0	1933	1018	1018	1.6002035	20	95	187	243	219	4017	0	20	2020-02-29_152941
25	5000	2247	786	0	911	0	1019	17	4.568638	3.547760840215997	16.134497	0.0	1019.0	1019.0	4.568638	3.5477607	16.134497	0.0	1967	1056	1056	1.5691855	20	95	190	251	231	3981	0	20	2020-02-29_152942
25	5000	2234	774	0	880	0	1073	18	4.63892	3.572324223608706	16.134497	0.0	1073.0	1073.0	4.63892	3.5723243	16.134497	0.0	1992	1112	1112	1.5386766	20	98	194	261	246	3927	0	21	2020-02-29_152942
25	5000	2217	752	0	880	0	1107	22	4.7155237	3.612314323748637	18.194662	0.0	1107.0	1107.0	4.7155237	3.6123142	18.194662	0.0	2031	1151	1151	1.5248419	20	101	198	274	251	3893	0	22	2020-02-29_152943
26	5000	2202	726	0	876	0	1143	28	4.833255	3.662818681307972	18.194662	0.0	1143.0	1143.0	4.833255	3.6628187	18.194662	0.0	2072	1196	1196	1.5100613	20	103	205	282	265	3857	0	25	2020-02-29_152943
26	5000	2187	703	0	872	0	1178	34	4.892684	3.6737649152672964	18.194662	0.0	1178.0	1178.0	4.892684	3.673765	18.194662	0.0	2110	1238	1238	1.4745331	20	104	211	294	271	3822	0	26	2020-02-29_152944
26	5000	2177	676	0	863	0	1217	37	4.953143	3.6807489180404915	18.194662	0.0	1217.0	1217.0	4.953143	3.680749	18.194662	0.0	2147	1284	1284	1.4511093	20	104	214	306	281	3783	0	30	2020-02-29_152944
27	5000	2161	656	0	858	0	1248	44	5.020452	3.6981185356523323	18.194662	0.0	1248.0	1248.0	5.020452	3.6981184	18.194662	0.0	2183	1325	1325	1.4366987	20	105	220	311	292	3752	0	33	2020-02-29_152945
27	5000	2150	627	0	856	0	1283	49	5.056057	3.717820892952972	18.194662	0.0	1283.0	1283.0	5.056057	3.717821	18.194662	0.0	2223	1367	1367	1.410756	20	107	225	313	308	3717	0	35	2020-02-29_152945
27	5000	2139	612	0	846	0	1305	59	5.1533227	3.7618910135060477	18.194662	0.0	1305.0	1305.0	5.1533227	3.7618911	18.194662	0.0	2249	1403	1403	1.3977011	20	107	231	322	320	3695	0	39	2020-02-29_152946
28	5000	2130	583	0	840	0	1337	67	5.2421217	3.801825541635971	18.194662	0.0	1337.0	1337.0	5.2421217	3.8018255	18.194662	0.0	2287	1447	1447	1.3732237	20	108	233	332	332	3663	0	43	2020-02-29_152946
28	5000	2117	565	0	831	0	1368	76	5.314299	3.8094321242720723	18.194662	0.0	1368.0	1368.0	5.314299	3.809432	18.194662	0.0	2318	1487	1487	1.3516082	20	108	237	339	343	3632	0	43	2020-02-29_152947
28	5000	2105	551	0	822	0	1394	85	5.3679533	3.8256581357341366	18.194662	0.0	1394.0	1394.0	5.3679533	3.825658	18.194662	0.0	2344	1522	1522	1.3335725	20	108	243	349	351	3606	0	43	2020-02-29_152947
29	5000	2088	540	0	798	0	1428	99	5.5151653	3.887064948071033	18.194662	0.0	1428.0	1428.0	5.5151653	3.887065	18.194662	0.0	2372	1574	1574	1.3193277	20	108	249	364	364	3572	0	47	2020-02-29_152948
29	5000	2064	543	0	769	0	1462	114	5.6310625	3.9254185447341503	18.194662	0.0	1462.0	1462.0	5.6310625	3.9254186	18.194662	0.0	2393	1624	1624	1.2948016	20	108	252	371	380	3538	0	48	2020-02-29_152948
29	5000	2049	524	0	756	0	1496	123	5.7284307	3.9615981173706514	18.194662	0.0	1496.0	1496.0	5.7284307	3.9615982	18.194662	0.0	2427	1671	1671	1.2727273	20	110	258	383	389	3504	0	52	2020-02-29_152949
30	5000	2037	501	0	743	0	1531	135	5.8191447	3.9596150916331703	18.194662	0.0	1531.0	1531.0	5.8191447	3.959615	18.194662	0.0	2462	1719	1719	1.2743305	20	110	266	401	400	3469	0	53	2020-02-29_152949
30	5000	2026	487	0	737	0	1551	144	5.885834	3.9727475916321247	18.194662	0.0	1551.0	1551.0	5.885834	3.9727476	18.194662	0.0	2487	1750	1750	1.2695036	20	110	268	409	408	3449	0	55	2020-02-29_152950
30	5000	2019	465	0	718	0	1591	152	5.947917	4.004936986229855	18.194662	0.0	1591.0	1591.0	5.947917	4.004937	18.194662	0.0	2516	1798	1798	1.2407291	20	111	276	421	416	3409	0	55	2020-02-29_152950
31	5000	2013	440	0	706	0	1607	176	6.0789623	4.009054426547428	18.194662	0.0	1607.0	1607.0	6.0789623	4.0090547	18.194662	0.0	2547	1841	1841	1.2289982	20	111	282	432	426	3393	0	58	2020-02-29_152951
31	5000	2002	424	0	681	0	1631	203	6.1776657	4.047167439738356	18.194662	0.0	1631.0	1631.0	6.1776657	4.0471673	18.194662	0.0	2574	1893	1893	1.2066216	20	111	287	443	438	3369	0	59	2020-02-29_152951
31	5000	1995	404	0	666	0	1648	224	6.2490726	4.080744928533629	18.194662	0.0	1648.0	1648.0	6.2490726	4.0807447	18.194662	0.0	2601	1935	1935	1.1887136	20	113	290	451	451	3352	0	63	2020-02-29_152952
32	5000	1980	391	0	661	0	1660	244	6.3101697	4.08543705109227	18.210882	0.0	1660.0	1660.0	6.3101697	4.085437	18.210882	0.0	2629	1968	1968	1.1692771	20	113	296	459	456	3340	0	64	2020-02-29_152952
32	5000	1967	380	0	658	0	1663	265	6.359674	4.085244698076734	18.210882	0.0	1663.0	1663.0	6.359674	4.0852447	18.210882	0.0	2653	1995	1995	1.1593505	20	113	296	464	465	3337	0	67	2020-02-29_152953
32	5000	1956	373	0	640	0	1685	279	6.4141173	4.0918567735025135	18.210882	0.0	1685.0	1685.0	6.4141173	4.091857	18.210882	0.0	2671	2031	2031	1.1299703	20	113	298	470	475	3315	0	67	2020-02-29_152953
33	5000	1948	360	0	620	0	1700	300	6.4862385	4.1207514760855375	18.210882	0.0	1700.0	1700.0	6.4862385	4.1207514	18.210882	0.0	2692	2072	2072	1.1152941	20	113	302	483	483	3300	0	72	2020-02-29_152954
33	5000	1940	346	0	603	0	1713	323	6.569773	4.146441595545925	19.102453	0.0	1713.0	1713.0	6.569773	4.1464415	19.102453	0.0	2714	2111	2111	1.0899007	20	115	306	488	493	3287	0	75	2020-02-29_152954
33	5000	1931	331	0	591	0	1724	345	6.6095614	4.167523918975676	19.102453	0.0	1724.0	1724.0	6.6095614	4.167524	19.102453	0.0	2738	2147	2147	1.0580046	20	116	310	495	500	3276	0	78	2020-02-29_152955
34	5000	1921	319	0	574	0	1740	365	6.675015	4.16339667116054	19.102453	0.0	1740.0	1740.0	6.675015	4.163397	19.102453	0.0	2760	2186	2186	1.0425287	20	116	314	504	509	3260	0	81	2020-02-29_152955
34	5000	1914	307	0	555	0	1751	390	6.7308593	4.191559147956797	19.102453	0.0	1751.0	1751.0	6.7308593	4.1915593	19.102453	0.0	2779	2224	2224	1.0302684	20	116	315	510	526	3249	0	83	2020-02-29_152956
34	5000	1905	306	0	540	0	1738	423	6.81616	4.205526693881424	19.370153	0.0	1738.0	1751.0	6.7308593	4.1915593	19.102453	0.0	2789	2249	2249	1.004603	20	116	315	516	532	3262	0	88	2020-02-29_152956
35	5000	1897	288	0	526	0	1745	451	6.892982	4.20661140691752	19.370153	0.0	1745.0	1751.0	6.7308593	4.1915593	19.102453	0.0	2815	2289	2289	0.9765043	20	116	316	525	541	3255	0	93	2020-02-29_152957
35	5000	1890	276	0	516	0	1742	480	6.9964275	4.235669828405381	19.370153	0.0	1742.0	1751.0	6.7308593	4.1915593	19.102453	0.0	2834	2318	2318	0.9598163	20	116	317	532	546	3258	0	96	2020-02-29_152957
35	5000	1885	266	0	505	0	1723	519	7.091274	4.255721336391468	19.370153	0.0	1723.0	1751.0	6.7308593	4.1915593	19.102453	0.0	2849	2344	2344	0.960534	20	116	321	536	554	3277	0	102	2020-02-29_152958
36	5000	1876	257	0	493	0	1726	543	7.138999	4.25836435643869	19.370153	0.0	1726.0	1751.0	6.7308593	4.1915593	19.102453	0.0	2867	2374	2374	0.9362688	20	116	324	539	564	3274	0	105	2020-02-29_152958
36	5000	1874	243	0	487	0	1720	566	7.183176	4.2940640219476185	19.682724	0.0	1720.0	1751.0	6.7308593	4.1915593	19.102453	0.0	2883	2396	2396	0.9226744	20	117	326	544	574	3280	0	110	2020-02-29_152959
36	5000	1868	239	0	464	0	1715	598	7.2534485	4.314820922813283	19.682724	0.0	1715.0	1751.0	6.7308593	4.1915593	19.102453	0.0	2893	2429	2429	0.9177843	20	117	328	549	581	3285	0	116	2020-02-29_152959
37	5000	1858	239	0	441	0	1701	641	7.3623695	4.359199110194925	21.344578	0.0	1701.0	1751.0	6.7308593	4.1915593	19.102453	0.0	2903	2462	2462	0.898883	20	117	329	555	590	3299	0	120	2020-02-29_153000
37	5000	1852	231	0	428	0	1681	686	7.434296	4.377241595804041	21.344578	0.0	1681.0	1751.0	6.7308593	4.1915593	19.102453	0.0	2917	2489	2489	0.8774539	20	117	330	558	595	3319	0	122	2020-02-29_153000
37	5000	1848	228	0	408	0	1671	719	7.545711	4.411763954910514	21.344578	0.0	1671.0	1751.0	6.7308593	4.1915593	19.102453	0.0	2924	2516	2516	0.866547	20	117	331	561	602	3329	0	126	2020-02-29_153001
38	5000	1842	219	0	391	0	1663	753	7.6162186	4.406863988208768	21.344578	0.0	1663.0	1751.0	6.7308593	4.1915593	19.102453	0.0	2939	2548	2548	0.8496693	20	117	332	564	610	3337	0	132	2020-02-29_153001
38	5000	1835	215	0	376	0	1641	797	7.7182846	4.419626048222624	21.344578	0.0	1641.0	1751.0	6.7308593	4.1915593	19.102453	0.0	2950	2574	2574	0.82998174	20	117	333	569	616	3359	0	136	2020-02-29_153002
38	5000	1832	199	0	368	0	1629	835	7.769928	4.460592440272132	21.475195	0.0	1629.0	1751.0	6.7308593	4.1915593	19.102453	0.0	2969	2601	2601	0.8232044	20	117	335	570	623	3371	0	137	2020-02-29_153002
39	5000	1826	196	0	349	0	1607	881	7.8790507	4.4652741258974435	21.475195	0.0	1607.0	1751.0	6.7308593	4.1915593	19.102453	0.0	2978	2629	2629	0.82140636	20	118	335	574	631	3393	0	141	2020-02-29_153003
39	5000	1820	186	0	341	0	1591	918	7.950083	4.463015204429156	21.475195	0.0	1591.0	1751.0	6.7308593	4.1915593	19.102453	0.0	2994	2653	2653	0.8020113	20	118	337	576	636	3409	0	144	2020-02-29_153003
39	5000	1815	177	0	336	0	1568	955	8.000979	4.47681962850929	21.475195	0.0	1568.0	1751.0	6.7308593	4.1915593	19.102453	0.0	3008	2672	2672	0.7927296	20	118	337	582	639	3432	0	149	2020-02-29_153004
40	5000	1811	174	0	322	0	1539	1003	8.083576	4.499729572223705	21.475195	0.0	1539.0	1751.0	6.7308593	4.1915593	19.102453	0.0	3015	2693	2693	0.77907735	20	118	337	587	646	3461	0	151	2020-02-29_153004
40	5000	1808	166	0	311	0	1509	1050	8.137207	4.508861717149352	21.475195	0.0	1509.0	1751.0	6.7308593	4.1915593	19.102453	0.0	3026	2715	2715	0.75215375	20	118	337	589	652	3491	0	156	2020-02-29_153005
40	5000	1805	156	0	301	0	1492	1087	8.222138	4.495939329993719	21.475195	0.0	1492.0	1751.0	6.7308593	4.1915593	19.102453	0.0	3039	2738	2738	0.7339142	20	118	339	595	656	3508	0	159	2020-02-29_153005
41	5000	1797	154	0	289	0	1471	1127	8.32185	4.5019075800977095	21.475195	0.0	1471.0	1751.0	6.7308593	4.1915593	19.102453	0.0	3049	2760	2760	0.72807616	20	118	341	598	660	3529	0	162	2020-02-29_153006
41	5000	1793	150	0	278	0	1451	1165	8.430755	4.504159276758013	21.475195	0.0	1451.0	1751.0	6.7308593	4.1915593	19.102453	0.0	3057	2779	2779	0.7263956	20	118	341	600	662	3549	0	163	2020-02-29_153007
41	5000	1789	143	0	278	0	1416	1210	8.514196	4.542180840087459	21.475195	0.0	1416.0	1751.0	6.7308593	4.1915593	19.102453	0.0	3068	2790	2790	0.7245763	20	118	342	602	665	3584	0	164	2020-02-29_153007
42	5000	1787	137	0	261	0	1405	1244	8.595563	4.5704763008173455	21.475195	0.0	1405.0	1751.0	6.7308593	4.1915593	19.102453	0.0	3076	2815	2815	0.7103203	20	118	343	603	671	3595	0	166	2020-02-29_153008
42	5000	1781	142	0	243	0	1380	1284	8.668428	4.5655697463476175	21.475195	0.0	1380.0	1751.0	6.7308593	4.1915593	19.102453	0.0	3077	2834	2834	0.70507246	20	118	343	603	674	3620	0	170	2020-02-29_153008
42	5000	1776	138	0	237	0	1364	1312	8.69428	4.586953461648174	21.475195	0.0	1364.0	1751.0	6.7308593	4.1915593	19.102453	0.0	3086	2849	2849	0.70307916	20	118	343	606	677	3636	0	173	2020-02-29_153009
43	5000	1774	132	0	227	0	1333	1358	8.75031	4.584546061667691	21.475195	0.0	1333.0	1751.0	6.7308593	4.1915593	19.102453	0.0	3094	2867	2867	0.6924231	20	118	343	607	682	3667	0	176	2020-02-29_153009
43	5000	1770	132	0	215	0	1303	1402	8.8480015	4.60301136464455	21.475195	0.0	1303.0	1751.0	6.7308593	4.1915593	19.102453	0.0	3098	2883	2883	0.686109	20	118	343	610	687	3697	0	178	2020-02-29_153010
43	5000	1768	131	0	208	0	1264	1450	8.919671	4.604470750712294	21.475195	0.0	1264.0	1751.0	6.7308593	4.1915593	19.102453	0.0	3101	2893	2893	0.676424	20	118	343	611	689	3736	0	179	2020-02-29_153010
44	5000	1766	125	0	205	0	1243	1478	8.912258	4.616151954979381	21.475195	0.0	1243.0	1751.0	6.7308593	4.1915593	19.102453	0.0	3109	2904	2904	0.66773933	20	118	343	612	692	3757	0	183	2020-02-29_153011
44	5000	1764	120	0	198	0	1225	1509	8.949468	4.63878248223394	21.551102	0.0	1225.0	1751.0	6.7308593	4.1915593	19.102453	0.0	3116	2918	2918	0.6571429	20	118	343	612	696	3775	0	184	2020-02-29_153011
44	5000	1761	108	0	207	0	1190	1549	8.98461	4.6468267134291406	21.551102	0.0	1190.0	1751.0	6.7308593	4.1915593	19.102453	0.0	3131	2924	2924	0.65966386	20	118	343	613	696	3810	0	185	2020-02-29_153012
45	5000	1755	104	0	202	0	1166	1587	9.0743265	4.638734991346918	21.551102	0.0	1166.0	1751.0	6.7308593	4.1915593	19.102453	0.0	3141	2939	2939	0.6535163	20	118	344	615	699	3834	0	186	2020-02-29_153012
45	5000	1753	98	0	198	0	1140	1624	9.133486	4.63621645539121	21.551102	0.0	1140.0	1751.0	6.7308593	4.1915593	19.102453	0.0	3149	2951	2951	0.654386	20	118	345	615	703	3860	0	187	2020-02-29_153012
45	5000	1753	95	0	182	0	1115	1666	9.153661	4.673051666790467	21.551102	0.0	1115.0	1751.0	6.7308593	4.1915593	19.102453	0.0	3152	2970	2970	0.6367713	20	118	345	617	703	3885	0	189	2020-02-29_153013
46	5000	1750	92	0	180	0	1072	1714	9.172383	4.68172149524698	21.551102	0.0	1072.0	1751.0	6.7308593	4.1915593	19.102453	0.0	3158	2978	2978	0.625	20	118	345	617	705	3928	0	192	2020-02-29_153013
46	5000	1745	90	0	170	0	1049	1753	9.170038	4.679281124754359	21.551102	0.0	1049.0	1751.0	6.7308593	4.1915593	19.102453	0.0	3165	2995	2995	0.61201143	20	118	345	618	706	3951	0	193	2020-02-29_153014
46	5000	1743	81	0	167	0	1023	1793	9.194179	4.715520296647107	21.551102	0.0	1023.0	1751.0	6.7308593	4.1915593	19.102453	0.0	3176	3009	3009	0.6060606	20	118	345	618	709	3977	0	193	2020-02-29_153014
47	5000	1741	77	0	167	0	990	1829	9.237493	4.722830719481994	21.551102	0.0	990.0	1751.0	6.7308593	4.1915593	19.102453	0.0	3182	3015	3015	0.5959596	20	118	345	618	709	4010	0	196	2020-02-29_153015
47	5000	1739	74	0	161	0	969	1860	9.275267	4.71395003374604	21.551102	0.0	969.0	1751.0	6.7308593	4.1915593	19.102453	0.0	3187	3026	3026	0.5872033	20	118	345	619	711	4031	0	197	2020-02-29_153015
47	5000	1735	74	0	152	0	951	1890	9.297652	4.725493406338603	21.551102	0.0	951.0	1751.0	6.7308593	4.1915593	19.102453	0.0	3191	3039	3039	0.58885384	20	118	345	619	714	4049	0	198	2020-02-29_153016
48	5000	1734	71	0	146	0	922	1927	9.270147	4.723123910622889	21.551102	0.0	922.0	1751.0	6.7308593	4.1915593	19.102453	0.0	3195	3049	3049	0.5791757	20	118	345	620	718	4078	0	200	2020-02-29_153016
48	5000	1733	67	0	143	0	890	1964	9.27923	4.744305459775361	21.551102	0.0	890.0	1751.0	6.7308593	4.1915593	19.102453	0.0	3200	3057	3057	0.5887641	20	118	346	621	721	4110	0	203	2020-02-29_153017
48	5000	1731	67	0	134	0	864	2000	9.311125	4.714514239663638	21.551102	0.0	864.0	1751.0	6.7308593	4.1915593	19.102453	0.0	3202	3068	3068	0.5856481	20	118	346	621	723	4136	0	204	2020-02-29_153017
49	5000	1729	69	0	125	0	833	2038	9.284246	4.749013898786174	21.551102	0.0	833.0	1751.0	6.7308593	4.1915593	19.102453	0.0	3202	3077	3077	0.5870348	20	118	346	623	724	4167	0	206	2020-02-29_153017
49	5000	1724	73	0	125	0	813	2059	9.28428	4.766974586375862	21.551102	0.0	813.0	1751.0	6.7308593	4.1915593	19.102453	0.0	3203	3078	3078	0.5879459	20	118	346	623	724	4187	0	206	2020-02-29_153018
49	5000	1724	68	0	122	0	787	2092	9.339975	4.732955669505772	21.551102	0.0	787.0	1751.0	6.7308593	4.1915593	19.102453	0.0	3208	3086	3086	0.5794155	20	118	346	623	725	4213	0	207	2020-02-29_153018
50	5000	1723	67	0	116	0	762	2124	9.366262	4.7454967233157985	21.551102	0.0	762.0	1751.0	6.7308593	4.1915593	19.102453	0.0	3210	3094	3094	0.5721785	20	118	346	623	726	4238	0	208	2020-02-29_153019
50	5000	1723	67	0	112	0	744	2146	9.468191	4.717097921617063	21.551102	0.0	744.0	1751.0	6.7308593	4.1915593	19.102453	0.0	3210	3098	3098	0.5927419	20	118	346	623	726	4256	0	208	2020-02-29_153019
50	5000	1721	69	0	109	0	725	2165	9.480891	4.755023909547784	21.551102	0.0	725.0	1751.0	6.7308593	4.1915593	19.102453	0.0	3210	3101	3101	0.5834483	20	118	346	623	726	4275	0	211	2020-02-29_153019
51	5000	1716	70	0	104	0	691	2206	9.501805	4.788068310345128	21.90012	0.0	691.0	1751.0	6.7308593	4.1915593	19.102453	0.0	3214	3110	3110	0.5803184	20	118	346	624	730	4309	0	213	2020-02-29_153020
51	5000	1713	72	0	99	0	674	2229	9.523198	4.811458524494893	21.90012	0.0	674.0	1751.0	6.7308593	4.1915593	19.102453	0.0	3215	3116	3116	0.58605343	20	118	346	624	731	4326	0	213	2020-02-29_153020
51	5000	1712	70	0	86	0	668	2250	9.569935	4.7675323171575466	21.90012	0.0	668.0	1751.0	6.7308593	4.1915593	19.102453	0.0	3218	3132	3132	0.57185626	20	118	346	624	732	4332	0	214	2020-02-29_153021
52	5000	1710	71	0	78	0	644	2281	9.586124	4.795910468034951	21.90012	0.0	644.0	1751.0	6.7308593	4.1915593	19.102453	0.0	3219	3141	3141	0.5574534	20	118	346	625	732	4356	0	216	2020-02-29_153021
52	5000	1708	70	0	73	0	629	2304	9.561831	4.7694590670085555	21.90012	0.0	629.0	1751.0	6.7308593	4.1915593	19.102453	0.0	3222	3149	3149	0.54689986	20	118	346	626	732	4371	0	216	2020-02-29_153021
52	5000	1707	69	0	72	0	611	2324	9.594253	4.753141067347309	21.90012	0.0	611.0	1751.0	6.7308593	4.1915593	19.102453	0.0	3224	3152	3152	0.5400982	20	118	346	626	733	4389	0	217	2020-02-29_153022
53	5000	1704	70	0	68	0	594	2345	9.599601	4.7428842752241955	21.90012	0.0	594.0	1751.0	6.7308593	4.1915593	19.102453	0.0	3226	3158	3158	0.53872055	20	118	346	626	734	4406	0	219	2020-02-29_153022
53	5000	1704	67	0	64	0	578	2368	9.593831	4.74441501142756	21.90012	0.0	578.0	1751.0	6.7308593	4.1915593	19.102453	0.0	3229	3165	3165	0.5484429	20	118	346	626	735	4422	0	219	2020-02-29_153022
53	5000	1704	60	0	60	0	570	2385	9.584212	4.708610706542494	21.90012	0.0	570.0	1751.0	6.7308593	4.1915593	19.102453	0.0	3236	3176	3176	0.55263156	20	118	346	626	737	4430	0	221	2020-02-29_153023
54	5000	1704	55	0	59	0	560	2399	9.580325	4.7341683219893795	21.90012	0.0	560.0	1751.0	6.7308593	4.1915593	19.102453	0.0	3241	3182	3182	0.5535714	20	118	346	626	738	4440	0	223	2020-02-29_153023
54	5000	1704	53	0	56	0	536	2426	9.566246	4.790897584091616	21.90012	0.0	536.0	1751.0	6.7308593	4.1915593	19.102453	0.0	3243	3187	3187	0.54291046	20	118	346	627	739	4464	0	225	2020-02-29_153024
54	5000	1701	53	0	55	0	511	2454	9.613342	4.786522644518592	21.90012	0.0	511.0	1751.0	6.7308593	4.1915593	19.102453	0.0	3246	3191	3191	0.5440313	20	118	346	627	739	4489	0	226	2020-02-29_153024
55	5000	1701	50	0	54	0	491	2478	9.583277	4.760538357014719	21.90012	0.0	491.0	1751.0	6.7308593	4.1915593	19.102453	0.0	3249	3195	3195	0.53564155	20	118	346	627	740	4509	0	226	2020-02-29_153024
55	5000	1700	50	0	50	0	483	2489	9.546528	4.776811721384632	21.90012	0.0	483.0	1751.0	6.7308593	4.1915593	19.102453	0.0	3250	3200	3200	0.5320911	20	118	346	627	740	4517	0	228	2020-02-29_153025
55	5000	1699	48	0	51	0	456	2516	9.471762	4.752697028380738	21.90012	0.0	456.0	1751.0	6.7308593	4.1915593	19.102453	0.0	3253	3202	3202	0.5372807	20	118	346	627	740	4544	0	230	2020-02-29_153025
56	5000	1697	41	0	60	0	440	2531	9.445977	4.760381496753061	21.90012	0.0	440.0	1751.0	6.7308593	4.1915593	19.102453	0.0	3262	3202	3202	0.54318184	20	118	346	627	740	4560	0	231	2020-02-29_153025
56	5000	1695	39	0	62	0	420	2553	9.426019	4.730166538202009	21.90012	0.0	420.0	1751.0	6.7308593	4.1915593	19.102453	0.0	3266	3204	3204	0.53571427	20	118	346	627	740	4580	0	231	2020-02-29_153026
56	5000	1694	39	0	59	0	404	2572	9.3329935	4.761511255989842	21.90012	0.0	404.0	1751.0	6.7308593	4.1915593	19.102453	0.0	3267	3208	3208	0.53960395	20	118	346	627	740	4596	0	232	2020-02-29_153026
57	5000	1694	38	0	58	0	390	2586	9.262727	4.767521715279759	21.90012	0.0	390.0	1751.0	6.7308593	4.1915593	19.102453	0.0	3268	3210	3210	0.54102564	20	118	346	627	741	4610	0	234	2020-02-29_153026
57	5000	1692	37	0	61	0	376	2600	9.246337	4.724898015289093	21.90012	0.0	376.0	1751.0	6.7308593	4.1915593	19.102453	0.0	3271	3210	3210	0.5398936	20	118	346	627	741	4624	0	234	2020-02-29_153027
57	5000	1691	38	0	61	0	363	2612	9.304153	4.715922942459805	21.90012	0.0	363.0	1751.0	6.7308593	4.1915593	19.102453	0.0	3271	3210	3210	0.54269975	20	118	346	627	741	4637	0	235	2020-02-29_153027
58	5000	1691	36	0	59	0	348	2631	9.2668705	4.730734454630127	21.90012	0.0	348.0	1751.0	6.7308593	4.1915593	19.102453	0.0	3273	3214	3214	0.5344828	20	118	346	627	741	4652	0	235	2020-02-29_153027
58	5000	1687	40	0	58	0	331	2649	9.226363	4.718799919218053	21.90012	0.0	331.0	1751.0	6.7308593	4.1915593	19.102453	0.0	3273	3215	3215	0.5377644	20	118	346	627	741	4669	0	235	2020-02-29_153027
58	5000	1687	36	0	59	0	319	2663	9.244057	4.737568297686498	21.90012	0.0	319.0	1751.0	6.7308593	4.1915593	19.102453	0.0	3277	3218	3218	0.53605014	20	118	346	627	741	4681	0	236	2020-02-29_153028
59	5000	1685	35	0	61	0	308	2675	9.2720175	4.672001967730173	21.90012	0.0	308.0	1751.0	6.7308593	4.1915593	19.102453	0.0	3280	3219	3219	0.53246754	20	118	346	627	742	4692	0	236	2020-02-29_153028
59	5000	1684	36	0	58	0	298	2688	9.251855	4.635422587301638	21.90012	0.0	298.0	1751.0	6.7308593	4.1915593	19.102453	0.0	3280	3222	3222	0.5167785	20	118	346	627	742	4702	0	236	2020-02-29_153028
59	5000	1679	39	0	58	0	284	2703	9.153898	4.632970591737687	21.90012	0.0	284.0	1751.0	6.7308593	4.1915593	19.102453	0.0	3282	3224	3224	0.5070422	20	118	346	627	742	4716	0	237	2020-02-29_153029
60	5000	1677	39	0	57	0	274	2716	9.064054	4.693251070002446	21.90012	0.0	274.0	1751.0	6.7308593	4.1915593	19.102453	0.0	3284	3227	3227	0.50729924	20	118	346	627	742	4726	0	237	2020-02-29_153029
60	5000	1677	36	0	58	0	265	2726	9.116089	4.7061238914098755	21.90012	0.0	265.0	1751.0	6.7308593	4.1915593	19.102453	0.0	3287	3229	3229	0.50566036	20	118	346	627	742	4735	0	238	2020-02-29_153029
60	5000	1673	38	0	53	0	261	2737	9.154439	4.623626917561876	21.90012	0.0	261.0	1751.0	6.7308593	4.1915593	19.102453	0.0	3289	3236	3236	0.51724136	20	118	346	627	742	4739	0	238	2020-02-29_153030
61	5000	1671	37	0	51	0	254	2749	9.120252	4.724755917658109	21.90012	0.0	254.0	1751.0	6.7308593	4.1915593	19.102453	0.0	3292	3241	3241	0.5	20	118	346	627	742	4746	0	238	2020-02-29_153030
61	5000	1667	40	0	50	0	243	2762	9.129046	4.716029513472986	21.90012	0.0	243.0	1751.0	6.7308593	4.1915593	19.102453	0.0	3293	3243	3243	0.5144033	20	118	346	627	743	4757	0	238	2020-02-29_153030
61	5000	1667	38	0	48	0	234	2775	9.06438	4.765774483759561	21.90012	0.0	234.0	1751.0	6.7308593	4.1915593	19.102453	0.0	3295	3247	3247	0.508547	20	118	346	627	743	4766	0	238	2020-02-29_153030
62	5000	1665	39	0	47	0	219	2791	9.0317135	4.707763412326021	21.90012	0.0	219.0	1751.0	6.7308593	4.1915593	19.102453	0.0	3296	3249	3249	0.49315068	20	118	346	627	743	4781	0	239	2020-02-29_153031
62	5000	1664	40	0	46	0	208	2803	9.033861	4.722479148806597	21.90012	0.0	208.0	1751.0	6.7308593	4.1915593	19.102453	0.0	3296	3250	3250	0.4903846	20	118	346	627	743	4792	0	239	2020-02-29_153031
62	5000	1663	37	0	46	0	207	2808	8.875945	4.7133829276260295	21.90012	0.0	207.0	1751.0	6.7308593	4.1915593	19.102453	0.0	3300	3254	3254	0.49275362	20	118	346	627	743	4793	0	239	2020-02-29_153031
63	5000	1662	37	0	39	0	208	2815	9.0692425	4.679083426944704	21.90012	0.0	208.0	1751.0	6.7308593	4.1915593	19.102453	0.0	3301	3262	3262	0.5	20	118	346	627	744	4792	0	239	2020-02-29_153031
63	5000	1659	39	0	36	0	204	2823	8.936577	4.586176851385326	21.90012	0.0	204.0	1751.0	6.7308593	4.1915593	19.102453	0.0	3302	3266	3266	0.48039216	20	118	346	627	744	4796	0	239	2020-02-29_153032
63	5000	1657	38	0	38	0	199	2829	9.031125	4.584798382202246	21.90012	0.0	199.0	1751.0	6.7308593	4.1915593	19.102453	0.0	3305	3267	3267	0.4924623	20	118	346	627	744	4801	0	239	2020-02-29_153032
64	5000	1656	38	0	38	0	192	2837	9.0153265	4.666634468694146	21.90012	0.0	192.0	1751.0	6.7308593	4.1915593	19.102453	0.0	3306	3268	3268	0.46354166	20	118	346	627	744	4808	0	239	2020-02-29_153032
64	5000	1656	38	0	35	0	185	2847	9.105886	4.634761303924977	21.90012	0.0	185.0	1751.0	6.7308593	4.1915593	19.102453	0.0	3306	3271	3271	0.47567567	20	118	346	627	745	4815	0	239	2020-02-29_153032
64	5000	1655	37	0	37	0	174	2857	9.030108	4.678085638885951	21.90012	0.0	174.0	1751.0	6.7308593	4.1915593	19.102453	0.0	3308	3271	3271	0.46551725	20	118	346	627	745	4826	0	240	2020-02-29_153033
65	5000	1651	39	0	37	0	172	2861	9.0386505	4.690388920972382	21.90012	0.0	172.0	1751.0	6.7308593	4.1915593	19.102453	0.0	3310	3273	3273	0.47093022	20	118	346	627	746	4828	0	240	2020-02-29_153033
65	5000	1650	38	0	38	0	165	2869	8.997103	4.752522451316622	21.90012	0.0	165.0	1751.0	6.7308593	4.1915593	19.102453	0.0	3312	3274	3274	0.46060607	20	118	346	627	746	4835	0	240	2020-02-29_153033
65	5000	1650	37	0	36	0	156	2880	9.230725	4.8159795295178895	21.90012	0.0	156.0	1751.0	6.7308593	4.1915593	19.102453	0.0	3313	3277	3277	0.47435898	20	118	346	627	746	4844	0	241	2020-02-29_153033
66	5000	1649	35	0	36	0	155	2884	9.222442	4.783156868651388	21.90012	0.0	155.0	1751.0	6.7308593	4.1915593	19.102453	0.0	3316	3280	3280	0.48387095	20	118	346	627	746	4845	0	241	2020-02-29_153034
66	5000	1647	36	0	37	0	149	2889	9.239027	4.787184877706806	21.90012	0.0	149.0	1751.0	6.7308593	4.1915593	19.102453	0.0	3317	3280	3280	0.4899329	20	118	346	627	746	4851	0	242	2020-02-29_153034
66	5000	1645	35	0	38	0	144	2896	9.458291	4.782867556943297	21.90012	0.0	144.0	1751.0	6.7308593	4.1915593	19.102453	0.0	3320	3282	3282	0.5277778	20	118	346	627	746	4856	0	242	2020-02-29_153034
67	5000	1643	35	0	38	0	139	2903	9.5404625	4.817578893073907	21.90012	0.0	139.0	1751.0	6.7308593	4.1915593	19.102453	0.0	3322	3284	3284	0.5467626	20	118	346	627	746	4861	0	242	2020-02-29_153034
67	5000	1643	35	0	35	0	137	2908	9.668276	4.8786622987449455	21.90012	0.0	137.0	1751.0	6.7308593	4.1915593	19.102453	0.0	3322	3287	3287	0.5620438	20	118	346	627	746	4863	0	242	2020-02-29_153034
67	5000	1643	34	0	33	0	135	2912	9.629023	4.9647154352517875	21.90012	0.0	135.0	1751.0	6.7308593	4.1915593	19.102453	0.0	3323	3290	3290	0.56296295	20	118	346	627	746	4865	0	243	2020-02-29_153035
68	5000	1641	35	0	32	0	124	2925	9.476739	5.022346342479128	21.90012	0.0	124.0	1751.0	6.7308593	4.1915593	19.102453	0.0	3324	3292	3292	0.58870965	20	118	346	627	746	4876	0	243	2020-02-29_153035
68	5000	1641	33	0	32	0	125	2926	9.265623	5.016181510877895	21.90012	0.0	125.0	1751.0	6.7308593	4.1915593	19.102453	0.0	3326	3294	3294	0.6	20	118	346	627	746	4875	0	243	2020-02-29_153035
68	5000	1638	35	0	32	0	121	2931	9.103395	5.083197211438964	21.90012	0.0	121.0	1751.0	6.7308593	4.1915593	19.102453	0.0	3327	3295	3295	0.59504133	20	118	346	627	746	4879	0	243	2020-02-29_153035
69	5000	1638	32	0	34	0	118	2935	9.224557	5.081216194068528	21.90012	0.0	118.0	1751.0	6.7308593	4.1915593	19.102453	0.0	3330	3296	3296	0.59322035	20	118	346	627	746	4882	0	243	2020-02-29_153036
69	5000	1638	31	0	35	0	111	2942	9.256355	5.1318081551043875	21.90012	0.0	111.0	1751.0	6.7308593	4.1915593	19.102453	0.0	3331	3296	3296	0.6036036	20	118	346	627	746	4889	0	243	2020-02-29_153036
69	5000	1637	27	0	36	0	108	2949	9.267057	5.1210205631569545	21.90012	0.0	108.0	1751.0	6.7308593	4.1915593	19.102453	0.0	3336	3300	3300	0.5925926	20	118	346	627	746	4892	0	243	2020-02-29_153036
70	5000	1636	24	0	39	0	107	2951	9.064114	5.0060824591215445	21.846138	0.0	107.0	1751.0	6.7308593	4.1915593	19.102453	0.0	3340	3301	3301	0.60747665	20	118	346	627	746	4893	0	243	2020-02-29_153036
70	5000	1634	25	0	39	0	104	2955	8.961748	5.009859473109762	21.846138	0.0	104.0	1751.0	6.7308593	4.1915593	19.102453	0.0	3341	3302	3302	0.61538464	20	118	346	627	746	4896	0	243	2020-02-29_153036
70	5000	1633	26	0	36	0	105	2957	9.131365	4.952474749990351	21.846138	0.0	105.0	1751.0	6.7308593	4.1915593	19.102453	0.0	3341	3305	3305	0.63809526	20	118	346	627	746	4895	0	243	2020-02-29_153037
71	5000	1633	24	0	37	0	103	2959	9.3438	4.890482062545281	21.846138	0.0	103.0	1751.0	6.7308593	4.1915593	19.102453	0.0	3343	3306	3306	0.6407767	20	118	346	627	746	4897	0	244	2020-02-29_153037
71	5000	1633	23	0	38	0	99	2963	9.4069395	4.959668959983817	21.846138	0.0	99.0	1751.0	6.7308593	4.1915593	19.102453	0.0	3344	3306	3306	0.65656567	20	118	346	627	746	4901	0	244	2020-02-29_153037
71	5000	1633	19	0	40	0	98	2966	9.408297	4.978562748036105	21.846138	0.0	98.0	1751.0	6.7308593	4.1915593	19.102453	0.0	3348	3308	3308	0.6530612	20	118	346	627	746	4902	0	244	2020-02-29_153037
72	5000	1633	18	0	39	0	98	2968	9.373306	4.918003073065791	21.846138	0.0	98.0	1751.0	6.7308593	4.1915593	19.102453	0.0	3349	3310	3310	0.6938776	20	118	346	627	746	4902	0	244	2020-02-29_153037
72	5000	1633	17	0	38	0	96	2972	9.25262	4.992946990838208	21.846138	0.0	96.0	1751.0	6.7308593	4.1915593	19.102453	0.0	3350	3312	3312	0.6979167	20	118	346	627	746	4904	0	244	2020-02-29_153038
72	5000	1633	16	0	38	0	92	2976	9.083747	5.044043156874077	21.846138	0.0	92.0	1751.0	6.7308593	4.1915593	19.102453	0.0	3351	3313	3313	0.7173913	20	118	346	627	746	4908	0	245	2020-02-29_153038
73	5000	1633	16	0	35	0	91	2980	8.998328	4.9183749878758025	21.846138	0.0	91.0	1751.0	6.7308593	4.1915593	19.102453	0.0	3351	3316	3316	0.7692308	20	118	346	627	746	4909	0	245	2020-02-29_153038
73	5000	1632	17	0	34	0	92	2980	9.006487	4.891902671376018	21.846138	0.0	92.0	1751.0	6.7308593	4.1915593	19.102453	0.0	3351	3317	3317	0.76086956	20	118	346	627	746	4908	0	245	2020-02-29_153038
73	5000	1631	17	0	32	0	95	2980	9.007048	4.953021990068936	21.846138	0.0	95.0	1751.0	6.7308593	4.1915593	19.102453	0.0	3352	3320	3320	0.7368421	20	118	346	627	746	4905	0	245	2020-02-29_153038
74	5000	1631	16	0	31	0	94	2983	8.853224	4.938211317371366	21.846138	0.0	94.0	1751.0	6.7308593	4.1915593	19.102453	0.0	3353	3322	3322	0.71276593	20	118	346	627	746	4906	0	245	2020-02-29_153039
74	5000	1630	17	0	31	0	92	2985	8.8341055	4.988941552201157	21.846138	0.0	92.0	1751.0	6.7308593	4.1915593	19.102453	0.0	3353	3322	3322	0.7282609	20	118	346	627	746	4908	0	245	2020-02-29_153039
74	5000	1630	15	0	32	0	90	2987	8.8037815	4.966614846251505	21.846138	0.0	90.0	1751.0	6.7308593	4.1915593	19.102453	0.0	3355	3323	3323	0.7111111	20	118	346	627	746	4910	0	246	2020-02-29_153039
75	5000	1629	13	0	34	0	88	2990	8.984859	4.875783417182762	21.846138	0.0	88.0	1751.0	6.7308593	4.1915593	19.102453	0.0	3358	3324	3324	0.72727275	20	118	346	627	746	4912	0	246	2020-02-29_153039
75	5000	1629	12	0	33	0	85	2994	8.869813	5.021973202213449	21.846138	0.0	85.0	1751.0	6.7308593	4.1915593	19.102453	0.0	3359	3326	3326	0.69411767	20	118	346	627	746	4915	0	247	2020-02-29_153039
75	5000	1629	11	0	32	0	84	2997	8.72548	5.068542077330803	21.846138	0.0	84.0	1751.0	6.7308593	4.1915593	19.102453	0.0	3360	3328	3328	0.7380952	20	118	346	627	746	4916	0	247	2020-02-29_153040
76	5000	1628	12	0	30	0	85	2998	8.680593	5.055828455079098	21.846138	0.0	85.0	1751.0	6.7308593	4.1915593	19.102453	0.0	3360	3330	3330	0.7294118	20	118	346	627	746	4915	0	247	2020-02-29_153040
76	5000	1627	13	0	29	0	83	3001	8.849883	5.023361751287852	21.846138	0.0	83.0	1751.0	6.7308593	4.1915593	19.102453	0.0	3360	3331	3331	0.73493975	20	118	346	627	746	4917	0	247	2020-02-29_153040
76	5000	1627	13	0	24	0	84	3005	8.68676	4.950163042870505	21.846138	0.0	84.0	1751.0	6.7308593	4.1915593	19.102453	0.0	3360	3336	3336	0.77380955	20	118	346	627	746	4916	0	247	2020-02-29_153040
77	5000	1626	13	0	21	0	83	3009	8.808949	4.912505031903434	21.846138	0.0	83.0	1751.0	6.7308593	4.1915593	19.102453	0.0	3361	3340	3340	0.78313255	20	118	346	627	746	4917	0	248	2020-02-29_153040
77	5000	1626	13	0	20	0	82	3011	8.900566	4.914033971561168	21.846138	0.0	82.0	1751.0	6.7308593	4.1915593	19.102453	0.0	3361	3341	3341	0.7804878	20	118	346	627	746	4918	0	248	2020-02-29_153041
77	5000	1626	12	0	20	0	82	3012	8.809138	5.00928855245511	21.846138	0.0	82.0	1751.0	6.7308593	4.1915593	19.102453	0.0	3362	3342	3342	0.76829267	20	118	346	627	746	4918	0	248	2020-02-29_153041
78	5000	1626	11	0	20	0	82	3013	8.845919	5.007540738591872	21.846138	0.0	82.0	1751.0	6.7308593	4.1915593	19.102453	0.0	3363	3343	3343	0.75609756	20	118	346	627	746	4918	0	248	2020-02-29_153041
78	5000	1626	11	0	19	0	82	3014	8.710067	5.006513168142395	21.846138	0.0	82.0	1751.0	6.7308593	4.1915593	19.102453	0.0	3363	3344	3344	0.75609756	20	118	346	627	746	4918	0	248	2020-02-29_153041
78	5000	1625	11	0	16	0	83	3017	8.448094	5.058894816390795	21.846138	0.0	83.0	1751.0	6.7308593	4.1915593	19.102453	0.0	3364	3348	3348	0.73493975	20	118	346	627	746	4917	0	248	2020-02-29_153041
79	5000	1625	11	0	15	0	82	3019	8.530009	5.005489768836585	21.846138	0.0	82.0	1751.0	6.7308593	4.1915593	19.102453	0.0	3364	3349	3349	0.73170733	20	118	346	627	746	4918	0	248	2020-02-29_153041
79	5000	1625	11	0	14	0	80	3022	8.667685	4.9920916003357325	21.846138	0.0	80.0	1751.0	6.7308593	4.1915593	19.102453	0.0	3364	3350	3350	0.7125	20	118	346	627	746	4920	0	248	2020-02-29_153042
79	5000	1625	9	0	15	0	77	3024	8.690161	5.03148901709285	21.846138	0.0	77.0	1751.0	6.7308593	4.1915593	19.102453	0.0	3366	3351	3351	0.7012987	20	118	346	627	746	4923	0	250	2020-02-29_153042
80	5000	1624	10	0	15	0	70	3031	8.655668	4.813006089587692	21.846138	0.0	70.0	1751.0	6.7308593	4.1915593	19.102453	0.0	3366	3351	3351	0.7285714	20	118	346	627	746	4930	0	250	2020-02-29_153042
80	5000	1624	8	0	17	0	67	3034	8.452806	4.806132277695145	21.846138	0.0	67.0	1751.0	6.7308593	4.1915593	19.102453	0.0	3368	3351	3351	0.7164179	20	118	346	627	746	4933	0	250	2020-02-29_153042
80	5000	1623	9	0	15	0	65	3037	8.109897	4.924397333905222	21.846138	0.0	65.0	1751.0	6.7308593	4.1915593	19.102453	0.0	3368	3353	3353	0.7076923	20	118	346	627	746	4935	0	251	2020-02-29_153042
81	5000	1622	9	0	16	0	64	3038	7.8952675	4.646807011181971	19.961578	0.0	64.0	1751.0	6.7308593	4.1915593	19.102453	0.0	3369	3353	3353	0.703125	20	118	346	627	746	4936	0	251	2020-02-29_153043
81	5000	1621	10	0	16	0	63	3039	7.815801	4.6400877773269364	19.961578	0.0	63.0	1751.0	6.7308593	4.1915593	19.102453	0.0	3369	3353	3353	0.6984127	20	118	346	627	746	4937	0	251	2020-02-29_153043
81	5000	1620	9	0	16	0	63	3041	7.8713994	4.62401302219656	19.961578	0.0	63.0	1751.0	6.7308593	4.1915593	19.102453	0.0	3371	3355	3355	0.6984127	20	118	346	627	746	4937	0	251	2020-02-29_153043
82	5000	1619	10	0	13	0	66	3041	7.874261	4.5388975655140635	19.961578	0.0	66.0	1751.0	6.7308593	4.1915593	19.102453	0.0	3371	3358	3358	0.6666667	20	118	346	627	746	4934	0	251	2020-02-29_153043
82	5000	1619	10	0	12	0	66	3042	7.8603516	4.524564665196631	19.961578	0.0	66.0	1751.0	6.7308593	4.1915593	19.102453	0.0	3371	3359	3359	0.6818182	20	118	346	627	746	4934	0	251	2020-02-29_153043
82	5000	1619	9	0	12	0	65	3044	7.8130903	4.326015578088034	19.961578	0.0	65.0	1751.0	6.7308593	4.1915593	19.102453	0.0	3372	3360	3360	0.6923077	20	118	346	627	746	4935	0	251	2020-02-29_153043
83	5000	1619	9	0	12	0	63	3046	7.6829963	4.3278918702725795	19.961578	0.0	63.0	1751.0	6.7308593	4.1915593	19.102453	0.0	3372	3360	3360	0.61904764	20	118	346	627	746	4937	0	251	2020-02-29_153044
83	5000	1619	9	0	12	0	62	3047	7.4849544	4.065256210830061	18.857521	0.0	62.0	1751.0	6.7308593	4.1915593	19.102453	0.0	3372	3360	3360	0.5967742	20	118	346	627	746	4938	0	251	2020-02-29_153044
83	5000	1619	9	0	12	0	59	3049	7.371661	4.125900632622342	18.857521	0.0	59.0	1751.0	6.7308593	4.1915593	19.102453	0.0	3372	3360	3360	0.62711865	20	118	346	627	746	4941	0	252	2020-02-29_153044
84	5000	1618	10	0	11	0	58	3051	7.3614707	4.050097033433225	18.857521	0.0	58.0	1751.0	6.7308593	4.1915593	19.102453	0.0	3372	3361	3361	0.63793105	20	118	346	627	746	4942	0	252	2020-02-29_153044
84	5000	1618	9	0	12	0	57	3052	7.159786	3.780849088742917	18.027866	0.0	57.0	1751.0	6.7308593	4.1915593	19.102453	0.0	3373	3361	3361	0.61403507	20	118	346	627	746	4943	0	252	2020-02-29_153044
84	5000	1618	9	0	11	0	56	3054	7.31687	3.9145103091821536	18.027866	0.0	56.0	1751.0	6.7308593	4.1915593	19.102453	0.0	3373	3362	3362	0.60714287	20	118	346	627	746	4944	0	252	2020-02-29_153044
85	5000	1616	11	0	10	0	55	3056	7.328637	3.958199000170554	18.027866	0.0	55.0	1751.0	6.7308593	4.1915593	19.102453	0.0	3373	3363	3363	0.56363636	20	118	346	627	746	4945	0	252	2020-02-29_153045
85	5000	1615	12	0	10	0	54	3057	7.4643526	3.8640401343636617	18.027866	0.0	54.0	1751.0	6.7308593	4.1915593	19.102453	0.0	3373	3363	3363	0.5555556	20	118	346	627	746	4946	0	252	2020-02-29_153045
85	5000	1615	10	0	11	0	54	3058	7.786095	4.26684374044458	21.307713	0.0	54.0	1751.0	6.7308593	4.1915593	19.102453	0.0	3375	3364	3364	0.5555556	20	118	346	627	746	4946	0	252	2020-02-29_153045
86	5000	1614	11	0	11	0	54	3058	7.786095	4.26684374044458	21.307713	0.0	54.0	1751.0	6.7308593	4.1915593	19.102453	0.0	3375	3364	3364	0.5555556	20	118	346	627	746	4946	0	252	2020-02-29_153045
86	5000	1613	11	0	12	0	53	3059	7.722307	4.281603276511223	21.307713	0.0	53.0	1751.0	6.7308593	4.1915593	19.102453	0.0	3376	3364	3364	0.5283019	20	118	346	627	746	4947	0	252	2020-02-29_153045
86	5000	1613	10	0	11	0	54	3060	7.8665457	4.3192589908432755	21.307713	0.0	54.0	1751.0	6.7308593	4.1915593	19.102453	0.0	3377	3366	3366	0.5740741	20	118	346	627	746	4946	0	252	2020-02-29_153046
87	5000	1613	9	0	11	0	54	3061	7.686009	4.441117652233114	21.307713	0.0	54.0	1751.0	6.7308593	4.1915593	19.102453	0.0	3378	3367	3367	0.5740741	20	118	346	627	746	4946	0	252	2020-02-29_153046
87	5000	1613	8	0	11	0	51	3065	7.7420845	4.602178613319087	21.307713	0.0	51.0	1751.0	6.7308593	4.1915593	19.102453	0.0	3379	3368	3368	0.5686275	20	118	346	627	746	4949	0	252	2020-02-29_153046
87	5000	1613	8	0	11	0	51	3065	7.7420845	4.602178613319087	21.307713	0.0	51.0	1751.0	6.7308593	4.1915593	19.102453	0.0	3379	3368	3368	0.5686275	20	118	346	627	746	4949	0	252	2020-02-29_153046
88	5000	1612	9	0	10	0	51	3066	7.860833	4.603533026589936	21.307713	0.0	51.0	1751.0	6.7308593	4.1915593	19.102453	0.0	3379	3369	3369	0.54901963	20	118	346	627	746	4949	0	252	2020-02-29_153046
88	5000	1611	8	0	11	0	49	3068	7.756647	4.818583025185461	21.307713	0.0	49.0	1751.0	6.7308593	4.1915593	19.102453	0.0	3381	3370	3370	0.48979592	20	118	346	627	746	4951	0	253	2020-02-29_153046
88	5000	1611	8	0	10	0	48	3069	7.4673343	4.646622709032621	21.307713	0.0	48.0	1751.0	6.7308593	4.1915593	19.102453	0.0	3381	3371	3371	0.47916666	20	118	346	627	746	4952	0	254	2020-02-29_153047
89	5000	1611	8	0	10	0	48	3069	7.4673343	4.646622709032621	21.307713	0.0	48.0	1751.0	6.7308593	4.1915593	19.102453	0.0	3381	3371	3371	0.47916666	20	118	346	627	746	4952	0	254	2020-02-29_153047
89	5000	1611	6	0	12	0	46	3071	7.6833	4.596590163212296	21.307713	0.0	46.0	1751.0	6.7308593	4.1915593	19.102453	0.0	3383	3371	3371	0.45652175	20	118	346	627	746	4954	0	254	2020-02-29_153047
89	5000	1611	6	0	11	0	47	3071	7.696138	4.547203864825201	21.307713	0.0	47.0	1751.0	6.7308593	4.1915593	19.102453	0.0	3383	3372	3372	0.44680852	20	118	346	627	746	4953	0	254	2020-02-29_153047
90	5000	1611	6	0	11	0	45	3073	7.747284	4.589019623485645	21.307713	0.0	45.0	1751.0	6.7308593	4.1915593	19.102453	0.0	3383	3372	3372	0.37777779	20	118	346	627	746	4955	0	254	2020-02-29_153047
90	5000	1610	7	0	11	0	45	3073	7.747284	4.589019623485645	21.307713	0.0	45.0	1751.0	6.7308593	4.1915593	19.102453	0.0	3383	3372	3372	0.37777779	20	118	346	627	746	4955	0	254	2020-02-29_153047
90	5000	1610	6	0	12	0	36	3082	7.9109955	4.803818638093078	21.307713	0.0	36.0	1751.0	6.7308593	4.1915593	19.102453	0.0	3384	3372	3372	0.3888889	20	118	346	627	746	4964	0	254	2020-02-29_153048
91	5000	1610	6	0	12	0	33	3085	7.807116	4.9713548274278745	21.307713	0.0	33.0	1751.0	6.7308593	4.1915593	19.102453	0.0	3384	3372	3372	0.3939394	20	118	346	627	746	4967	0	254	2020-02-29_153048
91	5000	1608	8	0	11	0	33	3086	7.7330165	5.0311832778960905	21.307713	0.0	33.0	1751.0	6.7308593	4.1915593	19.102453	0.0	3384	3373	3373	0.3939394	20	118	346	627	746	4967	0	254	2020-02-29_153048
91	5000	1608	8	0	11	0	32	3087	7.867319	5.051230048518059	21.307713	0.0	32.0	1751.0	6.7308593	4.1915593	19.102453	0.0	3384	3373	3373	0.40625	20	118	346	627	746	4968	0	254	2020-02-29_153048
92	5000	1608	8	0	11	0	31	3088	7.722426	5.066676548061439	21.307713	0.0	31.0	1751.0	6.7308593	4.1915593	19.102453	0.0	3384	3373	3373	0.3548387	20	118	346	627	746	4969	0	254	2020-02-29_153048
92	5000	1608	8	0	11	0	30	3089	7.8651643	5.0895029160273575	21.307713	0.0	30.0	1751.0	6.7308593	4.1915593	19.102453	0.0	3384	3373	3373	0.36666667	20	118	346	627	746	4970	0	254	2020-02-29_153048
92	5000	1608	8	0	9	0	31	3090	8.059655	5.161769987128874	21.307713	0.0	31.0	1751.0	6.7308593	4.1915593	19.102453	0.0	3384	3375	3375	0.41935483	20	118	346	627	746	4969	0	254	2020-02-29_153049
93	5000	1608	8	0	9	0	31	3090	8.059655	5.161769987128874	21.307713	0.0	31.0	1751.0	6.7308593	4.1915593	19.102453	0.0	3384	3375	3375	0.41935483	20	118	346	627	746	4969	0	254	2020-02-29_153049
93	5000	1608	8	0	8	0	31	3091	8.145042	5.095534310518178	21.307713	0.0	31.0	1751.0	6.7308593	4.1915593	19.102453	0.0	3384	3376	3376	0.48387095	20	118	346	627	746	4969	0	254	2020-02-29_153049
93	5000	1608	8	0	7	0	30	3093	8.060698	5.203487899084418	21.307713	0.0	30.0	1751.0	6.7308593	4.1915593	19.102453	0.0	3384	3377	3377	0.5	20	118	346	627	746	4970	0	254	2020-02-29_153049
94	5000	1608	8	0	6	0	29	3095	8.075728	5.2582777251110855	21.307713	0.0	29.0	1751.0	6.7308593	4.1915593	19.102453	0.0	3384	3378	3378	0.4827586	20	118	346	627	746	4971	0	254	2020-02-29_153049
94	5000	1608	8	0	5	0	30	3095	8.207631	5.217087166670562	21.307713	0.0	30.0	1751.0	6.7308593	4.1915593	19.102453	0.0	3384	3379	3379	0.46666667	20	118	346	627	746	4970	0	254	2020-02-29_153049
94	5000	1608	6	0	7	0	29	3096	8.06422	5.248907611367426	21.307713	0.0	29.0	1751.0	6.7308593	4.1915593	19.102453	0.0	3386	3379	3379	0.4827586	20	118	346	627	746	4971	0	254	2020-02-29_153049
95	5000	1608	5	0	7	0	30	3096	7.795413	5.363647537337362	21.307713	0.0	30.0	1751.0	6.7308593	4.1915593	19.102453	0.0	3387	3380	3380	0.46666667	20	118	346	627	746	4970	0	254	2020-02-29_153050
95	5000	1607	6	0	6	0	30	3097	7.7836304	5.367298552628851	21.307713	0.0	30.0	1751.0	6.7308593	4.1915593	19.102453	0.0	3387	3381	3381	0.46666667	20	118	346	627	746	4970	0	254	2020-02-29_153050
95	5000	1607	5	0	7	0	26	3100	7.9314046	5.720957845771607	21.307713	0.0	26.0	1751.0	6.7308593	4.1915593	19.102453	0.0	3388	3381	3381	0.5	20	118	346	627	746	4974	0	255	2020-02-29_153050
96	5000	1607	4	0	8	0	26	3100	7.9314046	5.720957845771607	21.307713	0.0	26.0	1751.0	6.7308593	4.1915593	19.102453	0.0	3389	3381	3381	0.5	20	118	346	627	746	4974	0	255	2020-02-29_153050
96	5000	1606	5	0	6	0	28	3100	7.918641	5.554489024891193	21.307713	0.0	28.0	1751.0	6.7308593	4.1915593	19.102453	0.0	3389	3383	3383	0.5714286	20	118	346	627	746	4972	0	255	2020-02-29_153050
96	5000	1606	5	0	6	0	27	3101	8.021354	5.633135866996723	21.307713	0.0	27.0	1751.0	6.7308593	4.1915593	19.102453	0.0	3389	3383	3383	0.5925926	20	118	346	627	746	4973	0	255	2020-02-29_153050
97	5000	1606	4	0	7	0	24	3104	7.975075	5.966385138208197	21.307713	0.0	24.0	1751.0	6.7308593	4.1915593	19.102453	0.0	3390	3383	3383	0.625	20	118	346	627	746	4976	0	255	2020-02-29_153051
97	5000	1606	3	0	7	0	24	3105	7.975075	5.966384818525736	21.307713	0.0	24.0	1751.0	6.7308593	4.1915593	19.102453	0.0	3391	3384	3384	0.625	20	118	346	627	746	4976	0	255	2020-02-29_153051
97	5000	1606	3	0	7	0	23	3106	8.321817	5.848003287965447	21.307713	0.0	23.0	1751.0	6.7308593	4.1915593	19.102453	0.0	3391	3384	3384	0.65217394	20	118	346	627	746	4977	0	255	2020-02-29_153051
98	5000	1606	3	0	7	0	23	3106	8.321817	5.848003287965447	21.307713	0.0	23.0	1751.0	6.7308593	4.1915593	19.102453	0.0	3391	3384	3384	0.65217394	20	118	346	627	746	4977	0	255	2020-02-29_153051
98	5000	1606	3	0	7	0	23	3106	8.321817	5.848003287965447	21.307713	0.0	23.0	1751.0	6.7308593	4.1915593	19.102453	0.0	3391	3384	3384	0.65217394	20	118	346	627	746	4977	0	255	2020-02-29_153051
98	5000	1605	4	0	7	0	23	3106	8.321817	5.848003287965447	21.307713	0.0	23.0	1751.0	6.7308593	4.1915593	19.102453	0.0	3391	3384	3384	0.65217394	20	118	346	627	746	4977	0	255	2020-02-29_153051
99	5000	1605	4	0	7	0	22	3107	8.534345	5.894008322563288	21.307713	0.0	22.0	1751.0	6.7308593	4.1915593	19.102453	0.0	3391	3384	3384	0.6363636	20	118	346	627	746	4978	0	255	2020-02-29_153052
99	5000	1605	3	0	8	0	21	3108	7.9260893	5.284873306358234	16.19889	0.0	21.0	1751.0	6.7308593	4.1915593	19.102453	0.0	3392	3384	3384	0.61904764	20	118	346	627	746	4979	0	255	2020-02-29_153052
99	5000	1605	3	0	8	0	20	3109	7.580348	5.172763529167607	16.19889	0.0	20.0	1751.0	6.7308593	4.1915593	19.102453	0.0	3392	3384	3384	0.65	20	118	346	627	746	4980	0	255	2020-02-29_153052
100	5000	1605	3	0	8	0	18	3111	6.7641144	4.760321395666375	15.248329	0.0	18.0	1751.0	6.7308593	4.1915593	19.102453	0.0	3392	3384	3384	0.7222222	20	118	346	627	746	4982	0	255	2020-02-29_153052
100	5000	1605	3	0	8	0	18	3111	6.7641144	4.760321395666375	15.248329	0.0	18.0	1751.0	6.7308593	4.1915593	19.102453	0.0	3392	3384	3384	0.7222222	20	118	346	627	746	4982	0	255	2020-02-29_153052
100	5000	1605	3	0	8	0	18	3111	6.7641144	4.760321395666375	15.248329	0.0	18.0	1751.0	6.7308593	4.1915593	19.102453	0.0	3392	3384	3384	0.7222222	20	118	346	627	746	4982	0	255	2020-02-29_153052
101	5000	1605	3	0	8	0	16	3113	6.348282	4.886116850671704	15.248329	0.0	16.0	1751.0	6.7308593	4.1915593	19.102453	0.0	3392	3384	3384	0.625	20	118	346	627	746	4984	0	255	2020-02-29_153052
101	5000	1605	3	0	8	0	16	3113	6.348282	4.886116850671704	15.248329	0.0	16.0	1751.0	6.7308593	4.1915593	19.102453	0.0	3392	3384	3384	0.625	20	118	346	627	746	4984	0	255	2020-02-29_153053
101	5000	1605	3	0	6	0	18	3113	5.986782	4.708854151364559	15.248329	0.0	18.0	1751.0	6.7308593	4.1915593	19.102453	0.0	3392	3386	3386	0.5555556	20	118	346	627	746	4982	0	255	2020-02-29_153053
102	5000	1605	3	0	5	0	19	3113	6.0190926	4.578350803678434	15.248329	0.0	19.0	1751.0	6.7308593	4.1915593	19.102453	0.0	3392	3387	3387	0.57894737	20	118	346	627	746	4981	0	255	2020-02-29_153053
102	5000	1605	3	0	5	0	18	3114	5.7489867	4.552645348161627	15.248329	0.0	18.0	1751.0	6.7308593	4.1915593	19.102453	0.0	3392	3387	3387	0.6111111	20	118	346	627	746	4982	0	255	2020-02-29_153053
102	5000	1605	3	0	4	0	18	3115	6.3149776	4.4274425166408635	15.248329	0.0	18.0	1751.0	6.7308593	4.1915593	19.102453	0.0	3392	3388	3388	0.6666667	20	118	346	627	746	4982	0	255	2020-02-29_153053
103	5000	1605	2	0	4	0	19	3115	6.507667	4.383912517927764	15.248329	0.0	19.0	1751.0	6.7308593	4.1915593	19.102453	0.0	3393	3389	3389	0.68421054	20	118	346	627	746	4981	0	255	2020-02-29_153053
103	5000	1605	1	0	5	0	19	3115	6.507667	4.383912517927764	15.248329	0.0	19.0	1751.0	6.7308593	4.1915593	19.102453	0.0	3394	3389	3389	0.68421054	20	118	346	627	746	4981	0	255	2020-02-29_153054
103	5000	1605	1	0	5	0	19	3115	6.507667	4.383912517927764	15.248329	0.0	19.0	1751.0	6.7308593	4.1915593	19.102453	0.0	3394	3389	3389	0.68421054	20	118	346	627	746	4981	0	255	2020-02-29_153054
104	5000	1605	1	0	4	0	19	3116	7.139024	4.256577954982244	15.248329	0.0	19.0	1751.0	6.7308593	4.1915593	19.102453	0.0	3394	3390	3390	0.7368421	20	118	346	627	746	4981	0	255	2020-02-29_153054
104	5000	1605	1	0	3	0	20	3116	7.3892303	4.291493878389197	15.248329	0.0	20.0	1751.0	6.7308593	4.1915593	19.102453	0.0	3394	3391	3391	0.7	20	118	346	627	746	4980	0	255	2020-02-29_153054
104	5000	1605	1	0	3	0	20	3116	7.3892303	4.291493878389197	15.248329	0.0	20.0	1751.0	6.7308593	4.1915593	19.102453	0.0	3394	3391	3391	0.7	20	118	346	627	746	4980	0	255	2020-02-29_153054
105	5000	1605	0	0	4	0	20	3116	7.3892303	4.291493878389197	15.248329	0.0	20.0	1751.0	6.7308593	4.1915593	19.102453	0.0	3395	3391	3391	0.7	20	118	346	627	746	4980	0	255	2020-02-29_153054
105	5000	1605	0	0	4	0	19	3117	7.341996	4.4037464144646385	15.248329	0.0	19.0	1751.0	6.7308593	4.1915593	19.102453	0.0	3395	3391	3391	0.7368421	20	118	346	627	746	4981	0	255	2020-02-29_153054
105	5000	1605	0	0	4	0	19	3117	7.341996	4.4037464144646385	15.248329	0.0	19.0	1751.0	6.7308593	4.1915593	19.102453	0.0	3395	3391	3391	0.7368421	20	118	346	627	746	4981	0	255	2020-02-29_153055
106	5000	1605	0	0	4	0	19	3117	7.341996	4.4037464144646385	15.248329	0.0	19.0	1751.0	6.7308593	4.1915593	19.102453	0.0	3395	3391	3391	0.7368421	20	118	346	627	746	4981	0	255	2020-02-29_153055
106	5000	1604	1	0	3	0	20	3117	7.6130247	4.45437144185536	15.248329	0.0	20.0	1751.0	6.7308593	4.1915593	19.102453	0.0	3395	3392	3392	0.7	20	118	346	627	746	4980	0	255	2020-02-29_153055
106	5000	1604	1	0	3	0	19	3118	7.5341125	4.562045767133523	15.248329	0.0	19.0	1751.0	6.7308593	4.1915593	19.102453	0.0	3395	3392	3392	0.7368421	20	118	346	627	746	4981	0	255	2020-02-29_153055
107	5000	1604	1	0	3	0	18	3119	7.3542514	4.624468592451812	15.248329	0.0	18.0	1751.0	6.7308593	4.1915593	19.102453	0.0	3395	3392	3392	0.7222222	20	118	346	627	746	4982	0	255	2020-02-29_153055
107	5000	1604	1	0	3	0	17	3120	7.458866	4.744787267130861	15.248329	0.0	17.0	1751.0	6.7308593	4.1915593	19.102453	0.0	3395	3392	3392	0.64705884	20	118	346	627	746	4983	0	255	2020-02-29_153055
107	5000	1604	1	0	3	0	16	3121	7.57997	4.873184257206729	15.248329	0.0	16.0	1751.0	6.7308593	4.1915593	19.102453	0.0	3395	3392	3392	0.625	20	118	346	627	746	4984	0	255	2020-02-29_153056
108	5000	1604	1	0	3	0	16	3121	7.57997	4.873184257206729	15.248329	0.0	16.0	1751.0	6.7308593	4.1915593	19.102453	0.0	3395	3392	3392	0.625	20	118	346	627	746	4984	0	255	2020-02-29_153056
108	5000	1604	1	0	3	0	16	3121	7.57997	4.873184257206729	15.248329	0.0	16.0	1751.0	6.7308593	4.1915593	19.102453	0.0	3395	3392	3392	0.625	20	118	346	627	746	4984	0	255	2020-02-29_153056
108	5000	1604	1	0	3	0	16	3121	7.57997	4.873184257206729	15.248329	0.0	16.0	1751.0	6.7308593	4.1915593	19.102453	0.0	3395	3392	3392	0.625	20	118	346	627	746	4984	0	255	2020-02-29_153056
109	5000	1604	1	0	3	0	15	3122	7.9098525	4.855787909675924	15.248329	0.0	15.0	1751.0	6.7308593	4.1915593	19.102453	0.0	3395	3392	3392	0.6666667	20	118	346	627	746	4985	0	255	2020-02-29_153056
109	5000	1604	1	0	3	0	14	3123	8.474842	4.4984331582125625	15.248329	0.0	14.0	1751.0	6.7308593	4.1915593	19.102453	0.0	3395	3392	3392	0.71428573	20	118	346	627	746	4986	0	255	2020-02-29_153057
109	5000	1604	1	0	3	0	13	3124	8.6647835	4.6233156591039535	15.248329	0.0	13.0	1751.0	6.7308593	4.1915593	19.102453	0.0	3395	3392	3392	0.7692308	20	118	346	627	746	4987	0	255	2020-02-29_153057
110	5000	1604	1	0	2	0	14	3124	8.498675	4.485208998693694	15.248329	0.0	14.0	1751.0	6.7308593	4.1915593	19.102453	0.0	3395	3393	3393	0.78571427	20	118	346	627	746	4986	0	255	2020-02-29_153057
110	5000	1604	1	0	1	0	15	3124	8.445131	4.327027990911413	15.248329	0.0	15.0	1751.0	6.7308593	4.1915593	19.102453	0.0	3395	3394	3394	0.73333335	20	118	346	627	746	4985	0	255	2020-02-29_153057
110	5000	1604	1	0	1	0	13	3126	8.4311075	4.4502243499779555	15.248329	0.0	13.0	1751.0	6.7308593	4.1915593	19.102453	0.0	3395	3394	3394	0.6923077	20	118	346	627	746	4987	0	255	2020-02-29_153057
111	5000	1604	1	0	1	0	13	3126	8.4311075	4.4502243499779555	15.248329	0.0	13.0	1751.0	6.7308593	4.1915593	19.102453	0.0	3395	3394	3394	0.6923077	20	118	346	627	746	4987	0	255	2020-02-29_153057
111	5000	1604	1	0	1	0	13	3126	8.4311075	4.4502243499779555	15.248329	0.0	13.0	1751.0	6.7308593	4.1915593	19.102453	0.0	3395	3394	3394	0.6923077	20	118	346	627	746	4987	0	255	2020-02-29_153057
111	5000	1604	1	0	1	0	13	3126	8.4311075	4.4502243499779555	15.248329	0.0	13.0	1751.0	6.7308593	4.1915593	19.102453	0.0	3395	3394	3394	0.6923077	20	118	346	627	746	4987	0	255	2020-02-29_153058
112	5000	1604	1	0	0	0	14	3126	8.27233	4.316713569023002	15.248329	0.0	14.0	1751.0	6.7308593	4.1915593	19.102453	0.0	3395	3395	3395	0.71428573	20	118	346	627	746	4986	0	255	2020-02-29_153058
112	5000	1604	1	0	0	0	11	3129	8.190785	3.467886877500707	12.762558	3.0054474	11.0	1751.0	6.7308593	4.1915593	19.102453	0.0	3395	3395	3395	0.54545456	20	118	346	627	746	4989	0	255	2020-02-29_153058
112	5000	1604	1	0	0	0	11	3129	8.190785	3.467886877500707	12.762558	3.0054474	11.0	1751.0	6.7308593	4.1915593	19.102453	0.0	3395	3395	3395	0.54545456	20	118	346	627	746	4989	0	255	2020-02-29_153058
113	5000	1604	1	0	0	0	10	3130	8.691452	3.2091717470878884	12.762558	3.0054474	10.0	1751.0	6.7308593	4.1915593	19.102453	0.0	3395	3395	3395	0.6	20	118	346	627	746	4990	0	255	2020-02-29_153058
113	5000	1604	1	0	0	0	10	3130	8.691452	3.2091717470878884	12.762558	3.0054474	10.0	1751.0	6.7308593	4.1915593	19.102453	0.0	3395	3395	3395	0.6	20	118	346	627	746	4990	0	255	2020-02-29_153058
113	5000	1604	0	0	1	0	10	3130	8.691452	3.2091717470878884	12.762558	3.0054474	10.0	1751.0	6.7308593	4.1915593	19.102453	0.0	3396	3395	3395	0.6	20	118	346	627	746	4990	0	255	2020-02-29_153058
114	5000	1604	0	0	1	0	10	3130	8.691452	3.2091717470878884	12.762558	3.0054474	10.0	1751.0	6.7308593	4.1915593	19.102453	0.0	3396	3395	3395	0.6	20	118	346	627	746	4990	0	255	2020-02-29_153059
114	5000	1604	0	0	1	0	10	3130	8.691452	3.2091717470878884	12.762558	3.0054474	10.0	1751.0	6.7308593	4.1915593	19.102453	0.0	3396	3395	3395	0.6	20	118	346	627	746	4990	0	255	2020-02-29_153059
114	5000	1604	0	0	1	0	10	3130	8.691452	3.2091717470878884	12.762558	3.0054474	10.0	1751.0	6.7308593	4.1915593	19.102453	0.0	3396	3395	3395	0.6	20	118	346	627	746	4990	0	255	2020-02-29_153059
115	5000	1604	0	0	1	0	10	3130	8.691452	3.2091717470878884	12.762558	3.0054474	10.0	1751.0	6.7308593	4.1915593	19.102453	0.0	3396	3395	3395	0.6	20	118	346	627	746	4990	0	255	2020-02-29_153059
115	5000	1604	0	0	1	0	10	3130	8.691452	3.2091717470878884	12.762558	3.0054474	10.0	1751.0	6.7308593	4.1915593	19.102453	0.0	3396	3395	3395	0.6	20	118	346	627	746	4990	0	255	2020-02-29_153059
115	5000	1604	0	0	1	0	10	3130	8.691452	3.2091717470878884	12.762558	3.0054474	10.0	1751.0	6.7308593	4.1915593	19.102453	0.0	3396	3395	3395	0.6	20	118	346	627	746	4990	0	255	2020-02-29_153059
116	5000	1604	0	0	1	0	10	3130	8.691452	3.2091717470878884	12.762558	3.0054474	10.0	1751.0	6.7308593	4.1915593	19.102453	0.0	3396	3395	3395	0.6	20	118	346	627	746	4990	0	255	2020-02-29_153059
116	5000	1604	0	0	1	0	10	3130	8.691452	3.2091717470878884	12.762558	3.0054474	10.0	1751.0	6.7308593	4.1915593	19.102453	0.0	3396	3395	3395	0.6	20	118	346	627	746	4990	0	255	2020-02-29_153100
116	5000	1604	0	0	1	0	9	3131	8.5251875	3.3578469283094963	12.762558	3.0054474	9.0	1751.0	6.7308593	4.1915593	19.102453	0.0	3396	3395	3395	0.5555556	20	118	346	627	746	4991	0	255	2020-02-29_153100
117	5000	1604	0	0	1	0	8	3132	9.215155	2.826535194311473	12.762558	6.2082214	8.0	1751.0	6.7308593	4.1915593	19.102453	0.0	3396	3395	3395	0.625	20	118	346	627	746	4992	0	255	2020-02-29_153100
117	5000	1604	0	0	1	0	8	3132	9.215155	2.826535194311473	12.762558	6.2082214	8.0	1751.0	6.7308593	4.1915593	19.102453	0.0	3396	3395	3395	0.625	20	118	346	627	746	4992	0	255	2020-02-29_153100
117	5000	1604	0	0	1	0	8	3132	9.215155	2.826535194311473	12.762558	6.2082214	8.0	1751.0	6.7308593	4.1915593	19.102453	0.0	3396	3395	3395	0.625	20	118	346	627	746	4992	0	255	2020-02-29_153100
118	5000	1604	0	0	1	0	6	3134	8.6249	3.0174140959666254	12.762558	6.2082214	6.0	1751.0	6.7308593	4.1915593	19.102453	0.0	3396	3395	3395	0.5	20	118	346	627	746	4994	0	255	2020-02-29_153100
118	5000	1604	0	0	1	0	6	3134	8.6249	3.0174140959666254	12.762558	6.2082214	6.0	1751.0	6.7308593	4.1915593	19.102453	0.0	3396	3395	3395	0.5	20	118	346	627	746	4994	0	255	2020-02-29_153100
118	5000	1604	0	0	1	0	5	3135	7.9212494	2.769035779270666	12.762558	6.2082214	5.0	1751.0	6.7308593	4.1915593	19.102453	0.0	3396	3395	3395	0.6	20	118	346	627	746	4995	0	255	2020-02-29_153101
119	5000	1604	0	0	1	0	5	3135	7.9212494	2.769035779270666	12.762558	6.2082214	5.0	1751.0	6.7308593	4.1915593	19.102453	0.0	3396	3395	3395	0.6	20	118	346	627	746	4995	0	255	2020-02-29_153101
119	5000	1604	0	0	1	0	5	3135	7.9212494	2.769035779270666	12.762558	6.2082214	5.0	1751.0	6.7308593	4.1915593	19.102453	0.0	3396	3395	3395	0.6	20	118	346	627	746	4995	0	255	2020-02-29_153101
119	5000	1604	0	0	1	0	5	3135	7.9212494	2.769035779270666	12.762558	6.2082214	5.0	1751.0	6.7308593	4.1915593	19.102453	0.0	3396	3395	3395	0.6	20	118	346	627	746	4995	0	255	2020-02-29_153101
120	5000	1604	0	0	1	0	4	3136	8.25139	3.081686370467523	12.762558	6.2082214	4.0	1751.0	6.7308593	4.1915593	19.102453	0.0	3396	3395	3395	0.5	20	118	346	627	746	4996	0	255	2020-02-29_153101
120	5000	1604	0	0	1	0	4	3136	8.25139	3.081686370467523	12.762558	6.2082214	4.0	1751.0	6.7308593	4.1915593	19.102453	0.0	3396	3395	3395	0.5	20	118	346	627	746	4996	0	255	2020-02-29_153101
120	5000	1604	0	0	0	0	4	3137	6.834831	0.6945899681097848	7.695511	6.2082214	4.0	1751.0	6.7308593	4.1915593	19.102453	0.0	3396	3396	3396	0.5	20	118	346	627	746	4996	0	255	2020-02-29_153101
121	5000	1604	0	0	0	0	4	3137	6.834831	0.6945899681097848	7.695511	6.2082214	4.0	1751.0	6.7308593	4.1915593	19.102453	0.0	3396	3396	3396	0.5	20	118	346	627	746	4996	0	255	2020-02-29_153102
121	5000	1604	0	0	0	0	4	3137	6.834831	0.6945899681097848	7.695511	6.2082214	4.0	1751.0	6.7308593	4.1915593	19.102453	0.0	3396	3396	3396	0.5	20	118	346	627	746	4996	0	255	2020-02-29_153102
121	5000	1604	0	0	0	0	4	3137	6.834831	0.6945899681097848	7.695511	6.2082214	4.0	1751.0	6.7308593	4.1915593	19.102453	0.0	3396	3396	3396	0.5	20	118	346	627	746	4996	0	255	2020-02-29_153102
122	5000	1604	0	0	0	0	4	3137	6.834831	0.6945899681097848	7.695511	6.2082214	4.0	1751.0	6.7308593	4.1915593	19.102453	0.0	3396	3396	3396	0.5	20	118	346	627	746	4996	0	255	2020-02-29_153102
122	5000	1604	0	0	0	0	4	3137	6.834831	0.6945899681097848	7.695511	6.2082214	4.0	1751.0	6.7308593	4.1915593	19.102453	0.0	3396	3396	3396	0.5	20	118	346	627	746	4996	0	255	2020-02-29_153103
122	5000	1604	0	0	0	0	4	3137	6.834831	0.6945899681097848	7.695511	6.2082214	4.0	1751.0	6.7308593	4.1915593	19.102453	0.0	3396	3396	3396	0.5	20	118	346	627	746	4996	0	255	2020-02-29_153103
123	5000	1604	0	0	0	0	4	3137	6.834831	0.6945899681097848	7.695511	6.2082214	4.0	1751.0	6.7308593	4.1915593	19.102453	0.0	3396	3396	3396	0.5	20	118	346	627	746	4996	0	255	2020-02-29_153103
123	5000	1604	0	0	0	0	4	3137	6.834831	0.6945899681097848	7.695511	6.2082214	4.0	1751.0	6.7308593	4.1915593	19.102453	0.0	3396	3396	3396	0.5	20	118	346	627	746	4996	0	255	2020-02-29_153103
123	5000	1604	0	0	0	0	4	3137	6.834831	0.6945899681097848	7.695511	6.2082214	4.0	1751.0	6.7308593	4.1915593	19.102453	0.0	3396	3396	3396	0.5	20	118	346	627	746	4996	0	255	2020-02-29_153103
124	5000	1604	0	0	0	0	3	3138	6.547938	0.4794127015776998	7.096321	6.2082214	3.0	1751.0	6.7308593	4.1915593	19.102453	0.0	3396	3396	3396	0.6666667	20	118	346	627	746	4997	0	255	2020-02-29_153103
124	5000	1604	0	0	0	0	3	3138	6.547938	0.4794127015776998	7.096321	6.2082214	3.0	1751.0	6.7308593	4.1915593	19.102453	0.0	3396	3396	3396	0.6666667	20	118	346	627	746	4997	0	255	2020-02-29_153104
124	5000	1604	0	0	0	0	3	3138	6.547938	0.4794127015776998	7.096321	6.2082214	3.0	1751.0	6.7308593	4.1915593	19.102453	0.0	3396	3396	3396	0.6666667	20	118	346	627	746	4997	0	255	2020-02-29_153104
125	5000	1604	0	0	0	0	3	3138	6.547938	0.4794127015776998	7.096321	6.2082214	3.0	1751.0	6.7308593	4.1915593	19.102453	0.0	3396	3396	3396	0.6666667	20	118	346	627	746	4997	0	255	2020-02-29_153104
125	5000	1604	0	0	0	0	2	3139	6.6522713	0.627981299478767	7.096321	6.2082214	2.0	1751.0	6.7308593	4.1915593	19.102453	0.0	3396	3396	3396	0.5	20	118	346	627	746	4998	0	255	2020-02-29_153104
125	5000	1604	0	0	0	0	2	3139	6.6522713	0.627981299478767	7.096321	6.2082214	2.0	1751.0	6.7308593	4.1915593	19.102453	0.0	3396	3396	3396	0.5	20	118	346	627	746	4998	0	255	2020-02-29_153104
126	5000	1604	0	0	0	0	2	3139	6.6522713	0.627981299478767	7.096321	6.2082214	2.0	1751.0	6.7308593	4.1915593	19.102453	0.0	3396	3396	3396	0.5	20	118	346	627	746	4998	0	255	2020-02-29_153104
126	5000	1604	0	0	0	0	2	3139	6.6522713	0.627981299478767	7.096321	6.2082214	2.0	1751.0	6.7308593	4.1915593	19.102453	0.0	3396	3396	3396	0.5	20	118	346	627	746	4998	0	255	2020-02-29_153104
126	5000	1604	0	0	0	0	2	3139	6.6522713	0.627981299478767	7.096321	6.2082214	2.0	1751.0	6.7308593	4.1915593	19.102453	0.0	3396	3396	3396	0.5	20	118	346	627	746	4998	0	255	2020-02-29_153105
127	5000	1604	0	0	0	0	2	3139	6.6522713	0.627981299478767	7.096321	6.2082214	2.0	1751.0	6.7308593	4.1915593	19.102453	0.0	3396	3396	3396	0.5	20	118	346	627	746	4998	0	255	2020-02-29_153105
127	5000	1604	0	0	0	0	2	3139	6.6522713	0.627981299478767	7.096321	6.2082214	2.0	1751.0	6.7308593	4.1915593	19.102453	0.0	3396	3396	3396	0.5	20	118	346	627	746	4998	0	255	2020-02-29_153105
127	5000	1604	0	0	0	0	1	3140	7.096321	NaN	7.096321	7.096321	1.0	1751.0	6.7308593	4.1915593	19.102453	0.0	3396	3396	3396	0.0	20	118	346	627	746	4999	0	255	2020-02-29_153105
128	5000	1604	0	0	0	0	1	3140	7.096321	NaN	7.096321	7.096321	1.0	1751.0	6.7308593	4.1915593	19.102453	0.0	3396	3396	3396	0.0	20	118	346	627	746	4999	0	255	2020-02-29_153105
128	5000	1604	0	0	0	0	1	3140	7.096321	NaN	7.096321	7.096321	1.0	1751.0	6.7308593	4.1915593	19.102453	0.0	3396	3396	3396	0.0	20	118	346	627	746	4999	0	255	2020-02-29_153105
128	5000	1604	0	0	0	0	1	3140	7.096321	NaN	7.096321	7.096321	1.0	1751.0	6.7308593	4.1915593	19.102453	0.0	3396	3396	3396	0.0	20	118	346	627	746	4999	0	255	2020-02-29_153105
129	5000	1604	0	0	0	0	1	3140	7.096321	NaN	7.096321	7.096321	1.0	1751.0	6.7308593	4.1915593	19.102453	0.0	3396	3396	3396	0.0	20	118	346	627	746	4999	0	255	2020-02-29_153106
129	5000	1604	0	0	0	0	1	3140	7.096321	NaN	7.096321	7.096321	1.0	1751.0	6.7308593	4.1915593	19.102453	0.0	3396	3396	3396	0.0	20	118	346	627	746	4999	0	255	2020-02-29_153106
129	5000	1604	0	0	0	0	1	3140	7.096321	NaN	7.096321	7.096321	1.0	1751.0	6.7308593	4.1915593	19.102453	0.0	3396	3396	3396	0.0	20	118	346	627	746	4999	0	255	2020-02-29_153106
130	5000	1604	0	0	0	0	1	3140	7.096321	NaN	7.096321	7.096321	1.0	1751.0	6.7308593	4.1915593	19.102453	0.0	3396	3396	3396	0.0	20	118	346	627	746	4999	0	255	2020-02-29_153106
130	5000	1604	0	0	0	0	1	3140	7.096321	NaN	7.096321	7.096321	1.0	1751.0	6.7308593	4.1915593	19.102453	0.0	3396	3396	3396	0.0	20	118	346	627	746	4999	0	255	2020-02-29_153106
130	5000	1604	0	0	0	0	1	3140	7.096321	NaN	7.096321	7.096321	1.0	1751.0	6.7308593	4.1915593	19.102453	0.0	3396	3396	3396	0.0	20	118	346	627	746	4999	0	255	2020-02-29_153106
131	5000	1604	0	0	0	0	1	3140	7.096321	NaN	7.096321	7.096321	1.0	1751.0	6.7308593	4.1915593	19.102453	0.0	3396	3396	3396	0.0	20	118	346	627	746	4999	0	255	2020-02-29_153106
131	5000	1604	0	0	0	0	1	3140	7.096321	NaN	7.096321	7.096321	1.0	1751.0	6.7308593	4.1915593	19.102453	0.0	3396	3396	3396	0.0	20	118	346	627	746	4999	0	255	2020-02-29_153107
131	5000	1604	0	0	0	0	1	3140	7.096321	NaN	7.096321	7.096321	1.0	1751.0	6.7308593	4.1915593	19.102453	0.0	3396	3396	3396	0.0	20	118	346	627	746	4999	0	255	2020-02-29_153107
132	5000	1604	0	0	0	0	0	3141	NaN	-0.0	9999.0	9999.0	0.0	1751.0	6.7308593	4.1915593	19.102453	0.0	3396	3396	3396	0.0	20	118	346	627	746	5000	0	255	2020-02-29_153107
132	5000	1604	0	0	0	0	0	3141	NaN	-0.0	9999.0	9999.0	0.0	1751.0	6.7308593	4.1915593	19.102453	0.0	3396	3396	3396	0.0	20	118	346	627	746	5000	0	255	2020-02-29_153107
132	5000	1604	0	0	0	0	0	3141	NaN	-0.0	9999.0	9999.0	0.0	1751.0	6.7308593	4.1915593	19.102453	0.0	3396	3396	3396	0.0	20	118	346	627	746	5000	0	255	2020-02-29_153107
133	5000	1604	0	0	0	0	0	3141	NaN	-0.0	9999.0	9999.0	0.0	1751.0	6.7308593	4.1915593	19.102453	0.0	3396	3396	3396	0.0	20	118	346	627	746	5000	0	255	2020-02-29_153107
133	5000	1604	0	0	0	0	0	3141	NaN	-0.0	9999.0	9999.0	0.0	1751.0	6.7308593	4.1915593	19.102453	0.0	3396	3396	3396	0.0	20	118	346	627	746	5000	0	255	2020-02-29_153107
133	5000	1604	0	0	0	0	0	3141	NaN	-0.0	9999.0	9999.0	0.0	1751.0	6.7308593	4.1915593	19.102453	0.0	3396	3396	3396	0.0	20	118	346	627	746	5000	0	255	2020-02-29_153108
134	5000	1604	0	0	0	0	0	3141	NaN	-0.0	9999.0	9999.0	0.0	1751.0	6.7308593	4.1915593	19.102453	0.0	3396	3396	3396	0.0	20	118	346	627	746	5000	0	255	2020-02-29_153108
134	5000	1604	0	0	0	0	0	3141	NaN	-0.0	9999.0	9999.0	0.0	1751.0	6.7308593	4.1915593	19.102453	0.0	3396	3396	3396	0.0	20	118	346	627	746	5000	0	255	2020-02-29_153108
134	5000	1604	0	0	0	0	0	3141	NaN	-0.0	9999.0	9999.0	0.0	1751.0	6.7308593	4.1915593	19.102453	0.0	3396	3396	3396	0.0	20	118	346	627	746	5000	0	255	2020-02-29_153108
135	5000	1604	0	0	0	0	0	3141	NaN	-0.0	9999.0	9999.0	0.0	1751.0	6.7308593	4.1915593	19.102453	0.0	3396	3396	3396	0.0	20	118	346	627	746	5000	0	255	2020-02-29_153108
135	5000	1604	0	0	0	0	0	3141	NaN	-0.0	9999.0	9999.0	0.0	1751.0	6.7308593	4.1915593	19.102453	0.0	3396	3396	3396	0.0	20	118	346	627	746	5000	0	255	2020-02-29_153108
135	5000	1604	0	0	0	0	0	3141	NaN	-0.0	9999.0	9999.0	0.0	1751.0	6.7308593	4.1915593	19.102453	0.0	3396	3396	3396	0.0	20	118	346	627	746	5000	0	255	2020-02-29_153109
136	5000	1604	0	0	0	0	0	3141	NaN	-0.0	9999.0	9999.0	0.0	1751.0	6.7308593	4.1915593	19.102453	0.0	3396	3396	3396	0.0	20	118	346	627	746	5000	0	255	2020-02-29_153109
136	5000	1604	0	0	0	0	0	3141	NaN	-0.0	9999.0	9999.0	0.0	1751.0	6.7308593	4.1915593	19.102453	0.0	3396	3396	3396	0.0	20	118	346	627	746	5000	0	255	2020-02-29_153109
136	5000	1604	0	0	0	0	0	3141	NaN	-0.0	9999.0	9999.0	0.0	1751.0	6.7308593	4.1915593	19.102453	0.0	3396	3396	3396	0.0	20	118	346	627	746	5000	0	255	2020-02-29_153109
137	5000	1604	0	0	0	0	0	3141	NaN	-0.0	9999.0	9999.0	0.0	1751.0	6.7308593	4.1915593	19.102453	0.0	3396	3396	3396	0.0	20	118	346	627	746	5000	0	255	2020-02-29_153109
137	5000	1604	0	0	0	0	0	3141	NaN	-0.0	9999.0	9999.0	0.0	1751.0	6.7308593	4.1915593	19.102453	0.0	3396	3396	3396	0.0	20	118	346	627	746	5000	0	255	2020-02-29_153109
137	5000	1604	0	0	0	0	0	3141	NaN	-0.0	9999.0	9999.0	0.0	1751.0	6.7308593	4.1915593	19.102453	0.0	3396	3396	3396	0.0	20	118	346	627	746	5000	0	255	2020-02-29_153109
138	5000	1604	0	0	0	0	0	3141	NaN	-0.0	9999.0	9999.0	0.0	1751.0	6.7308593	4.1915593	19.102453	0.0	3396	3396	3396	0.0	20	118	346	627	746	5000	0	255	2020-02-29_153110
138	5000	1604	0	0	0	0	0	3141	NaN	-0.0	9999.0	9999.0	0.0	1751.0	6.7308593	4.1915593	19.102453	0.0	3396	3396	3396	0.0	20	118	346	627	746	5000	0	255	2020-02-29_153110
138	5000	1604	0	0	0	0	0	3141	NaN	-0.0	9999.0	9999.0	0.0	1751.0	6.7308593	4.1915593	19.102453	0.0	3396	3396	3396	0.0	20	118	346	627	746	5000	0	255	2020-02-29_153110
139	5000	1604	0	0	0	0	0	3141	NaN	-0.0	9999.0	9999.0	0.0	1751.0	6.7308593	4.1915593	19.102453	0.0	3396	3396	3396	0.0	20	118	346	627	746	5000	0	255	2020-02-29_153110
139	5000	1604	0	0	0	0	0	3141	NaN	-0.0	9999.0	9999.0	0.0	1751.0	6.7308593	4.1915593	19.102453	0.0	3396	3396	3396	0.0	20	118	346	627	746	5000	0	255	2020-02-29_153110
139	5000	1604	0	0	0	0	0	3141	NaN	-0.0	9999.0	9999.0	0.0	1751.0	6.7308593	4.1915593	19.102453	0.0	3396	3396	3396	0.0	20	118	346	627	746	5000	0	255	2020-02-29_153110
140	5000	1604	0	0	0	0	0	3141	NaN	-0.0	9999.0	9999.0	0.0	1751.0	6.7308593	4.1915593	19.102453	0.0	3396	3396	3396	0.0	20	118	346	627	746	5000	0	255	2020-02-29_153111
140	5000	1604	0	0	0	0	0	3141	NaN	-0.0	9999.0	9999.0	0.0	1751.0	6.7308593	4.1915593	19.102453	0.0	3396	3396	3396	0.0	20	118	346	627	746	5000	0	255	2020-02-29_153111
140	5000	1604	0	0	0	0	0	3141	NaN	-0.0	9999.0	9999.0	0.0	1751.0	6.7308593	4.1915593	19.102453	0.0	3396	3396	3396	0.0	20	118	346	627	746	5000	0	255	2020-02-29_153111
141	5000	1604	0	0	0	0	0	3141	NaN	-0.0	9999.0	9999.0	0.0	1751.0	6.7308593	4.1915593	19.102453	0.0	3396	3396	3396	0.0	20	118	346	627	746	5000	0	255	2020-02-29_153111
141	5000	1604	0	0	0	0	0	3141	NaN	-0.0	9999.0	9999.0	0.0	1751.0	6.7308593	4.1915593	19.102453	0.0	3396	3396	3396	0.0	20	118	346	627	746	5000	0	255	2020-02-29_153111
141	5000	1604	0	0	0	0	0	3141	NaN	-0.0	9999.0	9999.0	0.0	1751.0	6.7308593	4.1915593	19.102453	0.0	3396	3396	3396	0.0	20	118	346	627	746	5000	0	255	2020-02-29_153111
142	5000	1604	0	0	0	0	0	3141	NaN	-0.0	9999.0	9999.0	0.0	1751.0	6.7308593	4.1915593	19.102453	0.0	3396	3396	3396	0.0	20	118	346	627	746	5000	0	255	2020-02-29_153111
142	5000	1604	0	0	0	0	0	3141	NaN	-0.0	9999.0	9999.0	0.0	1751.0	6.7308593	4.1915593	19.102453	0.0	3396	3396	3396	0.0	20	118	346	627	746	5000	0	255	2020-02-29_153112
142	5000	1604	0	0	0	0	0	3141	NaN	-0.0	9999.0	9999.0	0.0	1751.0	6.7308593	4.1915593	19.102453	0.0	3396	3396	3396	0.0	20	118	346	627	746	5000	0	255	2020-02-29_153112
143	5000	1604	0	0	0	0	0	3141	NaN	-0.0	9999.0	9999.0	0.0	1751.0	6.7308593	4.1915593	19.102453	0.0	3396	3396	3396	0.0	20	118	346	627	746	5000	0	255	2020-02-29_153112
