# Supplementary material for: Discrete simulation analysis of COVID-19 and prediction of isolation bed numbers
Source: PeerJ. 2021 Jun 23;9:e11629. doi: 10.7717/peerj.11629 (PMC8234972; doi:10.7717/peerj.11629)
Supplement: Supplemental Information 3 [file peerj-09-11629-s003.zip › raw_data/Hospital response time_output_2020-02-29_153122.csv]

worldTime(Day)	CITY_PERSON_SIZE	NORMAL	SHADOW	SUPER	CONFIRMED	DIAGNOSIS	FREEZE	CURED	shadow_average	shadow_std	shadow_max	shadow_min	real_countTmp	max_count	count_shadow_average	count_shadow_std	count_shadow_max	count_shadow_min	sum_confirmed_mark	sum_diagnosis_mark	sum_freeze_mark	r0	G1num	G2num	G3Num	G4Num	G5Num	BED_CanUse	BED_Need	DEATH	recordTime
0	5000	4976	24	0	0	0	0	0	NaN	-0.0	9999.0	9999.0	0.0	0.0	NaN	-0.0	9999.0	9999.0	0	0	0	0.0	0	0	0	0	0	5000	0	0	2020-02-29_153123
0	5000	4974	24	0	2	0	0	0	NaN	-0.0	9999.0	9999.0	0.0	0.0	NaN	-0.0	9999.0	9999.0	2	0	0	0.0	0	0	0	0	0	5000	0	0	2020-02-29_153123
0	5000	4971	27	0	2	0	0	0	NaN	-0.0	9999.0	9999.0	0.0	0.0	NaN	-0.0	9999.0	9999.0	2	0	0	0.0	0	0	0	0	0	5000	0	0	2020-02-29_153123
1	5000	4967	30	0	3	0	0	0	NaN	-0.0	9999.0	9999.0	0.0	0.0	NaN	-0.0	9999.0	9999.0	3	0	0	0.0	0	0	0	0	0	5000	0	0	2020-02-29_153124
1	5000	4960	37	0	3	0	0	0	NaN	-0.0	9999.0	9999.0	0.0	0.0	NaN	-0.0	9999.0	9999.0	3	0	0	0.0	0	0	0	0	0	5000	0	0	2020-02-29_153124
1	5000	4954	42	0	4	0	0	0	NaN	-0.0	9999.0	9999.0	0.0	0.0	NaN	-0.0	9999.0	9999.0	4	0	0	0.0	0	0	0	0	0	5000	0	0	2020-02-29_153124
2	5000	4942	53	0	5	0	0	0	NaN	-0.0	9999.0	9999.0	0.0	0.0	NaN	-0.0	9999.0	9999.0	5	0	0	0.0	0	0	0	0	0	5000	0	0	2020-02-29_153124
2	5000	4937	54	0	9	0	0	0	NaN	-0.0	9999.0	9999.0	0.0	0.0	NaN	-0.0	9999.0	9999.0	9	0	0	0.0	0	0	0	0	0	5000	0	0	2020-02-29_153124
2	5000	4925	64	0	11	0	0	0	NaN	-0.0	9999.0	9999.0	0.0	0.0	NaN	-0.0	9999.0	9999.0	11	0	0	0.0	0	0	0	0	0	5000	0	0	2020-02-29_153125
3	5000	4913	75	0	12	0	0	0	NaN	-0.0	9999.0	9999.0	0.0	0.0	NaN	-0.0	9999.0	9999.0	12	0	0	0.0	0	0	0	0	0	5000	0	0	2020-02-29_153125
3	5000	4901	83	0	16	0	0	0	NaN	-0.0	9999.0	9999.0	0.0	0.0	NaN	-0.0	9999.0	9999.0	16	0	0	0.0	0	0	0	0	0	5000	0	0	2020-02-29_153125
3	5000	4891	91	0	18	0	0	0	NaN	-0.0	9999.0	9999.0	0.0	0.0	NaN	-0.0	9999.0	9999.0	18	0	0	0.0	0	0	0	0	0	5000	0	0	2020-02-29_153125
4	5000	4875	106	0	19	0	0	0	NaN	-0.0	9999.0	9999.0	0.0	0.0	NaN	-0.0	9999.0	9999.0	19	0	0	0.0	0	0	0	0	0	5000	0	0	2020-02-29_153125
4	5000	4860	118	0	22	0	0	0	NaN	-0.0	9999.0	9999.0	0.0	0.0	NaN	-0.0	9999.0	9999.0	22	0	0	0.0	0	0	0	0	0	5000	0	0	2020-02-29_153125
4	5000	4840	135	0	25	0	0	0	NaN	-0.0	9999.0	9999.0	0.0	0.0	NaN	-0.0	9999.0	9999.0	25	0	0	0.0	0	0	0	0	0	5000	0	0	2020-02-29_153126
5	5000	4830	143	0	27	0	0	0	NaN	-0.0	9999.0	9999.0	0.0	0.0	NaN	-0.0	9999.0	9999.0	27	0	0	0.0	0	0	0	0	0	5000	0	0	2020-02-29_153126
5	5000	4817	153	0	30	0	0	0	NaN	-0.0	9999.0	9999.0	0.0	0.0	NaN	-0.0	9999.0	9999.0	30	0	0	0.0	0	0	0	0	0	5000	0	0	2020-02-29_153126
5	5000	4799	167	0	34	0	0	0	NaN	-0.0	9999.0	9999.0	0.0	0.0	NaN	-0.0	9999.0	9999.0	34	0	0	0.0	0	0	0	0	0	5000	0	0	2020-02-29_153126
6	5000	4787	173	0	40	0	0	0	NaN	-0.0	9999.0	9999.0	0.0	0.0	NaN	-0.0	9999.0	9999.0	40	0	0	0.0	0	0	0	0	0	5000	0	0	2020-02-29_153126
6	5000	4761	190	0	49	0	0	0	NaN	-0.0	9999.0	9999.0	0.0	0.0	NaN	-0.0	9999.0	9999.0	49	0	0	0.0	0	0	0	0	0	5000	0	0	2020-02-29_153127
6	5000	4735	212	0	53	0	0	0	NaN	-0.0	9999.0	9999.0	0.0	0.0	NaN	-0.0	9999.0	9999.0	53	0	0	0.0	0	0	0	0	0	5000	0	0	2020-02-29_153127
7	5000	4716	226	0	56	0	2	0	0.0	0.0	0.0	0.0	2.0	2.0	0.0	0.0	0.0	0.0	58	2	2	3.5	1	1	0	0	0	4998	0	0	2020-02-29_153127
7	5000	4687	250	0	61	0	2	0	0.0	0.0	0.0	0.0	2.0	2.0	0.0	0.0	0.0	0.0	63	2	2	3.5	1	1	0	0	0	4998	0	0	2020-02-29_153128
7	5000	4637	288	0	72	0	3	0	0.0	0.0	0.0	0.0	3.0	3.0	0.0	0.0	0.0	0.0	75	3	3	3.0	1	2	0	0	0	4997	0	0	2020-02-29_153128
8	5000	4604	317	0	76	0	3	0	0.0	0.0	0.0	0.0	3.0	3.0	0.0	0.0	0.0	0.0	79	3	3	3.0	1	2	0	0	0	4997	0	0	2020-02-29_153128
8	5000	4573	341	0	83	0	3	0	0.0	0.0	0.0	0.0	3.0	3.0	0.0	0.0	0.0	0.0	86	3	3	3.0	1	2	0	0	0	4997	0	0	2020-02-29_153128
8	5000	4548	352	0	95	0	5	0	0.32773602	0.7328400092258622	1.6386801	0.0	5.0	5.0	0.32773602	0.73284	1.6386801	0.0	100	5	5	3.4	1	4	0	0	0	4995	0	0	2020-02-29_153128
9	5000	4511	376	0	107	0	6	0	0.27311334	0.6689883253093833	1.6386801	0.0	6.0	6.0	0.27311334	0.66898835	1.6386801	0.0	113	6	6	2.8333333	1	5	0	0	0	4994	0	0	2020-02-29_153129
9	5000	4479	391	0	121	0	9	0	0.535612	0.8441809507355866	2.221443	0.0	9.0	9.0	0.535612	0.84418094	2.221443	0.0	130	9	9	3.6666667	2	5	1	1	0	4991	0	0	2020-02-29_153129
9	5000	4438	417	0	133	0	12	0	0.8326635	1.1012057003849198	2.6311033	0.0	12.0	12.0	0.8326635	1.1012057	2.6311033	0.0	145	12	12	3.25	4	5	2	1	0	4988	0	0	2020-02-29_153129
10	5000	4398	446	0	143	0	13	0	0.76861244	1.0793204383335058	2.6311033	0.0	13.0	13.0	0.76861244	1.0793204	2.6311033	0.0	156	13	13	3.3846154	4	5	3	1	0	4987	0	0	2020-02-29_153129
10	5000	4350	479	0	154	0	17	0	0.8367508	1.06938220059029	2.6311033	0.0	17.0	17.0	0.8367508	1.0693822	2.6311033	0.0	171	17	17	3.4705882	4	7	5	1	0	4983	0	0	2020-02-29_153130
10	5000	4303	508	0	171	0	18	0	0.7987609	1.0498987058190274	2.6311033	0.0	18.0	18.0	0.7987609	1.0498987	2.6311033	0.0	189	18	18	3.4444444	4	7	5	2	0	4982	0	0	2020-02-29_153130
11	5000	4260	529	0	191	0	20	0	0.72643536	1.0180440410837743	2.6311033	0.0	20.0	20.0	0.72643536	1.018044	2.6311033	0.0	211	20	20	3.25	4	7	5	3	0	4980	0	0	2020-02-29_153130
11	5000	4208	562	0	208	0	22	0	0.97496873	1.27179115450189	4.045749	0.0	22.0	22.0	0.97496873	1.2717911	4.045749	0.0	230	22	22	3.2727273	5	7	6	3	0	4978	0	0	2020-02-29_153131
11	5000	4150	602	0	222	0	26	0	1.160905	1.4215671080193644	4.6636386	0.0	26.0	26.0	1.160905	1.4215671	4.6636386	0.0	248	26	26	3.0769231	5	8	9	3	0	4974	0	0	2020-02-29_153131
12	5000	4107	628	0	237	0	28	0	1.096634	1.3899277214084718	4.6636386	0.0	28.0	28.0	1.096634	1.3899277	4.6636386	0.0	265	28	28	2.892857	5	8	9	4	1	4972	0	0	2020-02-29_153131
12	5000	4070	648	0	252	0	30	0	1.1024877	1.3413775592595045	4.6636386	0.0	30.0	30.0	1.1024877	1.3413776	4.6636386	0.0	282	30	30	2.7333333	5	8	9	6	1	4970	0	0	2020-02-29_153132
12	5000	4021	682	0	261	0	36	0	1.3694189	1.6489968458229929	5.4959025	0.0	36.0	36.0	1.3694189	1.6489968	5.4959025	0.0	297	36	36	2.4722223	7	10	11	6	1	4964	0	0	2020-02-29_153132
13	5000	3982	702	0	275	0	41	0	1.4438988	1.6819481119958883	5.4959025	0.0	41.0	41.0	1.4438988	1.6819481	5.4959025	0.0	316	41	41	2.487805	7	11	12	7	3	4959	0	0	2020-02-29_153132
13	5000	3937	725	0	287	0	51	0	1.6517688	1.7970305665716966	6.1457086	0.0	51.0	51.0	1.6517688	1.7970306	6.1457086	0.0	338	51	51	2.3921568	8	14	14	9	5	4949	0	0	2020-02-29_153133
13	5000	3895	734	0	315	0	56	0	1.6141117	1.8428351508694503	6.1457086	0.0	56.0	56.0	1.6141117	1.8428352	6.1457086	0.0	371	56	56	2.392857	8	15	14	12	6	4944	0	0	2020-02-29_153133
14	5000	3844	758	0	339	0	58	0	1.6835991	1.8797256047294024	6.1457086	0.0	58.0	58.0	1.6835991	1.8797256	6.1457086	0.0	398	59	59	2.5344827	8	15	15	13	6	4942	0	1	2020-02-29_153133
14	5000	3791	779	0	366	0	63	0	1.8036102	1.9996192092787815	7.159477	0.0	63.0	63.0	1.8036102	1.9996192	7.159477	0.0	430	64	64	2.4761906	8	18	15	14	7	4937	0	1	2020-02-29_153134
14	5000	3755	781	0	388	0	75	0	2.0640354	2.182657057976162	7.610705	0.0	75.0	75.0	2.0640354	2.182657	7.610705	0.0	464	76	76	2.5066667	10	19	18	17	9	4925	0	1	2020-02-29_153134
15	5000	3707	800	0	412	0	79	0	2.1444082	2.302499333649745	7.958513	0.0	79.0	79.0	2.1444082	2.3024993	7.958513	0.0	493	81	81	2.4177215	11	21	19	18	9	4921	0	2	2020-02-29_153135
15	5000	3640	833	0	437	0	88	0	2.074121	2.2823707231426904	7.958513	0.0	88.0	88.0	2.074121	2.2823708	7.958513	0.0	527	90	90	2.4204545	11	21	21	21	10	4912	0	2	2020-02-29_153135
15	5000	3585	857	0	455	0	101	0	2.0899117	2.265406736186437	7.958513	0.0	101.0	101.0	2.0899117	2.2654068	7.958513	0.0	558	103	103	2.2772276	11	23	22	25	14	4899	0	2	2020-02-29_153135
16	5000	3536	876	0	470	0	116	0	2.1852758	2.373340528866579	8.906695	0.0	116.0	116.0	2.1852758	2.3733406	8.906695	0.0	588	118	118	2.2413793	12	23	28	27	16	4884	0	2	2020-02-29_153136
16	5000	3483	897	0	486	0	132	0	2.3892412	2.5515756114989596	8.996136	0.0	132.0	132.0	2.3892412	2.5515757	8.996136	0.0	620	134	134	2.2878788	12	25	33	31	18	4868	0	2	2020-02-29_153136
16	5000	3437	920	0	496	0	145	0	2.554834	2.65910831822148	9.343514	0.0	145.0	145.0	2.554834	2.6591084	9.343514	0.0	643	147	147	2.2	14	26	36	32	18	4855	0	2	2020-02-29_153137
17	5000	3397	918	0	527	0	156	0	2.614134	2.6670064908303743	9.343514	0.0	156.0	156.0	2.614134	2.6670065	9.343514	0.0	685	158	158	2.1602564	14	28	39	33	21	4844	0	2	2020-02-29_153137
17	5000	3353	936	0	535	0	174	0	2.617135	2.6613690584641474	9.343514	0.0	174.0	174.0	2.617135	2.661369	9.343514	0.0	711	176	176	2.189655	14	29	45	38	25	4826	0	2	2020-02-29_153138
17	5000	3308	944	0	554	0	192	0	2.6674669	2.659812333650259	9.343514	0.0	192.0	192.0	2.6674669	2.6598125	9.343514	0.0	748	194	194	2.1302083	14	30	47	48	27	4808	0	2	2020-02-29_153138
18	5000	3249	970	0	567	0	212	0	2.7394423	2.7178194931026276	10.993187	0.0	212.0	212.0	2.7394423	2.7178195	10.993187	0.0	781	214	214	2.0943396	15	32	51	54	30	4788	0	2	2020-02-29_153139
18	5000	3208	973	0	586	0	231	0	2.7838004	2.7378679037001716	10.993187	0.0	231.0	231.0	2.7838004	2.7378678	10.993187	0.0	819	233	233	2.047619	15	36	52	57	38	4769	0	2	2020-02-29_153139
18	5000	3155	990	0	606	0	247	0	2.9003346	2.7627382029025296	10.993187	0.0	247.0	247.0	2.9003346	2.7627382	10.993187	0.0	855	249	249	2.0040486	15	38	55	59	40	4753	0	2	2020-02-29_153140
19	5000	3105	1001	0	626	0	265	0	2.9611893	2.795565165257409	10.993187	0.0	265.0	265.0	2.9611893	2.7955651	10.993187	0.0	894	268	268	2.0226414	15	38	62	64	43	4735	0	3	2020-02-29_153140
19	5000	3075	991	0	651	0	278	0	3.0665827	2.8775817225805063	12.164795	0.0	278.0	278.0	3.0665827	2.8775818	12.164795	0.0	934	283	283	2.086331	16	38	66	70	44	4722	0	5	2020-02-29_153141
19	5000	3020	997	0	683	0	295	0	3.07638	2.861244632687582	12.164795	0.0	295.0	295.0	3.07638	2.8612447	12.164795	0.0	983	300	300	2.0237288	16	39	69	75	49	4705	0	5	2020-02-29_153141
20	5000	2976	998	0	708	0	311	1	3.161393	2.9043348011036634	12.903473	0.0	311.0	311.0	3.161393	2.9043348	12.903473	0.0	1026	318	318	1.977492	17	39	70	82	54	4689	0	6	2020-02-29_153142
20	5000	2932	1000	0	729	0	330	1	3.2335145	2.931743256604173	12.903473	0.0	330.0	330.0	3.2335145	2.9317431	12.903473	0.0	1068	339	339	1.9424243	17	40	76	85	60	4670	0	8	2020-02-29_153142
20	5000	2891	993	0	740	0	365	1	3.360262	3.0616590941336703	13.439705	0.0	365.0	365.0	3.360262	3.061659	13.439705	0.0	1116	376	376	1.9753425	18	44	82	98	67	4635	0	10	2020-02-29_153143
21	5000	2855	991	0	753	0	390	1	3.4390302	3.064851130842024	13.439705	0.0	390.0	390.0	3.4390302	3.064851	13.439705	0.0	1154	401	401	1.9179487	18	47	84	103	75	4610	0	10	2020-02-29_153143
21	5000	2813	995	0	756	0	425	1	3.508813	3.1122251703346047	13.439705	0.0	425.0	425.0	3.508813	3.112225	13.439705	0.0	1192	436	436	1.8682353	18	47	94	115	79	4575	0	10	2020-02-29_153144
21	5000	2780	985	0	769	0	454	1	3.5415397	3.1524184736922805	14.511632	0.0	454.0	454.0	3.5415397	3.1524184	14.511632	0.0	1235	466	466	1.8348018	19	47	100	121	87	4546	0	11	2020-02-29_153144
22	5000	2743	989	0	772	0	483	2	3.6409452	3.200201123592908	14.511632	0.0	483.0	483.0	3.6409452	3.200201	14.511632	0.0	1268	496	496	1.826087	19	50	105	126	94	4517	0	11	2020-02-29_153145
22	5000	2706	983	0	776	0	521	3	3.7587998	3.2931435245637966	14.511632	0.0	521.0	521.0	3.7587998	3.2931435	14.511632	0.0	1311	535	535	1.8080614	19	54	110	132	106	4479	0	11	2020-02-29_153145
22	5000	2679	979	0	782	0	545	3	3.804902	3.304335410838951	14.511632	0.0	545.0	545.0	3.804902	3.3043354	14.511632	0.0	1342	560	560	1.7798165	19	56	114	139	110	4455	0	12	2020-02-29_153146
23	5000	2645	970	0	792	0	576	4	3.8544333	3.3402627604026476	14.511632	0.0	576.0	576.0	3.8544333	3.3402627	14.511632	0.0	1385	593	593	1.7621528	19	58	119	147	117	4424	0	13	2020-02-29_153146
23	5000	2611	949	0	818	0	604	5	3.9531896	3.3795430724402675	14.511632	0.0	604.0	604.0	3.9531896	3.379543	14.511632	0.0	1440	622	622	1.7516556	19	62	123	154	124	4396	0	13	2020-02-29_153147
23	5000	2575	932	0	846	0	629	5	4.0257955	3.406141086901985	14.511632	0.0	629.0	629.0	4.0257955	3.406141	14.511632	0.0	1493	647	647	1.7233704	19	62	129	159	130	4371	0	13	2020-02-29_153147
24	5000	2552	907	0	854	0	666	6	4.1717796	3.451036607113181	14.827963	0.0	666.0	666.0	4.1717796	3.4510367	14.827963	0.0	1541	687	687	1.7072072	19	64	135	161	148	4334	0	15	2020-02-29_153148
24	5000	2522	883	0	882	0	688	8	4.238799	3.4567683405501	14.827963	0.0	688.0	688.0	4.238799	3.4567683	14.827963	0.0	1595	713	713	1.6831396	19	65	137	169	153	4312	0	17	2020-02-29_153148
24	5000	2502	856	0	892	0	722	11	4.3365617	3.4696946790858503	14.827963	0.0	722.0	722.0	4.3365617	3.4696946	14.827963	0.0	1642	750	750	1.66482	19	65	142	177	160	4278	0	17	2020-02-29_153149
25	5000	2474	852	0	891	0	753	13	4.403606	3.471367200906622	14.827963	0.0	753.0	753.0	4.403606	3.4713671	14.827963	0.0	1674	783	783	1.6679947	19	67	147	185	171	4247	0	17	2020-02-29_153149
25	5000	2442	845	0	890	0	786	20	4.4727273	3.496121164566048	14.869708	0.0	786.0	786.0	4.4727273	3.4961212	14.869708	0.0	1713	823	823	1.6374046	19	69	150	194	179	4214	0	17	2020-02-29_153150
25	5000	2420	828	0	894	0	819	22	4.518405	3.530528442121298	18.605604	0.0	819.0	819.0	4.518405	3.5305285	18.605604	0.0	1752	858	858	1.6178266	20	71	157	204	183	4181	0	17	2020-02-29_153150
26	5000	2395	811	0	897	0	853	26	4.602056	3.5438698292543447	18.605604	0.0	853.0	853.0	4.602056	3.5438697	18.605604	0.0	1794	897	897	1.6049238	20	72	164	211	191	4147	0	18	2020-02-29_153151
26	5000	2366	799	0	896	0	889	30	4.634902	3.5480858168690323	18.605604	0.0	889.0	889.0	4.634902	3.548086	18.605604	0.0	1835	939	939	1.5658042	20	72	169	216	203	4111	0	20	2020-02-29_153151
26	5000	2345	776	0	888	0	939	32	4.712567	3.5950691787366686	18.605604	0.0	939.0	939.0	4.712567	3.5950692	18.605604	0.0	1879	991	991	1.5473908	20	73	178	235	209	4061	0	20	2020-02-29_153152
27	5000	2325	761	0	883	0	975	34	4.7727494	3.616548749580636	18.605604	0.0	975.0	975.0	4.7727494	3.6165488	18.605604	0.0	1914	1031	1031	1.5107692	20	74	180	245	222	4025	0	22	2020-02-29_153152
27	5000	2305	744	0	880	0	1009	38	4.858031	3.6236302648989858	18.605604	0.0	1009.0	1009.0	4.858031	3.6236303	18.605604	0.0	1951	1071	1071	1.4846382	20	74	186	255	229	3991	0	24	2020-02-29_153153
27	5000	2286	733	0	865	0	1048	44	4.97568	3.6521391622596	18.605604	0.0	1048.0	1048.0	4.97568	3.6521392	18.605604	0.0	1981	1116	1116	1.4799619	20	75	190	267	238	3952	0	24	2020-02-29_153153
28	5000	2269	708	0	868	0	1081	49	5.071746	3.6790973165736367	18.605604	0.0	1081.0	1081.0	5.071746	3.6790974	18.605604	0.0	2023	1155	1155	1.4551342	20	76	194	273	247	3919	0	25	2020-02-29_153154
28	5000	2242	694	0	870	0	1112	56	5.1265917	3.693643269554082	18.605604	0.0	1112.0	1112.0	5.1265917	3.6936433	18.605604	0.0	2064	1194	1194	1.4307554	20	76	196	281	258	3888	0	26	2020-02-29_153154
28	5000	2227	661	0	874	0	1145	66	5.222782	3.699614329471197	18.605604	0.0	1145.0	1145.0	5.222782	3.6996143	18.605604	0.0	2112	1238	1238	1.4314411	20	79	201	293	269	3855	0	27	2020-02-29_153155
29	5000	2212	635	0	882	0	1169	75	5.2631545	3.7220461046170588	19.104164	0.0	1169.0	1169.0	5.2631545	3.7220461	19.104164	0.0	2153	1271	1271	1.4165953	20	80	206	302	275	3831	0	27	2020-02-29_153155
29	5000	2193	625	0	871	0	1202	80	5.325015	3.721045931345265	19.104164	0.0	1202.0	1202.0	5.325015	3.721046	19.104164	0.0	2182	1311	1311	1.4151415	20	82	213	308	282	3798	0	29	2020-02-29_153156
29	5000	2173	608	0	873	0	1228	88	5.364699	3.7317311652400718	19.104164	0.0	1228.0	1228.0	5.364699	3.7317312	19.104164	0.0	2219	1346	1346	1.3973942	20	82	215	312	293	3772	0	30	2020-02-29_153156
30	5000	2162	588	0	862	0	1261	93	5.4224634	3.7671134824375794	19.104164	0.0	1261.0	1261.0	5.4224634	3.7671134	19.104164	0.0	2250	1388	1388	1.3806503	20	82	218	320	303	3739	0	34	2020-02-29_153157
30	5000	2143	580	0	833	0	1309	101	5.526112	3.806278092103717	19.104164	0.0	1309.0	1309.0	5.526112	3.806278	19.104164	0.0	2277	1444	1444	1.3628724	20	83	221	332	317	3691	0	34	2020-02-29_153157
30	5000	2122	569	0	809	0	1349	115	5.5828705	3.849883233813912	19.104164	0.0	1349.0	1349.0	5.5828705	3.8498833	19.104164	0.0	2309	1500	1500	1.3269088	20	84	227	346	330	3651	0	36	2020-02-29_153158
31	5000	2109	556	0	793	0	1379	126	5.6656394	3.8608585857507185	19.104164	0.0	1379.0	1379.0	5.6656394	3.8608587	19.104164	0.0	2335	1542	1542	1.3147209	20	84	231	356	335	3621	0	37	2020-02-29_153158
31	5000	2104	522	0	775	0	1422	134	5.710683	3.868807120201936	19.104164	0.0	1422.0	1422.0	5.710683	3.868807	19.104164	0.0	2374	1599	1599	1.2862166	20	84	234	372	347	3578	0	43	2020-02-29_153159
31	5000	2089	507	0	762	0	1449	149	5.77244	3.87512772872591	19.104164	0.0	1449.0	1449.0	5.77244	3.8751278	19.104164	0.0	2404	1642	1642	1.2705314	20	84	236	380	358	3551	0	44	2020-02-29_153159
32	5000	2073	500	0	753	0	1463	166	5.8576527	3.8973367547476863	19.104164	0.0	1463.0	1463.0	5.8576527	3.8973367	19.104164	0.0	2427	1674	1674	1.2611073	20	84	241	385	362	3537	0	45	2020-02-29_153200
32	5000	2061	480	0	745	0	1480	185	5.9490986	3.9020344685137314	19.104164	0.0	1480.0	1480.0	5.9490986	3.9020345	19.104164	0.0	2459	1714	1714	1.2344594	20	84	243	393	376	3520	0	49	2020-02-29_153200
32	5000	2050	466	0	729	0	1494	210	6.033915	3.937885326120455	19.104164	0.0	1494.0	1494.0	6.033915	3.9378853	19.104164	0.0	2484	1755	1755	1.1974565	20	84	250	397	382	3506	0	51	2020-02-29_153201
33	5000	2031	465	0	709	0	1516	226	6.1447	3.933486346054188	19.104164	0.0	1516.0	1516.0	6.1447	3.9334865	19.104164	0.0	2504	1795	1795	1.1886543	20	85	252	404	387	3484	0	53	2020-02-29_153201
33	5000	2019	451	0	694	0	1536	244	6.230538	3.9332414637898325	19.104164	0.0	1536.0	1536.0	6.230538	3.9332414	19.104164	0.0	2530	1836	1836	1.1705729	20	85	254	410	395	3464	0	56	2020-02-29_153202
33	5000	2006	442	0	672	0	1564	259	6.2815385	3.9614868986892193	19.104164	0.0	1564.0	1564.0	6.2815385	3.9614868	19.104164	0.0	2552	1880	1880	1.1502558	20	86	256	418	408	3436	0	57	2020-02-29_153202
34	5000	1995	434	0	657	0	1582	273	6.331526	3.9759429868759053	20.262068	0.0	1582.0	1582.0	6.331526	3.975943	20.262068	0.0	2571	1914	1914	1.1409608	20	87	257	419	414	3418	0	59	2020-02-29_153203
34	5000	1984	424	0	639	0	1597	294	6.3848596	3.9976125983530757	20.262068	0.0	1597.0	1597.0	6.3848596	3.9976127	20.262068	0.0	2592	1953	1953	1.1208516	20	87	258	430	422	3403	0	62	2020-02-29_153203
34	5000	1976	417	0	624	0	1602	317	6.4355154	3.9975404330100033	20.262068	0.0	1602.0	1602.0	6.4355154	3.9975405	20.262068	0.0	2607	1983	1983	1.1123595	20	87	259	437	429	3398	0	64	2020-02-29_153204
35	5000	1965	409	0	599	0	1626	336	6.4383564	3.9945389901050206	20.262068	0.0	1626.0	1626.0	6.4383564	3.994539	20.262068	0.0	2626	2027	2027	1.0842558	20	87	260	439	437	3374	0	65	2020-02-29_153204
35	5000	1952	386	0	598	0	1631	365	6.586174	4.037293864087071	23.879868	0.0	1631.0	1631.0	6.586174	4.037294	23.879868	0.0	2662	2064	2064	1.0833844	20	88	263	442	446	3369	0	68	2020-02-29_153205
35	5000	1944	370	0	571	0	1661	383	6.6547437	4.062113347360184	23.879868	0.0	1661.0	1661.0	6.6547437	4.0621133	23.879868	0.0	2686	2115	2115	1.0722456	20	89	265	445	458	3339	0	71	2020-02-29_153205
36	5000	1929	366	0	552	0	1675	402	6.722432	4.066014105131092	23.879868	0.0	1675.0	1675.0	6.722432	4.0660143	23.879868	0.0	2705	2153	2153	1.0453731	20	89	266	449	466	3325	0	76	2020-02-29_153206
36	5000	1922	351	0	545	0	1677	426	6.7791886	4.062285197521338	23.879868	0.0	1677.0	1677.0	6.7791886	4.0622854	23.879868	0.0	2727	2182	2182	1.0304115	20	89	267	449	472	3323	0	79	2020-02-29_153206
36	5000	1910	340	0	531	0	1680	458	6.8460965	4.089000013702684	23.879868	0.0	1680.0	1680.0	6.8460965	4.089	23.879868	0.0	2750	2219	2219	1.0130953	20	89	267	459	482	3320	0	81	2020-02-29_153207
37	5000	1895	343	0	512	0	1673	489	6.9018774	4.113268729948895	23.879868	0.0	1673.0	1680.0	6.8460965	4.089	23.879868	0.0	2762	2250	2250	1.0041841	20	89	269	461	487	3327	0	88	2020-02-29_153207
37	5000	1885	332	0	503	0	1667	524	6.970433	4.1416613163648055	23.879868	0.0	1667.0	1680.0	6.8460965	4.089	23.879868	0.0	2783	2280	2280	0.9826035	20	89	269	465	495	3333	0	89	2020-02-29_153208
37	5000	1874	322	0	493	0	1668	551	7.0301228	4.160180549371522	23.879868	0.0	1668.0	1680.0	6.8460965	4.089	23.879868	0.0	2804	2311	2311	0.98021585	20	89	270	468	501	3332	0	92	2020-02-29_153208
38	5000	1864	312	0	488	0	1663	577	7.082338	4.161505796363146	23.879868	0.0	1663.0	1680.0	6.8460965	4.089	23.879868	0.0	2824	2336	2336	0.9711365	20	89	270	470	511	3337	0	96	2020-02-29_153209
38	5000	1855	308	0	463	0	1662	612	7.1512847	4.18880909057575	23.879868	0.0	1662.0	1680.0	6.8460965	4.089	23.879868	0.0	2837	2374	2374	0.9530686	20	89	272	473	517	3338	0	100	2020-02-29_153209
38	5000	1847	297	0	452	0	1653	647	7.2327185	4.246979032453493	23.879868	0.0	1653.0	1680.0	6.8460965	4.089	23.879868	0.0	2856	2404	2404	0.94736844	20	89	273	474	525	3347	0	104	2020-02-29_153210
39	5000	1841	291	0	436	0	1657	670	7.229069	4.269582177475314	23.879868	0.0	1657.0	1680.0	6.8460965	4.089	23.879868	0.0	2868	2432	2432	0.93542546	20	89	273	476	533	3343	0	105	2020-02-29_153210
39	5000	1829	285	0	426	0	1651	703	7.3063264	4.317336756321016	23.879868	0.0	1651.0	1680.0	6.8460965	4.089	23.879868	0.0	2886	2460	2460	0.9200485	20	89	275	477	542	3349	0	106	2020-02-29_153211
39	5000	1818	279	0	419	0	1647	730	7.379427	4.338418446684261	23.879868	0.0	1647.0	1680.0	6.8460965	4.089	23.879868	0.0	2903	2484	2484	0.90831816	20	89	275	479	544	3353	0	107	2020-02-29_153211
40	5000	1813	269	0	414	0	1628	764	7.434606	4.339363792654402	23.879868	0.0	1628.0	1680.0	6.8460965	4.089	23.879868	0.0	2918	2504	2504	0.8986486	20	89	276	480	549	3372	0	112	2020-02-29_153212
40	5000	1806	263	0	401	0	1616	797	7.5210347	4.345625438210103	23.879868	0.0	1616.0	1680.0	6.8460965	4.089	23.879868	0.0	2931	2530	2530	0.8861386	20	89	280	484	552	3384	0	117	2020-02-29_153212
40	5000	1796	259	0	393	0	1599	832	7.5792394	4.369290140839684	23.879868	0.0	1599.0	1680.0	6.8460965	4.089	23.879868	0.0	2945	2552	2552	0.8792996	20	89	281	486	555	3401	0	121	2020-02-29_153213
41	5000	1790	249	0	390	0	1574	876	7.6156034	4.356031879234834	23.879868	0.0	1574.0	1680.0	6.8460965	4.089	23.879868	0.0	2961	2571	2571	0.8640407	20	89	281	487	556	3426	0	121	2020-02-29_153213
41	5000	1784	243	0	381	0	1554	915	7.692494	4.370862039351164	23.879868	0.0	1554.0	1680.0	6.8460965	4.089	23.879868	0.0	2973	2592	2592	0.8507078	20	89	281	491	560	3446	0	123	2020-02-29_153214
41	5000	1775	233	0	385	0	1516	965	7.74938	4.369190173151661	23.879868	0.0	1516.0	1680.0	6.8460965	4.089	23.879868	0.0	2992	2607	2607	0.8291557	20	89	282	491	563	3484	0	126	2020-02-29_153214
42	5000	1770	224	0	377	0	1495	1005	7.8212357	4.399792206799396	23.879868	0.0	1495.0	1680.0	6.8460965	4.089	23.879868	0.0	3006	2629	2629	0.81003344	20	89	284	492	566	3505	0	129	2020-02-29_153215
42	5000	1762	216	0	356	0	1495	1039	7.8856754	4.418987719927729	23.879868	0.0	1495.0	1680.0	6.8460965	4.089	23.879868	0.0	3022	2666	2666	0.80802673	20	89	285	494	572	3505	0	132	2020-02-29_153215
42	5000	1748	213	0	353	0	1483	1068	7.9466333	4.450037478171269	23.879868	0.0	1483.0	1680.0	6.8460965	4.089	23.879868	0.0	3039	2686	2686	0.81186783	20	89	285	495	576	3517	0	135	2020-02-29_153216
43	5000	1743	210	0	342	0	1473	1097	7.9892864	4.4605342863142265	23.879868	0.0	1473.0	1680.0	6.8460965	4.089	23.879868	0.0	3047	2705	2705	0.8038018	20	89	285	497	577	3527	0	135	2020-02-29_153217
43	5000	1734	207	0	332	0	1452	1137	8.050565	4.46509151488837	23.879868	0.0	1452.0	1680.0	6.8460965	4.089	23.879868	0.0	3059	2727	2727	0.7844353	20	89	285	498	582	3548	0	138	2020-02-29_153217
43	5000	1728	200	0	321	0	1432	1179	8.07605	4.486435473315713	23.879868	0.0	1432.0	1680.0	6.8460965	4.089	23.879868	0.0	3072	2751	2751	0.7723464	20	89	285	501	586	3568	0	140	2020-02-29_153218
44	5000	1725	193	0	320	0	1401	1220	8.140769	4.503870676897678	23.879868	0.0	1401.0	1680.0	6.8460965	4.089	23.879868	0.0	3082	2762	2762	0.7787295	20	89	285	502	588	3599	0	141	2020-02-29_153218
44	5000	1718	187	0	311	0	1381	1258	8.164012	4.515154856986453	23.879868	0.0	1381.0	1680.0	6.8460965	4.089	23.879868	0.0	3095	2784	2784	0.7610427	20	89	285	502	595	3619	0	145	2020-02-29_153219
44	5000	1713	184	0	299	0	1348	1306	8.2472725	4.5376930468979735	23.879868	0.0	1348.0	1680.0	6.8460965	4.089	23.879868	0.0	3103	2804	2804	0.7514837	20	89	285	502	599	3652	0	150	2020-02-29_153219
45	5000	1708	182	0	283	0	1323	1352	8.325402	4.580294462841119	23.879868	0.0	1323.0	1680.0	6.8460965	4.089	23.879868	0.0	3110	2827	2827	0.7505669	20	89	285	506	602	3677	0	152	2020-02-29_153220
45	5000	1700	183	0	279	0	1289	1396	8.357009	4.588921117374364	23.879868	0.0	1289.0	1680.0	6.8460965	4.089	23.879868	0.0	3117	2838	2838	0.75096977	20	89	285	507	605	3711	0	153	2020-02-29_153220
45	5000	1694	178	0	272	0	1276	1426	8.405057	4.594663775640351	23.879868	0.0	1276.0	1680.0	6.8460965	4.089	23.879868	0.0	3128	2856	2856	0.75	20	89	285	509	608	3724	0	154	2020-02-29_153221
46	5000	1685	180	0	266	0	1255	1459	8.43947	4.633328336717578	23.879868	0.0	1255.0	1680.0	6.8460965	4.089	23.879868	0.0	3135	2869	2869	0.73864543	20	89	285	510	609	3745	0	155	2020-02-29_153221
46	5000	1679	176	0	258	0	1230	1502	8.547946	4.656634423688828	23.879868	0.0	1230.0	1680.0	6.8460965	4.089	23.879868	0.0	3145	2887	2887	0.7390244	20	89	285	513	611	3770	0	155	2020-02-29_153222
46	5000	1669	177	0	251	0	1209	1539	8.578999	4.654726329589006	21.160093	0.0	1209.0	1680.0	6.8460965	4.089	23.879868	0.0	3154	2903	2903	0.72952855	20	89	285	514	613	3791	0	155	2020-02-29_153222
47	5000	1662	175	0	245	0	1172	1589	8.621117	4.634143966091463	21.160093	0.0	1172.0	1680.0	6.8460965	4.089	23.879868	0.0	3163	2918	2918	0.72269624	20	89	285	514	616	3828	0	157	2020-02-29_153223
47	5000	1654	174	0	241	0	1146	1628	8.659861	4.642743073623681	21.160093	0.0	1146.0	1680.0	6.8460965	4.089	23.879868	0.0	3172	2931	2931	0.7164049	20	89	285	514	617	3854	0	157	2020-02-29_153223
47	5000	1649	173	0	233	0	1121	1664	8.698816	4.676048838416662	22.333717	0.0	1121.0	1680.0	6.8460965	4.089	23.879868	0.0	3178	2945	2945	0.71008027	20	89	285	514	619	3879	0	160	2020-02-29_153224
48	5000	1642	176	0	221	0	1107	1692	8.738509	4.677937634219117	22.333717	0.0	1107.0	1680.0	6.8460965	4.089	23.879868	0.0	3182	2961	2961	0.70280033	20	89	285	515	619	3893	0	162	2020-02-29_153224
48	5000	1636	173	0	216	0	1091	1722	8.788538	4.6835939536202	22.333717	0.0	1091.0	1680.0	6.8460965	4.089	23.879868	0.0	3191	2975	2975	0.70302474	20	89	285	515	620	3909	0	162	2020-02-29_153224
48	5000	1631	167	0	208	0	1075	1756	8.841841	4.67907608954565	22.333717	0.0	1075.0	1680.0	6.8460965	4.089	23.879868	0.0	3202	2994	2994	0.71255815	20	89	285	516	625	3925	0	163	2020-02-29_153225
49	5000	1628	158	0	208	0	1041	1798	8.911185	4.696250377550433	22.333717	0.0	1041.0	1680.0	6.8460965	4.089	23.879868	0.0	3214	3006	3006	0.715658	20	89	285	516	626	3959	0	167	2020-02-29_153225
49	5000	1626	151	0	201	0	1021	1833	8.924739	4.716768568755644	22.333717	0.0	1021.0	1680.0	6.8460965	4.089	23.879868	0.0	3223	3022	3022	0.71302646	20	89	285	516	628	3979	0	168	2020-02-29_153226
49	5000	1621	148	0	191	0	1008	1861	8.925966	4.7502228534019775	22.333717	0.0	1008.0	1680.0	6.8460965	4.089	23.879868	0.0	3231	3040	3040	0.7222222	20	89	285	517	631	3992	0	171	2020-02-29_153226
50	5000	1611	148	0	192	0	977	1897	8.898814	4.760892525671128	22.333717	0.0	977.0	1680.0	6.8460965	4.089	23.879868	0.0	3241	3049	3049	0.7154555	20	89	285	517	631	4023	0	175	2020-02-29_153227
50	5000	1608	143	0	189	0	964	1918	8.885267	4.772671851955183	22.333717	0.0	964.0	1680.0	6.8460965	4.089	23.879868	0.0	3249	3060	3060	0.71161824	20	89	285	517	633	4036	0	178	2020-02-29_153227
50	5000	1604	139	0	184	0	938	1953	8.843751	4.778324403961819	22.333717	0.0	938.0	1680.0	6.8460965	4.089	23.879868	0.0	3257	3073	3073	0.7089552	20	89	285	517	637	4062	0	182	2020-02-29_153228
51	5000	1599	141	0	177	0	923	1976	8.870466	4.787927489953023	22.333717	0.0	923.0	1680.0	6.8460965	4.089	23.879868	0.0	3260	3083	3083	0.6977248	20	89	285	517	637	4077	0	184	2020-02-29_153228
51	5000	1594	137	0	174	0	894	2015	8.872835	4.802432143423528	22.333717	0.0	894.0	1680.0	6.8460965	4.089	23.879868	0.0	3269	3095	3095	0.68903804	20	89	285	518	637	4106	0	186	2020-02-29_153229
51	5000	1586	140	0	170	0	866	2048	8.937127	4.826070502716717	22.333717	0.0	866.0	1680.0	6.8460965	4.089	23.879868	0.0	3274	3104	3104	0.6916859	20	89	285	519	638	4134	0	190	2020-02-29_153229
52	5000	1582	138	0	170	0	845	2071	8.866132	4.823756145583106	22.333717	0.0	845.0	1680.0	6.8460965	4.089	23.879868	0.0	3280	3110	3110	0.6887574	20	89	285	519	638	4155	0	194	2020-02-29_153229
52	5000	1578	140	0	164	0	817	2107	8.870442	4.835042892313139	22.333717	0.0	817.0	1680.0	6.8460965	4.089	23.879868	0.0	3282	3118	3118	0.6878825	20	89	285	519	638	4183	0	194	2020-02-29_153230
52	5000	1573	135	0	164	0	805	2128	8.863484	4.843937827129463	22.333717	0.0	805.0	1680.0	6.8460965	4.089	23.879868	0.0	3292	3128	3128	0.68944097	20	89	285	519	639	4195	0	195	2020-02-29_153230
53	5000	1572	130	0	163	0	777	2162	8.951917	4.858830559457448	22.333717	0.0	777.0	1680.0	6.8460965	4.089	23.879868	0.0	3298	3135	3135	0.6924067	20	89	285	519	639	4223	0	196	2020-02-29_153231
53	5000	1570	125	0	160	0	759	2190	8.966552	4.88397017526229	22.333717	0.0	759.0	1680.0	6.8460965	4.089	23.879868	0.0	3305	3145	3145	0.69038206	20	89	285	519	640	4241	0	196	2020-02-29_153231
53	5000	1567	126	0	152	0	742	2216	8.962622	4.823843332115778	22.333717	0.0	742.0	1680.0	6.8460965	4.089	23.879868	0.0	3307	3155	3155	0.67654985	20	89	285	519	642	4258	0	197	2020-02-29_153232
54	5000	1566	119	0	151	0	727	2239	8.955896	4.842896023195159	22.333717	0.0	727.0	1680.0	6.8460965	4.089	23.879868	0.0	3315	3164	3164	0.66024756	20	89	285	519	642	4273	0	198	2020-02-29_153232
54	5000	1565	113	0	150	0	699	2270	8.976595	4.857940363926648	22.333717	0.0	699.0	1680.0	6.8460965	4.089	23.879868	0.0	3322	3172	3172	0.66809726	20	89	285	519	644	4301	0	203	2020-02-29_153232
54	5000	1561	111	0	150	0	680	2294	8.923335	4.862812359737985	22.333717	0.0	680.0	1680.0	6.8460965	4.089	23.879868	0.0	3328	3178	3178	0.6661765	20	89	285	519	645	4320	0	204	2020-02-29_153233
55	5000	1559	105	0	153	0	661	2313	8.932179	4.8352998920208	22.333717	0.0	661.0	1680.0	6.8460965	4.089	23.879868	0.0	3336	3183	3183	0.67019665	20	89	285	519	645	4339	0	209	2020-02-29_153233
55	5000	1554	105	0	149	0	646	2334	8.945867	4.851923783221801	22.333717	0.0	646.0	1680.0	6.8460965	4.089	23.879868	0.0	3341	3192	3192	0.6671827	20	89	285	519	646	4354	0	212	2020-02-29_153234
55	5000	1550	102	0	146	0	631	2355	8.908952	4.873695394597041	22.333717	0.0	631.0	1680.0	6.8460965	4.089	23.879868	0.0	3348	3202	3202	0.66561013	20	89	285	519	646	4369	0	216	2020-02-29_153234
56	5000	1547	102	0	137	0	619	2379	8.849156	4.896783917717465	22.333717	0.0	619.0	1680.0	6.8460965	4.089	23.879868	0.0	3351	3214	3214	0.6688207	20	89	285	519	647	4381	0	216	2020-02-29_153234
56	5000	1546	100	0	131	0	602	2403	8.856681	4.907715208102725	22.333717	0.0	602.0	1680.0	6.8460965	4.089	23.879868	0.0	3354	3223	3223	0.6710963	20	89	285	519	647	4398	0	218	2020-02-29_153235
56	5000	1545	91	0	133	0	581	2431	8.865716	4.9280155689811	22.333717	0.0	581.0	1680.0	6.8460965	4.089	23.879868	0.0	3364	3231	3231	0.66609293	20	89	285	519	648	4419	0	219	2020-02-29_153235
57	5000	1544	90	0	124	0	569	2454	8.849159	4.9258726324790665	22.333717	0.0	569.0	1680.0	6.8460965	4.089	23.879868	0.0	3366	3242	3242	0.67662567	20	89	285	519	649	4431	0	219	2020-02-29_153236
57	5000	1543	86	0	122	0	555	2471	8.777235	4.9746252867702925	22.333717	0.0	555.0	1680.0	6.8460965	4.089	23.879868	0.0	3371	3249	3249	0.6846847	20	89	285	520	649	4445	0	223	2020-02-29_153236
57	5000	1542	81	0	120	0	541	2492	8.798481	4.944016032047882	22.333717	0.0	541.0	1680.0	6.8460965	4.089	23.879868	0.0	3377	3257	3257	0.67652494	20	89	285	520	649	4459	0	224	2020-02-29_153236
58	5000	1540	80	0	120	0	524	2511	8.693892	4.934246488205881	22.333717	0.0	524.0	1680.0	6.8460965	4.089	23.879868	0.0	3380	3260	3260	0.6660305	20	89	285	520	649	4476	0	225	2020-02-29_153237
58	5000	1539	76	0	115	0	517	2528	8.706495	5.001031197069022	25.513163	0.0	517.0	1680.0	6.8460965	4.089	23.879868	0.0	3385	3270	3270	0.66731143	20	89	285	520	650	4483	0	225	2020-02-29_153237
58	5000	1535	77	0	114	0	509	2539	8.672606	5.00911530257609	25.513163	0.0	509.0	1680.0	6.8460965	4.089	23.879868	0.0	3388	3274	3274	0.6777996	20	89	285	520	650	4491	0	226	2020-02-29_153237
59	5000	1534	76	0	110	0	495	2558	8.639239	5.024521208010866	25.513163	0.0	495.0	1680.0	6.8460965	4.089	23.879868	0.0	3390	3280	3280	0.6484848	20	89	285	520	650	4505	0	227	2020-02-29_153238
59	5000	1530	77	0	111	0	476	2577	8.642069	4.999006744911328	25.513163	0.0	476.0	1680.0	6.8460965	4.089	23.879868	0.0	3393	3282	3282	0.65756303	20	89	285	520	650	4524	0	229	2020-02-29_153238
59	5000	1529	72	0	107	0	467	2595	8.614595	5.002807401241917	25.513163	0.0	467.0	1680.0	6.8460965	4.089	23.879868	0.0	3399	3292	3292	0.6595289	20	89	285	520	650	4533	0	230	2020-02-29_153238
60	5000	1529	67	0	106	0	459	2606	8.678081	5.004288550847811	25.513163	0.0	459.0	1680.0	6.8460965	4.089	23.879868	0.0	3404	3298	3298	0.66230935	20	89	285	520	650	4541	0	233	2020-02-29_153239
60	5000	1528	65	0	102	0	439	2633	8.718285	4.944405663918037	25.513163	0.0	439.0	1680.0	6.8460965	4.089	23.879868	0.0	3407	3305	3305	0.6697039	20	89	285	520	650	4561	0	233	2020-02-29_153239
60	5000	1523	67	0	103	0	423	2650	8.663779	4.8939743516730845	25.513163	0.0	423.0	1680.0	6.8460965	4.089	23.879868	0.0	3410	3307	3307	0.6524823	20	89	285	520	650	4577	0	234	2020-02-29_153239
61	5000	1521	63	0	101	0	418	2662	8.687907	4.889772968599692	25.513163	0.0	418.0	1680.0	6.8460965	4.089	23.879868	0.0	3416	3315	3315	0.64593303	20	89	285	520	650	4582	0	235	2020-02-29_153240
61	5000	1519	60	0	99	0	419	2668	8.68396	4.880908808585701	25.513163	0.0	419.0	1680.0	6.8460965	4.089	23.879868	0.0	3421	3322	3322	0.63484484	20	89	285	520	651	4581	0	235	2020-02-29_153240
61	5000	1517	58	0	97	0	413	2679	8.664982	4.85689547654095	25.513163	0.0	413.0	1680.0	6.8460965	4.089	23.879868	0.0	3425	3328	3328	0.6489104	20	89	285	520	651	4587	0	236	2020-02-29_153240
62	5000	1517	56	0	91	0	400	2698	8.528071	4.858334935985757	25.513163	0.0	400.0	1680.0	6.8460965	4.089	23.879868	0.0	3427	3336	3336	0.625	20	89	285	520	651	4600	0	238	2020-02-29_153241
62	5000	1510	59	0	89	0	391	2713	8.48485	4.903891610097432	25.513163	0.0	391.0	1680.0	6.8460965	4.089	23.879868	0.0	3431	3342	3342	0.629156	20	89	285	520	651	4609	0	238	2020-02-29_153241
62	5000	1508	59	0	85	0	383	2724	8.479825	4.919482227776038	25.513163	0.0	383.0	1680.0	6.8460965	4.089	23.879868	0.0	3433	3348	3348	0.618799	20	89	285	520	651	4617	0	241	2020-02-29_153241
63	5000	1504	57	0	88	0	370	2740	8.3734865	4.896551179677406	25.513163	0.0	370.0	1680.0	6.8460965	4.089	23.879868	0.0	3439	3351	3351	0.63243246	20	89	285	520	651	4630	0	241	2020-02-29_153242
63	5000	1501	59	0	86	0	358	2754	8.383558	4.9228561150110375	25.513163	0.0	358.0	1680.0	6.8460965	4.089	23.879868	0.0	3440	3354	3354	0.62849164	20	89	285	520	651	4642	0	242	2020-02-29_153242
63	5000	1500	57	0	79	0	359	2763	8.32177	4.8908494404245735	25.513163	0.0	359.0	1680.0	6.8460965	4.089	23.879868	0.0	3443	3364	3364	0.6211699	20	89	285	520	652	4641	0	242	2020-02-29_153242
64	5000	1499	55	0	80	0	346	2778	8.406843	4.912616462394738	25.513163	0.0	346.0	1680.0	6.8460965	4.089	23.879868	0.0	3446	3366	3366	0.6242775	20	89	285	520	652	4654	0	242	2020-02-29_153243
64	5000	1498	55	0	75	0	333	2796	8.377914	4.910791712559251	25.513163	0.0	333.0	1680.0	6.8460965	4.089	23.879868	0.0	3447	3372	3372	0.6276276	20	89	285	520	652	4667	0	243	2020-02-29_153243
64	5000	1497	56	0	70	0	327	2807	8.265874	4.877593304373694	25.513163	0.0	327.0	1680.0	6.8460965	4.089	23.879868	0.0	3447	3377	3377	0.6055046	20	89	285	520	652	4673	0	243	2020-02-29_153243
65	5000	1494	58	0	68	0	321	2816	8.241716	4.836255582292046	25.513163	0.0	321.0	1680.0	6.8460965	4.089	23.879868	0.0	3448	3380	3380	0.5981308	20	89	285	520	653	4679	0	243	2020-02-29_153243
65	5000	1493	54	0	68	0	310	2832	8.414743	4.913149896007119	25.513163	0.0	310.0	1680.0	6.8460965	4.089	23.879868	0.0	3453	3385	3385	0.6	20	89	285	520	653	4690	0	243	2020-02-29_153244
65	5000	1493	53	0	66	0	305	2839	8.414716	4.935177413704226	25.513163	0.0	305.0	1680.0	6.8460965	4.089	23.879868	0.0	3454	3388	3388	0.58032787	20	89	285	520	653	4695	0	244	2020-02-29_153244
66	5000	1492	52	0	66	0	297	2848	8.491614	4.905585954763234	25.513163	0.0	297.0	1680.0	6.8460965	4.089	23.879868	0.0	3456	3390	3390	0.5858586	20	89	285	520	653	4703	0	245	2020-02-29_153244
66	5000	1491	50	0	66	0	288	2859	8.543154	4.969508467071655	25.513163	0.0	288.0	1680.0	6.8460965	4.089	23.879868	0.0	3459	3393	3393	0.5833333	20	89	285	520	653	4712	0	246	2020-02-29_153245
66	5000	1489	51	0	61	0	277	2875	8.607094	4.983534212858624	25.513163	0.0	277.0	1680.0	6.8460965	4.089	23.879868	0.0	3460	3399	3399	0.6064982	20	89	285	520	653	4723	0	247	2020-02-29_153245
67	5000	1488	50	0	58	0	272	2885	8.737522	4.967176080134423	25.513163	0.0	272.0	1680.0	6.8460965	4.089	23.879868	0.0	3462	3404	3404	0.60294116	20	89	285	520	653	4728	0	247	2020-02-29_153245
67	5000	1487	51	0	55	0	270	2890	8.762461	4.969762734903483	25.513163	0.0	270.0	1680.0	6.8460965	4.089	23.879868	0.0	3462	3407	3407	0.6074074	20	89	285	520	653	4730	0	247	2020-02-29_153245
67	5000	1487	48	0	55	0	264	2899	8.702521	4.95335430974271	25.513163	0.0	264.0	1680.0	6.8460965	4.089	23.879868	0.0	3465	3410	3410	0.594697	20	89	285	520	653	4736	0	247	2020-02-29_153246
68	5000	1487	45	0	52	0	256	2912	8.778516	4.969144217729226	25.513163	0.0	256.0	1680.0	6.8460965	4.089	23.879868	0.0	3468	3416	3416	0.60546875	20	89	285	520	653	4744	0	248	2020-02-29_153246
68	5000	1485	45	0	49	0	253	2920	8.82551	5.011209511102101	25.513163	0.0	253.0	1680.0	6.8460965	4.089	23.879868	0.0	3470	3421	3421	0.60474306	20	89	285	520	653	4747	0	248	2020-02-29_153246
68	5000	1482	44	0	49	0	250	2927	8.9442005	5.0231865186864875	25.513163	0.0	250.0	1680.0	6.8460965	4.089	23.879868	0.0	3474	3425	3425	0.588	20	89	285	520	653	4750	0	248	2020-02-29_153246
69	5000	1479	46	0	48	0	245	2934	9.001882	5.037763087972874	25.513163	0.0	245.0	1680.0	6.8460965	4.089	23.879868	0.0	3475	3427	3427	0.60816324	20	89	285	520	653	4755	0	248	2020-02-29_153247
69	5000	1478	45	0	46	0	240	2943	8.86597	4.972059958786161	25.513163	0.0	240.0	1680.0	6.8460965	4.089	23.879868	0.0	3477	3431	3431	0.5875	20	89	285	520	654	4760	0	248	2020-02-29_153247
69	5000	1476	45	0	46	0	236	2949	8.892288	5.000529070519181	25.513163	0.0	236.0	1680.0	6.8460965	4.089	23.879868	0.0	3479	3433	3433	0.58898306	20	89	285	520	654	4764	0	248	2020-02-29_153247
70	5000	1476	42	0	43	0	238	2952	8.922608	5.003576334813497	25.513163	0.0	238.0	1680.0	6.8460965	4.089	23.879868	0.0	3482	3439	3439	0.60084033	20	89	285	520	654	4762	0	249	2020-02-29_153247
70	5000	1475	41	0	44	0	233	2958	9.00367	4.998574816721688	25.513163	0.0	233.0	1680.0	6.8460965	4.089	23.879868	0.0	3484	3440	3440	0.60944206	20	89	285	520	654	4767	0	249	2020-02-29_153248
70	5000	1475	39	0	43	0	226	2968	9.099517	4.936740092457625	25.513163	0.0	226.0	1680.0	6.8460965	4.089	23.879868	0.0	3486	3443	3443	0.6106195	20	89	285	520	654	4774	0	249	2020-02-29_153248
71	5000	1474	37	0	43	0	220	2977	9.097323	4.985008271266921	25.513163	0.0	220.0	1680.0	6.8460965	4.089	23.879868	0.0	3489	3446	3446	0.5954546	20	89	285	520	654	4780	0	249	2020-02-29_153248
71	5000	1472	34	0	47	0	214	2983	9.194368	4.960287889616486	25.513163	0.0	214.0	1680.0	6.8460965	4.089	23.879868	0.0	3494	3447	3447	0.58878505	20	89	285	520	654	4786	0	250	2020-02-29_153248
71	5000	1471	32	0	50	0	207	2990	9.129346	5.018333583102457	25.513163	0.0	207.0	1680.0	6.8460965	4.089	23.879868	0.0	3497	3447	3447	0.5748792	20	89	285	520	654	4793	0	250	2020-02-29_153249
72	5000	1471	28	0	52	0	200	2998	9.345953	5.018887133405306	25.513163	0.0	200.0	1680.0	6.8460965	4.089	23.879868	0.0	3501	3449	3449	0.58	20	89	285	520	654	4800	0	251	2020-02-29_153249
72	5000	1471	26	0	50	0	198	3003	9.348192	4.989542133370916	25.513163	0.0	198.0	1680.0	6.8460965	4.089	23.879868	0.0	3503	3453	3453	0.5858586	20	89	285	520	654	4802	0	252	2020-02-29_153249
72	5000	1468	27	0	51	0	190	3012	9.279677	4.897222876348876	25.513163	0.0	190.0	1680.0	6.8460965	4.089	23.879868	0.0	3505	3454	3454	0.5473684	20	89	285	520	654	4810	0	252	2020-02-29_153249
73	5000	1467	27	0	50	0	185	3018	9.156074	4.945981623743876	25.513163	0.0	185.0	1680.0	6.8460965	4.089	23.879868	0.0	3506	3456	3456	0.5675676	20	89	285	520	654	4815	0	253	2020-02-29_153250
73	5000	1465	26	0	50	0	180	3026	9.120668	4.927442713636252	25.513163	0.0	180.0	1680.0	6.8460965	4.089	23.879868	0.0	3509	3459	3459	0.56666666	20	89	285	520	654	4820	0	253	2020-02-29_153250
73	5000	1464	24	0	52	0	175	3032	9.16546	4.967130769043858	25.513163	0.0	175.0	1680.0	6.8460965	4.089	23.879868	0.0	3512	3460	3460	0.57714283	20	89	285	520	654	4825	0	253	2020-02-29_153250
74	5000	1464	23	0	51	0	168	3041	9.284997	4.946533823688713	25.513163	0.0	168.0	1680.0	6.8460965	4.089	23.879868	0.0	3513	3462	3462	0.5833333	20	89	285	520	654	4832	0	253	2020-02-29_153250
74	5000	1462	24	0	52	0	160	3049	9.345776	5.001315706713362	25.513163	0.0	160.0	1680.0	6.8460965	4.089	23.879868	0.0	3514	3462	3462	0.58125	20	89	285	520	654	4840	0	253	2020-02-29_153250
74	5000	1462	22	0	51	0	162	3050	9.430305	5.019449552472308	25.513163	0.0	162.0	1680.0	6.8460965	4.089	23.879868	0.0	3516	3465	3465	0.59876543	20	89	285	520	654	4838	0	253	2020-02-29_153251
75	5000	1462	22	0	48	0	163	3052	9.329562	4.837897130155598	21.463978	0.0	163.0	1680.0	6.8460965	4.089	23.879868	0.0	3516	3468	3468	0.595092	20	89	285	520	654	4837	0	253	2020-02-29_153251
75	5000	1462	22	0	46	0	157	3060	9.318908	4.7824314627395115	21.463978	0.0	157.0	1680.0	6.8460965	4.089	23.879868	0.0	3516	3470	3470	0.566879	20	89	285	520	654	4843	0	253	2020-02-29_153251
75	5000	1462	20	0	44	0	157	3064	9.382498	4.818104044841089	21.463978	0.0	157.0	1680.0	6.8460965	4.089	23.879868	0.0	3518	3474	3474	0.566879	20	89	285	520	654	4843	0	253	2020-02-29_153251
76	5000	1462	19	0	43	0	155	3067	9.275394	4.813230979197492	21.463978	0.0	155.0	1680.0	6.8460965	4.089	23.879868	0.0	3519	3476	3476	0.56774193	20	89	285	520	654	4845	0	254	2020-02-29_153252
76	5000	1459	20	0	44	0	152	3071	9.297558	4.819237884482509	21.463978	0.0	152.0	1680.0	6.8460965	4.089	23.879868	0.0	3521	3477	3477	0.57236844	20	89	285	520	654	4848	0	254	2020-02-29_153252
76	5000	1459	17	0	44	0	146	3079	9.289364	4.777035320366217	21.463978	0.0	146.0	1680.0	6.8460965	4.089	23.879868	0.0	3524	3480	3480	0.5753425	20	89	285	520	654	4854	0	255	2020-02-29_153252
77	5000	1459	16	0	43	0	145	3082	9.142488	4.712277248794561	21.463978	0.0	145.0	1680.0	6.8460965	4.089	23.879868	0.0	3525	3482	3482	0.57931036	20	89	285	520	654	4855	0	255	2020-02-29_153252
77	5000	1457	17	0	42	0	141	3088	9.205705	4.648954885203577	21.463978	0.0	141.0	1680.0	6.8460965	4.089	23.879868	0.0	3526	3484	3484	0.5886525	20	89	285	520	654	4859	0	255	2020-02-29_153252
77	5000	1457	17	0	40	0	135	3096	9.2118435	4.65538498184883	21.463978	0.0	135.0	1680.0	6.8460965	4.089	23.879868	0.0	3526	3486	3486	0.54814816	20	89	285	520	654	4865	0	255	2020-02-29_153253
78	5000	1457	14	0	40	0	133	3100	9.226027	4.669593075130282	21.463978	0.0	133.0	1680.0	6.8460965	4.089	23.879868	0.0	3529	3489	3489	0.56390977	20	89	285	520	654	4867	0	256	2020-02-29_153253
78	5000	1457	14	0	35	0	134	3104	9.387929	4.840844642773485	21.463978	0.0	134.0	1680.0	6.8460965	4.089	23.879868	0.0	3529	3494	3494	0.6044776	20	89	285	520	654	4866	0	256	2020-02-29_153253
78	5000	1456	14	0	33	0	134	3107	9.472528	4.843066751836499	21.463978	0.0	134.0	1680.0	6.8460965	4.089	23.879868	0.0	3530	3497	3497	0.619403	20	89	285	520	654	4866	0	256	2020-02-29_153253
79	5000	1456	13	0	30	0	133	3111	9.46142	4.778555515970686	21.463978	0.0	133.0	1680.0	6.8460965	4.089	23.879868	0.0	3531	3501	3501	0.62406015	20	89	285	520	654	4867	0	257	2020-02-29_153254
79	5000	1456	13	0	28	0	133	3113	9.54405	4.739175609895225	21.463978	0.0	133.0	1680.0	6.8460965	4.089	23.879868	0.0	3531	3503	3503	0.62406015	20	89	285	520	654	4867	0	257	2020-02-29_153254
79	5000	1453	15	0	27	0	130	3118	9.707623	4.716916163734854	21.463978	0.0	130.0	1680.0	6.8460965	4.089	23.879868	0.0	3532	3505	3505	0.63076925	20	89	285	520	654	4870	0	257	2020-02-29_153254
80	5000	1453	14	0	27	0	128	3121	9.774805	4.696448571091587	21.463978	0.0	128.0	1680.0	6.8460965	4.089	23.879868	0.0	3533	3506	3506	0.625	20	89	285	520	654	4872	0	257	2020-02-29_153254
80	5000	1453	14	0	22	0	127	3126	9.511911	4.795048965665511	21.463978	0.0	127.0	1680.0	6.8460965	4.089	23.879868	0.0	3533	3511	3511	0.62204725	20	89	285	520	654	4873	0	258	2020-02-29_153254
80	5000	1452	13	0	23	0	121	3133	9.603941	4.827811320463559	21.463978	0.0	121.0	1680.0	6.8460965	4.089	23.879868	0.0	3535	3512	3512	0.6280992	20	89	285	520	654	4879	0	258	2020-02-29_153255
81	5000	1452	11	0	24	0	115	3140	9.660517	4.812179951119659	21.463978	0.0	115.0	1680.0	6.8460965	4.089	23.879868	0.0	3537	3513	3513	0.65217394	20	89	285	520	654	4885	0	258	2020-02-29_153255
81	5000	1452	10	0	24	0	112	3144	9.4599085	4.7155397117996545	19.696358	0.0	112.0	1680.0	6.8460965	4.089	23.879868	0.0	3538	3514	3514	0.6160714	20	89	285	520	654	4888	0	258	2020-02-29_153255
81	5000	1452	9	0	23	0	107	3150	9.380186	4.823043173441521	19.696358	0.0	107.0	1680.0	6.8460965	4.089	23.879868	0.0	3539	3516	3516	0.5794392	20	89	285	520	654	4893	0	259	2020-02-29_153255
82	5000	1452	8	0	24	0	103	3154	9.250085	4.862916496110594	19.696358	0.0	103.0	1680.0	6.8460965	4.089	23.879868	0.0	3540	3516	3516	0.5631068	20	89	285	520	654	4897	0	259	2020-02-29_153255
82	5000	1452	7	0	25	0	100	3157	9.180856	4.893844958245183	19.696358	0.0	100.0	1680.0	6.8460965	4.089	23.879868	0.0	3541	3516	3516	0.57	20	89	285	520	654	4900	0	259	2020-02-29_153256
82	5000	1452	7	0	23	0	101	3158	9.091878	4.911298936001507	19.696358	0.0	101.0	1680.0	6.8460965	4.089	23.879868	0.0	3541	3518	3518	0.56435645	20	89	285	520	654	4899	0	259	2020-02-29_153256
83	5000	1452	7	0	22	0	96	3164	8.783267	4.76272905254478	19.696358	0.0	96.0	1680.0	6.8460965	4.089	23.879868	0.0	3541	3519	3519	0.5729167	20	89	285	520	654	4904	0	259	2020-02-29_153256
83	5000	1452	7	0	20	0	94	3168	8.742191	4.746192208983865	19.696358	0.0	94.0	1680.0	6.8460965	4.089	23.879868	0.0	3541	3521	3521	0.5744681	20	89	285	520	654	4906	0	259	2020-02-29_153256
83	5000	1452	7	0	17	0	93	3171	8.769084	4.833560784786873	19.696358	0.0	93.0	1680.0	6.8460965	4.089	23.879868	0.0	3541	3524	3524	0.56989247	20	89	285	520	654	4907	0	260	2020-02-29_153256
84	5000	1451	7	0	17	0	90	3175	8.614091	4.821049020349846	19.696358	0.0	90.0	1680.0	6.8460965	4.089	23.879868	0.0	3542	3525	3525	0.5777778	20	89	285	520	654	4910	0	260	2020-02-29_153256
84	5000	1451	7	0	16	0	88	3178	8.627685	4.875754860365113	19.696358	0.0	88.0	1680.0	6.8460965	4.089	23.879868	0.0	3542	3526	3526	0.59090906	20	89	285	520	654	4912	0	260	2020-02-29_153257
84	5000	1451	5	0	18	0	87	3179	8.65532	4.897084026342571	19.696358	0.0	87.0	1680.0	6.8460965	4.089	23.879868	0.0	3544	3526	3526	0.5862069	20	89	285	520	654	4913	0	260	2020-02-29_153257
85	5000	1451	5	0	15	0	89	3180	8.503495	4.724399847436395	19.145462	0.0	89.0	1680.0	6.8460965	4.089	23.879868	0.0	3544	3529	3529	0.5730337	20	89	285	520	654	4911	0	260	2020-02-29_153257
85	5000	1451	5	0	15	0	85	3182	8.650248	4.76171694748479	19.145462	0.0	85.0	1680.0	6.8460965	4.089	23.879868	0.0	3544	3529	3529	0.5882353	20	89	285	520	654	4915	0	262	2020-02-29_153257
85	5000	1451	5	0	14	0	82	3186	8.519583	4.798032341425517	19.145462	0.0	82.0	1680.0	6.8460965	4.089	23.879868	0.0	3544	3530	3530	0.5487805	20	89	285	520	654	4918	0	262	2020-02-29_153257
86	5000	1450	6	0	13	0	79	3190	8.665397	4.785424498221013	19.145462	0.0	79.0	1680.0	6.8460965	4.089	23.879868	0.0	3544	3531	3531	0.56962025	20	89	285	520	654	4921	0	262	2020-02-29_153258
86	5000	1450	6	0	13	0	77	3192	8.866607	4.675521193230197	19.145462	0.0	77.0	1680.0	6.8460965	4.089	23.879868	0.0	3544	3531	3531	0.58441556	20	89	285	520	654	4923	0	262	2020-02-29_153258
86	5000	1450	5	0	13	0	77	3193	8.724053	4.714046938740578	19.145462	0.0	77.0	1680.0	6.8460965	4.089	23.879868	0.0	3545	3532	3532	0.58441556	20	89	285	520	654	4923	0	262	2020-02-29_153258
87	5000	1450	5	0	12	0	76	3195	8.6452055	4.732588125497569	19.145462	0.0	76.0	1680.0	6.8460965	4.089	23.879868	0.0	3545	3533	3533	0.59210527	20	89	285	520	654	4924	0	262	2020-02-29_153258
87	5000	1450	5	0	12	0	75	3196	8.635302	4.763664667891227	19.145462	0.0	75.0	1680.0	6.8460965	4.089	23.879868	0.0	3545	3533	3533	0.6	20	89	285	520	654	4925	0	262	2020-02-29_153258
87	5000	1450	4	0	11	0	77	3196	8.537881	4.7820503711863465	19.145462	0.0	77.0	1680.0	6.8460965	4.089	23.879868	0.0	3546	3535	3535	0.5974026	20	89	285	520	654	4923	0	262	2020-02-29_153259
88	5000	1449	5	0	9	0	77	3198	8.616518	4.758191524247516	19.145462	0.0	77.0	1680.0	6.8460965	4.089	23.879868	0.0	3546	3537	3537	0.5714286	20	89	285	520	654	4923	0	262	2020-02-29_153259
88	5000	1449	4	0	9	0	75	3201	8.5701	4.871283655204539	19.145462	0.0	75.0	1680.0	6.8460965	4.089	23.879868	0.0	3547	3538	3538	0.5466667	20	89	285	520	654	4925	0	262	2020-02-29_153259
88	5000	1449	4	0	8	0	75	3202	8.602232	4.920672751230977	19.145462	0.0	75.0	1680.0	6.8460965	4.089	23.879868	0.0	3547	3539	3539	0.56	20	89	285	520	654	4925	0	262	2020-02-29_153259
89	5000	1448	4	0	8	0	75	3203	8.50011	4.974928942609009	19.145462	0.0	75.0	1680.0	6.8460965	4.089	23.879868	0.0	3548	3540	3540	0.5733333	20	89	285	520	654	4925	0	262	2020-02-29_153259
89	5000	1448	4	0	7	0	74	3205	8.426214	4.973462634992349	19.145462	0.0	74.0	1680.0	6.8460965	4.089	23.879868	0.0	3548	3541	3541	0.5945946	20	89	285	520	654	4926	0	262	2020-02-29_153259
89	5000	1448	4	0	7	0	74	3205	8.426214	4.973462634992349	19.145462	0.0	74.0	1680.0	6.8460965	4.089	23.879868	0.0	3548	3541	3541	0.5945946	20	89	285	520	654	4926	0	262	2020-02-29_153300
90	5000	1448	4	0	7	0	72	3207	8.358692	5.024554993012577	19.145462	0.0	72.0	1680.0	6.8460965	4.089	23.879868	0.0	3548	3541	3541	0.6111111	20	89	285	520	654	4928	0	262	2020-02-29_153300
90	5000	1448	4	0	7	0	70	3208	8.437816	5.073679506987411	19.145462	0.0	70.0	1680.0	6.8460965	4.089	23.879868	0.0	3548	3541	3541	0.6142857	20	89	285	520	654	4930	0	263	2020-02-29_153300
90	5000	1448	4	0	7	0	70	3208	8.437816	5.073679506987411	19.145462	0.0	70.0	1680.0	6.8460965	4.089	23.879868	0.0	3548	3541	3541	0.6142857	20	89	285	520	654	4930	0	263	2020-02-29_153300
91	5000	1447	5	0	6	0	68	3211	8.499975	5.141390015976878	19.145462	0.0	68.0	1680.0	6.8460965	4.089	23.879868	0.0	3548	3542	3542	0.63235295	20	89	285	520	654	4932	0	263	2020-02-29_153300
91	5000	1445	7	0	6	0	65	3214	8.419073	5.005225693285235	19.145462	0.0	65.0	1680.0	6.8460965	4.089	23.879868	0.0	3548	3542	3542	0.6615385	20	89	285	520	654	4935	0	263	2020-02-29_153300
91	5000	1445	7	0	4	0	62	3219	8.6617565	5.018554022396093	19.145462	0.0	62.0	1680.0	6.8460965	4.089	23.879868	0.0	3548	3544	3544	0.7096774	20	89	285	520	654	4938	0	263	2020-02-29_153301
92	5000	1445	7	0	4	0	61	3220	8.551888	4.984454211140773	19.145462	0.0	61.0	1680.0	6.8460965	4.089	23.879868	0.0	3548	3544	3544	0.704918	20	89	285	520	654	4939	0	263	2020-02-29_153301
92	5000	1444	7	0	5	0	54	3226	8.38637	5.130423676542716	19.145462	0.0	54.0	1680.0	6.8460965	4.089	23.879868	0.0	3549	3544	3544	0.7037037	20	89	285	520	654	4946	0	264	2020-02-29_153301
92	5000	1444	7	0	5	0	52	3228	8.260349	5.111507425745574	19.145462	0.0	52.0	1680.0	6.8460965	4.089	23.879868	0.0	3549	3544	3544	0.63461536	20	89	285	520	654	4948	0	264	2020-02-29_153301
93	5000	1444	7	0	5	0	49	3231	8.044266	5.11876168534991	19.145462	0.0	49.0	1680.0	6.8460965	4.089	23.879868	0.0	3549	3544	3544	0.67346936	20	89	285	520	654	4951	0	264	2020-02-29_153301
93	5000	1444	6	0	6	0	48	3232	8.106442	5.154197700590032	19.145462	0.0	48.0	1680.0	6.8460965	4.089	23.879868	0.0	3550	3544	3544	0.6666667	20	89	285	520	654	4952	0	264	2020-02-29_153302
93	5000	1444	6	0	5	0	44	3237	8.217977	5.06684199498307	19.145462	0.0	44.0	1680.0	6.8460965	4.089	23.879868	0.0	3550	3545	3545	0.6818182	20	89	285	520	654	4956	0	264	2020-02-29_153302
94	5000	1444	6	0	5	0	43	3238	8.103384	5.068786861788937	19.145462	0.0	43.0	1680.0	6.8460965	4.089	23.879868	0.0	3550	3545	3545	0.6976744	20	89	285	520	654	4957	0	264	2020-02-29_153302
94	5000	1444	6	0	5	0	43	3238	8.103384	5.068786861788937	19.145462	0.0	43.0	1680.0	6.8460965	4.089	23.879868	0.0	3550	3545	3545	0.6976744	20	89	285	520	654	4957	0	264	2020-02-29_153302
94	5000	1444	6	0	4	0	40	3242	8.12687	4.84182425333879	18.507442	0.0	40.0	1680.0	6.8460965	4.089	23.879868	0.0	3550	3546	3546	0.65	20	89	285	520	654	4960	0	264	2020-02-29_153302
95	5000	1444	6	0	4	0	37	3244	8.038767	4.577740649861836	17.946209	0.0	37.0	1680.0	6.8460965	4.089	23.879868	0.0	3550	3546	3546	0.6486486	20	89	285	520	654	4963	0	265	2020-02-29_153302
95	5000	1444	6	0	3	0	37	3245	8.362454	4.414031388164693	17.946209	0.16395569	37.0	1680.0	6.8460965	4.089	23.879868	0.0	3550	3547	3547	0.6486486	20	89	285	520	654	4963	0	265	2020-02-29_153303
95	5000	1444	5	0	4	0	35	3246	8.624031	4.377810202369302	17.946209	0.16395569	35.0	1680.0	6.8460965	4.089	23.879868	0.0	3551	3547	3547	0.6571429	20	89	285	520	654	4965	0	266	2020-02-29_153303
96	5000	1444	4	0	4	0	35	3247	8.666725	4.364362591219561	17.946209	0.16395569	35.0	1680.0	6.8460965	4.089	23.879868	0.0	3552	3548	3548	0.6571429	20	89	285	520	654	4965	0	266	2020-02-29_153303
96	5000	1444	4	0	4	0	29	3253	9.0773535	4.531003116590598	17.946209	0.16395569	29.0	1680.0	6.8460965	4.089	23.879868	0.0	3552	3548	3548	0.62068963	20	89	285	520	654	4971	0	266	2020-02-29_153303
96	5000	1444	4	0	4	0	26	3255	9.143468	4.678845567066101	17.946209	0.16395569	26.0	1680.0	6.8460965	4.089	23.879868	0.0	3552	3548	3548	0.61538464	20	89	285	520	654	4974	0	267	2020-02-29_153303
97	5000	1443	5	0	4	0	26	3255	9.143468	4.678845567066101	17.946209	0.16395569	26.0	1680.0	6.8460965	4.089	23.879868	0.0	3552	3548	3548	0.61538464	20	89	285	520	654	4974	0	267	2020-02-29_153303
97	5000	1442	6	0	4	0	26	3255	9.143468	4.678845567066101	17.946209	0.16395569	26.0	1680.0	6.8460965	4.089	23.879868	0.0	3552	3548	3548	0.61538464	20	89	285	520	654	4974	0	267	2020-02-29_153304
97	5000	1442	6	0	4	0	26	3255	9.143468	4.678845567066101	17.946209	0.16395569	26.0	1680.0	6.8460965	4.089	23.879868	0.0	3552	3548	3548	0.61538464	20	89	285	520	654	4974	0	267	2020-02-29_153304
98	5000	1442	6	0	4	0	26	3255	9.143468	4.678845567066101	17.946209	0.16395569	26.0	1680.0	6.8460965	4.089	23.879868	0.0	3552	3548	3548	0.61538464	20	89	285	520	654	4974	0	267	2020-02-29_153304
98	5000	1442	6	0	4	0	26	3255	9.143468	4.678845567066101	17.946209	0.16395569	26.0	1680.0	6.8460965	4.089	23.879868	0.0	3552	3548	3548	0.61538464	20	89	285	520	654	4974	0	267	2020-02-29_153304
98	5000	1442	6	0	4	0	25	3256	9.035875	4.742386186890042	17.946209	0.16395569	25.0	1680.0	6.8460965	4.089	23.879868	0.0	3552	3548	3548	0.64	20	89	285	520	654	4975	0	267	2020-02-29_153304
99	5000	1442	6	0	4	0	24	3257	9.198407	4.772727801170155	17.946209	0.16395569	24.0	1680.0	6.8460965	4.089	23.879868	0.0	3552	3548	3548	0.6666667	20	89	285	520	654	4976	0	267	2020-02-29_153304
99	5000	1442	5	0	4	0	24	3258	8.860668	5.073537591405651	17.946209	0.16395569	24.0	1680.0	6.8460965	4.089	23.879868	0.0	3553	3549	3549	0.7083333	20	89	285	520	654	4976	0	267	2020-02-29_153304
99	5000	1442	5	0	4	0	24	3258	8.860668	5.073537591405651	17.946209	0.16395569	24.0	1680.0	6.8460965	4.089	23.879868	0.0	3553	3549	3549	0.7083333	20	89	285	520	654	4976	0	267	2020-02-29_153305
100	5000	1442	5	0	4	0	23	3259	8.837233	5.186235756384469	17.946209	0.16395569	23.0	1680.0	6.8460965	4.089	23.879868	0.0	3553	3549	3549	0.73913044	20	89	285	520	654	4977	0	267	2020-02-29_153305
100	5000	1442	5	0	3	0	22	3261	8.484058	4.905281700265538	17.215958	0.16395569	22.0	1680.0	6.8460965	4.089	23.879868	0.0	3553	3550	3550	0.6363636	20	89	285	520	654	4978	0	267	2020-02-29_153305
100	5000	1442	5	0	3	0	21	3262	8.543261	5.0183577178764684	17.215958	0.16395569	21.0	1680.0	6.8460965	4.089	23.879868	0.0	3553	3550	3550	0.61904764	20	89	285	520	654	4979	0	267	2020-02-29_153305
101	5000	1442	5	0	3	0	20	3263	8.123026	4.754539127899315	17.215958	0.16395569	20.0	1680.0	6.8460965	4.089	23.879868	0.0	3553	3550	3550	0.6	20	89	285	520	654	4980	0	267	2020-02-29_153305
101	5000	1442	5	0	3	0	18	3265	8.183858	4.814400037739767	17.215958	0.16395569	18.0	1680.0	6.8460965	4.089	23.879868	0.0	3553	3550	3550	0.6666667	20	89	285	520	654	4982	0	267	2020-02-29_153305
101	5000	1442	5	0	3	0	17	3266	8.353869	4.906559053636894	17.215958	0.16395569	17.0	1680.0	6.8460965	4.089	23.879868	0.0	3553	3550	3550	0.7058824	20	89	285	520	654	4983	0	267	2020-02-29_153306
102	5000	1442	5	0	3	0	17	3266	8.353869	4.906559053636894	17.215958	0.16395569	17.0	1680.0	6.8460965	4.089	23.879868	0.0	3553	3550	3550	0.7058824	20	89	285	520	654	4983	0	267	2020-02-29_153306
102	5000	1442	5	0	3	0	14	3269	8.677766	4.959487631083095	17.215958	0.16395569	14.0	1680.0	6.8460965	4.089	23.879868	0.0	3553	3550	3550	0.71428573	20	89	285	520	654	4986	0	267	2020-02-29_153306
102	5000	1442	5	0	2	0	14	3270	8.8940115	4.613652097313887	17.215958	0.77454376	14.0	1680.0	6.8460965	4.089	23.879868	0.0	3553	3551	3551	0.71428573	20	89	285	520	654	4986	0	267	2020-02-29_153306
103	5000	1442	5	0	1	0	15	3270	8.7509985	4.480196717575449	17.215958	0.77454376	15.0	1680.0	6.8460965	4.089	23.879868	0.0	3553	3552	3552	0.73333335	20	89	285	520	654	4985	0	267	2020-02-29_153306
103	5000	1442	5	0	1	0	14	3271	8.430582	4.467405743920128	17.215958	0.77454376	14.0	1680.0	6.8460965	4.089	23.879868	0.0	3553	3552	3552	0.71428573	20	89	285	520	654	4986	0	267	2020-02-29_153306
103	5000	1442	5	0	1	0	14	3271	8.430582	4.467405743920128	17.215958	0.77454376	14.0	1680.0	6.8460965	4.089	23.879868	0.0	3553	3552	3552	0.71428573	20	89	285	520	654	4986	0	267	2020-02-29_153307
104	5000	1442	5	0	1	0	12	3273	8.231393	4.813696180036323	17.215958	0.77454376	12.0	1680.0	6.8460965	4.089	23.879868	0.0	3553	3552	3552	0.75	20	89	285	520	654	4988	0	267	2020-02-29_153307
104	5000	1442	5	0	1	0	11	3274	7.9516635	4.94529668675888	17.215958	0.77454376	11.0	1680.0	6.8460965	4.089	23.879868	0.0	3553	3552	3552	0.72727275	20	89	285	520	654	4989	0	267	2020-02-29_153307
104	5000	1442	4	0	2	0	9	3276	6.9535923	4.325618527675858	13.00502	0.77454376	9.0	1680.0	6.8460965	4.089	23.879868	0.0	3554	3552	3552	0.5555556	20	89	285	520	654	4991	0	267	2020-02-29_153307
105	5000	1442	2	0	4	0	9	3276	6.9535923	4.325618527675858	13.00502	0.77454376	9.0	1680.0	6.8460965	4.089	23.879868	0.0	3556	3552	3552	0.5555556	20	89	285	520	654	4991	0	267	2020-02-29_153307
105	5000	1442	2	0	4	0	8	3277	7.61464	4.109656030596641	13.00502	0.77454376	8.0	1680.0	6.8460965	4.089	23.879868	0.0	3556	3552	3552	0.625	20	89	285	520	654	4992	0	267	2020-02-29_153307
105	5000	1442	2	0	4	0	8	3277	7.61464	4.109656030596641	13.00502	0.77454376	8.0	1680.0	6.8460965	4.089	23.879868	0.0	3556	3552	3552	0.625	20	89	285	520	654	4992	0	267	2020-02-29_153307
106	5000	1442	1	0	5	0	8	3277	7.61464	4.109656030596641	13.00502	0.77454376	8.0	1680.0	6.8460965	4.089	23.879868	0.0	3557	3552	3552	0.625	20	89	285	520	654	4992	0	267	2020-02-29_153308
106	5000	1442	1	0	4	0	9	3277	8.226028	4.259374937307983	13.117134	0.77454376	9.0	1680.0	6.8460965	4.089	23.879868	0.0	3557	3553	3553	0.6666667	20	89	285	520	654	4991	0	267	2020-02-29_153308
106	5000	1442	1	0	4	0	9	3277	8.226028	4.259374937307983	13.117134	0.77454376	9.0	1680.0	6.8460965	4.089	23.879868	0.0	3557	3553	3553	0.6666667	20	89	285	520	654	4991	0	267	2020-02-29_153308
107	5000	1442	1	0	4	0	9	3277	8.226028	4.259374937307983	13.117134	0.77454376	9.0	1680.0	6.8460965	4.089	23.879868	0.0	3557	3553	3553	0.6666667	20	89	285	520	654	4991	0	267	2020-02-29_153308
107	5000	1442	1	0	4	0	9	3277	8.226028	4.259374937307983	13.117134	0.77454376	9.0	1680.0	6.8460965	4.089	23.879868	0.0	3557	3553	3553	0.6666667	20	89	285	520	654	4991	0	267	2020-02-29_153308
107	5000	1442	1	0	4	0	9	3277	8.226028	4.259374937307983	13.117134	0.77454376	9.0	1680.0	6.8460965	4.089	23.879868	0.0	3557	3553	3553	0.6666667	20	89	285	520	654	4991	0	267	2020-02-29_153308
108	5000	1442	1	0	4	0	8	3278	8.224426	4.553460559510382	13.117134	0.77454376	8.0	1680.0	6.8460965	4.089	23.879868	0.0	3557	3553	3553	0.75	20	89	285	520	654	4992	0	267	2020-02-29_153309
108	5000	1442	0	0	5	0	8	3278	8.224426	4.553460559510382	13.117134	0.77454376	8.0	1680.0	6.8460965	4.089	23.879868	0.0	3558	3553	3553	0.75	20	89	285	520	654	4992	0	267	2020-02-29_153309
108	5000	1442	0	0	5	0	8	3278	8.224426	4.553460559510382	13.117134	0.77454376	8.0	1680.0	6.8460965	4.089	23.879868	0.0	3558	3553	3553	0.75	20	89	285	520	654	4992	0	267	2020-02-29_153309
109	5000	1441	1	0	5	0	7	3279	7.6884265	4.637697677306462	13.117134	0.77454376	7.0	1680.0	6.8460965	4.089	23.879868	0.0	3558	3553	3553	0.85714287	20	89	285	520	654	4993	0	267	2020-02-29_153309
109	5000	1441	1	0	5	0	7	3279	7.6884265	4.637697677306462	13.117134	0.77454376	7.0	1680.0	6.8460965	4.089	23.879868	0.0	3558	3553	3553	0.85714287	20	89	285	520	654	4993	0	267	2020-02-29_153309
109	5000	1441	1	0	5	0	7	3279	7.6884265	4.637697677306462	13.117134	0.77454376	7.0	1680.0	6.8460965	4.089	23.879868	0.0	3558	3553	3553	0.85714287	20	89	285	520	654	4993	0	267	2020-02-29_153309
110	5000	1441	1	0	5	0	7	3279	7.6884265	4.637697677306462	13.117134	0.77454376	7.0	1680.0	6.8460965	4.089	23.879868	0.0	3558	3553	3553	0.85714287	20	89	285	520	654	4993	0	267	2020-02-29_153309
110	5000	1441	0	0	6	0	6	3280	6.8023276	4.383429118416498	13.117134	0.77454376	6.0	1680.0	6.8460965	4.089	23.879868	0.0	3559	3553	3553	0.8333333	20	89	285	520	654	4994	0	267	2020-02-29_153310
110	5000	1441	0	0	6	0	6	3280	6.8023276	4.383429118416498	13.117134	0.77454376	6.0	1680.0	6.8460965	4.089	23.879868	0.0	3559	3553	3553	0.8333333	20	89	285	520	654	4994	0	267	2020-02-29_153310
111	5000	1441	0	0	6	0	6	3280	6.8023276	4.383429118416498	13.117134	0.77454376	6.0	1680.0	6.8460965	4.089	23.879868	0.0	3559	3553	3553	0.8333333	20	89	285	520	654	4994	0	267	2020-02-29_153310
111	5000	1441	0	0	6	0	6	3280	6.8023276	4.383429118416498	13.117134	0.77454376	6.0	1680.0	6.8460965	4.089	23.879868	0.0	3559	3553	3553	0.8333333	20	89	285	520	654	4994	0	267	2020-02-29_153310
111	5000	1441	0	0	5	0	7	3280	6.8795776	4.006721095150768	13.117134	0.77454376	7.0	1680.0	6.8460965	4.089	23.879868	0.0	3559	3554	3554	0.71428573	20	89	285	520	654	4993	0	267	2020-02-29_153310
112	5000	1441	0	0	3	0	9	3280	8.769244	5.161602963892162	16.854958	0.77454376	9.0	1680.0	6.8460965	4.089	23.879868	0.0	3559	3556	3556	0.6666667	20	89	285	520	654	4991	0	267	2020-02-29_153310
112	5000	1441	0	0	3	0	9	3280	8.769244	5.161602963892162	16.854958	0.77454376	9.0	1680.0	6.8460965	4.089	23.879868	0.0	3559	3556	3556	0.6666667	20	89	285	520	654	4991	0	267	2020-02-29_153311
112	5000	1441	0	0	3	0	9	3280	8.769244	5.161602963892162	16.854958	0.77454376	9.0	1680.0	6.8460965	4.089	23.879868	0.0	3559	3556	3556	0.6666667	20	89	285	520	654	4991	0	267	2020-02-29_153311
113	5000	1441	0	0	2	0	9	3281	8.836139	5.150544124857537	16.854958	0.77454376	9.0	1680.0	6.8460965	4.089	23.879868	0.0	3559	3557	3557	0.6666667	20	89	285	520	654	4991	0	267	2020-02-29_153311
113	5000	1441	0	0	2	0	9	3281	8.836139	5.150544124857537	16.854958	0.77454376	9.0	1680.0	6.8460965	4.089	23.879868	0.0	3559	3557	3557	0.6666667	20	89	285	520	654	4991	0	267	2020-02-29_153311
113	5000	1441	0	0	2	0	9	3281	8.836139	5.150544124857537	16.854958	0.77454376	9.0	1680.0	6.8460965	4.089	23.879868	0.0	3559	3557	3557	0.6666667	20	89	285	520	654	4991	0	267	2020-02-29_153311
114	5000	1441	0	0	2	0	8	3282	9.843838	4.457927911215779	16.854958	3.1914062	8.0	1680.0	6.8460965	4.089	23.879868	0.0	3559	3557	3557	0.625	20	89	285	520	654	4992	0	267	2020-02-29_153311
114	5000	1441	0	0	2	0	8	3282	9.843838	4.457927911215779	16.854958	3.1914062	8.0	1680.0	6.8460965	4.089	23.879868	0.0	3559	3557	3557	0.625	20	89	285	520	654	4992	0	267	2020-02-29_153311
114	5000	1441	0	0	2	0	8	3282	9.843838	4.457927911215779	16.854958	3.1914062	8.0	1680.0	6.8460965	4.089	23.879868	0.0	3559	3557	3557	0.625	20	89	285	520	654	4992	0	267	2020-02-29_153312
115	5000	1441	0	0	2	0	8	3282	9.843838	4.457927911215779	16.854958	3.1914062	8.0	1680.0	6.8460965	4.089	23.879868	0.0	3559	3557	3557	0.625	20	89	285	520	654	4992	0	267	2020-02-29_153312
115	5000	1441	0	0	1	0	8	3283	11.568127	4.176089783021252	16.985718	6.74881	8.0	1680.0	6.8460965	4.089	23.879868	0.0	3559	3558	3558	0.5	20	89	285	520	654	4992	0	267	2020-02-29_153312
115	5000	1441	0	0	1	0	8	3283	11.568127	4.176089783021252	16.985718	6.74881	8.0	1680.0	6.8460965	4.089	23.879868	0.0	3559	3558	3558	0.5	20	89	285	520	654	4992	0	267	2020-02-29_153312
116	5000	1441	0	0	1	0	8	3283	11.568127	4.176089783021252	16.985718	6.74881	8.0	1680.0	6.8460965	4.089	23.879868	0.0	3559	3558	3558	0.5	20	89	285	520	654	4992	0	267	2020-02-29_153312
116	5000	1441	0	0	1	0	8	3283	11.568127	4.176089783021252	16.985718	6.74881	8.0	1680.0	6.8460965	4.089	23.879868	0.0	3559	3558	3558	0.5	20	89	285	520	654	4992	0	267	2020-02-29_153312
116	5000	1441	0	0	1	0	8	3283	11.568127	4.176089783021252	16.985718	6.74881	8.0	1680.0	6.8460965	4.089	23.879868	0.0	3559	3558	3558	0.5	20	89	285	520	654	4992	0	267	2020-02-29_153312
117	5000	1441	0	0	1	0	8	3283	11.568127	4.176089783021252	16.985718	6.74881	8.0	1680.0	6.8460965	4.089	23.879868	0.0	3559	3558	3558	0.5	20	89	285	520	654	4992	0	267	2020-02-29_153313
117	5000	1441	0	0	0	0	8	3284	10.555122	5.5717311085313845	16.985718	1.1340637	8.0	1680.0	6.8460965	4.089	23.879868	0.0	3559	3559	3559	0.5	20	89	285	520	654	4992	0	267	2020-02-29_153313
117	5000	1441	0	0	0	0	8	3284	10.555122	5.5717311085313845	16.985718	1.1340637	8.0	1680.0	6.8460965	4.089	23.879868	0.0	3559	3559	3559	0.5	20	89	285	520	654	4992	0	267	2020-02-29_153313
118	5000	1441	0	0	0	0	8	3284	10.555122	5.5717311085313845	16.985718	1.1340637	8.0	1680.0	6.8460965	4.089	23.879868	0.0	3559	3559	3559	0.5	20	89	285	520	654	4992	0	267	2020-02-29_153313
118	5000	1441	0	0	0	0	8	3284	10.555122	5.5717311085313845	16.985718	1.1340637	8.0	1680.0	6.8460965	4.089	23.879868	0.0	3559	3559	3559	0.5	20	89	285	520	654	4992	0	267	2020-02-29_153313
118	5000	1441	0	0	0	0	7	3285	11.098882	5.784340522123409	16.985718	1.1340637	7.0	1680.0	6.8460965	4.089	23.879868	0.0	3559	3559	3559	0.42857143	20	89	285	520	654	4993	0	267	2020-02-29_153313
119	5000	1441	0	0	0	0	7	3285	11.098882	5.784340522123409	16.985718	1.1340637	7.0	1680.0	6.8460965	4.089	23.879868	0.0	3559	3559	3559	0.42857143	20	89	285	520	654	4993	0	267	2020-02-29_153314
119	5000	1441	0	0	0	0	6	3286	10.762506	6.260979735515454	16.985718	1.1340637	6.0	1680.0	6.8460965	4.089	23.879868	0.0	3559	3559	3559	0.33333334	20	89	285	520	654	4994	0	267	2020-02-29_153314
119	5000	1441	0	0	0	0	6	3286	10.762506	6.260979735515454	16.985718	1.1340637	6.0	1680.0	6.8460965	4.089	23.879868	0.0	3559	3559	3559	0.33333334	20	89	285	520	654	4994	0	267	2020-02-29_153314
120	5000	1441	0	0	0	0	6	3286	10.762506	6.260979735515454	16.985718	1.1340637	6.0	1680.0	6.8460965	4.089	23.879868	0.0	3559	3559	3559	0.33333334	20	89	285	520	654	4994	0	267	2020-02-29_153314
120	5000	1441	0	0	0	0	6	3286	10.762506	6.260979735515454	16.985718	1.1340637	6.0	1680.0	6.8460965	4.089	23.879868	0.0	3559	3559	3559	0.33333334	20	89	285	520	654	4994	0	267	2020-02-29_153314
120	5000	1441	0	0	0	0	6	3286	10.762506	6.260979735515454	16.985718	1.1340637	6.0	1680.0	6.8460965	4.089	23.879868	0.0	3559	3559	3559	0.33333334	20	89	285	520	654	4994	0	267	2020-02-29_153314
121	5000	1441	0	0	0	0	6	3286	10.762506	6.260979735515454	16.985718	1.1340637	6.0	1680.0	6.8460965	4.089	23.879868	0.0	3559	3559	3559	0.33333334	20	89	285	520	654	4994	0	267	2020-02-29_153314
121	5000	1441	0	0	0	0	6	3286	10.762506	6.260979735515454	16.985718	1.1340637	6.0	1680.0	6.8460965	4.089	23.879868	0.0	3559	3559	3559	0.33333334	20	89	285	520	654	4994	0	267	2020-02-29_153315
121	5000	1441	0	0	0	0	6	3286	10.762506	6.260979735515454	16.985718	1.1340637	6.0	1680.0	6.8460965	4.089	23.879868	0.0	3559	3559	3559	0.33333334	20	89	285	520	654	4994	0	267	2020-02-29_153315
122	5000	1441	0	0	0	0	6	3286	10.762506	6.260979735515454	16.985718	1.1340637	6.0	1680.0	6.8460965	4.089	23.879868	0.0	3559	3559	3559	0.33333334	20	89	285	520	654	4994	0	267	2020-02-29_153315
122	5000	1441	0	0	0	0	5	3287	11.446391	6.74478230322307	16.985718	1.1340637	5.0	1680.0	6.8460965	4.089	23.879868	0.0	3559	3559	3559	0.4	20	89	285	520	654	4995	0	267	2020-02-29_153315
122	5000	1441	0	0	0	0	5	3287	11.446391	6.74478230322307	16.985718	1.1340637	5.0	1680.0	6.8460965	4.089	23.879868	0.0	3559	3559	3559	0.4	20	89	285	520	654	4995	0	267	2020-02-29_153315
123	5000	1441	0	0	0	0	5	3287	11.446391	6.74478230322307	16.985718	1.1340637	5.0	1680.0	6.8460965	4.089	23.879868	0.0	3559	3559	3559	0.4	20	89	285	520	654	4995	0	267	2020-02-29_153315
123	5000	1441	0	0	0	0	5	3287	11.446391	6.74478230322307	16.985718	1.1340637	5.0	1680.0	6.8460965	4.089	23.879868	0.0	3559	3559	3559	0.4	20	89	285	520	654	4995	0	267	2020-02-29_153316
123	5000	1441	0	0	0	0	5	3287	11.446391	6.74478230322307	16.985718	1.1340637	5.0	1680.0	6.8460965	4.089	23.879868	0.0	3559	3559	3559	0.4	20	89	285	520	654	4995	0	267	2020-02-29_153316
124	5000	1441	0	0	0	0	5	3287	11.446391	6.74478230322307	16.985718	1.1340637	5.0	1680.0	6.8460965	4.089	23.879868	0.0	3559	3559	3559	0.4	20	89	285	520	654	4995	0	267	2020-02-29_153316
124	5000	1441	0	0	0	0	5	3287	11.446391	6.74478230322307	16.985718	1.1340637	5.0	1680.0	6.8460965	4.089	23.879868	0.0	3559	3559	3559	0.4	20	89	285	520	654	4995	0	267	2020-02-29_153316
124	5000	1441	0	0	0	0	5	3287	11.446391	6.74478230322307	16.985718	1.1340637	5.0	1680.0	6.8460965	4.089	23.879868	0.0	3559	3559	3559	0.4	20	89	285	520	654	4995	0	267	2020-02-29_153316
125	5000	1441	0	0	0	0	5	3287	11.446391	6.74478230322307	16.985718	1.1340637	5.0	1680.0	6.8460965	4.089	23.879868	0.0	3559	3559	3559	0.4	20	89	285	520	654	4995	0	267	2020-02-29_153316
125	5000	1441	0	0	0	0	5	3287	11.446391	6.74478230322307	16.985718	1.1340637	5.0	1680.0	6.8460965	4.089	23.879868	0.0	3559	3559	3559	0.4	20	89	285	520	654	4995	0	267	2020-02-29_153316
125	5000	1441	0	0	0	0	5	3287	11.446391	6.74478230322307	16.985718	1.1340637	5.0	1680.0	6.8460965	4.089	23.879868	0.0	3559	3559	3559	0.4	20	89	285	520	654	4995	0	267	2020-02-29_153317
126	5000	1441	0	0	0	0	5	3287	11.446391	6.74478230322307	16.985718	1.1340637	5.0	1680.0	6.8460965	4.089	23.879868	0.0	3559	3559	3559	0.4	20	89	285	520	654	4995	0	267	2020-02-29_153317
126	5000	1441	0	0	0	0	5	3287	11.446391	6.74478230322307	16.985718	1.1340637	5.0	1680.0	6.8460965	4.089	23.879868	0.0	3559	3559	3559	0.4	20	89	285	520	654	4995	0	267	2020-02-29_153317
126	5000	1441	0	0	0	0	5	3287	11.446391	6.74478230322307	16.985718	1.1340637	5.0	1680.0	6.8460965	4.089	23.879868	0.0	3559	3559	3559	0.4	20	89	285	520	654	4995	0	267	2020-02-29_153317
127	5000	1441	0	0	0	0	4	3288	10.06156	6.918891763311656	16.854958	1.1340637	4.0	1680.0	6.8460965	4.089	23.879868	0.0	3559	3559	3559	0.5	20	89	285	520	654	4996	0	267	2020-02-29_153317
127	5000	1441	0	0	0	0	4	3288	10.06156	6.918891763311656	16.854958	1.1340637	4.0	1680.0	6.8460965	4.089	23.879868	0.0	3559	3559	3559	0.5	20	89	285	520	654	4996	0	267	2020-02-29_153317
127	5000	1441	0	0	0	0	4	3288	10.06156	6.918891763311656	16.854958	1.1340637	4.0	1680.0	6.8460965	4.089	23.879868	0.0	3559	3559	3559	0.5	20	89	285	520	654	4996	0	267	2020-02-29_153317
128	5000	1441	0	0	0	0	4	3288	10.06156	6.918891763311656	16.854958	1.1340637	4.0	1680.0	6.8460965	4.089	23.879868	0.0	3559	3559	3559	0.5	20	89	285	520	654	4996	0	267	2020-02-29_153318
128	5000	1441	0	0	0	0	3	3289	8.778348	7.86935852461096	16.854958	1.1340637	3.0	1680.0	6.8460965	4.089	23.879868	0.0	3559	3559	3559	0.33333334	20	89	285	520	654	4997	0	267	2020-02-29_153318
128	5000	1441	0	0	0	0	2	3290	8.994511	11.116350561982765	16.854958	1.1340637	2.0	1680.0	6.8460965	4.089	23.879868	0.0	3559	3559	3559	0.0	20	89	285	520	654	4998	0	267	2020-02-29_153318
129	5000	1441	0	0	0	0	2	3290	8.994511	11.116350561982765	16.854958	1.1340637	2.0	1680.0	6.8460965	4.089	23.879868	0.0	3559	3559	3559	0.0	20	89	285	520	654	4998	0	267	2020-02-29_153318
129	5000	1441	0	0	0	0	2	3290	8.994511	11.116350561982765	16.854958	1.1340637	2.0	1680.0	6.8460965	4.089	23.879868	0.0	3559	3559	3559	0.0	20	89	285	520	654	4998	0	267	2020-02-29_153318
129	5000	1441	0	0	0	0	2	3290	8.994511	11.116350561982765	16.854958	1.1340637	2.0	1680.0	6.8460965	4.089	23.879868	0.0	3559	3559	3559	0.0	20	89	285	520	654	4998	0	267	2020-02-29_153318
130	5000	1441	0	0	0	0	1	3291	16.854958	NaN	16.854958	16.854958	1.0	1680.0	6.8460965	4.089	23.879868	0.0	3559	3559	3559	0.0	20	89	285	520	654	4999	0	267	2020-02-29_153318
130	5000	1441	0	0	0	0	0	3292	NaN	-0.0	9999.0	9999.0	0.0	1680.0	6.8460965	4.089	23.879868	0.0	3559	3559	3559	0.0	20	89	285	520	654	5000	0	267	2020-02-29_153319
130	5000	1441	0	0	0	0	0	3292	NaN	-0.0	9999.0	9999.0	0.0	1680.0	6.8460965	4.089	23.879868	0.0	3559	3559	3559	0.0	20	89	285	520	654	5000	0	267	2020-02-29_153319
131	5000	1441	0	0	0	0	0	3292	NaN	-0.0	9999.0	9999.0	0.0	1680.0	6.8460965	4.089	23.879868	0.0	3559	3559	3559	0.0	20	89	285	520	654	5000	0	267	2020-02-29_153319
131	5000	1441	0	0	0	0	0	3292	NaN	-0.0	9999.0	9999.0	0.0	1680.0	6.8460965	4.089	23.879868	0.0	3559	3559	3559	0.0	20	89	285	520	654	5000	0	267	2020-02-29_153319
131	5000	1441	0	0	0	0	0	3292	NaN	-0.0	9999.0	9999.0	0.0	1680.0	6.8460965	4.089	23.879868	0.0	3559	3559	3559	0.0	20	89	285	520	654	5000	0	267	2020-02-29_153319
132	5000	1441	0	0	0	0	0	3292	NaN	-0.0	9999.0	9999.0	0.0	1680.0	6.8460965	4.089	23.879868	0.0	3559	3559	3559	0.0	20	89	285	520	654	5000	0	267	2020-02-29_153319
132	5000	1441	0	0	0	0	0	3292	NaN	-0.0	9999.0	9999.0	0.0	1680.0	6.8460965	4.089	23.879868	0.0	3559	3559	3559	0.0	20	89	285	520	654	5000	0	267	2020-02-29_153319
132	5000	1441	0	0	0	0	0	3292	NaN	-0.0	9999.0	9999.0	0.0	1680.0	6.8460965	4.089	23.879868	0.0	3559	3559	3559	0.0	20	89	285	520	654	5000	0	267	2020-02-29_153320
133	5000	1441	0	0	0	0	0	3292	NaN	-0.0	9999.0	9999.0	0.0	1680.0	6.8460965	4.089	23.879868	0.0	3559	3559	3559	0.0	20	89	285	520	654	5000	0	267	2020-02-29_153320
133	5000	1441	0	0	0	0	0	3292	NaN	-0.0	9999.0	9999.0	0.0	1680.0	6.8460965	4.089	23.879868	0.0	3559	3559	3559	0.0	20	89	285	520	654	5000	0	267	2020-02-29_153320
133	5000	1441	0	0	0	0	0	3292	NaN	-0.0	9999.0	9999.0	0.0	1680.0	6.8460965	4.089	23.879868	0.0	3559	3559	3559	0.0	20	89	285	520	654	5000	0	267	2020-02-29_153320
134	5000	1441	0	0	0	0	0	3292	NaN	-0.0	9999.0	9999.0	0.0	1680.0	6.8460965	4.089	23.879868	0.0	3559	3559	3559	0.0	20	89	285	520	654	5000	0	267	2020-02-29_153320
134	5000	1441	0	0	0	0	0	3292	NaN	-0.0	9999.0	9999.0	0.0	1680.0	6.8460965	4.089	23.879868	0.0	3559	3559	3559	0.0	20	89	285	520	654	5000	0	267	2020-02-29_153320
134	5000	1441	0	0	0	0	0	3292	NaN	-0.0	9999.0	9999.0	0.0	1680.0	6.8460965	4.089	23.879868	0.0	3559	3559	3559	0.0	20	89	285	520	654	5000	0	267	2020-02-29_153321
135	5000	1441	0	0	0	0	0	3292	NaN	-0.0	9999.0	9999.0	0.0	1680.0	6.8460965	4.089	23.879868	0.0	3559	3559	3559	0.0	20	89	285	520	654	5000	0	267	2020-02-29_153321
135	5000	1441	0	0	0	0	0	3292	NaN	-0.0	9999.0	9999.0	0.0	1680.0	6.8460965	4.089	23.879868	0.0	3559	3559	3559	0.0	20	89	285	520	654	5000	0	267	2020-02-29_153321
135	5000	1441	0	0	0	0	0	3292	NaN	-0.0	9999.0	9999.0	0.0	1680.0	6.8460965	4.089	23.879868	0.0	3559	3559	3559	0.0	20	89	285	520	654	5000	0	267	2020-02-29_153321
136	5000	1441	0	0	0	0	0	3292	NaN	-0.0	9999.0	9999.0	0.0	1680.0	6.8460965	4.089	23.879868	0.0	3559	3559	3559	0.0	20	89	285	520	654	5000	0	267	2020-02-29_153321
136	5000	1441	0	0	0	0	0	3292	NaN	-0.0	9999.0	9999.0	0.0	1680.0	6.8460965	4.089	23.879868	0.0	3559	3559	3559	0.0	20	89	285	520	654	5000	0	267	2020-02-29_153321
136	5000	1441	0	0	0	0	0	3292	NaN	-0.0	9999.0	9999.0	0.0	1680.0	6.8460965	4.089	23.879868	0.0	3559	3559	3559	0.0	20	89	285	520	654	5000	0	267	2020-02-29_153321
137	5000	1441	0	0	0	0	0	3292	NaN	-0.0	9999.0	9999.0	0.0	1680.0	6.8460965	4.089	23.879868	0.0	3559	3559	3559	0.0	20	89	285	520	654	5000	0	267	2020-02-29_153322
137	5000	1441	0	0	0	0	0	3292	NaN	-0.0	9999.0	9999.0	0.0	1680.0	6.8460965	4.089	23.879868	0.0	3559	3559	3559	0.0	20	89	285	520	654	5000	0	267	2020-02-29_153322
137	5000	1441	0	0	0	0	0	3292	NaN	-0.0	9999.0	9999.0	0.0	1680.0	6.8460965	4.089	23.879868	0.0	3559	3559	3559	0.0	20	89	285	520	654	5000	0	267	2020-02-29_153322
138	5000	1441	0	0	0	0	0	3292	NaN	-0.0	9999.0	9999.0	0.0	1680.0	6.8460965	4.089	23.879868	0.0	3559	3559	3559	0.0	20	89	285	520	654	5000	0	267	2020-02-29_153322
138	5000	1441	0	0	0	0	0	3292	NaN	-0.0	9999.0	9999.0	0.0	1680.0	6.8460965	4.089	23.879868	0.0	3559	3559	3559	0.0	20	89	285	520	654	5000	0	267	2020-02-29_153322
138	5000	1441	0	0	0	0	0	3292	NaN	-0.0	9999.0	9999.0	0.0	1680.0	6.8460965	4.089	23.879868	0.0	3559	3559	3559	0.0	20	89	285	520	654	5000	0	267	2020-02-29_153322
139	5000	1441	0	0	0	0	0	3292	NaN	-0.0	9999.0	9999.0	0.0	1680.0	6.8460965	4.089	23.879868	0.0	3559	3559	3559	0.0	20	89	285	520	654	5000	0	267	2020-02-29_153323
139	5000	1441	0	0	0	0	0	3292	NaN	-0.0	9999.0	9999.0	0.0	1680.0	6.8460965	4.089	23.879868	0.0	3559	3559	3559	0.0	20	89	285	520	654	5000	0	267	2020-02-29_153323
139	5000	1441	0	0	0	0	0	3292	NaN	-0.0	9999.0	9999.0	0.0	1680.0	6.8460965	4.089	23.879868	0.0	3559	3559	3559	0.0	20	89	285	520	654	5000	0	267	2020-02-29_153323
140	5000	1441	0	0	0	0	0	3292	NaN	-0.0	9999.0	9999.0	0.0	1680.0	6.8460965	4.089	23.879868	0.0	3559	3559	3559	0.0	20	89	285	520	654	5000	0	267	2020-02-29_153323
140	5000	1441	0	0	0	0	0	3292	NaN	-0.0	9999.0	9999.0	0.0	1680.0	6.8460965	4.089	23.879868	0.0	3559	3559	3559	0.0	20	89	285	520	654	5000	0	267	2020-02-29_153323
