# Supplementary material for: Discrete simulation analysis of COVID-19 and prediction of isolation bed numbers
Source: PeerJ. 2021 Jun 23;9:e11629. doi: 10.7717/peerj.11629 (PMC8234972; doi:10.7717/peerj.11629)
Supplement: Supplemental Information 3 [file peerj-09-11629-s003.zip › raw_data/Hospital response time_output_2020-02-29_153333.csv]

worldTime(Day)	CITY_PERSON_SIZE	NORMAL	SHADOW	SUPER	CONFIRMED	DIAGNOSIS	FREEZE	CURED	shadow_average	shadow_std	shadow_max	shadow_min	real_countTmp	max_count	count_shadow_average	count_shadow_std	count_shadow_max	count_shadow_min	sum_confirmed_mark	sum_diagnosis_mark	sum_freeze_mark	r0	G1num	G2num	G3Num	G4Num	G5Num	BED_CanUse	BED_Need	DEATH	recordTime
0	5000	4974	26	0	0	0	0	0	NaN	-0.0	9999.0	9999.0	0.0	0.0	NaN	-0.0	9999.0	9999.0	0	0	0	0.0	0	0	0	0	0	5000	0	0	2020-02-29_153335
0	5000	4968	30	0	2	0	0	0	NaN	-0.0	9999.0	9999.0	0.0	0.0	NaN	-0.0	9999.0	9999.0	2	0	0	0.0	0	0	0	0	0	5000	0	0	2020-02-29_153335
0	5000	4964	34	0	2	0	0	0	NaN	-0.0	9999.0	9999.0	0.0	0.0	NaN	-0.0	9999.0	9999.0	2	0	0	0.0	0	0	0	0	0	5000	0	0	2020-02-29_153335
1	5000	4958	40	0	2	0	0	0	NaN	-0.0	9999.0	9999.0	0.0	0.0	NaN	-0.0	9999.0	9999.0	2	0	0	0.0	0	0	0	0	0	5000	0	0	2020-02-29_153335
1	5000	4947	48	0	5	0	0	0	NaN	-0.0	9999.0	9999.0	0.0	0.0	NaN	-0.0	9999.0	9999.0	5	0	0	0.0	0	0	0	0	0	5000	0	0	2020-02-29_153336
1	5000	4944	50	0	6	0	0	0	NaN	-0.0	9999.0	9999.0	0.0	0.0	NaN	-0.0	9999.0	9999.0	6	0	0	0.0	0	0	0	0	0	5000	0	0	2020-02-29_153336
2	5000	4933	60	0	7	0	0	0	NaN	-0.0	9999.0	9999.0	0.0	0.0	NaN	-0.0	9999.0	9999.0	7	0	0	0.0	0	0	0	0	0	5000	0	0	2020-02-29_153336
2	5000	4925	67	0	8	0	0	0	NaN	-0.0	9999.0	9999.0	0.0	0.0	NaN	-0.0	9999.0	9999.0	8	0	0	0.0	0	0	0	0	0	5000	0	0	2020-02-29_153336
2	5000	4913	79	0	8	0	0	0	NaN	-0.0	9999.0	9999.0	0.0	0.0	NaN	-0.0	9999.0	9999.0	8	0	0	0.0	0	0	0	0	0	5000	0	0	2020-02-29_153336
3	5000	4904	82	0	14	0	0	0	NaN	-0.0	9999.0	9999.0	0.0	0.0	NaN	-0.0	9999.0	9999.0	14	0	0	0.0	0	0	0	0	0	5000	0	0	2020-02-29_153336
3	5000	4894	88	0	18	0	0	0	NaN	-0.0	9999.0	9999.0	0.0	0.0	NaN	-0.0	9999.0	9999.0	18	0	0	0.0	0	0	0	0	0	5000	0	0	2020-02-29_153337
3	5000	4878	98	0	24	0	0	0	NaN	-0.0	9999.0	9999.0	0.0	0.0	NaN	-0.0	9999.0	9999.0	24	0	0	0.0	0	0	0	0	0	5000	0	0	2020-02-29_153337
4	5000	4864	110	0	26	0	0	0	NaN	-0.0	9999.0	9999.0	0.0	0.0	NaN	-0.0	9999.0	9999.0	26	0	0	0.0	0	0	0	0	0	5000	0	0	2020-02-29_153337
4	5000	4850	120	0	30	0	0	0	NaN	-0.0	9999.0	9999.0	0.0	0.0	NaN	-0.0	9999.0	9999.0	30	0	0	0.0	0	0	0	0	0	5000	0	0	2020-02-29_153337
4	5000	4830	138	0	32	0	0	0	NaN	-0.0	9999.0	9999.0	0.0	0.0	NaN	-0.0	9999.0	9999.0	32	0	0	0.0	0	0	0	0	0	5000	0	0	2020-02-29_153337
5	5000	4816	146	0	38	0	0	0	NaN	-0.0	9999.0	9999.0	0.0	0.0	NaN	-0.0	9999.0	9999.0	38	0	0	0.0	0	0	0	0	0	5000	0	0	2020-02-29_153338
5	5000	4789	171	0	40	0	0	0	NaN	-0.0	9999.0	9999.0	0.0	0.0	NaN	-0.0	9999.0	9999.0	40	0	0	0.0	0	0	0	0	0	5000	0	0	2020-02-29_153338
5	5000	4773	183	0	44	0	0	0	NaN	-0.0	9999.0	9999.0	0.0	0.0	NaN	-0.0	9999.0	9999.0	44	0	0	0.0	0	0	0	0	0	5000	0	0	2020-02-29_153338
6	5000	4746	204	0	50	0	0	0	NaN	-0.0	9999.0	9999.0	0.0	0.0	NaN	-0.0	9999.0	9999.0	50	0	0	0.0	0	0	0	0	0	5000	0	0	2020-02-29_153338
6	5000	4720	227	0	53	0	0	0	NaN	-0.0	9999.0	9999.0	0.0	0.0	NaN	-0.0	9999.0	9999.0	53	0	0	0.0	0	0	0	0	0	5000	0	0	2020-02-29_153338
6	5000	4692	245	0	63	0	0	0	NaN	-0.0	9999.0	9999.0	0.0	0.0	NaN	-0.0	9999.0	9999.0	63	0	0	0.0	0	0	0	0	0	5000	0	0	2020-02-29_153339
7	5000	4665	263	0	70	0	2	0	0.0	0.0	0.0	0.0	2.0	2.0	0.0	0.0	0.0	0.0	72	2	2	2.0	0	2	0	0	0	4998	0	0	2020-02-29_153339
7	5000	4642	279	0	77	0	2	0	0.0	0.0	0.0	0.0	2.0	2.0	0.0	0.0	0.0	0.0	79	2	2	2.0	0	2	0	0	0	4998	0	0	2020-02-29_153339
7	5000	4619	288	0	91	0	2	0	0.0	0.0	0.0	0.0	2.0	2.0	0.0	0.0	0.0	0.0	93	2	2	2.0	0	2	0	0	0	4998	0	0	2020-02-29_153340
8	5000	4581	320	0	97	0	2	0	0.0	0.0	0.0	0.0	2.0	2.0	0.0	0.0	0.0	0.0	99	2	2	2.0	0	2	0	0	0	4998	0	0	2020-02-29_153340
8	5000	4548	336	0	111	0	5	0	0.5366612	0.6573157512123375	1.3065841	0.0	5.0	5.0	0.5366612	0.65731573	1.3065841	0.0	116	5	5	4.0	1	4	0	0	0	4995	0	0	2020-02-29_153340
8	5000	4509	360	0	125	0	6	0	0.7030125	0.7153235737687956	1.5347692	0.0	6.0	6.0	0.7030125	0.71532357	1.5347692	0.0	131	6	6	4.0	2	4	0	0	0	4994	0	0	2020-02-29_153340
9	5000	4480	370	0	143	0	7	0	0.87302524	0.7929292866325145	1.8931017	0.0	7.0	7.0	0.87302524	0.7929293	1.8931017	0.0	150	7	7	3.5714285	3	4	0	0	0	4993	0	0	2020-02-29_153341
9	5000	4445	392	0	155	0	8	0	1.0490186	0.8869649402480275	2.2809727	0.0	8.0	8.0	1.0490186	0.8869649	2.2809727	0.0	163	8	8	3.5	4	4	0	0	0	4992	0	0	2020-02-29_153341
9	5000	4394	434	0	162	0	10	0	0.8392149	0.8986194592192447	2.2809727	0.0	10.0	10.0	0.8392149	0.8986195	2.2809727	0.0	172	10	10	3.2	4	4	1	1	0	4990	0	0	2020-02-29_153341
10	5000	4350	470	0	166	0	14	0	0.8733791	0.9543721216604301	2.7849712	0.0	14.0	14.0	0.8733791	0.9543721	2.7849712	0.0	180	14	14	3.0714285	5	6	1	2	0	4986	0	0	2020-02-29_153342
10	5000	4315	496	0	170	0	19	0	1.2307922	1.1988491022953902	3.1066844	0.0	19.0	19.0	1.2307922	1.1988491	3.1066844	0.0	189	19	19	2.7368422	8	6	2	2	1	4981	0	0	2020-02-29_153342
10	5000	4276	518	0	181	0	25	0	1.46944	1.2751202377022488	3.6007411	0.0	25.0	25.0	1.46944	1.2751203	3.6007411	0.0	206	25	25	3.04	9	8	4	3	1	4975	0	0	2020-02-29_153342
11	5000	4234	540	0	197	0	29	0	1.3235621	1.2665280546506512	3.6007411	0.0	29.0	29.0	1.3235621	1.266528	3.6007411	0.0	226	29	29	2.8965516	9	8	5	4	2	4971	0	0	2020-02-29_153343
11	5000	4182	579	0	208	0	31	0	1.2576033	1.2523528367044263	3.6007411	0.0	31.0	31.0	1.2576033	1.2523528	3.6007411	0.0	239	31	31	2.7096775	9	8	5	6	2	4969	0	0	2020-02-29_153343
11	5000	4151	589	0	225	0	35	0	1.2179139	1.299582493202759	3.6412773	0.0	35.0	35.0	1.2179139	1.2995825	3.6412773	0.0	260	35	35	2.5714285	9	10	6	6	3	4965	0	0	2020-02-29_153343
12	5000	4117	611	0	233	0	39	0	1.46574	1.5894943715704148	4.928703	0.0	39.0	39.0	1.46574	1.5894943	4.928703	0.0	272	39	39	2.7179487	12	10	6	6	4	4961	0	0	2020-02-29_153344
12	5000	4069	643	0	246	0	42	0	1.4006472	1.563022373617757	4.928703	0.0	42.0	42.0	1.4006472	1.5630224	4.928703	0.0	288	42	42	2.5952382	12	10	7	7	4	4958	0	0	2020-02-29_153344
12	5000	4025	669	0	261	0	44	0	1.4475843	1.5518292554058097	4.928703	0.0	44.0	44.0	1.4475843	1.5518292	4.928703	0.0	306	45	45	2.5681818	12	10	7	8	5	4956	0	1	2020-02-29_153344
13	5000	3983	685	0	281	0	50	0	1.642179	1.6675186443287404	4.928703	0.0	50.0	50.0	1.642179	1.6675186	4.928703	0.0	332	51	51	2.56	12	11	8	9	6	4950	0	1	2020-02-29_153345
13	5000	3942	699	0	303	0	55	0	1.5343894	1.635697585679234	4.928703	0.0	55.0	55.0	1.5343894	1.6356976	4.928703	0.0	359	56	56	2.490909	12	12	8	11	7	4945	0	1	2020-02-29_153345
13	5000	3899	725	0	311	0	64	0	1.581394	1.6352254022737829	4.928703	0.0	64.0	64.0	1.581394	1.6352254	4.928703	0.0	376	65	65	2.359375	12	13	10	14	10	4936	0	1	2020-02-29_153346
14	5000	3858	746	0	323	0	72	0	1.5452809	1.604543005985393	4.928703	0.0	72.0	72.0	1.5452809	1.604543	4.928703	0.0	396	73	73	2.3333333	12	13	11	17	11	4928	0	1	2020-02-29_153346
14	5000	3807	776	0	337	0	79	0	1.7350024	1.7633755288126334	7.1348934	0.0	79.0	79.0	1.7350024	1.7633755	7.1348934	0.0	417	80	80	2.3164556	13	14	11	18	14	4921	0	1	2020-02-29_153346
14	5000	3757	798	0	352	0	92	0	1.9863099	1.985648099760724	7.455952	0.0	92.0	92.0	1.9863099	1.9856482	7.455952	0.0	445	93	93	2.3586957	14	18	13	19	17	4908	0	1	2020-02-29_153347
15	5000	3723	815	0	357	0	104	0	1.9463168	1.9695949860382718	7.455952	0.0	104.0	104.0	1.9463168	1.969595	7.455952	0.0	462	105	105	2.3461537	14	19	14	23	20	4896	0	1	2020-02-29_153347
15	5000	3688	822	0	371	0	118	0	2.0148196	2.039620158792043	8.0346775	0.0	118.0	118.0	2.0148196	2.0396202	8.0346775	0.0	490	119	119	2.3305085	15	19	17	27	24	4882	0	1	2020-02-29_153348
15	5000	3648	829	0	385	0	137	0	2.058392	2.088602599462484	8.395805	0.0	137.0	137.0	2.058392	2.0886025	8.395805	0.0	523	138	138	2.1532848	16	19	19	32	31	4863	0	1	2020-02-29_153348
16	5000	3596	852	0	400	0	151	0	2.1324046	2.16280595676737	8.69428	0.0	151.0	151.0	2.1324046	2.162806	8.69428	0.0	552	152	152	2.0728476	17	20	22	32	34	4849	0	1	2020-02-29_153348
16	5000	3550	867	0	418	0	164	0	2.1309242	2.1726932219343356	8.69428	0.0	164.0	164.0	2.1309242	2.1726933	8.69428	0.0	583	165	165	2.042683	17	20	25	36	38	4836	0	1	2020-02-29_153349
16	5000	3503	877	0	448	0	171	0	2.1836708	2.1977696904461244	8.69428	0.0	171.0	171.0	2.1836708	2.1977696	8.69428	0.0	620	172	172	2.0409358	17	21	26	38	39	4829	0	1	2020-02-29_153349
17	5000	3471	885	0	462	0	180	0	2.3096323	2.4006773588851176	9.802371	0.0	180.0	180.0	2.3096323	2.4006774	9.802371	0.0	644	182	182	2.038889	18	21	29	40	41	4820	0	2	2020-02-29_153350
17	5000	3431	895	0	485	0	187	0	2.3011963	2.390391519152803	9.802371	0.0	187.0	187.0	2.3011963	2.3903916	9.802371	0.0	674	189	189	2.0481284	18	22	31	40	42	4813	0	2	2020-02-29_153350
17	5000	3397	891	0	502	0	208	0	2.3743172	2.4535617318123393	9.802371	0.0	208.0	208.0	2.3743172	2.4535618	9.802371	0.0	712	210	210	2.1057692	18	23	35	44	50	4792	0	2	2020-02-29_153351
18	5000	3353	902	0	517	0	226	0	2.5422316	2.5771092118793906	10.528639	0.0	226.0	226.0	2.5422316	2.577109	10.528639	0.0	745	228	228	2.119469	18	26	37	47	54	4774	0	2	2020-02-29_153351
18	5000	3317	895	0	545	0	241	0	2.6874428	2.7434878838884944	11.311055	0.0	241.0	241.0	2.6874428	2.7434878	11.311055	0.0	788	243	243	2.174274	18	28	39	51	56	4759	0	2	2020-02-29_153352
18	5000	3282	886	0	571	0	257	0	2.7829757	2.7930174923358244	11.311055	0.0	257.0	257.0	2.7829757	2.7930174	11.311055	0.0	832	261	261	2.151751	18	29	41	55	63	4743	0	4	2020-02-29_153352
19	5000	3242	879	0	606	0	269	0	2.8400683	2.8163800919544184	11.311055	0.0	269.0	269.0	2.8400683	2.81638	11.311055	0.0	879	273	273	2.1375465	18	29	44	57	65	4731	0	4	2020-02-29_153353
19	5000	3200	883	0	626	0	285	1	2.9878254	2.879395152262206	11.311055	0.0	285.0	285.0	2.9878254	2.8793952	11.311055	0.0	917	291	291	2.0877192	18	29	47	66	68	4715	0	5	2020-02-29_153353
19	5000	3163	883	0	646	0	301	2	3.0952415	2.901104381346822	11.311055	0.0	301.0	301.0	3.0952415	2.9011045	11.311055	0.0	954	308	308	2.0797343	18	31	48	70	71	4699	0	5	2020-02-29_153354
20	5000	3125	886	0	653	0	329	2	3.316499	3.091151523772318	12.968396	0.0	329.0	329.0	3.316499	3.0911515	12.968396	0.0	989	336	336	2.0820668	20	34	53	75	77	4671	0	5	2020-02-29_153354
20	5000	3084	890	0	662	0	356	3	3.4886742	3.2233727600726567	12.968396	0.0	356.0	356.0	3.4886742	3.2233727	12.968396	0.0	1026	364	364	2.0814607	20	36	58	78	85	4644	0	5	2020-02-29_153355
20	5000	3046	895	0	682	0	369	3	3.4967654	3.195422331547604	12.968396	0.0	369.0	369.0	3.4967654	3.1954224	12.968396	0.0	1059	377	377	2.0379403	20	37	59	78	91	4631	0	5	2020-02-29_153355
21	5000	3004	892	0	706	0	389	3	3.5938208	3.2418183265911233	12.968396	0.0	389.0	389.0	3.5938208	3.2418184	12.968396	0.0	1104	398	398	1.9820051	20	39	63	82	96	4611	0	6	2020-02-29_153356
21	5000	2969	878	0	733	0	411	3	3.6547964	3.301764166937837	13.036916	0.0	411.0	411.0	3.6547964	3.3017642	13.036916	0.0	1153	420	420	1.9513382	20	39	66	89	98	4589	0	6	2020-02-29_153356
21	5000	2941	850	0	759	0	438	5	3.7082324	3.27792655118683	13.036916	0.0	438.0	438.0	3.7082324	3.2779264	13.036916	0.0	1209	450	450	1.9360731	20	42	67	96	103	4562	0	7	2020-02-29_153357
22	5000	2889	867	0	779	0	451	5	3.703301	3.265776124222614	13.036916	0.0	451.0	451.0	3.703301	3.2657762	13.036916	0.0	1244	465	465	1.9312638	20	42	68	99	105	4549	0	9	2020-02-29_153357
22	5000	2856	865	0	783	0	481	6	3.7766626	3.282367624953335	13.036916	0.0	481.0	481.0	3.7766626	3.2823677	13.036916	0.0	1279	496	496	1.8586279	20	43	70	107	113	4519	0	9	2020-02-29_153358
22	5000	2821	858	0	795	0	511	6	3.8370194	3.2620805551112113	13.036916	0.0	511.0	511.0	3.8370194	3.2620807	13.036916	0.0	1321	526	526	1.8258317	20	44	72	110	117	4489	0	9	2020-02-29_153358
23	5000	2796	837	0	810	0	537	9	3.9461977	3.2904738345297777	13.036916	0.0	537.0	537.0	3.9461977	3.290474	13.036916	0.0	1367	557	557	1.7877095	20	45	77	118	125	4463	0	11	2020-02-29_153359
23	5000	2762	839	0	809	0	568	11	3.9968073	3.3195817210507674	14.028646	0.0	568.0	568.0	3.9968073	3.3195817	14.028646	0.0	1399	590	590	1.7411972	20	45	81	118	132	4432	0	11	2020-02-29_153359
23	5000	2728	839	0	809	0	599	13	4.0552697	3.3794227161287633	15.2510805	0.0	599.0	599.0	4.0552697	3.3794227	15.2510805	0.0	1433	624	624	1.736227	20	47	85	122	138	4401	0	12	2020-02-29_153400
24	5000	2698	828	0	826	0	620	15	4.0945363	3.393905810297322	15.2510805	0.0	620.0	620.0	4.0945363	3.3939059	15.2510805	0.0	1474	648	648	1.7064517	20	47	86	130	143	4380	0	13	2020-02-29_153400
24	5000	2678	803	0	842	0	644	20	4.245143	3.506088546870791	15.950793	0.0	644.0	644.0	4.245143	3.5060885	15.950793	0.0	1519	677	677	1.6630435	20	48	90	134	154	4356	0	13	2020-02-29_153401
24	5000	2646	797	0	840	0	677	25	4.3886585	3.570695384924537	15.950793	0.0	677.0	677.0	4.3886585	3.5706954	15.950793	0.0	1557	717	717	1.6395864	20	48	95	144	163	4323	0	15	2020-02-29_153401
25	5000	2610	789	0	852	0	706	28	4.459455	3.5703014148231222	15.950793	0.0	706.0	706.0	4.459455	3.5703015	15.950793	0.0	1601	749	749	1.6076487	20	48	96	152	168	4294	0	15	2020-02-29_153402
25	5000	2585	772	0	852	0	740	32	4.585458	3.604171106118939	18.14564	0.0	740.0	740.0	4.585458	3.604171	18.14564	0.0	1643	791	791	1.5891892	20	51	101	159	177	4260	0	19	2020-02-29_153402
25	5000	2552	769	0	842	0	785	33	4.6900654	3.6493337049204153	18.14564	0.0	785.0	785.0	4.6900654	3.6493337	18.14564	0.0	1679	837	837	1.5681529	20	52	104	172	187	4215	0	19	2020-02-29_153403
26	5000	2528	756	0	836	0	822	35	4.8644104	3.7146687912680454	18.14564	0.0	822.0	822.0	4.8644104	3.7146688	18.14564	0.0	1716	880	880	1.5888078	20	54	109	179	194	4178	0	23	2020-02-29_153403
26	5000	2502	748	0	829	0	857	41	4.9432406	3.716242738390108	18.14564	0.0	857.0	857.0	4.9432406	3.7162428	18.14564	0.0	1750	921	921	1.562427	20	54	116	182	201	4143	0	23	2020-02-29_153404
26	5000	2486	737	0	821	0	892	41	5.0168967	3.7338983079888313	18.14564	0.0	892.0	892.0	5.0168967	3.7338984	18.14564	0.0	1777	956	956	1.5560538	20	54	117	188	207	4108	0	23	2020-02-29_153404
27	5000	2467	725	0	819	0	919	46	5.102883	3.7428785733240715	18.14564	0.0	919.0	919.0	5.102883	3.7428787	18.14564	0.0	1808	989	989	1.5255712	20	54	119	197	216	4081	0	24	2020-02-29_153405
27	5000	2441	708	0	822	0	952	51	5.173743	3.789953508519692	18.14564	0.0	952.0	952.0	5.173743	3.7899535	18.14564	0.0	1851	1029	1029	1.5031513	20	54	122	204	226	4048	0	26	2020-02-29_153405
27	5000	2424	692	0	822	0	978	58	5.2203755	3.7950683816772584	18.14564	0.0	978.0	978.0	5.2203755	3.7950683	18.14564	0.0	1884	1062	1062	1.4846625	20	55	124	209	232	4022	0	26	2020-02-29_153406
28	5000	2398	680	0	812	0	1015	66	5.3125367	3.8368650973587264	18.14564	0.0	1015.0	1015.0	5.3125367	3.8368652	18.14564	0.0	1922	1110	1110	1.4541872	20	56	129	216	243	3985	0	29	2020-02-29_153406
28	5000	2379	664	0	801	0	1050	75	5.37916	3.841279763510804	18.14564	0.0	1050.0	1050.0	5.37916	3.8412797	18.14564	0.0	1957	1156	1156	1.4342858	20	56	131	222	251	3950	0	31	2020-02-29_153407
28	5000	2354	653	0	782	0	1089	88	5.467047	3.8460541308755016	18.14564	0.0	1089.0	1089.0	5.467047	3.846054	18.14564	0.0	1993	1211	1211	1.399449	20	56	133	226	265	3911	0	34	2020-02-29_153407
29	5000	2340	636	0	777	0	1116	96	5.5348268	3.901813765116655	18.14564	0.0	1116.0	1116.0	5.5348268	3.9018137	18.14564	0.0	2024	1247	1247	1.3888888	20	56	136	232	274	3884	0	35	2020-02-29_153408
29	5000	2328	612	0	780	0	1135	107	5.596767	3.910514395943499	18.14564	0.0	1135.0	1135.0	5.596767	3.9105144	18.14564	0.0	2060	1280	1280	1.3612335	20	56	137	236	282	3865	0	38	2020-02-29_153408
29	5000	2317	586	0	772	0	1168	118	5.682147	3.9347920870111257	18.14564	0.0	1168.0	1168.0	5.682147	3.934792	18.14564	0.0	2097	1325	1325	1.3356165	20	56	142	240	294	3832	0	39	2020-02-29_153409
30	5000	2293	581	0	757	0	1197	130	5.732237	3.960628219056593	18.14564	0.0	1197.0	1197.0	5.732237	3.9606283	18.14564	0.0	2126	1369	1369	1.3132832	20	56	145	247	302	3803	0	42	2020-02-29_153409
30	5000	2276	561	0	761	0	1217	141	5.773264	3.963779250187107	18.14564	0.0	1217.0	1217.0	5.773264	3.9637792	18.14564	0.0	2163	1402	1402	1.2925225	20	56	145	251	313	3783	0	44	2020-02-29_153410
30	5000	2261	552	0	750	0	1241	151	5.831544	4.002567420977773	18.14564	0.0	1241.0	1241.0	5.831544	4.0025673	18.14564	0.0	2187	1437	1437	1.2699436	20	57	148	255	317	3759	0	45	2020-02-29_153410
31	5000	2249	535	0	741	0	1268	161	5.9228354	4.035081329093313	18.14564	0.0	1268.0	1268.0	5.9228354	4.0350814	18.14564	0.0	2216	1475	1475	1.2618296	20	57	151	263	325	3732	0	46	2020-02-29_153411
31	5000	2236	518	0	723	0	1307	168	5.992819	4.070364982867016	18.14564	0.0	1307.0	1307.0	5.992819	4.070365	18.14564	0.0	2246	1523	1523	1.2456006	20	57	154	268	331	3693	0	48	2020-02-29_153411
31	5000	2223	502	0	717	0	1334	174	6.0569296	4.078565785640566	18.14564	0.0	1334.0	1334.0	6.0569296	4.0785656	18.14564	0.0	2275	1558	1558	1.233883	20	57	155	273	337	3666	0	50	2020-02-29_153412
32	5000	2209	489	0	698	0	1361	191	6.097554	4.088650621391928	18.14564	0.0	1361.0	1361.0	6.097554	4.0886507	18.14564	0.0	2302	1604	1604	1.1976488	20	57	155	276	343	3639	0	52	2020-02-29_153413
32	5000	2190	479	0	686	0	1384	207	6.1582565	4.099124787120507	18.14564	0.0	1384.0	1384.0	6.1582565	4.099125	18.14564	0.0	2331	1645	1645	1.1907514	20	57	155	281	354	3616	0	54	2020-02-29_153413
32	5000	2168	474	0	676	0	1408	219	6.1969376	4.113663788746682	18.14564	0.0	1408.0	1408.0	6.1969376	4.1136637	18.14564	0.0	2358	1682	1682	1.1789773	20	57	156	285	362	3592	0	55	2020-02-29_153414
33	5000	2159	455	0	670	0	1426	232	6.2954245	4.153337189339388	18.14564	0.0	1426.0	1426.0	6.2954245	4.153337	18.14564	0.0	2386	1716	1716	1.1669004	20	57	161	290	367	3574	0	58	2020-02-29_153414
33	5000	2152	442	0	654	0	1447	245	6.3734283	4.173971156738527	18.14564	0.0	1447.0	1447.0	6.3734283	4.173971	18.14564	0.0	2406	1752	1752	1.1534209	20	57	163	292	373	3553	0	60	2020-02-29_153415
33	5000	2144	424	0	654	0	1458	258	6.444561	4.190112992540749	20.773191	0.0	1458.0	1458.0	6.444561	4.190113	20.773191	0.0	2432	1778	1778	1.1406035	20	57	163	299	379	3542	0	62	2020-02-29_153415
34	5000	2132	407	0	651	0	1469	277	6.4846935	4.18668095563973	20.773191	0.0	1469.0	1469.0	6.4846935	4.186681	20.773191	0.0	2461	1810	1810	1.128659	20	57	164	302	384	3531	0	64	2020-02-29_153416
34	5000	2122	400	0	626	0	1483	302	6.577461	4.21390192718154	20.773191	0.0	1483.0	1483.0	6.577461	4.213902	20.773191	0.0	2478	1852	1852	1.1018206	20	58	165	306	397	3517	0	67	2020-02-29_153416
34	5000	2114	387	0	613	0	1495	321	6.665013	4.230844299610756	20.773191	0.0	1495.0	1495.0	6.665013	4.2308445	20.773191	0.0	2499	1886	1886	1.1110368	20	58	165	314	402	3505	0	70	2020-02-29_153417
35	5000	2093	395	0	590	0	1512	338	6.715773	4.226685245445005	20.773191	0.0	1512.0	1512.0	6.715773	4.226685	20.773191	0.0	2512	1922	1922	1.0919312	20	58	166	317	411	3488	0	72	2020-02-29_153417
35	5000	2081	384	0	576	0	1531	355	6.7687316	4.237792715579625	20.773191	0.0	1531.0	1531.0	6.7687316	4.2377925	20.773191	0.0	2535	1959	1959	1.0822991	20	58	168	323	419	3469	0	73	2020-02-29_153418
35	5000	2066	379	0	561	0	1537	380	6.8131747	4.221857579419092	20.773191	0.0	1537.0	1537.0	6.8131747	4.2218575	20.773191	0.0	2555	1994	1994	1.0767729	20	58	168	329	423	3463	0	77	2020-02-29_153418
36	5000	2056	366	0	553	0	1536	408	6.8683906	4.257228538294663	20.773191	0.0	1536.0	1537.0	6.8131747	4.2218575	20.773191	0.0	2578	2025	2025	1.0546875	20	58	168	332	432	3464	0	81	2020-02-29_153419
36	5000	2041	356	0	543	0	1551	425	6.925425	4.2769796416801755	20.773191	0.0	1551.0	1551.0	6.925425	4.2769794	20.773191	0.0	2603	2060	2060	1.0393294	20	58	168	338	436	3449	0	84	2020-02-29_153419
36	5000	2031	347	0	525	0	1567	443	6.970415	4.263315994151878	20.773191	0.0	1567.0	1567.0	6.970415	4.263316	20.773191	0.0	2622	2097	2097	1.0280792	20	58	169	342	442	3433	0	87	2020-02-29_153420
37	5000	2013	348	0	511	0	1581	460	6.9808517	4.258069175892925	20.773191	0.0	1581.0	1581.0	6.9808517	4.258069	20.773191	0.0	2639	2128	2128	1.0101202	20	58	169	347	451	3419	0	87	2020-02-29_153420
37	5000	2000	345	0	490	0	1587	488	7.057668	4.280165709023905	20.773191	0.0	1587.0	1587.0	7.057668	4.2801657	20.773191	0.0	2655	2165	2165	0.99558914	20	59	169	353	455	3413	0	90	2020-02-29_153421
37	5000	1984	338	0	490	0	1579	517	7.088819	4.301092789650168	20.773191	0.0	1579.0	1587.0	7.057668	4.2801657	20.773191	0.0	2678	2188	2188	0.96200126	20	59	170	356	460	3421	0	92	2020-02-29_153421
38	5000	1969	329	0	485	0	1577	546	7.160851	4.345907869123456	22.479645	0.0	1577.0	1587.0	7.057668	4.2801657	20.773191	0.0	2702	2217	2217	0.9511731	20	59	170	360	466	3423	0	94	2020-02-29_153422
38	5000	1957	325	0	469	0	1586	567	7.195904	4.372756382714266	22.479645	0.0	1586.0	1587.0	7.057668	4.2801657	20.773191	0.0	2718	2249	2249	0.94388396	20	59	170	366	473	3414	0	96	2020-02-29_153422
38	5000	1948	319	0	458	0	1584	594	7.2819405	4.377194753273043	22.479645	0.0	1584.0	1587.0	7.057668	4.2801657	20.773191	0.0	2733	2275	2275	0.93497473	20	59	170	367	479	3416	0	97	2020-02-29_153423
39	5000	1940	314	0	444	0	1571	630	7.3137903	4.371601637718864	22.479645	0.0	1571.0	1587.0	7.057668	4.2801657	20.773191	0.0	2746	2302	2302	0.93125397	20	59	170	368	485	3429	0	101	2020-02-29_153423
39	5000	1932	309	0	426	0	1568	660	7.3532224	4.384140275910695	22.479645	0.0	1568.0	1587.0	7.057668	4.2801657	20.773191	0.0	2759	2333	2333	0.91709185	20	59	171	371	490	3432	0	105	2020-02-29_153424
39	5000	1922	306	0	410	0	1567	689	7.385297	4.3962477116582885	22.479645	0.0	1567.0	1587.0	7.057668	4.2801657	20.773191	0.0	2772	2362	2362	0.9042757	20	59	172	372	496	3433	0	106	2020-02-29_153424
40	5000	1907	301	0	404	0	1554	725	7.440171	4.3852825854079045	22.479645	0.0	1554.0	1587.0	7.057668	4.2801657	20.773191	0.0	2792	2388	2388	0.8989704	20	59	172	376	504	3446	0	109	2020-02-29_153425
40	5000	1904	291	0	398	0	1538	755	7.4848714	4.390799630924392	22.479645	0.0	1538.0	1587.0	7.057668	4.2801657	20.773191	0.0	2805	2407	2407	0.89011705	20	59	172	377	508	3462	0	114	2020-02-29_153425
40	5000	1893	279	0	393	0	1523	793	7.5109806	4.409172874267992	22.479645	0.0	1523.0	1587.0	7.057668	4.2801657	20.773191	0.0	2828	2435	2435	0.8850952	20	59	172	378	515	3477	0	119	2020-02-29_153426
41	5000	1887	268	0	384	0	1505	833	7.586868	4.406609270315496	22.479645	0.0	1505.0	1587.0	7.057668	4.2801657	20.773191	0.0	2845	2461	2461	0.8857143	20	59	172	382	519	3495	0	123	2020-02-29_153427
41	5000	1879	269	0	374	0	1489	863	7.623118	4.421300196946431	22.479645	0.0	1489.0	1587.0	7.057668	4.2801657	20.773191	0.0	2852	2478	2478	0.8650101	20	59	172	384	522	3511	0	126	2020-02-29_153427
41	5000	1868	259	0	374	0	1479	891	7.698726	4.422589679022251	22.479645	0.0	1479.0	1587.0	7.057668	4.2801657	20.773191	0.0	2873	2499	2499	0.85057473	20	59	172	386	528	3521	0	129	2020-02-29_153428
42	5000	1860	253	0	375	0	1445	936	7.752517	4.424016103897999	22.479645	0.0	1445.0	1587.0	7.057668	4.2801657	20.773191	0.0	2887	2512	2512	0.8553633	20	59	172	388	530	3555	0	131	2020-02-29_153428
42	5000	1852	250	0	363	0	1427	974	7.807653	4.433096191450324	22.479645	0.0	1427.0	1587.0	7.057668	4.2801657	20.773191	0.0	2898	2535	2535	0.8395235	20	59	174	388	533	3573	0	134	2020-02-29_153429
42	5000	1847	241	0	357	0	1408	1010	7.895209	4.485269171591152	22.479645	0.0	1408.0	1587.0	7.057668	4.2801657	20.773191	0.0	2912	2555	2555	0.8316761	20	59	175	389	535	3592	0	137	2020-02-29_153429
43	5000	1839	236	0	346	0	1393	1046	7.9287224	4.506409636697567	22.479645	0.0	1393.0	1587.0	7.057668	4.2801657	20.773191	0.0	2925	2579	2579	0.81694186	20	59	175	391	537	3607	0	140	2020-02-29_153430
43	5000	1832	229	0	335	0	1374	1088	8.003536	4.512315850978216	22.479645	0.0	1374.0	1587.0	7.057668	4.2801657	20.773191	0.0	2939	2604	2604	0.8114993	20	59	175	391	543	3626	0	142	2020-02-29_153430
43	5000	1820	230	0	327	0	1351	1127	8.045608	4.524221928759568	22.479645	0.0	1351.0	1587.0	7.057668	4.2801657	20.773191	0.0	2950	2623	2623	0.800148	20	59	175	391	544	3649	0	145	2020-02-29_153431
44	5000	1810	229	0	322	0	1335	1158	8.1033	4.518582863572461	22.479645	0.0	1335.0	1587.0	7.057668	4.2801657	20.773191	0.0	2961	2639	2639	0.8014981	20	59	175	391	546	3665	0	146	2020-02-29_153431
44	5000	1799	237	0	309	0	1310	1194	8.154246	4.547713055015864	22.479645	0.0	1310.0	1587.0	7.057668	4.2801657	20.773191	0.0	2964	2655	2655	0.8129771	20	59	175	391	547	3690	0	151	2020-02-29_153432
44	5000	1790	235	0	293	0	1295	1232	8.165093	4.574028187079871	22.479645	0.0	1295.0	1587.0	7.057668	4.2801657	20.773191	0.0	2975	2682	2682	0.8061776	20	59	175	391	550	3705	0	155	2020-02-29_153432
45	5000	1779	234	0	284	0	1275	1270	8.171929	4.58563283398913	22.479645	0.0	1275.0	1587.0	7.057668	4.2801657	20.773191	0.0	2987	2703	2703	0.80235296	20	59	175	391	551	3725	0	158	2020-02-29_153433
45	5000	1774	227	0	280	0	1251	1309	8.197601	4.605877289515983	22.479645	0.0	1251.0	1587.0	7.057668	4.2801657	20.773191	0.0	2999	2719	2719	0.8161471	20	59	175	392	554	3749	0	159	2020-02-29_153433
45	5000	1773	219	0	274	0	1222	1345	8.203618	4.623601753640719	22.479645	0.0	1222.0	1587.0	7.057668	4.2801657	20.773191	0.0	3008	2734	2734	0.792144	20	59	175	393	556	3778	0	167	2020-02-29_153434
46	5000	1765	217	0	272	0	1193	1385	8.237702	4.621023995009241	22.479645	0.0	1193.0	1587.0	7.057668	4.2801657	20.773191	0.0	3018	2746	2746	0.7778709	20	59	175	393	558	3807	0	168	2020-02-29_153434
46	5000	1758	211	0	271	0	1166	1423	8.214647	4.641059418455528	22.479645	0.0	1166.0	1587.0	7.057668	4.2801657	20.773191	0.0	3031	2760	2760	0.7598628	20	59	175	394	558	3834	0	171	2020-02-29_153435
46	5000	1753	204	0	269	0	1151	1451	8.231742	4.65564575370949	22.479645	0.0	1151.0	1587.0	7.057668	4.2801657	20.773191	0.0	3043	2774	2774	0.7480452	20	59	175	394	562	3849	0	172	2020-02-29_153435
47	5000	1744	207	0	255	0	1130	1491	8.283517	4.661238487927109	22.479645	0.0	1130.0	1587.0	7.057668	4.2801657	20.773191	0.0	3049	2794	2794	0.7345133	20	59	175	395	565	3870	0	173	2020-02-29_153436
47	5000	1738	197	0	258	0	1110	1522	8.309548	4.657483647922348	22.479645	0.0	1110.0	1587.0	7.057668	4.2801657	20.773191	0.0	3065	2807	2807	0.73513514	20	59	175	396	567	3890	0	175	2020-02-29_153436
47	5000	1730	188	0	254	0	1096	1556	8.371183	4.661788411592488	22.479645	0.0	1096.0	1587.0	7.057668	4.2801657	20.773191	0.0	3082	2828	2828	0.7390511	20	59	175	396	568	3904	0	176	2020-02-29_153437
48	5000	1723	182	0	250	0	1062	1604	8.379347	4.662061712615079	22.479645	0.0	1062.0	1587.0	7.057668	4.2801657	20.773191	0.0	3095	2845	2845	0.7391714	20	59	175	396	568	3938	0	179	2020-02-29_153437
48	5000	1716	177	0	255	0	1042	1629	8.394827	4.667957309086398	22.479645	0.0	1042.0	1587.0	7.057668	4.2801657	20.773191	0.0	3107	2852	2852	0.73800385	20	59	175	396	568	3958	0	181	2020-02-29_153438
48	5000	1704	181	0	242	0	1025	1665	8.424986	4.65318965828513	22.479645	0.0	1025.0	1587.0	7.057668	4.2801657	20.773191	0.0	3115	2873	2873	0.7258537	20	59	175	397	570	3975	0	183	2020-02-29_153438
49	5000	1694	178	0	240	0	1005	1699	8.422136	4.638036551887083	22.479645	0.0	1005.0	1587.0	7.057668	4.2801657	20.773191	0.0	3128	2888	2888	0.7243781	20	59	175	397	572	3995	0	184	2020-02-29_153439
49	5000	1688	177	0	235	0	982	1728	8.422584	4.659300553707635	22.479645	0.0	982.0	1587.0	7.057668	4.2801657	20.773191	0.0	3135	2900	2900	0.71079427	20	59	175	397	573	4018	0	190	2020-02-29_153439
49	5000	1685	176	0	227	0	958	1762	8.430172	4.677070713946587	22.479645	0.0	958.0	1587.0	7.057668	4.2801657	20.773191	0.0	3139	2912	2912	0.6993737	20	59	175	398	574	4042	0	192	2020-02-29_153440
50	5000	1681	173	0	220	0	938	1792	8.442734	4.667524168159343	22.479645	0.0	938.0	1587.0	7.057668	4.2801657	20.773191	0.0	3146	2926	2926	0.69616205	20	59	175	400	574	4062	0	196	2020-02-29_153440
50	5000	1680	162	0	219	0	923	1816	8.478979	4.660676631347353	22.479645	0.0	923.0	1587.0	7.057668	4.2801657	20.773191	0.0	3158	2939	2939	0.6912243	20	59	175	400	574	4077	0	200	2020-02-29_153441
50	5000	1672	164	0	213	0	901	1846	8.513084	4.6686737422000695	22.479645	0.0	901.0	1587.0	7.057668	4.2801657	20.773191	0.0	3164	2951	2951	0.70144284	20	59	175	400	574	4099	0	204	2020-02-29_153441
51	5000	1670	161	0	208	0	869	1886	8.493751	4.640936741488832	22.47461	0.0	869.0	1587.0	7.057668	4.2801657	20.773191	0.0	3169	2961	2961	0.70771	20	59	175	400	574	4131	0	206	2020-02-29_153442
51	5000	1668	158	0	209	0	841	1918	8.496216	4.669515875283163	22.47461	0.0	841.0	1587.0	7.057668	4.2801657	20.773191	0.0	3174	2965	2965	0.7074911	20	59	175	400	574	4159	0	206	2020-02-29_153442
51	5000	1663	158	0	203	0	823	1945	8.534713	4.669467063080994	22.47461	0.0	823.0	1587.0	7.057668	4.2801657	20.773191	0.0	3179	2976	2976	0.70473874	20	59	175	400	576	4177	0	208	2020-02-29_153442
52	5000	1658	157	0	196	0	804	1977	8.6002655	4.665135450287725	22.47461	0.0	804.0	1587.0	7.057668	4.2801657	20.773191	0.0	3185	2989	2989	0.7089552	20	59	175	400	577	4196	0	208	2020-02-29_153443
52	5000	1653	147	0	201	0	780	2010	8.589457	4.675803277673678	22.789442	0.0	780.0	1587.0	7.057668	4.2801657	20.773191	0.0	3200	2999	2999	0.71153843	20	59	175	400	577	4220	0	209	2020-02-29_153443
52	5000	1649	142	0	201	0	763	2035	8.613441	4.660035917610289	22.789442	0.0	763.0	1587.0	7.057668	4.2801657	20.773191	0.0	3209	3008	3008	0.7155963	20	59	175	400	578	4237	0	210	2020-02-29_153444
53	5000	1645	139	0	195	0	751	2059	8.567713	4.694756143267824	22.789442	0.0	751.0	1587.0	7.057668	4.2801657	20.773191	0.0	3216	3021	3021	0.72569907	20	59	175	400	578	4249	0	211	2020-02-29_153444
53	5000	1641	136	0	191	0	726	2092	8.577127	4.711240945282552	22.789442	0.0	726.0	1587.0	7.057668	4.2801657	20.773191	0.0	3223	3032	3032	0.72865015	20	59	175	400	579	4274	0	214	2020-02-29_153445
53	5000	1640	124	0	193	0	722	2106	8.608604	4.739852305175545	22.789442	0.0	722.0	1587.0	7.057668	4.2801657	20.773191	0.0	3236	3043	3043	0.7160665	20	59	175	400	580	4278	0	215	2020-02-29_153445
54	5000	1637	115	0	198	0	700	2132	8.625739	4.776836078210223	22.789442	0.0	700.0	1587.0	7.057668	4.2801657	20.773191	0.0	3248	3050	3050	0.7242857	20	59	175	400	580	4300	0	218	2020-02-29_153445
54	5000	1631	116	0	186	0	689	2157	8.5599375	4.795802888130086	22.789442	0.0	689.0	1587.0	7.057668	4.2801657	20.773191	0.0	3253	3067	3067	0.7256894	20	59	175	401	581	4311	0	221	2020-02-29_153446
54	5000	1629	114	0	174	0	682	2180	8.512717	4.769764187659993	22.789442	0.0	682.0	1587.0	7.057668	4.2801657	20.773191	0.0	3257	3083	3083	0.7243402	20	59	175	401	583	4318	0	221	2020-02-29_153446
55	5000	1628	107	0	169	0	668	2203	8.56911	4.804617234623403	22.789442	0.0	668.0	1587.0	7.057668	4.2801657	20.773191	0.0	3265	3096	3096	0.71407187	20	59	175	401	587	4332	0	225	2020-02-29_153447
55	5000	1624	105	0	164	0	650	2232	8.614701	4.853138739768461	22.789442	0.0	650.0	1587.0	7.057668	4.2801657	20.773191	0.0	3271	3107	3107	0.72615385	20	59	175	401	588	4350	0	225	2020-02-29_153447
55	5000	1622	100	0	161	0	638	2253	8.587977	4.849924790890568	22.789442	0.0	638.0	1587.0	7.057668	4.2801657	20.773191	0.0	3278	3117	3117	0.7178683	20	59	175	401	588	4362	0	226	2020-02-29_153448
56	5000	1620	99	0	152	0	631	2268	8.571341	4.8262876699736665	22.789442	0.0	631.0	1587.0	7.057668	4.2801657	20.773191	0.0	3281	3129	3129	0.70047545	20	59	175	401	588	4369	0	230	2020-02-29_153448
56	5000	1619	91	0	155	0	620	2284	8.559928	4.8684415472258555	22.789442	0.0	620.0	1587.0	7.057668	4.2801657	20.773191	0.0	3290	3135	3135	0.7016129	20	59	175	401	588	4380	0	231	2020-02-29_153448
56	5000	1615	94	0	152	0	605	2302	8.570932	4.8486287803671555	22.789442	0.0	605.0	1587.0	7.057668	4.2801657	20.773191	0.0	3291	3139	3139	0.7090909	20	59	175	401	588	4395	0	232	2020-02-29_153449
57	5000	1612	89	0	152	0	596	2316	8.582228	4.845262451307039	22.789442	0.0	596.0	1587.0	7.057668	4.2801657	20.773191	0.0	3299	3147	3147	0.6862416	20	59	175	401	588	4404	0	235	2020-02-29_153449
57	5000	1611	82	0	149	0	591	2332	8.554765	4.80396455117391	22.789442	0.0	591.0	1587.0	7.057668	4.2801657	20.773191	0.0	3307	3158	3158	0.6886633	20	59	175	401	589	4409	0	235	2020-02-29_153450
57	5000	1608	81	0	146	0	581	2349	8.474425	4.80259418321722	22.789442	0.0	581.0	1587.0	7.057668	4.2801657	20.773191	0.0	3311	3165	3165	0.6850258	20	59	175	401	589	4419	0	235	2020-02-29_153450
58	5000	1604	82	0	145	0	558	2374	8.47012	4.848065822368502	22.789442	0.0	558.0	1587.0	7.057668	4.2801657	20.773191	0.0	3314	3169	3169	0.6810036	20	59	175	401	589	4442	0	237	2020-02-29_153450
58	5000	1603	80	0	143	0	546	2388	8.488934	4.843329626730865	22.789442	0.0	546.0	1587.0	7.057668	4.2801657	20.773191	0.0	3317	3174	3174	0.6886447	20	59	175	401	589	4454	0	240	2020-02-29_153451
58	5000	1601	78	0	142	0	533	2405	8.503503	4.860631651469748	22.789442	0.0	533.0	1587.0	7.057668	4.2801657	20.773191	0.0	3321	3179	3179	0.6866792	20	59	175	401	589	4467	0	241	2020-02-29_153451
59	5000	1601	75	0	138	0	517	2428	8.499092	4.868398843228945	22.789442	0.0	517.0	1587.0	7.057668	4.2801657	20.773191	0.0	3324	3186	3186	0.6924565	20	59	175	401	589	4483	0	241	2020-02-29_153451
59	5000	1597	74	0	129	0	510	2447	8.489514	4.836793888416019	22.789442	0.0	510.0	1587.0	7.057668	4.2801657	20.773191	0.0	3329	3200	3200	0.69803923	20	59	175	401	589	4490	0	243	2020-02-29_153452
59	5000	1597	68	0	126	0	494	2470	8.465362	4.840516223017732	22.789442	0.0	494.0	1587.0	7.057668	4.2801657	20.773191	0.0	3335	3209	3209	0.7004049	20	59	175	401	589	4506	0	245	2020-02-29_153452
60	5000	1593	68	0	123	0	484	2487	8.445248	4.816310612455286	22.789442	0.0	484.0	1587.0	7.057668	4.2801657	20.773191	0.0	3339	3216	3216	0.7128099	20	59	175	401	589	4516	0	245	2020-02-29_153452
60	5000	1592	63	0	120	0	476	2503	8.408275	4.766875356271805	22.789442	0.0	476.0	1587.0	7.057668	4.2801657	20.773191	0.0	3345	3225	3225	0.7037815	20	59	175	401	589	4524	0	246	2020-02-29_153453
60	5000	1590	63	0	111	0	473	2515	8.374584	4.7252191321205	22.789442	0.0	473.0	1587.0	7.057668	4.2801657	20.773191	0.0	3347	3236	3236	0.6976744	20	59	175	401	589	4527	0	248	2020-02-29_153453
61	5000	1590	61	0	101	0	474	2526	8.401107	4.7045604251561395	22.789442	0.0	474.0	1587.0	7.057668	4.2801657	20.773191	0.0	3349	3248	3248	0.6940928	20	59	175	401	589	4526	0	248	2020-02-29_153454
61	5000	1588	59	0	100	0	467	2537	8.366793	4.675945231303757	22.789442	0.0	467.0	1587.0	7.057668	4.2801657	20.773191	0.0	3353	3253	3253	0.69164884	20	59	175	401	589	4533	0	249	2020-02-29_153454
61	5000	1586	59	0	98	0	460	2548	8.312109	4.669213190554449	22.789442	0.0	460.0	1587.0	7.057668	4.2801657	20.773191	0.0	3355	3257	3257	0.6826087	20	59	175	401	589	4540	0	249	2020-02-29_153454
62	5000	1585	58	0	92	0	448	2567	8.312925	4.6224133243140315	22.789442	0.0	448.0	1587.0	7.057668	4.2801657	20.773191	0.0	3357	3265	3265	0.6629464	20	59	175	401	590	4552	0	250	2020-02-29_153455
62	5000	1584	56	0	88	0	440	2581	8.289183	4.607956076293458	22.789442	0.0	440.0	1587.0	7.057668	4.2801657	20.773191	0.0	3360	3272	3272	0.6818182	20	59	175	401	590	4560	0	251	2020-02-29_153455
62	5000	1582	55	0	84	0	439	2589	8.307482	4.625751949733564	22.789442	0.0	439.0	1587.0	7.057668	4.2801657	20.773191	0.0	3363	3279	3279	0.67425966	20	59	175	401	590	4561	0	251	2020-02-29_153455
63	5000	1581	54	0	84	0	428	2602	8.414855	4.61933737853953	22.789442	0.0	428.0	1587.0	7.057668	4.2801657	20.773191	0.0	3365	3281	3281	0.6728972	20	59	175	401	590	4572	0	251	2020-02-29_153456
63	5000	1581	52	0	77	0	424	2614	8.461605	4.592913908354441	22.789442	0.0	424.0	1587.0	7.057668	4.2801657	20.773191	0.0	3367	3290	3290	0.6721698	20	59	175	401	590	4576	0	252	2020-02-29_153456
63	5000	1580	49	0	79	0	413	2626	8.47567	4.615863952443337	22.789442	0.0	413.0	1587.0	7.057668	4.2801657	20.773191	0.0	3371	3292	3292	0.6828087	20	59	175	401	590	4587	0	253	2020-02-29_153456
64	5000	1579	48	0	73	0	404	2640	8.543194	4.656248975920085	22.789442	0.0	404.0	1587.0	7.057668	4.2801657	20.773191	0.0	3373	3300	3300	0.69554454	20	59	175	401	591	4596	0	256	2020-02-29_153457
64	5000	1579	44	0	70	0	394	2656	8.478022	4.6110317550224265	22.66225	0.0	394.0	1587.0	7.057668	4.2801657	20.773191	0.0	3377	3307	3307	0.70812184	20	59	175	401	591	4606	0	257	2020-02-29_153457
64	5000	1578	43	0	68	0	385	2668	8.503752	4.591034378484735	22.66225	0.0	385.0	1587.0	7.057668	4.2801657	20.773191	0.0	3379	3311	3311	0.7064935	20	59	175	401	591	4615	0	258	2020-02-29_153457
65	5000	1577	41	0	68	0	377	2678	8.45745	4.541635332378588	22.66225	0.0	377.0	1587.0	7.057668	4.2801657	20.773191	0.0	3382	3314	3314	0.7055703	20	59	175	401	591	4623	0	259	2020-02-29_153457
65	5000	1576	39	0	67	0	368	2691	8.393573	4.569137343909119	22.66225	0.0	368.0	1587.0	7.057668	4.2801657	20.773191	0.0	3385	3318	3318	0.7038044	20	59	175	401	591	4632	0	259	2020-02-29_153458
65	5000	1575	36	0	68	0	359	2703	8.395763	4.57897587182877	22.66225	0.0	359.0	1587.0	7.057668	4.2801657	20.773191	0.0	3389	3321	3321	0.6908078	20	59	175	401	591	4641	0	259	2020-02-29_153458
66	5000	1574	34	0	68	0	353	2710	8.387524	4.544553813120883	22.66225	0.0	353.0	1587.0	7.057668	4.2801657	20.773191	0.0	3392	3324	3324	0.6827195	20	59	175	401	591	4647	0	261	2020-02-29_153458
66	5000	1573	31	0	67	0	348	2720	8.397157	4.539049473545206	22.66225	0.0	348.0	1587.0	7.057668	4.2801657	20.773191	0.0	3396	3329	3329	0.6551724	20	59	175	401	591	4652	0	261	2020-02-29_153459
66	5000	1572	30	0	63	0	333	2741	8.342474	4.548024664712152	22.66225	0.0	333.0	1587.0	7.057668	4.2801657	20.773191	0.0	3398	3335	3335	0.6276276	20	59	175	401	591	4667	0	261	2020-02-29_153459
67	5000	1570	31	0	59	0	321	2758	8.453131	4.6926715043542435	22.66225	0.0	321.0	1587.0	7.057668	4.2801657	20.773191	0.0	3399	3340	3340	0.6105919	20	59	175	401	591	4679	0	261	2020-02-29_153459
67	5000	1569	30	0	56	0	315	2767	8.495712	4.667423232376399	22.66225	0.0	315.0	1587.0	7.057668	4.2801657	20.773191	0.0	3401	3345	3345	0.5936508	20	59	175	401	591	4685	0	263	2020-02-29_153500
67	5000	1568	30	0	55	0	305	2777	8.473555	4.735146437639354	22.66225	0.0	305.0	1587.0	7.057668	4.2801657	20.773191	0.0	3402	3347	3347	0.57377046	20	59	175	401	591	4695	0	265	2020-02-29_153500
68	5000	1568	28	0	55	0	299	2785	8.521008	4.767687541951618	22.66225	0.0	299.0	1587.0	7.057668	4.2801657	20.773191	0.0	3404	3349	3349	0.55518395	20	59	175	401	591	4701	0	265	2020-02-29_153500
68	5000	1568	27	0	52	0	299	2789	8.546187	4.764137711373861	22.66225	0.0	299.0	1587.0	7.057668	4.2801657	20.773191	0.0	3405	3353	3353	0.5585284	20	59	175	401	591	4701	0	265	2020-02-29_153501
68	5000	1568	27	0	50	0	294	2796	8.544178	4.7737191924094695	22.66225	0.0	294.0	1587.0	7.057668	4.2801657	20.773191	0.0	3405	3355	3355	0.5510204	20	59	175	401	591	4706	0	265	2020-02-29_153501
69	5000	1568	25	0	49	0	282	2811	8.529304	4.818680794660514	22.66225	0.0	282.0	1587.0	7.057668	4.2801657	20.773191	0.0	3407	3358	3358	0.5638298	20	59	175	401	591	4718	0	265	2020-02-29_153501
69	5000	1568	21	0	51	0	277	2817	8.593521	4.849007786199164	22.66225	0.0	277.0	1587.0	7.057668	4.2801657	20.773191	0.0	3411	3360	3360	0.566787	20	59	175	401	591	4723	0	266	2020-02-29_153502
69	5000	1568	20	0	48	0	274	2824	8.526439	4.844665637687622	22.66225	0.0	274.0	1587.0	7.057668	4.2801657	20.773191	0.0	3412	3364	3364	0.5620438	20	59	175	401	591	4726	0	266	2020-02-29_153502
70	5000	1568	19	0	47	0	263	2837	8.413743	4.875198947074834	22.66225	0.0	263.0	1587.0	7.057668	4.2801657	20.773191	0.0	3413	3366	3366	0.5703422	20	59	175	401	591	4737	0	266	2020-02-29_153502
70	5000	1567	19	0	47	0	253	2848	8.464305	4.902663165017472	22.66225	0.0	253.0	1587.0	7.057668	4.2801657	20.773191	0.0	3414	3367	3367	0.5810277	20	59	175	401	591	4747	0	266	2020-02-29_153502
70	5000	1567	18	0	44	0	247	2858	8.406904	4.915978960121019	22.66225	0.0	247.0	1587.0	7.057668	4.2801657	20.773191	0.0	3415	3371	3371	0.5708502	20	59	175	401	591	4753	0	266	2020-02-29_153503
71	5000	1566	17	0	44	0	240	2867	8.509943	4.815041799710464	19.03598	0.0	240.0	1587.0	7.057668	4.2801657	20.773191	0.0	3417	3373	3373	0.54583335	20	59	175	401	591	4760	0	266	2020-02-29_153503
71	5000	1566	16	0	41	0	229	2880	8.476439	4.811066252920472	19.03598	0.0	229.0	1587.0	7.057668	4.2801657	20.773191	0.0	3418	3377	3377	0.51965064	20	59	175	401	591	4771	0	268	2020-02-29_153503
71	5000	1566	12	0	43	0	224	2887	8.579599	4.766940576290598	19.03598	0.0	224.0	1587.0	7.057668	4.2801657	20.773191	0.0	3422	3379	3379	0.5223214	20	59	175	401	591	4776	0	268	2020-02-29_153504
72	5000	1566	11	0	41	0	217	2897	8.647727	4.7507142985487505	19.03598	0.0	217.0	1587.0	7.057668	4.2801657	20.773191	0.0	3423	3382	3382	0.5299539	20	59	175	401	591	4783	0	268	2020-02-29_153504
72	5000	1566	10	0	39	0	210	2907	8.711124	4.712607117910246	19.03598	0.0	210.0	1587.0	7.057668	4.2801657	20.773191	0.0	3424	3385	3385	0.5285714	20	59	175	401	591	4790	0	268	2020-02-29_153504
72	5000	1566	9	0	35	0	209	2913	8.644397	4.6628575901223615	19.03598	0.0	209.0	1587.0	7.057668	4.2801657	20.773191	0.0	3425	3390	3390	0.5119617	20	59	175	401	591	4791	0	268	2020-02-29_153504
73	5000	1566	8	0	34	0	202	2921	8.66264	4.621984375026411	19.03598	0.0	202.0	1587.0	7.057668	4.2801657	20.773191	0.0	3426	3392	3392	0.5049505	20	59	175	401	591	4798	0	269	2020-02-29_153505
73	5000	1565	9	0	30	0	200	2927	8.618176	4.674355349233539	19.03598	0.0	200.0	1587.0	7.057668	4.2801657	20.773191	0.0	3426	3396	3396	0.5	20	59	175	401	591	4800	0	269	2020-02-29_153505
73	5000	1565	9	0	27	0	198	2932	8.574931	4.733378188946014	19.03598	0.0	198.0	1587.0	7.057668	4.2801657	20.773191	0.0	3426	3399	3399	0.4949495	20	59	175	401	591	4802	0	269	2020-02-29_153505
74	5000	1564	10	0	27	0	186	2944	8.664265	4.71728290715355	19.03598	0.0	186.0	1587.0	7.057668	4.2801657	20.773191	0.0	3426	3399	3399	0.48387095	20	59	175	401	591	4814	0	269	2020-02-29_153505
74	5000	1564	10	0	25	0	184	2947	8.692339	4.71733324622425	18.861053	0.0	184.0	1587.0	7.057668	4.2801657	20.773191	0.0	3426	3401	3401	0.47826087	20	59	175	401	591	4816	0	270	2020-02-29_153506
74	5000	1564	10	0	24	0	178	2954	8.770337	4.741618742921309	18.861053	0.0	178.0	1587.0	7.057668	4.2801657	20.773191	0.0	3426	3402	3402	0.48876405	20	59	175	401	591	4822	0	270	2020-02-29_153506
75	5000	1564	9	0	23	0	175	2959	8.867977	4.728849604841021	18.861053	0.0	175.0	1587.0	7.057668	4.2801657	20.773191	0.0	3427	3404	3404	0.49714285	20	59	175	401	591	4825	0	270	2020-02-29_153506
75	5000	1563	9	0	23	0	169	2966	8.8547735	4.754121498118455	18.861053	0.0	169.0	1587.0	7.057668	4.2801657	20.773191	0.0	3428	3405	3405	0.49704143	20	59	175	401	591	4831	0	270	2020-02-29_153506
75	5000	1563	8	0	24	0	163	2972	8.85757	4.7483977576924605	18.861053	0.0	163.0	1587.0	7.057668	4.2801657	20.773191	0.0	3429	3405	3405	0.5092025	20	59	175	401	591	4837	0	270	2020-02-29_153507
76	5000	1562	9	0	22	0	160	2977	8.894941	4.719428815710395	18.861053	0.0	160.0	1587.0	7.057668	4.2801657	20.773191	0.0	3429	3407	3407	0.50625	20	59	175	401	591	4840	0	270	2020-02-29_153507
76	5000	1562	6	0	21	0	160	2981	8.901244	4.786437966099666	18.861053	0.0	160.0	1587.0	7.057668	4.2801657	20.773191	0.0	3432	3411	3411	0.49375	20	59	175	401	591	4840	0	270	2020-02-29_153507
76	5000	1562	5	0	21	0	158	2984	8.911125	4.82004718266737	18.861053	0.0	158.0	1587.0	7.057668	4.2801657	20.773191	0.0	3433	3412	3412	0.49367088	20	59	175	401	591	4842	0	270	2020-02-29_153507
77	5000	1562	5	0	20	0	155	2988	8.95817	4.777430585819048	18.861053	0.0	155.0	1587.0	7.057668	4.2801657	20.773191	0.0	3433	3413	3413	0.4903226	20	59	175	401	591	4845	0	270	2020-02-29_153508
77	5000	1562	4	0	20	0	142	3001	9.061054	4.779484641093456	18.861053	0.0	142.0	1587.0	7.057668	4.2801657	20.773191	0.0	3434	3414	3414	0.45070422	20	59	175	401	591	4858	0	271	2020-02-29_153508
77	5000	1562	4	0	19	0	141	3003	9.052386	4.78834854454619	18.861053	0.0	141.0	1587.0	7.057668	4.2801657	20.773191	0.0	3434	3415	3415	0.42553192	20	59	175	401	591	4859	0	271	2020-02-29_153508
78	5000	1562	3	0	18	0	138	3008	8.963041	4.779946143194078	18.861053	0.0	138.0	1587.0	7.057668	4.2801657	20.773191	0.0	3435	3417	3417	0.42753622	20	59	175	401	591	4862	0	271	2020-02-29_153508
78	5000	1562	3	0	17	0	134	3013	8.928006	4.787483091797615	18.861053	0.0	134.0	1587.0	7.057668	4.2801657	20.773191	0.0	3435	3418	3418	0.41044775	20	59	175	401	591	4866	0	271	2020-02-29_153509
78	5000	1562	3	0	13	0	132	3018	9.14501	4.904991620257857	19.647636	0.0	132.0	1587.0	7.057668	4.2801657	20.773191	0.0	3435	3422	3422	0.4090909	20	59	175	401	591	4868	0	272	2020-02-29_153509
79	5000	1562	3	0	12	0	122	3028	9.270325	4.932837687329285	19.647636	0.0	122.0	1587.0	7.057668	4.2801657	20.773191	0.0	3435	3423	3423	0.3852459	20	59	175	401	591	4878	0	273	2020-02-29_153509
79	5000	1562	3	0	11	0	118	3033	9.362465	4.974221725546856	19.647636	0.0	118.0	1587.0	7.057668	4.2801657	20.773191	0.0	3435	3424	3424	0.38135594	20	59	175	401	591	4882	0	273	2020-02-29_153509
79	5000	1562	3	0	10	0	114	3038	9.402719	5.0019462612213745	19.647636	0.0	114.0	1587.0	7.057668	4.2801657	20.773191	0.0	3435	3425	3425	0.37719297	20	59	175	401	591	4886	0	273	2020-02-29_153510
80	5000	1562	3	0	9	0	112	3041	9.416557	5.045470240050704	19.647636	0.0	112.0	1587.0	7.057668	4.2801657	20.773191	0.0	3435	3426	3426	0.36607143	20	59	175	401	591	4888	0	273	2020-02-29_153510
80	5000	1562	3	0	9	0	107	3045	9.531229	5.032925155122559	19.647636	0.0	107.0	1587.0	7.057668	4.2801657	20.773191	0.0	3435	3426	3426	0.38317758	20	59	175	401	591	4893	0	274	2020-02-29_153510
80	5000	1562	3	0	9	0	102	3050	9.570431	5.0439149661780736	19.647636	0.0	102.0	1587.0	7.057668	4.2801657	20.773191	0.0	3435	3426	3426	0.37254903	20	59	175	401	591	4898	0	274	2020-02-29_153510
81	5000	1561	4	0	9	0	101	3051	9.545383	5.062692709186621	19.647636	0.0	101.0	1587.0	7.057668	4.2801657	20.773191	0.0	3435	3426	3426	0.37623763	20	59	175	401	591	4899	0	274	2020-02-29_153510
81	5000	1561	4	0	9	0	94	3057	9.268728	5.084121497082335	19.647636	0.0	94.0	1587.0	7.057668	4.2801657	20.773191	0.0	3435	3426	3426	0.3723404	20	59	175	401	591	4906	0	275	2020-02-29_153511
81	5000	1561	4	0	9	0	92	3059	9.33889	5.037890110103098	19.647636	0.0	92.0	1587.0	7.057668	4.2801657	20.773191	0.0	3435	3426	3426	0.35869566	20	59	175	401	591	4908	0	275	2020-02-29_153511
82	5000	1561	4	0	8	0	89	3063	9.547799	4.97279701722889	19.647636	0.0	89.0	1587.0	7.057668	4.2801657	20.773191	0.0	3435	3427	3427	0.35955057	20	59	175	401	591	4911	0	275	2020-02-29_153511
82	5000	1560	5	0	7	0	89	3064	9.501504	5.030355433197713	19.647636	0.0	89.0	1587.0	7.057668	4.2801657	20.773191	0.0	3435	3428	3428	0.35955057	20	59	175	401	591	4911	0	275	2020-02-29_153511
82	5000	1560	4	0	7	0	85	3069	9.658356	4.865329834910047	19.647636	0.0	85.0	1587.0	7.057668	4.2801657	20.773191	0.0	3436	3429	3429	0.3764706	20	59	175	401	591	4915	0	275	2020-02-29_153511
83	5000	1560	4	0	7	0	81	3072	9.614766	4.717169086310429	18.861053	0.0	81.0	1587.0	7.057668	4.2801657	20.773191	0.0	3436	3429	3429	0.37037036	20	59	175	401	591	4919	0	276	2020-02-29_153512
83	5000	1560	4	0	4	0	81	3075	9.423456	4.5798915540358065	17.962654	0.0	81.0	1587.0	7.057668	4.2801657	20.773191	0.0	3436	3432	3432	0.34567901	20	59	175	401	591	4919	0	276	2020-02-29_153512
83	5000	1560	4	0	3	0	75	3081	9.388675	4.706170094332238	17.962654	0.0	75.0	1587.0	7.057668	4.2801657	20.773191	0.0	3436	3433	3433	0.32	20	59	175	401	591	4925	0	277	2020-02-29_153512
84	5000	1560	3	0	4	0	73	3083	9.413258	4.720633225718538	17.962654	0.0	73.0	1587.0	7.057668	4.2801657	20.773191	0.0	3437	3433	3433	0.31506848	20	59	175	401	591	4927	0	277	2020-02-29_153512
84	5000	1560	3	0	3	0	69	3088	9.2390995	4.860154656669185	17.962654	0.0	69.0	1587.0	7.057668	4.2801657	20.773191	0.0	3437	3434	3434	0.33333334	20	59	175	401	591	4931	0	277	2020-02-29_153512
84	5000	1560	3	0	3	0	64	3093	9.368048	4.995600290512967	17.962654	0.0	64.0	1587.0	7.057668	4.2801657	20.773191	0.0	3437	3434	3434	0.328125	20	59	175	401	591	4936	0	277	2020-02-29_153512
85	5000	1560	3	0	2	0	63	3095	9.482437	5.080712043841545	17.962654	0.0	63.0	1587.0	7.057668	4.2801657	20.773191	0.0	3437	3435	3435	0.33333334	20	59	175	401	591	4937	0	277	2020-02-29_153513
85	5000	1560	3	0	2	0	60	3098	9.651023	5.037760248395362	17.962654	0.0	60.0	1587.0	7.057668	4.2801657	20.773191	0.0	3437	3435	3435	0.35	20	59	175	401	591	4940	0	277	2020-02-29_153513
85	5000	1560	3	0	2	0	58	3100	9.788392	5.068874349138909	17.962654	0.0	58.0	1587.0	7.057668	4.2801657	20.773191	0.0	3437	3435	3435	0.3448276	20	59	175	401	591	4942	0	277	2020-02-29_153513
86	5000	1560	3	0	2	0	54	3104	9.716824	4.962587193412492	17.962654	0.0	54.0	1587.0	7.057668	4.2801657	20.773191	0.0	3437	3435	3435	0.33333334	20	59	175	401	591	4946	0	277	2020-02-29_153513
86	5000	1560	3	0	2	0	50	3108	9.738002	5.011745009795779	17.962654	0.0	50.0	1587.0	7.057668	4.2801657	20.773191	0.0	3437	3435	3435	0.36	20	59	175	401	591	4950	0	277	2020-02-29_153513
86	5000	1559	4	0	2	0	48	3110	9.880389	4.8957868641480955	17.962654	0.0	48.0	1587.0	7.057668	4.2801657	20.773191	0.0	3437	3435	3435	0.375	20	59	175	401	591	4952	0	277	2020-02-29_153514
87	5000	1559	3	0	3	0	46	3112	10.005981	4.937267636010299	17.962654	0.0	46.0	1587.0	7.057668	4.2801657	20.773191	0.0	3438	3435	3435	0.39130434	20	59	175	401	591	4954	0	277	2020-02-29_153514
87	5000	1559	3	0	3	0	45	3113	9.996158	4.992602980253148	17.962654	0.0	45.0	1587.0	7.057668	4.2801657	20.773191	0.0	3438	3435	3435	0.37777779	20	59	175	401	591	4955	0	277	2020-02-29_153514
87	5000	1559	3	0	3	0	42	3116	9.995233	5.110727860184326	17.962654	0.0	42.0	1587.0	7.057668	4.2801657	20.773191	0.0	3438	3435	3435	0.33333334	20	59	175	401	591	4958	0	277	2020-02-29_153514
88	5000	1559	3	0	3	0	39	3119	10.338485	4.9785851600552995	17.962654	0.004432678	39.0	1587.0	7.057668	4.2801657	20.773191	0.0	3438	3435	3435	0.33333334	20	59	175	401	591	4961	0	277	2020-02-29_153514
88	5000	1559	2	0	4	0	38	3120	10.610434	4.742781323829821	17.962654	1.2735748	38.0	1587.0	7.057668	4.2801657	20.773191	0.0	3439	3435	3435	0.34210527	20	59	175	401	591	4962	0	277	2020-02-29_153515
88	5000	1558	3	0	4	0	37	3121	10.556704	4.7964622493941595	17.962654	1.2735748	37.0	1587.0	7.057668	4.2801657	20.773191	0.0	3439	3435	3435	0.35135135	20	59	175	401	591	4963	0	277	2020-02-29_153515
89	5000	1558	3	0	4	0	36	3122	10.55597	4.864498271103139	17.962654	1.2735748	36.0	1587.0	7.057668	4.2801657	20.773191	0.0	3439	3435	3435	0.33333334	20	59	175	401	591	4964	0	277	2020-02-29_153515
89	5000	1558	2	0	5	0	33	3125	10.4711075	4.825378624484187	17.962654	1.2735748	33.0	1587.0	7.057668	4.2801657	20.773191	0.0	3440	3435	3435	0.3030303	20	59	175	401	591	4967	0	277	2020-02-29_153515
89	5000	1558	2	0	4	0	31	3128	10.256922	4.853766734575517	17.962654	1.2735748	31.0	1587.0	7.057668	4.2801657	20.773191	0.0	3440	3436	3436	0.32258064	20	59	175	401	591	4969	0	277	2020-02-29_153515
90	5000	1558	2	0	4	0	28	3131	10.460579	5.0674107599140195	17.962654	1.2735748	28.0	1587.0	7.057668	4.2801657	20.773191	0.0	3440	3436	3436	0.32142857	20	59	175	401	591	4972	0	277	2020-02-29_153516
90	5000	1558	2	0	4	0	28	3131	10.460579	5.0674107599140195	17.962654	1.2735748	28.0	1587.0	7.057668	4.2801657	20.773191	0.0	3440	3436	3436	0.32142857	20	59	175	401	591	4972	0	277	2020-02-29_153516
90	5000	1558	2	0	4	0	27	3132	10.2674	5.057785853379665	17.962654	1.2735748	27.0	1587.0	7.057668	4.2801657	20.773191	0.0	3440	3436	3436	0.2962963	20	59	175	401	591	4973	0	277	2020-02-29_153516
91	5000	1557	3	0	3	0	25	3135	9.355434	5.202588119530461	17.962654	1.2735748	25.0	1587.0	7.057668	4.2801657	20.773191	0.0	3440	3437	3437	0.36	20	59	175	401	591	4975	0	277	2020-02-29_153516
91	5000	1557	3	0	3	0	22	3138	9.018635	5.154351457116738	16.410046	1.2735748	22.0	1587.0	7.057668	4.2801657	20.773191	0.0	3440	3437	3437	0.3181818	20	59	175	401	591	4978	0	277	2020-02-29_153516
91	5000	1557	2	0	4	0	22	3138	9.018635	5.154351457116738	16.410046	1.2735748	22.0	1587.0	7.057668	4.2801657	20.773191	0.0	3441	3437	3437	0.3181818	20	59	175	401	591	4978	0	277	2020-02-29_153516
92	5000	1557	2	0	4	0	20	3140	8.540798	5.114514487036903	16.410046	1.2735748	20.0	1587.0	7.057668	4.2801657	20.773191	0.0	3441	3437	3437	0.35	20	59	175	401	591	4980	0	277	2020-02-29_153517
92	5000	1557	2	0	4	0	19	3141	8.579098	5.251716514810059	16.410046	1.2735748	19.0	1587.0	7.057668	4.2801657	20.773191	0.0	3441	3437	3437	0.36842105	20	59	175	401	591	4981	0	277	2020-02-29_153517
92	5000	1557	2	0	4	0	19	3141	8.579098	5.251716514810059	16.410046	1.2735748	19.0	1587.0	7.057668	4.2801657	20.773191	0.0	3441	3437	3437	0.36842105	20	59	175	401	591	4981	0	277	2020-02-29_153517
93	5000	1557	2	0	4	0	18	3142	8.9340315	5.164157976199935	16.410046	1.2735748	18.0	1587.0	7.057668	4.2801657	20.773191	0.0	3441	3437	3437	0.3888889	20	59	175	401	591	4982	0	277	2020-02-29_153517
93	5000	1557	2	0	4	0	18	3142	8.9340315	5.164157976199935	16.410046	1.2735748	18.0	1587.0	7.057668	4.2801657	20.773191	0.0	3441	3437	3437	0.3888889	20	59	175	401	591	4982	0	277	2020-02-29_153517
93	5000	1557	2	0	4	0	16	3143	9.359402	5.169643139503861	16.410046	1.2735748	16.0	1587.0	7.057668	4.2801657	20.773191	0.0	3441	3437	3437	0.4375	20	59	175	401	591	4984	0	278	2020-02-29_153517
94	5000	1557	2	0	3	0	17	3143	9.487666	5.033345230459001	16.410046	1.2735748	17.0	1587.0	7.057668	4.2801657	20.773191	0.0	3441	3438	3438	0.4117647	20	59	175	401	591	4983	0	278	2020-02-29_153518
94	5000	1557	2	0	3	0	17	3143	9.487666	5.033345230459001	16.410046	1.2735748	17.0	1587.0	7.057668	4.2801657	20.773191	0.0	3441	3438	3438	0.4117647	20	59	175	401	591	4983	0	278	2020-02-29_153518
94	5000	1557	2	0	3	0	15	3144	10.3624935	4.64689156606937	16.410046	1.3157883	15.0	1587.0	7.057668	4.2801657	20.773191	0.0	3441	3438	3438	0.26666668	20	59	175	401	591	4985	0	279	2020-02-29_153518
95	5000	1557	2	0	3	0	14	3145	10.346124	4.821858212336095	16.410046	1.3157883	14.0	1587.0	7.057668	4.2801657	20.773191	0.0	3441	3438	3438	0.21428572	20	59	175	401	591	4986	0	279	2020-02-29_153518
95	5000	1557	2	0	2	0	15	3145	10.139302	4.714998484476762	16.410046	1.3157883	15.0	1587.0	7.057668	4.2801657	20.773191	0.0	3441	3439	3439	0.26666668	20	59	175	401	591	4985	0	279	2020-02-29_153518
95	5000	1557	1	0	3	0	13	3147	10.351562	5.037514145596997	16.410046	1.3157883	13.0	1587.0	7.057668	4.2801657	20.773191	0.0	3442	3439	3439	0.23076923	20	59	175	401	591	4987	0	279	2020-02-29_153518
96	5000	1557	1	0	3	0	11	3149	9.883953	5.356588011573451	16.410046	1.3157883	11.0	1587.0	7.057668	4.2801657	20.773191	0.0	3442	3439	3439	0.27272728	20	59	175	401	591	4989	0	279	2020-02-29_153519
96	5000	1557	1	0	2	0	12	3149	9.11233	5.764494498225179	16.410046	0.6244812	12.0	1587.0	7.057668	4.2801657	20.773191	0.0	3442	3440	3440	0.25	20	59	175	401	591	4988	0	279	2020-02-29_153519
96	5000	1557	1	0	2	0	12	3149	9.11233	5.764494498225179	16.410046	0.6244812	12.0	1587.0	7.057668	4.2801657	20.773191	0.0	3442	3440	3440	0.25	20	59	175	401	591	4988	0	279	2020-02-29_153519
97	5000	1557	1	0	2	0	11	3150	8.448901	5.544593535265996	15.555077	0.6244812	11.0	1587.0	7.057668	4.2801657	20.773191	0.0	3442	3440	3440	0.27272728	20	59	175	401	591	4989	0	279	2020-02-29_153519
97	5000	1557	1	0	2	0	11	3150	8.448901	5.544593535265996	15.555077	0.6244812	11.0	1587.0	7.057668	4.2801657	20.773191	0.0	3442	3440	3440	0.27272728	20	59	175	401	591	4989	0	279	2020-02-29_153519
97	5000	1557	1	0	2	0	10	3151	7.9455643	5.573318590543191	15.555077	0.6244812	10.0	1587.0	7.057668	4.2801657	20.773191	0.0	3442	3440	3440	0.3	20	59	175	401	591	4990	0	279	2020-02-29_153519
98	5000	1557	1	0	2	0	10	3151	7.9455643	5.573318590543191	15.555077	0.6244812	10.0	1587.0	7.057668	4.2801657	20.773191	0.0	3442	3440	3440	0.3	20	59	175	401	591	4990	0	279	2020-02-29_153520
98	5000	1557	1	0	2	0	9	3152	8.682205	5.370279767866498	15.555077	0.6244812	9.0	1587.0	7.057668	4.2801657	20.773191	0.0	3442	3440	3440	0.33333334	20	59	175	401	591	4991	0	279	2020-02-29_153520
98	5000	1557	1	0	1	0	10	3152	9.646673	5.9107919818775	18.326889	0.6244812	10.0	1587.0	7.057668	4.2801657	20.773191	0.0	3442	3441	3441	0.3	20	59	175	401	591	4990	0	279	2020-02-29_153520
99	5000	1557	1	0	1	0	10	3152	9.646673	5.9107919818775	18.326889	0.6244812	10.0	1587.0	7.057668	4.2801657	20.773191	0.0	3442	3441	3441	0.3	20	59	175	401	591	4990	0	279	2020-02-29_153520
99	5000	1557	0	0	2	0	8	3154	10.164711	6.528114551848089	18.326889	0.6244812	8.0	1587.0	7.057668	4.2801657	20.773191	0.0	3443	3441	3441	0.375	20	59	175	401	591	4992	0	279	2020-02-29_153520
99	5000	1557	0	0	2	0	7	3155	10.055803	7.043315385951176	18.326889	0.6244812	7.0	1587.0	7.057668	4.2801657	20.773191	0.0	3443	3441	3441	0.42857143	20	59	175	401	591	4993	0	279	2020-02-29_153520
100	5000	1557	0	0	2	0	6	3156	9.155623	7.261075209347496	18.326889	0.6244812	6.0	1587.0	7.057668	4.2801657	20.773191	0.0	3443	3441	3441	0.33333334	20	59	175	401	591	4994	0	279	2020-02-29_153521
100	5000	1557	0	0	2	0	6	3156	9.155623	7.261075209347496	18.326889	0.6244812	6.0	1587.0	7.057668	4.2801657	20.773191	0.0	3443	3441	3441	0.33333334	20	59	175	401	591	4994	0	279	2020-02-29_153521
100	5000	1557	0	0	2	0	6	3156	9.155623	7.261075209347496	18.326889	0.6244812	6.0	1587.0	7.057668	4.2801657	20.773191	0.0	3443	3441	3441	0.33333334	20	59	175	401	591	4994	0	279	2020-02-29_153521
101	5000	1557	0	0	2	0	6	3156	9.155623	7.261075209347496	18.326889	0.6244812	6.0	1587.0	7.057668	4.2801657	20.773191	0.0	3443	3441	3441	0.33333334	20	59	175	401	591	4994	0	279	2020-02-29_153521
101	5000	1557	0	0	2	0	5	3157	7.8757324	7.322439106707241	18.326889	0.6244812	5.0	1587.0	7.057668	4.2801657	20.773191	0.0	3443	3441	3441	0.4	20	59	175	401	591	4995	0	279	2020-02-29_153521
101	5000	1557	0	0	2	0	5	3157	7.8757324	7.322439106707241	18.326889	0.6244812	5.0	1587.0	7.057668	4.2801657	20.773191	0.0	3443	3441	3441	0.4	20	59	175	401	591	4995	0	279	2020-02-29_153522
102	5000	1557	0	0	2	0	5	3157	7.8757324	7.322439106707241	18.326889	0.6244812	5.0	1587.0	7.057668	4.2801657	20.773191	0.0	3443	3441	3441	0.4	20	59	175	401	591	4995	0	279	2020-02-29_153522
102	5000	1557	0	0	2	0	5	3157	7.8757324	7.322439106707241	18.326889	0.6244812	5.0	1587.0	7.057668	4.2801657	20.773191	0.0	3443	3441	3441	0.4	20	59	175	401	591	4995	0	279	2020-02-29_153522
102	5000	1557	0	0	1	0	6	3157	7.3187547	6.689980305413194	18.326889	0.6244812	6.0	1587.0	7.057668	4.2801657	20.773191	0.0	3443	3442	3442	0.33333334	20	59	175	401	591	4994	0	279	2020-02-29_153522
103	5000	1557	0	0	1	0	6	3157	7.3187547	6.689980305413194	18.326889	0.6244812	6.0	1587.0	7.057668	4.2801657	20.773191	0.0	3443	3442	3442	0.33333334	20	59	175	401	591	4994	0	279	2020-02-29_153522
103	5000	1557	0	0	1	0	6	3157	7.3187547	6.689980305413194	18.326889	0.6244812	6.0	1587.0	7.057668	4.2801657	20.773191	0.0	3443	3442	3442	0.33333334	20	59	175	401	591	4994	0	279	2020-02-29_153523
103	5000	1557	0	0	1	0	6	3157	7.3187547	6.689980305413194	18.326889	0.6244812	6.0	1587.0	7.057668	4.2801657	20.773191	0.0	3443	3442	3442	0.33333334	20	59	175	401	591	4994	0	279	2020-02-29_153523
104	5000	1557	0	0	1	0	6	3157	7.3187547	6.689980305413194	18.326889	0.6244812	6.0	1587.0	7.057668	4.2801657	20.773191	0.0	3443	3442	3442	0.33333334	20	59	175	401	591	4994	0	279	2020-02-29_153523
104	5000	1557	0	0	1	0	6	3157	7.3187547	6.689980305413194	18.326889	0.6244812	6.0	1587.0	7.057668	4.2801657	20.773191	0.0	3443	3442	3442	0.33333334	20	59	175	401	591	4994	0	279	2020-02-29_153523
104	5000	1557	0	0	1	0	6	3157	7.3187547	6.689980305413194	18.326889	0.6244812	6.0	1587.0	7.057668	4.2801657	20.773191	0.0	3443	3442	3442	0.33333334	20	59	175	401	591	4994	0	279	2020-02-29_153523
105	5000	1557	0	0	1	0	6	3157	7.3187547	6.689980305413194	18.326889	0.6244812	6.0	1587.0	7.057668	4.2801657	20.773191	0.0	3443	3442	3442	0.33333334	20	59	175	401	591	4994	0	279	2020-02-29_153523
105	5000	1557	0	0	1	0	6	3157	7.3187547	6.689980305413194	18.326889	0.6244812	6.0	1587.0	7.057668	4.2801657	20.773191	0.0	3443	3442	3442	0.33333334	20	59	175	401	591	4994	0	279	2020-02-29_153524
105	5000	1557	0	0	1	0	6	3157	7.3187547	6.689980305413194	18.326889	0.6244812	6.0	1587.0	7.057668	4.2801657	20.773191	0.0	3443	3442	3442	0.33333334	20	59	175	401	591	4994	0	279	2020-02-29_153524
106	5000	1557	0	0	1	0	6	3157	7.3187547	6.689980305413194	18.326889	0.6244812	6.0	1587.0	7.057668	4.2801657	20.773191	0.0	3443	3442	3442	0.33333334	20	59	175	401	591	4994	0	279	2020-02-29_153524
106	5000	1557	0	0	0	0	7	3157	8.064444	6.417856708832585	18.326889	0.6244812	7.0	1587.0	7.057668	4.2801657	20.773191	0.0	3443	3443	3443	0.42857143	20	59	175	401	591	4993	0	279	2020-02-29_153524
106	5000	1557	0	0	0	0	7	3157	8.064444	6.417856708832585	18.326889	0.6244812	7.0	1587.0	7.057668	4.2801657	20.773191	0.0	3443	3443	3443	0.42857143	20	59	175	401	591	4993	0	279	2020-02-29_153524
107	5000	1557	0	0	0	0	7	3157	8.064444	6.417856708832585	18.326889	0.6244812	7.0	1587.0	7.057668	4.2801657	20.773191	0.0	3443	3443	3443	0.42857143	20	59	175	401	591	4993	0	279	2020-02-29_153524
107	5000	1557	0	0	0	0	7	3157	8.064444	6.417856708832585	18.326889	0.6244812	7.0	1587.0	7.057668	4.2801657	20.773191	0.0	3443	3443	3443	0.42857143	20	59	175	401	591	4993	0	279	2020-02-29_153524
107	5000	1557	0	0	0	0	6	3158	9.134586	6.309273981321996	18.326889	0.6244812	6.0	1587.0	7.057668	4.2801657	20.773191	0.0	3443	3443	3443	0.33333334	20	59	175	401	591	4994	0	279	2020-02-29_153525
108	5000	1557	0	0	0	0	6	3158	9.134586	6.309273981321996	18.326889	0.6244812	6.0	1587.0	7.057668	4.2801657	20.773191	0.0	3443	3443	3443	0.33333334	20	59	175	401	591	4994	0	279	2020-02-29_153525
108	5000	1557	0	0	0	0	6	3158	9.134586	6.309273981321996	18.326889	0.6244812	6.0	1587.0	7.057668	4.2801657	20.773191	0.0	3443	3443	3443	0.33333334	20	59	175	401	591	4994	0	279	2020-02-29_153525
108	5000	1557	0	0	0	0	6	3158	9.134586	6.309273981321996	18.326889	0.6244812	6.0	1587.0	7.057668	4.2801657	20.773191	0.0	3443	3443	3443	0.33333334	20	59	175	401	591	4994	0	279	2020-02-29_153525
109	5000	1557	0	0	0	0	6	3158	9.134586	6.309273981321996	18.326889	0.6244812	6.0	1587.0	7.057668	4.2801657	20.773191	0.0	3443	3443	3443	0.33333334	20	59	175	401	591	4994	0	279	2020-02-29_153525
109	5000	1557	0	0	0	0	6	3158	9.134586	6.309273981321996	18.326889	0.6244812	6.0	1587.0	7.057668	4.2801657	20.773191	0.0	3443	3443	3443	0.33333334	20	59	175	401	591	4994	0	279	2020-02-29_153525
109	5000	1557	0	0	0	0	5	3159	9.512743	6.977546101400403	18.326889	0.6244812	5.0	1587.0	7.057668	4.2801657	20.773191	0.0	3443	3443	3443	0.2	20	59	175	401	591	4995	0	279	2020-02-29_153526
110	5000	1557	0	0	0	0	5	3159	9.512743	6.977546101400403	18.326889	0.6244812	5.0	1587.0	7.057668	4.2801657	20.773191	0.0	3443	3443	3443	0.2	20	59	175	401	591	4995	0	279	2020-02-29_153526
110	5000	1557	0	0	0	0	4	3160	11.734808	5.656651435221613	18.326889	4.533867	4.0	1587.0	7.057668	4.2801657	20.773191	0.0	3443	3443	3443	0.25	20	59	175	401	591	4996	0	279	2020-02-29_153526
110	5000	1557	0	0	0	0	4	3160	11.734808	5.656651435221613	18.326889	4.533867	4.0	1587.0	7.057668	4.2801657	20.773191	0.0	3443	3443	3443	0.25	20	59	175	401	591	4996	0	279	2020-02-29_153526
111	5000	1557	0	0	0	0	4	3160	11.734808	5.656651435221613	18.326889	4.533867	4.0	1587.0	7.057668	4.2801657	20.773191	0.0	3443	3443	3443	0.25	20	59	175	401	591	4996	0	279	2020-02-29_153526
111	5000	1557	0	0	0	0	4	3160	11.734808	5.656651435221613	18.326889	4.533867	4.0	1587.0	7.057668	4.2801657	20.773191	0.0	3443	3443	3443	0.25	20	59	175	401	591	4996	0	279	2020-02-29_153527
111	5000	1557	0	0	0	0	4	3160	11.734808	5.656651435221613	18.326889	4.533867	4.0	1587.0	7.057668	4.2801657	20.773191	0.0	3443	3443	3443	0.25	20	59	175	401	591	4996	0	279	2020-02-29_153527
112	5000	1557	0	0	0	0	4	3160	11.734808	5.656651435221613	18.326889	4.533867	4.0	1587.0	7.057668	4.2801657	20.773191	0.0	3443	3443	3443	0.25	20	59	175	401	591	4996	0	279	2020-02-29_153527
112	5000	1557	0	0	0	0	4	3160	11.734808	5.656651435221613	18.326889	4.533867	4.0	1587.0	7.057668	4.2801657	20.773191	0.0	3443	3443	3443	0.25	20	59	175	401	591	4996	0	279	2020-02-29_153527
112	5000	1557	0	0	0	0	4	3160	11.734808	5.656651435221613	18.326889	4.533867	4.0	1587.0	7.057668	4.2801657	20.773191	0.0	3443	3443	3443	0.25	20	59	175	401	591	4996	0	279	2020-02-29_153527
113	5000	1557	0	0	0	0	3	3161	11.799777	6.926126590903653	18.326889	4.533867	3.0	1587.0	7.057668	4.2801657	20.773191	0.0	3443	3443	3443	0.33333334	20	59	175	401	591	4997	0	279	2020-02-29_153527
113	5000	1557	0	0	0	0	3	3161	11.799777	6.926126590903653	18.326889	4.533867	3.0	1587.0	7.057668	4.2801657	20.773191	0.0	3443	3443	3443	0.33333334	20	59	175	401	591	4997	0	279	2020-02-29_153528
113	5000	1557	0	0	0	0	2	3162	8.536221	5.660182871206375	12.538574	4.533867	2.0	1587.0	7.057668	4.2801657	20.773191	0.0	3443	3443	3443	0.5	20	59	175	401	591	4998	0	279	2020-02-29_153528
114	5000	1557	0	0	0	0	2	3162	8.536221	5.660182871206375	12.538574	4.533867	2.0	1587.0	7.057668	4.2801657	20.773191	0.0	3443	3443	3443	0.5	20	59	175	401	591	4998	0	279	2020-02-29_153528
114	5000	1557	0	0	0	0	2	3162	8.536221	5.660182871206375	12.538574	4.533867	2.0	1587.0	7.057668	4.2801657	20.773191	0.0	3443	3443	3443	0.5	20	59	175	401	591	4998	0	279	2020-02-29_153528
114	5000	1557	0	0	0	0	2	3162	8.536221	5.660182871206375	12.538574	4.533867	2.0	1587.0	7.057668	4.2801657	20.773191	0.0	3443	3443	3443	0.5	20	59	175	401	591	4998	0	279	2020-02-29_153528
115	5000	1557	0	0	0	0	1	3163	12.538574	NaN	12.538574	12.538574	1.0	1587.0	7.057668	4.2801657	20.773191	0.0	3443	3443	3443	1.0	20	59	175	401	591	4999	0	279	2020-02-29_153528
115	5000	1557	0	0	0	0	1	3163	12.538574	NaN	12.538574	12.538574	1.0	1587.0	7.057668	4.2801657	20.773191	0.0	3443	3443	3443	1.0	20	59	175	401	591	4999	0	279	2020-02-29_153529
115	5000	1557	0	0	0	0	1	3163	12.538574	NaN	12.538574	12.538574	1.0	1587.0	7.057668	4.2801657	20.773191	0.0	3443	3443	3443	1.0	20	59	175	401	591	4999	0	279	2020-02-29_153529
116	5000	1557	0	0	0	0	1	3163	12.538574	NaN	12.538574	12.538574	1.0	1587.0	7.057668	4.2801657	20.773191	0.0	3443	3443	3443	1.0	20	59	175	401	591	4999	0	279	2020-02-29_153529
116	5000	1557	0	0	0	0	1	3163	12.538574	NaN	12.538574	12.538574	1.0	1587.0	7.057668	4.2801657	20.773191	0.0	3443	3443	3443	1.0	20	59	175	401	591	4999	0	279	2020-02-29_153529
116	5000	1557	0	0	0	0	1	3163	12.538574	NaN	12.538574	12.538574	1.0	1587.0	7.057668	4.2801657	20.773191	0.0	3443	3443	3443	1.0	20	59	175	401	591	4999	0	279	2020-02-29_153529
117	5000	1557	0	0	0	0	1	3163	12.538574	NaN	12.538574	12.538574	1.0	1587.0	7.057668	4.2801657	20.773191	0.0	3443	3443	3443	1.0	20	59	175	401	591	4999	0	279	2020-02-29_153529
117	5000	1557	0	0	0	0	1	3163	12.538574	NaN	12.538574	12.538574	1.0	1587.0	7.057668	4.2801657	20.773191	0.0	3443	3443	3443	1.0	20	59	175	401	591	4999	0	279	2020-02-29_153530
117	5000	1557	0	0	0	0	1	3163	12.538574	NaN	12.538574	12.538574	1.0	1587.0	7.057668	4.2801657	20.773191	0.0	3443	3443	3443	1.0	20	59	175	401	591	4999	0	279	2020-02-29_153530
118	5000	1557	0	0	0	0	1	3163	12.538574	NaN	12.538574	12.538574	1.0	1587.0	7.057668	4.2801657	20.773191	0.0	3443	3443	3443	1.0	20	59	175	401	591	4999	0	279	2020-02-29_153530
118	5000	1557	0	0	0	0	1	3163	12.538574	NaN	12.538574	12.538574	1.0	1587.0	7.057668	4.2801657	20.773191	0.0	3443	3443	3443	1.0	20	59	175	401	591	4999	0	279	2020-02-29_153530
118	5000	1557	0	0	0	0	1	3163	12.538574	NaN	12.538574	12.538574	1.0	1587.0	7.057668	4.2801657	20.773191	0.0	3443	3443	3443	1.0	20	59	175	401	591	4999	0	279	2020-02-29_153530
119	5000	1557	0	0	0	0	1	3163	12.538574	NaN	12.538574	12.538574	1.0	1587.0	7.057668	4.2801657	20.773191	0.0	3443	3443	3443	1.0	20	59	175	401	591	4999	0	279	2020-02-29_153530
119	5000	1557	0	0	0	0	1	3163	12.538574	NaN	12.538574	12.538574	1.0	1587.0	7.057668	4.2801657	20.773191	0.0	3443	3443	3443	1.0	20	59	175	401	591	4999	0	279	2020-02-29_153530
119	5000	1557	0	0	0	0	1	3163	12.538574	NaN	12.538574	12.538574	1.0	1587.0	7.057668	4.2801657	20.773191	0.0	3443	3443	3443	1.0	20	59	175	401	591	4999	0	279	2020-02-29_153531
120	5000	1557	0	0	0	0	1	3163	12.538574	NaN	12.538574	12.538574	1.0	1587.0	7.057668	4.2801657	20.773191	0.0	3443	3443	3443	1.0	20	59	175	401	591	4999	0	279	2020-02-29_153531
120	5000	1557	0	0	0	0	1	3163	12.538574	NaN	12.538574	12.538574	1.0	1587.0	7.057668	4.2801657	20.773191	0.0	3443	3443	3443	1.0	20	59	175	401	591	4999	0	279	2020-02-29_153531
120	5000	1557	0	0	0	0	1	3163	12.538574	NaN	12.538574	12.538574	1.0	1587.0	7.057668	4.2801657	20.773191	0.0	3443	3443	3443	1.0	20	59	175	401	591	4999	0	279	2020-02-29_153531
121	5000	1557	0	0	0	0	1	3163	12.538574	NaN	12.538574	12.538574	1.0	1587.0	7.057668	4.2801657	20.773191	0.0	3443	3443	3443	1.0	20	59	175	401	591	4999	0	279	2020-02-29_153531
121	5000	1557	0	0	0	0	1	3163	12.538574	NaN	12.538574	12.538574	1.0	1587.0	7.057668	4.2801657	20.773191	0.0	3443	3443	3443	1.0	20	59	175	401	591	4999	0	279	2020-02-29_153531
121	5000	1557	0	0	0	0	1	3163	12.538574	NaN	12.538574	12.538574	1.0	1587.0	7.057668	4.2801657	20.773191	0.0	3443	3443	3443	1.0	20	59	175	401	591	4999	0	279	2020-02-29_153531
122	5000	1557	0	0	0	0	1	3163	12.538574	NaN	12.538574	12.538574	1.0	1587.0	7.057668	4.2801657	20.773191	0.0	3443	3443	3443	1.0	20	59	175	401	591	4999	0	279	2020-02-29_153532
122	5000	1557	0	0	0	0	1	3163	12.538574	NaN	12.538574	12.538574	1.0	1587.0	7.057668	4.2801657	20.773191	0.0	3443	3443	3443	1.0	20	59	175	401	591	4999	0	279	2020-02-29_153532
122	5000	1557	0	0	0	0	1	3163	12.538574	NaN	12.538574	12.538574	1.0	1587.0	7.057668	4.2801657	20.773191	0.0	3443	3443	3443	1.0	20	59	175	401	591	4999	0	279	2020-02-29_153532
123	5000	1557	0	0	0	0	1	3163	12.538574	NaN	12.538574	12.538574	1.0	1587.0	7.057668	4.2801657	20.773191	0.0	3443	3443	3443	1.0	20	59	175	401	591	4999	0	279	2020-02-29_153532
123	5000	1557	0	0	0	0	1	3163	12.538574	NaN	12.538574	12.538574	1.0	1587.0	7.057668	4.2801657	20.773191	0.0	3443	3443	3443	1.0	20	59	175	401	591	4999	0	279	2020-02-29_153532
123	5000	1557	0	0	0	0	1	3163	12.538574	NaN	12.538574	12.538574	1.0	1587.0	7.057668	4.2801657	20.773191	0.0	3443	3443	3443	1.0	20	59	175	401	591	4999	0	279	2020-02-29_153532
124	5000	1557	0	0	0	0	1	3163	12.538574	NaN	12.538574	12.538574	1.0	1587.0	7.057668	4.2801657	20.773191	0.0	3443	3443	3443	1.0	20	59	175	401	591	4999	0	279	2020-02-29_153532
124	5000	1557	0	0	0	0	0	3164	NaN	-0.0	9999.0	9999.0	0.0	1587.0	7.057668	4.2801657	20.773191	0.0	3443	3443	3443	0.0	20	59	175	401	591	5000	0	279	2020-02-29_153533
124	5000	1557	0	0	0	0	0	3164	NaN	-0.0	9999.0	9999.0	0.0	1587.0	7.057668	4.2801657	20.773191	0.0	3443	3443	3443	0.0	20	59	175	401	591	5000	0	279	2020-02-29_153533
125	5000	1557	0	0	0	0	0	3164	NaN	-0.0	9999.0	9999.0	0.0	1587.0	7.057668	4.2801657	20.773191	0.0	3443	3443	3443	0.0	20	59	175	401	591	5000	0	279	2020-02-29_153533
125	5000	1557	0	0	0	0	0	3164	NaN	-0.0	9999.0	9999.0	0.0	1587.0	7.057668	4.2801657	20.773191	0.0	3443	3443	3443	0.0	20	59	175	401	591	5000	0	279	2020-02-29_153533
125	5000	1557	0	0	0	0	0	3164	NaN	-0.0	9999.0	9999.0	0.0	1587.0	7.057668	4.2801657	20.773191	0.0	3443	3443	3443	0.0	20	59	175	401	591	5000	0	279	2020-02-29_153533
126	5000	1557	0	0	0	0	0	3164	NaN	-0.0	9999.0	9999.0	0.0	1587.0	7.057668	4.2801657	20.773191	0.0	3443	3443	3443	0.0	20	59	175	401	591	5000	0	279	2020-02-29_153533
126	5000	1557	0	0	0	0	0	3164	NaN	-0.0	9999.0	9999.0	0.0	1587.0	7.057668	4.2801657	20.773191	0.0	3443	3443	3443	0.0	20	59	175	401	591	5000	0	279	2020-02-29_153533
126	5000	1557	0	0	0	0	0	3164	NaN	-0.0	9999.0	9999.0	0.0	1587.0	7.057668	4.2801657	20.773191	0.0	3443	3443	3443	0.0	20	59	175	401	591	5000	0	279	2020-02-29_153534
127	5000	1557	0	0	0	0	0	3164	NaN	-0.0	9999.0	9999.0	0.0	1587.0	7.057668	4.2801657	20.773191	0.0	3443	3443	3443	0.0	20	59	175	401	591	5000	0	279	2020-02-29_153534
127	5000	1557	0	0	0	0	0	3164	NaN	-0.0	9999.0	9999.0	0.0	1587.0	7.057668	4.2801657	20.773191	0.0	3443	3443	3443	0.0	20	59	175	401	591	5000	0	279	2020-02-29_153534
127	5000	1557	0	0	0	0	0	3164	NaN	-0.0	9999.0	9999.0	0.0	1587.0	7.057668	4.2801657	20.773191	0.0	3443	3443	3443	0.0	20	59	175	401	591	5000	0	279	2020-02-29_153534
128	5000	1557	0	0	0	0	0	3164	NaN	-0.0	9999.0	9999.0	0.0	1587.0	7.057668	4.2801657	20.773191	0.0	3443	3443	3443	0.0	20	59	175	401	591	5000	0	279	2020-02-29_153534
128	5000	1557	0	0	0	0	0	3164	NaN	-0.0	9999.0	9999.0	0.0	1587.0	7.057668	4.2801657	20.773191	0.0	3443	3443	3443	0.0	20	59	175	401	591	5000	0	279	2020-02-29_153534
128	5000	1557	0	0	0	0	0	3164	NaN	-0.0	9999.0	9999.0	0.0	1587.0	7.057668	4.2801657	20.773191	0.0	3443	3443	3443	0.0	20	59	175	401	591	5000	0	279	2020-02-29_153534
129	5000	1557	0	0	0	0	0	3164	NaN	-0.0	9999.0	9999.0	0.0	1587.0	7.057668	4.2801657	20.773191	0.0	3443	3443	3443	0.0	20	59	175	401	591	5000	0	279	2020-02-29_153535
129	5000	1557	0	0	0	0	0	3164	NaN	-0.0	9999.0	9999.0	0.0	1587.0	7.057668	4.2801657	20.773191	0.0	3443	3443	3443	0.0	20	59	175	401	591	5000	0	279	2020-02-29_153535
129	5000	1557	0	0	0	0	0	3164	NaN	-0.0	9999.0	9999.0	0.0	1587.0	7.057668	4.2801657	20.773191	0.0	3443	3443	3443	0.0	20	59	175	401	591	5000	0	279	2020-02-29_153535
130	5000	1557	0	0	0	0	0	3164	NaN	-0.0	9999.0	9999.0	0.0	1587.0	7.057668	4.2801657	20.773191	0.0	3443	3443	3443	0.0	20	59	175	401	591	5000	0	279	2020-02-29_153535
130	5000	1557	0	0	0	0	0	3164	NaN	-0.0	9999.0	9999.0	0.0	1587.0	7.057668	4.2801657	20.773191	0.0	3443	3443	3443	0.0	20	59	175	401	591	5000	0	279	2020-02-29_153535
130	5000	1557	0	0	0	0	0	3164	NaN	-0.0	9999.0	9999.0	0.0	1587.0	7.057668	4.2801657	20.773191	0.0	3443	3443	3443	0.0	20	59	175	401	591	5000	0	279	2020-02-29_153535
131	5000	1557	0	0	0	0	0	3164	NaN	-0.0	9999.0	9999.0	0.0	1587.0	7.057668	4.2801657	20.773191	0.0	3443	3443	3443	0.0	20	59	175	401	591	5000	0	279	2020-02-29_153535
