# Supplementary material for: Discrete simulation analysis of COVID-19 and prediction of isolation bed numbers
Source: PeerJ. 2021 Jun 23;9:e11629. doi: 10.7717/peerj.11629 (PMC8234972; doi:10.7717/peerj.11629)
Supplement: Supplemental Information 3 [file peerj-09-11629-s003.zip › raw_data/Hospital response time_output_2020-02-29_153546.csv]

worldTime(Day)	CITY_PERSON_SIZE	NORMAL	SHADOW	SUPER	CONFIRMED	DIAGNOSIS	FREEZE	CURED	shadow_average	shadow_std	shadow_max	shadow_min	real_countTmp	max_count	count_shadow_average	count_shadow_std	count_shadow_max	count_shadow_min	sum_confirmed_mark	sum_diagnosis_mark	sum_freeze_mark	r0	G1num	G2num	G3Num	G4Num	G5Num	BED_CanUse	BED_Need	DEATH	recordTime
0	5000	4974	26	0	0	0	0	0	NaN	-0.0	9999.0	9999.0	0.0	0.0	NaN	-0.0	9999.0	9999.0	0	0	0	0.0	0	0	0	0	0	5000	0	0	2020-02-29_153547
0	5000	4969	26	0	5	0	0	0	NaN	-0.0	9999.0	9999.0	0.0	0.0	NaN	-0.0	9999.0	9999.0	5	0	0	0.0	0	0	0	0	0	5000	0	0	2020-02-29_153548
0	5000	4960	35	0	5	0	0	0	NaN	-0.0	9999.0	9999.0	0.0	0.0	NaN	-0.0	9999.0	9999.0	5	0	0	0.0	0	0	0	0	0	5000	0	0	2020-02-29_153548
1	5000	4957	36	0	7	0	0	0	NaN	-0.0	9999.0	9999.0	0.0	0.0	NaN	-0.0	9999.0	9999.0	7	0	0	0.0	0	0	0	0	0	5000	0	0	2020-02-29_153548
1	5000	4945	48	0	7	0	0	0	NaN	-0.0	9999.0	9999.0	0.0	0.0	NaN	-0.0	9999.0	9999.0	7	0	0	0.0	0	0	0	0	0	5000	0	0	2020-02-29_153549
1	5000	4942	50	0	8	0	0	0	NaN	-0.0	9999.0	9999.0	0.0	0.0	NaN	-0.0	9999.0	9999.0	8	0	0	0.0	0	0	0	0	0	5000	0	0	2020-02-29_153549
2	5000	4934	58	0	8	0	0	0	NaN	-0.0	9999.0	9999.0	0.0	0.0	NaN	-0.0	9999.0	9999.0	8	0	0	0.0	0	0	0	0	0	5000	0	0	2020-02-29_153549
2	5000	4926	65	0	9	0	0	0	NaN	-0.0	9999.0	9999.0	0.0	0.0	NaN	-0.0	9999.0	9999.0	9	0	0	0.0	0	0	0	0	0	5000	0	0	2020-02-29_153549
2	5000	4909	81	0	10	0	0	0	NaN	-0.0	9999.0	9999.0	0.0	0.0	NaN	-0.0	9999.0	9999.0	10	0	0	0.0	0	0	0	0	0	5000	0	0	2020-02-29_153549
3	5000	4897	91	0	12	0	0	0	NaN	-0.0	9999.0	9999.0	0.0	0.0	NaN	-0.0	9999.0	9999.0	12	0	0	0.0	0	0	0	0	0	5000	0	0	2020-02-29_153549
3	5000	4884	100	0	16	0	0	0	NaN	-0.0	9999.0	9999.0	0.0	0.0	NaN	-0.0	9999.0	9999.0	16	0	0	0.0	0	0	0	0	0	5000	0	0	2020-02-29_153549
3	5000	4860	121	0	19	0	0	0	NaN	-0.0	9999.0	9999.0	0.0	0.0	NaN	-0.0	9999.0	9999.0	19	0	0	0.0	0	0	0	0	0	5000	0	0	2020-02-29_153550
4	5000	4850	128	0	22	0	0	0	NaN	-0.0	9999.0	9999.0	0.0	0.0	NaN	-0.0	9999.0	9999.0	22	0	0	0.0	0	0	0	0	0	5000	0	0	2020-02-29_153550
4	5000	4832	139	0	29	0	0	0	NaN	-0.0	9999.0	9999.0	0.0	0.0	NaN	-0.0	9999.0	9999.0	29	0	0	0.0	0	0	0	0	0	5000	0	0	2020-02-29_153550
4	5000	4799	168	0	33	0	0	0	NaN	-0.0	9999.0	9999.0	0.0	0.0	NaN	-0.0	9999.0	9999.0	33	0	0	0.0	0	0	0	0	0	5000	0	0	2020-02-29_153550
5	5000	4778	186	0	36	0	0	0	NaN	-0.0	9999.0	9999.0	0.0	0.0	NaN	-0.0	9999.0	9999.0	36	0	0	0.0	0	0	0	0	0	5000	0	0	2020-02-29_153551
5	5000	4747	215	0	38	0	0	0	NaN	-0.0	9999.0	9999.0	0.0	0.0	NaN	-0.0	9999.0	9999.0	38	0	0	0.0	0	0	0	0	0	5000	0	0	2020-02-29_153551
5	5000	4711	246	0	43	0	0	0	NaN	-0.0	9999.0	9999.0	0.0	0.0	NaN	-0.0	9999.0	9999.0	43	0	0	0.0	0	0	0	0	0	5000	0	0	2020-02-29_153551
6	5000	4667	283	0	50	0	0	0	NaN	-0.0	9999.0	9999.0	0.0	0.0	NaN	-0.0	9999.0	9999.0	50	0	0	0.0	0	0	0	0	0	5000	0	0	2020-02-29_153551
6	5000	4636	306	0	58	0	0	0	NaN	-0.0	9999.0	9999.0	0.0	0.0	NaN	-0.0	9999.0	9999.0	58	0	0	0.0	0	0	0	0	0	5000	0	0	2020-02-29_153552
6	5000	4595	336	0	69	0	0	0	NaN	-0.0	9999.0	9999.0	0.0	0.0	NaN	-0.0	9999.0	9999.0	69	0	0	0.0	0	0	0	0	0	5000	0	0	2020-02-29_153552
7	5000	4551	371	0	74	0	4	0	0.0	0.0	0.0	0.0	4.0	4.0	0.0	0.0	0.0	0.0	78	4	4	3.25	1	3	0	0	0	4996	0	0	2020-02-29_153552
7	5000	4502	410	0	83	0	5	0	0.0469774	0.10504466467118849	0.234887	0.0	5.0	5.0	0.0469774	0.10504466	0.234887	0.0	88	5	5	3.0	2	3	0	0	0	4995	0	0	2020-02-29_153553
7	5000	4452	453	0	88	0	7	0	0.033555288	0.08877894977925117	0.234887	0.0	7.0	7.0	0.033555288	0.08877895	0.234887	0.0	95	7	7	2.7142856	2	4	1	0	0	4993	0	0	2020-02-29_153553
8	5000	4399	488	0	106	0	7	0	0.033555288	0.08877894977925117	0.234887	0.0	7.0	7.0	0.033555288	0.08877895	0.234887	0.0	113	7	7	2.7142856	2	4	1	0	0	4993	0	0	2020-02-29_153553
8	5000	4345	522	0	126	0	7	0	0.033555288	0.08877894977925117	0.234887	0.0	7.0	7.0	0.033555288	0.08877895	0.234887	0.0	133	7	7	2.7142856	2	4	1	0	0	4993	0	0	2020-02-29_153554
8	5000	4295	556	0	141	0	8	0	0.21015862	0.5062269252651758	1.4463819	0.0	8.0	8.0	0.21015862	0.5062269	1.4463819	0.0	149	8	8	3.25	3	4	1	0	0	4992	0	0	2020-02-29_153554
9	5000	4241	598	0	153	0	8	0	0.21015862	0.5062269252651758	1.4463819	0.0	8.0	8.0	0.21015862	0.5062269	1.4463819	0.0	161	8	8	3.25	3	4	1	0	0	4992	0	0	2020-02-29_153554
9	5000	4176	636	0	179	0	9	0	0.26278692	0.4991593894231669	1.4463819	0.0	9.0	9.0	0.26278692	0.4991594	1.4463819	0.0	188	9	9	3.1111112	3	5	1	0	0	4991	0	0	2020-02-29_153554
9	5000	4123	680	0	186	0	11	0	0.42775995	0.7796747348023282	2.3402772	0.0	11.0	11.0	0.42775995	0.7796747	2.3402772	0.0	197	11	11	3.090909	4	6	1	0	0	4989	0	0	2020-02-29_153555
10	5000	4062	710	0	214	0	14	0	0.45479718	0.7823783736722254	2.3402772	0.0	14.0	14.0	0.45479718	0.7823784	2.3402772	0.0	228	14	14	3.0714285	4	7	1	1	0	4986	0	0	2020-02-29_153555
10	5000	4011	734	0	238	0	17	0	0.54794455	0.8099883947600707	2.3402772	0.0	17.0	17.0	0.54794455	0.8099884	2.3402772	0.0	255	17	17	3.4705882	4	8	1	2	1	4983	0	0	2020-02-29_153556
10	5000	3952	766	0	261	0	21	0	0.7506544	1.1127391365290609	3.5426865	0.0	21.0	21.0	0.7506544	1.1127391	3.5426865	0.0	282	21	21	3.3809524	5	9	2	3	1	4979	0	0	2020-02-29_153556
11	5000	3895	806	0	275	0	24	0	0.8099601	1.2222551169207385	3.6753008	0.0	24.0	24.0	0.8099601	1.2222551	3.6753008	0.0	299	24	24	3.2083333	6	9	2	4	2	4976	0	0	2020-02-29_153556
11	5000	3838	838	0	293	0	31	0	0.8205303	1.1483715323880295	3.6753008	0.0	31.0	31.0	0.8205303	1.1483716	3.6753008	0.0	324	31	31	3.2903225	6	10	3	6	5	4969	0	0	2020-02-29_153557
11	5000	3787	860	0	319	0	34	0	0.8760601	1.2223862419949474	3.834664	0.0	34.0	34.0	0.8760601	1.2223862	3.834664	0.0	353	34	34	3.4117646	6	12	4	6	5	4966	0	0	2020-02-29_153557
12	5000	3724	903	0	337	0	36	0	0.8403165	1.1964637348563032	3.834664	0.0	36.0	36.0	0.8403165	1.1964637	3.834664	0.0	373	36	36	3.3611112	6	12	5	6	5	4964	0	0	2020-02-29_153558
12	5000	3666	928	0	366	0	40	0	0.8183215	1.158438956067076	3.834664	0.0	40.0	40.0	0.8183215	1.1584389	3.834664	0.0	406	40	40	3.425	6	13	6	7	6	4960	0	0	2020-02-29_153558
12	5000	3606	950	0	398	0	46	0	0.8141213	1.1718639118941576	3.834664	0.0	46.0	46.0	0.8141213	1.1718639	3.834664	0.0	444	46	46	3.0869565	6	14	7	9	8	4954	0	0	2020-02-29_153559
13	5000	3559	964	0	425	0	52	0	1.0692406	1.5260888136870483	5.7715106	0.0	52.0	52.0	1.0692406	1.5260888	5.7715106	0.0	477	52	52	3.1153846	7	15	8	12	8	4948	0	0	2020-02-29_153559
13	5000	3498	986	0	457	0	59	0	1.142429	1.6105434287231197	6.2690196	0.0	59.0	59.0	1.142429	1.6105434	6.2690196	0.0	516	59	59	2.8474576	8	16	11	13	9	4941	0	0	2020-02-29_153559
13	5000	3450	998	0	479	0	73	0	1.3462509	1.7531244451348553	6.2690196	0.0	73.0	73.0	1.3462509	1.7531245	6.2690196	0.0	552	73	73	2.671233	8	19	17	16	10	4927	0	0	2020-02-29_153600
14	5000	3383	1024	0	511	0	82	0	1.5162051	1.9889787151373464	6.869293	0.0	82.0	82.0	1.5162051	1.9889787	6.869293	0.0	593	82	82	2.707317	9	21	19	18	11	4918	0	0	2020-02-29_153600
14	5000	3337	1027	0	544	0	92	0	1.5582869	2.00487650978521	6.956397	0.0	92.0	92.0	1.5582869	2.0048766	6.956397	0.0	636	92	92	2.673913	9	23	21	20	13	4908	0	0	2020-02-29_153601
14	5000	3293	1046	0	563	0	98	0	1.5688747	2.027142876759764	6.956397	0.0	98.0	98.0	1.5688747	2.0271428	6.956397	0.0	661	98	98	2.6734693	9	23	22	22	15	4902	0	0	2020-02-29_153601
15	5000	3255	1042	0	584	0	119	0	1.71264	2.085852803428857	7.8285794	0.0	119.0	119.0	1.71264	2.0858529	7.8285794	0.0	703	119	119	2.6554623	10	24	26	30	17	4881	0	0	2020-02-29_153602
15	5000	3219	1045	0	596	0	139	0	1.8325795	2.179325524904381	7.9965873	0.0	139.0	139.0	1.8325795	2.1793256	7.9965873	0.0	736	140	140	2.438849	10	26	32	37	20	4861	0	1	2020-02-29_153602
15	5000	3181	1064	0	603	0	151	0	1.8129	2.138958470202205	7.9965873	0.0	151.0	151.0	1.8129	2.1389585	7.9965873	0.0	755	152	152	2.4105961	10	28	35	40	21	4849	0	1	2020-02-29_153603
16	5000	3136	1060	0	638	0	165	0	1.8876513	2.1827539456595835	7.9965873	0.0	165.0	165.0	1.8876513	2.182754	7.9965873	0.0	804	166	166	2.3454545	10	29	40	42	24	4835	0	1	2020-02-29_153603
16	5000	3099	1050	0	662	0	188	0	2.0882108	2.3198259145272426	9.151214	0.0	188.0	188.0	2.0882108	2.319826	9.151214	0.0	851	189	189	2.2925532	10	31	49	47	27	4812	0	1	2020-02-29_153604
16	5000	3059	1052	0	687	0	201	0	2.0694928	2.3075516829070395	9.151214	0.0	201.0	201.0	2.0694928	2.3075516	9.151214	0.0	889	202	202	2.2089553	10	32	52	50	28	4799	0	1	2020-02-29_153604
17	5000	3030	1036	0	702	0	231	0	2.2307951	2.359579115368792	9.151214	0.0	231.0	231.0	2.2307951	2.359579	9.151214	0.0	934	232	232	2.199134	10	33	56	55	36	4769	0	1	2020-02-29_153605
17	5000	2995	1028	0	721	0	255	0	2.475017	2.5528075040632254	10.298928	0.0	255.0	255.0	2.475017	2.5528076	10.298928	0.0	977	256	256	2.1764705	12	35	60	60	42	4745	0	1	2020-02-29_153605
17	5000	2968	1009	0	738	0	283	1	2.6606097	2.6741600750106578	10.505943	0.0	283.0	283.0	2.6606097	2.67416	10.505943	0.0	1023	285	285	2.1766784	14	38	66	64	49	4717	0	1	2020-02-29_153606
18	5000	2933	994	0	769	0	302	1	2.6861203	2.6648387505163726	10.505943	0.0	302.0	302.0	2.6861203	2.6648388	10.505943	0.0	1073	304	304	2.1192052	14	38	69	73	52	4698	0	1	2020-02-29_153606
18	5000	2890	985	0	795	0	328	1	2.720289	2.6671719569070125	10.505943	0.0	328.0	328.0	2.720289	2.667172	10.505943	0.0	1125	330	330	2.027439	14	38	76	77	60	4672	0	1	2020-02-29_153607
18	5000	2863	967	0	815	0	353	1	2.7940652	2.7065394892043075	10.886557	0.0	353.0	353.0	2.7940652	2.7065394	10.886557	0.0	1170	355	355	2.0538244	14	38	86	83	64	4647	0	1	2020-02-29_153607
19	5000	2835	955	0	831	0	377	1	2.8478568	2.7542110626135927	10.886557	0.0	377.0	377.0	2.8478568	2.754211	10.886557	0.0	1210	379	379	2.0185676	14	40	89	92	68	4623	0	1	2020-02-29_153608
19	5000	2807	950	0	832	0	409	1	2.920427	2.812160725793046	12.04946	0.0	409.0	409.0	2.920427	2.8121607	12.04946	0.0	1243	411	411	1.9902201	15	44	93	98	76	4591	0	1	2020-02-29_153609
19	5000	2776	936	0	841	0	445	1	3.0539744	2.875232355430998	12.04946	0.0	445.0	445.0	3.0539744	2.8752325	12.04946	0.0	1288	447	447	1.9977528	15	45	102	104	82	4555	0	1	2020-02-29_153609
20	5000	2737	929	0	852	0	480	1	3.0679724	2.8758090995387273	12.04946	0.0	480.0	480.0	3.0679724	2.8758092	12.04946	0.0	1334	482	482	1.9270834	15	48	107	109	87	4520	0	1	2020-02-29_153610
20	5000	2714	898	0	867	0	516	3	3.149166	2.9215828652630464	13.247243	0.0	516.0	516.0	3.149166	2.921583	13.247243	0.0	1388	521	521	1.8507752	16	49	111	118	95	4484	0	2	2020-02-29_153610
20	5000	2690	877	0	877	0	550	4	3.2678394	2.969659766286778	13.247243	0.0	550.0	550.0	3.2678394	2.9696598	13.247243	0.0	1433	556	556	1.8418182	16	52	116	127	103	4450	0	2	2020-02-29_153611
21	5000	2669	853	0	875	0	594	4	3.3478653	3.03252564950082	13.698812	0.0	594.0	594.0	3.3478653	3.0325255	13.698812	0.0	1478	603	603	1.7828283	17	56	123	142	108	4406	0	5	2020-02-29_153611
21	5000	2647	833	0	881	0	628	5	3.4823682	3.1054636829262905	14.328774	0.0	628.0	628.0	3.4823682	3.1054637	14.328774	0.0	1520	639	639	1.7659236	18	59	129	146	119	4372	0	6	2020-02-29_153612
21	5000	2637	808	0	889	0	654	5	3.4946387	3.0917458255912686	14.328774	0.0	654.0	654.0	3.4946387	3.0917459	14.328774	0.0	1555	666	666	1.7247707	18	62	134	150	126	4346	0	7	2020-02-29_153612
22	5000	2620	780	0	895	0	689	8	3.6316764	3.133916417782622	14.328774	0.0	689.0	689.0	3.6316764	3.1339164	14.328774	0.0	1600	705	705	1.7140784	18	66	141	163	136	4311	0	8	2020-02-29_153613
22	5000	2593	761	0	907	0	720	9	3.708255	3.1562314174596073	14.328774	0.0	720.0	720.0	3.708255	3.1562314	14.328774	0.0	1646	739	739	1.6791667	18	68	149	172	141	4280	0	10	2020-02-29_153613
22	5000	2578	745	0	920	0	735	10	3.7955005	3.2257534241163324	14.763756	0.0	735.0	735.0	3.7955005	3.2257533	14.763756	0.0	1677	757	757	1.6802721	18	69	155	174	144	4265	0	12	2020-02-29_153614
23	5000	2564	713	0	914	0	785	10	3.9223657	3.3311919645654102	15.84607	0.0	785.0	785.0	3.9223657	3.331192	15.84607	0.0	1723	809	809	1.6394905	20	72	164	187	155	4215	0	14	2020-02-29_153614
23	5000	2537	710	0	899	0	829	11	4.015269	3.323989089222616	15.84607	0.0	829.0	829.0	4.015269	3.3239892	15.84607	0.0	1753	854	854	1.5983112	20	75	169	194	163	4171	0	14	2020-02-29_153615
23	5000	2516	682	0	910	0	860	13	4.156157	3.389001695044379	15.84607	0.0	860.0	860.0	4.156157	3.3890016	15.84607	0.0	1802	892	892	1.5906976	20	75	177	202	170	4140	0	19	2020-02-29_153615
24	5000	2493	669	0	902	0	902	15	4.2675185	3.4283359793017802	16.656769	0.0	902.0	902.0	4.2675185	3.428336	16.656769	0.0	1838	936	936	1.5698448	20	78	185	211	176	4098	0	19	2020-02-29_153616
24	5000	2475	644	0	902	0	939	19	4.4241657	3.495501488328567	16.656769	0.0	939.0	939.0	4.4241657	3.4955015	16.656769	0.0	1881	979	979	1.544196	20	80	190	218	187	4061	0	21	2020-02-29_153616
24	5000	2448	641	0	883	0	984	21	4.499137	3.488092876615179	16.656769	0.0	984.0	984.0	4.499137	3.488093	16.656769	0.0	1911	1028	1028	1.5345528	20	81	193	232	200	4016	0	23	2020-02-29_153617
25	5000	2426	635	0	864	0	1029	21	4.6013308	3.5174723878819174	16.656769	0.0	1029.0	1029.0	4.6013308	3.5174725	16.656769	0.0	1939	1075	1075	1.5092323	20	83	196	241	219	3971	0	25	2020-02-29_153617
25	5000	2401	635	0	836	0	1076	25	4.716522	3.5501904557408874	16.656769	0.0	1076.0	1076.0	4.716522	3.5501904	16.656769	0.0	1964	1128	1128	1.4842007	20	83	202	249	237	3924	0	27	2020-02-29_153618
25	5000	2384	609	0	837	0	1114	28	4.8256726	3.5707058011712567	16.656769	0.0	1114.0	1114.0	4.8256726	3.570706	16.656769	0.0	2007	1170	1170	1.4605027	20	84	206	259	246	3886	0	28	2020-02-29_153618
26	5000	2367	588	0	831	0	1154	31	4.873456	3.574153245002543	16.656769	0.0	1154.0	1154.0	4.873456	3.5741532	16.656769	0.0	2045	1214	1214	1.441941	20	85	210	267	256	3846	0	29	2020-02-29_153619
26	5000	2350	574	0	829	0	1181	36	4.935632	3.5801957314544834	16.656769	0.0	1181.0	1181.0	4.935632	3.5801957	16.656769	0.0	2076	1247	1247	1.414056	20	86	213	270	271	3819	0	30	2020-02-29_153619
26	5000	2325	573	0	810	0	1221	41	5.026764	3.6217114231406295	16.856258	0.0	1221.0	1221.0	5.026764	3.6217115	16.856258	0.0	2102	1292	1292	1.3890253	20	88	217	280	279	3779	0	30	2020-02-29_153620
27	5000	2314	552	0	797	0	1257	48	5.1026087	3.642666093106688	16.856258	0.0	1257.0	1257.0	5.1026087	3.642666	16.856258	0.0	2134	1337	1337	1.3556086	20	90	221	285	286	3743	0	32	2020-02-29_153620
27	5000	2296	541	0	772	0	1295	57	5.240493	3.670950006080654	16.856258	0.0	1295.0	1295.0	5.240493	3.67095	16.856258	0.0	2163	1391	1391	1.334363	20	92	226	298	296	3705	0	39	2020-02-29_153621
27	5000	2282	521	0	762	0	1324	69	5.330344	3.6931360137873352	16.856258	0.0	1324.0	1324.0	5.330344	3.693136	16.856258	0.0	2197	1435	1435	1.3225075	20	93	227	304	309	3676	0	42	2020-02-29_153621
28	5000	2262	510	0	749	0	1359	76	5.4183555	3.7317969708837286	16.856258	0.0	1359.0	1359.0	5.4183555	3.731797	16.856258	0.0	2228	1479	1479	1.3119941	20	93	229	316	319	3641	0	44	2020-02-29_153622
28	5000	2244	489	0	745	0	1391	86	5.516421	3.769616382013096	17.900057	0.0	1391.0	1391.0	5.516421	3.7696164	17.900057	0.0	2267	1522	1522	1.2954708	20	93	235	324	330	3609	0	45	2020-02-29_153622
28	5000	2235	465	0	744	0	1413	95	5.5918665	3.772250855689413	17.900057	0.0	1413.0	1413.0	5.5918665	3.772251	17.900057	0.0	2300	1556	1556	1.2816702	20	94	240	330	339	3587	0	48	2020-02-29_153623
29	5000	2224	451	0	724	0	1447	105	5.718977	3.804318388593998	17.900057	0.0	1447.0	1447.0	5.718977	3.8043184	17.900057	0.0	2325	1601	1601	1.2688321	20	94	245	336	348	3553	0	49	2020-02-29_153623
29	5000	2209	444	0	699	0	1477	118	5.8162575	3.8251528042458744	17.900057	0.0	1477.0	1477.0	5.8162575	3.8251529	17.900057	0.0	2347	1648	1648	1.2410291	20	94	252	346	364	3523	0	53	2020-02-29_153624
29	5000	2201	433	0	687	0	1490	132	5.861781	3.8336168405487734	17.900057	0.0	1490.0	1490.0	5.861781	3.8336167	17.900057	0.0	2366	1679	1679	1.2268456	20	94	254	352	372	3510	0	57	2020-02-29_153624
30	5000	2190	425	0	660	0	1525	141	5.9857693	3.8811388918196696	18.419695	0.0	1525.0	1525.0	5.9857693	3.8811388	18.419695	0.0	2385	1725	1725	1.2059016	20	94	258	360	380	3475	0	59	2020-02-29_153625
30	5000	2181	415	0	647	0	1538	158	6.0639186	3.8967745182937312	18.419695	0.0	1538.0	1538.0	6.0639186	3.8967745	18.419695	0.0	2404	1757	1757	1.1846554	20	94	260	370	388	3462	0	61	2020-02-29_153625
30	5000	2170	403	0	624	0	1571	168	6.1616282	3.9389240172457316	18.419695	0.0	1571.0	1571.0	6.1616282	3.938924	18.419695	0.0	2427	1803	1803	1.1756843	20	94	264	384	396	3429	0	64	2020-02-29_153626
31	5000	2149	403	0	606	0	1595	182	6.2203274	3.988948575644432	18.732306	0.0	1595.0	1595.0	6.2203274	3.9889486	18.732306	0.0	2448	1842	1842	1.153605	20	95	265	393	403	3405	0	65	2020-02-29_153626
31	5000	2138	393	0	587	0	1617	197	6.302078	4.017284243474824	20.158525	0.0	1617.0	1617.0	6.302078	4.0172844	20.158525	0.0	2469	1882	1882	1.1416203	20	95	269	399	411	3383	0	68	2020-02-29_153627
31	5000	2124	385	0	579	0	1624	218	6.345256	4.02150714084134	18.732306	0.0	1624.0	1624.0	6.345256	4.0215073	18.732306	0.0	2491	1912	1912	1.112069	20	95	270	404	417	3376	0	70	2020-02-29_153627
32	5000	2115	368	0	578	0	1628	240	6.4424286	4.038204138800561	18.732306	0.0	1628.0	1628.0	6.4424286	4.038204	18.732306	0.0	2517	1939	1939	1.1044226	20	95	270	407	429	3372	0	71	2020-02-29_153628
32	5000	2100	362	0	572	0	1628	264	6.547635	4.048805983869754	18.732306	0.0	1628.0	1628.0	6.4424286	4.038204	18.732306	0.0	2538	1966	1966	1.0964373	20	96	273	410	435	3372	0	74	2020-02-29_153628
32	5000	2087	351	0	554	0	1641	288	6.6534634	4.09912292589484	18.732306	0.0	1641.0	1641.0	6.6534634	4.099123	18.732306	0.0	2562	2008	2008	1.071298	20	97	276	416	444	3359	0	79	2020-02-29_153629
33	5000	2077	342	0	536	0	1656	306	6.7446394	4.111164124178529	18.732306	0.0	1656.0	1656.0	6.7446394	4.111164	18.732306	0.0	2581	2045	2045	1.0452899	20	97	279	422	453	3344	0	83	2020-02-29_153629
33	5000	2062	344	0	516	0	1647	346	6.844901	4.117361915556702	19.562729	0.0	1647.0	1656.0	6.7446394	4.111164	18.732306	0.0	2594	2078	2078	1.0151792	20	97	281	428	461	3353	0	85	2020-02-29_153630
33	5000	2053	335	0	507	0	1636	381	6.9209476	4.114752090791954	19.562729	0.0	1636.0	1656.0	6.7446394	4.111164	18.732306	0.0	2612	2105	2105	0.9987775	20	97	282	432	468	3364	0	88	2020-02-29_153630
34	5000	2040	328	0	498	0	1639	404	7.018252	4.1350347821434505	20.881067	0.0	1639.0	1656.0	6.7446394	4.111164	18.732306	0.0	2632	2134	2134	0.9938987	20	97	283	437	476	3361	0	91	2020-02-29_153631
34	5000	2025	329	0	483	0	1642	429	7.0961304	4.146293934039309	20.881067	0.0	1642.0	1656.0	6.7446394	4.111164	18.732306	0.0	2646	2163	2163	0.9774665	20	99	285	441	482	3358	0	92	2020-02-29_153631
34	5000	2009	331	0	463	0	1638	465	7.217917	4.132950259474464	20.881067	0.0	1638.0	1656.0	6.7446394	4.111164	18.732306	0.0	2660	2197	2197	0.97619045	20	99	285	450	489	3362	0	94	2020-02-29_153632
35	5000	1996	329	0	443	0	1647	487	7.3151407	4.186752935925927	20.881067	0.0	1647.0	1656.0	6.7446394	4.111164	18.732306	0.0	2675	2232	2232	0.962963	20	100	286	454	497	3353	0	98	2020-02-29_153632
35	5000	1986	323	0	420	0	1657	512	7.3615475	4.2253093448229615	22.672176	0.0	1657.0	1657.0	7.3615475	4.2253094	22.672176	0.0	2691	2271	2271	0.94628847	20	100	289	462	506	3343	0	102	2020-02-29_153633
35	5000	1975	321	0	404	0	1655	542	7.4403644	4.220867840449175	22.672176	0.0	1655.0	1657.0	7.3615475	4.2253094	22.672176	0.0	2704	2300	2300	0.94561934	20	100	289	465	517	3345	0	103	2020-02-29_153633
36	5000	1966	313	0	395	0	1649	571	7.5288033	4.26624536719128	22.672176	0.0	1649.0	1657.0	7.3615475	4.2253094	22.672176	0.0	2721	2326	2326	0.9302608	20	100	291	469	528	3351	0	106	2020-02-29_153634
36	5000	1953	311	0	388	0	1639	603	7.5914803	4.280146324294655	22.672176	0.0	1639.0	1657.0	7.3615475	4.2253094	22.672176	0.0	2736	2348	2348	0.9182428	20	100	291	472	533	3361	0	106	2020-02-29_153634
36	5000	1944	304	0	385	0	1607	652	7.6826854	4.295009804693362	22.672176	0.0	1607.0	1657.0	7.3615475	4.2253094	22.672176	0.0	2752	2367	2367	0.89421284	20	100	292	474	539	3393	0	108	2020-02-29_153635
37	5000	1931	299	0	385	0	1591	684	7.757808	4.303719468840818	22.672176	0.0	1591.0	1657.0	7.3615475	4.2253094	22.672176	0.0	2770	2385	2385	0.8868636	20	100	292	476	544	3409	0	110	2020-02-29_153635
37	5000	1922	295	0	379	0	1577	714	7.7871647	4.297742277531545	22.672176	0.0	1577.0	1657.0	7.3615475	4.2253094	22.672176	0.0	2783	2404	2404	0.873811	20	100	292	479	547	3423	0	113	2020-02-29_153636
37	5000	1910	293	0	369	0	1566	746	7.868476	4.310436916288389	22.672176	0.0	1566.0	1657.0	7.3615475	4.2253094	22.672176	0.0	2797	2428	2428	0.8652618	20	100	294	481	551	3434	0	116	2020-02-29_153637
38	5000	1897	293	0	361	0	1540	788	7.90734	4.342660671285821	22.672176	0.0	1540.0	1657.0	7.3615475	4.2253094	22.672176	0.0	2810	2449	2449	0.8298701	20	100	296	486	556	3460	0	121	2020-02-29_153637
38	5000	1892	277	0	362	0	1511	834	7.9869833	4.364385098103271	22.672176	0.0	1511.0	1657.0	7.3615475	4.2253094	22.672176	0.0	2831	2469	2469	0.801456	20	100	296	486	560	3489	0	124	2020-02-29_153638
38	5000	1886	270	0	352	0	1494	872	8.027653	4.383367765071417	22.672176	0.0	1494.0	1657.0	7.3615475	4.2253094	22.672176	0.0	2844	2492	2492	0.7824632	20	100	296	489	566	3506	0	126	2020-02-29_153638
39	5000	1880	268	0	334	0	1496	894	8.062137	4.4121772453555845	22.672176	0.0	1496.0	1657.0	7.3615475	4.2253094	22.672176	0.0	2852	2518	2518	0.76671124	20	102	297	491	569	3504	0	128	2020-02-29_153639
39	5000	1877	263	0	319	0	1469	943	8.096252	4.4225592740897115	22.672176	0.0	1469.0	1657.0	7.3615475	4.2253094	22.672176	0.0	2860	2541	2541	0.75765824	20	102	297	492	574	3531	0	129	2020-02-29_153639
39	5000	1872	255	0	311	0	1441	985	8.182632	4.459568221057025	22.672176	0.0	1441.0	1657.0	7.3615475	4.2253094	22.672176	0.0	2873	2562	2562	0.74323386	20	102	298	495	581	3559	0	136	2020-02-29_153640
40	5000	1865	245	0	309	0	1414	1030	8.269471	4.490512807741367	22.672176	0.0	1414.0	1657.0	7.3615475	4.2253094	22.672176	0.0	2890	2581	2581	0.7461103	20	102	299	496	585	3586	0	137	2020-02-29_153640
40	5000	1856	242	0	306	0	1381	1076	8.294124	4.517849806397834	22.672176	0.0	1381.0	1657.0	7.3615475	4.2253094	22.672176	0.0	2902	2596	2596	0.7443881	20	102	299	496	586	3619	0	139	2020-02-29_153641
40	5000	1852	231	0	305	0	1357	1112	8.336044	4.504184049325173	22.672176	0.0	1357.0	1657.0	7.3615475	4.2253094	22.672176	0.0	2917	2612	2612	0.74428886	20	102	299	499	588	3643	0	143	2020-02-29_153641
41	5000	1845	222	0	298	0	1328	1162	8.348578	4.550045625227333	22.672176	0.0	1328.0	1657.0	7.3615475	4.2253094	22.672176	0.0	2933	2635	2635	0.71385545	20	102	299	499	596	3672	0	145	2020-02-29_153642
41	5000	1838	222	0	292	0	1301	1199	8.357243	4.58394859114708	22.672176	0.0	1301.0	1657.0	7.3615475	4.2253094	22.672176	0.0	2940	2648	2648	0.7132975	20	102	299	500	598	3699	0	148	2020-02-29_153642
41	5000	1832	214	0	292	0	1277	1237	8.397849	4.58780519057586	22.672176	0.0	1277.0	1657.0	7.3615475	4.2253094	22.672176	0.0	2954	2662	2662	0.71495694	20	102	299	500	602	3723	0	148	2020-02-29_153643
42	5000	1827	213	0	285	0	1245	1280	8.4514675	4.591635288655169	22.672176	0.0	1245.0	1657.0	7.3615475	4.2253094	22.672176	0.0	2960	2675	2675	0.7036145	20	102	299	502	606	3755	0	150	2020-02-29_153643
42	5000	1820	214	0	273	0	1216	1326	8.467925	4.606267366415384	22.672176	0.0	1216.0	1657.0	7.3615475	4.2253094	22.672176	0.0	2966	2693	2693	0.7113487	20	102	299	503	609	3784	0	151	2020-02-29_153644
42	5000	1811	212	0	273	0	1189	1361	8.479339	4.620556939644302	22.672176	0.0	1189.0	1657.0	7.3615475	4.2253094	22.672176	0.0	2977	2704	2704	0.7039529	20	102	300	503	610	3811	0	154	2020-02-29_153644
43	5000	1802	201	0	276	0	1169	1396	8.603764	4.605651178864078	22.672176	0.0	1169.0	1657.0	7.3615475	4.2253094	22.672176	0.0	2997	2721	2721	0.6997434	20	102	302	505	614	3831	0	156	2020-02-29_153645
43	5000	1794	202	0	267	0	1149	1432	8.64618	4.623307614372976	22.672176	0.0	1149.0	1657.0	7.3615475	4.2253094	22.672176	0.0	3004	2737	2737	0.6979983	20	102	303	506	619	3851	0	156	2020-02-29_153645
43	5000	1788	196	0	264	0	1133	1461	8.68645	4.635780143060069	22.672176	0.0	1133.0	1657.0	7.3615475	4.2253094	22.672176	0.0	3016	2752	2752	0.6946161	20	102	303	507	619	3867	0	158	2020-02-29_153646
44	5000	1781	186	0	261	0	1122	1491	8.693801	4.652272208662259	22.672176	0.0	1122.0	1657.0	7.3615475	4.2253094	22.672176	0.0	3033	2772	2772	0.6960784	20	102	306	507	622	3878	0	159	2020-02-29_153646
44	5000	1772	186	0	257	0	1095	1531	8.664247	4.686102493500313	22.672176	0.0	1095.0	1657.0	7.3615475	4.2253094	22.672176	0.0	3042	2785	2785	0.7050228	20	102	306	508	625	3905	0	159	2020-02-29_153647
44	5000	1758	193	0	252	0	1068	1567	8.68061	4.678964600427713	22.672176	0.0	1068.0	1657.0	7.3615475	4.2253094	22.672176	0.0	3049	2797	2797	0.7013109	20	102	306	509	626	3932	0	162	2020-02-29_153647
45	5000	1751	185	0	253	0	1050	1598	8.746	4.666124766539581	22.672176	0.0	1050.0	1657.0	7.3615475	4.2253094	22.672176	0.0	3064	2811	2811	0.7019048	20	102	306	511	626	3950	0	163	2020-02-29_153648
45	5000	1744	183	0	242	0	1042	1626	8.740798	4.643649878263275	22.672176	0.0	1042.0	1657.0	7.3615475	4.2253094	22.672176	0.0	3073	2831	2831	0.7072937	20	102	307	511	627	3958	0	163	2020-02-29_153648
45	5000	1739	179	0	238	0	1019	1660	8.778772	4.619807653675422	22.54272	0.0	1019.0	1657.0	7.3615475	4.2253094	22.672176	0.0	3082	2844	2844	0.7055937	20	102	307	511	630	3981	0	165	2020-02-29_153649
46	5000	1734	170	0	244	0	999	1684	8.799365	4.649533951897613	22.54272	0.0	999.0	1657.0	7.3615475	4.2253094	22.672176	0.0	3096	2852	2852	0.7077077	20	102	307	513	631	4001	0	169	2020-02-29_153649
46	5000	1727	169	0	243	0	968	1723	8.784547	4.658651667018501	22.54272	0.0	968.0	1657.0	7.3615475	4.2253094	22.672176	0.0	3104	2861	2861	0.71177685	20	102	307	514	632	4032	0	170	2020-02-29_153650
46	5000	1726	159	0	241	0	951	1753	8.759584	4.661109385580401	22.54272	0.0	951.0	1657.0	7.3615475	4.2253094	22.672176	0.0	3115	2874	2874	0.70872766	20	102	307	515	633	4049	0	170	2020-02-29_153650
47	5000	1720	156	0	233	0	933	1787	8.69393	4.699199470359972	22.54272	0.0	933.0	1657.0	7.3615475	4.2253094	22.672176	0.0	3124	2891	2891	0.71489817	20	102	307	516	634	4067	0	171	2020-02-29_153651
47	5000	1718	147	0	230	0	912	1817	8.696878	4.717722799905485	22.54272	0.0	912.0	1657.0	7.3615475	4.2253094	22.672176	0.0	3135	2905	2905	0.71820176	20	102	307	516	637	4088	0	176	2020-02-29_153651
47	5000	1712	144	0	227	0	882	1856	8.720594	4.707947549234461	22.54272	0.0	882.0	1657.0	7.3615475	4.2253094	22.672176	0.0	3144	2917	2917	0.71315193	20	102	307	516	640	4118	0	179	2020-02-29_153652
48	5000	1707	139	0	219	0	862	1893	8.69921	4.704142007461848	22.54272	0.0	862.0	1657.0	7.3615475	4.2253094	22.672176	0.0	3154	2935	2935	0.7088167	20	102	307	516	641	4138	0	180	2020-02-29_153652
48	5000	1703	137	0	219	0	834	1924	8.690304	4.752138158517355	22.54272	0.0	834.0	1657.0	7.3615475	4.2253094	22.672176	0.0	3160	2941	2941	0.7134293	20	102	308	516	641	4166	0	183	2020-02-29_153653
48	5000	1701	131	0	214	0	808	1962	8.658277	4.7632494399360175	22.54272	0.0	808.0	1657.0	7.3615475	4.2253094	22.672176	0.0	3168	2954	2954	0.70668316	20	102	308	516	642	4192	0	184	2020-02-29_153653
49	5000	1697	131	0	211	0	788	1987	8.654238	4.76880077170046	22.54272	0.0	788.0	1657.0	7.3615475	4.2253094	22.672176	0.0	3172	2961	2961	0.7043147	20	102	308	516	643	4212	0	186	2020-02-29_153653
49	5000	1693	128	0	212	0	755	2025	8.59833	4.790604758422053	22.54272	0.0	755.0	1657.0	7.3615475	4.2253094	22.672176	0.0	3179	2967	2967	0.71258277	20	102	308	516	645	4245	0	187	2020-02-29_153654
49	5000	1689	128	0	204	0	736	2055	8.537383	4.775536008778761	22.54272	0.0	736.0	1657.0	7.3615475	4.2253094	22.672176	0.0	3183	2979	2979	0.7024456	20	102	308	517	645	4264	0	188	2020-02-29_153654
50	5000	1688	124	0	191	0	726	2082	8.603738	4.864310453658894	22.54272	0.0	726.0	1657.0	7.3615475	4.2253094	22.672176	0.0	3188	2997	2997	0.70385677	20	102	308	518	645	4274	0	189	2020-02-29_153655
50	5000	1684	120	0	190	0	718	2099	8.570438	4.870993312604774	22.54272	0.0	718.0	1657.0	7.3615475	4.2253094	22.672176	0.0	3196	3006	3006	0.7130919	20	102	308	518	648	4282	0	189	2020-02-29_153655
50	5000	1681	119	0	183	0	706	2120	8.565253	4.904246315948072	22.54272	0.0	706.0	1657.0	7.3615475	4.2253094	22.672176	0.0	3200	3017	3017	0.7167139	20	102	308	518	650	4294	0	191	2020-02-29_153656
51	5000	1680	115	0	172	0	699	2143	8.639822	4.918327869880629	22.54272	0.0	699.0	1657.0	7.3615475	4.2253094	22.672176	0.0	3205	3033	3033	0.7296137	20	102	308	520	650	4301	0	191	2020-02-29_153656
51	5000	1680	109	0	168	0	681	2168	8.60898	4.9273397474392135	22.54272	0.0	681.0	1657.0	7.3615475	4.2253094	22.672176	0.0	3211	3043	3043	0.72687227	20	102	308	521	652	4319	0	194	2020-02-29_153656
51	5000	1678	104	0	167	0	659	2198	8.507519	4.954016379645401	22.54272	0.0	659.0	1657.0	7.3615475	4.2253094	22.672176	0.0	3218	3051	3051	0.7314112	20	102	308	521	653	4341	0	194	2020-02-29_153657
52	5000	1674	104	0	157	0	650	2220	8.461055	4.955189945341064	22.54272	0.0	650.0	1657.0	7.3615475	4.2253094	22.672176	0.0	3222	3065	3065	0.73846155	20	102	309	521	653	4350	0	195	2020-02-29_153657
52	5000	1673	97	0	155	0	639	2239	8.407587	4.959840668303373	22.54272	0.0	639.0	1657.0	7.3615475	4.2253094	22.672176	0.0	3230	3075	3075	0.73552424	20	102	309	521	653	4361	0	197	2020-02-29_153658
52	5000	1672	91	0	155	0	624	2260	8.416294	4.9166256962162915	22.54272	0.0	624.0	1657.0	7.3615475	4.2253094	22.672176	0.0	3237	3082	3082	0.74358976	20	102	309	521	653	4376	0	198	2020-02-29_153658
53	5000	1670	92	0	142	0	617	2280	8.392423	4.907444122198438	22.54272	0.0	617.0	1657.0	7.3615475	4.2253094	22.672176	0.0	3238	3096	3096	0.76012963	20	102	309	521	655	4383	0	199	2020-02-29_153658
53	5000	1666	87	0	143	0	605	2299	8.387769	4.922526192350822	22.54272	0.0	605.0	1657.0	7.3615475	4.2253094	22.672176	0.0	3247	3104	3104	0.75702477	20	102	309	521	657	4395	0	200	2020-02-29_153659
53	5000	1662	84	0	139	0	592	2320	8.35093	4.912514738492721	22.54272	0.0	592.0	1657.0	7.3615475	4.2253094	22.672176	0.0	3254	3115	3115	0.75	20	102	309	521	657	4408	0	203	2020-02-29_153659
54	5000	1660	77	0	138	0	572	2349	8.385746	4.9237899688004925	22.54272	0.0	572.0	1657.0	7.3615475	4.2253094	22.672176	0.0	3263	3125	3125	0.7692308	20	102	309	521	657	4428	0	204	2020-02-29_153659
54	5000	1658	77	0	130	0	567	2363	8.414298	4.955217659458795	22.54272	0.0	567.0	1657.0	7.3615475	4.2253094	22.672176	0.0	3265	3135	3135	0.7654321	20	102	309	521	658	4433	0	205	2020-02-29_153700
54	5000	1658	74	0	124	0	551	2386	8.389601	4.947468027220701	22.54272	0.0	551.0	1657.0	7.3615475	4.2253094	22.672176	0.0	3268	3144	3144	0.7658802	20	102	309	521	658	4449	0	207	2020-02-29_153700
55	5000	1655	72	0	119	0	544	2402	8.43043	4.93953826939516	22.54272	0.0	544.0	1657.0	7.3615475	4.2253094	22.672176	0.0	3273	3154	3154	0.7610294	20	102	309	522	658	4456	0	208	2020-02-29_153701
55	5000	1653	73	0	113	0	540	2412	8.466294	4.952849082602273	22.54272	0.0	540.0	1657.0	7.3615475	4.2253094	22.672176	0.0	3274	3161	3161	0.7648148	20	102	309	522	658	4460	0	209	2020-02-29_153701
55	5000	1650	70	0	112	0	522	2433	8.468919	4.910024758022066	22.54272	0.0	522.0	1657.0	7.3615475	4.2253094	22.672176	0.0	3280	3168	3168	0.7605364	20	102	309	522	660	4478	0	213	2020-02-29_153701
56	5000	1647	68	0	111	0	517	2441	8.366627	4.980081939635961	22.54272	0.0	517.0	1657.0	7.3615475	4.2253094	22.672176	0.0	3285	3174	3174	0.74854934	20	102	309	522	660	4483	0	216	2020-02-29_153702
56	5000	1645	67	0	109	0	499	2463	8.334706	4.89648184302637	21.56453	0.0	499.0	1657.0	7.3615475	4.2253094	22.672176	0.0	3288	3179	3179	0.7294589	20	102	309	522	660	4501	0	217	2020-02-29_153702
56	5000	1645	65	0	107	0	487	2478	8.308816	4.915721910301076	21.56453	0.0	487.0	1657.0	7.3615475	4.2253094	22.672176	0.0	3290	3183	3183	0.72073925	20	102	309	522	660	4513	0	218	2020-02-29_153702
57	5000	1643	63	0	106	0	475	2495	8.235001	4.889462073758987	21.56453	0.0	475.0	1657.0	7.3615475	4.2253094	22.672176	0.0	3294	3188	3188	0.7242105	20	102	309	522	661	4525	0	218	2020-02-29_153703
57	5000	1641	60	0	103	0	469	2509	8.239867	4.851271960025222	21.56453	0.0	469.0	1657.0	7.3615475	4.2253094	22.672176	0.0	3299	3196	3196	0.7185501	20	102	309	522	661	4531	0	218	2020-02-29_153703
57	5000	1639	59	0	102	0	461	2521	8.30267	4.832184008170463	21.56453	0.0	461.0	1657.0	7.3615475	4.2253094	22.672176	0.0	3302	3200	3200	0.71800435	20	102	309	523	661	4539	0	218	2020-02-29_153703
58	5000	1638	56	0	101	0	448	2538	8.309246	4.860634202118254	21.56453	0.0	448.0	1657.0	7.3615475	4.2253094	22.672176	0.0	3306	3205	3205	0.703125	20	102	309	523	661	4552	0	219	2020-02-29_153704
58	5000	1635	57	0	97	0	437	2553	8.321392	4.875129111120818	21.56453	0.0	437.0	1657.0	7.3615475	4.2253094	22.672176	0.0	3308	3211	3211	0.70709383	20	102	309	523	662	4563	0	221	2020-02-29_153704
58	5000	1633	56	0	93	0	436	2559	8.328216	4.850771239005111	21.56453	0.0	436.0	1657.0	7.3615475	4.2253094	22.672176	0.0	3311	3218	3218	0.71100914	20	102	309	523	664	4564	0	223	2020-02-29_153705
59	5000	1628	58	0	92	0	429	2570	8.371072	4.8645494393169235	21.56453	0.0	429.0	1657.0	7.3615475	4.2253094	22.672176	0.0	3314	3222	3222	0.69463867	20	102	309	523	664	4571	0	223	2020-02-29_153705
59	5000	1628	55	0	87	0	429	2577	8.402549	4.859776912639612	21.56453	0.0	429.0	1657.0	7.3615475	4.2253094	22.672176	0.0	3317	3230	3230	0.6899767	20	102	309	523	664	4571	0	224	2020-02-29_153705
59	5000	1625	55	0	83	0	423	2590	8.460672	4.868904411012217	21.56453	0.0	423.0	1657.0	7.3615475	4.2253094	22.672176	0.0	3320	3237	3237	0.70212764	20	102	309	523	664	4577	0	224	2020-02-29_153706
60	5000	1621	55	0	85	0	415	2598	8.521857	4.872629224963135	21.56453	0.0	415.0	1657.0	7.3615475	4.2253094	22.672176	0.0	3324	3239	3239	0.70120484	20	102	309	523	664	4585	0	226	2020-02-29_153706
60	5000	1617	57	0	79	0	403	2617	8.549679	4.839694189388598	21.56453	0.0	403.0	1657.0	7.3615475	4.2253094	22.672176	0.0	3326	3247	3247	0.6823821	20	102	309	524	664	4597	0	227	2020-02-29_153706
60	5000	1616	53	0	77	0	399	2627	8.640304	4.82508868200208	21.56453	0.0	399.0	1657.0	7.3615475	4.2253094	22.672176	0.0	3331	3254	3254	0.69423556	20	102	309	524	664	4601	0	228	2020-02-29_153707
61	5000	1613	56	0	68	0	395	2639	8.729168	4.845627550045481	21.56453	0.0	395.0	1657.0	7.3615475	4.2253094	22.672176	0.0	3331	3263	3263	0.6962025	20	102	309	524	664	4605	0	229	2020-02-29_153707
61	5000	1613	52	0	70	0	387	2647	8.747673	4.845803102555885	21.56453	0.0	387.0	1657.0	7.3615475	4.2253094	22.672176	0.0	3335	3265	3265	0.7002584	20	102	309	524	664	4613	0	231	2020-02-29_153707
61	5000	1612	53	0	67	0	383	2653	8.682729	4.83768718662894	21.56453	0.0	383.0	1657.0	7.3615475	4.2253094	22.672176	0.0	3335	3268	3268	0.69451696	20	102	309	524	664	4617	0	232	2020-02-29_153707
62	5000	1609	53	0	65	0	371	2668	8.689632	4.8448922071876455	21.56453	0.0	371.0	1657.0	7.3615475	4.2253094	22.672176	0.0	3338	3273	3273	0.6846361	20	102	309	524	664	4629	0	234	2020-02-29_153708
62	5000	1606	54	0	66	0	360	2680	8.77774	4.811684873832995	21.56453	0.0	360.0	1657.0	7.3615475	4.2253094	22.672176	0.0	3340	3274	3274	0.66944444	20	102	309	524	664	4640	0	234	2020-02-29_153708
62	5000	1604	53	0	63	0	353	2693	8.72413	4.803755506978389	21.56453	0.0	353.0	1657.0	7.3615475	4.2253094	22.672176	0.0	3343	3280	3280	0.6713881	20	102	309	524	665	4647	0	234	2020-02-29_153708
63	5000	1602	52	0	61	0	347	2703	8.750973	4.779011320711765	21.56453	0.0	347.0	1657.0	7.3615475	4.2253094	22.672176	0.0	3346	3285	3285	0.69164264	20	102	309	524	665	4653	0	235	2020-02-29_153709
63	5000	1601	51	0	60	0	340	2713	8.793434	4.801658010231132	21.56453	0.0	340.0	1657.0	7.3615475	4.2253094	22.672176	0.0	3348	3288	3288	0.6970588	20	102	309	524	665	4660	0	235	2020-02-29_153709
63	5000	1601	50	0	59	0	327	2726	8.74526	4.788507675217326	21.56453	0.0	327.0	1657.0	7.3615475	4.2253094	22.672176	0.0	3349	3290	3290	0.6941896	20	102	309	524	665	4673	0	237	2020-02-29_153709
64	5000	1601	49	0	56	0	322	2734	8.773136	4.721065130151751	19.877146	0.0	322.0	1657.0	7.3615475	4.2253094	22.672176	0.0	3350	3294	3294	0.6925466	20	102	309	524	665	4678	0	238	2020-02-29_153710
64	5000	1601	46	0	53	0	314	2748	8.679904	4.762206004923054	19.877146	0.0	314.0	1657.0	7.3615475	4.2253094	22.672176	0.0	3353	3300	3300	0.68471336	20	102	309	524	665	4686	0	238	2020-02-29_153710
64	5000	1601	44	0	53	0	304	2760	8.678638	4.730194965884937	19.877146	0.0	304.0	1657.0	7.3615475	4.2253094	22.672176	0.0	3355	3302	3302	0.6809211	20	102	309	524	665	4696	0	238	2020-02-29_153710
65	5000	1599	45	0	50	0	293	2773	8.69235	4.705129608087991	19.877146	0.0	293.0	1657.0	7.3615475	4.2253094	22.672176	0.0	3356	3306	3306	0.6757679	20	102	309	524	665	4707	0	240	2020-02-29_153710
65	5000	1598	45	0	48	0	288	2780	8.702967	4.726457578897454	19.877146	0.0	288.0	1657.0	7.3615475	4.2253094	22.672176	0.0	3357	3309	3309	0.6736111	20	102	309	524	665	4712	0	241	2020-02-29_153711
65	5000	1597	42	0	50	0	278	2792	8.771366	4.754738502091004	19.877146	0.0	278.0	1657.0	7.3615475	4.2253094	22.672176	0.0	3361	3311	3311	0.68345326	20	102	309	524	665	4722	0	241	2020-02-29_153711
66	5000	1597	40	0	48	0	274	2800	8.816762	4.728353063474755	19.877146	0.0	274.0	1657.0	7.3615475	4.2253094	22.672176	0.0	3363	3315	3315	0.66423357	20	102	309	524	665	4726	0	241	2020-02-29_153711
66	5000	1597	36	0	50	0	264	2812	8.854202	4.781714323348603	19.877146	0.0	264.0	1657.0	7.3615475	4.2253094	22.672176	0.0	3367	3317	3317	0.65909094	20	102	309	524	665	4736	0	241	2020-02-29_153712
66	5000	1596	35	0	49	0	259	2820	8.88864	4.774726756002109	19.877146	0.0	259.0	1657.0	7.3615475	4.2253094	22.672176	0.0	3369	3320	3320	0.6486486	20	102	309	524	665	4741	0	241	2020-02-29_153712
67	5000	1596	34	0	46	0	254	2828	8.879384	4.781102595830835	19.877146	0.0	254.0	1657.0	7.3615475	4.2253094	22.672176	0.0	3370	3324	3324	0.63385826	20	102	309	524	666	4746	0	242	2020-02-29_153712
67	5000	1595	32	0	46	0	244	2840	8.907377	4.831066235678284	19.877146	0.0	244.0	1657.0	7.3615475	4.2253094	22.672176	0.0	3373	3327	3327	0.6229508	20	102	309	524	666	4756	0	243	2020-02-29_153712
67	5000	1595	30	0	44	0	241	2847	8.818953	4.831410496896985	19.877146	0.0	241.0	1657.0	7.3615475	4.2253094	22.672176	0.0	3375	3331	3331	0.6141079	20	102	309	524	666	4759	0	243	2020-02-29_153713
68	5000	1595	29	0	45	0	228	2860	8.946184	4.8372246873368665	19.877146	0.0	228.0	1657.0	7.3615475	4.2253094	22.672176	0.0	3376	3331	3331	0.6052632	20	102	309	524	666	4772	0	243	2020-02-29_153713
68	5000	1594	29	0	42	0	221	2870	8.964725	4.738584554325396	19.877146	0.0	221.0	1657.0	7.3615475	4.2253094	22.672176	0.0	3377	3335	3335	0.5882353	20	102	309	524	667	4779	0	244	2020-02-29_153713
68	5000	1594	27	0	44	0	210	2881	8.989766	4.625778338948902	19.877146	0.0	210.0	1657.0	7.3615475	4.2253094	22.672176	0.0	3379	3335	3335	0.5904762	20	102	309	524	667	4790	0	244	2020-02-29_153713
69	5000	1594	26	0	42	0	208	2885	9.04907	4.727165549403757	21.373413	0.0	208.0	1657.0	7.3615475	4.2253094	22.672176	0.0	3380	3338	3338	0.5769231	20	102	309	524	667	4792	0	245	2020-02-29_153714
69	5000	1594	24	0	41	0	203	2893	9.019985	4.6877986558504166	21.373413	0.0	203.0	1657.0	7.3615475	4.2253094	22.672176	0.0	3382	3341	3341	0.5763547	20	102	309	524	667	4797	0	245	2020-02-29_153714
69	5000	1594	22	0	41	0	198	2900	8.997493	4.681714161982429	21.373413	0.0	198.0	1657.0	7.3615475	4.2253094	22.672176	0.0	3384	3343	3343	0.56565654	20	102	309	524	667	4802	0	245	2020-02-29_153714
70	5000	1593	21	0	40	0	190	2910	8.97041	4.634550595188314	21.373413	0.0	190.0	1657.0	7.3615475	4.2253094	22.672176	0.0	3386	3346	3346	0.57894737	20	102	309	524	667	4810	0	246	2020-02-29_153714
70	5000	1593	19	0	40	0	187	2915	8.908682	4.6464669290209475	21.373413	0.0	187.0	1657.0	7.3615475	4.2253094	22.672176	0.0	3388	3348	3348	0.5882353	20	102	309	524	667	4813	0	246	2020-02-29_153715
70	5000	1592	18	0	41	0	182	2921	8.9265175	4.641860129652426	21.373413	0.0	182.0	1657.0	7.3615475	4.2253094	22.672176	0.0	3390	3349	3349	0.5769231	20	102	309	524	667	4818	0	246	2020-02-29_153715
71	5000	1590	19	0	41	0	177	2927	8.812751	4.672017277110827	21.373413	0.0	177.0	1657.0	7.3615475	4.2253094	22.672176	0.0	3391	3350	3350	0.55932206	20	102	309	524	667	4823	0	246	2020-02-29_153715
71	5000	1590	18	0	39	0	170	2935	8.8546915	4.6180600860242045	21.373413	0.0	170.0	1657.0	7.3615475	4.2253094	22.672176	0.0	3392	3353	3353	0.5411765	20	102	309	524	667	4830	0	248	2020-02-29_153715
71	5000	1589	19	0	37	0	163	2944	8.814146	4.714714497309216	21.373413	0.0	163.0	1657.0	7.3615475	4.2253094	22.672176	0.0	3392	3355	3355	0.5214724	20	102	309	524	667	4837	0	248	2020-02-29_153716
72	5000	1589	16	0	39	0	156	2951	9.00826	4.811754441411507	21.373413	0.0	156.0	1657.0	7.3615475	4.2253094	22.672176	0.0	3395	3356	3356	0.525641	20	102	309	524	667	4844	0	249	2020-02-29_153716
72	5000	1587	17	0	39	0	155	2953	8.958914	4.787965732958555	21.373413	0.0	155.0	1657.0	7.3615475	4.2253094	22.672176	0.0	3396	3357	3357	0.516129	20	102	309	524	667	4845	0	249	2020-02-29_153716
72	5000	1587	16	0	36	0	152	2960	9.000909	4.724973099243447	21.373413	0.0	152.0	1657.0	7.3615475	4.2253094	22.672176	0.0	3397	3361	3361	0.49342105	20	102	309	524	667	4848	0	249	2020-02-29_153716
73	5000	1587	12	0	38	0	151	2963	9.062677	4.729812286716897	21.373413	0.0	151.0	1657.0	7.3615475	4.2253094	22.672176	0.0	3401	3363	3363	0.49668875	20	102	309	524	667	4849	0	249	2020-02-29_153717
73	5000	1587	11	0	35	0	147	2970	9.020677	4.796788516181397	21.373413	0.0	147.0	1657.0	7.3615475	4.2253094	22.672176	0.0	3402	3367	3367	0.5102041	20	102	309	524	667	4853	0	250	2020-02-29_153717
73	5000	1586	12	0	33	0	145	2974	9.035734	4.728013400760772	21.373413	0.0	145.0	1657.0	7.3615475	4.2253094	22.672176	0.0	3402	3369	3369	0.5103448	20	102	309	524	667	4855	0	250	2020-02-29_153717
74	5000	1586	11	0	33	0	141	2979	8.941814	4.7133503518523465	21.373413	0.0	141.0	1657.0	7.3615475	4.2253094	22.672176	0.0	3403	3370	3370	0.4964539	20	102	309	524	667	4859	0	250	2020-02-29_153717
74	5000	1586	10	0	31	0	141	2982	8.890067	4.659677562445916	21.373413	0.0	141.0	1657.0	7.3615475	4.2253094	22.672176	0.0	3404	3373	3373	0.5035461	20	102	309	524	667	4859	0	250	2020-02-29_153717
74	5000	1585	11	0	29	0	137	2988	8.84259	4.740384257068523	21.373413	0.0	137.0	1657.0	7.3615475	4.2253094	22.672176	0.0	3404	3375	3375	0.5182482	20	102	309	524	667	4863	0	250	2020-02-29_153718
75	5000	1584	11	0	29	0	130	2994	8.934406	4.772419273049408	21.373413	0.0	130.0	1657.0	7.3615475	4.2253094	22.672176	0.0	3405	3376	3376	0.5153846	20	102	309	524	667	4870	0	252	2020-02-29_153718
75	5000	1584	9	0	30	0	121	3004	8.857377	4.8485428262986545	21.373413	0.0	121.0	1657.0	7.3615475	4.2253094	22.672176	0.0	3407	3377	3377	0.5123967	20	102	309	524	667	4879	0	252	2020-02-29_153718
75	5000	1584	9	0	28	0	118	3009	8.972724	4.8690323127117825	21.373413	0.0	118.0	1657.0	7.3615475	4.2253094	22.672176	0.0	3407	3379	3379	0.5	20	102	309	524	667	4882	0	252	2020-02-29_153718
76	5000	1584	8	0	28	0	118	3010	8.89803	4.853002165684825	21.373413	0.0	118.0	1657.0	7.3615475	4.2253094	22.672176	0.0	3408	3380	3380	0.4915254	20	102	309	524	667	4882	0	252	2020-02-29_153719
76	5000	1583	9	0	26	0	114	3016	8.850491	4.8410479484568025	21.373413	0.0	114.0	1657.0	7.3615475	4.2253094	22.672176	0.0	3408	3382	3382	0.49122807	20	102	309	524	667	4886	0	252	2020-02-29_153719
76	5000	1583	9	0	24	0	115	3017	8.933431	4.8336041911733645	21.373413	0.0	115.0	1657.0	7.3615475	4.2253094	22.672176	0.0	3408	3384	3384	0.4869565	20	102	309	524	667	4885	0	252	2020-02-29_153719
77	5000	1583	9	0	22	0	114	3020	8.768604	4.718448856672827	21.373413	0.0	114.0	1657.0	7.3615475	4.2253094	22.672176	0.0	3408	3386	3386	0.47368422	20	102	309	524	667	4886	0	252	2020-02-29_153719
77	5000	1583	9	0	20	0	112	3023	8.881318	4.7801344823075125	21.373413	0.0	112.0	1657.0	7.3615475	4.2253094	22.672176	0.0	3408	3388	3388	0.48214287	20	102	309	524	667	4888	0	253	2020-02-29_153719
77	5000	1583	9	0	18	0	110	3027	9.035605	4.6482200251123515	21.373413	0.0	110.0	1657.0	7.3615475	4.2253094	22.672176	0.0	3408	3390	3390	0.4909091	20	102	309	524	667	4890	0	253	2020-02-29_153720
78	5000	1582	9	0	18	0	109	3029	9.017194	4.677879124195701	21.373413	0.0	109.0	1657.0	7.3615475	4.2253094	22.672176	0.0	3409	3391	3391	0.4678899	20	102	309	524	667	4891	0	253	2020-02-29_153720
78	5000	1582	9	0	17	0	100	3039	9.072731	4.7609938835708885	21.373413	0.0	100.0	1657.0	7.3615475	4.2253094	22.672176	0.0	3409	3392	3392	0.46	20	102	309	524	667	4900	0	253	2020-02-29_153720
78	5000	1582	8	0	18	0	95	3044	9.176355	4.809798832610431	21.373413	0.0	95.0	1657.0	7.3615475	4.2253094	22.672176	0.0	3410	3392	3392	0.42105263	20	102	309	524	667	4905	0	253	2020-02-29_153720
79	5000	1581	9	0	15	0	93	3049	8.900038	4.760184362351339	21.373413	0.0	93.0	1657.0	7.3615475	4.2253094	22.672176	0.0	3410	3395	3395	0.43010753	20	102	309	524	667	4907	0	253	2020-02-29_153720
79	5000	1581	9	0	14	0	92	3051	8.868365	4.821150498217707	21.373413	0.0	92.0	1657.0	7.3615475	4.2253094	22.672176	0.0	3410	3396	3396	0.4347826	20	102	309	524	667	4908	0	253	2020-02-29_153721
79	5000	1581	9	0	13	0	90	3054	8.738075	4.881165151798876	21.373413	0.0	90.0	1657.0	7.3615475	4.2253094	22.672176	0.0	3410	3397	3397	0.44444445	20	102	309	524	667	4910	0	253	2020-02-29_153721
80	5000	1580	9	0	10	0	93	3055	8.899404	4.782332353938847	21.373413	0.0	93.0	1657.0	7.3615475	4.2253094	22.672176	0.0	3411	3401	3401	0.4516129	20	102	309	524	667	4907	0	253	2020-02-29_153721
80	5000	1580	9	0	9	0	91	3058	8.988194	4.758302159159947	21.373413	0.0	91.0	1657.0	7.3615475	4.2253094	22.672176	0.0	3411	3402	3402	0.43956044	20	102	309	524	667	4909	0	253	2020-02-29_153721
80	5000	1580	8	0	10	0	89	3060	8.970463	4.744380236589992	21.373413	0.0	89.0	1657.0	7.3615475	4.2253094	22.672176	0.0	3412	3402	3402	0.4494382	20	102	309	524	667	4911	0	253	2020-02-29_153721
81	5000	1580	8	0	9	0	88	3062	8.988366	4.788889447768066	21.373413	0.0	88.0	1657.0	7.3615475	4.2253094	22.672176	0.0	3412	3403	3403	0.45454547	20	102	309	524	667	4912	0	253	2020-02-29_153721
81	5000	1580	8	0	8	0	85	3066	8.994569	4.717895834710399	21.373413	0.0	85.0	1657.0	7.3615475	4.2253094	22.672176	0.0	3412	3404	3404	0.43529412	20	102	309	524	667	4915	0	253	2020-02-29_153722
81	5000	1580	8	0	7	0	82	3070	9.009855	4.795413711091303	21.373413	0.0	82.0	1657.0	7.3615475	4.2253094	22.672176	0.0	3412	3405	3405	0.4512195	20	102	309	524	667	4918	0	253	2020-02-29_153722
82	5000	1580	7	0	7	0	77	3076	8.805976	4.974128930593181	21.373413	0.0	77.0	1657.0	7.3615475	4.2253094	22.672176	0.0	3413	3406	3406	0.42857143	20	102	309	524	667	4923	0	253	2020-02-29_153722
82	5000	1580	7	0	6	0	76	3078	8.688173	4.7841999203810275	19.681545	0.0	76.0	1657.0	7.3615475	4.2253094	22.672176	0.0	3413	3407	3407	0.39473686	20	102	309	524	667	4924	0	253	2020-02-29_153722
82	5000	1580	6	0	7	0	71	3083	8.973724	4.693100089071713	19.681545	0.0	71.0	1657.0	7.3615475	4.2253094	22.672176	0.0	3414	3407	3407	0.4084507	20	102	309	524	667	4929	0	253	2020-02-29_153722
83	5000	1580	4	0	8	0	72	3083	8.999424	4.665032622947984	19.681545	0.0	72.0	1657.0	7.3615475	4.2253094	22.672176	0.0	3416	3408	3408	0.41666666	20	102	309	524	667	4928	0	253	2020-02-29_153723
83	5000	1580	4	0	8	0	70	3085	9.040506	4.626901596510246	19.681545	0.0	70.0	1657.0	7.3615475	4.2253094	22.672176	0.0	3416	3408	3408	0.41428572	20	102	309	524	667	4930	0	253	2020-02-29_153723
83	5000	1580	4	0	8	0	67	3088	8.801876	4.43105094688568	18.086372	0.0	67.0	1657.0	7.3615475	4.2253094	22.672176	0.0	3416	3408	3408	0.41791046	20	102	309	524	667	4933	0	253	2020-02-29_153723
84	5000	1580	4	0	8	0	67	3088	8.801876	4.43105094688568	18.086372	0.0	67.0	1657.0	7.3615475	4.2253094	22.672176	0.0	3416	3408	3408	0.41791046	20	102	309	524	667	4933	0	253	2020-02-29_153723
84	5000	1580	2	0	10	0	66	3089	8.838493	4.454777782305385	18.086372	0.0	66.0	1657.0	7.3615475	4.2253094	22.672176	0.0	3418	3408	3408	0.4090909	20	102	309	524	667	4934	0	253	2020-02-29_153723
84	5000	1580	1	0	11	0	61	3094	8.845743	4.412417160855942	18.086372	0.0	61.0	1657.0	7.3615475	4.2253094	22.672176	0.0	3419	3408	3408	0.40983605	20	102	309	524	667	4939	0	253	2020-02-29_153724
85	5000	1580	1	0	10	0	62	3094	8.728514	4.4723941909445255	18.086372	0.0	62.0	1657.0	7.3615475	4.2253094	22.672176	0.0	3419	3409	3409	0.4032258	20	102	309	524	667	4938	0	253	2020-02-29_153724
85	5000	1580	1	0	10	0	60	3096	8.813843	4.512946895544732	18.086372	0.0	60.0	1657.0	7.3615475	4.2253094	22.672176	0.0	3419	3409	3409	0.41666666	20	102	309	524	667	4940	0	253	2020-02-29_153724
85	5000	1580	1	0	9	0	59	3097	9.087239	4.376197651013641	18.086372	0.0	59.0	1657.0	7.3615475	4.2253094	22.672176	0.0	3419	3410	3410	0.3898305	20	102	309	524	667	4941	0	254	2020-02-29_153724
86	5000	1580	1	0	9	0	57	3099	9.076201	4.4323849277867655	18.086372	0.0	57.0	1657.0	7.3615475	4.2253094	22.672176	0.0	3419	3410	3410	0.36842105	20	102	309	524	667	4943	0	254	2020-02-29_153724
86	5000	1580	1	0	9	0	54	3102	8.962104	4.270618910950538	18.086372	0.0	54.0	1657.0	7.3615475	4.2253094	22.672176	0.0	3419	3410	3410	0.37037036	20	102	309	524	667	4946	0	254	2020-02-29_153724
86	5000	1580	1	0	9	0	53	3103	9.043977	4.268487773118566	18.086372	0.0	53.0	1657.0	7.3615475	4.2253094	22.672176	0.0	3419	3410	3410	0.3773585	20	102	309	524	667	4947	0	254	2020-02-29_153725
87	5000	1580	1	0	8	0	54	3103	9.014509	4.233568178005672	18.086372	0.0	54.0	1657.0	7.3615475	4.2253094	22.672176	0.0	3419	3411	3411	0.37037036	20	102	309	524	667	4946	0	254	2020-02-29_153725
87	5000	1580	1	0	8	0	52	3105	9.024151	4.241203629577229	18.086372	0.0	52.0	1657.0	7.3615475	4.2253094	22.672176	0.0	3419	3411	3411	0.3846154	20	102	309	524	667	4948	0	254	2020-02-29_153725
87	5000	1580	1	0	7	0	51	3107	9.3122425	4.664918958280959	22.288769	0.0	51.0	1657.0	7.3615475	4.2253094	22.672176	0.0	3419	3412	3412	0.37254903	20	102	309	524	667	4949	0	254	2020-02-29_153725
88	5000	1580	1	0	7	0	47	3111	9.12776	4.635055333602463	22.288769	0.0	47.0	1657.0	7.3615475	4.2253094	22.672176	0.0	3419	3412	3412	0.40425533	20	102	309	524	667	4953	0	254	2020-02-29_153725
88	5000	1580	1	0	7	0	47	3111	9.12776	4.635055333602463	22.288769	0.0	47.0	1657.0	7.3615475	4.2253094	22.672176	0.0	3419	3412	3412	0.40425533	20	102	309	524	667	4953	0	254	2020-02-29_153726
88	5000	1580	1	0	7	0	44	3114	9.031269	4.57507618491521	22.288769	0.0	44.0	1657.0	7.3615475	4.2253094	22.672176	0.0	3419	3412	3412	0.38636363	20	102	309	524	667	4956	0	254	2020-02-29_153726
89	5000	1579	2	0	6	0	42	3117	9.21197	4.718429655607572	22.288769	0.0	42.0	1657.0	7.3615475	4.2253094	22.672176	0.0	3419	3413	3413	0.4047619	20	102	309	524	667	4958	0	254	2020-02-29_153726
89	5000	1579	2	0	6	0	40	3119	9.257692	4.830050285188166	22.288769	0.0	40.0	1657.0	7.3615475	4.2253094	22.672176	0.0	3419	3413	3413	0.425	20	102	309	524	667	4960	0	254	2020-02-29_153726
89	5000	1579	2	0	5	0	38	3122	8.797661	4.6277237166327625	22.288769	0.0	38.0	1657.0	7.3615475	4.2253094	22.672176	0.0	3419	3414	3414	0.47368422	20	102	309	524	667	4962	0	254	2020-02-29_153726
90	5000	1579	1	0	4	0	40	3122	8.939883	4.551659861871156	22.288769	0.0	40.0	1657.0	7.3615475	4.2253094	22.672176	0.0	3420	3416	3416	0.45	20	102	309	524	667	4960	0	254	2020-02-29_153726
90	5000	1578	2	0	4	0	37	3125	8.887865	4.618229833898055	22.288769	0.0	37.0	1657.0	7.3615475	4.2253094	22.672176	0.0	3420	3416	3416	0.45945945	20	102	309	524	667	4963	0	254	2020-02-29_153727
90	5000	1578	2	0	4	0	35	3127	8.884338	4.632441333743071	22.288769	0.0	35.0	1657.0	7.3615475	4.2253094	22.672176	0.0	3420	3416	3416	0.42857143	20	102	309	524	667	4965	0	254	2020-02-29_153727
91	5000	1578	2	0	4	0	34	3128	8.96924	4.674385136444	22.288769	0.0	34.0	1657.0	7.3615475	4.2253094	22.672176	0.0	3420	3416	3416	0.44117647	20	102	309	524	667	4966	0	254	2020-02-29_153727
91	5000	1578	2	0	2	0	35	3129	8.813468	4.6865676970000605	22.288769	0.0	35.0	1657.0	7.3615475	4.2253094	22.672176	0.0	3420	3418	3418	0.42857143	20	102	309	524	667	4965	0	254	2020-02-29_153727
91	5000	1578	2	0	1	0	35	3130	8.795526	4.698248175563894	22.288769	0.0	35.0	1657.0	7.3615475	4.2253094	22.672176	0.0	3420	3419	3419	0.37142858	20	102	309	524	667	4965	0	254	2020-02-29_153727
92	5000	1578	2	0	1	0	33	3132	8.741882	4.837479008276685	22.288769	0.0	33.0	1657.0	7.3615475	4.2253094	22.672176	0.0	3420	3419	3419	0.36363637	20	102	309	524	667	4967	0	254	2020-02-29_153727
92	5000	1578	2	0	1	0	32	3133	8.839468	4.881770201254004	22.288769	0.0	32.0	1657.0	7.3615475	4.2253094	22.672176	0.0	3420	3419	3419	0.375	20	102	309	524	667	4968	0	254	2020-02-29_153728
92	5000	1578	2	0	1	0	29	3136	9.039711	5.081684261970089	22.288769	0.0	29.0	1657.0	7.3615475	4.2253094	22.672176	0.0	3420	3419	3419	0.41379312	20	102	309	524	667	4971	0	254	2020-02-29_153728
93	5000	1578	1	0	2	0	27	3138	9.189628	5.043146509986737	22.288769	0.0	27.0	1657.0	7.3615475	4.2253094	22.672176	0.0	3421	3419	3419	0.37037036	20	102	309	524	667	4973	0	254	2020-02-29_153728
93	5000	1578	1	0	2	0	26	3139	9.481043	4.905712511300502	22.288769	0.0	26.0	1657.0	7.3615475	4.2253094	22.672176	0.0	3421	3419	3419	0.30769232	20	102	309	524	667	4974	0	254	2020-02-29_153728
93	5000	1578	1	0	2	0	24	3141	9.102692	4.920298296561747	22.288769	0.0	24.0	1657.0	7.3615475	4.2253094	22.672176	0.0	3421	3419	3419	0.29166666	20	102	309	524	667	4976	0	254	2020-02-29_153728
94	5000	1578	1	0	2	0	22	3143	9.2746725	4.981108453096438	22.288769	0.0	22.0	1657.0	7.3615475	4.2253094	22.672176	0.0	3421	3419	3419	0.3181818	20	102	309	524	667	4978	0	254	2020-02-29_153728
94	5000	1578	1	0	2	0	21	3144	9.266971	5.103982768995324	22.288769	0.0	21.0	1657.0	7.3615475	4.2253094	22.672176	0.0	3421	3419	3419	0.33333334	20	102	309	524	667	4979	0	254	2020-02-29_153729
94	5000	1578	1	0	2	0	21	3144	9.266971	5.103982768995324	22.288769	0.0	21.0	1657.0	7.3615475	4.2253094	22.672176	0.0	3421	3419	3419	0.33333334	20	102	309	524	667	4979	0	254	2020-02-29_153729
95	5000	1578	1	0	2	0	19	3146	8.893911	5.138961754817841	22.288769	0.0	19.0	1657.0	7.3615475	4.2253094	22.672176	0.0	3421	3419	3419	0.2631579	20	102	309	524	667	4981	0	254	2020-02-29_153729
95	5000	1578	1	0	2	0	17	3147	8.021542	4.190320332010821	13.617966	0.0	17.0	1657.0	7.3615475	4.2253094	22.672176	0.0	3421	3419	3419	0.23529412	20	102	309	524	667	4983	0	255	2020-02-29_153729
95	5000	1578	1	0	2	0	17	3147	8.021542	4.190320332010821	13.617966	0.0	17.0	1657.0	7.3615475	4.2253094	22.672176	0.0	3421	3419	3419	0.23529412	20	102	309	524	667	4983	0	255	2020-02-29_153729
96	5000	1578	1	0	2	0	16	3148	7.9159274	4.304312189429603	13.617966	0.0	16.0	1657.0	7.3615475	4.2253094	22.672176	0.0	3421	3419	3419	0.25	20	102	309	524	667	4984	0	255	2020-02-29_153729
96	5000	1578	1	0	2	0	16	3148	7.9159274	4.304312189429603	13.617966	0.0	16.0	1657.0	7.3615475	4.2253094	22.672176	0.0	3421	3419	3419	0.25	20	102	309	524	667	4984	0	255	2020-02-29_153730
96	5000	1578	1	0	2	0	16	3148	7.9159274	4.304312189429603	13.617966	0.0	16.0	1657.0	7.3615475	4.2253094	22.672176	0.0	3421	3419	3419	0.25	20	102	309	524	667	4984	0	255	2020-02-29_153730
97	5000	1578	1	0	1	0	14	3151	8.620501	4.829104623513944	17.554787	0.0	14.0	1657.0	7.3615475	4.2253094	22.672176	0.0	3421	3420	3420	0.2857143	20	102	309	524	667	4986	0	255	2020-02-29_153730
97	5000	1578	1	0	1	0	13	3152	9.16227	4.5620148283212805	17.554787	0.0	13.0	1657.0	7.3615475	4.2253094	22.672176	0.0	3421	3420	3420	0.30769232	20	102	309	524	667	4987	0	255	2020-02-29_153730
97	5000	1578	1	0	1	0	13	3152	9.16227	4.5620148283212805	17.554787	0.0	13.0	1657.0	7.3615475	4.2253094	22.672176	0.0	3421	3420	3420	0.30769232	20	102	309	524	667	4987	0	255	2020-02-29_153730
98	5000	1578	1	0	1	0	11	3154	8.828914	4.895263422267353	17.554787	0.0	11.0	1657.0	7.3615475	4.2253094	22.672176	0.0	3421	3420	3420	0.36363637	20	102	309	524	667	4989	0	255	2020-02-29_153730
98	5000	1578	1	0	1	0	10	3155	8.629397	5.112700054106608	17.554787	0.0	10.0	1657.0	7.3615475	4.2253094	22.672176	0.0	3421	3420	3420	0.3	20	102	309	524	667	4990	0	255	2020-02-29_153731
98	5000	1577	2	0	1	0	9	3156	9.58822	4.3663021275215055	17.554787	4.1390457	9.0	1657.0	7.3615475	4.2253094	22.672176	0.0	3421	3420	3420	0.33333334	20	102	309	524	667	4991	0	255	2020-02-29_153731
99	5000	1576	3	0	1	0	9	3156	9.58822	4.3663021275215055	17.554787	4.1390457	9.0	1657.0	7.3615475	4.2253094	22.672176	0.0	3421	3420	3420	0.33333334	20	102	309	524	667	4991	0	255	2020-02-29_153731
99	5000	1576	3	0	1	0	9	3156	9.58822	4.3663021275215055	17.554787	4.1390457	9.0	1657.0	7.3615475	4.2253094	22.672176	0.0	3421	3420	3420	0.33333334	20	102	309	524	667	4991	0	255	2020-02-29_153731
99	5000	1575	4	0	1	0	9	3156	9.58822	4.3663021275215055	17.554787	4.1390457	9.0	1657.0	7.3615475	4.2253094	22.672176	0.0	3421	3420	3420	0.33333334	20	102	309	524	667	4991	0	255	2020-02-29_153731
100	5000	1575	4	0	0	0	10	3156	9.016209	4.496472989815966	17.554787	3.8681107	10.0	1657.0	7.3615475	4.2253094	22.672176	0.0	3421	3421	3421	0.6	20	102	309	524	667	4990	0	255	2020-02-29_153731
100	5000	1575	4	0	0	0	10	3156	9.016209	4.496472989815966	17.554787	3.8681107	10.0	1657.0	7.3615475	4.2253094	22.672176	0.0	3421	3421	3421	0.6	20	102	309	524	667	4990	0	255	2020-02-29_153732
100	5000	1575	4	0	0	0	10	3156	9.016209	4.496472989815966	17.554787	3.8681107	10.0	1657.0	7.3615475	4.2253094	22.672176	0.0	3421	3421	3421	0.6	20	102	309	524	667	4990	0	255	2020-02-29_153732
101	5000	1574	5	0	0	0	10	3156	9.016209	4.496472989815966	17.554787	3.8681107	10.0	1657.0	7.3615475	4.2253094	22.672176	0.0	3421	3421	3421	0.6	20	102	309	524	667	4990	0	255	2020-02-29_153732
101	5000	1574	5	0	0	0	10	3156	9.016209	4.496472989815966	17.554787	3.8681107	10.0	1657.0	7.3615475	4.2253094	22.672176	0.0	3421	3421	3421	0.6	20	102	309	524	667	4990	0	255	2020-02-29_153732
101	5000	1574	5	0	0	0	10	3156	9.016209	4.496472989815966	17.554787	3.8681107	10.0	1657.0	7.3615475	4.2253094	22.672176	0.0	3421	3421	3421	0.6	20	102	309	524	667	4990	0	255	2020-02-29_153732
102	5000	1574	5	0	0	0	10	3156	9.016209	4.496472989815966	17.554787	3.8681107	10.0	1657.0	7.3615475	4.2253094	22.672176	0.0	3421	3421	3421	0.6	20	102	309	524	667	4990	0	255	2020-02-29_153732
102	5000	1574	5	0	0	0	10	3156	9.016209	4.496472989815966	17.554787	3.8681107	10.0	1657.0	7.3615475	4.2253094	22.672176	0.0	3421	3421	3421	0.6	20	102	309	524	667	4990	0	255	2020-02-29_153733
102	5000	1573	5	0	1	0	10	3156	9.016209	4.496472989815966	17.554787	3.8681107	10.0	1657.0	7.3615475	4.2253094	22.672176	0.0	3422	3421	3421	0.6	20	102	309	524	667	4990	0	255	2020-02-29_153733
103	5000	1573	5	0	1	0	10	3156	9.016209	4.496472989815966	17.554787	3.8681107	10.0	1657.0	7.3615475	4.2253094	22.672176	0.0	3422	3421	3421	0.6	20	102	309	524	667	4990	0	255	2020-02-29_153733
103	5000	1573	5	0	1	0	9	3157	9.189923	4.733504514330013	17.554787	3.8681107	9.0	1657.0	7.3615475	4.2253094	22.672176	0.0	3422	3421	3421	0.6666667	20	102	309	524	667	4991	0	255	2020-02-29_153733
103	5000	1573	4	0	2	0	8	3158	9.254442	5.0560966779664485	17.554787	3.8681107	8.0	1657.0	7.3615475	4.2253094	22.672176	0.0	3423	3421	3421	0.5	20	102	309	524	667	4992	0	255	2020-02-29_153733
104	5000	1573	4	0	2	0	7	3159	8.631082	5.118404890078003	17.554787	3.8681107	7.0	1657.0	7.3615475	4.2253094	22.672176	0.0	3423	3421	3421	0.42857143	20	102	309	524	667	4993	0	255	2020-02-29_153733
104	5000	1573	4	0	2	0	7	3159	8.631082	5.118404890078003	17.554787	3.8681107	7.0	1657.0	7.3615475	4.2253094	22.672176	0.0	3423	3421	3421	0.42857143	20	102	309	524	667	4993	0	255	2020-02-29_153734
104	5000	1573	4	0	2	0	6	3160	8.072946	5.368515005952822	17.554787	3.8681107	6.0	1657.0	7.3615475	4.2253094	22.672176	0.0	3423	3421	3421	0.5	20	102	309	524	667	4994	0	255	2020-02-29_153734
105	5000	1573	4	0	2	0	5	3161	8.582907	5.8374426763362495	17.554787	3.8681107	5.0	1657.0	7.3615475	4.2253094	22.672176	0.0	3423	3421	3421	0.6	20	102	309	524	667	4995	0	255	2020-02-29_153734
105	5000	1573	4	0	2	0	5	3161	8.582907	5.8374426763362495	17.554787	3.8681107	5.0	1657.0	7.3615475	4.2253094	22.672176	0.0	3423	3421	3421	0.6	20	102	309	524	667	4995	0	255	2020-02-29_153734
105	5000	1573	4	0	2	0	5	3161	8.582907	5.8374426763362495	17.554787	3.8681107	5.0	1657.0	7.3615475	4.2253094	22.672176	0.0	3423	3421	3421	0.6	20	102	309	524	667	4995	0	255	2020-02-29_153734
106	5000	1573	4	0	2	0	4	3162	7.9025383	6.507557510198058	17.554787	3.8681107	4.0	1657.0	7.3615475	4.2253094	22.672176	0.0	3423	3421	3421	0.75	20	102	309	524	667	4996	0	255	2020-02-29_153734
106	5000	1573	4	0	2	0	4	3162	7.9025383	6.507557510198058	17.554787	3.8681107	4.0	1657.0	7.3615475	4.2253094	22.672176	0.0	3423	3421	3421	0.75	20	102	309	524	667	4996	0	255	2020-02-29_153735
106	5000	1573	4	0	2	0	4	3162	7.9025383	6.507557510198058	17.554787	3.8681107	4.0	1657.0	7.3615475	4.2253094	22.672176	0.0	3423	3421	3421	0.75	20	102	309	524	667	4996	0	255	2020-02-29_153735
107	5000	1573	3	0	3	0	3	3163	8.520648	7.824966615843323	17.554787	3.8681107	3.0	1657.0	7.3615475	4.2253094	22.672176	0.0	3424	3421	3421	1.0	20	102	309	524	667	4997	0	255	2020-02-29_153735
107	5000	1573	3	0	3	0	3	3163	8.520648	7.824966615843323	17.554787	3.8681107	3.0	1657.0	7.3615475	4.2253094	22.672176	0.0	3424	3421	3421	1.0	20	102	309	524	667	4997	0	255	2020-02-29_153735
107	5000	1573	2	0	4	0	2	3164	10.711449	9.677941510459897	17.554787	3.8681107	2.0	1657.0	7.3615475	4.2253094	22.672176	0.0	3425	3421	3421	1.5	20	102	309	524	667	4998	0	255	2020-02-29_153735
108	5000	1573	1	0	5	0	2	3164	10.711449	9.677941510459897	17.554787	3.8681107	2.0	1657.0	7.3615475	4.2253094	22.672176	0.0	3426	3421	3421	1.5	20	102	309	524	667	4998	0	255	2020-02-29_153735
108	5000	1573	1	0	5	0	2	3164	10.711449	9.677941510459897	17.554787	3.8681107	2.0	1657.0	7.3615475	4.2253094	22.672176	0.0	3426	3421	3421	1.5	20	102	309	524	667	4998	0	255	2020-02-29_153736
108	5000	1573	1	0	5	0	2	3164	10.711449	9.677941510459897	17.554787	3.8681107	2.0	1657.0	7.3615475	4.2253094	22.672176	0.0	3426	3421	3421	1.5	20	102	309	524	667	4998	0	255	2020-02-29_153736
109	5000	1573	1	0	5	0	2	3164	10.711449	9.677941510459897	17.554787	3.8681107	2.0	1657.0	7.3615475	4.2253094	22.672176	0.0	3426	3421	3421	1.5	20	102	309	524	667	4998	0	255	2020-02-29_153736
109	5000	1573	0	0	6	0	2	3164	10.711449	9.677941510459897	17.554787	3.8681107	2.0	1657.0	7.3615475	4.2253094	22.672176	0.0	3427	3421	3421	1.5	20	102	309	524	667	4998	0	255	2020-02-29_153736
109	5000	1573	0	0	5	0	3	3164	7.6949515	8.609822505667672	17.554787	1.6619568	3.0	1657.0	7.3615475	4.2253094	22.672176	0.0	3427	3422	3422	1.3333334	20	102	309	524	667	4997	0	255	2020-02-29_153736
110	5000	1573	0	0	5	0	3	3164	7.6949515	8.609822505667672	17.554787	1.6619568	3.0	1657.0	7.3615475	4.2253094	22.672176	0.0	3427	3422	3422	1.3333334	20	102	309	524	667	4997	0	255	2020-02-29_153736
110	5000	1573	0	0	5	0	3	3164	7.6949515	8.609822505667672	17.554787	1.6619568	3.0	1657.0	7.3615475	4.2253094	22.672176	0.0	3427	3422	3422	1.3333334	20	102	309	524	667	4997	0	255	2020-02-29_153736
110	5000	1573	0	0	4	0	4	3164	7.0129814	7.160984122557152	17.554787	1.6619568	4.0	1657.0	7.3615475	4.2253094	22.672176	0.0	3427	3423	3423	1.0	20	102	309	524	667	4996	0	255	2020-02-29_153737
111	5000	1573	0	0	4	0	4	3164	7.0129814	7.160984122557152	17.554787	1.6619568	4.0	1657.0	7.3615475	4.2253094	22.672176	0.0	3427	3423	3423	1.0	20	102	309	524	667	4996	0	255	2020-02-29_153737
111	5000	1573	0	0	4	0	4	3164	7.0129814	7.160984122557152	17.554787	1.6619568	4.0	1657.0	7.3615475	4.2253094	22.672176	0.0	3427	3423	3423	1.0	20	102	309	524	667	4996	0	255	2020-02-29_153737
111	5000	1573	0	0	4	0	4	3164	7.0129814	7.160984122557152	17.554787	1.6619568	4.0	1657.0	7.3615475	4.2253094	22.672176	0.0	3427	3423	3423	1.0	20	102	309	524	667	4996	0	255	2020-02-29_153737
112	5000	1573	0	0	4	0	4	3164	7.0129814	7.160984122557152	17.554787	1.6619568	4.0	1657.0	7.3615475	4.2253094	22.672176	0.0	3427	3423	3423	1.0	20	102	309	524	667	4996	0	255	2020-02-29_153737
112	5000	1573	0	0	4	0	4	3164	7.0129814	7.160984122557152	17.554787	1.6619568	4.0	1657.0	7.3615475	4.2253094	22.672176	0.0	3427	3423	3423	1.0	20	102	309	524	667	4996	0	255	2020-02-29_153737
112	5000	1573	0	0	4	0	4	3164	7.0129814	7.160984122557152	17.554787	1.6619568	4.0	1657.0	7.3615475	4.2253094	22.672176	0.0	3427	3423	3423	1.0	20	102	309	524	667	4996	0	255	2020-02-29_153738
113	5000	1572	1	0	4	0	4	3164	7.0129814	7.160984122557152	17.554787	1.6619568	4.0	1657.0	7.3615475	4.2253094	22.672176	0.0	3427	3423	3423	1.0	20	102	309	524	667	4996	0	255	2020-02-29_153738
113	5000	1572	1	0	4	0	3	3165	3.4990463	1.6831821726293694	4.9670715	1.6619568	3.0	1657.0	7.3615475	4.2253094	22.672176	0.0	3427	3423	3423	1.3333334	20	102	309	524	667	4997	0	255	2020-02-29_153738
113	5000	1572	1	0	4	0	3	3165	3.4990463	1.6831821726293694	4.9670715	1.6619568	3.0	1657.0	7.3615475	4.2253094	22.672176	0.0	3427	3423	3423	1.3333334	20	102	309	524	667	4997	0	255	2020-02-29_153738
114	5000	1572	1	0	3	0	4	3165	3.68161	1.4219891009818455	4.9670715	1.6619568	4.0	1657.0	7.3615475	4.2253094	22.672176	0.0	3427	3424	3424	1.0	20	102	309	524	667	4996	0	255	2020-02-29_153738
114	5000	1572	1	0	3	0	4	3165	3.68161	1.4219891009818455	4.9670715	1.6619568	4.0	1657.0	7.3615475	4.2253094	22.672176	0.0	3427	3424	3424	1.0	20	102	309	524	667	4996	0	255	2020-02-29_153738
114	5000	1572	1	0	2	0	5	3165	4.5033007	2.2118804322774537	7.790062	1.6619568	5.0	1657.0	7.3615475	4.2253094	22.672176	0.0	3427	3425	3425	1.0	20	102	309	524	667	4995	0	255	2020-02-29_153739
115	5000	1572	1	0	1	0	5	3166	7.2304716	6.144025875196013	17.503967	1.6619568	5.0	1657.0	7.3615475	4.2253094	22.672176	0.0	3427	3426	3426	0.8	20	102	309	524	667	4995	0	255	2020-02-29_153739
115	5000	1572	1	0	1	0	5	3166	7.2304716	6.144025875196013	17.503967	1.6619568	5.0	1657.0	7.3615475	4.2253094	22.672176	0.0	3427	3426	3426	0.8	20	102	309	524	667	4995	0	255	2020-02-29_153739
115	5000	1572	1	0	1	0	5	3166	7.2304716	6.144025875196013	17.503967	1.6619568	5.0	1657.0	7.3615475	4.2253094	22.672176	0.0	3427	3426	3426	0.8	20	102	309	524	667	4995	0	255	2020-02-29_153739
116	5000	1572	1	0	1	0	5	3166	7.2304716	6.144025875196013	17.503967	1.6619568	5.0	1657.0	7.3615475	4.2253094	22.672176	0.0	3427	3426	3426	0.8	20	102	309	524	667	4995	0	255	2020-02-29_153739
116	5000	1572	1	0	0	0	6	3166	7.742378	5.636624341400131	17.503967	1.6619568	6.0	1657.0	7.3615475	4.2253094	22.672176	0.0	3427	3427	3427	0.6666667	20	102	309	524	667	4994	0	255	2020-02-29_153739
116	5000	1572	1	0	0	0	6	3166	7.742378	5.636624341400131	17.503967	1.6619568	6.0	1657.0	7.3615475	4.2253094	22.672176	0.0	3427	3427	3427	0.6666667	20	102	309	524	667	4994	0	255	2020-02-29_153740
117	5000	1572	1	0	0	0	6	3166	7.742378	5.636624341400131	17.503967	1.6619568	6.0	1657.0	7.3615475	4.2253094	22.672176	0.0	3427	3427	3427	0.6666667	20	102	309	524	667	4994	0	255	2020-02-29_153740
117	5000	1572	1	0	0	0	6	3166	7.742378	5.636624341400131	17.503967	1.6619568	6.0	1657.0	7.3615475	4.2253094	22.672176	0.0	3427	3427	3427	0.6666667	20	102	309	524	667	4994	0	255	2020-02-29_153740
117	5000	1572	1	0	0	0	6	3166	7.742378	5.636624341400131	17.503967	1.6619568	6.0	1657.0	7.3615475	4.2253094	22.672176	0.0	3427	3427	3427	0.6666667	20	102	309	524	667	4994	0	255	2020-02-29_153740
118	5000	1571	2	0	0	0	6	3166	7.742378	5.636624341400131	17.503967	1.6619568	6.0	1657.0	7.3615475	4.2253094	22.672176	0.0	3427	3427	3427	0.6666667	20	102	309	524	667	4994	0	255	2020-02-29_153740
118	5000	1571	2	0	0	0	6	3166	7.742378	5.636624341400131	17.503967	1.6619568	6.0	1657.0	7.3615475	4.2253094	22.672176	0.0	3427	3427	3427	0.6666667	20	102	309	524	667	4994	0	255	2020-02-29_153740
118	5000	1571	2	0	0	0	6	3166	7.742378	5.636624341400131	17.503967	1.6619568	6.0	1657.0	7.3615475	4.2253094	22.672176	0.0	3427	3427	3427	0.6666667	20	102	309	524	667	4994	0	255	2020-02-29_153740
119	5000	1571	2	0	0	0	6	3166	7.742378	5.636624341400131	17.503967	1.6619568	6.0	1657.0	7.3615475	4.2253094	22.672176	0.0	3427	3427	3427	0.6666667	20	102	309	524	667	4994	0	255	2020-02-29_153741
119	5000	1571	2	0	0	0	6	3166	7.742378	5.636624341400131	17.503967	1.6619568	6.0	1657.0	7.3615475	4.2253094	22.672176	0.0	3427	3427	3427	0.6666667	20	102	309	524	667	4994	0	255	2020-02-29_153741
119	5000	1571	2	0	0	0	6	3166	7.742378	5.636624341400131	17.503967	1.6619568	6.0	1657.0	7.3615475	4.2253094	22.672176	0.0	3427	3427	3427	0.6666667	20	102	309	524	667	4994	0	255	2020-02-29_153741
120	5000	1571	2	0	0	0	6	3166	7.742378	5.636624341400131	17.503967	1.6619568	6.0	1657.0	7.3615475	4.2253094	22.672176	0.0	3427	3427	3427	0.6666667	20	102	309	524	667	4994	0	255	2020-02-29_153741
120	5000	1571	2	0	0	0	6	3166	7.742378	5.636624341400131	17.503967	1.6619568	6.0	1657.0	7.3615475	4.2253094	22.672176	0.0	3427	3427	3427	0.6666667	20	102	309	524	667	4994	0	255	2020-02-29_153741
120	5000	1571	2	0	0	0	6	3166	7.742378	5.636624341400131	17.503967	1.6619568	6.0	1657.0	7.3615475	4.2253094	22.672176	0.0	3427	3427	3427	0.6666667	20	102	309	524	667	4994	0	255	2020-02-29_153741
121	5000	1571	2	0	0	0	6	3166	7.742378	5.636624341400131	17.503967	1.6619568	6.0	1657.0	7.3615475	4.2253094	22.672176	0.0	3427	3427	3427	0.6666667	20	102	309	524	667	4994	0	255	2020-02-29_153742
121	5000	1571	2	0	0	0	6	3166	7.742378	5.636624341400131	17.503967	1.6619568	6.0	1657.0	7.3615475	4.2253094	22.672176	0.0	3427	3427	3427	0.6666667	20	102	309	524	667	4994	0	255	2020-02-29_153742
121	5000	1569	4	0	0	0	6	3166	7.742378	5.636624341400131	17.503967	1.6619568	6.0	1657.0	7.3615475	4.2253094	22.672176	0.0	3427	3427	3427	0.6666667	20	102	309	524	667	4994	0	255	2020-02-29_153742
122	5000	1569	3	0	1	0	6	3166	7.742378	5.636624341400131	17.503967	1.6619568	6.0	1657.0	7.3615475	4.2253094	22.672176	0.0	3428	3427	3427	0.6666667	20	102	309	524	667	4994	0	255	2020-02-29_153742
122	5000	1569	2	0	2	0	6	3166	7.742378	5.636624341400131	17.503967	1.6619568	6.0	1657.0	7.3615475	4.2253094	22.672176	0.0	3429	3427	3427	0.6666667	20	102	309	524	667	4994	0	255	2020-02-29_153742
122	5000	1569	2	0	2	0	6	3166	7.742378	5.636624341400131	17.503967	1.6619568	6.0	1657.0	7.3615475	4.2253094	22.672176	0.0	3429	3427	3427	0.6666667	20	102	309	524	667	4994	0	255	2020-02-29_153742
123	5000	1569	2	0	2	0	5	3166	7.7328415	6.301883343342346	17.503967	1.6619568	5.0	1657.0	7.3615475	4.2253094	22.672176	0.0	3429	3427	3427	0.6	20	102	309	524	667	4995	0	256	2020-02-29_153743
123	5000	1569	2	0	2	0	5	3166	7.7328415	6.301883343342346	17.503967	1.6619568	5.0	1657.0	7.3615475	4.2253094	22.672176	0.0	3429	3427	3427	0.6	20	102	309	524	667	4995	0	256	2020-02-29_153743
123	5000	1569	2	0	2	0	5	3166	7.7328415	6.301883343342346	17.503967	1.6619568	5.0	1657.0	7.3615475	4.2253094	22.672176	0.0	3429	3427	3427	0.6	20	102	309	524	667	4995	0	256	2020-02-29_153743
124	5000	1569	2	0	2	0	5	3166	7.7328415	6.301883343342346	17.503967	1.6619568	5.0	1657.0	7.3615475	4.2253094	22.672176	0.0	3429	3427	3427	0.6	20	102	309	524	667	4995	0	256	2020-02-29_153743
124	5000	1569	2	0	2	0	4	3167	9.250563	6.1314865331102935	17.503967	4.2293015	4.0	1657.0	7.3615475	4.2253094	22.672176	0.0	3429	3427	3427	0.5	20	102	309	524	667	4996	0	256	2020-02-29_153743
124	5000	1569	2	0	2	0	4	3167	9.250563	6.1314865331102935	17.503967	4.2293015	4.0	1657.0	7.3615475	4.2253094	22.672176	0.0	3429	3427	3427	0.5	20	102	309	524	667	4996	0	256	2020-02-29_153743
125	5000	1568	3	0	2	0	4	3167	9.250563	6.1314865331102935	17.503967	4.2293015	4.0	1657.0	7.3615475	4.2253094	22.672176	0.0	3429	3427	3427	0.5	20	102	309	524	667	4996	0	256	2020-02-29_153744
125	5000	1568	3	0	2	0	3	3168	10.678393	6.645336104619493	17.503967	4.2293015	3.0	1657.0	7.3615475	4.2253094	22.672176	0.0	3429	3427	3427	0.6666667	20	102	309	524	667	4997	0	256	2020-02-29_153744
125	5000	1568	3	0	2	0	3	3168	10.678393	6.645336104619493	17.503967	4.2293015	3.0	1657.0	7.3615475	4.2253094	22.672176	0.0	3429	3427	3427	0.6666667	20	102	309	524	667	4997	0	256	2020-02-29_153744
126	5000	1568	3	0	2	0	3	3168	10.678393	6.645336104619493	17.503967	4.2293015	3.0	1657.0	7.3615475	4.2253094	22.672176	0.0	3429	3427	3427	0.6666667	20	102	309	524	667	4997	0	256	2020-02-29_153744
126	5000	1568	2	0	3	0	3	3168	10.678393	6.645336104619493	17.503967	4.2293015	3.0	1657.0	7.3615475	4.2253094	22.672176	0.0	3430	3427	3427	0.6666667	20	102	309	524	667	4997	0	256	2020-02-29_153744
126	5000	1568	2	0	3	0	3	3168	10.678393	6.645336104619493	17.503967	4.2293015	3.0	1657.0	7.3615475	4.2253094	22.672176	0.0	3430	3427	3427	0.6666667	20	102	309	524	667	4997	0	256	2020-02-29_153744
127	5000	1568	1	0	4	0	3	3168	10.678393	6.645336104619493	17.503967	4.2293015	3.0	1657.0	7.3615475	4.2253094	22.672176	0.0	3431	3427	3427	0.6666667	20	102	309	524	667	4997	0	256	2020-02-29_153745
127	5000	1568	1	0	4	0	3	3168	10.678393	6.645336104619493	17.503967	4.2293015	3.0	1657.0	7.3615475	4.2253094	22.672176	0.0	3431	3427	3427	0.6666667	20	102	309	524	667	4997	0	256	2020-02-29_153745
127	5000	1568	1	0	4	0	2	3168	13.902939	5.09262334615239	17.503967	10.30191	2.0	1657.0	7.3615475	4.2253094	22.672176	0.0	3431	3427	3427	1.0	20	102	309	524	667	4998	0	257	2020-02-29_153745
128	5000	1568	1	0	4	0	2	3168	13.902939	5.09262334615239	17.503967	10.30191	2.0	1657.0	7.3615475	4.2253094	22.672176	0.0	3431	3427	3427	1.0	20	102	309	524	667	4998	0	257	2020-02-29_153745
128	5000	1568	1	0	4	0	2	3168	13.902939	5.09262334615239	17.503967	10.30191	2.0	1657.0	7.3615475	4.2253094	22.672176	0.0	3431	3427	3427	1.0	20	102	309	524	667	4998	0	257	2020-02-29_153745
128	5000	1568	1	0	3	0	3	3168	9.268626	8.79761172744817	17.503967	0.0	3.0	1657.0	7.3615475	4.2253094	22.672176	0.0	3431	3428	3428	0.6666667	20	102	309	524	667	4997	0	257	2020-02-29_153745
129	5000	1568	1	0	3	0	3	3168	9.268626	8.79761172744817	17.503967	0.0	3.0	1657.0	7.3615475	4.2253094	22.672176	0.0	3431	3428	3428	0.6666667	20	102	309	524	667	4997	0	257	2020-02-29_153746
129	5000	1568	1	0	2	0	4	3168	9.236563	7.183506395183252	17.503967	0.0	4.0	1657.0	7.3615475	4.2253094	22.672176	0.0	3431	3429	3429	1.0	20	102	309	524	667	4996	0	257	2020-02-29_153746
129	5000	1568	1	0	2	0	4	3168	9.236563	7.183506395183252	17.503967	0.0	4.0	1657.0	7.3615475	4.2253094	22.672176	0.0	3431	3429	3429	1.0	20	102	309	524	667	4996	0	257	2020-02-29_153746
130	5000	1568	1	0	2	0	4	3168	9.236563	7.183506395183252	17.503967	0.0	4.0	1657.0	7.3615475	4.2253094	22.672176	0.0	3431	3429	3429	1.0	20	102	309	524	667	4996	0	257	2020-02-29_153746
130	5000	1568	1	0	2	0	3	3169	8.881447	8.754855743213172	17.503967	0.0	3.0	1657.0	7.3615475	4.2253094	22.672176	0.0	3431	3429	3429	1.3333334	20	102	309	524	667	4997	0	257	2020-02-29_153746
130	5000	1568	1	0	2	0	2	3169	8.751984	12.377174263499057	17.503967	0.0	2.0	1657.0	7.3615475	4.2253094	22.672176	0.0	3431	3429	3429	1.0	20	102	309	524	667	4998	0	258	2020-02-29_153746
131	5000	1568	1	0	2	0	2	3169	8.751984	12.377174263499057	17.503967	0.0	2.0	1657.0	7.3615475	4.2253094	22.672176	0.0	3431	3429	3429	1.0	20	102	309	524	667	4998	0	258	2020-02-29_153746
131	5000	1568	1	0	2	0	2	3169	8.751984	12.377174263499057	17.503967	0.0	2.0	1657.0	7.3615475	4.2253094	22.672176	0.0	3431	3429	3429	1.0	20	102	309	524	667	4998	0	258	2020-02-29_153747
131	5000	1568	1	0	2	0	2	3169	8.751984	12.377174263499057	17.503967	0.0	2.0	1657.0	7.3615475	4.2253094	22.672176	0.0	3431	3429	3429	1.0	20	102	309	524	667	4998	0	258	2020-02-29_153747
132	5000	1568	1	0	2	0	2	3169	8.751984	12.377174263499057	17.503967	0.0	2.0	1657.0	7.3615475	4.2253094	22.672176	0.0	3431	3429	3429	1.0	20	102	309	524	667	4998	0	258	2020-02-29_153747
132	5000	1568	1	0	2	0	2	3169	8.751984	12.377174263499057	17.503967	0.0	2.0	1657.0	7.3615475	4.2253094	22.672176	0.0	3431	3429	3429	1.0	20	102	309	524	667	4998	0	258	2020-02-29_153747
132	5000	1568	1	0	2	0	2	3169	8.751984	12.377174263499057	17.503967	0.0	2.0	1657.0	7.3615475	4.2253094	22.672176	0.0	3431	3429	3429	1.0	20	102	309	524	667	4998	0	258	2020-02-29_153747
133	5000	1568	1	0	2	0	2	3169	8.751984	12.377174263499057	17.503967	0.0	2.0	1657.0	7.3615475	4.2253094	22.672176	0.0	3431	3429	3429	1.0	20	102	309	524	667	4998	0	258	2020-02-29_153747
133	5000	1568	1	0	1	0	3	3169	7.3706613	9.073112640424997	17.503967	0.0	3.0	1657.0	7.3615475	4.2253094	22.672176	0.0	3431	3430	3430	1.0	20	102	309	524	667	4997	0	258	2020-02-29_153748
133	5000	1568	1	0	1	0	2	3170	2.3040085	3.258360013990769	4.608017	0.0	2.0	1657.0	7.3615475	4.2253094	22.672176	0.0	3431	3430	3430	0.5	20	102	309	524	667	4998	0	258	2020-02-29_153748
134	5000	1568	1	0	0	0	3	3170	4.4946465	4.4390473153036885	8.875923	0.0	3.0	1657.0	7.3615475	4.2253094	22.672176	0.0	3431	3431	3431	0.6666667	20	102	309	524	667	4997	0	258	2020-02-29_153748
134	5000	1568	1	0	0	0	3	3170	4.4946465	4.4390473153036885	8.875923	0.0	3.0	1657.0	7.3615475	4.2253094	22.672176	0.0	3431	3431	3431	0.6666667	20	102	309	524	667	4997	0	258	2020-02-29_153748
134	5000	1568	1	0	0	0	3	3170	4.4946465	4.4390473153036885	8.875923	0.0	3.0	1657.0	7.3615475	4.2253094	22.672176	0.0	3431	3431	3431	0.6666667	20	102	309	524	667	4997	0	258	2020-02-29_153748
135	5000	1568	1	0	0	0	3	3170	4.4946465	4.4390473153036885	8.875923	0.0	3.0	1657.0	7.3615475	4.2253094	22.672176	0.0	3431	3431	3431	0.6666667	20	102	309	524	667	4997	0	258	2020-02-29_153748
135	5000	1568	1	0	0	0	3	3170	4.4946465	4.4390473153036885	8.875923	0.0	3.0	1657.0	7.3615475	4.2253094	22.672176	0.0	3431	3431	3431	0.6666667	20	102	309	524	667	4997	0	258	2020-02-29_153749
135	5000	1568	1	0	0	0	3	3170	4.4946465	4.4390473153036885	8.875923	0.0	3.0	1657.0	7.3615475	4.2253094	22.672176	0.0	3431	3431	3431	0.6666667	20	102	309	524	667	4997	0	258	2020-02-29_153749
136	5000	1568	1	0	0	0	3	3170	4.4946465	4.4390473153036885	8.875923	0.0	3.0	1657.0	7.3615475	4.2253094	22.672176	0.0	3431	3431	3431	0.6666667	20	102	309	524	667	4997	0	258	2020-02-29_153749
136	5000	1568	1	0	0	0	3	3170	4.4946465	4.4390473153036885	8.875923	0.0	3.0	1657.0	7.3615475	4.2253094	22.672176	0.0	3431	3431	3431	0.6666667	20	102	309	524	667	4997	0	258	2020-02-29_153749
136	5000	1568	1	0	0	0	3	3170	4.4946465	4.4390473153036885	8.875923	0.0	3.0	1657.0	7.3615475	4.2253094	22.672176	0.0	3431	3431	3431	0.6666667	20	102	309	524	667	4997	0	258	2020-02-29_153749
137	5000	1568	1	0	0	0	3	3170	4.4946465	4.4390473153036885	8.875923	0.0	3.0	1657.0	7.3615475	4.2253094	22.672176	0.0	3431	3431	3431	0.6666667	20	102	309	524	667	4997	0	258	2020-02-29_153749
137	5000	1568	1	0	0	0	3	3170	4.4946465	4.4390473153036885	8.875923	0.0	3.0	1657.0	7.3615475	4.2253094	22.672176	0.0	3431	3431	3431	0.6666667	20	102	309	524	667	4997	0	258	2020-02-29_153750
137	5000	1568	0	0	1	0	3	3170	4.4946465	4.4390473153036885	8.875923	0.0	3.0	1657.0	7.3615475	4.2253094	22.672176	0.0	3432	3431	3431	0.6666667	20	102	309	524	667	4997	0	258	2020-02-29_153750
138	5000	1568	0	0	1	0	3	3170	4.4946465	4.4390473153036885	8.875923	0.0	3.0	1657.0	7.3615475	4.2253094	22.672176	0.0	3432	3431	3431	0.6666667	20	102	309	524	667	4997	0	258	2020-02-29_153750
138	5000	1568	0	0	1	0	3	3170	4.4946465	4.4390473153036885	8.875923	0.0	3.0	1657.0	7.3615475	4.2253094	22.672176	0.0	3432	3431	3431	0.6666667	20	102	309	524	667	4997	0	258	2020-02-29_153750
138	5000	1568	0	0	1	0	3	3170	4.4946465	4.4390473153036885	8.875923	0.0	3.0	1657.0	7.3615475	4.2253094	22.672176	0.0	3432	3431	3431	0.6666667	20	102	309	524	667	4997	0	258	2020-02-29_153750
139	5000	1568	0	0	1	0	3	3170	4.4946465	4.4390473153036885	8.875923	0.0	3.0	1657.0	7.3615475	4.2253094	22.672176	0.0	3432	3431	3431	0.6666667	20	102	309	524	667	4997	0	258	2020-02-29_153750
139	5000	1568	0	0	1	0	3	3170	4.4946465	4.4390473153036885	8.875923	0.0	3.0	1657.0	7.3615475	4.2253094	22.672176	0.0	3432	3431	3431	0.6666667	20	102	309	524	667	4997	0	258	2020-02-29_153751
139	5000	1568	0	0	1	0	3	3170	4.4946465	4.4390473153036885	8.875923	0.0	3.0	1657.0	7.3615475	4.2253094	22.672176	0.0	3432	3431	3431	0.6666667	20	102	309	524	667	4997	0	258	2020-02-29_153751
140	5000	1568	0	0	1	0	3	3170	4.4946465	4.4390473153036885	8.875923	0.0	3.0	1657.0	7.3615475	4.2253094	22.672176	0.0	3432	3431	3431	0.6666667	20	102	309	524	667	4997	0	258	2020-02-29_153751
140	5000	1568	0	0	1	0	3	3170	4.4946465	4.4390473153036885	8.875923	0.0	3.0	1657.0	7.3615475	4.2253094	22.672176	0.0	3432	3431	3431	0.6666667	20	102	309	524	667	4997	0	258	2020-02-29_153751
140	5000	1568	0	0	1	0	3	3170	4.4946465	4.4390473153036885	8.875923	0.0	3.0	1657.0	7.3615475	4.2253094	22.672176	0.0	3432	3431	3431	0.6666667	20	102	309	524	667	4997	0	258	2020-02-29_153751
141	5000	1568	0	0	1	0	3	3170	4.4946465	4.4390473153036885	8.875923	0.0	3.0	1657.0	7.3615475	4.2253094	22.672176	0.0	3432	3431	3431	0.6666667	20	102	309	524	667	4997	0	258	2020-02-29_153751
141	5000	1568	0	0	1	0	3	3170	4.4946465	4.4390473153036885	8.875923	0.0	3.0	1657.0	7.3615475	4.2253094	22.672176	0.0	3432	3431	3431	0.6666667	20	102	309	524	667	4997	0	258	2020-02-29_153752
141	5000	1568	0	0	1	0	3	3170	4.4946465	4.4390473153036885	8.875923	0.0	3.0	1657.0	7.3615475	4.2253094	22.672176	0.0	3432	3431	3431	0.6666667	20	102	309	524	667	4997	0	258	2020-02-29_153752
142	5000	1568	0	0	1	0	3	3170	4.4946465	4.4390473153036885	8.875923	0.0	3.0	1657.0	7.3615475	4.2253094	22.672176	0.0	3432	3431	3431	0.6666667	20	102	309	524	667	4997	0	258	2020-02-29_153752
142	5000	1568	0	0	1	0	3	3170	4.4946465	4.4390473153036885	8.875923	0.0	3.0	1657.0	7.3615475	4.2253094	22.672176	0.0	3432	3431	3431	0.6666667	20	102	309	524	667	4997	0	258	2020-02-29_153752
142	5000	1568	0	0	1	0	2	3171	6.74197	3.0178653913628657	8.875923	4.608017	2.0	1657.0	7.3615475	4.2253094	22.672176	0.0	3432	3431	3431	1.0	20	102	309	524	667	4998	0	258	2020-02-29_153752
143	5000	1568	0	0	1	0	2	3171	6.74197	3.0178653913628657	8.875923	4.608017	2.0	1657.0	7.3615475	4.2253094	22.672176	0.0	3432	3431	3431	1.0	20	102	309	524	667	4998	0	258	2020-02-29_153752
143	5000	1568	0	0	1	0	2	3171	6.74197	3.0178653913628657	8.875923	4.608017	2.0	1657.0	7.3615475	4.2253094	22.672176	0.0	3432	3431	3431	1.0	20	102	309	524	667	4998	0	258	2020-02-29_153753
143	5000	1568	0	0	1	0	2	3171	6.74197	3.0178653913628657	8.875923	4.608017	2.0	1657.0	7.3615475	4.2253094	22.672176	0.0	3432	3431	3431	1.0	20	102	309	524	667	4998	0	258	2020-02-29_153753
144	5000	1568	0	0	1	0	2	3171	6.74197	3.0178653913628657	8.875923	4.608017	2.0	1657.0	7.3615475	4.2253094	22.672176	0.0	3432	3431	3431	1.0	20	102	309	524	667	4998	0	258	2020-02-29_153753
144	5000	1568	0	0	1	0	2	3171	6.74197	3.0178653913628657	8.875923	4.608017	2.0	1657.0	7.3615475	4.2253094	22.672176	0.0	3432	3431	3431	1.0	20	102	309	524	667	4998	0	258	2020-02-29_153753
144	5000	1568	0	0	0	0	3	3171	8.701312	4.0088422318718235	12.619995	4.608017	3.0	1657.0	7.3615475	4.2253094	22.672176	0.0	3432	3432	3432	0.6666667	20	102	309	524	667	4997	0	258	2020-02-29_153753
145	5000	1568	0	0	0	0	3	3171	8.701312	4.0088422318718235	12.619995	4.608017	3.0	1657.0	7.3615475	4.2253094	22.672176	0.0	3432	3432	3432	0.6666667	20	102	309	524	667	4997	0	258	2020-02-29_153753
145	5000	1568	0	0	0	0	3	3171	8.701312	4.0088422318718235	12.619995	4.608017	3.0	1657.0	7.3615475	4.2253094	22.672176	0.0	3432	3432	3432	0.6666667	20	102	309	524	667	4997	0	258	2020-02-29_153754
145	5000	1568	0	0	0	0	3	3171	8.701312	4.0088422318718235	12.619995	4.608017	3.0	1657.0	7.3615475	4.2253094	22.672176	0.0	3432	3432	3432	0.6666667	20	102	309	524	667	4997	0	258	2020-02-29_153754
146	5000	1568	0	0	0	0	3	3171	8.701312	4.0088422318718235	12.619995	4.608017	3.0	1657.0	7.3615475	4.2253094	22.672176	0.0	3432	3432	3432	0.6666667	20	102	309	524	667	4997	0	258	2020-02-29_153754
146	5000	1568	0	0	0	0	3	3171	8.701312	4.0088422318718235	12.619995	4.608017	3.0	1657.0	7.3615475	4.2253094	22.672176	0.0	3432	3432	3432	0.6666667	20	102	309	524	667	4997	0	258	2020-02-29_153754
146	5000	1568	0	0	0	0	3	3171	8.701312	4.0088422318718235	12.619995	4.608017	3.0	1657.0	7.3615475	4.2253094	22.672176	0.0	3432	3432	3432	0.6666667	20	102	309	524	667	4997	0	258	2020-02-29_153754
147	5000	1568	0	0	0	0	3	3171	8.701312	4.0088422318718235	12.619995	4.608017	3.0	1657.0	7.3615475	4.2253094	22.672176	0.0	3432	3432	3432	0.6666667	20	102	309	524	667	4997	0	258	2020-02-29_153754
147	5000	1568	0	0	0	0	3	3171	8.701312	4.0088422318718235	12.619995	4.608017	3.0	1657.0	7.3615475	4.2253094	22.672176	0.0	3432	3432	3432	0.6666667	20	102	309	524	667	4997	0	258	2020-02-29_153754
147	5000	1568	0	0	0	0	3	3171	8.701312	4.0088422318718235	12.619995	4.608017	3.0	1657.0	7.3615475	4.2253094	22.672176	0.0	3432	3432	3432	0.6666667	20	102	309	524	667	4997	0	258	2020-02-29_153755
148	5000	1568	0	0	0	0	3	3171	8.701312	4.0088422318718235	12.619995	4.608017	3.0	1657.0	7.3615475	4.2253094	22.672176	0.0	3432	3432	3432	0.6666667	20	102	309	524	667	4997	0	258	2020-02-29_153755
148	5000	1568	0	0	0	0	3	3171	8.701312	4.0088422318718235	12.619995	4.608017	3.0	1657.0	7.3615475	4.2253094	22.672176	0.0	3432	3432	3432	0.6666667	20	102	309	524	667	4997	0	258	2020-02-29_153755
148	5000	1568	0	0	0	0	3	3171	8.701312	4.0088422318718235	12.619995	4.608017	3.0	1657.0	7.3615475	4.2253094	22.672176	0.0	3432	3432	3432	0.6666667	20	102	309	524	667	4997	0	258	2020-02-29_153755
149	5000	1568	0	0	0	0	3	3171	8.701312	4.0088422318718235	12.619995	4.608017	3.0	1657.0	7.3615475	4.2253094	22.672176	0.0	3432	3432	3432	0.6666667	20	102	309	524	667	4997	0	258	2020-02-29_153755
149	5000	1568	0	0	0	0	2	3172	10.747959	2.6474586861100255	12.619995	8.875923	2.0	1657.0	7.3615475	4.2253094	22.672176	0.0	3432	3432	3432	0.5	20	102	309	524	667	4998	0	258	2020-02-29_153755
149	5000	1568	0	0	0	0	1	3173	12.619995	NaN	12.619995	12.619995	1.0	1657.0	7.3615475	4.2253094	22.672176	0.0	3432	3432	3432	0.0	20	102	309	524	667	4999	0	258	2020-02-29_153756
150	5000	1568	0	0	0	0	1	3173	12.619995	NaN	12.619995	12.619995	1.0	1657.0	7.3615475	4.2253094	22.672176	0.0	3432	3432	3432	0.0	20	102	309	524	667	4999	0	258	2020-02-29_153756
150	5000	1568	0	0	0	0	1	3173	12.619995	NaN	12.619995	12.619995	1.0	1657.0	7.3615475	4.2253094	22.672176	0.0	3432	3432	3432	0.0	20	102	309	524	667	4999	0	258	2020-02-29_153756
150	5000	1568	0	0	0	0	1	3173	12.619995	NaN	12.619995	12.619995	1.0	1657.0	7.3615475	4.2253094	22.672176	0.0	3432	3432	3432	0.0	20	102	309	524	667	4999	0	258	2020-02-29_153756
151	5000	1568	0	0	0	0	1	3173	12.619995	NaN	12.619995	12.619995	1.0	1657.0	7.3615475	4.2253094	22.672176	0.0	3432	3432	3432	0.0	20	102	309	524	667	4999	0	258	2020-02-29_153756
151	5000	1568	0	0	0	0	1	3173	12.619995	NaN	12.619995	12.619995	1.0	1657.0	7.3615475	4.2253094	22.672176	0.0	3432	3432	3432	0.0	20	102	309	524	667	4999	0	258	2020-02-29_153756
151	5000	1568	0	0	0	0	1	3173	12.619995	NaN	12.619995	12.619995	1.0	1657.0	7.3615475	4.2253094	22.672176	0.0	3432	3432	3432	0.0	20	102	309	524	667	4999	0	258	2020-02-29_153757
152	5000	1568	0	0	0	0	1	3173	12.619995	NaN	12.619995	12.619995	1.0	1657.0	7.3615475	4.2253094	22.672176	0.0	3432	3432	3432	0.0	20	102	309	524	667	4999	0	258	2020-02-29_153757
152	5000	1568	0	0	0	0	1	3173	12.619995	NaN	12.619995	12.619995	1.0	1657.0	7.3615475	4.2253094	22.672176	0.0	3432	3432	3432	0.0	20	102	309	524	667	4999	0	258	2020-02-29_153757
152	5000	1568	0	0	0	0	1	3173	12.619995	NaN	12.619995	12.619995	1.0	1657.0	7.3615475	4.2253094	22.672176	0.0	3432	3432	3432	0.0	20	102	309	524	667	4999	0	258	2020-02-29_153757
153	5000	1568	0	0	0	0	1	3173	12.619995	NaN	12.619995	12.619995	1.0	1657.0	7.3615475	4.2253094	22.672176	0.0	3432	3432	3432	0.0	20	102	309	524	667	4999	0	258	2020-02-29_153757
153	5000	1568	0	0	0	0	1	3173	12.619995	NaN	12.619995	12.619995	1.0	1657.0	7.3615475	4.2253094	22.672176	0.0	3432	3432	3432	0.0	20	102	309	524	667	4999	0	258	2020-02-29_153758
153	5000	1568	0	0	0	0	1	3173	12.619995	NaN	12.619995	12.619995	1.0	1657.0	7.3615475	4.2253094	22.672176	0.0	3432	3432	3432	0.0	20	102	309	524	667	4999	0	258	2020-02-29_153758
154	5000	1568	0	0	0	0	1	3173	12.619995	NaN	12.619995	12.619995	1.0	1657.0	7.3615475	4.2253094	22.672176	0.0	3432	3432	3432	0.0	20	102	309	524	667	4999	0	258	2020-02-29_153758
154	5000	1568	0	0	0	0	1	3173	12.619995	NaN	12.619995	12.619995	1.0	1657.0	7.3615475	4.2253094	22.672176	0.0	3432	3432	3432	0.0	20	102	309	524	667	4999	0	258	2020-02-29_153758
154	5000	1568	0	0	0	0	1	3173	12.619995	NaN	12.619995	12.619995	1.0	1657.0	7.3615475	4.2253094	22.672176	0.0	3432	3432	3432	0.0	20	102	309	524	667	4999	0	258	2020-02-29_153758
155	5000	1568	0	0	0	0	1	3173	12.619995	NaN	12.619995	12.619995	1.0	1657.0	7.3615475	4.2253094	22.672176	0.0	3432	3432	3432	0.0	20	102	309	524	667	4999	0	258	2020-02-29_153759
155	5000	1568	0	0	0	0	1	3173	12.619995	NaN	12.619995	12.619995	1.0	1657.0	7.3615475	4.2253094	22.672176	0.0	3432	3432	3432	0.0	20	102	309	524	667	4999	0	258	2020-02-29_153759
155	5000	1568	0	0	0	0	1	3173	12.619995	NaN	12.619995	12.619995	1.0	1657.0	7.3615475	4.2253094	22.672176	0.0	3432	3432	3432	0.0	20	102	309	524	667	4999	0	258	2020-02-29_153759
156	5000	1568	0	0	0	0	1	3173	12.619995	NaN	12.619995	12.619995	1.0	1657.0	7.3615475	4.2253094	22.672176	0.0	3432	3432	3432	0.0	20	102	309	524	667	4999	0	258	2020-02-29_153759
156	5000	1568	0	0	0	0	1	3173	12.619995	NaN	12.619995	12.619995	1.0	1657.0	7.3615475	4.2253094	22.672176	0.0	3432	3432	3432	0.0	20	102	309	524	667	4999	0	258	2020-02-29_153759
156	5000	1568	0	0	0	0	1	3173	12.619995	NaN	12.619995	12.619995	1.0	1657.0	7.3615475	4.2253094	22.672176	0.0	3432	3432	3432	0.0	20	102	309	524	667	4999	0	258	2020-02-29_153759
157	5000	1568	0	0	0	0	1	3173	12.619995	NaN	12.619995	12.619995	1.0	1657.0	7.3615475	4.2253094	22.672176	0.0	3432	3432	3432	0.0	20	102	309	524	667	4999	0	258	2020-02-29_153800
157	5000	1568	0	0	0	0	1	3173	12.619995	NaN	12.619995	12.619995	1.0	1657.0	7.3615475	4.2253094	22.672176	0.0	3432	3432	3432	0.0	20	102	309	524	667	4999	0	258	2020-02-29_153800
157	5000	1568	0	0	0	0	1	3173	12.619995	NaN	12.619995	12.619995	1.0	1657.0	7.3615475	4.2253094	22.672176	0.0	3432	3432	3432	0.0	20	102	309	524	667	4999	0	258	2020-02-29_153800
158	5000	1568	0	0	0	0	1	3173	12.619995	NaN	12.619995	12.619995	1.0	1657.0	7.3615475	4.2253094	22.672176	0.0	3432	3432	3432	0.0	20	102	309	524	667	4999	0	258	2020-02-29_153800
158	5000	1568	0	0	0	0	1	3173	12.619995	NaN	12.619995	12.619995	1.0	1657.0	7.3615475	4.2253094	22.672176	0.0	3432	3432	3432	0.0	20	102	309	524	667	4999	0	258	2020-02-29_153800
158	5000	1568	0	0	0	0	1	3173	12.619995	NaN	12.619995	12.619995	1.0	1657.0	7.3615475	4.2253094	22.672176	0.0	3432	3432	3432	0.0	20	102	309	524	667	4999	0	258	2020-02-29_153800
159	5000	1568	0	0	0	0	1	3173	12.619995	NaN	12.619995	12.619995	1.0	1657.0	7.3615475	4.2253094	22.672176	0.0	3432	3432	3432	0.0	20	102	309	524	667	4999	0	258	2020-02-29_153801
159	5000	1568	0	0	0	0	0	3174	NaN	-0.0	9999.0	9999.0	0.0	1657.0	7.3615475	4.2253094	22.672176	0.0	3432	3432	3432	0.0	20	102	309	524	667	5000	0	258	2020-02-29_153801
159	5000	1568	0	0	0	0	0	3174	NaN	-0.0	9999.0	9999.0	0.0	1657.0	7.3615475	4.2253094	22.672176	0.0	3432	3432	3432	0.0	20	102	309	524	667	5000	0	258	2020-02-29_153801
160	5000	1568	0	0	0	0	0	3174	NaN	-0.0	9999.0	9999.0	0.0	1657.0	7.3615475	4.2253094	22.672176	0.0	3432	3432	3432	0.0	20	102	309	524	667	5000	0	258	2020-02-29_153801
160	5000	1568	0	0	0	0	0	3174	NaN	-0.0	9999.0	9999.0	0.0	1657.0	7.3615475	4.2253094	22.672176	0.0	3432	3432	3432	0.0	20	102	309	524	667	5000	0	258	2020-02-29_153801
160	5000	1568	0	0	0	0	0	3174	NaN	-0.0	9999.0	9999.0	0.0	1657.0	7.3615475	4.2253094	22.672176	0.0	3432	3432	3432	0.0	20	102	309	524	667	5000	0	258	2020-02-29_153801
161	5000	1568	0	0	0	0	0	3174	NaN	-0.0	9999.0	9999.0	0.0	1657.0	7.3615475	4.2253094	22.672176	0.0	3432	3432	3432	0.0	20	102	309	524	667	5000	0	258	2020-02-29_153801
161	5000	1568	0	0	0	0	0	3174	NaN	-0.0	9999.0	9999.0	0.0	1657.0	7.3615475	4.2253094	22.672176	0.0	3432	3432	3432	0.0	20	102	309	524	667	5000	0	258	2020-02-29_153802
161	5000	1568	0	0	0	0	0	3174	NaN	-0.0	9999.0	9999.0	0.0	1657.0	7.3615475	4.2253094	22.672176	0.0	3432	3432	3432	0.0	20	102	309	524	667	5000	0	258	2020-02-29_153802
162	5000	1568	0	0	0	0	0	3174	NaN	-0.0	9999.0	9999.0	0.0	1657.0	7.3615475	4.2253094	22.672176	0.0	3432	3432	3432	0.0	20	102	309	524	667	5000	0	258	2020-02-29_153802
162	5000	1568	0	0	0	0	0	3174	NaN	-0.0	9999.0	9999.0	0.0	1657.0	7.3615475	4.2253094	22.672176	0.0	3432	3432	3432	0.0	20	102	309	524	667	5000	0	258	2020-02-29_153802
162	5000	1568	0	0	0	0	0	3174	NaN	-0.0	9999.0	9999.0	0.0	1657.0	7.3615475	4.2253094	22.672176	0.0	3432	3432	3432	0.0	20	102	309	524	667	5000	0	258	2020-02-29_153802
163	5000	1568	0	0	0	0	0	3174	NaN	-0.0	9999.0	9999.0	0.0	1657.0	7.3615475	4.2253094	22.672176	0.0	3432	3432	3432	0.0	20	102	309	524	667	5000	0	258	2020-02-29_153802
163	5000	1568	0	0	0	0	0	3174	NaN	-0.0	9999.0	9999.0	0.0	1657.0	7.3615475	4.2253094	22.672176	0.0	3432	3432	3432	0.0	20	102	309	524	667	5000	0	258	2020-02-29_153803
163	5000	1568	0	0	0	0	0	3174	NaN	-0.0	9999.0	9999.0	0.0	1657.0	7.3615475	4.2253094	22.672176	0.0	3432	3432	3432	0.0	20	102	309	524	667	5000	0	258	2020-02-29_153803
164	5000	1568	0	0	0	0	0	3174	NaN	-0.0	9999.0	9999.0	0.0	1657.0	7.3615475	4.2253094	22.672176	0.0	3432	3432	3432	0.0	20	102	309	524	667	5000	0	258	2020-02-29_153803
164	5000	1568	0	0	0	0	0	3174	NaN	-0.0	9999.0	9999.0	0.0	1657.0	7.3615475	4.2253094	22.672176	0.0	3432	3432	3432	0.0	20	102	309	524	667	5000	0	258	2020-02-29_153803
164	5000	1568	0	0	0	0	0	3174	NaN	-0.0	9999.0	9999.0	0.0	1657.0	7.3615475	4.2253094	22.672176	0.0	3432	3432	3432	0.0	20	102	309	524	667	5000	0	258	2020-02-29_153803
165	5000	1568	0	0	0	0	0	3174	NaN	-0.0	9999.0	9999.0	0.0	1657.0	7.3615475	4.2253094	22.672176	0.0	3432	3432	3432	0.0	20	102	309	524	667	5000	0	258	2020-02-29_153803
165	5000	1568	0	0	0	0	0	3174	NaN	-0.0	9999.0	9999.0	0.0	1657.0	7.3615475	4.2253094	22.672176	0.0	3432	3432	3432	0.0	20	102	309	524	667	5000	0	258	2020-02-29_153804
165	5000	1568	0	0	0	0	0	3174	NaN	-0.0	9999.0	9999.0	0.0	1657.0	7.3615475	4.2253094	22.672176	0.0	3432	3432	3432	0.0	20	102	309	524	667	5000	0	258	2020-02-29_153804
166	5000	1568	0	0	0	0	0	3174	NaN	-0.0	9999.0	9999.0	0.0	1657.0	7.3615475	4.2253094	22.672176	0.0	3432	3432	3432	0.0	20	102	309	524	667	5000	0	258	2020-02-29_153804
166	5000	1568	0	0	0	0	0	3174	NaN	-0.0	9999.0	9999.0	0.0	1657.0	7.3615475	4.2253094	22.672176	0.0	3432	3432	3432	0.0	20	102	309	524	667	5000	0	258	2020-02-29_153804
166	5000	1568	0	0	0	0	0	3174	NaN	-0.0	9999.0	9999.0	0.0	1657.0	7.3615475	4.2253094	22.672176	0.0	3432	3432	3432	0.0	20	102	309	524	667	5000	0	258	2020-02-29_153804
167	5000	1568	0	0	0	0	0	3174	NaN	-0.0	9999.0	9999.0	0.0	1657.0	7.3615475	4.2253094	22.672176	0.0	3432	3432	3432	0.0	20	102	309	524	667	5000	0	258	2020-02-29_153804
167	5000	1568	0	0	0	0	0	3174	NaN	-0.0	9999.0	9999.0	0.0	1657.0	7.3615475	4.2253094	22.672176	0.0	3432	3432	3432	0.0	20	102	309	524	667	5000	0	258	2020-02-29_153804
167	5000	1568	0	0	0	0	0	3174	NaN	-0.0	9999.0	9999.0	0.0	1657.0	7.3615475	4.2253094	22.672176	0.0	3432	3432	3432	0.0	20	102	309	524	667	5000	0	258	2020-02-29_153805
168	5000	1568	0	0	0	0	0	3174	NaN	-0.0	9999.0	9999.0	0.0	1657.0	7.3615475	4.2253094	22.672176	0.0	3432	3432	3432	0.0	20	102	309	524	667	5000	0	258	2020-02-29_153805
168	5000	1568	0	0	0	0	0	3174	NaN	-0.0	9999.0	9999.0	0.0	1657.0	7.3615475	4.2253094	22.672176	0.0	3432	3432	3432	0.0	20	102	309	524	667	5000	0	258	2020-02-29_153805
168	5000	1568	0	0	0	0	0	3174	NaN	-0.0	9999.0	9999.0	0.0	1657.0	7.3615475	4.2253094	22.672176	0.0	3432	3432	3432	0.0	20	102	309	524	667	5000	0	258	2020-02-29_153805
169	5000	1568	0	0	0	0	0	3174	NaN	-0.0	9999.0	9999.0	0.0	1657.0	7.3615475	4.2253094	22.672176	0.0	3432	3432	3432	0.0	20	102	309	524	667	5000	0	258	2020-02-29_153805
