# Supplementary material for: Discrete simulation analysis of COVID-19 and prediction of isolation bed numbers
Source: PeerJ. 2021 Jun 23;9:e11629. doi: 10.7717/peerj.11629 (PMC8234972; doi:10.7717/peerj.11629)
Supplement: Supplemental Information 3 [file peerj-09-11629-s003.zip › raw_data/Hospital response time_output_2020-02-29_153816.csv]

worldTime(Day)	CITY_PERSON_SIZE	NORMAL	SHADOW	SUPER	CONFIRMED	DIAGNOSIS	FREEZE	CURED	shadow_average	shadow_std	shadow_max	shadow_min	real_countTmp	max_count	count_shadow_average	count_shadow_std	count_shadow_max	count_shadow_min	sum_confirmed_mark	sum_diagnosis_mark	sum_freeze_mark	r0	G1num	G2num	G3Num	G4Num	G5Num	BED_CanUse	BED_Need	DEATH	recordTime
0	5000	4978	22	0	0	0	0	0	NaN	-0.0	9999.0	9999.0	0.0	0.0	NaN	-0.0	9999.0	9999.0	0	0	0	0.0	0	0	0	0	0	5000	0	0	2020-02-29_153818
0	5000	4965	32	0	3	0	0	0	NaN	-0.0	9999.0	9999.0	0.0	0.0	NaN	-0.0	9999.0	9999.0	3	0	0	0.0	0	0	0	0	0	5000	0	0	2020-02-29_153818
0	5000	4958	39	0	3	0	0	0	NaN	-0.0	9999.0	9999.0	0.0	0.0	NaN	-0.0	9999.0	9999.0	3	0	0	0.0	0	0	0	0	0	5000	0	0	2020-02-29_153819
1	5000	4951	45	0	4	0	0	0	NaN	-0.0	9999.0	9999.0	0.0	0.0	NaN	-0.0	9999.0	9999.0	4	0	0	0.0	0	0	0	0	0	5000	0	0	2020-02-29_153819
1	5000	4946	48	0	6	0	0	0	NaN	-0.0	9999.0	9999.0	0.0	0.0	NaN	-0.0	9999.0	9999.0	6	0	0	0.0	0	0	0	0	0	5000	0	0	2020-02-29_153819
1	5000	4941	51	0	8	0	0	0	NaN	-0.0	9999.0	9999.0	0.0	0.0	NaN	-0.0	9999.0	9999.0	8	0	0	0.0	0	0	0	0	0	5000	0	0	2020-02-29_153819
2	5000	4933	58	0	9	0	0	0	NaN	-0.0	9999.0	9999.0	0.0	0.0	NaN	-0.0	9999.0	9999.0	9	0	0	0.0	0	0	0	0	0	5000	0	0	2020-02-29_153820
2	5000	4921	69	0	10	0	0	0	NaN	-0.0	9999.0	9999.0	0.0	0.0	NaN	-0.0	9999.0	9999.0	10	0	0	0.0	0	0	0	0	0	5000	0	0	2020-02-29_153820
2	5000	4903	85	0	12	0	0	0	NaN	-0.0	9999.0	9999.0	0.0	0.0	NaN	-0.0	9999.0	9999.0	12	0	0	0.0	0	0	0	0	0	5000	0	0	2020-02-29_153820
3	5000	4885	100	0	15	0	0	0	NaN	-0.0	9999.0	9999.0	0.0	0.0	NaN	-0.0	9999.0	9999.0	15	0	0	0.0	0	0	0	0	0	5000	0	0	2020-02-29_153820
3	5000	4863	117	0	20	0	0	0	NaN	-0.0	9999.0	9999.0	0.0	0.0	NaN	-0.0	9999.0	9999.0	20	0	0	0.0	0	0	0	0	0	5000	0	0	2020-02-29_153820
3	5000	4840	138	0	22	0	0	0	NaN	-0.0	9999.0	9999.0	0.0	0.0	NaN	-0.0	9999.0	9999.0	22	0	0	0.0	0	0	0	0	0	5000	0	0	2020-02-29_153820
4	5000	4814	162	0	24	0	0	0	NaN	-0.0	9999.0	9999.0	0.0	0.0	NaN	-0.0	9999.0	9999.0	24	0	0	0.0	0	0	0	0	0	5000	0	0	2020-02-29_153821
4	5000	4794	174	0	32	0	0	0	NaN	-0.0	9999.0	9999.0	0.0	0.0	NaN	-0.0	9999.0	9999.0	32	0	0	0.0	0	0	0	0	0	5000	0	0	2020-02-29_153821
4	5000	4769	194	0	37	0	0	0	NaN	-0.0	9999.0	9999.0	0.0	0.0	NaN	-0.0	9999.0	9999.0	37	0	0	0.0	0	0	0	0	0	5000	0	0	2020-02-29_153821
5	5000	4748	204	0	48	0	0	0	NaN	-0.0	9999.0	9999.0	0.0	0.0	NaN	-0.0	9999.0	9999.0	48	0	0	0.0	0	0	0	0	0	5000	0	0	2020-02-29_153821
5	5000	4711	229	0	60	0	0	0	NaN	-0.0	9999.0	9999.0	0.0	0.0	NaN	-0.0	9999.0	9999.0	60	0	0	0.0	0	0	0	0	0	5000	0	0	2020-02-29_153821
5	5000	4690	245	0	65	0	0	0	NaN	-0.0	9999.0	9999.0	0.0	0.0	NaN	-0.0	9999.0	9999.0	65	0	0	0.0	0	0	0	0	0	5000	0	0	2020-02-29_153822
6	5000	4662	269	0	69	0	0	0	NaN	-0.0	9999.0	9999.0	0.0	0.0	NaN	-0.0	9999.0	9999.0	69	0	0	0.0	0	0	0	0	0	5000	0	0	2020-02-29_153822
6	5000	4615	309	0	76	0	0	0	NaN	-0.0	9999.0	9999.0	0.0	0.0	NaN	-0.0	9999.0	9999.0	76	0	0	0.0	0	0	0	0	0	5000	0	0	2020-02-29_153822
6	5000	4585	333	0	82	0	0	0	NaN	-0.0	9999.0	9999.0	0.0	0.0	NaN	-0.0	9999.0	9999.0	82	0	0	0.0	0	0	0	0	0	5000	0	0	2020-02-29_153822
7	5000	4540	368	0	89	0	3	0	0.0	0.0	0.0	0.0	3.0	3.0	0.0	0.0	0.0	0.0	92	3	3	3.6666667	3	0	0	0	0	4997	0	0	2020-02-29_153823
7	5000	4499	397	0	101	0	3	0	0.0	0.0	0.0	0.0	3.0	3.0	0.0	0.0	0.0	0.0	104	3	3	3.6666667	3	0	0	0	0	4997	0	0	2020-02-29_153823
7	5000	4458	425	0	113	0	4	0	0.0	0.0	0.0	0.0	4.0	4.0	0.0	0.0	0.0	0.0	117	4	4	3.75	3	0	0	0	1	4996	0	0	2020-02-29_153823
8	5000	4412	459	0	124	0	5	0	0.0	0.0	0.0	0.0	5.0	5.0	0.0	0.0	0.0	0.0	129	5	5	3.4	3	0	1	0	1	4995	0	0	2020-02-29_153824
8	5000	4364	491	0	138	0	7	0	0.15488279	0.40978131186948025	1.0841795	0.0	7.0	7.0	0.15488279	0.4097813	1.0841795	0.0	145	7	7	2.5714285	4	1	1	0	1	4993	0	0	2020-02-29_153824
8	5000	4321	518	0	153	0	8	0	0.3297416	0.6233273296483565	1.5537534	0.0	8.0	8.0	0.3297416	0.6233273	1.5537534	0.0	161	8	8	2.5	5	1	1	0	1	4992	0	0	2020-02-29_153824
9	5000	4268	558	0	165	0	9	0	0.45446476	0.6928005491747893	1.5537534	0.0	9.0	9.0	0.45446476	0.6928005	1.5537534	0.0	174	9	9	2.6666667	5	2	1	0	1	4991	0	0	2020-02-29_153824
9	5000	4230	581	0	178	0	11	0	0.50179917	0.7051650651498688	1.5537534	0.0	11.0	11.0	0.50179917	0.7051651	1.5537534	0.0	189	11	11	3.0	5	2	2	0	2	4989	0	0	2020-02-29_153825
9	5000	4174	626	0	187	0	13	0	0.6134187	0.8600412387164572	2.4546525	0.0	13.0	13.0	0.6134187	0.86004126	2.4546525	0.0	200	13	13	3.3076923	6	2	3	0	2	4987	0	0	2020-02-29_153825
10	5000	4130	655	0	198	0	17	0	0.6758635	0.9220941897231659	2.6012447	0.0	17.0	17.0	0.6758635	0.92209417	2.6012447	0.0	215	17	17	3.0	6	4	3	1	2	4983	0	0	2020-02-29_153826
10	5000	4069	701	0	210	0	20	0	1.0572164	1.2587518915883826	3.320689	0.0	20.0	20.0	1.0572164	1.2587519	3.320689	0.0	230	20	20	3.0	8	5	3	1	2	4980	0	0	2020-02-29_153826
10	5000	4018	720	0	238	0	24	0	0.98823696	1.1875622381665067	3.320689	0.0	24.0	24.0	0.98823696	1.1875622	3.320689	0.0	262	24	24	2.8333333	8	6	4	2	2	4976	0	0	2020-02-29_153826
11	5000	3961	756	0	256	0	27	0	0.87843287	1.1609229434757833	3.320689	0.0	27.0	27.0	0.87843287	1.1609229	3.320689	0.0	283	27	27	2.7777777	8	7	4	2	2	4973	0	0	2020-02-29_153827
11	5000	3904	777	0	285	0	34	0	0.9444622	1.1981801061240442	4.0306635	0.0	34.0	34.0	0.9444622	1.1981801	4.0306635	0.0	319	34	34	2.8235295	8	10	6	2	4	4966	0	0	2020-02-29_153827
11	5000	3854	802	0	301	0	43	0	0.95407146	1.285378573124731	4.271661	0.0	43.0	43.0	0.95407146	1.2853786	4.271661	0.0	344	43	43	2.8372092	8	12	12	2	5	4957	0	0	2020-02-29_153828
12	5000	3804	818	0	326	0	52	0	1.0447601	1.3929778778581552	4.6293464	0.0	52.0	52.0	1.0447601	1.3929778	4.6293464	0.0	378	52	52	2.75	8	12	15	5	7	4948	0	0	2020-02-29_153828
12	5000	3757	841	0	341	0	61	0	1.2751293	1.5529734301532538	5.141965	0.0	61.0	61.0	1.2751293	1.5529734	5.141965	0.0	402	61	61	2.852459	9	15	16	7	8	4939	0	0	2020-02-29_153828
12	5000	3715	861	0	357	0	67	0	1.4194709	1.6965423201665826	5.638432	0.0	67.0	67.0	1.4194709	1.6965423	5.638432	0.0	424	67	67	3.0149255	10	18	16	8	8	4933	0	0	2020-02-29_153829
13	5000	3651	893	0	384	0	72	0	1.4454598	1.752566227117289	5.7743487	0.0	72.0	72.0	1.4454598	1.7525662	5.7743487	0.0	456	72	72	2.9722223	11	19	17	9	9	4928	0	0	2020-02-29_153829
13	5000	3600	919	0	402	0	79	0	1.4631106	1.7331190630938	5.7743487	0.0	79.0	79.0	1.4631106	1.733119	5.7743487	0.0	481	79	79	2.949367	11	19	18	14	10	4921	0	0	2020-02-29_153830
13	5000	3535	958	0	424	0	83	0	1.4973576	1.7389300903473954	5.7743487	0.0	83.0	83.0	1.4973576	1.7389301	5.7743487	0.0	507	83	83	3.0120482	11	19	19	15	11	4917	0	0	2020-02-29_153830
14	5000	3478	974	0	452	0	94	0	1.633942	1.871539482908933	6.894604	0.0	94.0	94.0	1.633942	1.8715395	6.894604	0.0	548	96	96	2.8085105	12	20	23	20	12	4906	0	2	2020-02-29_153831
14	5000	3421	999	0	471	0	107	0	1.6423008	1.9118247516833995	7.2470727	0.0	107.0	107.0	1.6423008	1.9118247	7.2470727	0.0	580	109	109	2.7570093	13	21	27	24	14	4893	0	2	2020-02-29_153831
14	5000	3356	1027	0	496	0	119	0	1.6418617	1.901448503272901	7.2470727	0.0	119.0	119.0	1.6418617	1.9014485	7.2470727	0.0	617	121	121	2.5966387	13	21	29	25	18	4881	0	2	2020-02-29_153832
15	5000	3297	1052	0	517	0	132	0	1.6899445	1.9853026857378204	7.5168343	0.0	132.0	132.0	1.6899445	1.9853027	7.5168343	0.0	651	134	134	2.5454545	13	23	30	28	21	4868	0	2	2020-02-29_153832
15	5000	3228	1081	0	544	0	145	0	1.8302892	2.067703503299584	7.5168343	0.0	145.0	145.0	1.8302892	2.0677035	7.5168343	0.0	691	147	147	2.4551723	13	23	34	31	24	4855	0	2	2020-02-29_153833
15	5000	3162	1102	0	570	0	164	0	1.8920951	2.095277257704004	7.5168343	0.0	164.0	164.0	1.8920951	2.0952773	7.5168343	0.0	736	166	166	2.402439	13	27	36	34	29	4836	0	2	2020-02-29_153833
16	5000	3117	1099	0	609	0	173	0	1.9943962	2.1620897466221725	7.878112	0.0	173.0	173.0	1.9943962	2.1620898	7.878112	0.0	784	175	175	2.4797688	13	28	37	37	30	4827	0	2	2020-02-29_153833
16	5000	3060	1117	0	634	0	186	0	2.2140489	2.326371422191228	9.261575	0.0	186.0	186.0	2.2140489	2.3263714	9.261575	0.0	823	189	189	2.4731183	15	31	39	39	32	4814	0	3	2020-02-29_153834
16	5000	3009	1122	0	667	0	199	0	2.2384365	2.344145677863347	9.261575	0.0	199.0	199.0	2.2384365	2.3441458	9.261575	0.0	869	202	202	2.437186	15	34	43	41	33	4801	0	3	2020-02-29_153834
17	5000	2964	1119	0	700	0	214	0	2.3473237	2.408942561546776	9.365861	0.0	214.0	214.0	2.3473237	2.4089425	9.365861	0.0	917	217	217	2.327103	15	35	46	43	37	4786	0	3	2020-02-29_153835
17	5000	2923	1120	0	723	0	231	0	2.398294	2.4561612722275443	9.365861	0.0	231.0	231.0	2.398294	2.4561613	9.365861	0.0	957	234	234	2.3246753	15	36	49	50	41	4769	0	3	2020-02-29_153835
17	5000	2876	1114	0	745	0	262	0	2.551364	2.5066067182528324	10.247412	0.0	262.0	262.0	2.551364	2.5066068	10.247412	0.0	1010	265	265	2.278626	15	36	55	58	50	4738	0	3	2020-02-29_153836
18	5000	2829	1120	0	764	0	284	0	2.6817589	2.5969299677827973	10.247412	0.0	284.0	284.0	2.6817589	2.59693	10.247412	0.0	1051	287	287	2.2464788	15	37	62	61	56	4716	0	3	2020-02-29_153836
18	5000	2777	1128	0	774	0	318	0	2.8446214	2.687061540189238	10.972746	0.0	318.0	318.0	2.8446214	2.6870615	10.972746	0.0	1095	321	321	2.2452831	15	40	70	68	64	4682	0	3	2020-02-29_153837
18	5000	2720	1138	0	795	0	344	0	2.900068	2.7361617000268548	10.972746	0.0	344.0	344.0	2.900068	2.7361617	10.972746	0.0	1142	347	347	2.1889534	15	42	72	78	68	4656	0	3	2020-02-29_153837
19	5000	2673	1144	0	803	0	377	0	3.0359042	2.7891755067814206	10.972746	0.0	377.0	377.0	3.0359042	2.7891755	10.972746	0.0	1183	380	380	2.127321	15	45	82	85	73	4623	0	3	2020-02-29_153838
19	5000	2624	1147	0	824	0	400	1	3.078028	2.792002605513529	10.972746	0.0	400.0	400.0	3.078028	2.7920027	10.972746	0.0	1229	405	405	2.07	15	47	86	91	77	4600	0	4	2020-02-29_153838
19	5000	2587	1137	0	848	0	423	1	3.1520875	2.827819133257118	12.03791	0.0	423.0	423.0	3.1520875	2.827819	12.03791	0.0	1276	428	428	2.070922	15	53	87	97	81	4577	0	4	2020-02-29_153839
20	5000	2541	1150	0	848	0	454	2	3.2374027	2.889988184710047	12.907832	0.0	454.0	454.0	3.2374027	2.8899882	12.907832	0.0	1309	461	461	2.017621	16	53	93	110	86	4546	0	5	2020-02-29_153840
20	5000	2505	1129	0	883	0	470	3	3.2718804	2.8841624006981776	12.907832	0.0	470.0	470.0	3.2718804	2.8841624	12.907832	0.0	1366	483	483	1.968085	16	53	97	114	90	4530	0	10	2020-02-29_153840
20	5000	2460	1121	0	908	0	498	3	3.3338242	2.940996078120227	12.907832	0.0	498.0	498.0	3.3338242	2.9409962	12.907832	0.0	1419	511	511	1.9819278	16	55	101	121	93	4502	0	10	2020-02-29_153841
21	5000	2432	1103	0	913	0	537	4	3.509429	3.0441008629950015	13.7300415	0.0	537.0	537.0	3.509429	3.0441008	13.7300415	0.0	1465	552	552	1.9757915	17	55	114	126	102	4463	0	11	2020-02-29_153841
21	5000	2398	1076	0	944	0	567	4	3.5771062	3.084446182125285	14.275284	0.0	567.0	567.0	3.5771062	3.0844462	14.275284	0.0	1526	582	582	1.9717813	18	57	115	135	106	4433	0	11	2020-02-29_153842
21	5000	2365	1060	0	951	0	609	4	3.6768036	3.1456013440281585	14.617173	0.0	609.0	609.0	3.6768036	3.1456013	14.617173	0.0	1575	624	624	1.9113301	19	61	121	144	116	4391	0	11	2020-02-29_153842
22	5000	2334	1037	0	974	0	640	4	3.7520866	3.1943931096324367	14.617173	0.0	640.0	640.0	3.7520866	3.1943932	14.617173	0.0	1629	655	655	1.8859375	19	63	127	149	124	4360	0	11	2020-02-29_153843
22	5000	2302	1026	0	978	0	678	5	3.8250387	3.2237595767544174	14.617173	0.0	678.0	678.0	3.8250387	3.2237597	14.617173	0.0	1672	694	694	1.8333334	19	63	132	158	132	4322	0	11	2020-02-29_153843
22	5000	2276	1007	0	976	0	723	7	3.8820744	3.223394801734898	14.617173	0.0	723.0	723.0	3.8820744	3.2233949	14.617173	0.0	1717	741	741	1.7939142	19	66	135	174	144	4277	0	11	2020-02-29_153844
23	5000	2259	973	0	981	0	767	9	4.0396986	3.3068536102866304	15.815639	0.0	767.0	767.0	4.0396986	3.3068535	15.815639	0.0	1768	787	787	1.7783573	20	67	143	187	151	4233	0	11	2020-02-29_153844
23	5000	2226	960	0	988	0	801	14	4.1353736	3.355877568272547	15.815639	0.0	801.0	801.0	4.1353736	3.3558776	15.815639	0.0	1814	826	826	1.772784	20	71	148	196	158	4199	0	11	2020-02-29_153845
23	5000	2200	934	0	990	0	846	18	4.1866474	3.348449969034836	15.815639	0.0	846.0	846.0	4.1866474	3.34845	15.815639	0.0	1866	876	876	1.7399527	20	73	154	205	177	4154	0	12	2020-02-29_153845
24	5000	2172	912	0	995	0	887	19	4.297352	3.401516626598046	15.815639	0.0	887.0	887.0	4.297352	3.4015167	15.815639	0.0	1916	921	921	1.6944758	20	75	157	212	194	4113	0	15	2020-02-29_153846
24	5000	2148	891	0	997	0	926	21	4.3672004	3.4501665655645035	15.815639	0.0	926.0	926.0	4.3672004	3.4501665	15.815639	0.0	1961	964	964	1.686825	20	76	158	221	211	4074	0	17	2020-02-29_153846
24	5000	2133	864	0	989	0	971	24	4.4812136	3.501490820406797	15.815639	0.0	971.0	971.0	4.4812136	3.5014908	15.815639	0.0	2003	1014	1014	1.6508753	20	78	165	236	221	4029	0	19	2020-02-29_153846
25	5000	2114	844	0	988	0	1007	26	4.5656376	3.5498331648617025	15.815639	0.0	1007.0	1007.0	4.5656376	3.549833	15.815639	0.0	2042	1054	1054	1.6206554	20	79	171	250	230	3993	0	21	2020-02-29_153847
25	5000	2097	822	0	980	0	1048	28	4.6488686	3.5806706464204727	15.815639	0.0	1048.0	1048.0	4.6488686	3.5806706	15.815639	0.0	2081	1101	1101	1.5696565	20	80	176	259	241	3952	0	25	2020-02-29_153847
25	5000	2088	780	0	987	0	1085	35	4.7200775	3.593434195533147	15.815639	0.0	1085.0	1085.0	4.7200775	3.593434	15.815639	0.0	2132	1145	1145	1.5327189	20	80	182	267	251	3915	0	25	2020-02-29_153848
26	5000	2073	762	0	979	0	1123	38	4.768061	3.6116081694504336	15.815639	0.0	1123.0	1123.0	4.768061	3.6116083	15.815639	0.0	2165	1186	1186	1.5200356	20	81	185	272	261	3877	0	25	2020-02-29_153848
26	5000	2054	743	0	969	0	1162	43	4.901235	3.66222525858316	15.815639	0.0	1162.0	1162.0	4.901235	3.6622252	15.815639	0.0	2203	1234	1234	1.4913942	20	82	188	284	271	3838	0	29	2020-02-29_153849
26	5000	2035	723	0	963	0	1202	46	4.9818635	3.705433829953527	16.556091	0.0	1202.0	1202.0	4.9818635	3.7054338	16.556091	0.0	2242	1279	1279	1.4742097	20	83	194	295	276	3798	0	31	2020-02-29_153849
27	5000	2019	702	0	968	0	1220	59	5.0553856	3.7260777700010106	18.228914	0.0	1220.0	1220.0	5.0553856	3.7260778	18.228914	0.0	2279	1311	1311	1.4467213	20	84	197	300	287	3780	0	32	2020-02-29_153850
27	5000	1996	690	0	944	0	1269	68	5.145643	3.748754548836111	18.228914	0.0	1269.0	1269.0	5.145643	3.7487545	18.228914	0.0	2314	1370	1370	1.4192277	20	84	202	314	301	3731	0	33	2020-02-29_153850
27	5000	1975	669	0	934	0	1312	74	5.223538	3.762874754431976	18.228914	0.0	1312.0	1312.0	5.223538	3.7628748	18.228914	0.0	2356	1422	1422	1.3940549	20	84	207	325	309	3688	0	36	2020-02-29_153851
28	5000	1964	648	0	920	0	1344	82	5.3017297	3.780777578555864	18.228914	0.0	1344.0	1344.0	5.3017297	3.7807777	18.228914	0.0	2388	1468	1468	1.3757441	20	84	212	332	321	3656	0	42	2020-02-29_153851
28	5000	1943	641	0	889	0	1392	89	5.408539	3.792977801546872	18.228914	0.0	1392.0	1392.0	5.408539	3.7929778	18.228914	0.0	2416	1527	1527	1.3362069	20	85	216	346	332	3608	0	46	2020-02-29_153852
28	5000	1927	629	0	865	0	1429	102	5.5188437	3.853776461807058	18.228914	0.0	1429.0	1429.0	5.5188437	3.8537765	18.228914	0.0	2444	1579	1579	1.3254024	20	87	221	356	346	3571	0	48	2020-02-29_153852
29	5000	1913	601	0	855	0	1460	118	5.6427655	3.892617814492842	18.228914	0.0	1460.0	1460.0	5.6427655	3.8926177	18.228914	0.0	2486	1631	1631	1.3246576	20	90	223	365	355	3540	0	53	2020-02-29_153853
29	5000	1899	578	0	847	0	1494	127	5.685075	3.9260915756933104	18.228914	0.0	1494.0	1494.0	5.685075	3.9260917	18.228914	0.0	2523	1676	1676	1.2925034	20	90	226	375	367	3506	0	55	2020-02-29_153853
29	5000	1889	560	0	834	0	1520	141	5.7741218	3.9477893872574534	18.789646	0.0	1520.0	1520.0	5.7741218	3.9477894	18.789646	0.0	2551	1717	1717	1.2756579	20	91	230	386	374	3480	0	56	2020-02-29_153854
30	5000	1877	538	0	816	0	1559	150	5.8838615	3.9719680595150946	18.789646	0.0	1559.0	1559.0	5.8838615	3.9719682	18.789646	0.0	2585	1769	1769	1.2463118	20	91	237	399	385	3441	0	60	2020-02-29_153854
30	5000	1865	511	0	802	0	1596	162	5.956039	3.9943626733815627	18.789646	0.0	1596.0	1596.0	5.956039	3.9943626	18.789646	0.0	2624	1822	1822	1.226817	20	91	242	408	396	3404	0	64	2020-02-29_153855
30	5000	1858	494	0	780	0	1628	174	6.022826	4.016821775699586	20.117123	0.0	1628.0	1628.0	6.022826	4.016822	20.117123	0.0	2648	1868	1868	1.2033169	20	92	248	416	412	3372	0	66	2020-02-29_153855
31	5000	1843	483	0	756	0	1662	185	6.0943346	4.019810495417338	20.117123	0.0	1662.0	1662.0	6.0943346	4.0198107	20.117123	0.0	2674	1918	1918	1.185319	20	93	256	424	421	3338	0	71	2020-02-29_153856
31	5000	1835	464	0	737	0	1685	206	6.1499214	4.006405231961743	20.117123	0.0	1685.0	1685.0	6.1499214	4.0064054	20.117123	0.0	2701	1964	1964	1.1626112	20	93	259	431	430	3315	0	73	2020-02-29_153856
31	5000	1828	449	0	719	0	1704	225	6.215687	4.023691113821159	20.117123	0.0	1704.0	1704.0	6.215687	4.023691	20.117123	0.0	2723	2004	2004	1.1396713	20	95	261	435	442	3296	0	75	2020-02-29_153856
32	5000	1817	431	0	709	0	1720	244	6.2770133	4.0191720221827385	20.117123	0.0	1720.0	1720.0	6.2770133	4.019172	20.117123	0.0	2752	2043	2043	1.1145349	20	96	261	439	451	3280	0	79	2020-02-29_153857
32	5000	1805	420	0	690	0	1730	273	6.358084	4.038296949784485	20.117123	0.0	1730.0	1730.0	6.358084	4.038297	20.117123	0.0	2775	2085	2085	1.0924855	20	96	264	448	460	3270	0	82	2020-02-29_153857
32	5000	1787	404	0	677	0	1755	290	6.3982453	4.024989982260801	20.117123	0.0	1755.0	1755.0	6.3982453	4.02499	20.117123	0.0	2809	2132	2132	1.0706552	20	96	267	456	474	3245	0	87	2020-02-29_153858
33	5000	1777	389	0	668	0	1760	318	6.46439	4.018498561462548	20.117123	0.0	1760.0	1760.0	6.46439	4.0184984	20.117123	0.0	2834	2166	2166	1.0659091	20	96	267	464	483	3240	0	88	2020-02-29_153858
33	5000	1772	372	0	652	0	1779	334	6.54536	4.041726390489115	20.117123	0.0	1779.0	1779.0	6.54536	4.0417266	20.117123	0.0	2856	2204	2204	1.0578977	20	96	271	471	491	3221	0	91	2020-02-29_153859
33	5000	1763	357	0	637	0	1792	357	6.6334734	4.060680979853207	20.117123	0.0	1792.0	1792.0	6.6334734	4.060681	20.117123	0.0	2880	2243	2243	1.0507812	20	96	276	476	501	3208	0	94	2020-02-29_153859
34	5000	1750	348	0	623	0	1801	383	6.7194357	4.079904686805559	20.117123	0.0	1801.0	1801.0	6.7194357	4.0799046	20.117123	0.0	2902	2279	2279	1.0316491	20	96	279	479	507	3199	0	95	2020-02-29_153900
34	5000	1741	339	0	603	0	1807	413	6.783139	4.084538937046269	20.117123	0.0	1807.0	1807.0	6.783139	4.084539	20.117123	0.0	2920	2317	2317	1.020476	20	96	282	486	514	3193	0	97	2020-02-29_153900
34	5000	1738	326	0	577	0	1822	436	6.8608384	4.113307681093855	20.117123	0.0	1822.0	1822.0	6.8608384	4.1133075	20.117123	0.0	2936	2359	2359	1.0027442	20	97	283	489	527	3178	0	101	2020-02-29_153901
35	5000	1729	321	0	561	0	1821	464	6.9262686	4.108144365546789	20.117123	0.0	1821.0	1822.0	6.8608384	4.1133075	20.117123	0.0	2950	2389	2389	0.9774849	20	97	286	492	532	3179	0	104	2020-02-29_153901
35	5000	1720	311	0	553	0	1812	499	7.03057	4.139687485993291	23.440681	0.0	1812.0	1822.0	6.8608384	4.1133075	20.117123	0.0	2969	2416	2416	0.95695364	20	97	288	495	541	3188	0	105	2020-02-29_153902
35	5000	1711	298	0	546	0	1819	520	7.101865	4.17481119791159	23.440681	0.0	1819.0	1822.0	6.8608384	4.1133075	20.117123	0.0	2991	2445	2445	0.94337547	20	97	289	497	545	3181	0	106	2020-02-29_153902
36	5000	1703	285	0	525	0	1842	539	7.2025313	4.199629113306442	23.440681	0.0	1842.0	1842.0	7.2025313	4.1996293	23.440681	0.0	3012	2487	2487	0.9277959	20	97	294	506	555	3158	0	106	2020-02-29_153903
36	5000	1698	282	0	496	0	1843	571	7.271024	4.21337548279101	23.440681	0.0	1843.0	1843.0	7.271024	4.2133756	23.440681	0.0	3020	2524	2524	0.9055887	20	98	296	514	562	3157	0	110	2020-02-29_153903
36	5000	1692	270	0	487	0	1828	609	7.3520656	4.21984464784294	23.440681	0.0	1828.0	1843.0	7.271024	4.2133756	23.440681	0.0	3038	2551	2551	0.89934355	20	99	297	514	570	3172	0	114	2020-02-29_153904
37	5000	1687	261	0	466	0	1834	636	7.4493065	4.2597174906295825	23.440681	0.0	1834.0	1843.0	7.271024	4.2133756	23.440681	0.0	3052	2586	2586	0.8953108	20	100	297	521	577	3166	0	116	2020-02-29_153904
37	5000	1679	256	0	441	0	1830	674	7.5614753	4.271653160245521	23.440681	0.0	1830.0	1843.0	7.271024	4.2133756	23.440681	0.0	3065	2624	2624	0.89453554	20	100	301	526	584	3170	0	120	2020-02-29_153905
37	5000	1676	248	0	428	0	1812	713	7.647865	4.290502198886786	23.440681	0.0	1812.0	1843.0	7.271024	4.2133756	23.440681	0.0	3076	2648	2648	0.8785872	20	101	302	530	589	3188	0	123	2020-02-29_153905
38	5000	1670	232	0	423	0	1793	758	7.736836	4.2932368742332825	23.440681	0.0	1793.0	1843.0	7.271024	4.2133756	23.440681	0.0	3098	2675	2675	0.8700502	20	101	303	533	598	3207	0	124	2020-02-29_153906
38	5000	1667	222	0	410	0	1770	801	7.816143	4.298257723189252	23.440681	0.0	1770.0	1843.0	7.271024	4.2133756	23.440681	0.0	3111	2701	2701	0.8559322	20	101	304	536	603	3230	0	130	2020-02-29_153906
38	5000	1664	213	0	400	0	1749	843	7.8957357	4.290944949207447	23.440681	0.0	1749.0	1843.0	7.271024	4.2133756	23.440681	0.0	3123	2723	2723	0.8496283	20	101	304	538	608	3251	0	131	2020-02-29_153907
39	5000	1658	210	0	378	0	1731	888	7.9367857	4.323390092165879	23.440681	0.0	1731.0	1843.0	7.271024	4.2133756	23.440681	0.0	3132	2754	2754	0.83015597	20	101	304	544	613	3269	0	135	2020-02-29_153907
39	5000	1654	197	0	373	0	1702	936	8.032718	4.315038624896721	23.440681	0.0	1702.0	1843.0	7.271024	4.2133756	23.440681	0.0	3149	2776	2776	0.81374854	20	101	307	545	616	3298	0	138	2020-02-29_153908
39	5000	1652	194	0	343	0	1690	981	8.116972	4.3472135717748035	23.440681	0.0	1690.0	1843.0	7.271024	4.2133756	23.440681	0.0	3154	2811	2811	0.7970414	20	101	310	547	624	3310	0	140	2020-02-29_153908
40	5000	1648	185	0	333	0	1671	1019	8.194973	4.3503567516443	23.440681	0.0	1671.0	1843.0	7.271024	4.2133756	23.440681	0.0	3167	2834	2834	0.7887493	20	101	311	550	627	3329	0	144	2020-02-29_153909
40	5000	1644	174	0	326	0	1651	1059	8.269258	4.359167388019467	23.440681	0.0	1651.0	1843.0	7.271024	4.2133756	23.440681	0.0	3182	2856	2856	0.7910357	20	101	311	553	634	3349	0	146	2020-02-29_153909
40	5000	1640	163	0	317	0	1623	1105	8.313833	4.365572117107673	23.440681	0.0	1623.0	1843.0	7.271024	4.2133756	23.440681	0.0	3197	2880	2880	0.7763401	20	101	311	554	644	3377	0	152	2020-02-29_153910
41	5000	1635	160	0	302	0	1605	1144	8.354171	4.3698015118178475	23.440681	0.0	1605.0	1843.0	7.271024	4.2133756	23.440681	0.0	3205	2903	2903	0.7613707	20	101	311	556	648	3395	0	154	2020-02-29_153911
41	5000	1630	155	0	294	0	1580	1184	8.393066	4.383608604654812	23.440681	0.0	1580.0	1843.0	7.271024	4.2133756	23.440681	0.0	3215	2921	2921	0.7493671	20	101	311	556	649	3420	0	157	2020-02-29_153911
41	5000	1628	150	0	285	0	1561	1217	8.4561825	4.390536161453881	23.440681	0.0	1561.0	1843.0	7.271024	4.2133756	23.440681	0.0	3222	2937	2937	0.7309417	20	101	311	557	650	3439	0	159	2020-02-29_153912
42	5000	1624	146	0	280	0	1527	1262	8.513473	4.419217770433434	23.440681	0.0	1527.0	1843.0	7.271024	4.2133756	23.440681	0.0	3230	2950	2950	0.7275704	20	101	311	557	655	3473	0	161	2020-02-29_153912
42	5000	1617	143	0	271	0	1505	1302	8.598801	4.422660623051958	23.440681	0.0	1505.0	1843.0	7.271024	4.2133756	23.440681	0.0	3240	2969	2969	0.7262458	20	101	313	557	662	3495	0	162	2020-02-29_153913
42	5000	1612	137	0	260	0	1475	1352	8.638512	4.431993103132149	23.440681	0.0	1475.0	1843.0	7.271024	4.2133756	23.440681	0.0	3251	2991	2991	0.70779663	20	101	314	561	665	3525	0	164	2020-02-29_153913
43	5000	1607	136	0	245	0	1449	1396	8.7167015	4.423643156315173	23.440681	0.0	1449.0	1843.0	7.271024	4.2133756	23.440681	0.0	3257	3012	3012	0.6942719	20	101	314	563	670	3551	0	167	2020-02-29_153914
43	5000	1606	131	0	243	0	1409	1439	8.759254	4.386417857556864	23.440681	0.0	1409.0	1843.0	7.271024	4.2133756	23.440681	0.0	3263	3020	3020	0.67068845	20	101	315	563	670	3591	0	172	2020-02-29_153914
43	5000	1597	134	0	231	0	1386	1479	8.848688	4.382240407668272	23.440681	0.0	1386.0	1843.0	7.271024	4.2133756	23.440681	0.0	3269	3038	3038	0.67388165	20	101	315	565	673	3614	0	173	2020-02-29_153915
44	5000	1594	127	0	227	0	1351	1524	8.933109	4.408623022549791	23.440681	0.0	1351.0	1843.0	7.271024	4.2133756	23.440681	0.0	3279	3052	3052	0.67135453	20	101	315	567	676	3649	0	177	2020-02-29_153915
44	5000	1590	119	0	224	0	1319	1566	8.9684105	4.424652844620712	23.440681	0.0	1319.0	1843.0	7.271024	4.2133756	23.440681	0.0	3291	3067	3067	0.656558	20	101	315	568	682	3681	0	182	2020-02-29_153916
44	5000	1585	123	0	215	0	1281	1610	8.988499	4.458329435447819	23.440681	0.0	1281.0	1843.0	7.271024	4.2133756	23.440681	0.0	3292	3077	3077	0.6557377	20	101	315	569	682	3719	0	186	2020-02-29_153916
45	5000	1580	118	0	203	0	1255	1656	9.032411	4.454152413688291	23.440681	0.0	1255.0	1843.0	7.271024	4.2133756	23.440681	0.0	3302	3099	3099	0.65418327	20	101	316	570	687	3745	0	188	2020-02-29_153917
45	5000	1579	116	0	194	0	1225	1697	9.100926	4.4582768136598245	23.440681	0.0	1225.0	1843.0	7.271024	4.2133756	23.440681	0.0	3305	3111	3111	0.64816326	20	101	317	572	688	3775	0	189	2020-02-29_153917
45	5000	1574	117	0	185	0	1197	1733	9.101305	4.466053609387033	23.440681	0.0	1197.0	1843.0	7.271024	4.2133756	23.440681	0.0	3309	3124	3124	0.6332498	20	101	318	574	688	3803	0	194	2020-02-29_153918
46	5000	1568	113	0	187	0	1159	1777	9.147086	4.492433332268053	23.440681	0.0	1159.0	1843.0	7.271024	4.2133756	23.440681	0.0	3319	3132	3132	0.6229508	20	101	318	575	691	3841	0	196	2020-02-29_153918
46	5000	1562	114	0	175	0	1141	1812	9.158107	4.508740519658278	23.440681	0.0	1141.0	1843.0	7.271024	4.2133756	23.440681	0.0	3324	3149	3149	0.624014	20	101	318	575	695	3859	0	196	2020-02-29_153919
46	5000	1561	110	0	175	0	1105	1850	9.183809	4.511925260763505	23.440681	0.0	1105.0	1843.0	7.271024	4.2133756	23.440681	0.0	3329	3154	3154	0.61900455	20	101	318	575	695	3895	0	199	2020-02-29_153919
47	5000	1556	113	0	164	0	1082	1883	9.201255	4.510712693905256	23.440681	0.0	1082.0	1843.0	7.271024	4.2133756	23.440681	0.0	3331	3167	3167	0.6109057	20	101	318	575	697	3918	0	202	2020-02-29_153920
47	5000	1554	107	0	156	0	1062	1917	9.204872	4.539978880307989	23.440681	0.0	1062.0	1843.0	7.271024	4.2133756	23.440681	0.0	3339	3183	3183	0.6177024	20	101	319	575	702	3938	0	204	2020-02-29_153920
47	5000	1550	108	0	145	0	1039	1953	9.261169	4.543637096151434	23.440681	0.0	1039.0	1843.0	7.271024	4.2133756	23.440681	0.0	3342	3197	3197	0.61020213	20	101	319	577	703	3961	0	205	2020-02-29_153921
48	5000	1547	108	0	140	0	1003	1995	9.311115	4.563750840215468	23.440681	0.0	1003.0	1843.0	7.271024	4.2133756	23.440681	0.0	3345	3205	3205	0.6131605	20	101	319	578	703	3997	0	207	2020-02-29_153921
48	5000	1546	107	0	132	0	972	2033	9.396017	4.570834138233226	23.440681	0.0	972.0	1843.0	7.271024	4.2133756	23.440681	0.0	3347	3215	3215	0.62139916	20	101	319	578	704	4028	0	210	2020-02-29_153922
48	5000	1545	101	0	132	0	948	2064	9.43411	4.5904308966207505	23.440681	0.0	948.0	1843.0	7.271024	4.2133756	23.440681	0.0	3354	3222	3222	0.613924	20	101	319	578	706	4052	0	210	2020-02-29_153922
49	5000	1540	98	0	131	0	923	2097	9.530716	4.577105203517545	23.440681	0.0	923.0	1843.0	7.271024	4.2133756	23.440681	0.0	3362	3231	3231	0.6056338	20	101	319	578	709	4077	0	211	2020-02-29_153922
49	5000	1534	99	0	125	0	896	2134	9.541093	4.582266851093344	23.440681	0.0	896.0	1843.0	7.271024	4.2133756	23.440681	0.0	3367	3242	3242	0.58816963	20	101	319	578	711	4104	0	212	2020-02-29_153923
49	5000	1531	99	0	118	0	869	2169	9.570046	4.572547822413324	23.440681	0.0	869.0	1843.0	7.271024	4.2133756	23.440681	0.0	3370	3252	3252	0.59378594	20	101	319	578	712	4131	0	214	2020-02-29_153923
50	5000	1528	98	0	117	0	845	2198	9.571457	4.568955961873891	23.440681	0.0	845.0	1843.0	7.271024	4.2133756	23.440681	0.0	3374	3257	3257	0.591716	20	101	319	578	712	4155	0	214	2020-02-29_153924
50	5000	1524	97	0	116	0	810	2235	9.608784	4.576205844077402	23.440681	0.0	810.0	1843.0	7.271024	4.2133756	23.440681	0.0	3379	3263	3263	0.5950617	20	101	319	578	712	4190	0	218	2020-02-29_153924
50	5000	1524	91	0	116	0	778	2271	9.577626	4.590780738801195	23.440681	0.0	778.0	1843.0	7.271024	4.2133756	23.440681	0.0	3385	3269	3269	0.59640104	20	101	319	578	713	4222	0	220	2020-02-29_153924
51	5000	1523	88	0	110	0	764	2294	9.618541	4.629355570558091	23.440681	0.0	764.0	1843.0	7.271024	4.2133756	23.440681	0.0	3389	3279	3279	0.60209423	20	101	319	580	713	4236	0	221	2020-02-29_153925
51	5000	1520	89	0	100	0	748	2321	9.637653	4.667218697912656	23.440681	0.0	748.0	1843.0	7.271024	4.2133756	23.440681	0.0	3391	3291	3291	0.59358287	20	101	319	580	714	4252	0	222	2020-02-29_153925
51	5000	1520	84	0	104	0	711	2357	9.665321	4.6690363090183435	23.440681	0.0	711.0	1843.0	7.271024	4.2133756	23.440681	0.0	3396	3292	3292	0.5864979	20	101	319	580	714	4289	0	224	2020-02-29_153926
52	5000	1518	82	0	98	0	683	2391	9.65028	4.683537957731705	23.440681	0.0	683.0	1843.0	7.271024	4.2133756	23.440681	0.0	3400	3302	3302	0.59150803	20	101	319	581	716	4317	0	228	2020-02-29_153926
52	5000	1518	80	0	97	0	648	2428	9.55709	4.665529975511097	22.443674	0.0	648.0	1843.0	7.271024	4.2133756	23.440681	0.0	3402	3305	3305	0.59876543	20	101	319	582	716	4352	0	229	2020-02-29_153926
52	5000	1516	79	0	95	0	631	2449	9.528876	4.673112686179778	22.443674	0.0	631.0	1843.0	7.271024	4.2133756	23.440681	0.0	3405	3310	3310	0.6038035	20	101	320	582	717	4369	0	230	2020-02-29_153927
53	5000	1513	78	0	90	0	614	2474	9.482319	4.6997668675168125	22.443674	0.0	614.0	1843.0	7.271024	4.2133756	23.440681	0.0	3409	3319	3319	0.60912055	20	101	320	582	718	4386	0	231	2020-02-29_153927
53	5000	1513	72	0	91	0	598	2494	9.442764	4.662402702727676	22.443674	0.0	598.0	1843.0	7.271024	4.2133756	23.440681	0.0	3415	3324	3324	0.5986622	20	101	320	582	719	4402	0	232	2020-02-29_153927
53	5000	1511	69	0	91	0	581	2515	9.508433	4.669653731257665	22.443674	0.0	581.0	1843.0	7.271024	4.2133756	23.440681	0.0	3420	3329	3329	0.5989673	20	101	320	582	720	4419	0	233	2020-02-29_153928
54	5000	1507	70	0	91	0	556	2543	9.547802	4.748126011655398	22.443674	0.0	556.0	1843.0	7.271024	4.2133756	23.440681	0.0	3423	3332	3332	0.5845324	20	101	320	582	720	4444	0	233	2020-02-29_153928
54	5000	1506	67	0	88	0	538	2567	9.485804	4.738926679235182	22.443674	0.0	538.0	1843.0	7.271024	4.2133756	23.440681	0.0	3427	3339	3339	0.5873606	20	101	320	582	721	4462	0	234	2020-02-29_153928
54	5000	1505	66	0	87	0	523	2585	9.522586	4.75898695608052	22.443674	0.0	523.0	1843.0	7.271024	4.2133756	23.440681	0.0	3429	3342	3342	0.58126193	20	101	320	582	721	4477	0	234	2020-02-29_153929
55	5000	1503	65	0	87	0	493	2617	9.531321	4.7831658408229405	22.443674	0.0	493.0	1843.0	7.271024	4.2133756	23.440681	0.0	3432	3345	3345	0.5801217	20	101	320	582	722	4507	0	235	2020-02-29_153929
55	5000	1500	66	0	87	0	473	2637	9.521826	4.806934457762617	22.443674	0.0	473.0	1843.0	7.271024	4.2133756	23.440681	0.0	3434	3347	3347	0.57505286	20	101	320	582	722	4527	0	237	2020-02-29_153929
55	5000	1499	60	0	87	0	457	2659	9.557549	4.720039242080233	22.443674	0.0	457.0	1843.0	7.271024	4.2133756	23.440681	0.0	3441	3354	3354	0.56892776	20	101	320	582	723	4543	0	238	2020-02-29_153930
56	5000	1497	57	0	84	0	447	2677	9.603284	4.724369568118281	22.443674	0.0	447.0	1843.0	7.271024	4.2133756	23.440681	0.0	3446	3362	3362	0.5525727	20	101	320	584	723	4553	0	238	2020-02-29_153930
56	5000	1497	54	0	82	0	434	2694	9.618675	4.728056364197896	22.443674	0.0	434.0	1843.0	7.271024	4.2133756	23.440681	0.0	3449	3367	3367	0.55069125	20	101	320	584	724	4566	0	239	2020-02-29_153930
56	5000	1496	53	0	81	0	424	2707	9.610149	4.745558418882993	22.443674	0.0	424.0	1843.0	7.271024	4.2133756	23.440681	0.0	3451	3370	3370	0.5566038	20	101	320	584	725	4576	0	239	2020-02-29_153931
57	5000	1496	52	0	77	0	413	2720	9.579556	4.788350536201787	22.443674	0.0	413.0	1843.0	7.271024	4.2133756	23.440681	0.0	3452	3375	3375	0.5617433	20	101	320	584	725	4587	0	242	2020-02-29_153931
57	5000	1493	53	0	74	0	398	2740	9.6685705	4.854804830664942	22.443674	0.0	398.0	1843.0	7.271024	4.2133756	23.440681	0.0	3454	3380	3380	0.56532663	20	101	320	584	725	4602	0	242	2020-02-29_153931
57	5000	1493	50	0	72	0	387	2756	9.599018	4.874659208465925	22.443674	0.0	387.0	1843.0	7.271024	4.2133756	23.440681	0.0	3457	3385	3385	0.54780364	20	101	320	584	727	4613	0	242	2020-02-29_153932
58	5000	1492	50	0	69	0	373	2774	9.605148	4.876240303520804	23.026907	0.0	373.0	1843.0	7.271024	4.2133756	23.440681	0.0	3458	3389	3389	0.536193	20	101	320	584	728	4627	0	242	2020-02-29_153932
58	5000	1490	50	0	69	0	354	2794	9.46237	4.877381941062134	23.026907	0.0	354.0	1843.0	7.271024	4.2133756	23.440681	0.0	3460	3391	3391	0.53107345	20	101	320	584	728	4646	0	243	2020-02-29_153932
58	5000	1488	48	0	68	0	346	2806	9.412728	4.902665888320353	23.026907	0.0	346.0	1843.0	7.271024	4.2133756	23.440681	0.0	3464	3396	3396	0.52890176	20	101	320	585	728	4654	0	244	2020-02-29_153933
59	5000	1487	47	0	66	0	338	2818	9.437726	4.864392012020253	23.026907	0.0	338.0	1843.0	7.271024	4.2133756	23.440681	0.0	3466	3400	3400	0.52071005	20	101	320	585	729	4662	0	244	2020-02-29_153933
59	5000	1484	48	0	66	0	328	2830	9.413698	4.856447963533612	23.026907	0.0	328.0	1843.0	7.271024	4.2133756	23.440681	0.0	3468	3402	3402	0.5243902	20	101	320	585	729	4672	0	244	2020-02-29_153933
59	5000	1483	46	0	65	0	320	2841	9.381429	4.863270268561899	23.026907	0.0	320.0	1843.0	7.271024	4.2133756	23.440681	0.0	3471	3406	3406	0.528125	20	101	320	585	730	4680	0	245	2020-02-29_153933
60	5000	1482	45	0	64	0	309	2855	9.34062	4.898322631851937	23.026907	0.0	309.0	1843.0	7.271024	4.2133756	23.440681	0.0	3473	3409	3409	0.5275081	20	101	320	585	731	4691	0	245	2020-02-29_153934
60	5000	1481	45	0	59	0	306	2864	9.333454	4.893563359819446	23.026907	0.0	306.0	1843.0	7.271024	4.2133756	23.440681	0.0	3474	3415	3415	0.54575163	20	101	320	585	732	4694	0	245	2020-02-29_153934
60	5000	1479	45	0	56	0	297	2878	9.349152	4.836614262520225	23.026907	0.0	297.0	1843.0	7.271024	4.2133756	23.440681	0.0	3476	3420	3420	0.5555556	20	101	320	585	733	4703	0	245	2020-02-29_153934
61	5000	1477	45	0	55	0	290	2887	9.360452	4.8103264197861435	23.026907	0.0	290.0	1843.0	7.271024	4.2133756	23.440681	0.0	3478	3423	3423	0.55517244	20	101	320	585	733	4710	0	246	2020-02-29_153935
61	5000	1476	40	0	57	0	289	2892	9.339129	4.798614286037388	23.026907	0.0	289.0	1843.0	7.271024	4.2133756	23.440681	0.0	3484	3427	3427	0.5536332	20	101	320	585	733	4711	0	246	2020-02-29_153935
61	5000	1475	38	0	58	0	276	2905	9.308629	4.842202413116858	23.026907	0.0	276.0	1843.0	7.271024	4.2133756	23.440681	0.0	3487	3429	3429	0.5615942	20	101	320	585	733	4724	0	248	2020-02-29_153935
62	5000	1473	38	0	57	0	260	2922	9.214382	4.811791702265002	23.026907	0.0	260.0	1843.0	7.271024	4.2133756	23.440681	0.0	3489	3432	3432	0.5576923	20	101	320	585	733	4740	0	250	2020-02-29_153935
62	5000	1473	34	0	59	0	249	2934	9.265802	4.811977407641818	23.026907	0.0	249.0	1843.0	7.271024	4.2133756	23.440681	0.0	3493	3434	3434	0.57028115	20	101	320	585	733	4751	0	251	2020-02-29_153936
62	5000	1473	33	0	53	0	244	2946	9.364538	4.833670681109541	23.026907	0.0	244.0	1843.0	7.271024	4.2133756	23.440681	0.0	3494	3441	3441	0.56557375	20	101	320	586	734	4756	0	251	2020-02-29_153936
63	5000	1473	31	0	50	0	239	2954	9.367261	4.807945970152358	23.026907	0.0	239.0	1843.0	7.271024	4.2133756	23.440681	0.0	3496	3446	3446	0.57740587	20	101	320	586	734	4761	0	253	2020-02-29_153936
63	5000	1473	30	0	48	0	232	2964	9.392215	4.819905317967348	23.026907	0.0	232.0	1843.0	7.271024	4.2133756	23.440681	0.0	3497	3449	3449	0.5862069	20	101	320	586	734	4768	0	253	2020-02-29_153936
63	5000	1473	28	0	47	0	224	2974	9.271181	4.8688072583182365	23.026907	0.0	224.0	1843.0	7.271024	4.2133756	23.440681	0.0	3499	3452	3452	0.56696427	20	101	320	586	734	4776	0	254	2020-02-29_153937
64	5000	1473	27	0	48	0	215	2982	9.295017	4.894867930359721	23.026907	0.0	215.0	1843.0	7.271024	4.2133756	23.440681	0.0	3500	3452	3452	0.5627907	20	101	320	586	734	4785	0	255	2020-02-29_153937
64	5000	1473	26	0	47	0	207	2991	9.338209	4.8632741905069246	23.026907	0.0	207.0	1843.0	7.271024	4.2133756	23.440681	0.0	3501	3454	3454	0.5748792	20	101	320	586	734	4793	0	256	2020-02-29_153937
64	5000	1472	24	0	47	0	199	3002	9.25873	4.796652325857718	23.026907	0.0	199.0	1843.0	7.271024	4.2133756	23.440681	0.0	3504	3457	3457	0.5678392	20	101	320	586	734	4801	0	256	2020-02-29_153937
65	5000	1469	25	0	48	0	195	3006	9.347688	4.826810688764466	23.026907	0.0	195.0	1843.0	7.271024	4.2133756	23.440681	0.0	3506	3458	3458	0.5641026	20	101	320	586	734	4805	0	257	2020-02-29_153938
65	5000	1468	26	0	46	0	186	3017	9.4106865	4.790205005567228	23.026907	0.0	186.0	1843.0	7.271024	4.2133756	23.440681	0.0	3506	3460	3460	0.56989247	20	101	320	586	734	4814	0	257	2020-02-29_153938
65	5000	1467	27	0	42	0	182	3024	9.467422	4.761640840664423	23.026907	0.0	182.0	1843.0	7.271024	4.2133756	23.440681	0.0	3506	3464	3464	0.5934066	20	101	320	586	734	4818	0	258	2020-02-29_153938
66	5000	1467	26	0	41	0	177	3031	9.385091	4.731766488873326	23.026907	0.0	177.0	1843.0	7.271024	4.2133756	23.440681	0.0	3507	3466	3466	0.6045198	20	101	320	586	734	4823	0	258	2020-02-29_153938
66	5000	1465	26	0	41	0	167	3043	9.167551	4.75156135998116	23.026907	0.0	167.0	1843.0	7.271024	4.2133756	23.440681	0.0	3509	3468	3468	0.5868263	20	101	320	586	734	4833	0	258	2020-02-29_153939
66	5000	1463	27	0	39	0	168	3045	9.148525	4.8348606371198635	23.026907	0.0	168.0	1843.0	7.271024	4.2133756	23.440681	0.0	3510	3471	3471	0.58928573	20	101	320	586	734	4832	0	258	2020-02-29_153939
67	5000	1461	26	0	40	0	165	3050	9.05581	4.906980423708873	23.026907	0.0	165.0	1843.0	7.271024	4.2133756	23.440681	0.0	3513	3473	3473	0.5939394	20	101	320	586	734	4835	0	258	2020-02-29_153939
67	5000	1461	25	0	40	0	163	3052	8.983211	4.94548682798977	23.026907	0.0	163.0	1843.0	7.271024	4.2133756	23.440681	0.0	3514	3474	3474	0.5582822	20	101	320	586	734	4837	0	259	2020-02-29_153939
67	5000	1461	24	0	39	0	162	3055	9.070675	4.94917404527955	23.026907	0.0	162.0	1843.0	7.271024	4.2133756	23.440681	0.0	3515	3476	3476	0.5617284	20	101	320	586	734	4838	0	259	2020-02-29_153939
68	5000	1461	22	0	39	0	158	3061	8.9770565	5.0191020381304305	23.026907	0.0	158.0	1843.0	7.271024	4.2133756	23.440681	0.0	3517	3478	3478	0.56329113	20	101	320	586	734	4842	0	259	2020-02-29_153940
68	5000	1460	22	0	34	0	158	3067	9.169216	5.067526688281986	23.026907	0.0	158.0	1843.0	7.271024	4.2133756	23.440681	0.0	3518	3484	3484	0.5822785	20	101	320	586	734	4842	0	259	2020-02-29_153940
68	5000	1459	23	0	31	0	157	3071	9.133593	5.060523695250367	23.026907	0.0	157.0	1843.0	7.271024	4.2133756	23.440681	0.0	3518	3487	3487	0.5923567	20	101	320	586	734	4843	0	259	2020-02-29_153940
69	5000	1459	22	0	30	0	152	3077	9.226997	5.064441449923874	23.026907	0.0	152.0	1843.0	7.271024	4.2133756	23.440681	0.0	3519	3489	3489	0.6052632	20	101	320	586	734	4848	0	260	2020-02-29_153940
69	5000	1458	23	0	26	0	152	3081	9.121224	5.063261563510467	23.026907	0.0	152.0	1843.0	7.271024	4.2133756	23.440681	0.0	3519	3493	3493	0.6118421	20	101	320	586	734	4848	0	260	2020-02-29_153940
69	5000	1457	23	0	26	0	151	3083	9.146691	5.034086955832391	23.026907	0.0	151.0	1843.0	7.271024	4.2133756	23.440681	0.0	3520	3494	3494	0.615894	20	101	320	586	734	4849	0	260	2020-02-29_153941
70	5000	1457	22	0	25	0	151	3085	9.172171	5.019018813519617	23.026907	0.0	151.0	1843.0	7.271024	4.2133756	23.440681	0.0	3521	3496	3496	0.6092715	20	101	320	586	734	4849	0	260	2020-02-29_153941
70	5000	1456	21	0	26	0	148	3089	9.114104	4.994558425034588	23.026907	0.0	148.0	1843.0	7.271024	4.2133756	23.440681	0.0	3523	3497	3497	0.6283784	20	101	320	586	734	4852	0	260	2020-02-29_153941
70	5000	1456	21	0	24	0	142	3095	9.130323	5.003534212360081	23.026907	0.0	142.0	1843.0	7.271024	4.2133756	23.440681	0.0	3523	3499	3499	0.63380283	20	101	320	586	734	4858	0	262	2020-02-29_153941
71	5000	1456	20	0	24	0	139	3099	9.18268	5.075638476268031	23.026907	0.0	139.0	1843.0	7.271024	4.2133756	23.440681	0.0	3524	3500	3500	0.64028776	20	101	320	586	734	4861	0	262	2020-02-29_153942
71	5000	1455	20	0	24	0	136	3103	9.209335	5.034284730808786	23.026907	0.0	136.0	1843.0	7.271024	4.2133756	23.440681	0.0	3525	3501	3501	0.63235295	20	101	320	586	734	4864	0	262	2020-02-29_153942
71	5000	1454	18	0	24	0	133	3108	9.1799345	5.097289371077055	23.026907	0.0	133.0	1843.0	7.271024	4.2133756	23.440681	0.0	3528	3504	3504	0.6165413	20	101	320	586	735	4867	0	263	2020-02-29_153942
72	5000	1453	19	0	22	0	129	3114	9.274252	4.998587027218468	21.575262	0.0	129.0	1843.0	7.271024	4.2133756	23.440681	0.0	3528	3506	3506	0.627907	20	101	320	586	735	4871	0	263	2020-02-29_153942
72	5000	1452	17	0	25	0	126	3117	9.195019	4.913522372256092	19.769081	0.0	126.0	1843.0	7.271024	4.2133756	23.440681	0.0	3531	3506	3506	0.63492066	20	101	320	586	735	4874	0	263	2020-02-29_153942
72	5000	1452	14	0	28	0	121	3121	9.216401	4.963141965300268	19.769081	0.0	121.0	1843.0	7.271024	4.2133756	23.440681	0.0	3534	3506	3506	0.6363636	20	101	320	586	735	4879	0	264	2020-02-29_153943
73	5000	1451	14	0	28	0	119	3124	9.151995	4.94903511122163	19.769081	0.0	119.0	1843.0	7.271024	4.2133756	23.440681	0.0	3535	3507	3507	0.6386555	20	101	320	586	735	4881	0	264	2020-02-29_153943
73	5000	1450	13	0	28	0	116	3129	9.225161	5.02483892989241	19.769081	0.0	116.0	1843.0	7.271024	4.2133756	23.440681	0.0	3537	3509	3509	0.67241377	20	101	320	586	735	4884	0	264	2020-02-29_153943
73	5000	1450	13	0	27	0	109	3136	9.276646	4.838967404833799	19.769081	0.0	109.0	1843.0	7.271024	4.2133756	23.440681	0.0	3537	3510	3510	0.6513761	20	101	320	586	735	4891	0	265	2020-02-29_153943
74	5000	1450	12	0	25	0	109	3138	9.354895	4.871474727608521	19.769081	0.0	109.0	1843.0	7.271024	4.2133756	23.440681	0.0	3538	3513	3513	0.6238532	20	101	320	586	735	4891	0	266	2020-02-29_153943
74	5000	1450	11	0	25	0	105	3143	9.645221	4.853481042381825	19.769081	0.0	105.0	1843.0	7.271024	4.2133756	23.440681	0.0	3539	3514	3514	0.64761907	20	101	320	586	735	4895	0	266	2020-02-29_153944
74	5000	1450	11	0	24	0	103	3145	9.765203	4.804547166713306	19.769081	0.0	103.0	1843.0	7.271024	4.2133756	23.440681	0.0	3539	3515	3515	0.66019416	20	101	320	586	735	4897	0	267	2020-02-29_153944
75	5000	1450	10	0	23	0	103	3147	9.794028	4.957795741752918	23.24113	0.0	103.0	1843.0	7.271024	4.2133756	23.440681	0.0	3540	3517	3517	0.66019416	20	101	320	586	735	4897	0	267	2020-02-29_153944
75	5000	1450	10	0	22	0	101	3150	9.736343	4.9451038382864665	23.24113	0.0	101.0	1843.0	7.271024	4.2133756	23.440681	0.0	3540	3518	3518	0.63366336	20	101	320	586	735	4899	0	267	2020-02-29_153944
75	5000	1449	11	0	22	0	99	3152	9.707857	4.836772593927299	23.24113	0.0	99.0	1843.0	7.271024	4.2133756	23.440681	0.0	3540	3518	3518	0.6363636	20	101	320	586	735	4901	0	267	2020-02-29_153944
76	5000	1449	11	0	21	0	95	3157	9.802783	4.878925992316442	23.24113	0.0	95.0	1843.0	7.271024	4.2133756	23.440681	0.0	3540	3519	3519	0.6105263	20	101	320	586	735	4905	0	267	2020-02-29_153944
76	5000	1449	9	0	23	0	92	3160	9.924958	4.8702300773649005	23.24113	0.0	92.0	1843.0	7.271024	4.2133756	23.440681	0.0	3542	3519	3519	0.59782606	20	101	320	586	735	4908	0	267	2020-02-29_153945
76	5000	1448	10	0	22	0	89	3164	9.847134	4.912145098031137	23.24113	0.0	89.0	1843.0	7.271024	4.2133756	23.440681	0.0	3542	3520	3520	0.5730337	20	101	320	586	735	4911	0	267	2020-02-29_153945
77	5000	1447	9	0	23	0	87	3167	9.736495	4.9754735213318755	23.24113	0.0	87.0	1843.0	7.271024	4.2133756	23.440681	0.0	3544	3521	3521	0.57471263	20	101	320	586	735	4913	0	267	2020-02-29_153945
77	5000	1446	10	0	21	0	82	3174	9.588857	4.922631777757175	23.24113	0.0	82.0	1843.0	7.271024	4.2133756	23.440681	0.0	3544	3523	3523	0.5731707	20	101	320	586	735	4918	0	267	2020-02-29_153945
77	5000	1446	10	0	21	0	79	3177	9.531948	4.965021041717965	23.24113	0.0	79.0	1843.0	7.271024	4.2133756	23.440681	0.0	3544	3523	3523	0.5949367	20	101	320	586	735	4921	0	267	2020-02-29_153945
78	5000	1446	8	0	22	0	77	3180	9.51107	4.959983145162186	23.24113	0.0	77.0	1843.0	7.271024	4.2133756	23.440681	0.0	3546	3524	3524	0.5974026	20	101	320	586	735	4923	0	267	2020-02-29_153946
78	5000	1446	8	0	21	0	78	3180	9.448641	4.958421252243224	23.24113	0.0	78.0	1843.0	7.271024	4.2133756	23.440681	0.0	3546	3525	3525	0.5897436	20	101	320	586	735	4922	0	267	2020-02-29_153946
78	5000	1446	8	0	18	0	80	3181	9.384254	5.076441840947886	23.24113	0.0	80.0	1843.0	7.271024	4.2133756	23.440681	0.0	3546	3528	3528	0.5875	20	101	320	586	735	4920	0	267	2020-02-29_153946
79	5000	1446	8	0	18	0	78	3183	9.438301	5.130421817681637	23.24113	0.0	78.0	1843.0	7.271024	4.2133756	23.440681	0.0	3546	3528	3528	0.5897436	20	101	320	586	735	4922	0	267	2020-02-29_153946
79	5000	1446	7	0	16	0	74	3190	9.5419445	5.0932315492362745	23.24113	0.0	74.0	1843.0	7.271024	4.2133756	23.440681	0.0	3547	3531	3531	0.6216216	20	101	320	586	736	4926	0	267	2020-02-29_153946
79	5000	1446	5	0	15	0	77	3190	9.362698	5.077955037720628	23.24113	0.0	77.0	1843.0	7.271024	4.2133756	23.440681	0.0	3549	3534	3534	0.6103896	20	101	320	586	736	4923	0	267	2020-02-29_153947
80	5000	1446	5	0	14	0	72	3196	9.493137	5.166039069831016	23.24113	0.0	72.0	1843.0	7.271024	4.2133756	23.440681	0.0	3549	3535	3535	0.6111111	20	101	320	586	736	4928	0	267	2020-02-29_153947
80	5000	1446	5	0	12	0	71	3199	9.264199	5.145251571984957	23.24113	0.0	71.0	1843.0	7.271024	4.2133756	23.440681	0.0	3549	3537	3537	0.64788735	20	101	320	586	736	4929	0	267	2020-02-29_153947
80	5000	1446	5	0	12	0	68	3202	9.487856	5.12194584348886	23.24113	0.0	68.0	1843.0	7.271024	4.2133756	23.440681	0.0	3549	3537	3537	0.6764706	20	101	320	586	736	4932	0	267	2020-02-29_153947
81	5000	1446	5	0	11	0	69	3202	9.41014	5.124964271979123	23.24113	0.0	69.0	1843.0	7.271024	4.2133756	23.440681	0.0	3549	3538	3538	0.6666667	20	101	320	586	736	4931	0	267	2020-02-29_153947
81	5000	1446	5	0	10	0	68	3203	9.246594	5.186257087075629	23.24113	0.0	68.0	1843.0	7.271024	4.2133756	23.440681	0.0	3549	3539	3539	0.6617647	20	101	320	586	736	4932	0	268	2020-02-29_153947
81	5000	1446	5	0	10	0	67	3204	9.355883	5.145902481335233	23.24113	0.0	67.0	1843.0	7.271024	4.2133756	23.440681	0.0	3549	3539	3539	0.67164177	20	101	320	586	736	4933	0	268	2020-02-29_153948
82	5000	1446	4	0	10	0	66	3206	9.384746	5.090114677051698	23.24113	0.0	66.0	1843.0	7.271024	4.2133756	23.440681	0.0	3550	3540	3540	0.6515151	20	101	320	586	736	4934	0	268	2020-02-29_153948
82	5000	1446	4	0	10	0	64	3208	9.425602	5.116683539115266	23.24113	0.0	64.0	1843.0	7.271024	4.2133756	23.440681	0.0	3550	3540	3540	0.625	20	101	320	586	736	4936	0	268	2020-02-29_153948
82	5000	1446	4	0	10	0	58	3214	9.225399	4.988649837106792	23.24113	0.19018555	58.0	1843.0	7.271024	4.2133756	23.440681	0.0	3550	3540	3540	0.55172414	20	101	320	586	736	4942	0	268	2020-02-29_153948
83	5000	1446	3	0	11	0	57	3215	9.349095	4.942440989117443	23.24113	0.19018555	57.0	1843.0	7.271024	4.2133756	23.440681	0.0	3551	3540	3540	0.5614035	20	101	320	586	736	4943	0	268	2020-02-29_153948
83	5000	1446	3	0	9	0	56	3218	9.369143	5.006374491883174	23.24113	0.19018555	56.0	1843.0	7.271024	4.2133756	23.440681	0.0	3551	3542	3542	0.5714286	20	101	320	586	736	4944	0	268	2020-02-29_153948
83	5000	1446	2	0	10	0	53	3221	9.418053	5.0379327024998055	23.24113	0.19018555	53.0	1843.0	7.271024	4.2133756	23.440681	0.0	3552	3542	3542	0.5660377	20	101	320	586	736	4947	0	268	2020-02-29_153949
84	5000	1446	2	0	8	0	53	3223	9.449001	5.314817573811495	23.24113	0.19018555	53.0	1843.0	7.271024	4.2133756	23.440681	0.0	3552	3544	3544	0.5660377	20	101	320	586	736	4947	0	268	2020-02-29_153949
84	5000	1446	2	0	8	0	51	3225	9.327677	5.3832297198045085	23.24113	0.19018555	51.0	1843.0	7.271024	4.2133756	23.440681	0.0	3552	3544	3544	0.5294118	20	101	320	586	736	4949	0	268	2020-02-29_153949
84	5000	1446	2	0	8	0	51	3225	9.327677	5.3832297198045085	23.24113	0.19018555	51.0	1843.0	7.271024	4.2133756	23.440681	0.0	3552	3544	3544	0.5294118	20	101	320	586	736	4949	0	268	2020-02-29_153949
85	5000	1446	2	0	6	0	50	3227	9.130309	5.440917771562019	23.24113	0.19018555	50.0	1843.0	7.271024	4.2133756	23.440681	0.0	3552	3546	3546	0.46	20	101	320	586	736	4950	0	269	2020-02-29_153949
85	5000	1446	2	0	6	0	49	3228	9.214296	5.464456322265667	23.24113	0.19018555	49.0	1843.0	7.271024	4.2133756	23.440681	0.0	3552	3546	3546	0.46938777	20	101	320	586	736	4951	0	269	2020-02-29_153949
85	5000	1446	2	0	6	0	49	3228	9.214296	5.464456322265667	23.24113	0.19018555	49.0	1843.0	7.271024	4.2133756	23.440681	0.0	3552	3546	3546	0.46938777	20	101	320	586	736	4951	0	269	2020-02-29_153950
86	5000	1446	2	0	6	0	48	3229	9.026937	5.360870063822339	23.24113	0.19018555	48.0	1843.0	7.271024	4.2133756	23.440681	0.0	3552	3546	3546	0.45833334	20	101	320	586	736	4952	0	269	2020-02-29_153950
86	5000	1446	2	0	5	0	45	3233	8.534917	5.1579246806946255	23.24113	0.19018555	45.0	1843.0	7.271024	4.2133756	23.440681	0.0	3552	3547	3547	0.4	20	101	320	586	736	4955	0	269	2020-02-29_153950
86	5000	1446	2	0	3	0	46	3234	8.613184	5.1356184212423255	23.24113	0.19018555	46.0	1843.0	7.271024	4.2133756	23.440681	0.0	3552	3549	3549	0.41304347	20	101	320	586	736	4954	0	269	2020-02-29_153950
87	5000	1446	1	0	4	0	43	3236	8.516837	5.158524260225492	23.24113	0.19018555	43.0	1843.0	7.271024	4.2133756	23.440681	0.0	3553	3549	3549	0.44186047	20	101	320	586	736	4957	0	270	2020-02-29_153950
87	5000	1446	1	0	4	0	43	3236	8.516837	5.158524260225492	23.24113	0.19018555	43.0	1843.0	7.271024	4.2133756	23.440681	0.0	3553	3549	3549	0.44186047	20	101	320	586	736	4957	0	270	2020-02-29_153950
87	5000	1446	1	0	4	0	42	3237	8.600657	5.1913322173638665	23.24113	0.19018555	42.0	1843.0	7.271024	4.2133756	23.440681	0.0	3553	3549	3549	0.45238096	20	101	320	586	736	4958	0	270	2020-02-29_153951
88	5000	1446	1	0	4	0	41	3238	8.789586	5.107548471781894	23.24113	0.19018555	41.0	1843.0	7.271024	4.2133756	23.440681	0.0	3553	3549	3549	0.46341464	20	101	320	586	736	4959	0	270	2020-02-29_153951
88	5000	1446	1	0	4	0	36	3242	8.6013565	5.189441914917794	23.24113	0.19018555	36.0	1843.0	7.271024	4.2133756	23.440681	0.0	3553	3549	3549	0.5	20	101	320	586	736	4964	0	271	2020-02-29_153951
88	5000	1446	1	0	4	0	35	3243	8.505286	5.232622359914253	23.24113	0.19018555	35.0	1843.0	7.271024	4.2133756	23.440681	0.0	3553	3549	3549	0.51428574	20	101	320	586	736	4965	0	271	2020-02-29_153951
89	5000	1446	1	0	3	0	33	3246	7.985899	4.742122743971995	20.810776	0.19018555	33.0	1843.0	7.271024	4.2133756	23.440681	0.0	3553	3550	3550	0.45454547	20	101	320	586	736	4967	0	271	2020-02-29_153951
89	5000	1446	1	0	3	0	33	3246	7.985899	4.742122743971995	20.810776	0.19018555	33.0	1843.0	7.271024	4.2133756	23.440681	0.0	3553	3550	3550	0.45454547	20	101	320	586	736	4967	0	271	2020-02-29_153951
89	5000	1445	1	0	4	0	31	3248	7.866112	4.852642534964177	20.810776	0.19018555	31.0	1843.0	7.271024	4.2133756	23.440681	0.0	3554	3550	3550	0.4516129	20	101	320	586	736	4969	0	271	2020-02-29_153951
90	5000	1445	1	0	3	0	31	3249	7.7316494	4.71531926422271	20.810776	0.19018555	31.0	1843.0	7.271024	4.2133756	23.440681	0.0	3554	3551	3551	0.4516129	20	101	320	586	736	4969	0	271	2020-02-29_153952
90	5000	1445	1	0	3	0	30	3250	7.657984	4.777750966393603	20.810776	0.19018555	30.0	1843.0	7.271024	4.2133756	23.440681	0.0	3554	3551	3551	0.46666667	20	101	320	586	736	4970	0	271	2020-02-29_153952
90	5000	1445	1	0	2	0	30	3251	7.5929637	4.780427949335099	20.810776	0.19018555	30.0	1843.0	7.271024	4.2133756	23.440681	0.0	3554	3552	3552	0.46666667	20	101	320	586	736	4970	0	271	2020-02-29_153952
91	5000	1445	1	0	2	0	30	3251	7.5929637	4.780427949335099	20.810776	0.19018555	30.0	1843.0	7.271024	4.2133756	23.440681	0.0	3554	3552	3552	0.46666667	20	101	320	586	736	4970	0	271	2020-02-29_153952
91	5000	1445	1	0	2	0	30	3251	7.5929637	4.780427949335099	20.810776	0.19018555	30.0	1843.0	7.271024	4.2133756	23.440681	0.0	3554	3552	3552	0.46666667	20	101	320	586	736	4970	0	271	2020-02-29_153952
91	5000	1445	1	0	2	0	30	3251	7.5929637	4.780427949335099	20.810776	0.19018555	30.0	1843.0	7.271024	4.2133756	23.440681	0.0	3554	3552	3552	0.46666667	20	101	320	586	736	4970	0	271	2020-02-29_153952
92	5000	1445	1	0	2	0	27	3254	7.7385693	5.000823716023703	20.810776	0.19018555	27.0	1843.0	7.271024	4.2133756	23.440681	0.0	3554	3552	3552	0.44444445	20	101	320	586	736	4973	0	271	2020-02-29_153953
92	5000	1445	1	0	2	0	25	3256	7.887738	5.150181198636042	20.810776	0.19018555	25.0	1843.0	7.271024	4.2133756	23.440681	0.0	3554	3552	3552	0.48	20	101	320	586	736	4975	0	271	2020-02-29_153953
92	5000	1445	1	0	2	0	25	3256	7.887738	5.150181198636042	20.810776	0.19018555	25.0	1843.0	7.271024	4.2133756	23.440681	0.0	3554	3552	3552	0.48	20	101	320	586	736	4975	0	271	2020-02-29_153953
93	5000	1445	1	0	2	0	24	3257	7.5308	4.934977019622695	20.810776	0.19018555	24.0	1843.0	7.271024	4.2133756	23.440681	0.0	3554	3552	3552	0.45833334	20	101	320	586	736	4976	0	271	2020-02-29_153953
93	5000	1445	1	0	2	0	22	3259	7.795796	5.057991752005384	20.810776	0.19018555	22.0	1843.0	7.271024	4.2133756	23.440681	0.0	3554	3552	3552	0.5	20	101	320	586	736	4978	0	271	2020-02-29_153953
93	5000	1445	1	0	2	0	21	3260	7.9007335	5.158301297993729	20.810776	0.19018555	21.0	1843.0	7.271024	4.2133756	23.440681	0.0	3554	3552	3552	0.47619048	20	101	320	586	736	4979	0	271	2020-02-29_153953
94	5000	1445	1	0	1	0	20	3262	8.345926	5.193944214495945	20.810776	0.19018555	20.0	1843.0	7.271024	4.2133756	23.440681	0.0	3554	3553	3553	0.6	20	101	320	586	736	4980	0	271	2020-02-29_153954
94	5000	1445	1	0	1	0	20	3262	8.345926	5.193944214495945	20.810776	0.19018555	20.0	1843.0	7.271024	4.2133756	23.440681	0.0	3554	3553	3553	0.6	20	101	320	586	736	4980	0	271	2020-02-29_153954
94	5000	1445	0	0	2	0	18	3264	8.638977	5.399401257134616	20.810776	0.19018555	18.0	1843.0	7.271024	4.2133756	23.440681	0.0	3555	3553	3553	0.6111111	20	101	320	586	736	4982	0	271	2020-02-29_153954
95	5000	1445	0	0	2	0	18	3264	8.638977	5.399401257134616	20.810776	0.19018555	18.0	1843.0	7.271024	4.2133756	23.440681	0.0	3555	3553	3553	0.6111111	20	101	320	586	736	4982	0	271	2020-02-29_153954
95	5000	1445	0	0	2	0	17	3265	8.887443	5.4584740579339295	20.810776	0.19018555	17.0	1843.0	7.271024	4.2133756	23.440681	0.0	3555	3553	3553	0.64705884	20	101	320	586	736	4983	0	271	2020-02-29_153954
95	5000	1445	0	0	2	0	17	3265	8.887443	5.4584740579339295	20.810776	0.19018555	17.0	1843.0	7.271024	4.2133756	23.440681	0.0	3555	3553	3553	0.64705884	20	101	320	586	736	4983	0	271	2020-02-29_153954
96	5000	1445	0	0	2	0	15	3267	8.992741	5.001766846333704	20.810776	3.6806564	15.0	1843.0	7.271024	4.2133756	23.440681	0.0	3555	3553	3553	0.73333335	20	101	320	586	736	4985	0	271	2020-02-29_153954
96	5000	1445	0	0	2	0	15	3267	8.992741	5.001766846333704	20.810776	3.6806564	15.0	1843.0	7.271024	4.2133756	23.440681	0.0	3555	3553	3553	0.73333335	20	101	320	586	736	4985	0	271	2020-02-29_153955
96	5000	1445	0	0	1	0	14	3269	9.537866	5.071235372904463	20.810776	3.9295425	14.0	1843.0	7.271024	4.2133756	23.440681	0.0	3555	3554	3554	0.71428573	20	101	320	586	736	4986	0	271	2020-02-29_153955
97	5000	1445	0	0	1	0	14	3269	9.537866	5.071235372904463	20.810776	3.9295425	14.0	1843.0	7.271024	4.2133756	23.440681	0.0	3555	3554	3554	0.71428573	20	101	320	586	736	4986	0	271	2020-02-29_153955
97	5000	1445	0	0	1	0	13	3270	9.954195	5.023115702477262	20.810776	3.9295425	13.0	1843.0	7.271024	4.2133756	23.440681	0.0	3555	3554	3554	0.7692308	20	101	320	586	736	4987	0	271	2020-02-29_153955
97	5000	1445	0	0	1	0	13	3270	9.954195	5.023115702477262	20.810776	3.9295425	13.0	1843.0	7.271024	4.2133756	23.440681	0.0	3555	3554	3554	0.7692308	20	101	320	586	736	4987	0	271	2020-02-29_153955
98	5000	1445	0	0	1	0	13	3270	9.954195	5.023115702477262	20.810776	3.9295425	13.0	1843.0	7.271024	4.2133756	23.440681	0.0	3555	3554	3554	0.7692308	20	101	320	586	736	4987	0	271	2020-02-29_153955
98	5000	1445	0	0	1	0	13	3270	9.954195	5.023115702477262	20.810776	3.9295425	13.0	1843.0	7.271024	4.2133756	23.440681	0.0	3555	3554	3554	0.7692308	20	101	320	586	736	4987	0	271	2020-02-29_153956
98	5000	1445	0	0	1	0	12	3271	10.45625	4.893958567417048	20.810776	4.377243	12.0	1843.0	7.271024	4.2133756	23.440681	0.0	3555	3554	3554	0.8333333	20	101	320	586	736	4988	0	271	2020-02-29_153956
99	5000	1445	0	0	1	0	11	3272	10.092219	4.959502822199843	20.810776	4.377243	11.0	1843.0	7.271024	4.2133756	23.440681	0.0	3555	3554	3554	0.72727275	20	101	320	586	736	4989	0	271	2020-02-29_153956
99	5000	1445	0	0	1	0	9	3274	9.293398	3.756348132281346	13.971031	4.377243	9.0	1843.0	7.271024	4.2133756	23.440681	0.0	3555	3554	3554	0.44444445	20	101	320	586	736	4991	0	271	2020-02-29_153956
99	5000	1445	0	0	1	0	9	3274	9.293398	3.756348132281346	13.971031	4.377243	9.0	1843.0	7.271024	4.2133756	23.440681	0.0	3555	3554	3554	0.44444445	20	101	320	586	736	4991	0	271	2020-02-29_153956
100	5000	1445	0	0	1	0	8	3275	9.907917	3.4988071588806062	13.971031	4.496521	8.0	1843.0	7.271024	4.2133756	23.440681	0.0	3555	3554	3554	0.5	20	101	320	586	736	4992	0	271	2020-02-29_153956
100	5000	1445	0	0	1	0	8	3275	9.907917	3.4988071588806062	13.971031	4.496521	8.0	1843.0	7.271024	4.2133756	23.440681	0.0	3555	3554	3554	0.5	20	101	320	586	736	4992	0	271	2020-02-29_153956
100	5000	1445	0	0	1	0	8	3275	9.907917	3.4988071588806062	13.971031	4.496521	8.0	1843.0	7.271024	4.2133756	23.440681	0.0	3555	3554	3554	0.5	20	101	320	586	736	4992	0	271	2020-02-29_153957
101	5000	1445	0	0	1	0	8	3275	9.907917	3.4988071588806062	13.971031	4.496521	8.0	1843.0	7.271024	4.2133756	23.440681	0.0	3555	3554	3554	0.5	20	101	320	586	736	4992	0	271	2020-02-29_153957
101	5000	1445	0	0	1	0	8	3275	9.907917	3.4988071588806062	13.971031	4.496521	8.0	1843.0	7.271024	4.2133756	23.440681	0.0	3555	3554	3554	0.5	20	101	320	586	736	4992	0	271	2020-02-29_153957
101	5000	1445	0	0	0	0	9	3275	9.335828	3.6955402457319697	13.971031	4.496521	9.0	1843.0	7.271024	4.2133756	23.440681	0.0	3555	3555	3555	0.44444445	20	101	320	586	736	4991	0	271	2020-02-29_153957
102	5000	1445	0	0	0	0	9	3275	9.335828	3.6955402457319697	13.971031	4.496521	9.0	1843.0	7.271024	4.2133756	23.440681	0.0	3555	3555	3555	0.44444445	20	101	320	586	736	4991	0	271	2020-02-29_153957
102	5000	1445	0	0	0	0	9	3275	9.335828	3.6955402457319697	13.971031	4.496521	9.0	1843.0	7.271024	4.2133756	23.440681	0.0	3555	3555	3555	0.44444445	20	101	320	586	736	4991	0	271	2020-02-29_153957
102	5000	1445	0	0	0	0	6	3278	7.849327	3.555149190913557	13.700005	4.496521	6.0	1843.0	7.271024	4.2133756	23.440681	0.0	3555	3555	3555	0.33333334	20	101	320	586	736	4994	0	271	2020-02-29_153957
103	5000	1445	0	0	0	0	6	3278	7.849327	3.555149190913557	13.700005	4.496521	6.0	1843.0	7.271024	4.2133756	23.440681	0.0	3555	3555	3555	0.33333334	20	101	320	586	736	4994	0	271	2020-02-29_153958
103	5000	1445	0	0	0	0	5	3279	8.519888	3.5251191518138594	13.700005	4.759117	5.0	1843.0	7.271024	4.2133756	23.440681	0.0	3555	3555	3555	0.4	20	101	320	586	736	4995	0	271	2020-02-29_153958
103	5000	1445	0	0	0	0	4	3280	8.805563	4.00306822403751	13.700005	4.759117	4.0	1843.0	7.271024	4.2133756	23.440681	0.0	3555	3555	3555	0.5	20	101	320	586	736	4996	0	271	2020-02-29_153958
104	5000	1445	0	0	0	0	4	3280	8.805563	4.00306822403751	13.700005	4.759117	4.0	1843.0	7.271024	4.2133756	23.440681	0.0	3555	3555	3555	0.5	20	101	320	586	736	4996	0	271	2020-02-29_153958
104	5000	1445	0	0	0	0	4	3280	8.805563	4.00306822403751	13.700005	4.759117	4.0	1843.0	7.271024	4.2133756	23.440681	0.0	3555	3555	3555	0.5	20	101	320	586	736	4996	0	271	2020-02-29_153958
104	5000	1445	0	0	0	0	4	3280	8.805563	4.00306822403751	13.700005	4.759117	4.0	1843.0	7.271024	4.2133756	23.440681	0.0	3555	3555	3555	0.5	20	101	320	586	736	4996	0	271	2020-02-29_153958
105	5000	1445	0	0	0	0	2	3281	9.229561	6.322162145334026	13.700005	4.759117	2.0	1843.0	7.271024	4.2133756	23.440681	0.0	3555	3555	3555	0.0	20	101	320	586	736	4998	0	272	2020-02-29_153958
105	5000	1445	0	0	0	0	2	3281	9.229561	6.322162145334026	13.700005	4.759117	2.0	1843.0	7.271024	4.2133756	23.440681	0.0	3555	3555	3555	0.0	20	101	320	586	736	4998	0	272	2020-02-29_153959
105	5000	1445	0	0	0	0	2	3281	9.229561	6.322162145334026	13.700005	4.759117	2.0	1843.0	7.271024	4.2133756	23.440681	0.0	3555	3555	3555	0.0	20	101	320	586	736	4998	0	272	2020-02-29_153959
106	5000	1445	0	0	0	0	2	3281	9.229561	6.322162145334026	13.700005	4.759117	2.0	1843.0	7.271024	4.2133756	23.440681	0.0	3555	3555	3555	0.0	20	101	320	586	736	4998	0	272	2020-02-29_153959
106	5000	1445	0	0	0	0	2	3281	9.229561	6.322162145334026	13.700005	4.759117	2.0	1843.0	7.271024	4.2133756	23.440681	0.0	3555	3555	3555	0.0	20	101	320	586	736	4998	0	272	2020-02-29_153959
106	5000	1445	0	0	0	0	2	3281	9.229561	6.322162145334026	13.700005	4.759117	2.0	1843.0	7.271024	4.2133756	23.440681	0.0	3555	3555	3555	0.0	20	101	320	586	736	4998	0	272	2020-02-29_153959
107	5000	1445	0	0	0	0	2	3281	9.229561	6.322162145334026	13.700005	4.759117	2.0	1843.0	7.271024	4.2133756	23.440681	0.0	3555	3555	3555	0.0	20	101	320	586	736	4998	0	272	2020-02-29_153959
107	5000	1445	0	0	0	0	2	3281	9.229561	6.322162145334026	13.700005	4.759117	2.0	1843.0	7.271024	4.2133756	23.440681	0.0	3555	3555	3555	0.0	20	101	320	586	736	4998	0	272	2020-02-29_153959
107	5000	1445	0	0	0	0	2	3281	9.229561	6.322162145334026	13.700005	4.759117	2.0	1843.0	7.271024	4.2133756	23.440681	0.0	3555	3555	3555	0.0	20	101	320	586	736	4998	0	272	2020-02-29_154000
108	5000	1445	0	0	0	0	2	3281	9.229561	6.322162145334026	13.700005	4.759117	2.0	1843.0	7.271024	4.2133756	23.440681	0.0	3555	3555	3555	0.0	20	101	320	586	736	4998	0	272	2020-02-29_154000
108	5000	1445	0	0	0	0	2	3281	9.229561	6.322162145334026	13.700005	4.759117	2.0	1843.0	7.271024	4.2133756	23.440681	0.0	3555	3555	3555	0.0	20	101	320	586	736	4998	0	272	2020-02-29_154000
108	5000	1445	0	0	0	0	2	3281	9.229561	6.322162145334026	13.700005	4.759117	2.0	1843.0	7.271024	4.2133756	23.440681	0.0	3555	3555	3555	0.0	20	101	320	586	736	4998	0	272	2020-02-29_154000
109	5000	1445	0	0	0	0	2	3281	9.229561	6.322162145334026	13.700005	4.759117	2.0	1843.0	7.271024	4.2133756	23.440681	0.0	3555	3555	3555	0.0	20	101	320	586	736	4998	0	272	2020-02-29_154000
109	5000	1445	0	0	0	0	2	3281	9.229561	6.322162145334026	13.700005	4.759117	2.0	1843.0	7.271024	4.2133756	23.440681	0.0	3555	3555	3555	0.0	20	101	320	586	736	4998	0	272	2020-02-29_154000
109	5000	1445	0	0	0	0	2	3281	9.229561	6.322162145334026	13.700005	4.759117	2.0	1843.0	7.271024	4.2133756	23.440681	0.0	3555	3555	3555	0.0	20	101	320	586	736	4998	0	272	2020-02-29_154001
110	5000	1445	0	0	0	0	2	3281	9.229561	6.322162145334026	13.700005	4.759117	2.0	1843.0	7.271024	4.2133756	23.440681	0.0	3555	3555	3555	0.0	20	101	320	586	736	4998	0	272	2020-02-29_154001
110	5000	1445	0	0	0	0	2	3281	9.229561	6.322162145334026	13.700005	4.759117	2.0	1843.0	7.271024	4.2133756	23.440681	0.0	3555	3555	3555	0.0	20	101	320	586	736	4998	0	272	2020-02-29_154001
110	5000	1445	0	0	0	0	2	3281	9.229561	6.322162145334026	13.700005	4.759117	2.0	1843.0	7.271024	4.2133756	23.440681	0.0	3555	3555	3555	0.0	20	101	320	586	736	4998	0	272	2020-02-29_154001
111	5000	1445	0	0	0	0	2	3281	9.229561	6.322162145334026	13.700005	4.759117	2.0	1843.0	7.271024	4.2133756	23.440681	0.0	3555	3555	3555	0.0	20	101	320	586	736	4998	0	272	2020-02-29_154001
111	5000	1445	0	0	0	0	2	3281	9.229561	6.322162145334026	13.700005	4.759117	2.0	1843.0	7.271024	4.2133756	23.440681	0.0	3555	3555	3555	0.0	20	101	320	586	736	4998	0	272	2020-02-29_154001
111	5000	1445	0	0	0	0	2	3281	9.229561	6.322162145334026	13.700005	4.759117	2.0	1843.0	7.271024	4.2133756	23.440681	0.0	3555	3555	3555	0.0	20	101	320	586	736	4998	0	272	2020-02-29_154001
112	5000	1445	0	0	0	0	2	3281	9.229561	6.322162145334026	13.700005	4.759117	2.0	1843.0	7.271024	4.2133756	23.440681	0.0	3555	3555	3555	0.0	20	101	320	586	736	4998	0	272	2020-02-29_154002
112	5000	1445	0	0	0	0	2	3281	9.229561	6.322162145334026	13.700005	4.759117	2.0	1843.0	7.271024	4.2133756	23.440681	0.0	3555	3555	3555	0.0	20	101	320	586	736	4998	0	272	2020-02-29_154002
112	5000	1445	0	0	0	0	2	3281	9.229561	6.322162145334026	13.700005	4.759117	2.0	1843.0	7.271024	4.2133756	23.440681	0.0	3555	3555	3555	0.0	20	101	320	586	736	4998	0	272	2020-02-29_154002
113	5000	1445	0	0	0	0	2	3281	9.229561	6.322162145334026	13.700005	4.759117	2.0	1843.0	7.271024	4.2133756	23.440681	0.0	3555	3555	3555	0.0	20	101	320	586	736	4998	0	272	2020-02-29_154002
113	5000	1445	0	0	0	0	2	3281	9.229561	6.322162145334026	13.700005	4.759117	2.0	1843.0	7.271024	4.2133756	23.440681	0.0	3555	3555	3555	0.0	20	101	320	586	736	4998	0	272	2020-02-29_154002
113	5000	1445	0	0	0	0	2	3281	9.229561	6.322162145334026	13.700005	4.759117	2.0	1843.0	7.271024	4.2133756	23.440681	0.0	3555	3555	3555	0.0	20	101	320	586	736	4998	0	272	2020-02-29_154002
114	5000	1445	0	0	0	0	1	3282	13.700005	NaN	13.700005	13.700005	1.0	1843.0	7.271024	4.2133756	23.440681	0.0	3555	3555	3555	0.0	20	101	320	586	736	4999	0	272	2020-02-29_154002
114	5000	1445	0	0	0	0	1	3282	13.700005	NaN	13.700005	13.700005	1.0	1843.0	7.271024	4.2133756	23.440681	0.0	3555	3555	3555	0.0	20	101	320	586	736	4999	0	272	2020-02-29_154003
114	5000	1445	0	0	0	0	1	3282	13.700005	NaN	13.700005	13.700005	1.0	1843.0	7.271024	4.2133756	23.440681	0.0	3555	3555	3555	0.0	20	101	320	586	736	4999	0	272	2020-02-29_154003
115	5000	1445	0	0	0	0	0	3283	NaN	-0.0	9999.0	9999.0	0.0	1843.0	7.271024	4.2133756	23.440681	0.0	3555	3555	3555	0.0	20	101	320	586	736	5000	0	272	2020-02-29_154003
115	5000	1445	0	0	0	0	0	3283	NaN	-0.0	9999.0	9999.0	0.0	1843.0	7.271024	4.2133756	23.440681	0.0	3555	3555	3555	0.0	20	101	320	586	736	5000	0	272	2020-02-29_154003
115	5000	1445	0	0	0	0	0	3283	NaN	-0.0	9999.0	9999.0	0.0	1843.0	7.271024	4.2133756	23.440681	0.0	3555	3555	3555	0.0	20	101	320	586	736	5000	0	272	2020-02-29_154003
116	5000	1445	0	0	0	0	0	3283	NaN	-0.0	9999.0	9999.0	0.0	1843.0	7.271024	4.2133756	23.440681	0.0	3555	3555	3555	0.0	20	101	320	586	736	5000	0	272	2020-02-29_154003
116	5000	1445	0	0	0	0	0	3283	NaN	-0.0	9999.0	9999.0	0.0	1843.0	7.271024	4.2133756	23.440681	0.0	3555	3555	3555	0.0	20	101	320	586	736	5000	0	272	2020-02-29_154003
116	5000	1445	0	0	0	0	0	3283	NaN	-0.0	9999.0	9999.0	0.0	1843.0	7.271024	4.2133756	23.440681	0.0	3555	3555	3555	0.0	20	101	320	586	736	5000	0	272	2020-02-29_154004
117	5000	1445	0	0	0	0	0	3283	NaN	-0.0	9999.0	9999.0	0.0	1843.0	7.271024	4.2133756	23.440681	0.0	3555	3555	3555	0.0	20	101	320	586	736	5000	0	272	2020-02-29_154004
117	5000	1445	0	0	0	0	0	3283	NaN	-0.0	9999.0	9999.0	0.0	1843.0	7.271024	4.2133756	23.440681	0.0	3555	3555	3555	0.0	20	101	320	586	736	5000	0	272	2020-02-29_154004
117	5000	1445	0	0	0	0	0	3283	NaN	-0.0	9999.0	9999.0	0.0	1843.0	7.271024	4.2133756	23.440681	0.0	3555	3555	3555	0.0	20	101	320	586	736	5000	0	272	2020-02-29_154004
118	5000	1445	0	0	0	0	0	3283	NaN	-0.0	9999.0	9999.0	0.0	1843.0	7.271024	4.2133756	23.440681	0.0	3555	3555	3555	0.0	20	101	320	586	736	5000	0	272	2020-02-29_154004
118	5000	1445	0	0	0	0	0	3283	NaN	-0.0	9999.0	9999.0	0.0	1843.0	7.271024	4.2133756	23.440681	0.0	3555	3555	3555	0.0	20	101	320	586	736	5000	0	272	2020-02-29_154004
118	5000	1445	0	0	0	0	0	3283	NaN	-0.0	9999.0	9999.0	0.0	1843.0	7.271024	4.2133756	23.440681	0.0	3555	3555	3555	0.0	20	101	320	586	736	5000	0	272	2020-02-29_154005
119	5000	1445	0	0	0	0	0	3283	NaN	-0.0	9999.0	9999.0	0.0	1843.0	7.271024	4.2133756	23.440681	0.0	3555	3555	3555	0.0	20	101	320	586	736	5000	0	272	2020-02-29_154005
119	5000	1445	0	0	0	0	0	3283	NaN	-0.0	9999.0	9999.0	0.0	1843.0	7.271024	4.2133756	23.440681	0.0	3555	3555	3555	0.0	20	101	320	586	736	5000	0	272	2020-02-29_154005
119	5000	1445	0	0	0	0	0	3283	NaN	-0.0	9999.0	9999.0	0.0	1843.0	7.271024	4.2133756	23.440681	0.0	3555	3555	3555	0.0	20	101	320	586	736	5000	0	272	2020-02-29_154005
120	5000	1445	0	0	0	0	0	3283	NaN	-0.0	9999.0	9999.0	0.0	1843.0	7.271024	4.2133756	23.440681	0.0	3555	3555	3555	0.0	20	101	320	586	736	5000	0	272	2020-02-29_154005
120	5000	1445	0	0	0	0	0	3283	NaN	-0.0	9999.0	9999.0	0.0	1843.0	7.271024	4.2133756	23.440681	0.0	3555	3555	3555	0.0	20	101	320	586	736	5000	0	272	2020-02-29_154005
120	5000	1445	0	0	0	0	0	3283	NaN	-0.0	9999.0	9999.0	0.0	1843.0	7.271024	4.2133756	23.440681	0.0	3555	3555	3555	0.0	20	101	320	586	736	5000	0	272	2020-02-29_154006
121	5000	1445	0	0	0	0	0	3283	NaN	-0.0	9999.0	9999.0	0.0	1843.0	7.271024	4.2133756	23.440681	0.0	3555	3555	3555	0.0	20	101	320	586	736	5000	0	272	2020-02-29_154006
121	5000	1445	0	0	0	0	0	3283	NaN	-0.0	9999.0	9999.0	0.0	1843.0	7.271024	4.2133756	23.440681	0.0	3555	3555	3555	0.0	20	101	320	586	736	5000	0	272	2020-02-29_154006
121	5000	1445	0	0	0	0	0	3283	NaN	-0.0	9999.0	9999.0	0.0	1843.0	7.271024	4.2133756	23.440681	0.0	3555	3555	3555	0.0	20	101	320	586	736	5000	0	272	2020-02-29_154006
122	5000	1445	0	0	0	0	0	3283	NaN	-0.0	9999.0	9999.0	0.0	1843.0	7.271024	4.2133756	23.440681	0.0	3555	3555	3555	0.0	20	101	320	586	736	5000	0	272	2020-02-29_154006
122	5000	1445	0	0	0	0	0	3283	NaN	-0.0	9999.0	9999.0	0.0	1843.0	7.271024	4.2133756	23.440681	0.0	3555	3555	3555	0.0	20	101	320	586	736	5000	0	272	2020-02-29_154006
122	5000	1445	0	0	0	0	0	3283	NaN	-0.0	9999.0	9999.0	0.0	1843.0	7.271024	4.2133756	23.440681	0.0	3555	3555	3555	0.0	20	101	320	586	736	5000	0	272	2020-02-29_154006
123	5000	1445	0	0	0	0	0	3283	NaN	-0.0	9999.0	9999.0	0.0	1843.0	7.271024	4.2133756	23.440681	0.0	3555	3555	3555	0.0	20	101	320	586	736	5000	0	272	2020-02-29_154007
123	5000	1445	0	0	0	0	0	3283	NaN	-0.0	9999.0	9999.0	0.0	1843.0	7.271024	4.2133756	23.440681	0.0	3555	3555	3555	0.0	20	101	320	586	736	5000	0	272	2020-02-29_154007
123	5000	1445	0	0	0	0	0	3283	NaN	-0.0	9999.0	9999.0	0.0	1843.0	7.271024	4.2133756	23.440681	0.0	3555	3555	3555	0.0	20	101	320	586	736	5000	0	272	2020-02-29_154007
124	5000	1445	0	0	0	0	0	3283	NaN	-0.0	9999.0	9999.0	0.0	1843.0	7.271024	4.2133756	23.440681	0.0	3555	3555	3555	0.0	20	101	320	586	736	5000	0	272	2020-02-29_154007
124	5000	1445	0	0	0	0	0	3283	NaN	-0.0	9999.0	9999.0	0.0	1843.0	7.271024	4.2133756	23.440681	0.0	3555	3555	3555	0.0	20	101	320	586	736	5000	0	272	2020-02-29_154007
124	5000	1445	0	0	0	0	0	3283	NaN	-0.0	9999.0	9999.0	0.0	1843.0	7.271024	4.2133756	23.440681	0.0	3555	3555	3555	0.0	20	101	320	586	736	5000	0	272	2020-02-29_154007
125	5000	1445	0	0	0	0	0	3283	NaN	-0.0	9999.0	9999.0	0.0	1843.0	7.271024	4.2133756	23.440681	0.0	3555	3555	3555	0.0	20	101	320	586	736	5000	0	272	2020-02-29_154007
125	5000	1445	0	0	0	0	0	3283	NaN	-0.0	9999.0	9999.0	0.0	1843.0	7.271024	4.2133756	23.440681	0.0	3555	3555	3555	0.0	20	101	320	586	736	5000	0	272	2020-02-29_154008
125	5000	1445	0	0	0	0	0	3283	NaN	-0.0	9999.0	9999.0	0.0	1843.0	7.271024	4.2133756	23.440681	0.0	3555	3555	3555	0.0	20	101	320	586	736	5000	0	272	2020-02-29_154008
126	5000	1445	0	0	0	0	0	3283	NaN	-0.0	9999.0	9999.0	0.0	1843.0	7.271024	4.2133756	23.440681	0.0	3555	3555	3555	0.0	20	101	320	586	736	5000	0	272	2020-02-29_154008
126	5000	1445	0	0	0	0	0	3283	NaN	-0.0	9999.0	9999.0	0.0	1843.0	7.271024	4.2133756	23.440681	0.0	3555	3555	3555	0.0	20	101	320	586	736	5000	0	272	2020-02-29_154008
126	5000	1445	0	0	0	0	0	3283	NaN	-0.0	9999.0	9999.0	0.0	1843.0	7.271024	4.2133756	23.440681	0.0	3555	3555	3555	0.0	20	101	320	586	736	5000	0	272	2020-02-29_154008
127	5000	1445	0	0	0	0	0	3283	NaN	-0.0	9999.0	9999.0	0.0	1843.0	7.271024	4.2133756	23.440681	0.0	3555	3555	3555	0.0	20	101	320	586	736	5000	0	272	2020-02-29_154008
127	5000	1445	0	0	0	0	0	3283	NaN	-0.0	9999.0	9999.0	0.0	1843.0	7.271024	4.2133756	23.440681	0.0	3555	3555	3555	0.0	20	101	320	586	736	5000	0	272	2020-02-29_154008
127	5000	1445	0	0	0	0	0	3283	NaN	-0.0	9999.0	9999.0	0.0	1843.0	7.271024	4.2133756	23.440681	0.0	3555	3555	3555	0.0	20	101	320	586	736	5000	0	272	2020-02-29_154009
128	5000	1445	0	0	0	0	0	3283	NaN	-0.0	9999.0	9999.0	0.0	1843.0	7.271024	4.2133756	23.440681	0.0	3555	3555	3555	0.0	20	101	320	586	736	5000	0	272	2020-02-29_154009
128	5000	1445	0	0	0	0	0	3283	NaN	-0.0	9999.0	9999.0	0.0	1843.0	7.271024	4.2133756	23.440681	0.0	3555	3555	3555	0.0	20	101	320	586	736	5000	0	272	2020-02-29_154009
128	5000	1445	0	0	0	0	0	3283	NaN	-0.0	9999.0	9999.0	0.0	1843.0	7.271024	4.2133756	23.440681	0.0	3555	3555	3555	0.0	20	101	320	586	736	5000	0	272	2020-02-29_154009
129	5000	1445	0	0	0	0	0	3283	NaN	-0.0	9999.0	9999.0	0.0	1843.0	7.271024	4.2133756	23.440681	0.0	3555	3555	3555	0.0	20	101	320	586	736	5000	0	272	2020-02-29_154009
129	5000	1445	0	0	0	0	0	3283	NaN	-0.0	9999.0	9999.0	0.0	1843.0	7.271024	4.2133756	23.440681	0.0	3555	3555	3555	0.0	20	101	320	586	736	5000	0	272	2020-02-29_154009
129	5000	1445	0	0	0	0	0	3283	NaN	-0.0	9999.0	9999.0	0.0	1843.0	7.271024	4.2133756	23.440681	0.0	3555	3555	3555	0.0	20	101	320	586	736	5000	0	272	2020-02-29_154009
