# Supplementary material for: Discrete simulation analysis of COVID-19 and prediction of isolation bed numbers
Source: PeerJ. 2021 Jun 23;9:e11629. doi: 10.7717/peerj.11629 (PMC8234972; doi:10.7717/peerj.11629)
Supplement: Supplemental Information 3 [file peerj-09-11629-s003.zip › raw_data/Hospital response time_output_2020-02-29_154056.csv]

worldTime(Day)	CITY_PERSON_SIZE	NORMAL	SHADOW	SUPER	CONFIRMED	DIAGNOSIS	FREEZE	CURED	shadow_average	shadow_std	shadow_max	shadow_min	real_countTmp	max_count	count_shadow_average	count_shadow_std	count_shadow_max	count_shadow_min	sum_confirmed_mark	sum_diagnosis_mark	sum_freeze_mark	r0	G1num	G2num	G3Num	G4Num	G5Num	BED_CanUse	BED_Need	DEATH	recordTime
0	5000	4973	27	0	0	0	0	0	NaN	-0.0	9999.0	9999.0	0.0	0.0	NaN	-0.0	9999.0	9999.0	0	0	0	0.0	0	0	0	0	0	5000	0	0	2020-02-29_154057
0	5000	4969	27	0	4	0	0	0	NaN	-0.0	9999.0	9999.0	0.0	0.0	NaN	-0.0	9999.0	9999.0	4	0	0	0.0	0	0	0	0	0	5000	0	0	2020-02-29_154057
0	5000	4962	34	0	4	0	0	0	NaN	-0.0	9999.0	9999.0	0.0	0.0	NaN	-0.0	9999.0	9999.0	4	0	0	0.0	0	0	0	0	0	5000	0	0	2020-02-29_154058
1	5000	4958	37	0	5	0	0	0	NaN	-0.0	9999.0	9999.0	0.0	0.0	NaN	-0.0	9999.0	9999.0	5	0	0	0.0	0	0	0	0	0	5000	0	0	2020-02-29_154058
1	5000	4951	44	0	5	0	0	0	NaN	-0.0	9999.0	9999.0	0.0	0.0	NaN	-0.0	9999.0	9999.0	5	0	0	0.0	0	0	0	0	0	5000	0	0	2020-02-29_154058
1	5000	4948	45	0	7	0	0	0	NaN	-0.0	9999.0	9999.0	0.0	0.0	NaN	-0.0	9999.0	9999.0	7	0	0	0.0	0	0	0	0	0	5000	0	0	2020-02-29_154058
2	5000	4944	48	0	8	0	0	0	NaN	-0.0	9999.0	9999.0	0.0	0.0	NaN	-0.0	9999.0	9999.0	8	0	0	0.0	0	0	0	0	0	5000	0	0	2020-02-29_154058
2	5000	4931	60	0	9	0	0	0	NaN	-0.0	9999.0	9999.0	0.0	0.0	NaN	-0.0	9999.0	9999.0	9	0	0	0.0	0	0	0	0	0	5000	0	0	2020-02-29_154059
2	5000	4922	67	0	11	0	0	0	NaN	-0.0	9999.0	9999.0	0.0	0.0	NaN	-0.0	9999.0	9999.0	11	0	0	0.0	0	0	0	0	0	5000	0	0	2020-02-29_154059
3	5000	4909	78	0	13	0	0	0	NaN	-0.0	9999.0	9999.0	0.0	0.0	NaN	-0.0	9999.0	9999.0	13	0	0	0.0	0	0	0	0	0	5000	0	0	2020-02-29_154059
3	5000	4899	85	0	16	0	0	0	NaN	-0.0	9999.0	9999.0	0.0	0.0	NaN	-0.0	9999.0	9999.0	16	0	0	0.0	0	0	0	0	0	5000	0	0	2020-02-29_154059
3	5000	4886	95	0	19	0	0	0	NaN	-0.0	9999.0	9999.0	0.0	0.0	NaN	-0.0	9999.0	9999.0	19	0	0	0.0	0	0	0	0	0	5000	0	0	2020-02-29_154059
4	5000	4872	106	0	22	0	0	0	NaN	-0.0	9999.0	9999.0	0.0	0.0	NaN	-0.0	9999.0	9999.0	22	0	0	0.0	0	0	0	0	0	5000	0	0	2020-02-29_154059
4	5000	4857	118	0	25	0	0	0	NaN	-0.0	9999.0	9999.0	0.0	0.0	NaN	-0.0	9999.0	9999.0	25	0	0	0.0	0	0	0	0	0	5000	0	0	2020-02-29_154100
4	5000	4840	134	0	26	0	0	0	NaN	-0.0	9999.0	9999.0	0.0	0.0	NaN	-0.0	9999.0	9999.0	26	0	0	0.0	0	0	0	0	0	5000	0	0	2020-02-29_154100
5	5000	4811	156	0	33	0	0	0	NaN	-0.0	9999.0	9999.0	0.0	0.0	NaN	-0.0	9999.0	9999.0	33	0	0	0.0	0	0	0	0	0	5000	0	0	2020-02-29_154100
5	5000	4798	162	0	40	0	0	0	NaN	-0.0	9999.0	9999.0	0.0	0.0	NaN	-0.0	9999.0	9999.0	40	0	0	0.0	0	0	0	0	0	5000	0	0	2020-02-29_154100
5	5000	4763	188	0	49	0	0	0	NaN	-0.0	9999.0	9999.0	0.0	0.0	NaN	-0.0	9999.0	9999.0	49	0	0	0.0	0	0	0	0	0	5000	0	0	2020-02-29_154100
6	5000	4736	207	0	57	0	0	0	NaN	-0.0	9999.0	9999.0	0.0	0.0	NaN	-0.0	9999.0	9999.0	57	0	0	0.0	0	0	0	0	0	5000	0	0	2020-02-29_154100
6	5000	4708	230	0	62	0	0	0	NaN	-0.0	9999.0	9999.0	0.0	0.0	NaN	-0.0	9999.0	9999.0	62	0	0	0.0	0	0	0	0	0	5000	0	0	2020-02-29_154101
6	5000	4681	251	0	68	0	0	0	NaN	-0.0	9999.0	9999.0	0.0	0.0	NaN	-0.0	9999.0	9999.0	68	0	0	0.0	0	0	0	0	0	5000	0	0	2020-02-29_154101
7	5000	4646	279	0	75	0	0	0	NaN	-0.0	9999.0	9999.0	0.0	0.0	NaN	-0.0	9999.0	9999.0	75	0	0	0.0	0	0	0	0	0	5000	0	0	2020-02-29_154101
7	5000	4616	302	0	82	0	0	0	NaN	-0.0	9999.0	9999.0	0.0	0.0	NaN	-0.0	9999.0	9999.0	82	0	0	0.0	0	0	0	0	0	5000	0	0	2020-02-29_154101
7	5000	4578	330	0	92	0	0	0	NaN	-0.0	9999.0	9999.0	0.0	0.0	NaN	-0.0	9999.0	9999.0	92	0	0	0.0	0	0	0	0	0	5000	0	0	2020-02-29_154102
8	5000	4534	364	0	102	0	0	0	NaN	-0.0	9999.0	9999.0	0.0	0.0	NaN	-0.0	9999.0	9999.0	102	0	0	0.0	0	0	0	0	0	5000	0	0	2020-02-29_154102
8	5000	4495	390	0	115	0	0	0	NaN	-0.0	9999.0	9999.0	0.0	0.0	NaN	-0.0	9999.0	9999.0	115	0	0	0.0	0	0	0	0	0	5000	0	0	2020-02-29_154102
8	5000	4456	414	0	130	0	0	0	NaN	-0.0	9999.0	9999.0	0.0	0.0	NaN	-0.0	9999.0	9999.0	130	0	0	0.0	0	0	0	0	0	5000	0	0	2020-02-29_154103
9	5000	4407	445	0	148	0	0	0	NaN	-0.0	9999.0	9999.0	0.0	0.0	NaN	-0.0	9999.0	9999.0	148	0	0	0.0	0	0	0	0	0	5000	0	0	2020-02-29_154103
9	5000	4352	483	0	165	0	0	0	NaN	-0.0	9999.0	9999.0	0.0	0.0	NaN	-0.0	9999.0	9999.0	165	0	0	0.0	0	0	0	0	0	5000	0	0	2020-02-29_154103
9	5000	4304	517	0	179	0	0	0	NaN	-0.0	9999.0	9999.0	0.0	0.0	NaN	-0.0	9999.0	9999.0	179	0	0	0.0	0	0	0	0	0	5000	0	0	2020-02-29_154103
10	5000	4260	551	0	187	0	2	0	0.0	0.0	0.0	0.0	2.0	2.0	0.0	0.0	0.0	0.0	189	2	2	3.5	2	0	0	0	0	4998	0	0	2020-02-29_154104
10	5000	4224	572	0	200	0	4	0	0.07105453	0.11636462187331713	0.2431714	0.0	4.0	4.0	0.07105453	0.11636462	0.2431714	0.0	204	4	4	3.75	4	0	0	0	0	4996	0	0	2020-02-29_154104
10	5000	4178	600	0	217	0	5	0	0.056843627	0.1056659497358693	0.2431714	0.0	5.0	5.0	0.056843627	0.10566595	0.2431714	0.0	222	5	5	4.0	4	1	0	0	0	4995	0	0	2020-02-29_154104
11	5000	4128	636	0	231	0	5	0	0.056843627	0.1056659497358693	0.2431714	0.0	5.0	5.0	0.056843627	0.10566595	0.2431714	0.0	236	5	5	4.0	4	1	0	0	0	4995	0	0	2020-02-29_154105
11	5000	4084	658	0	251	0	7	0	0.04060259	0.0906248398894507	0.2431714	0.0	7.0	7.0	0.04060259	0.09062484	0.2431714	0.0	258	7	7	4.0	4	3	0	0	0	4993	0	0	2020-02-29_154105
11	5000	4032	689	0	272	0	7	0	0.04060259	0.0906248398894507	0.2431714	0.0	7.0	7.0	0.04060259	0.09062484	0.2431714	0.0	279	7	7	4.0	4	3	0	0	0	4993	0	0	2020-02-29_154106
12	5000	3977	725	0	290	0	8	0	0.2774414	0.6751152902620745	1.9353132	0.0	8.0	8.0	0.2774414	0.6751153	1.9353132	0.0	298	8	8	4.125	5	3	0	0	0	4992	0	0	2020-02-29_154106
12	5000	3919	757	0	314	0	10	0	0.3191417	0.6439722353461943	1.9353132	0.0	10.0	10.0	0.3191417	0.6439722	1.9353132	0.0	324	10	10	3.9	5	4	0	1	0	4990	0	0	2020-02-29_154106
12	5000	3866	781	0	341	0	12	0	0.47331294	0.8662532206884185	2.4883382	0.0	12.0	12.0	0.47331294	0.8662532	2.4883382	0.0	353	12	12	4.0	6	4	0	2	0	4988	0	0	2020-02-29_154107
13	5000	3822	797	0	366	0	15	0	0.53936595	0.9407651308937767	2.4883382	0.0	15.0	15.0	0.53936595	0.94076514	2.4883382	0.0	381	15	15	3.5333333	6	5	2	2	0	4985	0	0	2020-02-29_154107
13	5000	3774	817	0	392	0	17	0	0.6409459	1.0500542490432758	2.8055902	0.0	17.0	17.0	0.6409459	1.0500542	2.8055902	0.0	409	17	17	3.3529413	6	5	4	2	0	4983	0	0	2020-02-29_154108
13	5000	3718	848	0	415	0	19	0	0.93885934	1.3332909140196938	3.577481	0.0	19.0	19.0	0.93885934	1.3332909	3.577481	0.0	434	19	19	3.8421052	6	7	4	2	0	4981	0	0	2020-02-29_154108
14	5000	3679	852	0	446	0	23	0	1.2252909	1.5094245633977543	3.8243945	0.0	23.0	23.0	1.2252909	1.5094246	3.8243945	0.0	469	23	23	3.9565217	7	9	4	2	0	4977	0	0	2020-02-29_154109
14	5000	3642	849	0	484	0	25	0	1.4566973	1.6522633057259257	4.1242604	0.0	25.0	25.0	1.4566973	1.6522633	4.1242604	0.0	509	25	25	3.76	9	9	4	2	0	4975	0	0	2020-02-29_154109
14	5000	3602	870	0	498	0	29	0	1.3776389	1.647721338410887	4.1242604	0.0	29.0	29.0	1.3776389	1.6477213	4.1242604	0.0	528	30	30	3.6206896	9	9	5	4	1	4971	0	1	2020-02-29_154110
15	5000	3556	886	0	522	0	35	0	1.3773632	1.667466027572898	4.873724	0.0	35.0	35.0	1.3773632	1.667466	4.873724	0.0	558	36	36	3.4857142	10	10	6	7	1	4965	0	1	2020-02-29_154110
15	5000	3514	901	0	545	0	39	0	1.3977519	1.5947738799289501	4.873724	0.0	39.0	39.0	1.3977519	1.5947739	4.873724	0.0	585	40	40	3.3076923	10	12	7	8	1	4961	0	1	2020-02-29_154111
15	5000	3476	893	0	578	0	52	0	1.3412255	1.5781080792719113	5.5013485	0.0	52.0	52.0	1.3412255	1.5781081	5.5013485	0.0	631	53	53	3.1923077	10	16	9	13	3	4948	0	1	2020-02-29_154111
16	5000	3446	893	0	604	0	56	0	1.4690703	1.725826883468229	5.9652305	0.0	56.0	56.0	1.4690703	1.7258269	5.9652305	0.0	661	57	57	3.1964285	11	16	10	15	3	4944	0	1	2020-02-29_154111
16	5000	3413	899	0	625	0	62	0	1.4524729	1.6737420183465797	5.9652305	0.0	62.0	62.0	1.4524729	1.673742	5.9652305	0.0	688	63	63	3.112903	11	16	14	16	3	4938	0	1	2020-02-29_154112
16	5000	3373	904	0	654	0	68	0	1.6501971	1.9070444796555333	6.666357	0.0	68.0	68.0	1.6501971	1.9070445	6.666357	0.0	723	69	69	3.1176472	11	17	16	19	3	4932	0	1	2020-02-29_154112
17	5000	3336	898	0	690	0	75	0	1.6246197	1.872392367031265	6.666357	0.0	75.0	75.0	1.6246197	1.8723924	6.666357	0.0	766	76	76	3.0133333	11	18	18	21	5	4925	0	1	2020-02-29_154113
17	5000	3298	897	0	722	0	82	0	1.7270833	1.959938372304862	6.666357	0.0	82.0	82.0	1.7270833	1.9599384	6.666357	0.0	805	83	83	3.0	11	20	21	21	5	4918	0	1	2020-02-29_154113
17	5000	3262	896	0	749	0	92	0	1.7719315	1.9943042953233017	7.5182533	0.0	92.0	92.0	1.7719315	1.9943043	7.5182533	0.0	842	93	93	2.923913	11	22	25	23	7	4908	0	1	2020-02-29_154114
18	5000	3230	898	0	763	0	108	0	1.7139994	1.967321210442299	7.5182533	0.0	108.0	108.0	1.7139994	1.9673212	7.5182533	0.0	872	109	109	2.6574075	11	22	28	28	11	4892	0	1	2020-02-29_154114
18	5000	3214	876	0	793	0	115	0	1.7562968	2.009747949046116	7.5182533	0.0	115.0	115.0	1.7562968	2.009748	7.5182533	0.0	910	117	117	2.6086957	11	23	31	29	13	4885	0	2	2020-02-29_154115
18	5000	3171	881	0	815	0	130	0	1.8251833	2.029596447976342	7.5182533	0.0	130.0	130.0	1.8251833	2.0295966	7.5182533	0.0	948	133	133	2.5923078	11	24	37	31	19	4870	0	3	2020-02-29_154115
19	5000	3140	881	0	826	0	150	0	1.9544827	2.180640009103795	8.709869	0.0	150.0	150.0	1.9544827	2.18064	8.709869	0.0	979	153	153	2.5333333	11	27	42	35	24	4850	0	3	2020-02-29_154116
19	5000	3105	872	0	855	0	165	0	2.1173553	2.330029623801064	9.080581	0.0	165.0	165.0	2.1173553	2.3300297	9.080581	0.0	1023	168	168	2.478788	12	30	47	37	26	4835	0	3	2020-02-29_154116
19	5000	3074	869	0	877	0	176	0	2.2323234	2.420146596109702	9.646437	0.0	176.0	176.0	2.2323234	2.4201467	9.646437	0.0	1057	180	180	2.4886363	13	34	48	40	27	4824	0	4	2020-02-29_154117
20	5000	3048	853	0	909	0	186	0	2.2446861	2.400648557929241	9.646437	0.0	186.0	186.0	2.2446861	2.4006486	9.646437	0.0	1099	190	190	2.4462366	13	35	50	43	27	4814	0	4	2020-02-29_154117
20	5000	3014	846	0	932	0	204	0	2.378318	2.485414875175894	9.680344	0.0	204.0	204.0	2.378318	2.485415	9.680344	0.0	1140	208	208	2.4656863	13	37	55	48	31	4796	0	4	2020-02-29_154117
20	5000	2982	846	0	946	0	221	1	2.5040443	2.5896380818953517	10.398175	0.0	221.0	221.0	2.5040443	2.589638	10.398175	0.0	1172	226	226	2.4298642	14	39	58	51	35	4779	0	4	2020-02-29_154118
21	5000	2952	850	0	958	0	235	1	2.502805	2.561487509576955	10.398175	0.0	235.0	235.0	2.502805	2.5614874	10.398175	0.0	1198	240	240	2.3531914	14	40	62	53	38	4765	0	4	2020-02-29_154119
21	5000	2920	845	0	973	0	257	1	2.6722548	2.7042161800826143	10.398175	0.0	257.0	257.0	2.6722548	2.7042162	10.398175	0.0	1235	262	262	2.3424125	14	41	68	57	44	4743	0	4	2020-02-29_154119
21	5000	2884	824	0	1007	0	279	1	2.7795458	2.80780909670208	11.4272995	0.0	279.0	279.0	2.7795458	2.807809	11.4272995	0.0	1292	285	285	2.2867384	15	43	72	65	49	4721	0	5	2020-02-29_154120
22	5000	2847	823	0	1027	0	296	2	2.7746167	2.7946123742200015	11.4272995	0.0	296.0	296.0	2.7746167	2.7946124	11.4272995	0.0	1330	303	303	2.2162163	15	43	72	71	54	4704	0	5	2020-02-29_154120
22	5000	2821	800	0	1050	0	322	2	2.8888314	2.845869511103936	11.600202	0.0	322.0	322.0	2.8888314	2.8458695	11.600202	0.0	1379	329	329	2.152174	15	46	81	76	59	4678	0	5	2020-02-29_154121
22	5000	2796	791	0	1055	0	351	2	2.9683378	2.910220151878112	12.546142	0.0	351.0	351.0	2.9683378	2.9102201	12.546142	0.0	1413	358	358	2.1595442	17	48	84	85	67	4649	0	5	2020-02-29_154121
23	5000	2766	779	0	1071	0	376	3	3.0205977	2.9064127558593387	12.546142	0.0	376.0	376.0	3.0205977	2.9064128	12.546142	0.0	1455	384	384	2.1010637	17	51	89	92	73	4624	0	5	2020-02-29_154122
23	5000	2738	775	0	1074	0	405	3	3.0762472	2.9114196083254966	12.546142	0.0	405.0	405.0	3.0762472	2.9114196	12.546142	0.0	1487	413	413	2.0271604	17	51	94	97	84	4595	0	5	2020-02-29_154122
23	5000	2708	768	0	1086	0	426	5	3.1748514	2.940372766750211	12.546142	0.0	426.0	426.0	3.1748514	2.9403727	12.546142	0.0	1524	438	438	1.9647887	17	53	99	100	91	4574	0	7	2020-02-29_154123
24	5000	2683	746	0	1098	0	460	6	3.2814674	3.0457077529283008	13.787276	0.0	460.0	460.0	3.2814674	3.0457077	13.787276	0.0	1571	473	473	1.9043478	19	55	104	112	98	4540	0	7	2020-02-29_154123
24	5000	2652	745	0	1089	0	498	6	3.3617873	3.0582585449498527	14.208781	0.0	498.0	498.0	3.3617873	3.0582585	14.208781	0.0	1603	514	514	1.8975904	20	57	108	119	110	4502	0	10	2020-02-29_154124
24	5000	2616	749	0	1105	0	512	7	3.438158	3.094260279640616	14.208781	0.0	512.0	512.0	3.438158	3.0942602	14.208781	0.0	1635	530	530	1.8828125	20	58	112	121	113	4488	0	11	2020-02-29_154124
25	5000	2589	730	0	1122	0	540	8	3.5590708	3.135869767579443	14.208781	0.0	540.0	540.0	3.5590708	3.1358697	14.208781	0.0	1681	559	559	1.862963	20	58	121	127	120	4460	0	11	2020-02-29_154125
25	5000	2569	707	0	1134	0	569	8	3.5947278	3.150063069030077	14.208781	0.0	569.0	569.0	3.5947278	3.150063	14.208781	0.0	1724	590	590	1.8242531	20	59	125	136	124	4431	0	13	2020-02-29_154125
25	5000	2552	692	0	1123	0	610	8	3.728484	3.2211135038352565	14.208781	0.0	610.0	610.0	3.728484	3.2211134	14.208781	0.0	1756	633	633	1.7803279	20	61	133	145	136	4390	0	15	2020-02-29_154126
26	5000	2529	689	0	1119	0	639	9	3.8667114	3.2806744751966828	14.208781	0.0	639.0	639.0	3.8667114	3.2806745	14.208781	0.0	1782	663	663	1.7683882	20	63	139	154	139	4361	0	15	2020-02-29_154126
26	5000	2515	670	0	1126	0	664	10	3.924045	3.2815750687658816	14.208781	0.0	664.0	664.0	3.924045	3.281575	14.208781	0.0	1815	689	689	1.7409638	20	65	144	160	145	4336	0	15	2020-02-29_154127
26	5000	2491	656	0	1126	0	699	11	4.0228014	3.325928442262665	14.208781	0.0	699.0	699.0	4.0228014	3.3259284	14.208781	0.0	1853	727	727	1.7081546	20	69	149	169	156	4301	0	17	2020-02-29_154127
27	5000	2469	647	0	1117	0	738	12	4.157294	3.3725612447619704	14.208781	0.0	738.0	738.0	4.157294	3.3725612	14.208781	0.0	1884	767	767	1.708672	20	69	160	173	165	4262	0	17	2020-02-29_154128
27	5000	2442	642	0	1109	0	774	16	4.2940474	3.386160728655042	14.208781	0.0	774.0	774.0	4.2940474	3.3861606	14.208781	0.0	1916	807	807	1.6485788	20	72	169	186	169	4226	0	17	2020-02-29_154128
27	5000	2425	628	0	1103	0	808	17	4.397139	3.421811177255122	14.208781	0.0	808.0	808.0	4.397139	3.421811	14.208781	0.0	1947	844	844	1.6423267	20	73	174	195	181	4192	0	19	2020-02-29_154129
28	5000	2412	606	0	1107	0	832	21	4.4839683	3.4449003150369957	14.208781	0.0	832.0	832.0	4.4839683	3.4449003	14.208781	0.0	1982	875	875	1.6298077	20	75	176	201	191	4168	0	22	2020-02-29_154129
28	5000	2396	586	0	1108	0	863	23	4.5810947	3.4712661003203715	14.423259	0.0	863.0	863.0	4.5810947	3.471266	14.423259	0.0	2018	910	910	1.617613	20	77	179	212	194	4137	0	24	2020-02-29_154130
28	5000	2378	581	0	1088	0	901	27	4.649128	3.5063474862593087	14.423259	0.0	901.0	901.0	4.649128	3.5063474	14.423259	0.0	2041	953	953	1.5804662	20	77	183	219	208	4099	0	25	2020-02-29_154130
29	5000	2352	571	0	1095	0	924	29	4.709507	3.5400167025155906	15.520822	0.0	924.0	924.0	4.709507	3.5400167	15.520822	0.0	2077	982	982	1.5508658	20	77	187	228	211	4076	0	29	2020-02-29_154131
29	5000	2331	559	0	1082	0	963	34	4.767786	3.5597247640959777	15.520822	0.0	963.0	963.0	4.767786	3.5597248	15.520822	0.0	2110	1028	1028	1.5057113	20	80	190	240	220	4037	0	31	2020-02-29_154131
29	5000	2311	557	0	1072	0	990	38	4.8023033	3.5452031299841087	15.520822	0.0	990.0	990.0	4.8023033	3.5452032	15.520822	0.0	2132	1060	1060	1.4686868	20	82	192	242	225	4010	0	32	2020-02-29_154132
30	5000	2296	542	0	1063	0	1023	43	4.8942413	3.5623162205457803	15.520822	0.0	1023.0	1023.0	4.8942413	3.5623162	15.520822	0.0	2162	1099	1099	1.4584556	20	82	201	250	236	3977	0	33	2020-02-29_154132
30	5000	2277	533	0	1047	0	1056	50	5.0230026	3.6222479008685586	16.766766	0.0	1056.0	1056.0	5.0230026	3.622248	16.766766	0.0	2190	1143	1143	1.4422349	20	82	210	261	243	3944	0	37	2020-02-29_154133
30	5000	2249	531	0	1045	0	1078	56	5.106856	3.6638111931158885	18.578182	0.0	1078.0	1078.0	5.106856	3.6638112	18.578182	0.0	2220	1175	1175	1.4276438	20	83	214	269	252	3922	0	41	2020-02-29_154133
31	5000	2231	519	0	1050	0	1099	59	5.186729	3.7087823974510914	18.578182	0.0	1099.0	1099.0	5.186729	3.7087824	18.578182	0.0	2250	1200	1200	1.432211	20	84	217	279	256	3901	0	42	2020-02-29_154134
31	5000	2217	501	0	1043	0	1134	62	5.275583	3.747085201421749	18.578182	0.0	1134.0	1134.0	5.275583	3.747085	18.578182	0.0	2282	1239	1239	1.4100529	20	85	221	288	264	3866	0	43	2020-02-29_154134
31	5000	2200	493	0	1014	0	1175	70	5.413235	3.773632984349926	18.578182	0.0	1175.0	1175.0	5.413235	3.773633	18.578182	0.0	2307	1293	1293	1.3761702	20	85	227	297	280	3825	0	48	2020-02-29_154135
32	5000	2187	482	0	996	0	1206	78	5.4732656	3.7917628153812455	18.578182	0.0	1206.0	1206.0	5.4732656	3.7917628	18.578182	0.0	2331	1335	1335	1.3548923	20	86	230	307	289	3794	0	51	2020-02-29_154135
32	5000	2173	470	0	976	0	1237	90	5.595016	3.832922222372422	18.578182	0.0	1237.0	1237.0	5.595016	3.8329222	18.578182	0.0	2357	1381	1381	1.3565077	20	87	230	319	302	3763	0	54	2020-02-29_154136
32	5000	2165	454	0	967	0	1255	103	5.679459	3.852575203807029	18.578182	0.0	1255.0	1255.0	5.679459	3.8525753	18.578182	0.0	2381	1414	1414	1.3370517	20	88	233	327	310	3745	0	56	2020-02-29_154136
33	5000	2153	436	0	953	0	1289	113	5.775056	3.9226357987324123	19.223576	0.0	1289.0	1289.0	5.775056	3.9226358	19.223576	0.0	2411	1458	1458	1.3196276	20	90	239	334	321	3711	0	56	2020-02-29_154137
33	5000	2139	428	0	941	0	1307	125	5.8296733	3.9276587404530856	18.892664	0.0	1307.0	1307.0	5.8296733	3.9276588	18.892664	0.0	2433	1492	1492	1.3152257	20	92	240	344	328	3693	0	60	2020-02-29_154137
33	5000	2112	432	0	929	0	1332	133	5.899255	3.9638073999633114	18.892664	0.0	1332.0	1332.0	5.899255	3.9638073	18.892664	0.0	2456	1527	1527	1.2987988	20	93	242	352	337	3668	0	62	2020-02-29_154138
34	5000	2091	435	0	902	0	1359	148	6.023014	4.002057261715505	18.892664	0.0	1359.0	1359.0	6.023014	4.002057	18.892664	0.0	2474	1572	1572	1.276674	20	94	248	358	351	3641	0	65	2020-02-29_154138
34	5000	2075	435	0	885	0	1378	161	6.101386	4.039130736019959	19.592154	0.0	1378.0	1378.0	6.101386	4.0391307	19.592154	0.0	2490	1605	1605	1.2619739	20	95	250	367	360	3622	0	66	2020-02-29_154139
34	5000	2055	428	0	879	0	1385	183	6.2150083	4.085513382849263	22.211521	0.0	1385.0	1385.0	6.2150083	4.0855136	22.211521	0.0	2517	1638	1638	1.2476535	20	98	252	372	366	3615	0	70	2020-02-29_154139
35	5000	2038	425	0	854	0	1415	198	6.2732058	4.079826613837236	22.211521	0.0	1415.0	1415.0	6.2732058	4.079827	22.211521	0.0	2537	1683	1683	1.2226149	20	98	256	381	377	3585	0	70	2020-02-29_154140
35	5000	2031	415	0	830	0	1443	208	6.3284903	4.090534607287058	22.211521	0.0	1443.0	1443.0	6.3284903	4.0905347	22.211521	0.0	2554	1724	1724	1.2072072	20	98	258	385	385	3557	0	73	2020-02-29_154140
35	5000	2020	409	0	815	0	1455	227	6.409224	4.110086473729379	22.211521	0.0	1455.0	1455.0	6.409224	4.1100864	22.211521	0.0	2571	1756	1756	1.1766323	20	100	258	397	389	3545	0	74	2020-02-29_154141
36	5000	2007	402	0	807	0	1460	249	6.4871254	4.120461018518068	22.211521	0.0	1460.0	1460.0	6.4871254	4.120461	22.211521	0.0	2591	1784	1784	1.1657535	20	101	260	403	396	3540	0	75	2020-02-29_154141
36	5000	1989	395	0	799	0	1471	269	6.565155	4.130133007207705	22.211521	0.0	1471.0	1471.0	6.565155	4.130133	22.211521	0.0	2616	1817	1817	1.1509178	20	101	261	410	403	3529	0	77	2020-02-29_154142
36	5000	1976	395	0	775	0	1487	287	6.646915	4.145442592795265	22.211521	0.0	1487.0	1487.0	6.646915	4.1454425	22.211521	0.0	2629	1854	1854	1.127774	20	101	265	414	411	3513	0	80	2020-02-29_154142
37	5000	1965	387	0	762	0	1492	310	6.684794	4.174227733341798	22.211521	0.0	1492.0	1492.0	6.684794	4.1742277	22.211521	0.0	2648	1886	1886	1.1105899	20	101	268	419	420	3508	0	84	2020-02-29_154143
37	5000	1949	380	0	754	0	1496	335	6.792954	4.198796535823469	22.211521	0.0	1496.0	1496.0	6.792954	4.1987967	22.211521	0.0	2671	1917	1917	1.1082888	20	101	272	423	426	3504	0	86	2020-02-29_154143
37	5000	1932	376	0	742	0	1507	353	6.8370185	4.198038987617044	22.211521	0.0	1507.0	1507.0	6.8370185	4.198039	22.211521	0.0	2692	1950	1950	1.0948905	20	101	273	427	432	3493	0	90	2020-02-29_154144
38	5000	1923	365	0	729	0	1519	373	6.86948	4.217769480599846	22.211521	0.0	1519.0	1519.0	6.86948	4.2177696	22.211521	0.0	2712	1983	1983	1.0763661	20	101	277	430	438	3481	0	91	2020-02-29_154144
38	5000	1905	368	0	708	0	1524	403	6.9557786	4.234075894648161	22.211521	0.0	1524.0	1524.0	6.9557786	4.234076	22.211521	0.0	2727	2019	2019	1.0688976	20	102	279	437	443	3476	0	92	2020-02-29_154145
38	5000	1890	366	0	702	0	1510	430	7.038371	4.261991749104355	22.211521	0.0	1510.0	1524.0	6.9557786	4.234076	22.211521	0.0	2744	2042	2042	1.0615894	20	102	279	440	450	3490	0	102	2020-02-29_154145
39	5000	1878	360	0	684	0	1517	457	7.0992174	4.288928865390277	22.211521	0.0	1517.0	1524.0	6.9557786	4.234076	22.211521	0.0	2762	2078	2078	1.0547132	20	102	283	445	459	3483	0	104	2020-02-29_154146
39	5000	1865	353	0	671	0	1519	488	7.216232	4.311179359677984	22.211521	0.0	1519.0	1524.0	6.9557786	4.234076	22.211521	0.0	2782	2111	2111	1.038183	20	102	286	451	464	3481	0	104	2020-02-29_154146
39	5000	1859	333	0	673	0	1510	519	7.256495	4.3186190771637385	22.434364	0.0	1510.0	1524.0	6.9557786	4.234076	22.211521	0.0	2808	2135	2135	1.0271523	20	102	286	460	466	3490	0	106	2020-02-29_154147
40	5000	1849	324	0	663	0	1518	539	7.2982435	4.3473206259437385	22.434364	0.0	1518.0	1524.0	6.9557786	4.234076	22.211521	0.0	2827	2164	2164	1.0144928	20	102	289	462	471	3482	0	107	2020-02-29_154147
40	5000	1843	313	0	653	0	1511	573	7.335696	4.341226407290957	22.434364	0.0	1511.0	1524.0	6.9557786	4.234076	22.211521	0.0	2844	2191	2191	0.99338186	20	102	290	465	476	3489	0	107	2020-02-29_154148
40	5000	1833	308	0	637	0	1507	606	7.391713	4.377414146291655	22.434364	0.0	1507.0	1524.0	6.9557786	4.234076	22.211521	0.0	2859	2222	2222	0.98540145	20	102	293	469	483	3493	0	109	2020-02-29_154148
41	5000	1819	308	0	621	0	1510	633	7.459082	4.43150849227324	22.434364	0.0	1510.0	1524.0	6.9557786	4.234076	22.211521	0.0	2873	2252	2252	0.97218543	20	102	294	474	489	3490	0	109	2020-02-29_154149
41	5000	1806	307	0	605	0	1494	674	7.498905	4.452558729072514	22.434364	0.0	1494.0	1524.0	6.9557786	4.234076	22.211521	0.0	2887	2282	2282	0.9558233	20	102	297	481	493	3506	0	114	2020-02-29_154149
41	5000	1792	306	0	594	0	1484	707	7.5780125	4.486997681452418	22.434364	0.0	1484.0	1524.0	6.9557786	4.234076	22.211521	0.0	2902	2308	2308	0.9420485	20	102	297	486	496	3516	0	117	2020-02-29_154150
42	5000	1783	294	0	590	0	1483	732	7.5890965	4.51341388778886	22.434364	0.0	1483.0	1524.0	6.9557786	4.234076	22.211521	0.0	2923	2333	2333	0.93324345	20	102	298	488	501	3517	0	118	2020-02-29_154150
42	5000	1777	277	0	589	0	1470	769	7.656569	4.539028042844687	22.434364	0.0	1470.0	1524.0	6.9557786	4.234076	22.211521	0.0	2946	2357	2357	0.93333334	20	102	299	492	510	3530	0	118	2020-02-29_154151
42	5000	1769	271	0	578	0	1462	799	7.6838017	4.538610123958634	22.434364	0.0	1462.0	1524.0	6.9557786	4.234076	22.211521	0.0	2960	2382	2382	0.9145007	20	102	299	497	513	3538	0	121	2020-02-29_154151
43	5000	1760	268	0	560	0	1452	834	7.733156	4.551832924014199	22.434364	0.0	1452.0	1524.0	6.9557786	4.234076	22.211521	0.0	2972	2412	2412	0.88980716	20	102	299	500	518	3548	0	126	2020-02-29_154152
43	5000	1752	258	0	556	0	1439	867	7.7681894	4.558499188982821	22.434364	0.0	1439.0	1524.0	6.9557786	4.234076	22.211521	0.0	2990	2434	2434	0.8707436	20	102	299	505	522	3561	0	128	2020-02-29_154152
43	5000	1747	249	0	548	0	1438	889	7.82654	4.566046394677207	22.434364	0.0	1438.0	1524.0	6.9557786	4.234076	22.211521	0.0	3004	2456	2456	0.86369956	20	102	299	510	528	3562	0	129	2020-02-29_154153
44	5000	1742	240	0	542	0	1430	915	7.846433	4.578279147628864	22.434364	0.0	1430.0	1524.0	6.9557786	4.234076	22.211521	0.0	3018	2476	2476	0.8678322	20	102	300	513	530	3570	0	131	2020-02-29_154153
44	5000	1736	236	0	538	0	1419	938	7.860294	4.580469774366144	22.434364	0.0	1419.0	1524.0	6.9557786	4.234076	22.211521	0.0	3028	2490	2490	0.85271317	20	102	300	516	535	3581	0	133	2020-02-29_154154
44	5000	1725	238	0	518	0	1417	965	7.881717	4.590990755949724	22.434364	0.0	1417.0	1524.0	6.9557786	4.234076	22.211521	0.0	3037	2519	2519	0.86309105	20	102	301	520	541	3583	0	137	2020-02-29_154154
45	5000	1711	240	0	512	0	1393	1003	7.92982	4.608617067253799	22.434364	0.0	1393.0	1524.0	6.9557786	4.234076	22.211521	0.0	3049	2537	2537	0.83632445	20	102	302	521	547	3607	0	141	2020-02-29_154155
45	5000	1704	234	0	507	0	1380	1033	7.965082	4.628687033311255	22.434364	0.0	1380.0	1524.0	6.9557786	4.234076	22.211521	0.0	3062	2555	2555	0.8362319	20	102	303	523	551	3620	0	142	2020-02-29_154155
45	5000	1694	235	0	500	0	1356	1069	8.000132	4.64224410149354	22.434364	0.0	1356.0	1524.0	6.9557786	4.234076	22.211521	0.0	3071	2571	2571	0.82890856	20	102	304	524	556	3644	0	146	2020-02-29_154156
46	5000	1688	228	0	491	0	1339	1102	8.015016	4.678163716596218	22.434364	0.0	1339.0	1524.0	6.9557786	4.234076	22.211521	0.0	3084	2593	2593	0.8140403	20	102	304	528	560	3661	0	152	2020-02-29_154156
46	5000	1681	221	0	482	0	1317	1144	8.011118	4.686332659008913	22.434364	0.0	1317.0	1524.0	6.9557786	4.234076	22.211521	0.0	3098	2616	2616	0.8048595	20	102	304	530	562	3683	0	155	2020-02-29_154157
46	5000	1676	221	0	473	0	1288	1186	8.041262	4.720614841631567	22.434364	0.0	1288.0	1524.0	6.9557786	4.234076	22.211521	0.0	3103	2630	2630	0.80124223	20	102	304	531	566	3712	0	156	2020-02-29_154157
47	5000	1668	220	0	464	0	1261	1228	8.111765	4.719864871466897	22.434364	0.0	1261.0	1524.0	6.9557786	4.234076	22.211521	0.0	3112	2648	2648	0.7890563	20	102	304	532	568	3739	0	159	2020-02-29_154158
47	5000	1657	219	0	452	0	1248	1261	8.132402	4.745950277538233	22.434364	0.0	1248.0	1524.0	6.9557786	4.234076	22.211521	0.0	3124	2672	2672	0.79086536	20	102	306	533	572	3752	0	163	2020-02-29_154159
47	5000	1652	214	0	440	0	1221	1308	8.185262	4.740485449932885	22.434364	0.0	1221.0	1524.0	6.9557786	4.234076	22.211521	0.0	3134	2694	2694	0.7944308	20	102	306	535	582	3779	0	165	2020-02-29_154159
48	5000	1649	209	0	428	0	1206	1341	8.194981	4.748589557247828	22.434364	0.0	1206.0	1524.0	6.9557786	4.234076	22.211521	0.0	3142	2714	2714	0.7902156	20	102	306	536	584	3794	0	167	2020-02-29_154200
48	5000	1637	211	0	423	0	1190	1371	8.196749	4.7602250320070665	22.434364	0.0	1190.0	1524.0	6.9557786	4.234076	22.211521	0.0	3152	2729	2729	0.7932773	20	103	306	539	586	3810	0	168	2020-02-29_154200
48	5000	1631	206	0	419	0	1166	1409	8.228643	4.776489880190423	22.434364	0.0	1166.0	1524.0	6.9557786	4.234076	22.211521	0.0	3163	2744	2744	0.77186966	20	103	306	540	588	3834	0	169	2020-02-29_154201
49	5000	1625	202	0	409	0	1142	1451	8.17717	4.760318190253771	22.434364	0.0	1142.0	1524.0	6.9557786	4.234076	22.211521	0.0	3173	2764	2764	0.7819615	20	103	306	540	594	3858	0	171	2020-02-29_154201
49	5000	1609	208	0	400	0	1125	1485	8.158288	4.768007977152558	22.434364	0.0	1125.0	1524.0	6.9557786	4.234076	22.211521	0.0	3183	2783	2783	0.768	20	104	306	543	595	3875	0	173	2020-02-29_154202
49	5000	1598	207	0	386	0	1111	1521	8.1744375	4.7729701735873125	23.330656	0.0	1111.0	1524.0	6.9557786	4.234076	22.211521	0.0	3195	2809	2809	0.7686769	20	104	308	544	597	3889	0	177	2020-02-29_154202
50	5000	1591	202	0	379	0	1095	1556	8.18268	4.805395257195901	23.330656	0.0	1095.0	1524.0	6.9557786	4.234076	22.211521	0.0	3207	2828	2828	0.7561644	20	104	308	545	599	3905	0	177	2020-02-29_154203
50	5000	1580	199	0	377	0	1078	1586	8.227411	4.8049564441370025	23.330656	0.0	1078.0	1524.0	6.9557786	4.234076	22.211521	0.0	3221	2844	2844	0.7513915	20	104	309	546	601	3922	0	180	2020-02-29_154203
50	5000	1576	188	0	377	0	1046	1633	8.223111	4.806175336518264	23.330656	0.0	1046.0	1524.0	6.9557786	4.234076	22.211521	0.0	3236	2859	2859	0.75525814	20	104	309	547	602	3954	0	180	2020-02-29_154204
51	5000	1568	189	0	370	0	1033	1659	8.253177	4.79693702881312	23.330656	0.0	1033.0	1524.0	6.9557786	4.234076	22.211521	0.0	3243	2873	2873	0.7570184	20	104	310	547	604	3967	0	181	2020-02-29_154204
51	5000	1561	187	0	365	0	1019	1687	8.229293	4.798502394381171	23.330656	0.0	1019.0	1524.0	6.9557786	4.234076	22.211521	0.0	3252	2887	2887	0.75368005	20	104	311	547	607	3981	0	181	2020-02-29_154205
51	5000	1556	185	0	356	0	998	1721	8.28	4.805737586913424	23.330656	0.0	998.0	1524.0	6.9557786	4.234076	22.211521	0.0	3259	2903	2903	0.75551105	20	104	311	547	611	4002	0	184	2020-02-29_154205
52	5000	1551	180	0	346	0	980	1756	8.233317	4.820354838625853	23.330656	0.0	980.0	1524.0	6.9557786	4.234076	22.211521	0.0	3269	2923	2923	0.7479592	20	104	311	548	612	4020	0	187	2020-02-29_154206
52	5000	1541	176	0	336	0	964	1792	8.319762	4.82545273786473	23.330656	0.0	964.0	1524.0	6.9557786	4.234076	22.211521	0.0	3283	2947	2947	0.7437759	20	104	311	549	617	4036	0	191	2020-02-29_154206
52	5000	1537	168	0	335	0	940	1826	8.2961445	4.807830130142156	23.330656	0.0	940.0	1524.0	6.9557786	4.234076	22.211521	0.0	3295	2960	2960	0.7287234	20	104	311	550	618	4060	0	194	2020-02-29_154207
53	5000	1531	165	0	330	0	923	1854	8.328098	4.8187567922343915	23.330656	0.0	923.0	1524.0	6.9557786	4.234076	22.211521	0.0	3304	2974	2974	0.73131096	20	104	311	550	619	4077	0	197	2020-02-29_154207
53	5000	1524	161	0	325	0	908	1881	8.340256	4.862421092984239	23.330656	0.0	908.0	1524.0	6.9557786	4.234076	22.211521	0.0	3315	2990	2990	0.72136563	20	104	312	550	619	4092	0	201	2020-02-29_154207
53	5000	1521	157	0	318	0	890	1911	8.322334	4.854506233792041	23.330656	0.0	890.0	1524.0	6.9557786	4.234076	22.211521	0.0	3322	3004	3004	0.71910113	20	104	312	551	622	4110	0	203	2020-02-29_154208
54	5000	1518	156	0	308	0	873	1940	8.326228	4.850827663627806	23.330656	0.0	873.0	1524.0	6.9557786	4.234076	22.211521	0.0	3326	3018	3018	0.72852236	20	104	312	551	624	4127	0	205	2020-02-29_154208
54	5000	1511	158	0	303	0	855	1967	8.307341	4.828927278989764	23.330656	0.0	855.0	1524.0	6.9557786	4.234076	22.211521	0.0	3331	3028	3028	0.7380117	20	104	312	551	627	4145	0	206	2020-02-29_154209
54	5000	1504	156	0	303	0	826	2003	8.285718	4.8258187424554375	23.330656	0.0	826.0	1524.0	6.9557786	4.234076	22.211521	0.0	3340	3037	3037	0.71670705	20	104	313	552	628	4174	0	208	2020-02-29_154209
55	5000	1500	155	0	296	0	818	2023	8.347876	4.821914777511319	23.330656	0.0	818.0	1524.0	6.9557786	4.234076	22.211521	0.0	3345	3049	3049	0.70782393	20	104	314	553	631	4182	0	208	2020-02-29_154210
55	5000	1494	153	0	291	0	809	2042	8.364165	4.820476510644238	23.330656	0.0	809.0	1524.0	6.9557786	4.234076	22.211521	0.0	3353	3062	3062	0.7169345	20	104	314	553	632	4191	0	211	2020-02-29_154210
55	5000	1489	146	0	294	0	805	2054	8.348781	4.815830613981713	23.330656	0.0	805.0	1524.0	6.9557786	4.234076	22.211521	0.0	3365	3071	3071	0.7192547	20	104	314	553	633	4195	0	212	2020-02-29_154211
56	5000	1480	146	0	290	0	792	2078	8.266324	4.772537970813991	23.330656	0.0	792.0	1524.0	6.9557786	4.234076	22.211521	0.0	3374	3084	3084	0.72727275	20	104	314	554	633	4208	0	214	2020-02-29_154211
56	5000	1473	141	0	288	0	774	2108	8.247614	4.755795807775896	23.330656	0.0	774.0	1524.0	6.9557786	4.234076	22.211521	0.0	3386	3098	3098	0.74289405	20	104	314	555	634	4226	0	216	2020-02-29_154211
56	5000	1468	141	0	288	0	752	2134	8.230107	4.759730962314799	23.330656	0.0	752.0	1524.0	6.9557786	4.234076	22.211521	0.0	3391	3103	3103	0.75265956	20	104	314	555	636	4248	0	217	2020-02-29_154212
57	5000	1461	142	0	284	0	745	2151	8.179468	4.768347990957268	23.330656	0.0	745.0	1524.0	6.9557786	4.234076	22.211521	0.0	3397	3113	3113	0.74496645	20	104	314	555	638	4255	0	217	2020-02-29_154212
57	5000	1455	146	0	274	0	736	2171	8.204475	4.772727801170155	23.330656	0.0	736.0	1524.0	6.9557786	4.234076	22.211521	0.0	3399	3125	3125	0.73913044	20	104	314	555	639	4264	0	218	2020-02-29_154213
57	5000	1452	146	0	268	0	723	2192	8.228875	4.758261473069103	23.330656	0.0	723.0	1524.0	6.9557786	4.234076	22.211521	0.0	3402	3134	3134	0.72475797	20	104	314	555	640	4277	0	219	2020-02-29_154213
58	5000	1451	136	0	271	0	705	2218	8.258767	4.764381121286591	23.330656	0.0	705.0	1524.0	6.9557786	4.234076	22.211521	0.0	3413	3142	3142	0.7177305	20	104	314	556	640	4295	0	219	2020-02-29_154214
58	5000	1443	140	0	263	0	697	2235	8.269205	4.801192238879095	23.330656	0.0	697.0	1524.0	6.9557786	4.234076	22.211521	0.0	3417	3154	3154	0.7187948	20	104	314	556	642	4303	0	222	2020-02-29_154214
58	5000	1439	134	0	263	0	683	2258	8.286523	4.790122582254795	23.330656	0.0	683.0	1524.0	6.9557786	4.234076	22.211521	0.0	3427	3164	3164	0.7144949	20	104	314	556	644	4317	0	223	2020-02-29_154214
59	5000	1437	129	0	260	0	671	2279	8.268206	4.807720238237678	23.330656	0.0	671.0	1524.0	6.9557786	4.234076	22.211521	0.0	3434	3174	3174	0.71087927	20	104	314	557	644	4329	0	224	2020-02-29_154215
59	5000	1433	127	0	255	0	651	2306	8.308149	4.8438466708473245	23.330656	0.0	651.0	1524.0	6.9557786	4.234076	22.211521	0.0	3440	3185	3185	0.70046085	20	104	314	559	645	4349	0	228	2020-02-29_154215
59	5000	1427	128	0	249	0	639	2328	8.290716	4.837581324324999	23.330656	0.0	639.0	1524.0	6.9557786	4.234076	22.211521	0.0	3445	3196	3196	0.71048516	20	104	314	559	646	4361	0	229	2020-02-29_154216
60	5000	1422	129	0	242	0	633	2344	8.325175	4.814033957411937	23.330656	0.0	633.0	1524.0	6.9557786	4.234076	22.211521	0.0	3449	3207	3207	0.7203792	20	104	314	560	646	4367	0	230	2020-02-29_154216
60	5000	1419	124	0	233	0	626	2367	8.308017	4.826781447048669	23.330656	0.0	626.0	1524.0	6.9557786	4.234076	22.211521	0.0	3457	3224	3224	0.7284345	20	104	314	561	648	4374	0	231	2020-02-29_154216
60	5000	1418	122	0	224	0	620	2384	8.310383	4.834686659844354	23.330656	0.0	620.0	1524.0	6.9557786	4.234076	22.211521	0.0	3460	3236	3236	0.716129	20	104	314	561	650	4380	0	232	2020-02-29_154217
61	5000	1417	115	0	225	0	611	2398	8.299585	4.7567209579552365	23.330656	0.0	611.0	1524.0	6.9557786	4.234076	22.211521	0.0	3468	3243	3243	0.7070376	20	104	314	561	650	4389	0	234	2020-02-29_154217
61	5000	1414	112	0	220	0	606	2413	8.337533	4.789360796302383	23.330656	0.0	606.0	1524.0	6.9557786	4.234076	22.211521	0.0	3474	3254	3254	0.7013201	20	104	314	561	651	4394	0	235	2020-02-29_154218
61	5000	1403	119	0	218	0	590	2435	8.322785	4.808101873705432	23.330656	0.0	590.0	1524.0	6.9557786	4.234076	22.211521	0.0	3478	3260	3260	0.68135595	20	104	314	561	651	4410	0	235	2020-02-29_154218
62	5000	1400	115	0	216	0	580	2453	8.26119	4.785774035375655	23.330656	0.0	580.0	1524.0	6.9557786	4.234076	22.211521	0.0	3485	3269	3269	0.68448275	20	104	314	561	653	4420	0	236	2020-02-29_154218
62	5000	1397	114	0	206	0	576	2470	8.271755	4.8280635694033895	23.330656	0.0	576.0	1524.0	6.9557786	4.234076	22.211521	0.0	3489	3283	3283	0.6996528	20	104	314	562	654	4424	0	237	2020-02-29_154219
62	5000	1394	110	0	200	0	568	2491	8.333285	4.833820428091043	23.330656	0.0	568.0	1524.0	6.9557786	4.234076	22.211521	0.0	3496	3296	3296	0.6989437	20	104	314	562	655	4432	0	237	2020-02-29_154219
63	5000	1392	103	0	199	0	565	2503	8.292017	4.826114371685453	23.330656	0.0	565.0	1524.0	6.9557786	4.234076	22.211521	0.0	3505	3306	3306	0.69557524	20	104	314	563	656	4435	0	238	2020-02-29_154220
63	5000	1390	100	0	195	0	560	2516	8.348699	4.821249798079178	23.330656	0.0	560.0	1524.0	6.9557786	4.234076	22.211521	0.0	3510	3315	3315	0.6892857	20	104	314	563	658	4440	0	239	2020-02-29_154220
63	5000	1388	97	0	193	0	550	2531	8.287362	4.8383276337368715	23.330656	0.0	550.0	1524.0	6.9557786	4.234076	22.211521	0.0	3515	3322	3322	0.68363637	20	104	314	563	659	4450	0	241	2020-02-29_154220
64	5000	1387	96	0	190	0	532	2553	8.245991	4.852721341571687	23.330656	0.0	532.0	1524.0	6.9557786	4.234076	22.211521	0.0	3517	3327	3327	0.68233085	20	104	314	563	659	4468	0	242	2020-02-29_154221
64	5000	1385	94	0	188	0	522	2568	8.218142	4.882009504284763	23.330656	0.0	522.0	1524.0	6.9557786	4.234076	22.211521	0.0	3521	3333	3333	0.6800766	20	104	314	563	659	4478	0	243	2020-02-29_154221
64	5000	1383	89	0	188	0	504	2588	8.238438	4.903068920468811	23.330656	0.0	504.0	1524.0	6.9557786	4.234076	22.211521	0.0	3528	3340	3340	0.68650794	20	104	314	564	659	4496	0	248	2020-02-29_154221
65	5000	1375	91	0	189	0	495	2602	8.161744	4.902415143591198	23.330656	0.0	495.0	1524.0	6.9557786	4.234076	22.211521	0.0	3534	3345	3345	0.66868687	20	104	314	565	659	4505	0	248	2020-02-29_154222
65	5000	1372	90	0	184	0	485	2621	8.112493	4.943700832117622	23.330656	0.0	485.0	1524.0	6.9557786	4.234076	22.211521	0.0	3538	3354	3354	0.6680412	20	104	314	565	659	4515	0	248	2020-02-29_154222
65	5000	1371	88	0	175	0	481	2634	8.224945	4.945614484633354	23.330656	0.0	481.0	1524.0	6.9557786	4.234076	22.211521	0.0	3541	3366	3366	0.65488565	20	104	314	565	660	4519	0	251	2020-02-29_154222
66	5000	1369	85	0	171	0	471	2653	8.208149	4.958699359793888	23.330656	0.0	471.0	1524.0	6.9557786	4.234076	22.211521	0.0	3546	3375	3375	0.6645435	20	104	314	565	660	4529	0	251	2020-02-29_154223
66	5000	1364	86	0	163	0	468	2668	8.302638	5.002186869172432	23.831375	0.0	468.0	1524.0	6.9557786	4.234076	22.211521	0.0	3550	3387	3387	0.66239315	20	104	314	565	660	4532	0	251	2020-02-29_154223
66	5000	1359	85	0	165	0	451	2688	8.262672	4.964844710427228	23.831375	0.0	451.0	1524.0	6.9557786	4.234076	22.211521	0.0	3556	3391	3391	0.6563193	20	104	314	565	660	4549	0	252	2020-02-29_154223
67	5000	1357	83	0	163	0	450	2695	8.248771	4.972067822853847	23.831375	0.0	450.0	1524.0	6.9557786	4.234076	22.211521	0.0	3560	3397	3397	0.6422222	20	104	314	565	661	4550	0	252	2020-02-29_154224
67	5000	1353	79	0	169	0	433	2713	8.166994	4.899488710470046	23.831375	0.0	433.0	1524.0	6.9557786	4.234076	22.211521	0.0	3568	3399	3399	0.6581986	20	104	314	565	662	4567	0	253	2020-02-29_154224
67	5000	1350	79	0	169	0	419	2729	8.16421	4.927140195920338	23.831375	0.0	419.0	1524.0	6.9557786	4.234076	22.211521	0.0	3571	3402	3402	0.6801909	20	104	314	565	662	4581	0	254	2020-02-29_154224
68	5000	1345	76	0	166	0	418	2739	8.238166	4.922376237808127	23.831375	0.0	418.0	1524.0	6.9557786	4.234076	22.211521	0.0	3579	3413	3413	0.68421054	20	104	314	565	664	4582	0	256	2020-02-29_154225
68	5000	1343	76	0	164	0	412	2748	8.232547	4.910392033295743	23.831375	0.0	412.0	1524.0	6.9557786	4.234076	22.211521	0.0	3581	3417	3417	0.69174755	20	104	314	565	664	4588	0	257	2020-02-29_154225
68	5000	1342	68	0	163	0	405	2764	8.131948	4.946332540066815	23.831375	0.0	405.0	1524.0	6.9557786	4.234076	22.211521	0.0	3590	3427	3427	0.69135803	20	104	314	565	664	4595	0	258	2020-02-29_154225
69	5000	1338	69	0	158	0	403	2773	8.051467	4.936602547122054	23.831375	0.0	403.0	1524.0	6.9557786	4.234076	22.211521	0.0	3593	3435	3435	0.69727045	20	104	314	566	665	4597	0	259	2020-02-29_154226
69	5000	1337	67	0	155	0	397	2785	8.062136	4.952690803437865	23.831375	0.0	397.0	1524.0	6.9557786	4.234076	22.211521	0.0	3596	3441	3441	0.7002519	20	104	314	566	665	4603	0	259	2020-02-29_154226
69	5000	1332	67	0	156	0	390	2796	8.091971	4.937710721311891	23.831375	0.0	390.0	1524.0	6.9557786	4.234076	22.211521	0.0	3601	3445	3445	0.6897436	20	104	314	566	665	4610	0	259	2020-02-29_154226
70	5000	1331	67	0	153	0	387	2802	8.08447	4.9100267003221045	23.831375	0.0	387.0	1524.0	6.9557786	4.234076	22.211521	0.0	3602	3449	3449	0.69250643	20	104	314	566	666	4613	0	260	2020-02-29_154227
70	5000	1329	65	0	149	0	377	2819	8.111172	4.940914084309237	23.831375	0.0	377.0	1524.0	6.9557786	4.234076	22.211521	0.0	3606	3457	3457	0.7082228	20	104	314	566	668	4623	0	261	2020-02-29_154227
70	5000	1328	56	0	156	0	370	2828	8.108917	4.948151507242179	23.831375	0.0	370.0	1524.0	6.9557786	4.234076	22.211521	0.0	3616	3460	3460	0.7027027	20	104	314	566	668	4630	0	262	2020-02-29_154227
71	5000	1326	57	0	149	0	363	2842	8.128862	4.921194653188918	23.831375	0.0	363.0	1524.0	6.9557786	4.234076	22.211521	0.0	3617	3468	3468	0.70523417	20	104	314	567	669	4637	0	263	2020-02-29_154227
71	5000	1321	57	0	148	0	360	2849	8.112766	4.923544948595457	23.831375	0.0	360.0	1524.0	6.9557786	4.234076	22.211521	0.0	3622	3474	3474	0.69166666	20	104	314	567	669	4640	0	265	2020-02-29_154228
71	5000	1317	54	0	150	0	359	2855	8.114823	4.946238257852364	23.831375	0.0	359.0	1524.0	6.9557786	4.234076	22.211521	0.0	3629	3479	3479	0.7047354	20	104	314	567	669	4641	0	265	2020-02-29_154228
72	5000	1317	48	0	150	0	357	2862	8.118731	4.976338284170988	23.831375	0.0	357.0	1524.0	6.9557786	4.234076	22.211521	0.0	3635	3485	3485	0.7058824	20	104	314	567	670	4643	0	266	2020-02-29_154228
72	5000	1314	49	0	148	0	349	2871	8.113303	5.001733860749643	23.831375	0.0	349.0	1524.0	6.9557786	4.234076	22.211521	0.0	3637	3489	3489	0.6762178	20	104	314	567	670	4651	0	269	2020-02-29_154229
72	5000	1309	52	0	142	0	347	2880	8.161505	4.980209092496064	23.831375	0.0	347.0	1524.0	6.9557786	4.234076	22.211521	0.0	3639	3497	3497	0.67723346	20	104	314	567	671	4653	0	270	2020-02-29_154229
73	5000	1308	52	0	135	0	341	2894	8.235163	4.990873972893492	23.831375	0.0	341.0	1524.0	6.9557786	4.234076	22.211521	0.0	3640	3505	3505	0.7096774	20	104	314	567	671	4659	0	270	2020-02-29_154229
73	5000	1305	55	0	130	0	333	2906	8.138008	4.936439690035167	23.831375	0.0	333.0	1524.0	6.9557786	4.234076	22.211521	0.0	3640	3510	3510	0.7057057	20	104	314	567	671	4667	0	271	2020-02-29_154229
73	5000	1304	53	0	128	0	327	2917	8.215288	4.939155783853931	23.831375	0.0	327.0	1524.0	6.9557786	4.234076	22.211521	0.0	3643	3515	3515	0.6941896	20	104	314	567	671	4673	0	271	2020-02-29_154230
74	5000	1301	53	0	128	0	321	2926	8.133187	4.982637204100899	23.831375	0.0	321.0	1524.0	6.9557786	4.234076	22.211521	0.0	3646	3518	3518	0.69158876	20	104	314	567	671	4679	0	271	2020-02-29_154230
74	5000	1300	53	0	125	0	314	2937	8.041063	5.0110127285483745	23.831375	0.0	314.0	1524.0	6.9557786	4.234076	22.211521	0.0	3647	3522	3522	0.68471336	20	104	314	567	672	4686	0	271	2020-02-29_154230
74	5000	1299	54	0	119	0	309	2948	8.050076	5.026586230989501	23.831375	0.0	309.0	1524.0	6.9557786	4.234076	22.211521	0.0	3647	3528	3528	0.6828479	20	104	314	567	672	4691	0	271	2020-02-29_154231
75	5000	1298	52	0	116	0	310	2953	8.035714	5.030664255863694	23.831375	0.0	310.0	1524.0	6.9557786	4.234076	22.211521	0.0	3650	3534	3534	0.68064517	20	104	314	567	673	4690	0	271	2020-02-29_154231
75	5000	1294	54	0	114	0	309	2958	8.048177	4.986394682282003	23.831375	0.0	309.0	1524.0	6.9557786	4.234076	22.211521	0.0	3652	3538	3538	0.68608415	20	104	314	567	673	4691	0	271	2020-02-29_154231
75	5000	1291	55	0	113	0	299	2971	8.074783	4.943524126180918	23.831375	0.0	299.0	1524.0	6.9557786	4.234076	22.211521	0.0	3654	3541	3541	0.67892975	20	104	314	567	673	4701	0	271	2020-02-29_154231
76	5000	1289	56	0	109	0	294	2981	8.11161	4.9153494067094625	23.831375	0.0	294.0	1524.0	6.9557786	4.234076	22.211521	0.0	3655	3546	3546	0.68707484	20	104	314	567	673	4706	0	271	2020-02-29_154232
76	5000	1287	56	0	107	0	282	2997	8.044406	4.944788129103575	23.831375	0.0	282.0	1524.0	6.9557786	4.234076	22.211521	0.0	3657	3550	3550	0.7234042	20	104	314	567	673	4718	0	271	2020-02-29_154232
76	5000	1287	53	0	104	0	276	3009	8.064828	4.885951530063103	23.831375	0.0	276.0	1524.0	6.9557786	4.234076	22.211521	0.0	3660	3556	3556	0.7173913	20	104	314	567	673	4724	0	271	2020-02-29_154232
77	5000	1286	50	0	104	0	272	3017	8.214821	4.87692750825521	23.831375	0.0	272.0	1524.0	6.9557786	4.234076	22.211521	0.0	3664	3560	3560	0.7316176	20	104	314	567	673	4728	0	271	2020-02-29_154232
77	5000	1286	48	0	98	0	274	3023	8.297532	4.845191396548691	23.831375	0.0	274.0	1524.0	6.9557786	4.234076	22.211521	0.0	3666	3568	3568	0.72627735	20	104	314	567	673	4726	0	271	2020-02-29_154233
77	5000	1286	47	0	94	0	271	3031	8.277837	4.878173577642895	23.831375	0.0	271.0	1524.0	6.9557786	4.234076	22.211521	0.0	3667	3573	3573	0.71586716	20	104	314	567	673	4729	0	271	2020-02-29_154233
78	5000	1283	49	0	89	0	270	3037	8.268834	4.9061656385810455	23.831375	0.0	270.0	1524.0	6.9557786	4.234076	22.211521	0.0	3668	3579	3579	0.7037037	20	104	314	567	674	4730	0	272	2020-02-29_154233
78	5000	1283	46	0	89	0	270	3040	8.256413	4.934133420107514	23.831375	0.0	270.0	1524.0	6.9557786	4.234076	22.211521	0.0	3671	3582	3582	0.7074074	20	104	314	567	674	4730	0	272	2020-02-29_154233
78	5000	1281	45	0	84	0	273	3045	8.359139	4.904060798653962	23.831375	0.0	273.0	1524.0	6.9557786	4.234076	22.211521	0.0	3674	3590	3590	0.71428573	20	104	314	567	674	4727	0	272	2020-02-29_154234
79	5000	1279	47	0	81	0	268	3053	8.3063545	4.812876500846697	21.347462	0.0	268.0	1524.0	6.9557786	4.234076	22.211521	0.0	3674	3593	3593	0.71268654	20	104	314	567	674	4732	0	272	2020-02-29_154234
79	5000	1277	49	0	78	0	265	3059	8.267244	4.778270516135122	21.347462	0.0	265.0	1524.0	6.9557786	4.234076	22.211521	0.0	3674	3596	3596	0.6981132	20	104	314	567	674	4735	0	272	2020-02-29_154234
79	5000	1275	49	0	75	0	261	3068	8.308263	4.812708268055845	21.347462	0.0	261.0	1524.0	6.9557786	4.234076	22.211521	0.0	3676	3601	3601	0.7126437	20	104	314	567	674	4739	0	272	2020-02-29_154234
80	5000	1274	47	0	76	0	258	3073	8.27362	4.808955088347992	21.347462	0.0	258.0	1524.0	6.9557786	4.234076	22.211521	0.0	3679	3603	3603	0.70155036	20	104	314	567	674	4742	0	272	2020-02-29_154235
80	5000	1271	45	0	77	0	255	3079	8.241968	4.777239345304891	21.347462	0.0	255.0	1524.0	6.9557786	4.234076	22.211521	0.0	3684	3607	3607	0.70980394	20	104	314	567	674	4745	0	273	2020-02-29_154235
80	5000	1269	45	0	70	0	251	3092	8.006631	4.7103346000764885	21.347462	0.0	251.0	1524.0	6.9557786	4.234076	22.211521	0.0	3686	3616	3616	0.689243	20	104	314	567	674	4749	0	273	2020-02-29_154235
81	5000	1269	41	0	73	0	246	3098	7.998852	4.736476318557897	21.347462	0.0	246.0	1524.0	6.9557786	4.234076	22.211521	0.0	3690	3617	3617	0.68292683	20	104	314	567	674	4754	0	273	2020-02-29_154235
81	5000	1268	39	0	69	0	245	3106	7.9223695	4.740829046959005	21.347462	0.0	245.0	1524.0	6.9557786	4.234076	22.211521	0.0	3693	3624	3624	0.68163264	20	104	314	567	674	4755	0	273	2020-02-29_154236
81	5000	1267	38	0	66	0	243	3112	7.968355	4.813307062818811	23.067081	0.0	243.0	1524.0	6.9557786	4.234076	22.211521	0.0	3695	3629	3629	0.6872428	20	104	314	567	675	4757	0	274	2020-02-29_154236
82	5000	1267	37	0	61	0	240	3121	8.04642	4.72471030018289	23.067081	0.0	240.0	1524.0	6.9557786	4.234076	22.211521	0.0	3696	3635	3635	0.7	20	104	314	567	675	4760	0	274	2020-02-29_154236
82	5000	1266	35	0	62	0	235	3128	8.057938	4.68760436895528	23.067081	0.0	235.0	1524.0	6.9557786	4.234076	22.211521	0.0	3699	3637	3637	0.7106383	20	104	314	567	675	4765	0	274	2020-02-29_154236
82	5000	1265	35	0	61	0	228	3136	7.9967594	4.584443923026437	23.067081	0.0	228.0	1524.0	6.9557786	4.234076	22.211521	0.0	3700	3639	3639	0.6754386	20	104	314	567	675	4772	0	275	2020-02-29_154237
83	5000	1264	34	0	62	0	220	3145	7.8917937	4.534656585846662	23.067081	0.0	220.0	1524.0	6.9557786	4.234076	22.211521	0.0	3702	3640	3640	0.6636364	20	104	314	567	675	4780	0	275	2020-02-29_154237
83	5000	1261	35	0	64	0	217	3148	7.890241	4.564754817265441	23.067081	0.0	217.0	1524.0	6.9557786	4.234076	22.211521	0.0	3704	3640	3640	0.66820276	20	104	314	567	675	4783	0	275	2020-02-29_154237
83	5000	1257	37	0	63	0	211	3157	7.9812016	4.626494088998925	23.067081	0.0	211.0	1524.0	6.9557786	4.234076	22.211521	0.0	3706	3643	3643	0.69668245	20	104	314	567	675	4789	0	275	2020-02-29_154237
84	5000	1256	37	0	60	0	211	3160	7.908262	4.652612276439231	23.067081	0.0	211.0	1524.0	6.9557786	4.234076	22.211521	0.0	3707	3647	3647	0.6824645	20	104	314	567	675	4789	0	276	2020-02-29_154237
84	5000	1256	37	0	60	0	203	3168	7.886428	4.667916039843615	23.067081	0.0	203.0	1524.0	6.9557786	4.234076	22.211521	0.0	3707	3647	3647	0.6699507	20	104	314	567	675	4797	0	276	2020-02-29_154238
84	5000	1255	38	0	60	0	198	3173	7.9299226	4.6258383326204795	23.067081	0.0	198.0	1524.0	6.9557786	4.234076	22.211521	0.0	3707	3647	3647	0.68686867	20	104	314	567	675	4802	0	276	2020-02-29_154238
85	5000	1254	38	0	58	0	195	3178	7.9082327	4.617972525070885	23.067081	0.0	195.0	1524.0	6.9557786	4.234076	22.211521	0.0	3708	3650	3650	0.6923077	20	104	314	567	675	4805	0	277	2020-02-29_154238
85	5000	1254	38	0	56	0	191	3184	7.8848357	4.686839553082428	23.067081	0.0	191.0	1524.0	6.9557786	4.234076	22.211521	0.0	3708	3652	3652	0.68586385	20	104	314	567	675	4809	0	277	2020-02-29_154238
85	5000	1253	37	0	56	0	182	3195	8.060469	4.59161846507135	23.067081	0.0	182.0	1524.0	6.9557786	4.234076	22.211521	0.0	3710	3654	3654	0.6923077	20	104	314	567	675	4818	0	277	2020-02-29_154239
86	5000	1252	35	0	58	0	179	3198	7.9915266	4.538982869958248	23.067081	0.0	179.0	1524.0	6.9557786	4.234076	22.211521	0.0	3713	3655	3655	0.6592179	20	104	314	567	675	4821	0	278	2020-02-29_154239
86	5000	1250	36	0	57	0	176	3202	7.9592867	4.51726863739393	23.067081	0.0	176.0	1524.0	6.9557786	4.234076	22.211521	0.0	3714	3657	3657	0.65340906	20	104	314	567	675	4824	0	279	2020-02-29_154239
86	5000	1249	35	0	56	0	174	3206	7.9906106	4.533862183147649	23.067081	0.0	174.0	1524.0	6.9557786	4.234076	22.211521	0.0	3716	3660	3660	0.6551724	20	104	314	567	675	4826	0	280	2020-02-29_154239
87	5000	1249	35	0	52	0	172	3212	7.986873	4.544548147169142	23.067081	0.0	172.0	1524.0	6.9557786	4.234076	22.211521	0.0	3716	3664	3664	0.6511628	20	104	314	567	675	4828	0	280	2020-02-29_154239
87	5000	1248	33	0	53	0	168	3218	7.968407	4.53513290832979	23.067081	0.0	168.0	1524.0	6.9557786	4.234076	22.211521	0.0	3719	3666	3666	0.64285713	20	104	314	567	675	4832	0	280	2020-02-29_154240
87	5000	1248	31	0	54	0	162	3224	7.9508123	4.515211673814483	23.067081	0.0	162.0	1524.0	6.9557786	4.234076	22.211521	0.0	3721	3667	3667	0.6666667	20	104	314	567	675	4838	0	281	2020-02-29_154240
88	5000	1248	29	0	55	0	160	3227	7.9999413	4.519214088171908	23.067081	0.0	160.0	1524.0	6.9557786	4.234076	22.211521	0.0	3723	3668	3668	0.65625	20	104	314	567	675	4840	0	281	2020-02-29_154240
88	5000	1248	26	0	55	0	156	3234	8.026579	4.5096988003927345	23.067081	0.0	156.0	1524.0	6.9557786	4.234076	22.211521	0.0	3726	3671	3671	0.65384614	20	104	314	567	675	4844	0	281	2020-02-29_154240
88	5000	1248	25	0	53	0	154	3238	8.15028	4.681574216649363	23.067081	0.0	154.0	1524.0	6.9557786	4.234076	22.211521	0.0	3727	3674	3674	0.65584415	20	104	314	567	676	4846	0	282	2020-02-29_154240
89	5000	1246	26	0	54	0	148	3244	8.2174835	4.718179630393294	23.067081	0.0	148.0	1524.0	6.9557786	4.234076	22.211521	0.0	3728	3674	3674	0.6554054	20	104	314	567	676	4852	0	282	2020-02-29_154241
89	5000	1245	27	0	54	0	142	3249	8.236764	4.762468537154111	23.067081	0.0	142.0	1524.0	6.9557786	4.234076	22.211521	0.0	3728	3674	3674	0.6549296	20	104	314	567	676	4858	0	283	2020-02-29_154241
89	5000	1245	27	0	52	0	141	3252	8.205081	4.78164411927513	23.067081	0.0	141.0	1524.0	6.9557786	4.234076	22.211521	0.0	3728	3676	3676	0.6453901	20	104	314	567	676	4859	0	283	2020-02-29_154241
90	5000	1243	29	0	49	0	137	3259	8.303486	4.746648509565908	23.067081	0.0	137.0	1524.0	6.9557786	4.234076	22.211521	0.0	3728	3679	3679	0.6423358	20	104	314	567	676	4863	0	283	2020-02-29_154241
90	5000	1243	29	0	44	0	135	3265	8.361589	4.728599525536117	23.067081	0.0	135.0	1524.0	6.9557786	4.234076	22.211521	0.0	3728	3684	3684	0.6074074	20	104	314	567	676	4865	0	284	2020-02-29_154241
90	5000	1243	28	0	42	0	133	3270	8.237393	4.782908631897446	23.067081	0.0	133.0	1524.0	6.9557786	4.234076	22.211521	0.0	3729	3687	3687	0.59398496	20	104	314	567	676	4867	0	284	2020-02-29_154242
91	5000	1243	27	0	40	0	129	3276	8.283046	4.832910234195035	23.067081	0.0	129.0	1524.0	6.9557786	4.234076	22.211521	0.0	3730	3690	3690	0.6356589	20	104	314	567	676	4871	0	285	2020-02-29_154242
91	5000	1243	26	0	38	0	128	3280	8.384449	4.792085822749085	23.067081	0.0	128.0	1524.0	6.9557786	4.234076	22.211521	0.0	3731	3693	3693	0.6171875	20	104	314	567	676	4872	0	285	2020-02-29_154242
91	5000	1243	26	0	36	0	127	3283	8.247229	4.695588927296075	23.067081	0.0	127.0	1524.0	6.9557786	4.234076	22.211521	0.0	3731	3695	3695	0.62204725	20	104	314	567	676	4873	0	285	2020-02-29_154242
92	5000	1242	27	0	35	0	124	3287	8.218968	4.664025081311896	23.067081	0.0	124.0	1524.0	6.9557786	4.234076	22.211521	0.0	3731	3696	3696	0.62096775	20	104	314	567	676	4876	0	285	2020-02-29_154242
92	5000	1242	25	0	34	0	118	3296	8.24658	4.733636275970987	23.067081	0.0	118.0	1524.0	6.9557786	4.234076	22.211521	0.0	3733	3699	3699	0.62711865	20	104	314	567	676	4882	0	285	2020-02-29_154242
92	5000	1241	21	0	38	0	115	3300	8.266998	4.793520869979875	23.067081	0.0	115.0	1524.0	6.9557786	4.234076	22.211521	0.0	3738	3700	3700	0.62608695	20	104	314	567	676	4885	0	285	2020-02-29_154243
93	5000	1241	18	0	38	0	115	3303	8.037419	4.757079019367746	23.067081	0.0	115.0	1524.0	6.9557786	4.234076	22.211521	0.0	3741	3703	3703	0.62608695	20	104	314	567	676	4885	0	285	2020-02-29_154243
93	5000	1241	18	0	37	0	112	3307	8.122393	4.661973750711102	23.067081	0.0	112.0	1524.0	6.9557786	4.234076	22.211521	0.0	3741	3704	3704	0.625	20	104	314	567	676	4888	0	285	2020-02-29_154243
93	5000	1241	16	0	36	0	114	3308	8.071255	4.6366482016668575	23.067081	0.0	114.0	1524.0	6.9557786	4.234076	22.211521	0.0	3743	3707	3707	0.61403507	20	104	314	567	676	4886	0	285	2020-02-29_154243
94	5000	1241	16	0	36	0	111	3310	8.056749	4.660927081248308	23.067081	0.0	111.0	1524.0	6.9557786	4.234076	22.211521	0.0	3743	3707	3707	0.6126126	20	104	314	567	676	4889	0	286	2020-02-29_154243
94	5000	1240	14	0	39	0	108	3313	8.122198	4.6621077385313425	23.067081	0.0	108.0	1524.0	6.9557786	4.234076	22.211521	0.0	3746	3707	3707	0.6111111	20	104	314	567	676	4892	0	286	2020-02-29_154243
94	5000	1240	12	0	41	0	101	3320	8.160739	4.638768913458689	23.067081	0.0	101.0	1524.0	6.9557786	4.234076	22.211521	0.0	3748	3707	3707	0.62376237	20	104	314	567	676	4899	0	286	2020-02-29_154244
95	5000	1240	12	0	40	0	101	3321	8.164065	4.636487972747859	23.067081	0.0	101.0	1524.0	6.9557786	4.234076	22.211521	0.0	3748	3708	3708	0.6039604	20	104	314	567	676	4899	0	286	2020-02-29_154244
95	5000	1239	12	0	41	0	96	3326	8.273202	4.658980420276367	23.067081	0.0	96.0	1524.0	6.9557786	4.234076	22.211521	0.0	3749	3708	3708	0.5833333	20	104	314	567	676	4904	0	286	2020-02-29_154244
95	5000	1238	12	0	40	0	94	3330	8.1022835	4.3877414995552035	20.27782	0.0	94.0	1524.0	6.9557786	4.234076	22.211521	0.0	3750	3710	3710	0.5531915	20	104	314	567	676	4906	0	286	2020-02-29_154244
96	5000	1236	11	0	40	0	96	3331	7.9887314	4.338578033600144	20.27782	0.0	96.0	1524.0	6.9557786	4.234076	22.211521	0.0	3753	3713	3713	0.5416667	20	104	314	567	676	4904	0	286	2020-02-29_154244
96	5000	1236	11	0	39	0	92	3336	8.051273	4.415740269845737	20.27782	0.0	92.0	1524.0	6.9557786	4.234076	22.211521	0.0	3753	3714	3714	0.54347825	20	104	314	567	676	4908	0	286	2020-02-29_154244
96	5000	1235	10	0	39	0	89	3341	8.361539	4.311227361896702	20.27782	0.0	89.0	1524.0	6.9557786	4.234076	22.211521	0.0	3755	3716	3716	0.5505618	20	104	314	567	676	4911	0	286	2020-02-29_154245
97	5000	1235	9	0	40	0	87	3343	8.344715	4.356177904361602	20.27782	0.0	87.0	1524.0	6.9557786	4.234076	22.211521	0.0	3756	3716	3716	0.54022986	20	104	314	567	676	4913	0	286	2020-02-29_154245
97	5000	1233	11	0	37	0	89	3344	8.530597	4.450477214470762	20.27782	0.0	89.0	1524.0	6.9557786	4.234076	22.211521	0.0	3756	3719	3719	0.5505618	20	104	314	567	676	4911	0	286	2020-02-29_154245
97	5000	1232	10	0	37	0	90	3345	8.557315	4.357604620985813	20.27782	0.0	90.0	1524.0	6.9557786	4.234076	22.211521	0.0	3758	3721	3721	0.54444444	20	104	314	567	676	4910	0	286	2020-02-29_154245
98	5000	1232	10	0	35	0	89	3348	8.583825	4.448143886983271	20.27782	0.0	89.0	1524.0	6.9557786	4.234076	22.211521	0.0	3758	3723	3723	0.53932583	20	104	314	567	676	4911	0	286	2020-02-29_154245
98	5000	1232	10	0	32	0	90	3350	8.690623	4.413086909956465	20.27782	0.0	90.0	1524.0	6.9557786	4.234076	22.211521	0.0	3758	3726	3726	0.56666666	20	104	314	567	676	4910	0	286	2020-02-29_154245
98	5000	1230	12	0	31	0	83	3357	8.688004	4.479000685817617	20.27782	0.0	83.0	1524.0	6.9557786	4.234076	22.211521	0.0	3758	3727	3727	0.5421687	20	104	314	567	676	4917	0	287	2020-02-29_154246
99	5000	1230	12	0	30	0	81	3358	8.947459	4.413752452122589	20.27782	0.0	81.0	1524.0	6.9557786	4.234076	22.211521	0.0	3758	3728	3728	0.5555556	20	104	314	567	676	4919	0	289	2020-02-29_154246
99	5000	1230	10	0	32	0	78	3360	8.99018	4.480720546202271	20.27782	0.0	78.0	1524.0	6.9557786	4.234076	22.211521	0.0	3760	3728	3728	0.55128205	20	104	314	567	676	4922	0	290	2020-02-29_154246
99	5000	1230	10	0	32	0	76	3361	8.814637	4.344193909281162	20.27782	0.0	76.0	1524.0	6.9557786	4.234076	22.211521	0.0	3760	3728	3728	0.55263156	20	104	314	567	676	4924	0	291	2020-02-29_154246
100	5000	1229	11	0	32	0	74	3363	8.985666	4.273438615816239	20.27782	0.0	74.0	1524.0	6.9557786	4.234076	22.211521	0.0	3760	3728	3728	0.5540541	20	104	314	567	676	4926	0	291	2020-02-29_154246
100	5000	1229	10	0	33	0	71	3366	9.114503	4.300881920796113	20.27782	0.0	71.0	1524.0	6.9557786	4.234076	22.211521	0.0	3761	3728	3728	0.5492958	20	104	314	567	676	4929	0	291	2020-02-29_154246
100	5000	1228	11	0	32	0	70	3368	9.102679	4.345890972063663	20.27782	0.0	70.0	1524.0	6.9557786	4.234076	22.211521	0.0	3761	3729	3729	0.5714286	20	104	314	567	676	4930	0	291	2020-02-29_154247
101	5000	1228	10	0	32	0	69	3370	9.069517	4.32440598658831	20.27782	0.0	69.0	1524.0	6.9557786	4.234076	22.211521	0.0	3762	3730	3730	0.6086956	20	104	314	567	676	4931	0	291	2020-02-29_154247
101	5000	1228	10	0	31	0	69	3371	9.1443815	4.324768968706933	20.27782	0.0	69.0	1524.0	6.9557786	4.234076	22.211521	0.0	3762	3731	3731	0.6086956	20	104	314	567	676	4931	0	291	2020-02-29_154247
101	5000	1227	11	0	31	0	68	3372	9.054009	4.2907858132873296	20.27782	0.0	68.0	1524.0	6.9557786	4.234076	22.211521	0.0	3762	3731	3731	0.61764705	20	104	314	567	676	4932	0	291	2020-02-29_154247
102	5000	1226	11	0	32	0	66	3374	9.032762	4.35142771650835	20.27782	0.0	66.0	1524.0	6.9557786	4.234076	22.211521	0.0	3763	3731	3731	0.6212121	20	104	314	567	676	4934	0	291	2020-02-29_154247
102	5000	1226	11	0	30	0	63	3379	8.987246	4.092995144503556	20.27782	0.0	63.0	1524.0	6.9557786	4.234076	22.211521	0.0	3763	3733	3733	0.5714286	20	104	314	567	676	4937	0	291	2020-02-29_154247
102	5000	1225	11	0	26	0	65	3382	8.727119	3.920827170896535	16.486084	0.0	65.0	1524.0	6.9557786	4.234076	22.211521	0.0	3764	3738	3738	0.4923077	20	104	314	567	676	4935	0	291	2020-02-29_154248
103	5000	1224	11	0	24	0	64	3386	8.748048	3.9388562243395056	16.486084	0.0	64.0	1524.0	6.9557786	4.234076	22.211521	0.0	3765	3741	3741	0.484375	20	104	314	567	676	4936	0	291	2020-02-29_154248
103	5000	1224	11	0	24	0	61	3389	8.677307	4.017290178290201	16.486084	0.0	61.0	1524.0	6.9557786	4.234076	22.211521	0.0	3765	3741	3741	0.4918033	20	104	314	567	676	4939	0	291	2020-02-29_154248
103	5000	1222	12	0	23	0	60	3392	8.675095	4.047191474941465	16.486084	0.0	60.0	1524.0	6.9557786	4.234076	22.211521	0.0	3766	3743	3743	0.53333336	20	104	314	567	676	4940	0	291	2020-02-29_154248
104	5000	1221	13	0	23	0	59	3393	8.729038	4.060118696234711	16.486084	0.0	59.0	1524.0	6.9557786	4.234076	22.211521	0.0	3766	3743	3743	0.5423729	20	104	314	567	676	4941	0	291	2020-02-29_154248
104	5000	1221	13	0	20	0	61	3394	8.904571	4.092726018836197	16.486084	0.0	61.0	1524.0	6.9557786	4.234076	22.211521	0.0	3766	3746	3746	0.55737704	20	104	314	567	676	4939	0	291	2020-02-29_154248
104	5000	1221	13	0	18	0	60	3397	8.913455	4.153488733395971	16.486084	0.0	60.0	1524.0	6.9557786	4.234076	22.211521	0.0	3766	3748	3748	0.5833333	20	104	314	567	676	4940	0	291	2020-02-29_154248
105	5000	1221	13	0	18	0	60	3397	8.913455	4.153488733395971	16.486084	0.0	60.0	1524.0	6.9557786	4.234076	22.211521	0.0	3766	3748	3748	0.5833333	20	104	314	567	676	4940	0	291	2020-02-29_154249
105	5000	1221	13	0	17	0	61	3397	9.013835	4.192682731344905	16.486084	0.0	61.0	1524.0	6.9557786	4.234076	22.211521	0.0	3766	3749	3749	0.59016395	20	104	314	567	676	4939	0	291	2020-02-29_154249
105	5000	1221	12	0	17	0	61	3398	8.979743	4.212459593446092	16.486084	0.0	61.0	1524.0	6.9557786	4.234076	22.211521	0.0	3767	3750	3750	0.6229508	20	104	314	567	676	4939	0	291	2020-02-29_154249
106	5000	1221	12	0	14	0	62	3400	8.989769	4.285136442738521	16.486084	0.0	62.0	1524.0	6.9557786	4.234076	22.211521	0.0	3767	3753	3753	0.61290324	20	104	314	567	676	4938	0	291	2020-02-29_154249
106	5000	1220	13	0	14	0	60	3402	9.160318	4.190383373921122	16.486084	0.0	60.0	1524.0	6.9557786	4.234076	22.211521	0.0	3767	3753	3753	0.6333333	20	104	314	567	676	4940	0	291	2020-02-29_154249
106	5000	1220	12	0	12	0	62	3402	9.1856575	4.4102890224422495	17.468346	0.0	62.0	1524.0	6.9557786	4.234076	22.211521	0.0	3768	3756	3756	0.62903225	20	104	314	567	676	4938	0	292	2020-02-29_154249
107	5000	1220	11	0	13	0	61	3403	9.137253	4.430252819553983	17.468346	0.0	61.0	1524.0	6.9557786	4.234076	22.211521	0.0	3769	3756	3756	0.6229508	20	104	314	567	676	4939	0	292	2020-02-29_154249
107	5000	1218	13	0	13	0	57	3407	9.042709	4.4314818070098605	17.468346	0.0	57.0	1524.0	6.9557786	4.234076	22.211521	0.0	3769	3756	3756	0.57894737	20	104	314	567	676	4943	0	292	2020-02-29_154250
107	5000	1217	14	0	11	0	58	3408	9.105207	4.382860805632862	17.468346	0.0	58.0	1524.0	6.9557786	4.234076	22.211521	0.0	3769	3758	3758	0.6034483	20	104	314	567	676	4942	0	292	2020-02-29_154250
108	5000	1217	11	0	14	0	54	3412	9.153541	4.4607307666769485	17.468346	0.0	54.0	1524.0	6.9557786	4.234076	22.211521	0.0	3772	3758	3758	0.5740741	20	104	314	567	676	4946	0	292	2020-02-29_154250
108	5000	1217	11	0	14	0	54	3412	9.153541	4.4607307666769485	17.468346	0.0	54.0	1524.0	6.9557786	4.234076	22.211521	0.0	3772	3758	3758	0.5740741	20	104	314	567	676	4946	0	292	2020-02-29_154250
108	5000	1217	11	0	14	0	52	3414	9.138848	4.532270224586336	17.468346	0.0	52.0	1524.0	6.9557786	4.234076	22.211521	0.0	3772	3758	3758	0.5576923	20	104	314	567	676	4948	0	292	2020-02-29_154250
109	5000	1215	12	0	15	0	51	3415	9.181518	4.566807633797523	17.468346	0.0	51.0	1524.0	6.9557786	4.234076	22.211521	0.0	3773	3758	3758	0.5686275	20	104	314	567	676	4949	0	292	2020-02-29_154250
109	5000	1215	12	0	13	0	53	3415	9.425331	4.647576362922329	17.468346	0.0	53.0	1524.0	6.9557786	4.234076	22.211521	0.0	3773	3760	3760	0.6037736	20	104	314	567	676	4947	0	292	2020-02-29_154250
109	5000	1215	11	0	14	0	53	3415	9.425331	4.647576362922329	17.468346	0.0	53.0	1524.0	6.9557786	4.234076	22.211521	0.0	3774	3760	3760	0.6037736	20	104	314	567	676	4947	0	292	2020-02-29_154251
110	5000	1215	10	0	15	0	48	3420	9.798292	4.443564341083037	17.468346	0.0	48.0	1524.0	6.9557786	4.234076	22.211521	0.0	3775	3760	3760	0.6666667	20	104	314	567	676	4952	0	292	2020-02-29_154251
110	5000	1215	8	0	16	0	48	3420	9.617257	4.659373215202333	17.468346	0.0	48.0	1524.0	6.9557786	4.234076	22.211521	0.0	3777	3761	3761	0.6875	20	104	314	567	676	4952	0	293	2020-02-29_154251
110	5000	1215	8	0	15	0	48	3421	9.377879	4.852268923132	17.468346	0.0	48.0	1524.0	6.9557786	4.234076	22.211521	0.0	3777	3762	3762	0.6875	20	104	314	567	676	4952	0	293	2020-02-29_154251
111	5000	1214	8	0	16	0	48	3421	9.377879	4.852268923132	17.468346	0.0	48.0	1524.0	6.9557786	4.234076	22.211521	0.0	3778	3762	3762	0.6875	20	104	314	567	676	4952	0	293	2020-02-29_154251
111	5000	1214	7	0	17	0	47	3422	9.36028	4.9031784258935	17.468346	0.0	47.0	1524.0	6.9557786	4.234076	22.211521	0.0	3779	3762	3762	0.70212764	20	104	314	567	676	4953	0	293	2020-02-29_154251
111	5000	1214	6	0	18	0	46	3423	9.406969	4.9467858022719735	17.468346	0.0	46.0	1524.0	6.9557786	4.234076	22.211521	0.0	3780	3762	3762	0.7173913	20	104	314	567	676	4954	0	293	2020-02-29_154251
112	5000	1214	6	0	17	0	46	3424	9.242516	4.994355257902533	17.468346	0.0	46.0	1524.0	6.9557786	4.234076	22.211521	0.0	3780	3763	3763	0.7173913	20	104	314	567	676	4954	0	293	2020-02-29_154252
112	5000	1214	6	0	17	0	44	3426	9.230627	5.023151205634563	17.468346	0.0	44.0	1524.0	6.9557786	4.234076	22.211521	0.0	3780	3763	3763	0.75	20	104	314	567	676	4956	0	293	2020-02-29_154252
112	5000	1214	6	0	16	0	43	3428	9.108668	4.907036785043049	17.468346	0.0	43.0	1524.0	6.9557786	4.234076	22.211521	0.0	3780	3764	3764	0.76744187	20	104	314	567	676	4957	0	293	2020-02-29_154252
113	5000	1214	6	0	15	0	44	3428	9.063282	4.858977372070683	17.468346	0.0	44.0	1524.0	6.9557786	4.234076	22.211521	0.0	3780	3765	3765	0.79545456	20	104	314	567	676	4956	0	293	2020-02-29_154252
113	5000	1214	5	0	16	0	43	3429	8.937063	4.842945056604407	17.468346	0.0	43.0	1524.0	6.9557786	4.234076	22.211521	0.0	3781	3765	3765	0.81395346	20	104	314	567	676	4957	0	293	2020-02-29_154252
113	5000	1214	5	0	15	0	44	3429	8.980244	4.794863996913923	17.468346	0.0	44.0	1524.0	6.9557786	4.234076	22.211521	0.0	3781	3766	3766	0.79545456	20	104	314	567	676	4956	0	293	2020-02-29_154252
114	5000	1214	5	0	15	0	42	3431	8.951726	4.7801388714780275	17.468346	0.0	42.0	1524.0	6.9557786	4.234076	22.211521	0.0	3781	3766	3766	0.8095238	20	104	314	567	676	4958	0	293	2020-02-29_154252
114	5000	1214	5	0	15	0	40	3433	8.801519	4.8389607040345375	17.468346	0.0	40.0	1524.0	6.9557786	4.234076	22.211521	0.0	3781	3766	3766	0.75	20	104	314	567	676	4960	0	293	2020-02-29_154253
114	5000	1214	5	0	15	0	40	3433	8.801519	4.8389607040345375	17.468346	0.0	40.0	1524.0	6.9557786	4.234076	22.211521	0.0	3781	3766	3766	0.75	20	104	314	567	676	4960	0	293	2020-02-29_154253
115	5000	1214	4	0	16	0	38	3434	8.652009	4.841125761841741	17.468346	0.0	38.0	1524.0	6.9557786	4.234076	22.211521	0.0	3782	3766	3766	0.7368421	20	104	314	567	676	4962	0	294	2020-02-29_154253
115	5000	1214	4	0	16	0	37	3435	8.730897	4.883078703680986	17.468346	0.0	37.0	1524.0	6.9557786	4.234076	22.211521	0.0	3782	3766	3766	0.7567568	20	104	314	567	676	4963	0	294	2020-02-29_154253
115	5000	1213	4	0	16	0	37	3436	8.576801	4.850690238050917	17.468346	0.0	37.0	1524.0	6.9557786	4.234076	22.211521	0.0	3783	3767	3767	0.7567568	20	104	314	567	676	4963	0	294	2020-02-29_154253
116	5000	1213	4	0	16	0	35	3438	8.468827	4.9598589347960464	17.468346	0.0	35.0	1524.0	6.9557786	4.234076	22.211521	0.0	3783	3767	3767	0.74285716	20	104	314	567	676	4965	0	294	2020-02-29_154253
116	5000	1213	3	0	17	0	34	3439	8.6086235	4.963963536376805	17.468346	0.0	34.0	1524.0	6.9557786	4.234076	22.211521	0.0	3784	3767	3767	0.7352941	20	104	314	567	676	4966	0	294	2020-02-29_154253
116	5000	1213	2	0	17	0	34	3440	8.646442	4.973139521390763	17.468346	0.0	34.0	1524.0	6.9557786	4.234076	22.211521	0.0	3785	3768	3768	0.7352941	20	104	314	567	676	4966	0	294	2020-02-29_154254
117	5000	1213	2	0	16	0	32	3443	8.048784	4.889150573970998	17.468346	0.0	32.0	1524.0	6.9557786	4.234076	22.211521	0.0	3785	3769	3769	0.71875	20	104	314	567	676	4968	0	294	2020-02-29_154254
117	5000	1213	2	0	16	0	31	3444	7.844243	4.82878607017323	17.468346	0.0	31.0	1524.0	6.9557786	4.234076	22.211521	0.0	3785	3769	3769	0.7419355	20	104	314	567	676	4969	0	294	2020-02-29_154254
117	5000	1213	2	0	15	0	32	3444	7.5991106	4.948523661541188	17.468346	0.0	32.0	1524.0	6.9557786	4.234076	22.211521	0.0	3785	3770	3770	0.71875	20	104	314	567	676	4968	0	294	2020-02-29_154254
118	5000	1213	2	0	13	0	33	3445	7.4244514	4.819268557184745	17.468346	0.0	33.0	1524.0	6.9557786	4.234076	22.211521	0.0	3785	3772	3772	0.6666667	20	104	314	567	676	4967	0	294	2020-02-29_154254
118	5000	1213	2	0	13	0	31	3447	7.550221	4.9478562307849625	17.468346	0.0	31.0	1524.0	6.9557786	4.234076	22.211521	0.0	3785	3772	3772	0.7096774	20	104	314	567	676	4969	0	294	2020-02-29_154254
118	5000	1213	2	0	13	0	29	3449	7.3493724	5.039000991327605	17.468346	0.0	29.0	1524.0	6.9557786	4.234076	22.211521	0.0	3785	3772	3772	0.6896552	20	104	314	567	676	4971	0	294	2020-02-29_154254
119	5000	1213	2	0	12	0	29	3450	7.5009613	4.956792490494558	17.468346	0.0	29.0	1524.0	6.9557786	4.234076	22.211521	0.0	3785	3773	3773	0.7241379	20	104	314	567	676	4971	0	294	2020-02-29_154254
119	5000	1213	2	0	12	0	29	3450	7.5009613	4.956792490494558	17.468346	0.0	29.0	1524.0	6.9557786	4.234076	22.211521	0.0	3785	3773	3773	0.7241379	20	104	314	567	676	4971	0	294	2020-02-29_154255
119	5000	1213	2	0	11	0	30	3450	7.6544294	4.942583388694541	17.468346	0.0	30.0	1524.0	6.9557786	4.234076	22.211521	0.0	3785	3774	3774	0.73333335	20	104	314	567	676	4970	0	294	2020-02-29_154255
120	5000	1213	2	0	10	0	30	3451	7.5638056	4.9326706458385585	17.468346	0.0	30.0	1524.0	6.9557786	4.234076	22.211521	0.0	3785	3775	3775	0.73333335	20	104	314	567	676	4970	0	294	2020-02-29_154255
120	5000	1212	3	0	8	0	31	3452	8.037843	5.028113104010166	17.468346	0.0	31.0	1524.0	6.9557786	4.234076	22.211521	0.0	3785	3777	3777	0.7419355	20	104	314	567	676	4969	0	294	2020-02-29_154255
120	5000	1212	3	0	8	0	31	3452	8.037843	5.028113104010166	17.468346	0.0	31.0	1524.0	6.9557786	4.234076	22.211521	0.0	3785	3777	3777	0.7419355	20	104	314	567	676	4969	0	294	2020-02-29_154255
121	5000	1212	3	0	7	0	29	3455	8.119706	4.785880645105385	17.468346	0.0	29.0	1524.0	6.9557786	4.234076	22.211521	0.0	3785	3778	3778	0.7241379	20	104	314	567	676	4971	0	294	2020-02-29_154255
121	5000	1212	2	0	7	0	27	3458	7.193516	4.656018552212278	15.036644	0.0	27.0	1524.0	6.9557786	4.234076	22.211521	0.0	3786	3779	3779	0.7777778	20	104	314	567	676	4973	0	294	2020-02-29_154255
121	5000	1212	2	0	6	0	24	3461	6.6524715	4.629467224380815	15.036644	0.0	24.0	1524.0	6.9557786	4.234076	22.211521	0.0	3786	3780	3780	0.75	20	104	314	567	676	4976	0	295	2020-02-29_154256
122	5000	1212	2	0	6	0	22	3463	7.004559	4.602054692679041	15.036644	0.0	22.0	1524.0	6.9557786	4.234076	22.211521	0.0	3786	3780	3780	0.72727275	20	104	314	567	676	4978	0	295	2020-02-29_154256
122	5000	1212	2	0	6	0	22	3463	7.004559	4.602054692679041	15.036644	0.0	22.0	1524.0	6.9557786	4.234076	22.211521	0.0	3786	3780	3780	0.72727275	20	104	314	567	676	4978	0	295	2020-02-29_154256
122	5000	1211	3	0	6	0	22	3463	7.004559	4.602054692679041	15.036644	0.0	22.0	1524.0	6.9557786	4.234076	22.211521	0.0	3786	3780	3780	0.72727275	20	104	314	567	676	4978	0	295	2020-02-29_154256
123	5000	1210	3	0	7	0	22	3463	7.004559	4.602054692679041	15.036644	0.0	22.0	1524.0	6.9557786	4.234076	22.211521	0.0	3787	3780	3780	0.72727275	20	104	314	567	676	4978	0	295	2020-02-29_154256
123	5000	1210	3	0	6	0	22	3463	7.1151547	4.633878485537314	15.036644	0.0	22.0	1524.0	6.9557786	4.234076	22.211521	0.0	3787	3781	3781	0.6818182	20	104	314	567	676	4978	0	296	2020-02-29_154256
123	5000	1210	3	0	6	0	21	3464	6.7379417	4.388572566118831	14.917183	0.0	21.0	1524.0	6.9557786	4.234076	22.211521	0.0	3787	3781	3781	0.6666667	20	104	314	567	676	4979	0	296	2020-02-29_154256
124	5000	1209	3	0	7	0	20	3465	7.074839	4.214770439295245	14.917183	0.0	20.0	1524.0	6.9557786	4.234076	22.211521	0.0	3788	3781	3781	0.65	20	104	314	567	676	4980	0	296	2020-02-29_154256
124	5000	1209	2	0	8	0	18	3467	7.321204	4.376100238328464	14.917183	0.0	18.0	1524.0	6.9557786	4.234076	22.211521	0.0	3789	3781	3781	0.5555556	20	104	314	567	676	4982	0	296	2020-02-29_154257
124	5000	1209	2	0	8	0	18	3467	7.321204	4.376100238328464	14.917183	0.0	18.0	1524.0	6.9557786	4.234076	22.211521	0.0	3789	3781	3781	0.5555556	20	104	314	567	676	4982	0	296	2020-02-29_154257
125	5000	1208	3	0	7	0	19	3467	7.332236	4.253076898105216	14.917183	0.0	19.0	1524.0	6.9557786	4.234076	22.211521	0.0	3789	3782	3782	0.6315789	20	104	314	567	676	4981	0	296	2020-02-29_154257
125	5000	1207	4	0	7	0	19	3467	7.332236	4.253076898105216	14.917183	0.0	19.0	1524.0	6.9557786	4.234076	22.211521	0.0	3789	3782	3782	0.6315789	20	104	314	567	676	4981	0	296	2020-02-29_154257
125	5000	1207	4	0	6	0	20	3467	7.3806396	4.1452969662590595	14.917183	0.0	20.0	1524.0	6.9557786	4.234076	22.211521	0.0	3789	3783	3783	0.65	20	104	314	567	676	4980	0	296	2020-02-29_154257
126	5000	1207	4	0	6	0	19	3468	7.496986	4.225204390598635	14.917183	0.0	19.0	1524.0	6.9557786	4.234076	22.211521	0.0	3789	3783	3783	0.6315789	20	104	314	567	676	4981	0	296	2020-02-29_154257
126	5000	1207	4	0	5	0	20	3468	7.6101966	4.1435603263793235	14.917183	0.0	20.0	1524.0	6.9557786	4.234076	22.211521	0.0	3789	3784	3784	0.65	20	104	314	567	676	4980	0	296	2020-02-29_154257
126	5000	1207	4	0	4	0	21	3468	7.6067834	4.038673367376888	14.917183	0.0	21.0	1524.0	6.9557786	4.234076	22.211521	0.0	3789	3785	3785	0.61904764	20	104	314	567	676	4979	0	296	2020-02-29_154257
127	5000	1207	4	0	4	0	21	3468	7.6067834	4.038673367376888	14.917183	0.0	21.0	1524.0	6.9557786	4.234076	22.211521	0.0	3789	3785	3785	0.61904764	20	104	314	567	676	4979	0	296	2020-02-29_154258
127	5000	1207	4	0	4	0	21	3468	7.6067834	4.038673367376888	14.917183	0.0	21.0	1524.0	6.9557786	4.234076	22.211521	0.0	3789	3785	3785	0.61904764	20	104	314	567	676	4979	0	296	2020-02-29_154258
127	5000	1207	4	0	4	0	21	3468	7.6067834	4.038673367376888	14.917183	0.0	21.0	1524.0	6.9557786	4.234076	22.211521	0.0	3789	3785	3785	0.61904764	20	104	314	567	676	4979	0	296	2020-02-29_154258
128	5000	1207	2	0	6	0	21	3468	7.6067834	4.038673367376888	14.917183	0.0	21.0	1524.0	6.9557786	4.234076	22.211521	0.0	3791	3785	3785	0.61904764	20	104	314	567	676	4979	0	296	2020-02-29_154258
128	5000	1207	2	0	6	0	20	3469	7.9846106	3.7434937301833915	14.917183	0.0	20.0	1524.0	6.9557786	4.234076	22.211521	0.0	3791	3785	3785	0.6	20	104	314	567	676	4980	0	296	2020-02-29_154258
128	5000	1207	2	0	6	0	20	3469	7.9846106	3.7434937301833915	14.917183	0.0	20.0	1524.0	6.9557786	4.234076	22.211521	0.0	3791	3785	3785	0.6	20	104	314	567	676	4980	0	296	2020-02-29_154258
129	5000	1206	2	0	7	0	20	3469	7.9846106	3.7434937301833915	14.917183	0.0	20.0	1524.0	6.9557786	4.234076	22.211521	0.0	3792	3785	3785	0.6	20	104	314	567	676	4980	0	296	2020-02-29_154258
129	5000	1205	3	0	7	0	19	3470	7.8553514	3.7999423474405596	14.917183	0.0	19.0	1524.0	6.9557786	4.234076	22.211521	0.0	3792	3785	3785	0.6315789	20	104	314	567	676	4981	0	296	2020-02-29_154258
129	5000	1205	3	0	7	0	19	3470	7.8553514	3.7999423474405596	14.917183	0.0	19.0	1524.0	6.9557786	4.234076	22.211521	0.0	3792	3785	3785	0.6315789	20	104	314	567	676	4981	0	296	2020-02-29_154259
130	5000	1205	3	0	7	0	18	3471	7.6897006	3.8388690506943455	14.917183	0.0	18.0	1524.0	6.9557786	4.234076	22.211521	0.0	3792	3785	3785	0.6666667	20	104	314	567	676	4982	0	296	2020-02-29_154259
130	5000	1205	2	0	8	0	16	3472	7.2549105	3.607335294583977	12.104996	0.0	16.0	1524.0	6.9557786	4.234076	22.211521	0.0	3793	3785	3785	0.625	20	104	314	567	676	4984	0	297	2020-02-29_154259
130	5000	1205	2	0	8	0	16	3472	7.2549105	3.607335294583977	12.104996	0.0	16.0	1524.0	6.9557786	4.234076	22.211521	0.0	3793	3785	3785	0.625	20	104	314	567	676	4984	0	297	2020-02-29_154259
131	5000	1205	2	0	8	0	16	3472	7.2549105	3.607335294583977	12.104996	0.0	16.0	1524.0	6.9557786	4.234076	22.211521	0.0	3793	3785	3785	0.625	20	104	314	567	676	4984	0	297	2020-02-29_154259
131	5000	1205	2	0	7	0	15	3474	8.271116	3.1952381824907325	12.241997	0.16996002	15.0	1524.0	6.9557786	4.234076	22.211521	0.0	3793	3786	3786	0.6666667	20	104	314	567	676	4985	0	297	2020-02-29_154259
131	5000	1204	3	0	7	0	15	3474	8.271116	3.1952381824907325	12.241997	0.16996002	15.0	1524.0	6.9557786	4.234076	22.211521	0.0	3793	3786	3786	0.6666667	20	104	314	567	676	4985	0	297	2020-02-29_154259
132	5000	1204	3	0	7	0	15	3474	8.271116	3.1952381824907325	12.241997	0.16996002	15.0	1524.0	6.9557786	4.234076	22.211521	0.0	3793	3786	3786	0.6666667	20	104	314	567	676	4985	0	297	2020-02-29_154259
132	5000	1204	3	0	7	0	15	3474	8.271116	3.1952381824907325	12.241997	0.16996002	15.0	1524.0	6.9557786	4.234076	22.211521	0.0	3793	3786	3786	0.6666667	20	104	314	567	676	4985	0	297	2020-02-29_154300
132	5000	1204	3	0	7	0	14	3475	8.378205	3.2878024118089395	12.241997	0.16996002	14.0	1524.0	6.9557786	4.234076	22.211521	0.0	3793	3786	3786	0.71428573	20	104	314	567	676	4986	0	297	2020-02-29_154300
133	5000	1204	3	0	6	0	15	3475	8.29306	3.185320988264575	12.241997	0.16996002	15.0	1524.0	6.9557786	4.234076	22.211521	0.0	3793	3787	3787	0.73333335	20	104	314	567	676	4985	0	297	2020-02-29_154300
133	5000	1204	3	0	6	0	13	3477	8.270913	3.096932209922265	12.241997	0.16996002	13.0	1524.0	6.9557786	4.234076	22.211521	0.0	3793	3787	3787	0.7692308	20	104	314	567	676	4987	0	297	2020-02-29_154300
133	5000	1204	3	0	6	0	13	3477	8.270913	3.096932209922265	12.241997	0.16996002	13.0	1524.0	6.9557786	4.234076	22.211521	0.0	3793	3787	3787	0.7692308	20	104	314	567	676	4987	0	297	2020-02-29_154300
134	5000	1204	3	0	4	0	13	3479	7.1084723	3.8127281245786624	12.241997	0.0	13.0	1524.0	6.9557786	4.234076	22.211521	0.0	3793	3789	3789	0.7692308	20	104	314	567	676	4987	0	297	2020-02-29_154300
134	5000	1204	3	0	4	0	13	3479	7.1084723	3.8127281245786624	12.241997	0.0	13.0	1524.0	6.9557786	4.234076	22.211521	0.0	3793	3789	3789	0.7692308	20	104	314	567	676	4987	0	297	2020-02-29_154300
134	5000	1204	3	0	4	0	13	3479	7.1084723	3.8127281245786624	12.241997	0.0	13.0	1524.0	6.9557786	4.234076	22.211521	0.0	3793	3789	3789	0.7692308	20	104	314	567	676	4987	0	297	2020-02-29_154300
135	5000	1204	3	0	4	0	11	3481	7.74854	3.4897389543288697	12.241997	0.0	11.0	1524.0	6.9557786	4.234076	22.211521	0.0	3793	3789	3789	0.8181818	20	104	314	567	676	4989	0	297	2020-02-29_154300
135	5000	1204	3	0	4	0	11	3481	7.74854	3.4897389543288697	12.241997	0.0	11.0	1524.0	6.9557786	4.234076	22.211521	0.0	3793	3789	3789	0.8181818	20	104	314	567	676	4989	0	297	2020-02-29_154301
135	5000	1204	3	0	4	0	11	3481	7.74854	3.4897389543288697	12.241997	0.0	11.0	1524.0	6.9557786	4.234076	22.211521	0.0	3793	3789	3789	0.8181818	20	104	314	567	676	4989	0	297	2020-02-29_154301
136	5000	1204	3	0	4	0	11	3481	7.74854	3.4897389543288697	12.241997	0.0	11.0	1524.0	6.9557786	4.234076	22.211521	0.0	3793	3789	3789	0.8181818	20	104	314	567	676	4989	0	297	2020-02-29_154301
136	5000	1204	2	0	5	0	10	3482	7.711671	3.67624874567648	12.241997	0.0	10.0	1524.0	6.9557786	4.234076	22.211521	0.0	3794	3789	3789	0.8	20	104	314	567	676	4990	0	297	2020-02-29_154301
136	5000	1204	2	0	5	0	10	3482	7.711671	3.67624874567648	12.241997	0.0	10.0	1524.0	6.9557786	4.234076	22.211521	0.0	3794	3789	3789	0.8	20	104	314	567	676	4990	0	297	2020-02-29_154301
137	5000	1204	1	0	6	0	10	3482	7.711671	3.67624874567648	12.241997	0.0	10.0	1524.0	6.9557786	4.234076	22.211521	0.0	3795	3789	3789	0.8	20	104	314	567	676	4990	0	297	2020-02-29_154301
137	5000	1204	1	0	6	0	10	3482	7.711671	3.67624874567648	12.241997	0.0	10.0	1524.0	6.9557786	4.234076	22.211521	0.0	3795	3789	3789	0.8	20	104	314	567	676	4990	0	297	2020-02-29_154301
137	5000	1204	1	0	6	0	10	3482	7.711671	3.67624874567648	12.241997	0.0	10.0	1524.0	6.9557786	4.234076	22.211521	0.0	3795	3789	3789	0.8	20	104	314	567	676	4990	0	297	2020-02-29_154301
138	5000	1204	1	0	4	0	11	3483	6.616104	3.5826305025426533	12.241997	0.0	11.0	1524.0	6.9557786	4.234076	22.211521	0.0	3795	3791	3791	0.8181818	20	104	314	567	676	4989	0	297	2020-02-29_154302
138	5000	1203	2	0	4	0	11	3483	6.616104	3.5826305025426533	12.241997	0.0	11.0	1524.0	6.9557786	4.234076	22.211521	0.0	3795	3791	3791	0.8181818	20	104	314	567	676	4989	0	297	2020-02-29_154302
138	5000	1203	2	0	4	0	11	3483	6.616104	3.5826305025426533	12.241997	0.0	11.0	1524.0	6.9557786	4.234076	22.211521	0.0	3795	3791	3791	0.8181818	20	104	314	567	676	4989	0	297	2020-02-29_154302
139	5000	1203	2	0	3	0	12	3483	6.3926773	3.502490111506551	12.241997	0.0	12.0	1524.0	6.9557786	4.234076	22.211521	0.0	3795	3792	3792	0.75	20	104	314	567	676	4988	0	297	2020-02-29_154302
139	5000	1203	2	0	3	0	11	3484	6.1061177	3.522817755960621	12.241997	0.0	11.0	1524.0	6.9557786	4.234076	22.211521	0.0	3795	3792	3792	0.72727275	20	104	314	567	676	4989	0	297	2020-02-29_154302
139	5000	1203	2	0	3	0	11	3484	6.1061177	3.522817755960621	12.241997	0.0	11.0	1524.0	6.9557786	4.234076	22.211521	0.0	3795	3792	3792	0.72727275	20	104	314	567	676	4989	0	297	2020-02-29_154302
140	5000	1203	2	0	3	0	11	3484	6.1061177	3.522817755960621	12.241997	0.0	11.0	1524.0	6.9557786	4.234076	22.211521	0.0	3795	3792	3792	0.72727275	20	104	314	567	676	4989	0	297	2020-02-29_154302
140	5000	1203	1	0	3	0	12	3484	6.2217503	3.3826750623874227	12.241997	0.0	12.0	1524.0	6.9557786	4.234076	22.211521	0.0	3796	3793	3793	0.6666667	20	104	314	567	676	4988	0	297	2020-02-29_154302
140	5000	1203	1	0	3	0	11	3485	6.1020446	3.5210213846100604	12.241997	0.0	11.0	1524.0	6.9557786	4.234076	22.211521	0.0	3796	3793	3793	0.72727275	20	104	314	567	676	4989	0	297	2020-02-29_154302
141	5000	1203	1	0	3	0	10	3486	5.9591665	3.6777159639243093	12.241997	0.0	10.0	1524.0	6.9557786	4.234076	22.211521	0.0	3796	3793	3793	0.6	20	104	314	567	676	4990	0	297	2020-02-29_154303
141	5000	1203	1	0	3	0	9	3487	5.699041	3.801980812397579	12.241997	0.0	9.0	1524.0	6.9557786	4.234076	22.211521	0.0	3796	3793	3793	0.5555556	20	104	314	567	676	4991	0	297	2020-02-29_154303
141	5000	1203	1	0	3	0	9	3487	5.699041	3.801980812397579	12.241997	0.0	9.0	1524.0	6.9557786	4.234076	22.211521	0.0	3796	3793	3793	0.5555556	20	104	314	567	676	4991	0	297	2020-02-29_154303
142	5000	1203	1	0	3	0	9	3487	5.699041	3.801980812397579	12.241997	0.0	9.0	1524.0	6.9557786	4.234076	22.211521	0.0	3796	3793	3793	0.5555556	20	104	314	567	676	4991	0	297	2020-02-29_154303
142	5000	1203	1	0	3	0	9	3487	5.699041	3.801980812397579	12.241997	0.0	9.0	1524.0	6.9557786	4.234076	22.211521	0.0	3796	3793	3793	0.5555556	20	104	314	567	676	4991	0	297	2020-02-29_154303
142	5000	1203	1	0	3	0	9	3487	5.699041	3.801980812397579	12.241997	0.0	9.0	1524.0	6.9557786	4.234076	22.211521	0.0	3796	3793	3793	0.5555556	20	104	314	567	676	4991	0	297	2020-02-29_154303
143	5000	1203	1	0	3	0	9	3487	5.699041	3.801980812397579	12.241997	0.0	9.0	1524.0	6.9557786	4.234076	22.211521	0.0	3796	3793	3793	0.5555556	20	104	314	567	676	4991	0	297	2020-02-29_154303
143	5000	1203	1	0	3	0	9	3487	5.699041	3.801980812397579	12.241997	0.0	9.0	1524.0	6.9557786	4.234076	22.211521	0.0	3796	3793	3793	0.5555556	20	104	314	567	676	4991	0	297	2020-02-29_154303
143	5000	1203	1	0	3	0	9	3487	5.699041	3.801980812397579	12.241997	0.0	9.0	1524.0	6.9557786	4.234076	22.211521	0.0	3796	3793	3793	0.5555556	20	104	314	567	676	4991	0	297	2020-02-29_154304
144	5000	1203	1	0	3	0	7	3489	4.1840234	2.590432492823916	7.4937057	0.0	7.0	1524.0	6.9557786	4.234076	22.211521	0.0	3796	3793	3793	0.42857143	20	104	314	567	676	4993	0	297	2020-02-29_154304
144	5000	1203	1	0	3	0	7	3489	4.1840234	2.590432492823916	7.4937057	0.0	7.0	1524.0	6.9557786	4.234076	22.211521	0.0	3796	3793	3793	0.42857143	20	104	314	567	676	4993	0	297	2020-02-29_154304
144	5000	1203	1	0	3	0	7	3489	4.1840234	2.590432492823916	7.4937057	0.0	7.0	1524.0	6.9557786	4.234076	22.211521	0.0	3796	3793	3793	0.42857143	20	104	314	567	676	4993	0	297	2020-02-29_154304
145	5000	1203	1	0	3	0	7	3489	4.1840234	2.590432492823916	7.4937057	0.0	7.0	1524.0	6.9557786	4.234076	22.211521	0.0	3796	3793	3793	0.42857143	20	104	314	567	676	4993	0	297	2020-02-29_154304
145	5000	1203	1	0	3	0	7	3489	4.1840234	2.590432492823916	7.4937057	0.0	7.0	1524.0	6.9557786	4.234076	22.211521	0.0	3796	3793	3793	0.42857143	20	104	314	567	676	4993	0	297	2020-02-29_154304
145	5000	1203	1	0	3	0	7	3489	4.1840234	2.590432492823916	7.4937057	0.0	7.0	1524.0	6.9557786	4.234076	22.211521	0.0	3796	3793	3793	0.42857143	20	104	314	567	676	4993	0	297	2020-02-29_154304
146	5000	1203	0	0	4	0	7	3489	4.1840234	2.590432492823916	7.4937057	0.0	7.0	1524.0	6.9557786	4.234076	22.211521	0.0	3797	3793	3793	0.42857143	20	104	314	567	676	4993	0	297	2020-02-29_154304
146	5000	1203	0	0	3	0	8	3489	4.5282497	2.588369372727562	7.4937057	0.0	8.0	1524.0	6.9557786	4.234076	22.211521	0.0	3797	3794	3794	0.375	20	104	314	567	676	4992	0	297	2020-02-29_154305
146	5000	1203	0	0	3	0	8	3489	4.5282497	2.588369372727562	7.4937057	0.0	8.0	1524.0	6.9557786	4.234076	22.211521	0.0	3797	3794	3794	0.375	20	104	314	567	676	4992	0	297	2020-02-29_154305
147	5000	1203	0	0	2	0	9	3489	4.59895	2.430470135111155	7.4937057	0.0	9.0	1524.0	6.9557786	4.234076	22.211521	0.0	3797	3795	3795	0.44444445	20	104	314	567	676	4991	0	297	2020-02-29_154305
147	5000	1203	0	0	2	0	9	3489	4.59895	2.430470135111155	7.4937057	0.0	9.0	1524.0	6.9557786	4.234076	22.211521	0.0	3797	3795	3795	0.44444445	20	104	314	567	676	4991	0	297	2020-02-29_154305
147	5000	1203	0	0	2	0	9	3489	4.59895	2.430470135111155	7.4937057	0.0	9.0	1524.0	6.9557786	4.234076	22.211521	0.0	3797	3795	3795	0.44444445	20	104	314	567	676	4991	0	297	2020-02-29_154305
148	5000	1203	0	0	2	0	8	3490	4.286189	2.396857819377494	7.4937057	0.0	8.0	1524.0	6.9557786	4.234076	22.211521	0.0	3797	3795	3795	0.375	20	104	314	567	676	4992	0	297	2020-02-29_154305
148	5000	1203	0	0	2	0	8	3490	4.286189	2.396857819377494	7.4937057	0.0	8.0	1524.0	6.9557786	4.234076	22.211521	0.0	3797	3795	3795	0.375	20	104	314	567	676	4992	0	297	2020-02-29_154305
148	5000	1203	0	0	2	0	8	3490	4.286189	2.396857819377494	7.4937057	0.0	8.0	1524.0	6.9557786	4.234076	22.211521	0.0	3797	3795	3795	0.375	20	104	314	567	676	4992	0	297	2020-02-29_154305
149	5000	1203	0	0	2	0	8	3490	4.286189	2.396857819377494	7.4937057	0.0	8.0	1524.0	6.9557786	4.234076	22.211521	0.0	3797	3795	3795	0.375	20	104	314	567	676	4992	0	297	2020-02-29_154305
149	5000	1203	0	0	2	0	7	3491	4.4024987	2.5644015258339445	7.4937057	0.0	7.0	1524.0	6.9557786	4.234076	22.211521	0.0	3797	3795	3795	0.2857143	20	104	314	567	676	4993	0	297	2020-02-29_154306
149	5000	1203	0	0	2	0	6	3492	5.136248	1.8354622733100194	7.4937057	2.6090164	6.0	1524.0	6.9557786	4.234076	22.211521	0.0	3797	3795	3795	0.33333334	20	104	314	567	676	4994	0	297	2020-02-29_154306
150	5000	1203	0	0	2	0	6	3492	5.136248	1.8354622733100194	7.4937057	2.6090164	6.0	1524.0	6.9557786	4.234076	22.211521	0.0	3797	3795	3795	0.33333334	20	104	314	567	676	4994	0	297	2020-02-29_154306
150	5000	1203	0	0	1	0	6	3493	6.200577	2.9989351926023193	11.06337	2.6090164	6.0	1524.0	6.9557786	4.234076	22.211521	0.0	3797	3796	3796	0.33333334	20	104	314	567	676	4994	0	297	2020-02-29_154306
150	5000	1203	0	0	1	0	6	3493	6.200577	2.9989351926023193	11.06337	2.6090164	6.0	1524.0	6.9557786	4.234076	22.211521	0.0	3797	3796	3796	0.33333334	20	104	314	567	676	4994	0	297	2020-02-29_154306
151	5000	1203	0	0	1	0	6	3493	6.200577	2.9989351926023193	11.06337	2.6090164	6.0	1524.0	6.9557786	4.234076	22.211521	0.0	3797	3796	3796	0.33333334	20	104	314	567	676	4994	0	297	2020-02-29_154306
151	5000	1203	0	0	1	0	6	3493	6.200577	2.9989351926023193	11.06337	2.6090164	6.0	1524.0	6.9557786	4.234076	22.211521	0.0	3797	3796	3796	0.33333334	20	104	314	567	676	4994	0	297	2020-02-29_154306
151	5000	1203	0	0	1	0	6	3493	6.200577	2.9989351926023193	11.06337	2.6090164	6.0	1524.0	6.9557786	4.234076	22.211521	0.0	3797	3796	3796	0.33333334	20	104	314	567	676	4994	0	297	2020-02-29_154306
152	5000	1203	0	0	1	0	5	3494	6.6536956	3.1148259675470586	11.06337	2.6090164	5.0	1524.0	6.9557786	4.234076	22.211521	0.0	3797	3796	3796	0.4	20	104	314	567	676	4995	0	297	2020-02-29_154306
152	5000	1203	0	0	1	0	5	3494	6.6536956	3.1148259675470586	11.06337	2.6090164	5.0	1524.0	6.9557786	4.234076	22.211521	0.0	3797	3796	3796	0.4	20	104	314	567	676	4995	0	297	2020-02-29_154307
152	5000	1203	0	0	1	0	5	3494	6.6536956	3.1148259675470586	11.06337	2.6090164	5.0	1524.0	6.9557786	4.234076	22.211521	0.0	3797	3796	3796	0.4	20	104	314	567	676	4995	0	297	2020-02-29_154307
153	5000	1203	0	0	1	0	5	3494	6.6536956	3.1148259675470586	11.06337	2.6090164	5.0	1524.0	6.9557786	4.234076	22.211521	0.0	3797	3796	3796	0.4	20	104	314	567	676	4995	0	297	2020-02-29_154307
153	5000	1203	0	0	1	0	5	3494	6.6536956	3.1148259675470586	11.06337	2.6090164	5.0	1524.0	6.9557786	4.234076	22.211521	0.0	3797	3796	3796	0.4	20	104	314	567	676	4995	0	297	2020-02-29_154307
153	5000	1203	0	0	1	0	5	3494	6.6536956	3.1148259675470586	11.06337	2.6090164	5.0	1524.0	6.9557786	4.234076	22.211521	0.0	3797	3796	3796	0.4	20	104	314	567	676	4995	0	297	2020-02-29_154307
154	5000	1203	0	0	1	0	5	3494	6.6536956	3.1148259675470586	11.06337	2.6090164	5.0	1524.0	6.9557786	4.234076	22.211521	0.0	3797	3796	3796	0.4	20	104	314	567	676	4995	0	297	2020-02-29_154307
154	5000	1203	0	0	1	0	4	3495	6.443693	3.5555844024309224	11.06337	2.6090164	4.0	1524.0	6.9557786	4.234076	22.211521	0.0	3797	3796	3796	0.5	20	104	314	567	676	4996	0	297	2020-02-29_154307
154	5000	1203	0	0	1	0	4	3495	6.443693	3.5555844024309224	11.06337	2.6090164	4.0	1524.0	6.9557786	4.234076	22.211521	0.0	3797	3796	3796	0.5	20	104	314	567	676	4996	0	297	2020-02-29_154307
155	5000	1203	0	0	1	0	4	3495	6.443693	3.5555844024309224	11.06337	2.6090164	4.0	1524.0	6.9557786	4.234076	22.211521	0.0	3797	3796	3796	0.5	20	104	314	567	676	4996	0	297	2020-02-29_154307
155	5000	1203	0	0	1	0	4	3495	6.443693	3.5555844024309224	11.06337	2.6090164	4.0	1524.0	6.9557786	4.234076	22.211521	0.0	3797	3796	3796	0.5	20	104	314	567	676	4996	0	297	2020-02-29_154308
155	5000	1203	0	0	1	0	4	3495	6.443693	3.5555844024309224	11.06337	2.6090164	4.0	1524.0	6.9557786	4.234076	22.211521	0.0	3797	3796	3796	0.5	20	104	314	567	676	4996	0	297	2020-02-29_154308
156	5000	1203	0	0	0	0	5	3495	6.652724	3.1144989580614126	11.06337	2.6090164	5.0	1524.0	6.9557786	4.234076	22.211521	0.0	3797	3797	3797	0.4	20	104	314	567	676	4995	0	297	2020-02-29_154308
156	5000	1203	0	0	0	0	5	3495	6.652724	3.1144989580614126	11.06337	2.6090164	5.0	1524.0	6.9557786	4.234076	22.211521	0.0	3797	3797	3797	0.4	20	104	314	567	676	4995	0	297	2020-02-29_154308
156	5000	1203	0	0	0	0	5	3495	6.652724	3.1144989580614126	11.06337	2.6090164	5.0	1524.0	6.9557786	4.234076	22.211521	0.0	3797	3797	3797	0.4	20	104	314	567	676	4995	0	297	2020-02-29_154308
157	5000	1203	0	0	0	0	5	3495	6.652724	3.1144989580614126	11.06337	2.6090164	5.0	1524.0	6.9557786	4.234076	22.211521	0.0	3797	3797	3797	0.4	20	104	314	567	676	4995	0	297	2020-02-29_154308
157	5000	1203	0	0	0	0	5	3495	6.652724	3.1144989580614126	11.06337	2.6090164	5.0	1524.0	6.9557786	4.234076	22.211521	0.0	3797	3797	3797	0.4	20	104	314	567	676	4995	0	297	2020-02-29_154308
157	5000	1203	0	0	0	0	4	3496	7.6636505	2.473927633530052	11.06337	5.164551	4.0	1524.0	6.9557786	4.234076	22.211521	0.0	3797	3797	3797	0.25	20	104	314	567	676	4996	0	297	2020-02-29_154308
158	5000	1203	0	0	0	0	4	3496	7.6636505	2.473927633530052	11.06337	5.164551	4.0	1524.0	6.9557786	4.234076	22.211521	0.0	3797	3797	3797	0.25	20	104	314	567	676	4996	0	297	2020-02-29_154308
158	5000	1203	0	0	0	0	4	3496	7.6636505	2.473927633530052	11.06337	5.164551	4.0	1524.0	6.9557786	4.234076	22.211521	0.0	3797	3797	3797	0.25	20	104	314	567	676	4996	0	297	2020-02-29_154309
158	5000	1203	0	0	0	0	4	3496	7.6636505	2.473927633530052	11.06337	5.164551	4.0	1524.0	6.9557786	4.234076	22.211521	0.0	3797	3797	3797	0.25	20	104	314	567	676	4996	0	297	2020-02-29_154309
159	5000	1203	0	0	0	0	4	3496	7.6636505	2.473927633530052	11.06337	5.164551	4.0	1524.0	6.9557786	4.234076	22.211521	0.0	3797	3797	3797	0.25	20	104	314	567	676	4996	0	297	2020-02-29_154309
159	5000	1203	0	0	0	0	4	3496	7.6636505	2.473927633530052	11.06337	5.164551	4.0	1524.0	6.9557786	4.234076	22.211521	0.0	3797	3797	3797	0.25	20	104	314	567	676	4996	0	297	2020-02-29_154309
159	5000	1203	0	0	0	0	4	3496	7.6636505	2.473927633530052	11.06337	5.164551	4.0	1524.0	6.9557786	4.234076	22.211521	0.0	3797	3797	3797	0.25	20	104	314	567	676	4996	0	297	2020-02-29_154309
160	5000	1203	0	0	0	0	4	3496	7.6636505	2.473927633530052	11.06337	5.164551	4.0	1524.0	6.9557786	4.234076	22.211521	0.0	3797	3797	3797	0.25	20	104	314	567	676	4996	0	297	2020-02-29_154309
160	5000	1203	0	0	0	0	3	3497	7.9055886	2.9714091388098405	11.06337	5.164551	3.0	1524.0	6.9557786	4.234076	22.211521	0.0	3797	3797	3797	0.33333334	20	104	314	567	676	4997	0	297	2020-02-29_154309
160	5000	1203	0	0	0	0	3	3497	7.9055886	2.9714091388098405	11.06337	5.164551	3.0	1524.0	6.9557786	4.234076	22.211521	0.0	3797	3797	3797	0.33333334	20	104	314	567	676	4997	0	297	2020-02-29_154309
161	5000	1203	0	0	0	0	3	3497	7.9055886	2.9714091388098405	11.06337	5.164551	3.0	1524.0	6.9557786	4.234076	22.211521	0.0	3797	3797	3797	0.33333334	20	104	314	567	676	4997	0	297	2020-02-29_154309
161	5000	1203	0	0	0	0	3	3497	7.9055886	2.9714091388098405	11.06337	5.164551	3.0	1524.0	6.9557786	4.234076	22.211521	0.0	3797	3797	3797	0.33333334	20	104	314	567	676	4997	0	297	2020-02-29_154310
161	5000	1203	0	0	0	0	3	3497	7.9055886	2.9714091388098405	11.06337	5.164551	3.0	1524.0	6.9557786	4.234076	22.211521	0.0	3797	3797	3797	0.33333334	20	104	314	567	676	4997	0	297	2020-02-29_154310
162	5000	1203	0	0	0	0	3	3497	7.9055886	2.9714091388098405	11.06337	5.164551	3.0	1524.0	6.9557786	4.234076	22.211521	0.0	3797	3797	3797	0.33333334	20	104	314	567	676	4997	0	297	2020-02-29_154310
162	5000	1203	0	0	0	0	2	3498	9.276108	2.527570145385435	11.06337	7.488846	2.0	1524.0	6.9557786	4.234076	22.211521	0.0	3797	3797	3797	0.0	20	104	314	567	676	4998	0	297	2020-02-29_154310
162	5000	1203	0	0	0	0	2	3498	9.276108	2.527570145385435	11.06337	7.488846	2.0	1524.0	6.9557786	4.234076	22.211521	0.0	3797	3797	3797	0.0	20	104	314	567	676	4998	0	297	2020-02-29_154310
163	5000	1203	0	0	0	0	2	3498	9.276108	2.527570145385435	11.06337	7.488846	2.0	1524.0	6.9557786	4.234076	22.211521	0.0	3797	3797	3797	0.0	20	104	314	567	676	4998	0	297	2020-02-29_154310
163	5000	1203	0	0	0	0	2	3498	9.276108	2.527570145385435	11.06337	7.488846	2.0	1524.0	6.9557786	4.234076	22.211521	0.0	3797	3797	3797	0.0	20	104	314	567	676	4998	0	297	2020-02-29_154310
163	5000	1203	0	0	0	0	2	3498	9.276108	2.527570145385435	11.06337	7.488846	2.0	1524.0	6.9557786	4.234076	22.211521	0.0	3797	3797	3797	0.0	20	104	314	567	676	4998	0	297	2020-02-29_154310
164	5000	1203	0	0	0	0	2	3498	9.276108	2.527570145385435	11.06337	7.488846	2.0	1524.0	6.9557786	4.234076	22.211521	0.0	3797	3797	3797	0.0	20	104	314	567	676	4998	0	297	2020-02-29_154310
164	5000	1203	0	0	0	0	2	3498	9.276108	2.527570145385435	11.06337	7.488846	2.0	1524.0	6.9557786	4.234076	22.211521	0.0	3797	3797	3797	0.0	20	104	314	567	676	4998	0	297	2020-02-29_154311
164	5000	1203	0	0	0	0	1	3499	7.488846	NaN	7.488846	7.488846	1.0	1524.0	6.9557786	4.234076	22.211521	0.0	3797	3797	3797	0.0	20	104	314	567	676	4999	0	297	2020-02-29_154311
165	5000	1203	0	0	0	0	1	3499	7.488846	NaN	7.488846	7.488846	1.0	1524.0	6.9557786	4.234076	22.211521	0.0	3797	3797	3797	0.0	20	104	314	567	676	4999	0	297	2020-02-29_154311
165	5000	1203	0	0	0	0	1	3499	7.488846	NaN	7.488846	7.488846	1.0	1524.0	6.9557786	4.234076	22.211521	0.0	3797	3797	3797	0.0	20	104	314	567	676	4999	0	297	2020-02-29_154311
165	5000	1203	0	0	0	0	1	3499	7.488846	NaN	7.488846	7.488846	1.0	1524.0	6.9557786	4.234076	22.211521	0.0	3797	3797	3797	0.0	20	104	314	567	676	4999	0	297	2020-02-29_154311
166	5000	1203	0	0	0	0	1	3499	7.488846	NaN	7.488846	7.488846	1.0	1524.0	6.9557786	4.234076	22.211521	0.0	3797	3797	3797	0.0	20	104	314	567	676	4999	0	297	2020-02-29_154311
166	5000	1203	0	0	0	0	1	3499	7.488846	NaN	7.488846	7.488846	1.0	1524.0	6.9557786	4.234076	22.211521	0.0	3797	3797	3797	0.0	20	104	314	567	676	4999	0	297	2020-02-29_154311
166	5000	1203	0	0	0	0	1	3499	7.488846	NaN	7.488846	7.488846	1.0	1524.0	6.9557786	4.234076	22.211521	0.0	3797	3797	3797	0.0	20	104	314	567	676	4999	0	297	2020-02-29_154311
167	5000	1203	0	0	0	0	1	3499	7.488846	NaN	7.488846	7.488846	1.0	1524.0	6.9557786	4.234076	22.211521	0.0	3797	3797	3797	0.0	20	104	314	567	676	4999	0	297	2020-02-29_154311
167	5000	1203	0	0	0	0	1	3499	7.488846	NaN	7.488846	7.488846	1.0	1524.0	6.9557786	4.234076	22.211521	0.0	3797	3797	3797	0.0	20	104	314	567	676	4999	0	297	2020-02-29_154312
167	5000	1203	0	0	0	0	1	3499	7.488846	NaN	7.488846	7.488846	1.0	1524.0	6.9557786	4.234076	22.211521	0.0	3797	3797	3797	0.0	20	104	314	567	676	4999	0	297	2020-02-29_154312
168	5000	1203	0	0	0	0	1	3499	7.488846	NaN	7.488846	7.488846	1.0	1524.0	6.9557786	4.234076	22.211521	0.0	3797	3797	3797	0.0	20	104	314	567	676	4999	0	297	2020-02-29_154312
168	5000	1203	0	0	0	0	1	3499	7.488846	NaN	7.488846	7.488846	1.0	1524.0	6.9557786	4.234076	22.211521	0.0	3797	3797	3797	0.0	20	104	314	567	676	4999	0	297	2020-02-29_154312
168	5000	1203	0	0	0	0	1	3499	7.488846	NaN	7.488846	7.488846	1.0	1524.0	6.9557786	4.234076	22.211521	0.0	3797	3797	3797	0.0	20	104	314	567	676	4999	0	297	2020-02-29_154312
169	5000	1203	0	0	0	0	1	3499	7.488846	NaN	7.488846	7.488846	1.0	1524.0	6.9557786	4.234076	22.211521	0.0	3797	3797	3797	0.0	20	104	314	567	676	4999	0	297	2020-02-29_154312
169	5000	1203	0	0	0	0	1	3499	7.488846	NaN	7.488846	7.488846	1.0	1524.0	6.9557786	4.234076	22.211521	0.0	3797	3797	3797	0.0	20	104	314	567	676	4999	0	297	2020-02-29_154312
169	5000	1203	0	0	0	0	1	3499	7.488846	NaN	7.488846	7.488846	1.0	1524.0	6.9557786	4.234076	22.211521	0.0	3797	3797	3797	0.0	20	104	314	567	676	4999	0	297	2020-02-29_154312
170	5000	1203	0	0	0	0	1	3499	7.488846	NaN	7.488846	7.488846	1.0	1524.0	6.9557786	4.234076	22.211521	0.0	3797	3797	3797	0.0	20	104	314	567	676	4999	0	297	2020-02-29_154312
170	5000	1203	0	0	0	0	1	3499	7.488846	NaN	7.488846	7.488846	1.0	1524.0	6.9557786	4.234076	22.211521	0.0	3797	3797	3797	0.0	20	104	314	567	676	4999	0	297	2020-02-29_154313
170	5000	1203	0	0	0	0	1	3499	7.488846	NaN	7.488846	7.488846	1.0	1524.0	6.9557786	4.234076	22.211521	0.0	3797	3797	3797	0.0	20	104	314	567	676	4999	0	297	2020-02-29_154313
171	5000	1203	0	0	0	0	1	3499	7.488846	NaN	7.488846	7.488846	1.0	1524.0	6.9557786	4.234076	22.211521	0.0	3797	3797	3797	0.0	20	104	314	567	676	4999	0	297	2020-02-29_154313
171	5000	1203	0	0	0	0	1	3499	7.488846	NaN	7.488846	7.488846	1.0	1524.0	6.9557786	4.234076	22.211521	0.0	3797	3797	3797	0.0	20	104	314	567	676	4999	0	297	2020-02-29_154313
171	5000	1203	0	0	0	0	1	3499	7.488846	NaN	7.488846	7.488846	1.0	1524.0	6.9557786	4.234076	22.211521	0.0	3797	3797	3797	0.0	20	104	314	567	676	4999	0	297	2020-02-29_154313
172	5000	1203	0	0	0	0	1	3499	7.488846	NaN	7.488846	7.488846	1.0	1524.0	6.9557786	4.234076	22.211521	0.0	3797	3797	3797	0.0	20	104	314	567	676	4999	0	297	2020-02-29_154313
172	5000	1203	0	0	0	0	1	3499	7.488846	NaN	7.488846	7.488846	1.0	1524.0	6.9557786	4.234076	22.211521	0.0	3797	3797	3797	0.0	20	104	314	567	676	4999	0	297	2020-02-29_154313
172	5000	1203	0	0	0	0	1	3499	7.488846	NaN	7.488846	7.488846	1.0	1524.0	6.9557786	4.234076	22.211521	0.0	3797	3797	3797	0.0	20	104	314	567	676	4999	0	297	2020-02-29_154313
173	5000	1203	0	0	0	0	1	3499	7.488846	NaN	7.488846	7.488846	1.0	1524.0	6.9557786	4.234076	22.211521	0.0	3797	3797	3797	0.0	20	104	314	567	676	4999	0	297	2020-02-29_154313
173	5000	1203	0	0	0	0	1	3499	7.488846	NaN	7.488846	7.488846	1.0	1524.0	6.9557786	4.234076	22.211521	0.0	3797	3797	3797	0.0	20	104	314	567	676	4999	0	297	2020-02-29_154314
173	5000	1203	0	0	0	0	1	3499	7.488846	NaN	7.488846	7.488846	1.0	1524.0	6.9557786	4.234076	22.211521	0.0	3797	3797	3797	0.0	20	104	314	567	676	4999	0	297	2020-02-29_154314
174	5000	1203	0	0	0	0	1	3499	7.488846	NaN	7.488846	7.488846	1.0	1524.0	6.9557786	4.234076	22.211521	0.0	3797	3797	3797	0.0	20	104	314	567	676	4999	0	297	2020-02-29_154314
174	5000	1203	0	0	0	0	1	3499	7.488846	NaN	7.488846	7.488846	1.0	1524.0	6.9557786	4.234076	22.211521	0.0	3797	3797	3797	0.0	20	104	314	567	676	4999	0	297	2020-02-29_154314
174	5000	1203	0	0	0	0	0	3500	NaN	-0.0	9999.0	9999.0	0.0	1524.0	6.9557786	4.234076	22.211521	0.0	3797	3797	3797	0.0	20	104	314	567	676	5000	0	297	2020-02-29_154314
175	5000	1203	0	0	0	0	0	3500	NaN	-0.0	9999.0	9999.0	0.0	1524.0	6.9557786	4.234076	22.211521	0.0	3797	3797	3797	0.0	20	104	314	567	676	5000	0	297	2020-02-29_154314
175	5000	1203	0	0	0	0	0	3500	NaN	-0.0	9999.0	9999.0	0.0	1524.0	6.9557786	4.234076	22.211521	0.0	3797	3797	3797	0.0	20	104	314	567	676	5000	0	297	2020-02-29_154314
175	5000	1203	0	0	0	0	0	3500	NaN	-0.0	9999.0	9999.0	0.0	1524.0	6.9557786	4.234076	22.211521	0.0	3797	3797	3797	0.0	20	104	314	567	676	5000	0	297	2020-02-29_154314
176	5000	1203	0	0	0	0	0	3500	NaN	-0.0	9999.0	9999.0	0.0	1524.0	6.9557786	4.234076	22.211521	0.0	3797	3797	3797	0.0	20	104	314	567	676	5000	0	297	2020-02-29_154314
176	5000	1203	0	0	0	0	0	3500	NaN	-0.0	9999.0	9999.0	0.0	1524.0	6.9557786	4.234076	22.211521	0.0	3797	3797	3797	0.0	20	104	314	567	676	5000	0	297	2020-02-29_154315
176	5000	1203	0	0	0	0	0	3500	NaN	-0.0	9999.0	9999.0	0.0	1524.0	6.9557786	4.234076	22.211521	0.0	3797	3797	3797	0.0	20	104	314	567	676	5000	0	297	2020-02-29_154315
177	5000	1203	0	0	0	0	0	3500	NaN	-0.0	9999.0	9999.0	0.0	1524.0	6.9557786	4.234076	22.211521	0.0	3797	3797	3797	0.0	20	104	314	567	676	5000	0	297	2020-02-29_154315
177	5000	1203	0	0	0	0	0	3500	NaN	-0.0	9999.0	9999.0	0.0	1524.0	6.9557786	4.234076	22.211521	0.0	3797	3797	3797	0.0	20	104	314	567	676	5000	0	297	2020-02-29_154315
177	5000	1203	0	0	0	0	0	3500	NaN	-0.0	9999.0	9999.0	0.0	1524.0	6.9557786	4.234076	22.211521	0.0	3797	3797	3797	0.0	20	104	314	567	676	5000	0	297	2020-02-29_154315
178	5000	1203	0	0	0	0	0	3500	NaN	-0.0	9999.0	9999.0	0.0	1524.0	6.9557786	4.234076	22.211521	0.0	3797	3797	3797	0.0	20	104	314	567	676	5000	0	297	2020-02-29_154315
178	5000	1203	0	0	0	0	0	3500	NaN	-0.0	9999.0	9999.0	0.0	1524.0	6.9557786	4.234076	22.211521	0.0	3797	3797	3797	0.0	20	104	314	567	676	5000	0	297	2020-02-29_154315
178	5000	1203	0	0	0	0	0	3500	NaN	-0.0	9999.0	9999.0	0.0	1524.0	6.9557786	4.234076	22.211521	0.0	3797	3797	3797	0.0	20	104	314	567	676	5000	0	297	2020-02-29_154315
179	5000	1203	0	0	0	0	0	3500	NaN	-0.0	9999.0	9999.0	0.0	1524.0	6.9557786	4.234076	22.211521	0.0	3797	3797	3797	0.0	20	104	314	567	676	5000	0	297	2020-02-29_154315
179	5000	1203	0	0	0	0	0	3500	NaN	-0.0	9999.0	9999.0	0.0	1524.0	6.9557786	4.234076	22.211521	0.0	3797	3797	3797	0.0	20	104	314	567	676	5000	0	297	2020-02-29_154316
179	5000	1203	0	0	0	0	0	3500	NaN	-0.0	9999.0	9999.0	0.0	1524.0	6.9557786	4.234076	22.211521	0.0	3797	3797	3797	0.0	20	104	314	567	676	5000	0	297	2020-02-29_154316
180	5000	1203	0	0	0	0	0	3500	NaN	-0.0	9999.0	9999.0	0.0	1524.0	6.9557786	4.234076	22.211521	0.0	3797	3797	3797	0.0	20	104	314	567	676	5000	0	297	2020-02-29_154316
180	5000	1203	0	0	0	0	0	3500	NaN	-0.0	9999.0	9999.0	0.0	1524.0	6.9557786	4.234076	22.211521	0.0	3797	3797	3797	0.0	20	104	314	567	676	5000	0	297	2020-02-29_154316
180	5000	1203	0	0	0	0	0	3500	NaN	-0.0	9999.0	9999.0	0.0	1524.0	6.9557786	4.234076	22.211521	0.0	3797	3797	3797	0.0	20	104	314	567	676	5000	0	297	2020-02-29_154316
181	5000	1203	0	0	0	0	0	3500	NaN	-0.0	9999.0	9999.0	0.0	1524.0	6.9557786	4.234076	22.211521	0.0	3797	3797	3797	0.0	20	104	314	567	676	5000	0	297	2020-02-29_154316
181	5000	1203	0	0	0	0	0	3500	NaN	-0.0	9999.0	9999.0	0.0	1524.0	6.9557786	4.234076	22.211521	0.0	3797	3797	3797	0.0	20	104	314	567	676	5000	0	297	2020-02-29_154316
181	5000	1203	0	0	0	0	0	3500	NaN	-0.0	9999.0	9999.0	0.0	1524.0	6.9557786	4.234076	22.211521	0.0	3797	3797	3797	0.0	20	104	314	567	676	5000	0	297	2020-02-29_154317
182	5000	1203	0	0	0	0	0	3500	NaN	-0.0	9999.0	9999.0	0.0	1524.0	6.9557786	4.234076	22.211521	0.0	3797	3797	3797	0.0	20	104	314	567	676	5000	0	297	2020-02-29_154317
182	5000	1203	0	0	0	0	0	3500	NaN	-0.0	9999.0	9999.0	0.0	1524.0	6.9557786	4.234076	22.211521	0.0	3797	3797	3797	0.0	20	104	314	567	676	5000	0	297	2020-02-29_154317
182	5000	1203	0	0	0	0	0	3500	NaN	-0.0	9999.0	9999.0	0.0	1524.0	6.9557786	4.234076	22.211521	0.0	3797	3797	3797	0.0	20	104	314	567	676	5000	0	297	2020-02-29_154317
183	5000	1203	0	0	0	0	0	3500	NaN	-0.0	9999.0	9999.0	0.0	1524.0	6.9557786	4.234076	22.211521	0.0	3797	3797	3797	0.0	20	104	314	567	676	5000	0	297	2020-02-29_154317
183	5000	1203	0	0	0	0	0	3500	NaN	-0.0	9999.0	9999.0	0.0	1524.0	6.9557786	4.234076	22.211521	0.0	3797	3797	3797	0.0	20	104	314	567	676	5000	0	297	2020-02-29_154317
183	5000	1203	0	0	0	0	0	3500	NaN	-0.0	9999.0	9999.0	0.0	1524.0	6.9557786	4.234076	22.211521	0.0	3797	3797	3797	0.0	20	104	314	567	676	5000	0	297	2020-02-29_154317
184	5000	1203	0	0	0	0	0	3500	NaN	-0.0	9999.0	9999.0	0.0	1524.0	6.9557786	4.234076	22.211521	0.0	3797	3797	3797	0.0	20	104	314	567	676	5000	0	297	2020-02-29_154318
184	5000	1203	0	0	0	0	0	3500	NaN	-0.0	9999.0	9999.0	0.0	1524.0	6.9557786	4.234076	22.211521	0.0	3797	3797	3797	0.0	20	104	314	567	676	5000	0	297	2020-02-29_154318
184	5000	1203	0	0	0	0	0	3500	NaN	-0.0	9999.0	9999.0	0.0	1524.0	6.9557786	4.234076	22.211521	0.0	3797	3797	3797	0.0	20	104	314	567	676	5000	0	297	2020-02-29_154318
185	5000	1203	0	0	0	0	0	3500	NaN	-0.0	9999.0	9999.0	0.0	1524.0	6.9557786	4.234076	22.211521	0.0	3797	3797	3797	0.0	20	104	314	567	676	5000	0	297	2020-02-29_154318
185	5000	1203	0	0	0	0	0	3500	NaN	-0.0	9999.0	9999.0	0.0	1524.0	6.9557786	4.234076	22.211521	0.0	3797	3797	3797	0.0	20	104	314	567	676	5000	0	297	2020-02-29_154318
185	5000	1203	0	0	0	0	0	3500	NaN	-0.0	9999.0	9999.0	0.0	1524.0	6.9557786	4.234076	22.211521	0.0	3797	3797	3797	0.0	20	104	314	567	676	5000	0	297	2020-02-29_154318
186	5000	1203	0	0	0	0	0	3500	NaN	-0.0	9999.0	9999.0	0.0	1524.0	6.9557786	4.234076	22.211521	0.0	3797	3797	3797	0.0	20	104	314	567	676	5000	0	297	2020-02-29_154318
186	5000	1203	0	0	0	0	0	3500	NaN	-0.0	9999.0	9999.0	0.0	1524.0	6.9557786	4.234076	22.211521	0.0	3797	3797	3797	0.0	20	104	314	567	676	5000	0	297	2020-02-29_154318
186	5000	1203	0	0	0	0	0	3500	NaN	-0.0	9999.0	9999.0	0.0	1524.0	6.9557786	4.234076	22.211521	0.0	3797	3797	3797	0.0	20	104	314	567	676	5000	0	297	2020-02-29_154319
187	5000	1203	0	0	0	0	0	3500	NaN	-0.0	9999.0	9999.0	0.0	1524.0	6.9557786	4.234076	22.211521	0.0	3797	3797	3797	0.0	20	104	314	567	676	5000	0	297	2020-02-29_154319
187	5000	1203	0	0	0	0	0	3500	NaN	-0.0	9999.0	9999.0	0.0	1524.0	6.9557786	4.234076	22.211521	0.0	3797	3797	3797	0.0	20	104	314	567	676	5000	0	297	2020-02-29_154319
187	5000	1203	0	0	0	0	0	3500	NaN	-0.0	9999.0	9999.0	0.0	1524.0	6.9557786	4.234076	22.211521	0.0	3797	3797	3797	0.0	20	104	314	567	676	5000	0	297	2020-02-29_154319
