# Supplementary material for: Discrete simulation analysis of COVID-19 and prediction of isolation bed numbers
Source: PeerJ. 2021 Jun 23;9:e11629. doi: 10.7717/peerj.11629 (PMC8234972; doi:10.7717/peerj.11629)
Supplement: Supplemental Information 3 [file peerj-09-11629-s003.zip › raw_data/Hospital response time_output_2020-02-29_154326.csv]

worldTime(Day)	CITY_PERSON_SIZE	NORMAL	SHADOW	SUPER	CONFIRMED	DIAGNOSIS	FREEZE	CURED	shadow_average	shadow_std	shadow_max	shadow_min	real_countTmp	max_count	count_shadow_average	count_shadow_std	count_shadow_max	count_shadow_min	sum_confirmed_mark	sum_diagnosis_mark	sum_freeze_mark	r0	G1num	G2num	G3Num	G4Num	G5Num	BED_CanUse	BED_Need	DEATH	recordTime
0	5000	4973	27	0	0	0	0	0	NaN	-0.0	9999.0	9999.0	0.0	0.0	NaN	-0.0	9999.0	9999.0	0	0	0	0.0	0	0	0	0	0	5000	0	0	2020-02-29_154327
0	5000	4963	34	0	3	0	0	0	NaN	-0.0	9999.0	9999.0	0.0	0.0	NaN	-0.0	9999.0	9999.0	3	0	0	0.0	0	0	0	0	0	5000	0	0	2020-02-29_154327
0	5000	4958	39	0	3	0	0	0	NaN	-0.0	9999.0	9999.0	0.0	0.0	NaN	-0.0	9999.0	9999.0	3	0	0	0.0	0	0	0	0	0	5000	0	0	2020-02-29_154328
1	5000	4951	46	0	3	0	0	0	NaN	-0.0	9999.0	9999.0	0.0	0.0	NaN	-0.0	9999.0	9999.0	3	0	0	0.0	0	0	0	0	0	5000	0	0	2020-02-29_154328
1	5000	4938	59	0	3	0	0	0	NaN	-0.0	9999.0	9999.0	0.0	0.0	NaN	-0.0	9999.0	9999.0	3	0	0	0.0	0	0	0	0	0	5000	0	0	2020-02-29_154328
1	5000	4934	61	0	5	0	0	0	NaN	-0.0	9999.0	9999.0	0.0	0.0	NaN	-0.0	9999.0	9999.0	5	0	0	0.0	0	0	0	0	0	5000	0	0	2020-02-29_154328
2	5000	4925	69	0	6	0	0	0	NaN	-0.0	9999.0	9999.0	0.0	0.0	NaN	-0.0	9999.0	9999.0	6	0	0	0.0	0	0	0	0	0	5000	0	0	2020-02-29_154328
2	5000	4919	74	0	7	0	0	0	NaN	-0.0	9999.0	9999.0	0.0	0.0	NaN	-0.0	9999.0	9999.0	7	0	0	0.0	0	0	0	0	0	5000	0	0	2020-02-29_154329
2	5000	4905	86	0	9	0	0	0	NaN	-0.0	9999.0	9999.0	0.0	0.0	NaN	-0.0	9999.0	9999.0	9	0	0	0.0	0	0	0	0	0	5000	0	0	2020-02-29_154329
3	5000	4893	97	0	10	0	0	0	NaN	-0.0	9999.0	9999.0	0.0	0.0	NaN	-0.0	9999.0	9999.0	10	0	0	0.0	0	0	0	0	0	5000	0	0	2020-02-29_154329
3	5000	4877	111	0	12	0	0	0	NaN	-0.0	9999.0	9999.0	0.0	0.0	NaN	-0.0	9999.0	9999.0	12	0	0	0.0	0	0	0	0	0	5000	0	0	2020-02-29_154329
3	5000	4861	125	0	14	0	0	0	NaN	-0.0	9999.0	9999.0	0.0	0.0	NaN	-0.0	9999.0	9999.0	14	0	0	0.0	0	0	0	0	0	5000	0	0	2020-02-29_154329
4	5000	4841	141	0	18	0	0	0	NaN	-0.0	9999.0	9999.0	0.0	0.0	NaN	-0.0	9999.0	9999.0	18	0	0	0.0	0	0	0	0	0	5000	0	0	2020-02-29_154329
4	5000	4829	147	0	24	0	0	0	NaN	-0.0	9999.0	9999.0	0.0	0.0	NaN	-0.0	9999.0	9999.0	24	0	0	0.0	0	0	0	0	0	5000	0	0	2020-02-29_154330
4	5000	4799	171	0	30	0	0	0	NaN	-0.0	9999.0	9999.0	0.0	0.0	NaN	-0.0	9999.0	9999.0	30	0	0	0.0	0	0	0	0	0	5000	0	0	2020-02-29_154330
5	5000	4778	188	0	34	0	0	0	NaN	-0.0	9999.0	9999.0	0.0	0.0	NaN	-0.0	9999.0	9999.0	34	0	0	0.0	0	0	0	0	0	5000	0	0	2020-02-29_154330
5	5000	4743	216	0	41	0	0	0	NaN	-0.0	9999.0	9999.0	0.0	0.0	NaN	-0.0	9999.0	9999.0	41	0	0	0.0	0	0	0	0	0	5000	0	0	2020-02-29_154330
5	5000	4715	235	0	50	0	0	0	NaN	-0.0	9999.0	9999.0	0.0	0.0	NaN	-0.0	9999.0	9999.0	50	0	0	0.0	0	0	0	0	0	5000	0	0	2020-02-29_154330
6	5000	4694	249	0	57	0	0	0	NaN	-0.0	9999.0	9999.0	0.0	0.0	NaN	-0.0	9999.0	9999.0	57	0	0	0.0	0	0	0	0	0	5000	0	0	2020-02-29_154331
6	5000	4665	274	0	61	0	0	0	NaN	-0.0	9999.0	9999.0	0.0	0.0	NaN	-0.0	9999.0	9999.0	61	0	0	0.0	0	0	0	0	0	5000	0	0	2020-02-29_154331
6	5000	4643	287	0	70	0	0	0	NaN	-0.0	9999.0	9999.0	0.0	0.0	NaN	-0.0	9999.0	9999.0	70	0	0	0.0	0	0	0	0	0	5000	0	0	2020-02-29_154331
7	5000	4605	317	0	78	0	0	0	NaN	-0.0	9999.0	9999.0	0.0	0.0	NaN	-0.0	9999.0	9999.0	78	0	0	0.0	0	0	0	0	0	5000	0	0	2020-02-29_154331
7	5000	4565	346	0	89	0	0	0	NaN	-0.0	9999.0	9999.0	0.0	0.0	NaN	-0.0	9999.0	9999.0	89	0	0	0.0	0	0	0	0	0	5000	0	0	2020-02-29_154332
7	5000	4521	379	0	100	0	0	0	NaN	-0.0	9999.0	9999.0	0.0	0.0	NaN	-0.0	9999.0	9999.0	100	0	0	0.0	0	0	0	0	0	5000	0	0	2020-02-29_154332
8	5000	4482	408	0	110	0	0	0	NaN	-0.0	9999.0	9999.0	0.0	0.0	NaN	-0.0	9999.0	9999.0	110	0	0	0.0	0	0	0	0	0	5000	0	0	2020-02-29_154332
8	5000	4435	443	0	122	0	0	0	NaN	-0.0	9999.0	9999.0	0.0	0.0	NaN	-0.0	9999.0	9999.0	122	0	0	0.0	0	0	0	0	0	5000	0	0	2020-02-29_154332
8	5000	4391	473	0	136	0	0	0	NaN	-0.0	9999.0	9999.0	0.0	0.0	NaN	-0.0	9999.0	9999.0	136	0	0	0.0	0	0	0	0	0	5000	0	0	2020-02-29_154333
9	5000	4337	507	0	156	0	0	0	NaN	-0.0	9999.0	9999.0	0.0	0.0	NaN	-0.0	9999.0	9999.0	156	0	0	0.0	0	0	0	0	0	5000	0	0	2020-02-29_154333
9	5000	4293	538	0	169	0	0	0	NaN	-0.0	9999.0	9999.0	0.0	0.0	NaN	-0.0	9999.0	9999.0	169	0	0	0.0	0	0	0	0	0	5000	0	0	2020-02-29_154333
9	5000	4230	578	0	192	0	0	0	NaN	-0.0	9999.0	9999.0	0.0	0.0	NaN	-0.0	9999.0	9999.0	192	0	0	0.0	0	0	0	0	0	5000	0	0	2020-02-29_154334
10	5000	4164	620	0	214	0	2	0	0.0	0.0	0.0	0.0	2.0	2.0	0.0	0.0	0.0	0.0	216	2	2	4.0	2	0	0	0	0	4998	0	0	2020-02-29_154334
10	5000	4121	646	0	230	0	3	0	0.045699283	0.0791534824461688	0.13709785	0.0	3.0	3.0	0.045699283	0.079153486	0.13709785	0.0	233	3	3	5.0	3	0	0	0	0	4997	0	0	2020-02-29_154334
10	5000	4068	677	0	252	0	3	0	0.045699283	0.0791534824461688	0.13709785	0.0	3.0	3.0	0.045699283	0.079153486	0.13709785	0.0	255	3	3	5.0	3	0	0	0	0	4997	0	0	2020-02-29_154335
11	5000	4010	715	0	272	0	3	0	0.045699283	0.0791534824461688	0.13709785	0.0	3.0	3.0	0.045699283	0.079153486	0.13709785	0.0	275	3	3	5.0	3	0	0	0	0	4997	0	0	2020-02-29_154335
11	5000	3962	739	0	296	0	3	0	0.045699283	0.0791534824461688	0.13709785	0.0	3.0	3.0	0.045699283	0.079153486	0.13709785	0.0	299	3	3	5.0	3	0	0	0	0	4997	0	0	2020-02-29_154335
11	5000	3902	776	0	317	0	5	0	0.54058105	0.6832342892099159	1.3774981	0.0	5.0	5.0	0.54058105	0.6832343	1.3774981	0.0	322	5	5	4.0	3	1	1	0	0	4995	0	0	2020-02-29_154336
12	5000	3854	798	0	341	0	7	0	0.65908635	0.8101834872899102	1.9106994	0.0	7.0	7.0	0.65908635	0.81018347	1.9106994	0.0	348	7	7	4.142857	4	2	1	0	0	4993	0	0	2020-02-29_154336
12	5000	3797	834	0	360	0	9	0	0.5126227	0.7594495964301876	1.9106994	0.0	9.0	9.0	0.5126227	0.7594496	1.9106994	0.0	369	9	9	3.8888888	4	3	2	0	0	4991	0	0	2020-02-29_154336
12	5000	3748	852	0	391	0	9	0	0.5126227	0.7594495964301876	1.9106994	0.0	9.0	9.0	0.5126227	0.7594496	1.9106994	0.0	400	9	9	3.8888888	4	3	2	0	0	4991	0	0	2020-02-29_154337
13	5000	3696	878	0	416	0	10	0	0.7376267	1.0094288129604552	2.762662	0.0	10.0	10.0	0.7376267	1.0094289	2.762662	0.0	426	10	10	4.3	5	3	2	0	0	4990	0	0	2020-02-29_154337
13	5000	3648	888	0	451	0	13	0	0.83410424	1.1352638293417125	3.1279213	0.0	13.0	13.0	0.83410424	1.1352638	3.1279213	0.0	464	13	13	4.3846154	5	5	3	0	0	4987	0	0	2020-02-29_154338
13	5000	3605	899	0	479	0	17	0	0.6950048	1.0381199283005158	3.1279213	0.0	17.0	17.0	0.6950048	1.0381199	3.1279213	0.0	496	17	17	3.5882354	5	5	5	1	0	4983	0	0	2020-02-29_154338
14	5000	3556	912	0	510	0	22	0	0.5640571	0.9463750684015353	3.1279213	0.0	22.0	22.0	0.5640571	0.9463751	3.1279213	0.0	532	22	22	3.3636363	5	6	7	3	0	4978	0	0	2020-02-29_154339
14	5000	3499	935	0	541	0	25	0	0.71925986	1.1482270755152968	4.0594974	0.0	25.0	25.0	0.71925986	1.1482271	4.0594974	0.0	566	25	25	3.24	6	6	8	4	0	4975	0	0	2020-02-29_154339
14	5000	3443	956	0	568	0	33	0	0.77009344	1.1922705345185207	4.097884	0.0	33.0	33.0	0.77009344	1.1922705	4.097884	0.0	601	33	33	2.909091	6	9	11	6	0	4967	0	0	2020-02-29_154340
15	5000	3395	967	0	603	0	35	0	0.7916667	1.1930081464036861	4.097884	0.0	35.0	35.0	0.7916667	1.1930082	4.097884	0.0	638	35	35	2.9142857	6	9	13	6	0	4965	0	0	2020-02-29_154340
15	5000	3351	969	0	635	0	45	0	1.0176866	1.4550387178755648	4.930015	0.0	45.0	45.0	1.0176866	1.4550387	4.930015	0.0	680	45	45	2.9555554	6	12	15	9	1	4955	0	0	2020-02-29_154341
15	5000	3296	993	0	661	0	50	0	1.0976332	1.5257618705116478	5.3798614	0.0	50.0	50.0	1.0976332	1.5257618	5.3798614	0.0	711	50	50	2.9	6	13	17	10	1	4950	0	0	2020-02-29_154341
16	5000	3249	1000	0	693	0	58	0	1.3091707	1.7091143923756495	5.876804	0.0	58.0	58.0	1.3091707	1.7091144	5.876804	0.0	751	58	58	2.7586207	7	14	19	13	2	4942	0	0	2020-02-29_154342
16	5000	3210	1001	0	725	0	63	0	1.2320981	1.6855109466224425	6.2911935	0.0	63.0	63.0	1.2320981	1.685511	6.2911935	0.0	789	64	64	2.6190476	8	14	19	15	4	4937	0	1	2020-02-29_154342
16	5000	3168	1010	0	751	0	70	0	1.3068602	1.7333514655827638	6.5644526	0.0	70.0	70.0	1.3068602	1.7333515	6.5644526	0.0	822	71	71	2.6142857	8	16	21	16	6	4930	0	1	2020-02-29_154343
17	5000	3122	1017	0	782	0	78	0	1.3177323	1.704337362245249	6.5644526	0.0	78.0	78.0	1.3177323	1.7043374	6.5644526	0.0	861	79	79	2.5769231	8	18	23	18	7	4922	0	1	2020-02-29_154343
17	5000	3084	1016	0	807	0	92	0	1.4475827	1.7607129391289522	6.5644526	0.0	92.0	92.0	1.4475827	1.760713	6.5644526	0.0	900	93	93	2.652174	8	22	25	23	7	4908	0	1	2020-02-29_154344
17	5000	3039	1028	0	833	0	99	0	1.5570842	1.8466166823929362	7.023782	0.0	99.0	99.0	1.5570842	1.8466166	7.023782	0.0	933	100	100	2.6262627	8	23	27	25	8	4901	0	1	2020-02-29_154344
18	5000	2994	1026	0	865	0	114	0	1.7147859	2.0235428359255665	7.8005357	0.0	114.0	114.0	1.7147859	2.023543	7.8005357	0.0	980	115	115	2.622807	8	25	32	31	10	4886	0	1	2020-02-29_154345
18	5000	2955	1025	0	891	0	128	0	1.692013	2.049324375561554	7.8005357	0.0	128.0	128.0	1.692013	2.0493243	7.8005357	0.0	1020	129	129	2.5078125	8	28	36	35	12	4872	0	1	2020-02-29_154345
18	5000	2911	1034	0	913	0	141	0	1.7724836	2.1866505744776146	8.536208	0.0	141.0	141.0	1.7724836	2.1866505	8.536208	0.0	1055	142	142	2.4113476	8	30	40	37	14	4859	0	1	2020-02-29_154346
19	5000	2868	1035	0	936	0	160	0	1.8406527	2.2229935804060728	8.536208	0.0	160.0	160.0	1.8406527	2.2229936	8.536208	0.0	1097	161	161	2.35	8	33	42	44	16	4840	0	1	2020-02-29_154346
19	5000	2821	1048	0	957	0	173	0	1.9175271	2.3249341360627893	9.105145	0.0	173.0	173.0	1.9175271	2.3249342	9.105145	0.0	1131	174	174	2.398844	8	35	45	47	20	4827	0	1	2020-02-29_154347
19	5000	2787	1034	0	982	0	195	0	2.1051302	2.4531882697043432	9.227723	0.0	195.0	195.0	2.1051302	2.4531882	9.227723	0.0	1179	197	197	2.374359	8	38	51	55	23	4805	0	2	2020-02-29_154347
20	5000	2760	1020	0	996	0	221	0	2.2057683	2.5539361157892566	9.94905	0.0	221.0	221.0	2.2057683	2.553936	9.94905	0.0	1220	224	224	2.2941177	9	43	58	58	30	4779	0	3	2020-02-29_154348
20	5000	2729	996	0	1041	0	229	0	2.272981	2.59828396433611	10.0006485	0.0	229.0	229.0	2.272981	2.598284	10.0006485	0.0	1275	234	234	2.2925763	10	43	59	61	34	4771	0	5	2020-02-29_154348
20	5000	2690	992	0	1060	0	253	0	2.4265704	2.646098406471951	10.568828	0.0	253.0	253.0	2.4265704	2.6460984	10.568828	0.0	1318	258	258	2.2173913	11	45	64	69	38	4747	0	5	2020-02-29_154349
21	5000	2660	986	0	1073	0	275	0	2.477041	2.7075609621914616	10.568828	0.0	275.0	275.0	2.477041	2.707561	10.568828	0.0	1354	281	281	2.1818182	11	45	68	74	46	4725	0	6	2020-02-29_154349
21	5000	2626	988	0	1085	0	295	0	2.5947478	2.73431535928261	11.312318	0.0	295.0	295.0	2.5947478	2.7343154	11.312318	0.0	1386	301	301	2.179661	12	49	71	79	51	4705	0	6	2020-02-29_154350
21	5000	2591	968	0	1113	0	322	0	2.7228348	2.854239265650919	11.427624	0.0	322.0	322.0	2.7228348	2.8542392	11.427624	0.0	1441	328	328	2.18323	13	51	74	88	56	4678	0	6	2020-02-29_154350
22	5000	2567	952	0	1130	0	345	0	2.8306406	2.928876026940875	11.832416	0.0	345.0	345.0	2.8306406	2.928876	11.832416	0.0	1481	351	351	2.2	14	55	78	91	62	4655	0	6	2020-02-29_154351
22	5000	2532	940	0	1156	0	366	0	2.9947712	3.102324807679123	12.326755	0.0	366.0	366.0	2.9947712	3.1023247	12.326755	0.0	1528	372	372	2.2103825	17	56	81	96	66	4634	0	6	2020-02-29_154352
22	5000	2514	920	0	1164	0	395	1	3.1725018	3.189980383307432	12.507725	0.0	395.0	395.0	3.1725018	3.1899803	12.507725	0.0	1566	402	402	2.2177215	18	60	86	105	71	4605	0	6	2020-02-29_154352
23	5000	2484	904	0	1175	0	429	2	3.1454294	3.1445981225905637	12.507725	0.0	429.0	429.0	3.1454294	3.144598	12.507725	0.0	1612	437	437	2.090909	18	62	95	113	77	4571	0	6	2020-02-29_154353
23	5000	2459	879	0	1197	0	456	2	3.2466803	3.1614812423822887	12.507725	0.0	456.0	456.0	3.2466803	3.1614811	12.507725	0.0	1662	465	465	2.0745614	18	68	99	117	82	4544	0	7	2020-02-29_154353
23	5000	2422	873	0	1206	0	489	2	3.3336768	3.1567066730943654	12.507725	0.0	489.0	489.0	3.3336768	3.1567066	12.507725	0.0	1705	499	499	2.02454	18	69	107	123	91	4511	0	8	2020-02-29_154354
24	5000	2399	858	0	1207	0	524	4	3.450808	3.1785229699128608	12.507725	0.0	524.0	524.0	3.450808	3.178523	12.507725	0.0	1743	536	536	1.9580153	18	72	115	129	103	4476	0	8	2020-02-29_154354
24	5000	2376	830	0	1223	0	559	4	3.5825825	3.237010232413697	14.055022	0.0	559.0	559.0	3.5825825	3.2370102	14.055022	0.0	1794	571	571	1.9427549	19	76	123	140	106	4441	0	8	2020-02-29_154355
24	5000	2346	824	0	1227	0	589	6	3.696656	3.2857498557967197	14.055022	0.0	589.0	589.0	3.696656	3.28575	14.055022	0.0	1830	603	603	1.9219016	19	77	126	149	112	4411	0	8	2020-02-29_154355
25	5000	2322	806	0	1228	0	627	9	3.761661	3.2733033364417725	14.055022	0.0	627.0	627.0	3.761661	3.2733033	14.055022	0.0	1872	644	644	1.861244	19	80	133	156	126	4373	0	8	2020-02-29_154356
25	5000	2297	798	0	1221	0	664	11	3.8383007	3.290493542833982	14.055022	0.0	664.0	664.0	3.8383007	3.2904935	14.055022	0.0	1905	684	684	1.8057228	19	82	137	164	136	4336	0	9	2020-02-29_154356
25	5000	2276	776	0	1235	0	692	11	3.9395678	3.3585749183511946	15.607143	0.0	692.0	692.0	3.9395678	3.3585749	15.607143	0.0	1948	713	713	1.799133	20	84	144	166	141	4308	0	10	2020-02-29_154357
26	5000	2259	747	0	1239	0	731	11	4.063931	3.395204466335584	15.607143	0.0	731.0	731.0	4.063931	3.3952045	15.607143	0.0	1994	755	755	1.7838577	20	85	150	180	148	4269	0	13	2020-02-29_154357
26	5000	2241	723	0	1244	0	767	11	4.1568613	3.4360208276599247	15.607143	0.0	767.0	767.0	4.1568613	3.4360209	15.607143	0.0	2036	792	792	1.7509779	20	87	158	193	155	4233	0	14	2020-02-29_154358
26	5000	2211	708	0	1256	0	797	13	4.2331266	3.441441305200644	15.607143	0.0	797.0	797.0	4.2331266	3.4414413	15.607143	0.0	2081	825	825	1.7302384	20	87	165	198	165	4203	0	15	2020-02-29_154358
27	5000	2190	684	0	1260	0	831	17	4.3227386	3.451952152526173	15.607143	0.0	831.0	831.0	4.3227386	3.4519522	15.607143	0.0	2126	866	866	1.6979543	20	89	175	205	171	4169	0	18	2020-02-29_154359
27	5000	2168	666	0	1262	0	866	19	4.3869786	3.487672759121652	15.607143	0.0	866.0	866.0	4.3869786	3.4876728	15.607143	0.0	2166	904	904	1.6720555	20	91	178	219	179	4134	0	19	2020-02-29_154359
27	5000	2135	662	0	1266	0	897	19	4.42204	3.501829622796101	15.607143	0.0	897.0	897.0	4.42204	3.5018296	15.607143	0.0	2203	937	937	1.651059	20	92	179	226	189	4103	0	21	2020-02-29_154359
28	5000	2114	642	0	1261	0	936	24	4.550747	3.5704114637286146	17.640886	0.0	936.0	936.0	4.550747	3.5704114	17.640886	0.0	2244	983	983	1.6346154	20	94	188	234	205	4064	0	23	2020-02-29_154400
28	5000	2082	650	0	1245	0	975	25	4.584003	3.5763964079908486	17.640886	0.0	975.0	975.0	4.584003	3.5763965	17.640886	0.0	2268	1023	1023	1.6071795	20	95	192	241	217	4025	0	23	2020-02-29_154400
28	5000	2061	636	0	1242	0	1010	28	4.6167884	3.5773778410180865	17.640886	0.0	1010.0	1010.0	4.6167884	3.5773778	17.640886	0.0	2303	1061	1061	1.5673268	20	96	195	249	229	3990	0	23	2020-02-29_154401
29	5000	2046	618	0	1237	0	1044	31	4.684759	3.587944715628945	17.640886	0.0	1044.0	1044.0	4.684759	3.5879447	17.640886	0.0	2336	1099	1099	1.5517242	20	96	200	258	239	3956	0	24	2020-02-29_154401
29	5000	2034	598	0	1232	0	1075	36	4.7726398	3.6363912039492092	17.889189	0.0	1075.0	1075.0	4.7726398	3.6363912	17.889189	0.0	2368	1136	1136	1.5339535	20	97	206	266	247	3925	0	25	2020-02-29_154402
29	5000	2017	576	0	1224	0	1115	39	4.877376	3.689767172893316	17.889189	0.0	1115.0	1115.0	4.877376	3.6897671	17.889189	0.0	2407	1183	1183	1.5318385	20	99	214	280	260	3885	0	29	2020-02-29_154402
30	5000	2002	561	0	1214	0	1141	52	4.989634	3.7164590654996683	17.889189	0.0	1141.0	1141.0	4.989634	3.716459	17.889189	0.0	2437	1223	1223	1.4881682	20	100	222	289	268	3859	0	30	2020-02-29_154403
30	5000	1987	543	0	1190	0	1187	62	5.1302924	3.778048460431994	17.889189	0.0	1187.0	1187.0	5.1302924	3.7780485	17.889189	0.0	2470	1280	1280	1.4709351	20	102	227	305	283	3813	0	31	2020-02-29_154403
30	5000	1968	538	0	1175	0	1217	67	5.2107363	3.8023180466757607	17.889189	0.0	1217.0	1217.0	5.2107363	3.802318	17.889189	0.0	2494	1319	1319	1.454396	20	103	231	314	294	3783	0	35	2020-02-29_154404
31	5000	1951	522	0	1172	0	1244	74	5.2750654	3.80954152369922	17.889189	0.0	1244.0	1244.0	5.2750654	3.8095415	17.889189	0.0	2527	1355	1355	1.4477491	20	103	235	321	303	3756	0	37	2020-02-29_154404
31	5000	1942	507	0	1161	0	1269	80	5.300864	3.8073252595114417	17.889189	0.0	1269.0	1269.0	5.300864	3.8073254	17.889189	0.0	2551	1390	1390	1.4247439	20	103	236	330	312	3731	0	41	2020-02-29_154405
31	5000	1927	495	0	1133	0	1318	84	5.4199166	3.8607218627734343	17.889189	0.0	1318.0	1318.0	5.4199166	3.8607218	17.889189	0.0	2578	1445	1445	1.4044006	20	104	245	340	324	3682	0	43	2020-02-29_154405
32	5000	1910	483	0	1124	0	1348	92	5.4948874	3.8650542569516	17.889189	0.0	1348.0	1348.0	5.4948874	3.8650544	17.889189	0.0	2607	1483	1483	1.3805639	20	105	250	349	331	3652	0	43	2020-02-29_154406
32	5000	1903	470	0	1099	0	1379	105	5.613585	3.8947870138010803	18.417877	0.0	1379.0	1379.0	5.613585	3.894787	18.417877	0.0	2627	1528	1528	1.3625816	20	107	257	357	342	3621	0	44	2020-02-29_154406
32	5000	1889	463	0	1082	0	1403	117	5.7118554	3.9363749274268707	19.530373	0.0	1403.0	1403.0	5.7118554	3.936375	19.530373	0.0	2648	1566	1566	1.3357092	20	107	263	362	353	3597	0	46	2020-02-29_154407
33	5000	1878	445	0	1063	0	1436	130	5.7828965	3.9327714168447265	19.530373	0.0	1436.0	1436.0	5.7828965	3.9327714	19.530373	0.0	2677	1614	1614	1.3321728	20	108	267	373	361	3564	0	48	2020-02-29_154407
33	5000	1866	429	0	1040	0	1467	147	5.8744903	3.959591126959979	19.530373	0.0	1467.0	1467.0	5.8744903	3.9595912	19.530373	0.0	2705	1665	1665	1.3074301	20	108	269	384	370	3533	0	51	2020-02-29_154408
33	5000	1852	419	0	1022	0	1494	161	5.999565	4.022101852789034	19.572886	0.0	1494.0	1494.0	5.999565	4.022102	19.572886	0.0	2729	1707	1707	1.2951807	20	111	273	393	384	3506	0	52	2020-02-29_154408
34	5000	1838	415	0	1001	0	1521	171	6.03191	4.023935468653018	19.572886	0.0	1521.0	1521.0	6.03191	4.0239353	19.572886	0.0	2747	1746	1746	1.2833662	20	112	275	403	390	3479	0	54	2020-02-29_154408
34	5000	1830	392	0	983	0	1551	186	6.116848	4.026385307039935	19.572886	0.0	1551.0	1551.0	6.116848	4.0263853	19.572886	0.0	2778	1795	1795	1.2591876	20	113	279	410	405	3449	0	58	2020-02-29_154409
34	5000	1816	379	0	973	0	1563	208	6.2300415	4.052632952420673	19.572886	0.0	1563.0	1563.0	6.2300415	4.052633	19.572886	0.0	2805	1832	1832	1.2418426	20	113	281	416	417	3437	0	61	2020-02-29_154409
35	5000	1799	377	0	949	0	1582	229	6.240469	4.05534436853243	19.572886	0.0	1582.0	1582.0	6.240469	4.0553446	19.572886	0.0	2824	1875	1875	1.2117573	20	114	285	425	428	3418	0	64	2020-02-29_154410
35	5000	1792	369	0	933	0	1594	243	6.3064337	4.0653993090911005	19.572886	0.0	1594.0	1594.0	6.3064337	4.065399	19.572886	0.0	2839	1906	1906	1.1875784	20	114	291	430	434	3406	0	69	2020-02-29_154410
35	5000	1782	362	0	907	0	1615	263	6.384837	4.105155606218786	19.572886	0.0	1615.0	1615.0	6.384837	4.1051555	19.572886	0.0	2856	1949	1949	1.1733747	20	114	296	435	447	3385	0	71	2020-02-29_154411
36	5000	1775	349	0	881	0	1633	289	6.503088	4.145129017771897	21.259777	0.0	1633.0	1633.0	6.503088	4.145129	21.259777	0.0	2876	1995	1995	1.1463563	20	114	301	441	459	3367	0	73	2020-02-29_154411
36	5000	1765	349	0	847	0	1647	316	6.5882807	4.158105421732618	21.259777	0.0	1647.0	1647.0	6.5882807	4.1581054	21.259777	0.0	2886	2039	2039	1.1232544	20	115	306	447	473	3353	0	76	2020-02-29_154412
36	5000	1753	336	0	825	0	1675	333	6.660344	4.209437964973119	21.259777	0.0	1675.0	1675.0	6.660344	4.209438	21.259777	0.0	2911	2086	2086	1.0973134	20	116	307	451	478	3325	0	78	2020-02-29_154412
37	5000	1744	333	0	794	0	1705	345	6.7193446	4.215842368231916	21.259777	0.0	1705.0	1705.0	6.7193446	4.2158422	21.259777	0.0	2923	2129	2129	1.1002933	20	116	312	457	489	3295	0	79	2020-02-29_154413
37	5000	1738	322	0	773	0	1710	375	6.8164177	4.244015238455003	21.259777	0.0	1710.0	1710.0	6.8164177	4.244015	21.259777	0.0	2940	2167	2167	1.088304	20	116	312	465	500	3290	0	82	2020-02-29_154413
37	5000	1733	304	0	756	0	1719	402	6.9077578	4.2697809675085265	21.259777	0.0	1719.0	1719.0	6.9077578	4.269781	21.259777	0.0	2963	2207	2207	1.0732985	20	117	313	474	507	3281	0	86	2020-02-29_154414
38	5000	1722	302	0	730	0	1720	437	6.9603424	4.29272837916119	21.259777	0.0	1720.0	1720.0	6.9603424	4.2927284	21.259777	0.0	2976	2246	2246	1.0523256	20	118	318	484	513	3280	0	89	2020-02-29_154414
38	5000	1708	301	0	720	0	1710	466	6.9842243	4.303654984780651	21.259777	0.0	1710.0	1720.0	6.9603424	4.2927284	21.259777	0.0	2991	2271	2271	1.0385965	20	119	320	488	524	3290	0	95	2020-02-29_154415
38	5000	1700	292	0	701	0	1717	491	7.01503	4.309409983315219	21.259777	0.0	1717.0	1720.0	6.9603424	4.2927284	21.259777	0.0	3008	2307	2307	1.0180547	20	120	320	493	534	3283	0	99	2020-02-29_154415
39	5000	1694	282	0	688	0	1716	516	7.055507	4.324086642982597	21.259777	0.0	1716.0	1720.0	6.9603424	4.2927284	21.259777	0.0	3024	2336	2336	0.98659676	20	121	322	498	542	3284	0	104	2020-02-29_154416
39	5000	1685	274	0	672	0	1724	539	7.1280484	4.351818248417636	21.259777	0.0	1724.0	1724.0	7.1280484	4.351818	21.259777	0.0	3041	2369	2369	0.9767981	20	121	324	504	548	3276	0	106	2020-02-29_154416
39	5000	1679	267	0	646	0	1725	573	7.195524	4.353099174997988	21.259777	0.0	1725.0	1725.0	7.195524	4.3530993	21.259777	0.0	3054	2408	2408	0.96985507	20	121	324	511	555	3275	0	110	2020-02-29_154417
40	5000	1674	257	0	631	0	1720	601	7.254083	4.366785457441577	21.676819	0.0	1720.0	1725.0	7.195524	4.3530993	21.259777	0.0	3069	2438	2438	0.95581394	20	121	327	512	562	3280	0	117	2020-02-29_154417
40	5000	1667	247	0	616	0	1712	638	7.3517566	4.367908506979261	21.676819	0.0	1712.0	1725.0	7.195524	4.3530993	21.259777	0.0	3086	2470	2470	0.9474299	20	122	329	517	572	3288	0	120	2020-02-29_154418
40	5000	1661	243	0	601	0	1704	669	7.417046	4.369781215262693	21.676819	0.0	1704.0	1725.0	7.195524	4.3530993	21.259777	0.0	3096	2495	2495	0.9366197	20	122	330	522	578	3296	0	122	2020-02-29_154418
41	5000	1654	235	0	582	0	1707	698	7.483909	4.401796295056025	21.676819	0.0	1707.0	1725.0	7.195524	4.3530993	21.259777	0.0	3111	2529	2529	0.9209139	20	122	331	524	592	3293	0	124	2020-02-29_154419
41	5000	1648	228	0	572	0	1679	743	7.561044	4.430877041422067	21.676819	0.0	1679.0	1725.0	7.195524	4.3530993	21.259777	0.0	3124	2552	2552	0.90649194	20	122	331	528	598	3321	0	130	2020-02-29_154419
41	5000	1642	225	0	552	0	1663	787	7.6037593	4.446036710559262	21.676819	0.0	1663.0	1725.0	7.195524	4.3530993	21.259777	0.0	3133	2581	2581	0.88875526	20	122	331	530	607	3337	0	131	2020-02-29_154420
42	5000	1637	221	0	534	0	1649	821	7.66091	4.4790884085036105	21.676819	0.0	1649.0	1725.0	7.195524	4.3530993	21.259777	0.0	3142	2608	2608	0.8775015	20	122	332	534	613	3351	0	138	2020-02-29_154420
42	5000	1630	216	0	527	0	1624	860	7.7470903	4.47584067178874	21.676819	0.0	1624.0	1725.0	7.195524	4.3530993	21.259777	0.0	3154	2627	2627	0.8633005	20	122	332	538	615	3376	0	143	2020-02-29_154421
42	5000	1623	212	0	515	0	1608	898	7.812283	4.509950233404808	22.404232	0.0	1608.0	1725.0	7.195524	4.3530993	21.259777	0.0	3165	2650	2650	0.85261196	20	122	333	540	618	3392	0	144	2020-02-29_154421
43	5000	1620	202	0	501	0	1601	930	7.8862224	4.514894208545253	22.404232	0.0	1601.0	1725.0	7.195524	4.3530993	21.259777	0.0	3178	2677	2677	0.83947533	20	122	335	544	624	3399	0	146	2020-02-29_154422
43	5000	1615	195	0	485	0	1599	959	7.947825	4.519353785612094	22.404232	0.0	1599.0	1725.0	7.195524	4.3530993	21.259777	0.0	3190	2705	2705	0.8242652	20	122	337	545	629	3401	0	147	2020-02-29_154422
43	5000	1613	187	0	470	0	1594	988	7.997578	4.531615564793112	22.404232	0.0	1594.0	1725.0	7.195524	4.3530993	21.259777	0.0	3200	2730	2730	0.8224592	20	122	337	548	633	3406	0	148	2020-02-29_154423
44	5000	1607	184	0	461	0	1569	1027	8.025793	4.547455531023984	22.404232	0.0	1569.0	1725.0	7.195524	4.3530993	21.259777	0.0	3209	2748	2748	0.8030593	20	122	337	549	638	3431	0	152	2020-02-29_154423
44	5000	1603	174	0	445	0	1546	1074	8.088332	4.555964557513195	22.404232	0.0	1546.0	1725.0	7.195524	4.3530993	21.259777	0.0	3223	2778	2778	0.7820181	20	123	338	550	646	3454	0	158	2020-02-29_154424
44	5000	1599	169	0	426	0	1530	1116	8.173235	4.552944680899822	22.404232	0.0	1530.0	1725.0	7.195524	4.3530993	21.259777	0.0	3232	2806	2806	0.77973855	20	123	338	552	651	3470	0	160	2020-02-29_154424
45	5000	1593	162	0	421	0	1508	1153	8.214864	4.557464538201891	22.404232	0.0	1508.0	1725.0	7.195524	4.3530993	21.259777	0.0	3245	2824	2824	0.78249335	20	123	338	555	654	3492	0	163	2020-02-29_154425
45	5000	1591	155	0	414	0	1477	1198	8.287352	4.554249449614767	22.404232	0.0	1477.0	1725.0	7.195524	4.3530993	21.259777	0.0	3254	2840	2840	0.77657413	20	123	340	557	657	3523	0	165	2020-02-29_154425
45	5000	1586	152	0	405	0	1459	1232	8.324384	4.562788862725356	22.404232	0.0	1459.0	1725.0	7.195524	4.3530993	21.259777	0.0	3262	2857	2857	0.7786155	20	124	340	560	659	3541	0	166	2020-02-29_154426
46	5000	1584	150	0	390	0	1447	1261	8.354639	4.550169075978949	22.404232	0.0	1447.0	1725.0	7.195524	4.3530993	21.259777	0.0	3266	2876	2876	0.7684865	20	124	340	564	659	3553	0	168	2020-02-29_154426
46	5000	1580	149	0	384	0	1427	1290	8.362158	4.552020016483754	22.404232	0.0	1427.0	1725.0	7.195524	4.3530993	21.259777	0.0	3271	2887	2887	0.7582341	20	124	340	565	662	3573	0	170	2020-02-29_154427
46	5000	1576	146	0	367	0	1405	1334	8.421288	4.5765736526035585	22.404232	0.0	1405.0	1725.0	7.195524	4.3530993	21.259777	0.0	3278	2911	2911	0.7380783	20	124	340	567	668	3595	0	172	2020-02-29_154427
47	5000	1575	140	0	362	0	1367	1382	8.433031	4.58915262416291	22.404232	0.0	1367.0	1725.0	7.195524	4.3530993	21.259777	0.0	3285	2923	2923	0.7234821	20	124	340	567	669	3633	0	174	2020-02-29_154428
47	5000	1572	135	0	353	0	1336	1430	8.482114	4.614615458196529	22.404232	0.0	1336.0	1725.0	7.195524	4.3530993	21.259777	0.0	3293	2940	2940	0.7058383	20	124	340	569	673	3664	0	174	2020-02-29_154428
47	5000	1567	134	0	336	0	1312	1473	8.550033	4.6337871073165005	22.404232	0.0	1312.0	1725.0	7.195524	4.3530993	21.259777	0.0	3299	2963	2963	0.71112806	20	124	340	571	676	3688	0	178	2020-02-29_154429
48	5000	1560	129	0	334	0	1270	1529	8.5677595	4.650633631368716	22.404232	0.0	1270.0	1725.0	7.195524	4.3530993	21.259777	0.0	3311	2977	2977	0.6984252	20	124	341	572	678	3730	0	178	2020-02-29_154429
48	5000	1557	124	0	327	0	1252	1560	8.583837	4.6569383355649965	22.404232	0.0	1252.0	1725.0	7.195524	4.3530993	21.259777	0.0	3319	2992	2992	0.6916933	20	124	341	576	681	3748	0	180	2020-02-29_154430
48	5000	1554	123	0	313	0	1246	1584	8.558235	4.666060181217779	22.404232	0.0	1246.0	1725.0	7.195524	4.3530993	21.259777	0.0	3323	3010	3010	0.6845907	20	124	341	576	684	3754	0	180	2020-02-29_154430
49	5000	1553	119	0	302	0	1219	1624	8.57315	4.682076126359688	22.404232	0.0	1219.0	1725.0	7.195524	4.3530993	21.259777	0.0	3328	3026	3026	0.6767843	20	124	342	577	688	3781	0	183	2020-02-29_154431
49	5000	1550	114	0	295	0	1202	1655	8.618026	4.681031099505858	22.404232	0.0	1202.0	1725.0	7.195524	4.3530993	21.259777	0.0	3336	3041	3041	0.6688852	20	124	342	578	690	3798	0	184	2020-02-29_154431
49	5000	1550	107	0	288	0	1171	1700	8.6083555	4.672373665315624	22.404232	0.0	1171.0	1725.0	7.195524	4.3530993	21.259777	0.0	3343	3055	3055	0.6703672	20	124	344	581	691	3829	0	184	2020-02-29_154432
50	5000	1548	101	0	282	0	1142	1743	8.648832	4.694546299016901	22.404232	0.0	1142.0	1725.0	7.195524	4.3530993	21.259777	0.0	3351	3069	3069	0.6803853	20	124	344	583	697	3858	0	184	2020-02-29_154432
50	5000	1546	96	0	272	0	1124	1778	8.68868	4.708160037112013	22.404232	0.0	1124.0	1725.0	7.195524	4.3530993	21.259777	0.0	3358	3086	3086	0.6788256	20	124	344	584	700	3876	0	184	2020-02-29_154433
50	5000	1544	93	0	267	0	1088	1821	8.740324	4.7169913747424355	22.404232	0.0	1088.0	1725.0	7.195524	4.3530993	21.259777	0.0	3363	3096	3096	0.66544116	20	124	344	585	701	3912	0	187	2020-02-29_154433
51	5000	1543	90	0	254	0	1074	1850	8.730469	4.702710713234247	22.404232	0.0	1074.0	1725.0	7.195524	4.3530993	21.259777	0.0	3367	3113	3113	0.6527002	20	124	344	585	703	3926	0	189	2020-02-29_154434
51	5000	1539	89	0	248	0	1048	1885	8.753774	4.7395885202009165	22.404232	0.0	1048.0	1725.0	7.195524	4.3530993	21.259777	0.0	3372	3124	3124	0.648855	20	124	344	586	705	3952	0	191	2020-02-29_154434
51	5000	1533	91	0	242	0	1016	1926	8.724608	4.7328420240779145	22.404232	0.0	1016.0	1725.0	7.195524	4.3530993	21.259777	0.0	3376	3134	3134	0.6387795	20	124	344	588	707	3984	0	192	2020-02-29_154435
52	5000	1528	87	0	243	0	986	1963	8.775451	4.730315529620157	22.404232	0.0	986.0	1725.0	7.195524	4.3530993	21.259777	0.0	3385	3142	3142	0.63995945	20	124	345	588	709	4014	0	193	2020-02-29_154435
52	5000	1526	86	0	234	0	961	2000	8.796503	4.752214016163405	22.404232	0.0	961.0	1725.0	7.195524	4.3530993	21.259777	0.0	3388	3154	3154	0.6326743	20	124	345	590	712	4039	0	193	2020-02-29_154436
52	5000	1525	78	0	231	0	936	2036	8.828094	4.752382584375072	22.404232	0.0	936.0	1725.0	7.195524	4.3530993	21.259777	0.0	3397	3166	3166	0.616453	20	124	345	590	714	4064	0	194	2020-02-29_154436
53	5000	1523	76	0	222	0	918	2064	8.822458	4.7444708918465395	22.404232	0.0	918.0	1725.0	7.195524	4.3530993	21.259777	0.0	3401	3179	3179	0.6056645	20	124	345	591	716	4082	0	197	2020-02-29_154437
53	5000	1521	74	0	215	0	890	2102	8.90202	4.7460802870822425	22.404232	0.0	890.0	1725.0	7.195524	4.3530993	21.259777	0.0	3405	3190	3190	0.5898876	20	124	345	593	717	4110	0	198	2020-02-29_154437
53	5000	1520	68	0	212	0	863	2138	8.911008	4.740786802765691	22.404232	0.0	863.0	1725.0	7.195524	4.3530993	21.259777	0.0	3412	3200	3200	0.58980304	20	124	346	593	719	4137	0	199	2020-02-29_154438
54	5000	1520	64	0	207	0	831	2178	8.938257	4.720985539881841	21.953136	0.0	831.0	1725.0	7.195524	4.3530993	21.259777	0.0	3416	3209	3209	0.5932611	20	124	346	595	721	4169	0	200	2020-02-29_154438
54	5000	1518	64	0	194	0	807	2217	8.978157	4.699846411285463	21.953136	0.0	807.0	1725.0	7.195524	4.3530993	21.259777	0.0	3418	3224	3224	0.5724907	20	124	346	596	723	4193	0	200	2020-02-29_154439
54	5000	1517	62	0	187	0	789	2244	8.938083	4.706304850265007	21.953136	0.0	789.0	1725.0	7.195524	4.3530993	21.259777	0.0	3421	3234	3234	0.5716096	20	124	346	596	724	4211	0	201	2020-02-29_154439
55	5000	1514	62	0	179	0	777	2266	8.955481	4.700763096646745	21.953136	0.0	777.0	1725.0	7.195524	4.3530993	21.259777	0.0	3424	3245	3245	0.55341053	20	124	346	597	725	4223	0	202	2020-02-29_154439
55	5000	1511	65	0	170	0	757	2294	8.968263	4.698783619712959	21.953136	0.0	757.0	1725.0	7.195524	4.3530993	21.259777	0.0	3424	3254	3254	0.5429326	20	124	346	598	725	4243	0	203	2020-02-29_154440
55	5000	1508	63	0	167	0	743	2313	9.01934	4.697645068159297	21.953136	0.0	743.0	1725.0	7.195524	4.3530993	21.259777	0.0	3429	3262	3262	0.54508746	20	124	346	600	725	4257	0	206	2020-02-29_154440
56	5000	1507	58	0	169	0	726	2332	9.083817	4.718490896627092	21.953136	0.0	726.0	1725.0	7.195524	4.3530993	21.259777	0.0	3435	3266	3266	0.54683197	20	124	346	601	725	4274	0	208	2020-02-29_154440
56	5000	1505	55	0	168	0	703	2359	9.102758	4.687904645620542	21.953136	0.0	703.0	1725.0	7.195524	4.3530993	21.259777	0.0	3440	3272	3272	0.5476529	20	124	346	601	725	4297	0	210	2020-02-29_154441
56	5000	1501	55	0	165	0	691	2377	9.088516	4.706946559793095	21.953136	0.0	691.0	1725.0	7.195524	4.3530993	21.259777	0.0	3444	3279	3279	0.5354559	20	124	346	602	725	4309	0	211	2020-02-29_154441
57	5000	1500	52	0	163	0	668	2405	9.0697155	4.711635050839031	21.953136	0.0	668.0	1725.0	7.195524	4.3530993	21.259777	0.0	3448	3285	3285	0.5224551	20	124	346	602	727	4332	0	212	2020-02-29_154442
57	5000	1499	49	0	159	0	649	2431	9.085019	4.741159142192622	21.953136	0.0	649.0	1725.0	7.195524	4.3530993	21.259777	0.0	3452	3293	3293	0.5223421	20	124	346	603	728	4351	0	213	2020-02-29_154442
57	5000	1496	51	0	154	0	628	2458	9.099206	4.716750776172246	21.953136	0.0	628.0	1725.0	7.195524	4.3530993	21.259777	0.0	3453	3299	3299	0.52070063	20	124	346	603	730	4372	0	213	2020-02-29_154442
58	5000	1496	48	0	144	0	619	2478	9.201007	4.6706847649028616	21.953136	0.0	619.0	1725.0	7.195524	4.3530993	21.259777	0.0	3456	3312	3312	0.51857835	20	124	346	603	731	4381	0	215	2020-02-29_154443
58	5000	1495	48	0	137	0	606	2495	9.166243	4.688513074119705	21.953136	0.0	606.0	1725.0	7.195524	4.3530993	21.259777	0.0	3457	3320	3320	0.5148515	20	124	346	604	732	4394	0	219	2020-02-29_154443
58	5000	1494	48	0	135	0	594	2510	9.182568	4.660783442509814	21.953136	0.0	594.0	1725.0	7.195524	4.3530993	21.259777	0.0	3458	3323	3323	0.5185185	20	124	346	604	732	4406	0	219	2020-02-29_154444
59	5000	1493	44	0	135	0	577	2530	9.1336	4.662776801762203	23.841217	0.0	577.0	1725.0	7.195524	4.3530993	21.259777	0.0	3463	3328	3328	0.5164645	20	124	346	604	732	4423	0	221	2020-02-29_154444
59	5000	1491	43	0	130	0	560	2554	9.164929	4.652556112649009	23.841217	0.0	560.0	1725.0	7.195524	4.3530993	21.259777	0.0	3466	3336	3336	0.51428574	20	124	346	604	733	4440	0	222	2020-02-29_154444
59	5000	1489	43	0	125	0	541	2580	9.1812725	4.6551889324260545	23.841217	0.0	541.0	1725.0	7.195524	4.3530993	21.259777	0.0	3468	3343	3343	0.5138632	20	124	346	604	733	4459	0	222	2020-02-29_154445
60	5000	1487	41	0	121	0	524	2604	9.218852	4.630014124410025	23.841217	0.0	524.0	1725.0	7.195524	4.3530993	21.259777	0.0	3472	3351	3351	0.5114504	20	124	346	604	733	4476	0	223	2020-02-29_154445
60	5000	1486	41	0	115	0	512	2621	9.185553	4.667771390310077	23.841217	0.0	512.0	1725.0	7.195524	4.3530993	21.259777	0.0	3473	3358	3358	0.5058594	20	124	346	604	733	4488	0	225	2020-02-29_154445
60	5000	1481	44	0	112	0	494	2643	9.216378	4.681283719968883	23.841217	0.0	494.0	1725.0	7.195524	4.3530993	21.259777	0.0	3475	3363	3363	0.51012146	20	124	346	605	733	4506	0	226	2020-02-29_154446
61	5000	1480	41	0	112	0	480	2660	9.240444	4.669828342983251	23.841217	0.0	480.0	1725.0	7.195524	4.3530993	21.259777	0.0	3479	3367	3367	0.5208333	20	124	346	605	733	4520	0	227	2020-02-29_154446
61	5000	1478	40	0	110	0	465	2679	9.2064495	4.660244041568804	23.841217	0.0	465.0	1725.0	7.195524	4.3530993	21.259777	0.0	3482	3372	3372	0.52473116	20	124	346	606	733	4535	0	228	2020-02-29_154446
61	5000	1478	38	0	106	0	450	2699	9.150834	4.685882899776203	23.841217	0.0	450.0	1725.0	7.195524	4.3530993	21.259777	0.0	3484	3378	3378	0.5311111	20	124	346	606	733	4550	0	229	2020-02-29_154447
62	5000	1478	37	0	100	0	438	2718	9.139699	4.652300087365955	23.841217	0.0	438.0	1725.0	7.195524	4.3530993	21.259777	0.0	3485	3385	3385	0.49543378	20	124	346	606	734	4562	0	229	2020-02-29_154447
62	5000	1477	35	0	99	0	426	2734	9.061406	4.682012168454567	23.841217	0.0	426.0	1725.0	7.195524	4.3530993	21.259777	0.0	3488	3389	3389	0.4976526	20	124	346	606	734	4574	0	229	2020-02-29_154447
62	5000	1477	32	0	94	0	419	2748	9.13862	4.696131376180158	23.841217	0.0	419.0	1725.0	7.195524	4.3530993	21.259777	0.0	3491	3397	3397	0.50358	20	124	346	606	734	4581	0	230	2020-02-29_154447
63	5000	1476	32	0	90	0	405	2766	9.21483	4.708982147254243	23.841217	0.0	405.0	1725.0	7.195524	4.3530993	21.259777	0.0	3492	3402	3402	0.5234568	20	124	346	606	734	4595	0	231	2020-02-29_154448
63	5000	1475	31	0	89	0	395	2779	9.192227	4.705257097247322	23.841217	0.0	395.0	1725.0	7.195524	4.3530993	21.259777	0.0	3494	3405	3405	0.5265823	20	124	346	606	734	4605	0	231	2020-02-29_154448
63	5000	1474	31	0	83	0	386	2795	9.190613	4.7488974245246895	23.841217	0.0	386.0	1725.0	7.195524	4.3530993	21.259777	0.0	3495	3412	3412	0.5284974	20	124	346	606	734	4614	0	231	2020-02-29_154448
64	5000	1473	32	0	79	0	375	2808	9.191001	4.739050643106149	23.841217	0.0	375.0	1725.0	7.195524	4.3530993	21.259777	0.0	3495	3416	3416	0.528	20	124	346	606	734	4625	0	233	2020-02-29_154449
64	5000	1473	29	0	80	0	359	2825	9.260539	4.7362600671656665	23.841217	0.0	359.0	1725.0	7.195524	4.3530993	21.259777	0.0	3498	3418	3418	0.54038996	20	124	346	606	734	4641	0	234	2020-02-29_154449
64	5000	1472	28	0	79	0	351	2835	9.250485	4.760455219716469	23.841217	0.0	351.0	1725.0	7.195524	4.3530993	21.259777	0.0	3500	3421	3421	0.5185185	20	124	346	606	734	4649	0	235	2020-02-29_154449
65	5000	1470	29	0	77	0	331	2858	9.339077	4.7428410439538125	23.841217	0.0	331.0	1725.0	7.195524	4.3530993	21.259777	0.0	3501	3424	3424	0.5226586	20	124	346	606	734	4669	0	235	2020-02-29_154450
65	5000	1470	24	0	82	0	318	2871	9.399818	4.7245738488226126	23.841217	0.0	318.0	1725.0	7.195524	4.3530993	21.259777	0.0	3506	3424	3424	0.5031447	20	124	346	606	734	4682	0	235	2020-02-29_154450
65	5000	1469	25	0	75	0	314	2882	9.385886	4.771692234778691	23.841217	0.0	314.0	1725.0	7.195524	4.3530993	21.259777	0.0	3506	3431	3431	0.51592356	20	124	346	606	734	4686	0	235	2020-02-29_154450
66	5000	1467	27	0	71	0	300	2900	9.372769	4.794827400100334	23.841217	0.0	300.0	1725.0	7.195524	4.3530993	21.259777	0.0	3506	3435	3435	0.49	20	124	346	606	735	4700	0	235	2020-02-29_154450
66	5000	1466	27	0	67	0	295	2909	9.19389	4.8234061973848625	23.841217	0.0	295.0	1725.0	7.195524	4.3530993	21.259777	0.0	3507	3440	3440	0.48474577	20	124	346	606	735	4705	0	236	2020-02-29_154451
66	5000	1465	28	0	63	0	289	2918	9.283815	4.837597883944382	23.841217	0.0	289.0	1725.0	7.195524	4.3530993	21.259777	0.0	3507	3444	3444	0.47404844	20	124	346	606	736	4711	0	237	2020-02-29_154451
67	5000	1463	27	0	62	0	283	2928	9.280575	4.8620456826540455	23.841217	0.0	283.0	1725.0	7.195524	4.3530993	21.259777	0.0	3510	3448	3448	0.4876325	20	124	346	606	736	4717	0	237	2020-02-29_154451
67	5000	1462	27	0	59	0	275	2940	9.258141	4.830318409472573	23.841217	0.0	275.0	1725.0	7.195524	4.3530993	21.259777	0.0	3511	3452	3452	0.48727274	20	124	346	606	736	4725	0	237	2020-02-29_154451
67	5000	1460	28	0	59	0	266	2950	9.247607	4.859372644945169	23.841217	0.0	266.0	1725.0	7.195524	4.3530993	21.259777	0.0	3512	3453	3453	0.48120302	20	124	346	606	736	4734	0	237	2020-02-29_154452
68	5000	1459	28	0	57	0	259	2960	9.194993	4.898546524903139	23.841217	0.0	259.0	1725.0	7.195524	4.3530993	21.259777	0.0	3513	3456	3456	0.4864865	20	124	346	606	736	4741	0	237	2020-02-29_154452
68	5000	1459	28	0	56	0	252	2967	9.142614	4.8513075412953865	23.841217	0.0	252.0	1725.0	7.195524	4.3530993	21.259777	0.0	3513	3457	3457	0.5	20	124	346	606	736	4748	0	238	2020-02-29_154452
68	5000	1459	26	0	57	0	240	2980	9.085093	4.910096428384595	23.841217	0.0	240.0	1725.0	7.195524	4.3530993	21.259777	0.0	3515	3458	3458	0.5083333	20	124	346	606	736	4760	0	238	2020-02-29_154452
69	5000	1459	26	0	51	0	235	2990	9.031841	4.9754169768601235	23.841217	0.0	235.0	1725.0	7.195524	4.3530993	21.259777	0.0	3515	3464	3464	0.5276596	20	124	346	606	736	4765	0	239	2020-02-29_154453
69	5000	1458	26	0	50	0	230	2996	9.060378	4.967699815621902	23.841217	0.0	230.0	1725.0	7.195524	4.3530993	21.259777	0.0	3516	3466	3466	0.53913045	20	124	346	606	736	4770	0	240	2020-02-29_154453
69	5000	1458	24	0	50	0	224	3004	9.090255	4.9183026625373785	23.841217	0.0	224.0	1725.0	7.195524	4.3530993	21.259777	0.0	3518	3468	3468	0.54910713	20	124	346	606	736	4776	0	240	2020-02-29_154453
70	5000	1456	23	0	49	0	215	3016	9.209874	4.939749096819227	23.841217	0.0	215.0	1725.0	7.195524	4.3530993	21.259777	0.0	3521	3472	3472	0.52093023	20	124	346	606	737	4785	0	241	2020-02-29_154453
70	5000	1456	22	0	49	0	211	3021	9.273725	4.929062019241224	23.841217	0.0	211.0	1725.0	7.195524	4.3530993	21.259777	0.0	3522	3473	3473	0.5165877	20	124	346	606	738	4789	0	241	2020-02-29_154454
70	5000	1456	22	0	46	0	208	3027	9.238641	4.975483296751672	23.841217	0.0	208.0	1725.0	7.195524	4.3530993	21.259777	0.0	3522	3476	3476	0.52403843	20	124	346	606	738	4792	0	241	2020-02-29_154454
71	5000	1454	24	0	43	0	207	3031	9.226972	4.998912311502943	23.841217	0.0	207.0	1725.0	7.195524	4.3530993	21.259777	0.0	3522	3479	3479	0.52657	20	124	346	606	738	4793	0	241	2020-02-29_154454
71	5000	1454	23	0	41	0	205	3036	9.231104	4.974877951193623	23.841217	0.0	205.0	1725.0	7.195524	4.3530993	21.259777	0.0	3523	3482	3482	0.5365854	20	124	346	606	739	4795	0	241	2020-02-29_154454
71	5000	1454	23	0	39	0	199	3044	9.258759	4.9968232553557135	23.841217	0.0	199.0	1725.0	7.195524	4.3530993	21.259777	0.0	3523	3484	3484	0.53266335	20	124	346	606	739	4801	0	241	2020-02-29_154455
72	5000	1453	23	0	39	0	194	3050	9.265202	5.064913139238641	23.841217	0.0	194.0	1725.0	7.195524	4.3530993	21.259777	0.0	3524	3485	3485	0.53092784	20	124	346	606	739	4806	0	241	2020-02-29_154455
72	5000	1453	23	0	36	0	190	3056	9.362107	5.1536155675378765	23.841217	0.0	190.0	1725.0	7.195524	4.3530993	21.259777	0.0	3524	3488	3488	0.5263158	20	124	346	606	739	4810	0	242	2020-02-29_154455
72	5000	1453	22	0	34	0	183	3065	9.486317	5.147777277707235	23.841217	0.0	183.0	1725.0	7.195524	4.3530993	21.259777	0.0	3525	3491	3491	0.5191257	20	124	346	606	739	4817	0	243	2020-02-29_154455
73	5000	1453	22	0	33	0	180	3069	9.46811	5.17254118071914	23.841217	0.0	180.0	1725.0	7.195524	4.3530993	21.259777	0.0	3525	3492	3492	0.50555557	20	124	346	606	739	4820	0	243	2020-02-29_154455
73	5000	1452	21	0	33	0	178	3073	9.387355	5.176006038750688	23.841217	0.0	178.0	1725.0	7.195524	4.3530993	21.259777	0.0	3527	3494	3494	0.5	20	124	346	606	739	4822	0	243	2020-02-29_154456
73	5000	1451	21	0	33	0	171	3081	9.325528	5.12747225794362	21.757092	0.0	171.0	1725.0	7.195524	4.3530993	21.259777	0.0	3528	3495	3495	0.49122807	20	124	346	606	739	4829	0	243	2020-02-29_154456
74	5000	1450	21	0	34	0	164	3087	9.276171	5.102047019487619	21.757092	0.0	164.0	1725.0	7.195524	4.3530993	21.259777	0.0	3529	3495	3495	0.49390244	20	124	346	606	739	4836	0	244	2020-02-29_154456
74	5000	1450	21	0	31	0	162	3091	9.185782	5.158981986647153	21.757092	0.0	162.0	1725.0	7.195524	4.3530993	21.259777	0.0	3529	3498	3498	0.5	20	124	346	606	739	4838	0	245	2020-02-29_154456
74	5000	1450	21	0	29	0	159	3096	9.210156	5.160024844856479	21.757092	0.0	159.0	1725.0	7.195524	4.3530993	21.259777	0.0	3529	3500	3500	0.509434	20	124	346	606	739	4841	0	245	2020-02-29_154456
75	5000	1449	20	0	29	0	150	3107	9.189695	5.1824853397646	21.757092	0.0	150.0	1725.0	7.195524	4.3530993	21.259777	0.0	3531	3502	3502	0.5133333	20	124	346	606	739	4850	0	245	2020-02-29_154457
75	5000	1449	18	0	27	0	145	3116	9.015968	5.170338197784336	21.757092	0.0	145.0	1725.0	7.195524	4.3530993	21.259777	0.0	3533	3506	3506	0.53103447	20	124	346	606	739	4855	0	245	2020-02-29_154457
75	5000	1449	16	0	29	0	143	3117	8.974832	5.1945761710932725	21.757092	0.0	143.0	1725.0	7.195524	4.3530993	21.259777	0.0	3535	3506	3506	0.5314685	20	124	346	606	739	4857	0	246	2020-02-29_154457
76	5000	1449	14	0	31	0	136	3124	8.871067	5.241640974910746	21.757092	0.0	136.0	1725.0	7.195524	4.3530993	21.259777	0.0	3537	3506	3506	0.5367647	20	124	346	606	739	4864	0	246	2020-02-29_154457
76	5000	1449	14	0	30	0	131	3129	8.763233	5.242122189247125	21.757092	0.0	131.0	1725.0	7.195524	4.3530993	21.259777	0.0	3537	3507	3507	0.54198474	20	124	346	606	739	4869	0	247	2020-02-29_154457
76	5000	1448	15	0	30	0	124	3136	8.614699	5.215817295595691	21.757092	0.0	124.0	1725.0	7.195524	4.3530993	21.259777	0.0	3537	3507	3507	0.5403226	20	124	346	606	739	4876	0	247	2020-02-29_154458
77	5000	1448	15	0	27	0	120	3143	8.704937	5.156604361639593	21.757092	0.0	120.0	1725.0	7.195524	4.3530993	21.259777	0.0	3537	3510	3510	0.51666665	20	124	346	606	739	4880	0	247	2020-02-29_154458
77	5000	1447	14	0	28	0	118	3146	8.739869	5.193303917412622	21.757092	0.0	118.0	1725.0	7.195524	4.3530993	21.259777	0.0	3539	3511	3511	0.5084746	20	124	346	606	739	4882	0	247	2020-02-29_154458
77	5000	1447	13	0	28	0	110	3155	8.840727	5.270098226598169	21.757092	0.0	110.0	1725.0	7.195524	4.3530993	21.259777	0.0	3540	3512	3512	0.5272727	20	124	346	606	739	4890	0	247	2020-02-29_154458
78	5000	1447	12	0	28	0	104	3162	8.852067	5.254364742424677	21.757092	0.0	104.0	1725.0	7.195524	4.3530993	21.259777	0.0	3541	3513	3513	0.52884614	20	124	346	606	739	4896	0	247	2020-02-29_154458
78	5000	1447	12	0	28	0	100	3166	8.82919	5.351210712091711	21.757092	0.0	100.0	1725.0	7.195524	4.3530993	21.259777	0.0	3541	3513	3513	0.5	20	124	346	606	739	4900	0	247	2020-02-29_154459
78	5000	1445	13	0	27	0	101	3167	8.837233	5.322265445814217	21.757092	0.0	101.0	1725.0	7.195524	4.3530993	21.259777	0.0	3542	3515	3515	0.5049505	20	124	346	606	739	4899	0	247	2020-02-29_154459
79	5000	1444	14	0	27	0	98	3170	8.764426	5.354675902061047	21.757092	0.0	98.0	1725.0	7.195524	4.3530993	21.259777	0.0	3542	3515	3515	0.52040815	20	124	346	606	739	4902	0	247	2020-02-29_154459
79	5000	1443	14	0	27	0	96	3173	8.835596	5.238593471248445	21.757092	0.0	96.0	1725.0	7.195524	4.3530993	21.259777	0.0	3543	3516	3516	0.53125	20	124	346	606	739	4904	0	247	2020-02-29_154459
79	5000	1443	13	0	26	0	94	3176	8.8426895	5.244440131984884	21.757092	0.0	94.0	1725.0	7.195524	4.3530993	21.259777	0.0	3544	3518	3518	0.5638298	20	124	346	606	739	4906	0	248	2020-02-29_154459
80	5000	1443	12	0	24	0	93	3180	8.962373	5.092641698170252	21.757092	0.0	93.0	1725.0	7.195524	4.3530993	21.259777	0.0	3545	3521	3521	0.58064514	20	124	346	606	739	4907	0	248	2020-02-29_154459
80	5000	1443	12	0	23	0	90	3184	9.125778	5.027561897340678	21.757092	0.0	90.0	1725.0	7.195524	4.3530993	21.259777	0.0	3545	3522	3522	0.6111111	20	124	346	606	739	4910	0	248	2020-02-29_154500
80	5000	1443	11	0	24	0	86	3188	9.026959	5.011482595943863	21.757092	0.0	86.0	1725.0	7.195524	4.3530993	21.259777	0.0	3546	3522	3522	0.60465115	20	124	346	606	739	4914	0	248	2020-02-29_154500
81	5000	1443	11	0	24	0	81	3193	9.152397	5.032292038950363	21.757092	0.0	81.0	1725.0	7.195524	4.3530993	21.259777	0.0	3546	3522	3522	0.60493827	20	124	346	606	739	4919	0	248	2020-02-29_154500
81	5000	1443	10	0	24	0	79	3195	9.134137	5.05381255559067	21.757092	0.0	79.0	1725.0	7.195524	4.3530993	21.259777	0.0	3547	3523	3523	0.5822785	20	124	346	606	739	4921	0	249	2020-02-29_154500
81	5000	1442	10	0	25	0	77	3197	9.22356	5.077782064742586	21.757092	0.0	77.0	1725.0	7.195524	4.3530993	21.259777	0.0	3548	3523	3523	0.58441556	20	124	346	606	739	4923	0	249	2020-02-29_154500
82	5000	1442	10	0	24	0	77	3198	9.09942	4.982332486764306	21.757092	0.0	77.0	1725.0	7.195524	4.3530993	21.259777	0.0	3548	3524	3524	0.58441556	20	124	346	606	739	4923	0	249	2020-02-29_154500
82	5000	1442	10	0	24	0	75	3200	9.133049	5.0308331618983795	21.757092	0.0	75.0	1725.0	7.195524	4.3530993	21.259777	0.0	3548	3524	3524	0.56	20	124	346	606	739	4925	0	249	2020-02-29_154501
82	5000	1442	9	0	24	0	72	3204	9.140739	5.023003875384619	21.757092	0.0	72.0	1725.0	7.195524	4.3530993	21.259777	0.0	3549	3525	3525	0.5277778	20	124	346	606	739	4928	0	249	2020-02-29_154501
83	5000	1442	9	0	24	0	68	3208	9.123172	4.976262776737633	21.757092	0.0	68.0	1725.0	7.195524	4.3530993	21.259777	0.0	3549	3525	3525	0.5441176	20	124	346	606	739	4932	0	249	2020-02-29_154501
83	5000	1442	9	0	22	0	67	3211	9.225265	4.827491891578569	18.359432	0.0	67.0	1725.0	7.195524	4.3530993	21.259777	0.0	3549	3527	3527	0.5522388	20	124	346	606	739	4933	0	249	2020-02-29_154501
83	5000	1442	9	0	21	0	66	3213	9.371256	4.836818337528197	18.359432	0.0	66.0	1725.0	7.195524	4.3530993	21.259777	0.0	3549	3528	3528	0.57575756	20	124	346	606	739	4934	0	249	2020-02-29_154501
84	5000	1442	8	0	21	0	66	3214	9.186719	4.719537328252997	17.6324	0.0	66.0	1725.0	7.195524	4.3530993	21.259777	0.0	3550	3529	3529	0.56060606	20	124	346	606	739	4934	0	249	2020-02-29_154501
84	5000	1442	7	0	22	0	63	3217	9.2714615	4.667705193265769	17.6324	0.0	63.0	1725.0	7.195524	4.3530993	21.259777	0.0	3551	3529	3529	0.5555556	20	124	346	606	739	4937	0	249	2020-02-29_154502
84	5000	1442	7	0	22	0	58	3220	9.26534	4.643535895565288	17.422436	0.0	58.0	1725.0	7.195524	4.3530993	21.259777	0.0	3551	3529	3529	0.5	20	124	346	606	739	4942	0	251	2020-02-29_154502
85	5000	1442	6	0	21	0	58	3222	9.139537	4.763198184602524	17.422436	0.0	58.0	1725.0	7.195524	4.3530993	21.259777	0.0	3552	3531	3531	0.51724136	20	124	346	606	739	4942	0	251	2020-02-29_154502
85	5000	1440	7	0	20	0	57	3225	8.809996	4.630249137684317	17.422436	0.0	57.0	1725.0	7.195524	4.3530993	21.259777	0.0	3553	3533	3533	0.49122807	20	124	346	606	739	4943	0	251	2020-02-29_154502
85	5000	1439	8	0	18	0	55	3229	8.8155365	4.357187029683889	16.553204	0.0	55.0	1725.0	7.195524	4.3530993	21.259777	0.0	3553	3535	3535	0.45454547	20	124	346	606	739	4945	0	251	2020-02-29_154502
86	5000	1439	8	0	16	0	53	3233	8.844714	4.486749850933693	16.553204	0.0	53.0	1725.0	7.195524	4.3530993	21.259777	0.0	3553	3537	3537	0.41509435	20	124	346	606	739	4947	0	251	2020-02-29_154502
86	5000	1438	9	0	16	0	51	3235	8.776268	4.449731008564898	16.553204	0.0	51.0	1725.0	7.195524	4.3530993	21.259777	0.0	3553	3537	3537	0.43137255	20	124	346	606	739	4949	0	251	2020-02-29_154503
86	5000	1438	9	0	16	0	50	3236	8.887173	4.423131757415444	16.553204	0.0	50.0	1725.0	7.195524	4.3530993	21.259777	0.0	3553	3537	3537	0.44	20	124	346	606	739	4950	0	251	2020-02-29_154503
87	5000	1438	9	0	16	0	46	3240	8.968055	4.511650474659264	16.553204	0.0	46.0	1725.0	7.195524	4.3530993	21.259777	0.0	3553	3537	3537	0.4347826	20	124	346	606	739	4954	0	251	2020-02-29_154503
87	5000	1437	10	0	14	0	45	3243	9.088594	4.5412019031013635	16.553204	0.0	45.0	1725.0	7.195524	4.3530993	21.259777	0.0	3553	3539	3539	0.44444445	20	124	346	606	739	4955	0	251	2020-02-29_154503
87	5000	1436	11	0	13	0	46	3243	8.984907	4.545194229994897	16.553204	0.0	46.0	1725.0	7.195524	4.3530993	21.259777	0.0	3553	3540	3540	0.5	20	124	346	606	739	4954	0	251	2020-02-29_154503
88	5000	1436	11	0	12	0	46	3244	8.911861	4.493912924411463	16.553204	0.0	46.0	1725.0	7.195524	4.3530993	21.259777	0.0	3553	3541	3541	0.5217391	20	124	346	606	739	4954	0	251	2020-02-29_154503
88	5000	1436	11	0	12	0	45	3245	8.864467	4.533052493727452	16.553204	0.0	45.0	1725.0	7.195524	4.3530993	21.259777	0.0	3553	3541	3541	0.53333336	20	124	346	606	739	4955	0	251	2020-02-29_154504
88	5000	1436	11	0	11	0	44	3246	8.796462	4.572235381080559	16.553204	0.0	44.0	1725.0	7.195524	4.3530993	21.259777	0.0	3553	3542	3542	0.5	20	124	346	606	739	4956	0	252	2020-02-29_154504
89	5000	1434	12	0	12	0	42	3248	8.707555	4.58003772969926	16.553204	0.0	42.0	1725.0	7.195524	4.3530993	21.259777	0.0	3554	3542	3542	0.47619048	20	124	346	606	739	4958	0	252	2020-02-29_154504
89	5000	1434	11	0	12	0	43	3248	8.78885	4.556476954706293	16.553204	0.0	43.0	1725.0	7.195524	4.3530993	21.259777	0.0	3555	3543	3543	0.4651163	20	124	346	606	739	4957	0	252	2020-02-29_154504
89	5000	1434	10	0	12	0	41	3251	8.667998	4.566263815010197	16.553204	0.0	41.0	1725.0	7.195524	4.3530993	21.259777	0.0	3556	3544	3544	0.4878049	20	124	346	606	739	4959	0	252	2020-02-29_154504
90	5000	1433	9	0	13	0	40	3253	8.65261	4.579432798687019	16.553204	0.0	40.0	1725.0	7.195524	4.3530993	21.259777	0.0	3558	3545	3545	0.475	20	124	346	606	739	4960	0	252	2020-02-29_154504
90	5000	1433	9	0	13	0	39	3254	8.869946	4.425376988101285	16.553204	0.0	39.0	1725.0	7.195524	4.3530993	21.259777	0.0	3558	3545	3545	0.4871795	20	124	346	606	739	4961	0	252	2020-02-29_154504
90	5000	1433	9	0	12	0	38	3256	9.173785	4.482919277277032	16.553204	0.0	38.0	1725.0	7.195524	4.3530993	21.259777	0.0	3558	3546	3546	0.55263156	20	124	346	606	739	4962	0	252	2020-02-29_154505
91	5000	1433	8	0	13	0	38	3256	9.173785	4.482919277277032	16.553204	0.0	38.0	1725.0	7.195524	4.3530993	21.259777	0.0	3559	3546	3546	0.55263156	20	124	346	606	739	4962	0	252	2020-02-29_154505
91	5000	1433	8	0	12	0	37	3258	9.4037695	4.268406446715256	16.553204	0.90239716	37.0	1725.0	7.195524	4.3530993	21.259777	0.0	3559	3547	3547	0.5675676	20	124	346	606	739	4963	0	252	2020-02-29_154505
91	5000	1433	7	0	12	0	37	3259	9.5098915	4.172837735650214	16.553204	0.90239716	37.0	1725.0	7.195524	4.3530993	21.259777	0.0	3560	3548	3548	0.5675676	20	124	346	606	739	4963	0	252	2020-02-29_154505
92	5000	1433	7	0	12	0	34	3262	9.658209	3.9433630026450626	16.553204	0.90239716	34.0	1725.0	7.195524	4.3530993	21.259777	0.0	3560	3548	3548	0.5	20	124	346	606	739	4966	0	252	2020-02-29_154505
92	5000	1432	8	0	12	0	33	3263	9.465787	3.838988293251577	16.553204	0.90239716	33.0	1725.0	7.195524	4.3530993	21.259777	0.0	3560	3548	3548	0.4848485	20	124	346	606	739	4967	0	252	2020-02-29_154505
92	5000	1432	7	0	12	0	33	3263	9.608666	3.969159322941824	16.553204	0.90239716	33.0	1725.0	7.195524	4.3530993	21.259777	0.0	3561	3549	3549	0.4848485	20	124	346	606	739	4967	0	253	2020-02-29_154506
93	5000	1432	7	0	12	0	31	3264	9.588388	4.096287996210763	16.553204	0.90239716	31.0	1725.0	7.195524	4.3530993	21.259777	0.0	3561	3549	3549	0.516129	20	124	346	606	739	4969	0	254	2020-02-29_154506
93	5000	1432	7	0	12	0	31	3264	9.588388	4.096287996210763	16.553204	0.90239716	31.0	1725.0	7.195524	4.3530993	21.259777	0.0	3561	3549	3549	0.516129	20	124	346	606	739	4969	0	254	2020-02-29_154506
93	5000	1432	7	0	12	0	30	3265	9.569986	4.16501124239683	16.553204	0.90239716	30.0	1725.0	7.195524	4.3530993	21.259777	0.0	3561	3549	3549	0.53333336	20	124	346	606	739	4970	0	254	2020-02-29_154506
94	5000	1432	6	0	12	0	30	3265	9.383694	4.176963417570668	16.553204	0.90239716	30.0	1725.0	7.195524	4.3530993	21.259777	0.0	3562	3550	3550	0.5	20	124	346	606	739	4970	0	255	2020-02-29_154506
94	5000	1432	6	0	11	0	31	3265	9.597666	4.276069569777388	16.553204	0.90239716	31.0	1725.0	7.195524	4.3530993	21.259777	0.0	3562	3551	3551	0.48387095	20	124	346	606	739	4969	0	255	2020-02-29_154506
94	5000	1432	6	0	11	0	30	3266	9.65392	4.337487405984058	16.553204	0.90239716	30.0	1725.0	7.195524	4.3530993	21.259777	0.0	3562	3551	3551	0.5	20	124	346	606	739	4970	0	255	2020-02-29_154506
95	5000	1432	4	0	12	0	30	3267	9.493236	4.388557137185056	16.553204	0.90239716	30.0	1725.0	7.195524	4.3530993	21.259777	0.0	3564	3552	3552	0.5	20	124	346	606	739	4970	0	255	2020-02-29_154507
95	5000	1432	4	0	11	0	30	3268	9.387608	4.426188922364797	16.553204	0.90239716	30.0	1725.0	7.195524	4.3530993	21.259777	0.0	3564	3553	3553	0.5	20	124	346	606	739	4970	0	255	2020-02-29_154507
95	5000	1431	5	0	11	0	30	3268	9.387608	4.426188922364797	16.553204	0.90239716	30.0	1725.0	7.195524	4.3530993	21.259777	0.0	3564	3553	3553	0.5	20	124	346	606	739	4970	0	255	2020-02-29_154507
96	5000	1431	5	0	11	0	30	3268	9.387608	4.426188922364797	16.553204	0.90239716	30.0	1725.0	7.195524	4.3530993	21.259777	0.0	3564	3553	3553	0.5	20	124	346	606	739	4970	0	255	2020-02-29_154507
96	5000	1431	5	0	11	0	27	3271	9.427071	4.565850268896092	16.553204	0.90239716	27.0	1725.0	7.195524	4.3530993	21.259777	0.0	3564	3553	3553	0.4814815	20	124	346	606	739	4973	0	255	2020-02-29_154507
96	5000	1431	5	0	11	0	25	3273	9.289812	4.501870508325452	16.553204	0.90239716	25.0	1725.0	7.195524	4.3530993	21.259777	0.0	3564	3553	3553	0.52	20	124	346	606	739	4975	0	255	2020-02-29_154507
97	5000	1431	4	0	12	0	25	3273	9.289812	4.501870508325452	16.553204	0.90239716	25.0	1725.0	7.195524	4.3530993	21.259777	0.0	3565	3553	3553	0.52	20	124	346	606	739	4975	0	255	2020-02-29_154507
97	5000	1431	3	0	13	0	24	3274	9.547467	4.406379427260256	16.553204	0.90239716	24.0	1725.0	7.195524	4.3530993	21.259777	0.0	3566	3553	3553	0.5	20	124	346	606	739	4976	0	255	2020-02-29_154507
97	5000	1431	3	0	13	0	23	3275	9.387381	4.433475872606986	16.553204	0.90239716	23.0	1725.0	7.195524	4.3530993	21.259777	0.0	3566	3553	3553	0.5217391	20	124	346	606	739	4977	0	255	2020-02-29_154508
98	5000	1431	3	0	13	0	23	3275	9.387381	4.433475872606986	16.553204	0.90239716	23.0	1725.0	7.195524	4.3530993	21.259777	0.0	3566	3553	3553	0.5217391	20	124	346	606	739	4977	0	255	2020-02-29_154508
98	5000	1430	3	0	14	0	22	3276	9.061662	4.246805898119634	16.016853	0.90239716	22.0	1725.0	7.195524	4.3530993	21.259777	0.0	3567	3553	3553	0.5	20	124	346	606	739	4978	0	255	2020-02-29_154508
98	5000	1430	3	0	14	0	22	3276	9.061662	4.246805898119634	16.016853	0.90239716	22.0	1725.0	7.195524	4.3530993	21.259777	0.0	3567	3553	3553	0.5	20	124	346	606	739	4978	0	255	2020-02-29_154508
99	5000	1430	3	0	12	0	23	3277	9.043729	4.941373633476841	17.798744	0.0	23.0	1725.0	7.195524	4.3530993	21.259777	0.0	3567	3555	3555	0.4347826	20	124	346	606	739	4977	0	255	2020-02-29_154508
99	5000	1430	3	0	12	0	23	3277	9.043729	4.941373633476841	17.798744	0.0	23.0	1725.0	7.195524	4.3530993	21.259777	0.0	3567	3555	3555	0.4347826	20	124	346	606	739	4977	0	255	2020-02-29_154508
99	5000	1430	3	0	11	0	24	3277	9.086848	4.837372747122604	17.798744	0.0	24.0	1725.0	7.195524	4.3530993	21.259777	0.0	3567	3556	3556	0.45833334	20	124	346	606	739	4976	0	255	2020-02-29_154508
100	5000	1430	3	0	9	0	26	3277	9.06109	4.800180296690668	17.798744	0.0	26.0	1725.0	7.195524	4.3530993	21.259777	0.0	3567	3558	3558	0.46153846	20	124	346	606	739	4974	0	255	2020-02-29_154509
100	5000	1430	3	0	9	0	26	3277	9.06109	4.800180296690668	17.798744	0.0	26.0	1725.0	7.195524	4.3530993	21.259777	0.0	3567	3558	3558	0.46153846	20	124	346	606	739	4974	0	255	2020-02-29_154509
100	5000	1430	2	0	10	0	25	3278	8.993545	4.886536860873535	17.798744	0.0	25.0	1725.0	7.195524	4.3530993	21.259777	0.0	3568	3558	3558	0.48	20	124	346	606	739	4975	0	255	2020-02-29_154509
101	5000	1430	2	0	9	0	24	3280	8.777985	5.072680562482646	17.798744	0.0	24.0	1725.0	7.195524	4.3530993	21.259777	0.0	3568	3559	3559	0.5	20	124	346	606	739	4976	0	255	2020-02-29_154509
101	5000	1430	2	0	9	0	23	3281	8.992737	5.07391182644458	17.798744	0.0	23.0	1725.0	7.195524	4.3530993	21.259777	0.0	3568	3559	3559	0.5217391	20	124	346	606	739	4977	0	255	2020-02-29_154509
101	5000	1430	2	0	8	0	22	3283	9.561683	5.079473040725776	17.798744	0.0	22.0	1725.0	7.195524	4.3530993	21.259777	0.0	3568	3560	3560	0.54545456	20	124	346	606	739	4978	0	255	2020-02-29_154509
102	5000	1430	2	0	8	0	22	3283	9.561683	5.079473040725776	17.798744	0.0	22.0	1725.0	7.195524	4.3530993	21.259777	0.0	3568	3560	3560	0.54545456	20	124	346	606	739	4978	0	255	2020-02-29_154509
102	5000	1430	2	0	8	0	21	3284	9.489225	5.193247357408886	17.798744	0.0	21.0	1725.0	7.195524	4.3530993	21.259777	0.0	3568	3560	3560	0.5714286	20	124	346	606	739	4979	0	255	2020-02-29_154510
102	5000	1430	2	0	7	0	21	3285	9.23526	5.16532792415805	17.798744	0.0	21.0	1725.0	7.195524	4.3530993	21.259777	0.0	3568	3561	3561	0.61904764	20	124	346	606	739	4979	0	255	2020-02-29_154510
103	5000	1430	2	0	7	0	21	3285	9.23526	5.16532792415805	17.798744	0.0	21.0	1725.0	7.195524	4.3530993	21.259777	0.0	3568	3561	3561	0.61904764	20	124	346	606	739	4979	0	255	2020-02-29_154510
103	5000	1430	2	0	7	0	20	3286	9.26595	5.297549584567581	17.798744	0.0	20.0	1725.0	7.195524	4.3530993	21.259777	0.0	3568	3561	3561	0.6	20	124	346	606	739	4980	0	255	2020-02-29_154510
103	5000	1430	2	0	7	0	20	3286	9.26595	5.297549584567581	17.798744	0.0	20.0	1725.0	7.195524	4.3530993	21.259777	0.0	3568	3561	3561	0.6	20	124	346	606	739	4980	0	255	2020-02-29_154510
104	5000	1430	2	0	6	0	20	3287	9.148633	5.297741304296209	17.798744	0.0	20.0	1725.0	7.195524	4.3530993	21.259777	0.0	3568	3562	3562	0.55	20	124	346	606	739	4980	0	255	2020-02-29_154510
104	5000	1430	2	0	6	0	20	3287	9.148633	5.297741304296209	17.798744	0.0	20.0	1725.0	7.195524	4.3530993	21.259777	0.0	3568	3562	3562	0.55	20	124	346	606	739	4980	0	255	2020-02-29_154510
104	5000	1430	2	0	6	0	18	3289	8.811798	5.442112862411672	17.798744	0.0	18.0	1725.0	7.195524	4.3530993	21.259777	0.0	3568	3562	3562	0.5555556	20	124	346	606	739	4982	0	255	2020-02-29_154511
105	5000	1430	2	0	4	0	17	3292	7.9248686	5.267512223818391	17.798744	0.0	17.0	1725.0	7.195524	4.3530993	21.259777	0.0	3568	3564	3564	0.29411766	20	124	346	606	739	4983	0	255	2020-02-29_154511
105	5000	1429	3	0	4	0	16	3293	7.937552	5.439995028830108	17.798744	0.0	16.0	1725.0	7.195524	4.3530993	21.259777	0.0	3568	3564	3564	0.3125	20	124	346	606	739	4984	0	255	2020-02-29_154511
105	5000	1429	3	0	4	0	15	3294	8.399944	5.29548000994873	17.798744	0.0	15.0	1725.0	7.195524	4.3530993	21.259777	0.0	3568	3564	3564	0.33333334	20	124	346	606	739	4985	0	255	2020-02-29_154511
106	5000	1429	2	0	5	0	15	3294	8.399944	5.29548000994873	17.798744	0.0	15.0	1725.0	7.195524	4.3530993	21.259777	0.0	3569	3564	3564	0.33333334	20	124	346	606	739	4985	0	255	2020-02-29_154511
106	5000	1429	1	0	6	0	15	3294	8.399944	5.29548000994873	17.798744	0.0	15.0	1725.0	7.195524	4.3530993	21.259777	0.0	3570	3564	3564	0.33333334	20	124	346	606	739	4985	0	255	2020-02-29_154511
106	5000	1429	1	0	6	0	15	3294	8.399944	5.29548000994873	17.798744	0.0	15.0	1725.0	7.195524	4.3530993	21.259777	0.0	3570	3564	3564	0.33333334	20	124	346	606	739	4985	0	255	2020-02-29_154511
107	5000	1429	1	0	5	0	16	3294	8.817014	5.381057874061024	17.798744	0.0	16.0	1725.0	7.195524	4.3530993	21.259777	0.0	3570	3565	3565	0.5	20	124	346	606	739	4984	0	255	2020-02-29_154512
107	5000	1429	0	0	5	0	17	3294	8.881391	5.216943668084016	17.798744	0.0	17.0	1725.0	7.195524	4.3530993	21.259777	0.0	3571	3566	3566	0.5882353	20	124	346	606	739	4983	0	255	2020-02-29_154512
107	5000	1429	0	0	5	0	17	3294	8.881391	5.216943668084016	17.798744	0.0	17.0	1725.0	7.195524	4.3530993	21.259777	0.0	3571	3566	3566	0.5882353	20	124	346	606	739	4983	0	255	2020-02-29_154512
108	5000	1428	1	0	5	0	17	3294	8.881391	5.216943668084016	17.798744	0.0	17.0	1725.0	7.195524	4.3530993	21.259777	0.0	3571	3566	3566	0.5882353	20	124	346	606	739	4983	0	255	2020-02-29_154512
108	5000	1426	3	0	4	0	18	3294	8.899151	5.061740017584391	17.798744	0.0	18.0	1725.0	7.195524	4.3530993	21.259777	0.0	3571	3567	3567	0.6111111	20	124	346	606	739	4982	0	255	2020-02-29_154512
108	5000	1426	3	0	4	0	17	3295	9.049799	5.175760244650772	17.798744	0.0	17.0	1725.0	7.195524	4.3530993	21.259777	0.0	3571	3567	3567	0.5882353	20	124	346	606	739	4983	0	255	2020-02-29_154512
109	5000	1426	3	0	4	0	17	3295	9.049799	5.175760244650772	17.798744	0.0	17.0	1725.0	7.195524	4.3530993	21.259777	0.0	3571	3567	3567	0.5882353	20	124	346	606	739	4983	0	255	2020-02-29_154512
109	5000	1426	3	0	4	0	16	3296	9.213924	5.299615831667126	17.798744	0.0	16.0	1725.0	7.195524	4.3530993	21.259777	0.0	3571	3567	3567	0.625	20	124	346	606	739	4984	0	255	2020-02-29_154512
109	5000	1425	4	0	4	0	16	3296	9.213924	5.299615831667126	17.798744	0.0	16.0	1725.0	7.195524	4.3530993	21.259777	0.0	3571	3567	3567	0.625	20	124	346	606	739	4984	0	255	2020-02-29_154513
110	5000	1425	4	0	4	0	15	3297	8.760396	5.154220089009796	17.798744	0.0	15.0	1725.0	7.195524	4.3530993	21.259777	0.0	3571	3567	3567	0.6666667	20	124	346	606	739	4985	0	255	2020-02-29_154513
110	5000	1424	5	0	4	0	15	3297	8.760396	5.154220089009796	17.798744	0.0	15.0	1725.0	7.195524	4.3530993	21.259777	0.0	3571	3567	3567	0.6666667	20	124	346	606	739	4985	0	255	2020-02-29_154513
110	5000	1424	5	0	3	0	16	3297	8.867229	4.997752638247062	17.798744	0.0	16.0	1725.0	7.195524	4.3530993	21.259777	0.0	3571	3568	3568	0.625	20	124	346	606	739	4984	0	255	2020-02-29_154513
111	5000	1424	4	0	4	0	16	3297	8.867229	4.997752638247062	17.798744	0.0	16.0	1725.0	7.195524	4.3530993	21.259777	0.0	3572	3568	3568	0.625	20	124	346	606	739	4984	0	255	2020-02-29_154513
111	5000	1424	4	0	4	0	16	3297	8.867229	4.997752638247062	17.798744	0.0	16.0	1725.0	7.195524	4.3530993	21.259777	0.0	3572	3568	3568	0.625	20	124	346	606	739	4984	0	255	2020-02-29_154513
111	5000	1424	4	0	4	0	15	3298	9.458378	4.557516224006238	17.798744	2.5738068	15.0	1725.0	7.195524	4.3530993	21.259777	0.0	3572	3568	3568	0.6666667	20	124	346	606	739	4985	0	255	2020-02-29_154513
112	5000	1424	4	0	4	0	15	3298	9.458378	4.557516224006238	17.798744	2.5738068	15.0	1725.0	7.195524	4.3530993	21.259777	0.0	3572	3568	3568	0.6666667	20	124	346	606	739	4985	0	255	2020-02-29_154514
112	5000	1424	4	0	4	0	14	3299	9.718059	4.61295999026939	17.798744	2.5738068	14.0	1725.0	7.195524	4.3530993	21.259777	0.0	3572	3568	3568	0.71428573	20	124	346	606	739	4986	0	255	2020-02-29_154514
112	5000	1424	4	0	4	0	14	3299	9.718059	4.61295999026939	17.798744	2.5738068	14.0	1725.0	7.195524	4.3530993	21.259777	0.0	3572	3568	3568	0.71428573	20	124	346	606	739	4986	0	255	2020-02-29_154514
113	5000	1424	4	0	4	0	14	3299	9.718059	4.61295999026939	17.798744	2.5738068	14.0	1725.0	7.195524	4.3530993	21.259777	0.0	3572	3568	3568	0.71428573	20	124	346	606	739	4986	0	255	2020-02-29_154514
113	5000	1424	4	0	4	0	13	3299	10.267617	4.297922679448818	17.798744	4.414253	13.0	1725.0	7.195524	4.3530993	21.259777	0.0	3572	3568	3568	0.7692308	20	124	346	606	739	4987	0	256	2020-02-29_154514
113	5000	1424	4	0	4	0	11	3301	9.600153	4.000143525409676	16.629723	4.414253	11.0	1725.0	7.195524	4.3530993	21.259777	0.0	3572	3568	3568	0.8181818	20	124	346	606	739	4989	0	256	2020-02-29_154514
114	5000	1424	4	0	4	0	10	3302	9.836382	4.134852808923776	16.629723	4.414253	10.0	1725.0	7.195524	4.3530993	21.259777	0.0	3572	3568	3568	0.8	20	124	346	606	739	4990	0	256	2020-02-29_154514
114	5000	1424	4	0	4	0	9	3303	10.43884	3.8924121352356544	16.629723	4.5036087	9.0	1725.0	7.195524	4.3530993	21.259777	0.0	3572	3568	3568	0.7777778	20	124	346	606	739	4991	0	256	2020-02-29_154515
114	5000	1424	4	0	4	0	9	3303	10.43884	3.8924121352356544	16.629723	4.5036087	9.0	1725.0	7.195524	4.3530993	21.259777	0.0	3572	3568	3568	0.7777778	20	124	346	606	739	4991	0	256	2020-02-29_154515
115	5000	1424	4	0	4	0	9	3303	10.43884	3.8924121352356544	16.629723	4.5036087	9.0	1725.0	7.195524	4.3530993	21.259777	0.0	3572	3568	3568	0.7777778	20	124	346	606	739	4991	0	256	2020-02-29_154515
115	5000	1424	4	0	4	0	8	3304	10.107474	4.023167514075629	16.629723	4.5036087	8.0	1725.0	7.195524	4.3530993	21.259777	0.0	3572	3568	3568	0.875	20	124	346	606	739	4992	0	256	2020-02-29_154515
115	5000	1423	5	0	4	0	8	3304	10.107474	4.023167514075629	16.629723	4.5036087	8.0	1725.0	7.195524	4.3530993	21.259777	0.0	3572	3568	3568	0.875	20	124	346	606	739	4992	0	256	2020-02-29_154515
116	5000	1423	4	0	4	0	7	3306	9.981904	2.557644686964372	15.073051	7.045288	7.0	1725.0	7.195524	4.3530993	21.259777	0.0	3573	3569	3569	0.85714287	20	124	346	606	739	4993	0	256	2020-02-29_154515
116	5000	1423	3	0	4	0	8	3306	8.853731	3.973567051787508	15.073051	0.9565201	8.0	1725.0	7.195524	4.3530993	21.259777	0.0	3574	3570	3570	0.875	20	124	346	606	739	4992	0	256	2020-02-29_154515
116	5000	1423	3	0	4	0	8	3306	8.853731	3.973567051787508	15.073051	0.9565201	8.0	1725.0	7.195524	4.3530993	21.259777	0.0	3574	3570	3570	0.875	20	124	346	606	739	4992	0	256	2020-02-29_154515
117	5000	1423	3	0	4	0	7	3307	8.9719925	4.27670893726782	15.073051	0.9565201	7.0	1725.0	7.195524	4.3530993	21.259777	0.0	3574	3570	3570	1.0	20	124	346	606	739	4993	0	256	2020-02-29_154516
117	5000	1423	3	0	3	0	8	3307	8.960529	3.9595958235656497	15.073051	0.9565201	8.0	1725.0	7.195524	4.3530993	21.259777	0.0	3574	3571	3571	1.0	20	124	346	606	739	4992	0	256	2020-02-29_154516
117	5000	1423	3	0	3	0	8	3307	8.960529	3.9595958235656497	15.073051	0.9565201	8.0	1725.0	7.195524	4.3530993	21.259777	0.0	3574	3571	3571	1.0	20	124	346	606	739	4992	0	256	2020-02-29_154516
118	5000	1423	3	0	3	0	8	3307	8.960529	3.9595958235656497	15.073051	0.9565201	8.0	1725.0	7.195524	4.3530993	21.259777	0.0	3574	3571	3571	1.0	20	124	346	606	739	4992	0	256	2020-02-29_154516
118	5000	1423	2	0	4	0	8	3307	8.960529	3.9595958235656497	15.073051	0.9565201	8.0	1725.0	7.195524	4.3530993	21.259777	0.0	3575	3571	3571	1.0	20	124	346	606	739	4992	0	256	2020-02-29_154516
118	5000	1423	2	0	4	0	8	3307	8.960529	3.9595958235656497	15.073051	0.9565201	8.0	1725.0	7.195524	4.3530993	21.259777	0.0	3575	3571	3571	1.0	20	124	346	606	739	4992	0	256	2020-02-29_154516
119	5000	1423	2	0	4	0	8	3307	8.960529	3.9595958235656497	15.073051	0.9565201	8.0	1725.0	7.195524	4.3530993	21.259777	0.0	3575	3571	3571	1.0	20	124	346	606	739	4992	0	256	2020-02-29_154516
119	5000	1423	2	0	4	0	8	3307	8.960529	3.9595958235656497	15.073051	0.9565201	8.0	1725.0	7.195524	4.3530993	21.259777	0.0	3575	3571	3571	1.0	20	124	346	606	739	4992	0	256	2020-02-29_154516
119	5000	1422	2	0	5	0	8	3307	8.960529	3.9595958235656497	15.073051	0.9565201	8.0	1725.0	7.195524	4.3530993	21.259777	0.0	3576	3571	3571	1.0	20	124	346	606	739	4992	0	256	2020-02-29_154517
120	5000	1422	2	0	5	0	8	3307	8.960529	3.9595958235656497	15.073051	0.9565201	8.0	1725.0	7.195524	4.3530993	21.259777	0.0	3576	3571	3571	1.0	20	124	346	606	739	4992	0	256	2020-02-29_154517
120	5000	1422	2	0	5	0	8	3307	8.960529	3.9595958235656497	15.073051	0.9565201	8.0	1725.0	7.195524	4.3530993	21.259777	0.0	3576	3571	3571	1.0	20	124	346	606	739	4992	0	256	2020-02-29_154517
120	5000	1422	2	0	5	0	8	3307	8.960529	3.9595958235656497	15.073051	0.9565201	8.0	1725.0	7.195524	4.3530993	21.259777	0.0	3576	3571	3571	1.0	20	124	346	606	739	4992	0	256	2020-02-29_154517
121	5000	1422	2	0	4	0	9	3307	8.238739	4.290388169944966	15.073051	0.9565201	9.0	1725.0	7.195524	4.3530993	21.259777	0.0	3576	3572	3572	1.0	20	124	346	606	739	4991	0	256	2020-02-29_154517
121	5000	1422	2	0	4	0	9	3307	8.238739	4.290388169944966	15.073051	0.9565201	9.0	1725.0	7.195524	4.3530993	21.259777	0.0	3576	3572	3572	1.0	20	124	346	606	739	4991	0	256	2020-02-29_154517
121	5000	1422	2	0	4	0	9	3307	8.238739	4.290388169944966	15.073051	0.9565201	9.0	1725.0	7.195524	4.3530993	21.259777	0.0	3576	3572	3572	1.0	20	124	346	606	739	4991	0	256	2020-02-29_154517
122	5000	1422	2	0	4	0	9	3307	8.238739	4.290388169944966	15.073051	0.9565201	9.0	1725.0	7.195524	4.3530993	21.259777	0.0	3576	3572	3572	1.0	20	124	346	606	739	4991	0	256	2020-02-29_154518
122	5000	1422	2	0	4	0	7	3309	7.432902	3.9703417612173766	10.469727	0.9565201	7.0	1725.0	7.195524	4.3530993	21.259777	0.0	3576	3572	3572	0.85714287	20	124	346	606	739	4993	0	256	2020-02-29_154518
122	5000	1422	2	0	4	0	7	3309	7.432902	3.9703417612173766	10.469727	0.9565201	7.0	1725.0	7.195524	4.3530993	21.259777	0.0	3576	3572	3572	0.85714287	20	124	346	606	739	4993	0	256	2020-02-29_154518
123	5000	1422	1	0	5	0	7	3309	7.432902	3.9703417612173766	10.469727	0.9565201	7.0	1725.0	7.195524	4.3530993	21.259777	0.0	3577	3572	3572	0.85714287	20	124	346	606	739	4993	0	256	2020-02-29_154518
123	5000	1422	1	0	5	0	7	3309	7.432902	3.9703417612173766	10.469727	0.9565201	7.0	1725.0	7.195524	4.3530993	21.259777	0.0	3577	3572	3572	0.85714287	20	124	346	606	739	4993	0	256	2020-02-29_154518
123	5000	1422	1	0	5	0	7	3309	7.432902	3.9703417612173766	10.469727	0.9565201	7.0	1725.0	7.195524	4.3530993	21.259777	0.0	3577	3572	3572	0.85714287	20	124	346	606	739	4993	0	256	2020-02-29_154518
124	5000	1422	1	0	5	0	7	3309	7.432902	3.9703417612173766	10.469727	0.9565201	7.0	1725.0	7.195524	4.3530993	21.259777	0.0	3577	3572	3572	0.85714287	20	124	346	606	739	4993	0	256	2020-02-29_154518
124	5000	1422	1	0	5	0	6	3310	7.019816	4.181263164961408	10.469727	0.9565201	6.0	1725.0	7.195524	4.3530993	21.259777	0.0	3577	3572	3572	0.6666667	20	124	346	606	739	4994	0	256	2020-02-29_154518
124	5000	1422	1	0	5	0	6	3310	7.019816	4.181263164961408	10.469727	0.9565201	6.0	1725.0	7.195524	4.3530993	21.259777	0.0	3577	3572	3572	0.6666667	20	124	346	606	739	4994	0	256	2020-02-29_154519
125	5000	1422	1	0	5	0	6	3310	7.019816	4.181263164961408	10.469727	0.9565201	6.0	1725.0	7.195524	4.3530993	21.259777	0.0	3577	3572	3572	0.6666667	20	124	346	606	739	4994	0	256	2020-02-29_154519
125	5000	1422	1	0	5	0	5	3311	6.329834	4.275878655334654	10.146866	0.9565201	5.0	1725.0	7.195524	4.3530993	21.259777	0.0	3577	3572	3572	0.8	20	124	346	606	739	4995	0	256	2020-02-29_154519
125	5000	1422	1	0	5	0	5	3311	6.329834	4.275878655334654	10.146866	0.9565201	5.0	1725.0	7.195524	4.3530993	21.259777	0.0	3577	3572	3572	0.8	20	124	346	606	739	4995	0	256	2020-02-29_154519
126	5000	1422	1	0	4	0	6	3311	6.5412316	3.85935794965553	10.146866	0.9565201	6.0	1725.0	7.195524	4.3530993	21.259777	0.0	3577	3573	3573	0.8333333	20	124	346	606	739	4994	0	256	2020-02-29_154519
126	5000	1422	1	0	3	0	7	3311	6.7733426	3.576217609406836	10.146866	0.9565201	7.0	1725.0	7.195524	4.3530993	21.259777	0.0	3577	3574	3574	0.85714287	20	124	346	606	739	4993	0	256	2020-02-29_154519
126	5000	1422	1	0	3	0	7	3311	6.7733426	3.576217609406836	10.146866	0.9565201	7.0	1725.0	7.195524	4.3530993	21.259777	0.0	3577	3574	3574	0.85714287	20	124	346	606	739	4993	0	256	2020-02-29_154519
127	5000	1422	1	0	3	0	6	3312	6.3687196	3.7379074946224247	10.146866	0.9565201	6.0	1725.0	7.195524	4.3530993	21.259777	0.0	3577	3574	3574	0.8333333	20	124	346	606	739	4994	0	256	2020-02-29_154519
127	5000	1422	1	0	3	0	6	3312	6.3687196	3.7379074946224247	10.146866	0.9565201	6.0	1725.0	7.195524	4.3530993	21.259777	0.0	3577	3574	3574	0.8333333	20	124	346	606	739	4994	0	256	2020-02-29_154520
127	5000	1422	1	0	3	0	6	3312	6.3687196	3.7379074946224247	10.146866	0.9565201	6.0	1725.0	7.195524	4.3530993	21.259777	0.0	3577	3574	3574	0.8333333	20	124	346	606	739	4994	0	256	2020-02-29_154520
128	5000	1422	1	0	3	0	6	3312	6.3687196	3.7379074946224247	10.146866	0.9565201	6.0	1725.0	7.195524	4.3530993	21.259777	0.0	3577	3574	3574	0.8333333	20	124	346	606	739	4994	0	256	2020-02-29_154520
128	5000	1422	1	0	2	0	7	3312	6.6496897	3.4922634176241876	10.146866	0.9565201	7.0	1725.0	7.195524	4.3530993	21.259777	0.0	3577	3575	3575	0.71428573	20	124	346	606	739	4993	0	256	2020-02-29_154520
128	5000	1422	1	0	2	0	7	3312	6.6496897	3.4922634176241876	10.146866	0.9565201	7.0	1725.0	7.195524	4.3530993	21.259777	0.0	3577	3575	3575	0.71428573	20	124	346	606	739	4993	0	256	2020-02-29_154520
129	5000	1422	1	0	2	0	7	3312	6.6496897	3.4922634176241876	10.146866	0.9565201	7.0	1725.0	7.195524	4.3530993	21.259777	0.0	3577	3575	3575	0.71428573	20	124	346	606	739	4993	0	256	2020-02-29_154520
129	5000	1422	1	0	2	0	7	3312	6.6496897	3.4922634176241876	10.146866	0.9565201	7.0	1725.0	7.195524	4.3530993	21.259777	0.0	3577	3575	3575	0.71428573	20	124	346	606	739	4993	0	256	2020-02-29_154520
129	5000	1422	1	0	1	0	8	3312	6.277381	3.4003739375757247	10.146866	0.9565201	8.0	1725.0	7.195524	4.3530993	21.259777	0.0	3577	3576	3576	0.625	20	124	346	606	739	4992	0	256	2020-02-29_154521
130	5000	1422	1	0	1	0	8	3312	6.277381	3.4003739375757247	10.146866	0.9565201	8.0	1725.0	7.195524	4.3530993	21.259777	0.0	3577	3576	3576	0.625	20	124	346	606	739	4992	0	256	2020-02-29_154521
130	5000	1422	1	0	1	0	8	3312	6.277381	3.4003739375757247	10.146866	0.9565201	8.0	1725.0	7.195524	4.3530993	21.259777	0.0	3577	3576	3576	0.625	20	124	346	606	739	4992	0	256	2020-02-29_154521
130	5000	1422	0	0	2	0	8	3312	6.277381	3.4003739375757247	10.146866	0.9565201	8.0	1725.0	7.195524	4.3530993	21.259777	0.0	3578	3576	3576	0.625	20	124	346	606	739	4992	0	256	2020-02-29_154521
131	5000	1422	0	0	2	0	7	3313	7.0375037	2.8455149445008088	10.146866	2.4644165	7.0	1725.0	7.195524	4.3530993	21.259777	0.0	3578	3576	3576	0.5714286	20	124	346	606	739	4993	0	256	2020-02-29_154521
131	5000	1422	0	0	2	0	7	3313	7.0375037	2.8455149445008088	10.146866	2.4644165	7.0	1725.0	7.195524	4.3530993	21.259777	0.0	3578	3576	3576	0.5714286	20	124	346	606	739	4993	0	256	2020-02-29_154521
131	5000	1422	0	0	2	0	6	3314	6.519277	2.731382290846523	8.880287	2.4644165	6.0	1725.0	7.195524	4.3530993	21.259777	0.0	3578	3576	3576	0.6666667	20	124	346	606	739	4994	0	256	2020-02-29_154521
132	5000	1422	0	0	2	0	6	3314	6.519277	2.731382290846523	8.880287	2.4644165	6.0	1725.0	7.195524	4.3530993	21.259777	0.0	3578	3576	3576	0.6666667	20	124	346	606	739	4994	0	256	2020-02-29_154521
132	5000	1422	0	0	2	0	6	3314	6.519277	2.731382290846523	8.880287	2.4644165	6.0	1725.0	7.195524	4.3530993	21.259777	0.0	3578	3576	3576	0.6666667	20	124	346	606	739	4994	0	256	2020-02-29_154522
132	5000	1422	0	0	2	0	6	3314	6.519277	2.731382290846523	8.880287	2.4644165	6.0	1725.0	7.195524	4.3530993	21.259777	0.0	3578	3576	3576	0.6666667	20	124	346	606	739	4994	0	256	2020-02-29_154522
133	5000	1422	0	0	1	0	7	3314	7.3830543	3.38228062067009	12.56572	2.4644165	7.0	1725.0	7.195524	4.3530993	21.259777	0.0	3578	3577	3577	0.71428573	20	124	346	606	739	4993	0	256	2020-02-29_154522
133	5000	1422	0	0	1	0	7	3314	7.3830543	3.38228062067009	12.56572	2.4644165	7.0	1725.0	7.195524	4.3530993	21.259777	0.0	3578	3577	3577	0.71428573	20	124	346	606	739	4993	0	256	2020-02-29_154522
133	5000	1422	0	0	1	0	7	3314	7.3830543	3.38228062067009	12.56572	2.4644165	7.0	1725.0	7.195524	4.3530993	21.259777	0.0	3578	3577	3577	0.71428573	20	124	346	606	739	4993	0	256	2020-02-29_154522
134	5000	1422	0	0	1	0	7	3314	7.3830543	3.38228062067009	12.56572	2.4644165	7.0	1725.0	7.195524	4.3530993	21.259777	0.0	3578	3577	3577	0.71428573	20	124	346	606	739	4993	0	256	2020-02-29_154522
134	5000	1422	0	0	1	0	7	3314	7.3830543	3.38228062067009	12.56572	2.4644165	7.0	1725.0	7.195524	4.3530993	21.259777	0.0	3578	3577	3577	0.71428573	20	124	346	606	739	4993	0	256	2020-02-29_154522
134	5000	1422	0	0	1	0	7	3314	7.3830543	3.38228062067009	12.56572	2.4644165	7.0	1725.0	7.195524	4.3530993	21.259777	0.0	3578	3577	3577	0.71428573	20	124	346	606	739	4993	0	256	2020-02-29_154522
135	5000	1422	0	0	1	0	7	3314	7.3830543	3.38228062067009	12.56572	2.4644165	7.0	1725.0	7.195524	4.3530993	21.259777	0.0	3578	3577	3577	0.71428573	20	124	346	606	739	4993	0	256	2020-02-29_154523
135	5000	1422	0	0	1	0	7	3314	7.3830543	3.38228062067009	12.56572	2.4644165	7.0	1725.0	7.195524	4.3530993	21.259777	0.0	3578	3577	3577	0.71428573	20	124	346	606	739	4993	0	256	2020-02-29_154523
135	5000	1422	0	0	1	0	7	3314	7.3830543	3.38228062067009	12.56572	2.4644165	7.0	1725.0	7.195524	4.3530993	21.259777	0.0	3578	3577	3577	0.71428573	20	124	346	606	739	4993	0	256	2020-02-29_154523
136	5000	1422	0	0	1	0	7	3314	7.3830543	3.38228062067009	12.56572	2.4644165	7.0	1725.0	7.195524	4.3530993	21.259777	0.0	3578	3577	3577	0.71428573	20	124	346	606	739	4993	0	256	2020-02-29_154523
136	5000	1422	0	0	1	0	6	3315	7.133516	3.6338301351061615	12.56572	2.4644165	6.0	1725.0	7.195524	4.3530993	21.259777	0.0	3578	3577	3577	0.6666667	20	124	346	606	739	4994	0	256	2020-02-29_154523
136	5000	1422	0	0	1	0	6	3315	7.133516	3.6338301351061615	12.56572	2.4644165	6.0	1725.0	7.195524	4.3530993	21.259777	0.0	3578	3577	3577	0.6666667	20	124	346	606	739	4994	0	256	2020-02-29_154523
137	5000	1422	0	0	1	0	6	3315	7.133516	3.6338301351061615	12.56572	2.4644165	6.0	1725.0	7.195524	4.3530993	21.259777	0.0	3578	3577	3577	0.6666667	20	124	346	606	739	4994	0	256	2020-02-29_154523
137	5000	1422	0	0	1	0	6	3315	7.133516	3.6338301351061615	12.56572	2.4644165	6.0	1725.0	7.195524	4.3530993	21.259777	0.0	3578	3577	3577	0.6666667	20	124	346	606	739	4994	0	256	2020-02-29_154524
137	5000	1422	0	0	1	0	6	3315	7.133516	3.6338301351061615	12.56572	2.4644165	6.0	1725.0	7.195524	4.3530993	21.259777	0.0	3578	3577	3577	0.6666667	20	124	346	606	739	4994	0	256	2020-02-29_154524
138	5000	1422	0	0	1	0	5	3316	8.067335	3.1568584799839354	12.56572	3.6712189	5.0	1725.0	7.195524	4.3530993	21.259777	0.0	3578	3577	3577	0.6	20	124	346	606	739	4995	0	256	2020-02-29_154524
138	5000	1422	0	0	1	0	5	3316	8.067335	3.1568584799839354	12.56572	3.6712189	5.0	1725.0	7.195524	4.3530993	21.259777	0.0	3578	3577	3577	0.6	20	124	346	606	739	4995	0	256	2020-02-29_154524
138	5000	1422	0	0	1	0	5	3316	8.067335	3.1568584799839354	12.56572	3.6712189	5.0	1725.0	7.195524	4.3530993	21.259777	0.0	3578	3577	3577	0.6	20	124	346	606	739	4995	0	256	2020-02-29_154524
139	5000	1422	0	0	1	0	5	3316	8.067335	3.1568584799839354	12.56572	3.6712189	5.0	1725.0	7.195524	4.3530993	21.259777	0.0	3578	3577	3577	0.6	20	124	346	606	739	4995	0	256	2020-02-29_154524
139	5000	1422	0	0	1	0	5	3316	8.067335	3.1568584799839354	12.56572	3.6712189	5.0	1725.0	7.195524	4.3530993	21.259777	0.0	3578	3577	3577	0.6	20	124	346	606	739	4995	0	256	2020-02-29_154524
139	5000	1422	0	0	1	0	5	3316	8.067335	3.1568584799839354	12.56572	3.6712189	5.0	1725.0	7.195524	4.3530993	21.259777	0.0	3578	3577	3577	0.6	20	124	346	606	739	4995	0	256	2020-02-29_154524
140	5000	1422	0	0	1	0	5	3316	8.067335	3.1568584799839354	12.56572	3.6712189	5.0	1725.0	7.195524	4.3530993	21.259777	0.0	3578	3577	3577	0.6	20	124	346	606	739	4995	0	256	2020-02-29_154525
140	5000	1422	0	0	1	0	5	3316	8.067335	3.1568584799839354	12.56572	3.6712189	5.0	1725.0	7.195524	4.3530993	21.259777	0.0	3578	3577	3577	0.6	20	124	346	606	739	4995	0	256	2020-02-29_154525
140	5000	1422	0	0	0	0	4	3318	8.65444	3.9062031247187465	12.56572	3.6712189	4.0	1725.0	7.195524	4.3530993	21.259777	0.0	3578	3578	3578	0.5	20	124	346	606	739	4996	0	256	2020-02-29_154525
141	5000	1422	0	0	0	0	4	3318	8.65444	3.9062031247187465	12.56572	3.6712189	4.0	1725.0	7.195524	4.3530993	21.259777	0.0	3578	3578	3578	0.5	20	124	346	606	739	4996	0	256	2020-02-29_154525
141	5000	1422	0	0	0	0	3	3319	9.006513	4.705730540267105	12.56572	3.6712189	3.0	1725.0	7.195524	4.3530993	21.259777	0.0	3578	3578	3578	0.33333334	20	124	346	606	739	4997	0	256	2020-02-29_154525
141	5000	1422	0	0	0	0	3	3319	9.006513	4.705730540267105	12.56572	3.6712189	3.0	1725.0	7.195524	4.3530993	21.259777	0.0	3578	3578	3578	0.33333334	20	124	346	606	739	4997	0	256	2020-02-29_154525
142	5000	1422	0	0	0	0	3	3319	9.006513	4.705730540267105	12.56572	3.6712189	3.0	1725.0	7.195524	4.3530993	21.259777	0.0	3578	3578	3578	0.33333334	20	124	346	606	739	4997	0	256	2020-02-29_154525
142	5000	1422	0	0	0	0	3	3319	9.006513	4.705730540267105	12.56572	3.6712189	3.0	1725.0	7.195524	4.3530993	21.259777	0.0	3578	3578	3578	0.33333334	20	124	346	606	739	4997	0	256	2020-02-29_154525
142	5000	1422	0	0	0	0	3	3319	9.006513	4.705730540267105	12.56572	3.6712189	3.0	1725.0	7.195524	4.3530993	21.259777	0.0	3578	3578	3578	0.33333334	20	124	346	606	739	4997	0	256	2020-02-29_154526
143	5000	1422	0	0	0	0	3	3319	9.006513	4.705730540267105	12.56572	3.6712189	3.0	1725.0	7.195524	4.3530993	21.259777	0.0	3578	3578	3578	0.33333334	20	124	346	606	739	4997	0	256	2020-02-29_154526
143	5000	1422	0	0	0	0	3	3319	9.006513	4.705730540267105	12.56572	3.6712189	3.0	1725.0	7.195524	4.3530993	21.259777	0.0	3578	3578	3578	0.33333334	20	124	346	606	739	4997	0	256	2020-02-29_154526
143	5000	1422	0	0	0	0	3	3319	9.006513	4.705730540267105	12.56572	3.6712189	3.0	1725.0	7.195524	4.3530993	21.259777	0.0	3578	3578	3578	0.33333334	20	124	346	606	739	4997	0	256	2020-02-29_154526
144	5000	1422	0	0	0	0	3	3319	9.006513	4.705730540267105	12.56572	3.6712189	3.0	1725.0	7.195524	4.3530993	21.259777	0.0	3578	3578	3578	0.33333334	20	124	346	606	739	4997	0	256	2020-02-29_154526
144	5000	1422	0	0	0	0	3	3319	9.006513	4.705730540267105	12.56572	3.6712189	3.0	1725.0	7.195524	4.3530993	21.259777	0.0	3578	3578	3578	0.33333334	20	124	346	606	739	4997	0	256	2020-02-29_154526
144	5000	1422	0	0	0	0	3	3319	9.006513	4.705730540267105	12.56572	3.6712189	3.0	1725.0	7.195524	4.3530993	21.259777	0.0	3578	3578	3578	0.33333334	20	124	346	606	739	4997	0	256	2020-02-29_154526
145	5000	1422	0	0	0	0	3	3319	9.006513	4.705730540267105	12.56572	3.6712189	3.0	1725.0	7.195524	4.3530993	21.259777	0.0	3578	3578	3578	0.33333334	20	124	346	606	739	4997	0	256	2020-02-29_154526
145	5000	1422	0	0	0	0	2	3320	11.67416	1.2608556954887806	12.56572	10.7826	2.0	1725.0	7.195524	4.3530993	21.259777	0.0	3578	3578	3578	0.5	20	124	346	606	739	4998	0	256	2020-02-29_154527
145	5000	1422	0	0	0	0	2	3320	11.67416	1.2608556954887806	12.56572	10.7826	2.0	1725.0	7.195524	4.3530993	21.259777	0.0	3578	3578	3578	0.5	20	124	346	606	739	4998	0	256	2020-02-29_154527
146	5000	1422	0	0	0	0	2	3320	11.67416	1.2608556954887806	12.56572	10.7826	2.0	1725.0	7.195524	4.3530993	21.259777	0.0	3578	3578	3578	0.5	20	124	346	606	739	4998	0	256	2020-02-29_154527
146	5000	1422	0	0	0	0	2	3320	11.67416	1.2608556954887806	12.56572	10.7826	2.0	1725.0	7.195524	4.3530993	21.259777	0.0	3578	3578	3578	0.5	20	124	346	606	739	4998	0	256	2020-02-29_154527
146	5000	1422	0	0	0	0	2	3320	11.67416	1.2608556954887806	12.56572	10.7826	2.0	1725.0	7.195524	4.3530993	21.259777	0.0	3578	3578	3578	0.5	20	124	346	606	739	4998	0	256	2020-02-29_154527
147	5000	1422	0	0	0	0	2	3320	11.67416	1.2608556954887806	12.56572	10.7826	2.0	1725.0	7.195524	4.3530993	21.259777	0.0	3578	3578	3578	0.5	20	124	346	606	739	4998	0	256	2020-02-29_154527
147	5000	1422	0	0	0	0	2	3320	11.67416	1.2608556954887806	12.56572	10.7826	2.0	1725.0	7.195524	4.3530993	21.259777	0.0	3578	3578	3578	0.5	20	124	346	606	739	4998	0	256	2020-02-29_154527
147	5000	1422	0	0	0	0	2	3320	11.67416	1.2608556954887806	12.56572	10.7826	2.0	1725.0	7.195524	4.3530993	21.259777	0.0	3578	3578	3578	0.5	20	124	346	606	739	4998	0	256	2020-02-29_154527
148	5000	1422	0	0	0	0	2	3320	11.67416	1.2608556954887806	12.56572	10.7826	2.0	1725.0	7.195524	4.3530993	21.259777	0.0	3578	3578	3578	0.5	20	124	346	606	739	4998	0	256	2020-02-29_154528
148	5000	1422	0	0	0	0	2	3320	11.67416	1.2608556954887806	12.56572	10.7826	2.0	1725.0	7.195524	4.3530993	21.259777	0.0	3578	3578	3578	0.5	20	124	346	606	739	4998	0	256	2020-02-29_154528
148	5000	1422	0	0	0	0	2	3320	11.67416	1.2608556954887806	12.56572	10.7826	2.0	1725.0	7.195524	4.3530993	21.259777	0.0	3578	3578	3578	0.5	20	124	346	606	739	4998	0	256	2020-02-29_154528
149	5000	1422	0	0	0	0	2	3320	11.67416	1.2608556954887806	12.56572	10.7826	2.0	1725.0	7.195524	4.3530993	21.259777	0.0	3578	3578	3578	0.5	20	124	346	606	739	4998	0	256	2020-02-29_154528
149	5000	1422	0	0	0	0	2	3320	11.67416	1.2608556954887806	12.56572	10.7826	2.0	1725.0	7.195524	4.3530993	21.259777	0.0	3578	3578	3578	0.5	20	124	346	606	739	4998	0	256	2020-02-29_154528
149	5000	1422	0	0	0	0	2	3320	11.67416	1.2608556954887806	12.56572	10.7826	2.0	1725.0	7.195524	4.3530993	21.259777	0.0	3578	3578	3578	0.5	20	124	346	606	739	4998	0	256	2020-02-29_154528
150	5000	1422	0	0	0	0	2	3320	11.67416	1.2608556954887806	12.56572	10.7826	2.0	1725.0	7.195524	4.3530993	21.259777	0.0	3578	3578	3578	0.5	20	124	346	606	739	4998	0	256	2020-02-29_154528
150	5000	1422	0	0	0	0	2	3320	11.67416	1.2608556954887806	12.56572	10.7826	2.0	1725.0	7.195524	4.3530993	21.259777	0.0	3578	3578	3578	0.5	20	124	346	606	739	4998	0	256	2020-02-29_154528
150	5000	1422	0	0	0	0	2	3320	11.67416	1.2608556954887806	12.56572	10.7826	2.0	1725.0	7.195524	4.3530993	21.259777	0.0	3578	3578	3578	0.5	20	124	346	606	739	4998	0	256	2020-02-29_154529
151	5000	1422	0	0	0	0	2	3320	11.67416	1.2608556954887806	12.56572	10.7826	2.0	1725.0	7.195524	4.3530993	21.259777	0.0	3578	3578	3578	0.5	20	124	346	606	739	4998	0	256	2020-02-29_154529
151	5000	1422	0	0	0	0	2	3320	11.67416	1.2608556954887806	12.56572	10.7826	2.0	1725.0	7.195524	4.3530993	21.259777	0.0	3578	3578	3578	0.5	20	124	346	606	739	4998	0	256	2020-02-29_154529
151	5000	1422	0	0	0	0	1	3321	10.7826	NaN	10.7826	10.7826	1.0	1725.0	7.195524	4.3530993	21.259777	0.0	3578	3578	3578	0.0	20	124	346	606	739	4999	0	256	2020-02-29_154529
152	5000	1422	0	0	0	0	1	3321	10.7826	NaN	10.7826	10.7826	1.0	1725.0	7.195524	4.3530993	21.259777	0.0	3578	3578	3578	0.0	20	124	346	606	739	4999	0	256	2020-02-29_154529
152	5000	1422	0	0	0	0	1	3321	10.7826	NaN	10.7826	10.7826	1.0	1725.0	7.195524	4.3530993	21.259777	0.0	3578	3578	3578	0.0	20	124	346	606	739	4999	0	256	2020-02-29_154529
152	5000	1422	0	0	0	0	1	3321	10.7826	NaN	10.7826	10.7826	1.0	1725.0	7.195524	4.3530993	21.259777	0.0	3578	3578	3578	0.0	20	124	346	606	739	4999	0	256	2020-02-29_154529
153	5000	1422	0	0	0	0	1	3321	10.7826	NaN	10.7826	10.7826	1.0	1725.0	7.195524	4.3530993	21.259777	0.0	3578	3578	3578	0.0	20	124	346	606	739	4999	0	256	2020-02-29_154529
153	5000	1422	0	0	0	0	1	3321	10.7826	NaN	10.7826	10.7826	1.0	1725.0	7.195524	4.3530993	21.259777	0.0	3578	3578	3578	0.0	20	124	346	606	739	4999	0	256	2020-02-29_154530
153	5000	1422	0	0	0	0	1	3321	10.7826	NaN	10.7826	10.7826	1.0	1725.0	7.195524	4.3530993	21.259777	0.0	3578	3578	3578	0.0	20	124	346	606	739	4999	0	256	2020-02-29_154530
154	5000	1422	0	0	0	0	1	3321	10.7826	NaN	10.7826	10.7826	1.0	1725.0	7.195524	4.3530993	21.259777	0.0	3578	3578	3578	0.0	20	124	346	606	739	4999	0	256	2020-02-29_154530
154	5000	1422	0	0	0	0	1	3321	10.7826	NaN	10.7826	10.7826	1.0	1725.0	7.195524	4.3530993	21.259777	0.0	3578	3578	3578	0.0	20	124	346	606	739	4999	0	256	2020-02-29_154530
154	5000	1422	0	0	0	0	0	3322	NaN	-0.0	9999.0	9999.0	0.0	1725.0	7.195524	4.3530993	21.259777	0.0	3578	3578	3578	0.0	20	124	346	606	739	5000	0	256	2020-02-29_154530
155	5000	1422	0	0	0	0	0	3322	NaN	-0.0	9999.0	9999.0	0.0	1725.0	7.195524	4.3530993	21.259777	0.0	3578	3578	3578	0.0	20	124	346	606	739	5000	0	256	2020-02-29_154530
155	5000	1422	0	0	0	0	0	3322	NaN	-0.0	9999.0	9999.0	0.0	1725.0	7.195524	4.3530993	21.259777	0.0	3578	3578	3578	0.0	20	124	346	606	739	5000	0	256	2020-02-29_154530
155	5000	1422	0	0	0	0	0	3322	NaN	-0.0	9999.0	9999.0	0.0	1725.0	7.195524	4.3530993	21.259777	0.0	3578	3578	3578	0.0	20	124	346	606	739	5000	0	256	2020-02-29_154531
156	5000	1422	0	0	0	0	0	3322	NaN	-0.0	9999.0	9999.0	0.0	1725.0	7.195524	4.3530993	21.259777	0.0	3578	3578	3578	0.0	20	124	346	606	739	5000	0	256	2020-02-29_154531
156	5000	1422	0	0	0	0	0	3322	NaN	-0.0	9999.0	9999.0	0.0	1725.0	7.195524	4.3530993	21.259777	0.0	3578	3578	3578	0.0	20	124	346	606	739	5000	0	256	2020-02-29_154531
156	5000	1422	0	0	0	0	0	3322	NaN	-0.0	9999.0	9999.0	0.0	1725.0	7.195524	4.3530993	21.259777	0.0	3578	3578	3578	0.0	20	124	346	606	739	5000	0	256	2020-02-29_154531
157	5000	1422	0	0	0	0	0	3322	NaN	-0.0	9999.0	9999.0	0.0	1725.0	7.195524	4.3530993	21.259777	0.0	3578	3578	3578	0.0	20	124	346	606	739	5000	0	256	2020-02-29_154531
157	5000	1422	0	0	0	0	0	3322	NaN	-0.0	9999.0	9999.0	0.0	1725.0	7.195524	4.3530993	21.259777	0.0	3578	3578	3578	0.0	20	124	346	606	739	5000	0	256	2020-02-29_154531
157	5000	1422	0	0	0	0	0	3322	NaN	-0.0	9999.0	9999.0	0.0	1725.0	7.195524	4.3530993	21.259777	0.0	3578	3578	3578	0.0	20	124	346	606	739	5000	0	256	2020-02-29_154531
158	5000	1422	0	0	0	0	0	3322	NaN	-0.0	9999.0	9999.0	0.0	1725.0	7.195524	4.3530993	21.259777	0.0	3578	3578	3578	0.0	20	124	346	606	739	5000	0	256	2020-02-29_154531
158	5000	1422	0	0	0	0	0	3322	NaN	-0.0	9999.0	9999.0	0.0	1725.0	7.195524	4.3530993	21.259777	0.0	3578	3578	3578	0.0	20	124	346	606	739	5000	0	256	2020-02-29_154532
158	5000	1422	0	0	0	0	0	3322	NaN	-0.0	9999.0	9999.0	0.0	1725.0	7.195524	4.3530993	21.259777	0.0	3578	3578	3578	0.0	20	124	346	606	739	5000	0	256	2020-02-29_154532
159	5000	1422	0	0	0	0	0	3322	NaN	-0.0	9999.0	9999.0	0.0	1725.0	7.195524	4.3530993	21.259777	0.0	3578	3578	3578	0.0	20	124	346	606	739	5000	0	256	2020-02-29_154532
159	5000	1422	0	0	0	0	0	3322	NaN	-0.0	9999.0	9999.0	0.0	1725.0	7.195524	4.3530993	21.259777	0.0	3578	3578	3578	0.0	20	124	346	606	739	5000	0	256	2020-02-29_154532
159	5000	1422	0	0	0	0	0	3322	NaN	-0.0	9999.0	9999.0	0.0	1725.0	7.195524	4.3530993	21.259777	0.0	3578	3578	3578	0.0	20	124	346	606	739	5000	0	256	2020-02-29_154532
160	5000	1422	0	0	0	0	0	3322	NaN	-0.0	9999.0	9999.0	0.0	1725.0	7.195524	4.3530993	21.259777	0.0	3578	3578	3578	0.0	20	124	346	606	739	5000	0	256	2020-02-29_154532
160	5000	1422	0	0	0	0	0	3322	NaN	-0.0	9999.0	9999.0	0.0	1725.0	7.195524	4.3530993	21.259777	0.0	3578	3578	3578	0.0	20	124	346	606	739	5000	0	256	2020-02-29_154532
160	5000	1422	0	0	0	0	0	3322	NaN	-0.0	9999.0	9999.0	0.0	1725.0	7.195524	4.3530993	21.259777	0.0	3578	3578	3578	0.0	20	124	346	606	739	5000	0	256	2020-02-29_154532
161	5000	1422	0	0	0	0	0	3322	NaN	-0.0	9999.0	9999.0	0.0	1725.0	7.195524	4.3530993	21.259777	0.0	3578	3578	3578	0.0	20	124	346	606	739	5000	0	256	2020-02-29_154533
161	5000	1422	0	0	0	0	0	3322	NaN	-0.0	9999.0	9999.0	0.0	1725.0	7.195524	4.3530993	21.259777	0.0	3578	3578	3578	0.0	20	124	346	606	739	5000	0	256	2020-02-29_154533
161	5000	1422	0	0	0	0	0	3322	NaN	-0.0	9999.0	9999.0	0.0	1725.0	7.195524	4.3530993	21.259777	0.0	3578	3578	3578	0.0	20	124	346	606	739	5000	0	256	2020-02-29_154533
162	5000	1422	0	0	0	0	0	3322	NaN	-0.0	9999.0	9999.0	0.0	1725.0	7.195524	4.3530993	21.259777	0.0	3578	3578	3578	0.0	20	124	346	606	739	5000	0	256	2020-02-29_154533
162	5000	1422	0	0	0	0	0	3322	NaN	-0.0	9999.0	9999.0	0.0	1725.0	7.195524	4.3530993	21.259777	0.0	3578	3578	3578	0.0	20	124	346	606	739	5000	0	256	2020-02-29_154533
162	5000	1422	0	0	0	0	0	3322	NaN	-0.0	9999.0	9999.0	0.0	1725.0	7.195524	4.3530993	21.259777	0.0	3578	3578	3578	0.0	20	124	346	606	739	5000	0	256	2020-02-29_154533
163	5000	1422	0	0	0	0	0	3322	NaN	-0.0	9999.0	9999.0	0.0	1725.0	7.195524	4.3530993	21.259777	0.0	3578	3578	3578	0.0	20	124	346	606	739	5000	0	256	2020-02-29_154533
163	5000	1422	0	0	0	0	0	3322	NaN	-0.0	9999.0	9999.0	0.0	1725.0	7.195524	4.3530993	21.259777	0.0	3578	3578	3578	0.0	20	124	346	606	739	5000	0	256	2020-02-29_154534
163	5000	1422	0	0	0	0	0	3322	NaN	-0.0	9999.0	9999.0	0.0	1725.0	7.195524	4.3530993	21.259777	0.0	3578	3578	3578	0.0	20	124	346	606	739	5000	0	256	2020-02-29_154534
164	5000	1422	0	0	0	0	0	3322	NaN	-0.0	9999.0	9999.0	0.0	1725.0	7.195524	4.3530993	21.259777	0.0	3578	3578	3578	0.0	20	124	346	606	739	5000	0	256	2020-02-29_154534
164	5000	1422	0	0	0	0	0	3322	NaN	-0.0	9999.0	9999.0	0.0	1725.0	7.195524	4.3530993	21.259777	0.0	3578	3578	3578	0.0	20	124	346	606	739	5000	0	256	2020-02-29_154534
164	5000	1422	0	0	0	0	0	3322	NaN	-0.0	9999.0	9999.0	0.0	1725.0	7.195524	4.3530993	21.259777	0.0	3578	3578	3578	0.0	20	124	346	606	739	5000	0	256	2020-02-29_154534
165	5000	1422	0	0	0	0	0	3322	NaN	-0.0	9999.0	9999.0	0.0	1725.0	7.195524	4.3530993	21.259777	0.0	3578	3578	3578	0.0	20	124	346	606	739	5000	0	256	2020-02-29_154534
165	5000	1422	0	0	0	0	0	3322	NaN	-0.0	9999.0	9999.0	0.0	1725.0	7.195524	4.3530993	21.259777	0.0	3578	3578	3578	0.0	20	124	346	606	739	5000	0	256	2020-02-29_154534
165	5000	1422	0	0	0	0	0	3322	NaN	-0.0	9999.0	9999.0	0.0	1725.0	7.195524	4.3530993	21.259777	0.0	3578	3578	3578	0.0	20	124	346	606	739	5000	0	256	2020-02-29_154534
166	5000	1422	0	0	0	0	0	3322	NaN	-0.0	9999.0	9999.0	0.0	1725.0	7.195524	4.3530993	21.259777	0.0	3578	3578	3578	0.0	20	124	346	606	739	5000	0	256	2020-02-29_154535
166	5000	1422	0	0	0	0	0	3322	NaN	-0.0	9999.0	9999.0	0.0	1725.0	7.195524	4.3530993	21.259777	0.0	3578	3578	3578	0.0	20	124	346	606	739	5000	0	256	2020-02-29_154535
166	5000	1422	0	0	0	0	0	3322	NaN	-0.0	9999.0	9999.0	0.0	1725.0	7.195524	4.3530993	21.259777	0.0	3578	3578	3578	0.0	20	124	346	606	739	5000	0	256	2020-02-29_154535
167	5000	1422	0	0	0	0	0	3322	NaN	-0.0	9999.0	9999.0	0.0	1725.0	7.195524	4.3530993	21.259777	0.0	3578	3578	3578	0.0	20	124	346	606	739	5000	0	256	2020-02-29_154535
167	5000	1422	0	0	0	0	0	3322	NaN	-0.0	9999.0	9999.0	0.0	1725.0	7.195524	4.3530993	21.259777	0.0	3578	3578	3578	0.0	20	124	346	606	739	5000	0	256	2020-02-29_154535
167	5000	1422	0	0	0	0	0	3322	NaN	-0.0	9999.0	9999.0	0.0	1725.0	7.195524	4.3530993	21.259777	0.0	3578	3578	3578	0.0	20	124	346	606	739	5000	0	256	2020-02-29_154535
168	5000	1422	0	0	0	0	0	3322	NaN	-0.0	9999.0	9999.0	0.0	1725.0	7.195524	4.3530993	21.259777	0.0	3578	3578	3578	0.0	20	124	346	606	739	5000	0	256	2020-02-29_154535
168	5000	1422	0	0	0	0	0	3322	NaN	-0.0	9999.0	9999.0	0.0	1725.0	7.195524	4.3530993	21.259777	0.0	3578	3578	3578	0.0	20	124	346	606	739	5000	0	256	2020-02-29_154536
168	5000	1422	0	0	0	0	0	3322	NaN	-0.0	9999.0	9999.0	0.0	1725.0	7.195524	4.3530993	21.259777	0.0	3578	3578	3578	0.0	20	124	346	606	739	5000	0	256	2020-02-29_154536
169	5000	1422	0	0	0	0	0	3322	NaN	-0.0	9999.0	9999.0	0.0	1725.0	7.195524	4.3530993	21.259777	0.0	3578	3578	3578	0.0	20	124	346	606	739	5000	0	256	2020-02-29_154536
169	5000	1422	0	0	0	0	0	3322	NaN	-0.0	9999.0	9999.0	0.0	1725.0	7.195524	4.3530993	21.259777	0.0	3578	3578	3578	0.0	20	124	346	606	739	5000	0	256	2020-02-29_154536
169	5000	1422	0	0	0	0	0	3322	NaN	-0.0	9999.0	9999.0	0.0	1725.0	7.195524	4.3530993	21.259777	0.0	3578	3578	3578	0.0	20	124	346	606	739	5000	0	256	2020-02-29_154536
170	5000	1422	0	0	0	0	0	3322	NaN	-0.0	9999.0	9999.0	0.0	1725.0	7.195524	4.3530993	21.259777	0.0	3578	3578	3578	0.0	20	124	346	606	739	5000	0	256	2020-02-29_154537
170	5000	1422	0	0	0	0	0	3322	NaN	-0.0	9999.0	9999.0	0.0	1725.0	7.195524	4.3530993	21.259777	0.0	3578	3578	3578	0.0	20	124	346	606	739	5000	0	256	2020-02-29_154537
170	5000	1422	0	0	0	0	0	3322	NaN	-0.0	9999.0	9999.0	0.0	1725.0	7.195524	4.3530993	21.259777	0.0	3578	3578	3578	0.0	20	124	346	606	739	5000	0	256	2020-02-29_154537
171	5000	1422	0	0	0	0	0	3322	NaN	-0.0	9999.0	9999.0	0.0	1725.0	7.195524	4.3530993	21.259777	0.0	3578	3578	3578	0.0	20	124	346	606	739	5000	0	256	2020-02-29_154537
171	5000	1422	0	0	0	0	0	3322	NaN	-0.0	9999.0	9999.0	0.0	1725.0	7.195524	4.3530993	21.259777	0.0	3578	3578	3578	0.0	20	124	346	606	739	5000	0	256	2020-02-29_154537
171	5000	1422	0	0	0	0	0	3322	NaN	-0.0	9999.0	9999.0	0.0	1725.0	7.195524	4.3530993	21.259777	0.0	3578	3578	3578	0.0	20	124	346	606	739	5000	0	256	2020-02-29_154537
172	5000	1422	0	0	0	0	0	3322	NaN	-0.0	9999.0	9999.0	0.0	1725.0	7.195524	4.3530993	21.259777	0.0	3578	3578	3578	0.0	20	124	346	606	739	5000	0	256	2020-02-29_154537
172	5000	1422	0	0	0	0	0	3322	NaN	-0.0	9999.0	9999.0	0.0	1725.0	7.195524	4.3530993	21.259777	0.0	3578	3578	3578	0.0	20	124	346	606	739	5000	0	256	2020-02-29_154538
172	5000	1422	0	0	0	0	0	3322	NaN	-0.0	9999.0	9999.0	0.0	1725.0	7.195524	4.3530993	21.259777	0.0	3578	3578	3578	0.0	20	124	346	606	739	5000	0	256	2020-02-29_154538
173	5000	1422	0	0	0	0	0	3322	NaN	-0.0	9999.0	9999.0	0.0	1725.0	7.195524	4.3530993	21.259777	0.0	3578	3578	3578	0.0	20	124	346	606	739	5000	0	256	2020-02-29_154538
