# Supplementary material for: Discrete simulation analysis of COVID-19 and prediction of isolation bed numbers
Source: PeerJ. 2021 Jun 23;9:e11629. doi: 10.7717/peerj.11629 (PMC8234972; doi:10.7717/peerj.11629)
Supplement: Supplemental Information 3 [file peerj-09-11629-s003.zip › raw_data/Hospital response time_output_2020-02-29_154550.csv]

worldTime(Day)	CITY_PERSON_SIZE	NORMAL	SHADOW	SUPER	CONFIRMED	DIAGNOSIS	FREEZE	CURED	shadow_average	shadow_std	shadow_max	shadow_min	real_countTmp	max_count	count_shadow_average	count_shadow_std	count_shadow_max	count_shadow_min	sum_confirmed_mark	sum_diagnosis_mark	sum_freeze_mark	r0	G1num	G2num	G3Num	G4Num	G5Num	BED_CanUse	BED_Need	DEATH	recordTime
0	5000	4975	25	0	0	0	0	0	NaN	-0.0	9999.0	9999.0	0.0	0.0	NaN	-0.0	9999.0	9999.0	0	0	0	0.0	0	0	0	0	0	5000	0	0	2020-02-29_154551
0	5000	4974	23	0	3	0	0	0	NaN	-0.0	9999.0	9999.0	0.0	0.0	NaN	-0.0	9999.0	9999.0	3	0	0	0.0	0	0	0	0	0	5000	0	0	2020-02-29_154551
0	5000	4970	26	0	4	0	0	0	NaN	-0.0	9999.0	9999.0	0.0	0.0	NaN	-0.0	9999.0	9999.0	4	0	0	0.0	0	0	0	0	0	5000	0	0	2020-02-29_154552
1	5000	4963	32	0	5	0	0	0	NaN	-0.0	9999.0	9999.0	0.0	0.0	NaN	-0.0	9999.0	9999.0	5	0	0	0.0	0	0	0	0	0	5000	0	0	2020-02-29_154552
1	5000	4959	34	0	7	0	0	0	NaN	-0.0	9999.0	9999.0	0.0	0.0	NaN	-0.0	9999.0	9999.0	7	0	0	0.0	0	0	0	0	0	5000	0	0	2020-02-29_154552
1	5000	4952	41	0	7	0	0	0	NaN	-0.0	9999.0	9999.0	0.0	0.0	NaN	-0.0	9999.0	9999.0	7	0	0	0.0	0	0	0	0	0	5000	0	0	2020-02-29_154552
2	5000	4938	53	0	9	0	0	0	NaN	-0.0	9999.0	9999.0	0.0	0.0	NaN	-0.0	9999.0	9999.0	9	0	0	0.0	0	0	0	0	0	5000	0	0	2020-02-29_154552
2	5000	4934	57	0	9	0	0	0	NaN	-0.0	9999.0	9999.0	0.0	0.0	NaN	-0.0	9999.0	9999.0	9	0	0	0.0	0	0	0	0	0	5000	0	0	2020-02-29_154552
2	5000	4920	70	0	10	0	0	0	NaN	-0.0	9999.0	9999.0	0.0	0.0	NaN	-0.0	9999.0	9999.0	10	0	0	0.0	0	0	0	0	0	5000	0	0	2020-02-29_154553
3	5000	4909	80	0	11	0	0	0	NaN	-0.0	9999.0	9999.0	0.0	0.0	NaN	-0.0	9999.0	9999.0	11	0	0	0.0	0	0	0	0	0	5000	0	0	2020-02-29_154553
3	5000	4897	90	0	13	0	0	0	NaN	-0.0	9999.0	9999.0	0.0	0.0	NaN	-0.0	9999.0	9999.0	13	0	0	0.0	0	0	0	0	0	5000	0	0	2020-02-29_154553
3	5000	4877	106	0	17	0	0	0	NaN	-0.0	9999.0	9999.0	0.0	0.0	NaN	-0.0	9999.0	9999.0	17	0	0	0.0	0	0	0	0	0	5000	0	0	2020-02-29_154553
4	5000	4863	116	0	21	0	0	0	NaN	-0.0	9999.0	9999.0	0.0	0.0	NaN	-0.0	9999.0	9999.0	21	0	0	0.0	0	0	0	0	0	5000	0	0	2020-02-29_154553
4	5000	4847	127	0	26	0	0	0	NaN	-0.0	9999.0	9999.0	0.0	0.0	NaN	-0.0	9999.0	9999.0	26	0	0	0.0	0	0	0	0	0	5000	0	0	2020-02-29_154553
4	5000	4834	140	0	26	0	0	0	NaN	-0.0	9999.0	9999.0	0.0	0.0	NaN	-0.0	9999.0	9999.0	26	0	0	0.0	0	0	0	0	0	5000	0	0	2020-02-29_154554
5	5000	4812	160	0	28	0	0	0	NaN	-0.0	9999.0	9999.0	0.0	0.0	NaN	-0.0	9999.0	9999.0	28	0	0	0.0	0	0	0	0	0	5000	0	0	2020-02-29_154554
5	5000	4784	186	0	30	0	0	0	NaN	-0.0	9999.0	9999.0	0.0	0.0	NaN	-0.0	9999.0	9999.0	30	0	0	0.0	0	0	0	0	0	5000	0	0	2020-02-29_154554
5	5000	4768	195	0	37	0	0	0	NaN	-0.0	9999.0	9999.0	0.0	0.0	NaN	-0.0	9999.0	9999.0	37	0	0	0.0	0	0	0	0	0	5000	0	0	2020-02-29_154554
6	5000	4751	208	0	41	0	0	0	NaN	-0.0	9999.0	9999.0	0.0	0.0	NaN	-0.0	9999.0	9999.0	41	0	0	0.0	0	0	0	0	0	5000	0	0	2020-02-29_154554
6	5000	4737	216	0	47	0	0	0	NaN	-0.0	9999.0	9999.0	0.0	0.0	NaN	-0.0	9999.0	9999.0	47	0	0	0.0	0	0	0	0	0	5000	0	0	2020-02-29_154555
6	5000	4712	237	0	51	0	0	0	NaN	-0.0	9999.0	9999.0	0.0	0.0	NaN	-0.0	9999.0	9999.0	51	0	0	0.0	0	0	0	0	0	5000	0	0	2020-02-29_154555
7	5000	4688	251	0	61	0	0	0	NaN	-0.0	9999.0	9999.0	0.0	0.0	NaN	-0.0	9999.0	9999.0	61	0	0	0.0	0	0	0	0	0	5000	0	0	2020-02-29_154555
7	5000	4659	270	0	71	0	0	0	NaN	-0.0	9999.0	9999.0	0.0	0.0	NaN	-0.0	9999.0	9999.0	71	0	0	0.0	0	0	0	0	0	5000	0	0	2020-02-29_154555
7	5000	4623	300	0	77	0	0	0	NaN	-0.0	9999.0	9999.0	0.0	0.0	NaN	-0.0	9999.0	9999.0	77	0	0	0.0	0	0	0	0	0	5000	0	0	2020-02-29_154556
8	5000	4581	335	0	84	0	0	0	NaN	-0.0	9999.0	9999.0	0.0	0.0	NaN	-0.0	9999.0	9999.0	84	0	0	0.0	0	0	0	0	0	5000	0	0	2020-02-29_154556
8	5000	4531	375	0	94	0	0	0	NaN	-0.0	9999.0	9999.0	0.0	0.0	NaN	-0.0	9999.0	9999.0	94	0	0	0.0	0	0	0	0	0	5000	0	0	2020-02-29_154556
8	5000	4497	402	0	101	0	0	0	NaN	-0.0	9999.0	9999.0	0.0	0.0	NaN	-0.0	9999.0	9999.0	101	0	0	0.0	0	0	0	0	0	5000	0	0	2020-02-29_154556
9	5000	4453	437	0	110	0	0	0	NaN	-0.0	9999.0	9999.0	0.0	0.0	NaN	-0.0	9999.0	9999.0	110	0	0	0.0	0	0	0	0	0	5000	0	0	2020-02-29_154557
9	5000	4418	452	0	130	0	0	0	NaN	-0.0	9999.0	9999.0	0.0	0.0	NaN	-0.0	9999.0	9999.0	130	0	0	0.0	0	0	0	0	0	5000	0	0	2020-02-29_154557
9	5000	4381	471	0	148	0	0	0	NaN	-0.0	9999.0	9999.0	0.0	0.0	NaN	-0.0	9999.0	9999.0	148	0	0	0.0	0	0	0	0	0	5000	0	0	2020-02-29_154557
10	5000	4344	498	0	156	0	2	0	0.0	0.0	0.0	0.0	2.0	2.0	0.0	0.0	0.0	0.0	158	2	2	6.5	0	2	0	0	0	4998	0	0	2020-02-29_154557
10	5000	4284	540	0	173	0	3	0	0.020115644	0.03484131731588273	0.06034693	0.0	3.0	3.0	0.020115644	0.034841318	0.06034693	0.0	176	3	3	4.6666665	1	2	0	0	0	4997	0	0	2020-02-29_154558
10	5000	4245	558	0	192	0	5	0	0.13031319	0.25897585767086007	0.59121895	0.0	5.0	5.0	0.13031319	0.25897586	0.59121895	0.0	197	5	5	4.2	2	3	0	0	0	4995	0	0	2020-02-29_154558
11	5000	4203	584	0	207	0	6	0	0.10859432	0.23766582779454293	0.59121895	0.0	6.0	6.0	0.10859432	0.23766583	0.59121895	0.0	213	6	6	4.5	2	3	1	0	0	4994	0	0	2020-02-29_154558
11	5000	4170	595	0	228	0	7	0	0.16139475	0.2580427817500179	0.59121895	0.0	7.0	7.0	0.16139475	0.25804278	0.59121895	0.0	235	7	7	5.142857	2	3	2	0	0	4993	0	0	2020-02-29_154559
11	5000	4123	619	0	251	0	7	0	0.16139475	0.2580427817500179	0.59121895	0.0	7.0	7.0	0.16139475	0.25804278	0.59121895	0.0	258	7	7	5.142857	2	3	2	0	0	4993	0	0	2020-02-29_154559
12	5000	4088	635	0	268	0	9	0	0.4121819	0.5982792169392419	1.7812723	0.0	9.0	9.0	0.4121819	0.59827924	1.7812723	0.0	277	9	9	5.2222223	3	3	2	1	0	4991	0	0	2020-02-29_154559
12	5000	4051	652	0	288	0	9	0	0.4121819	0.5982792169392419	1.7812723	0.0	9.0	9.0	0.4121819	0.59827924	1.7812723	0.0	297	9	9	5.2222223	3	3	2	1	0	4991	0	0	2020-02-29_154600
12	5000	4003	684	0	303	0	10	0	0.5415245	0.6967512525499991	1.7812723	0.0	10.0	10.0	0.5415245	0.69675124	1.7812723	0.0	313	10	10	5.3	3	3	3	1	0	4990	0	0	2020-02-29_154600
13	5000	3966	686	0	336	0	12	0	0.6931813	0.9516801983683546	2.90293	0.0	12.0	12.0	0.6931813	0.9516802	2.90293	0.0	348	12	12	4.9166665	3	4	3	1	0	4988	0	0	2020-02-29_154600
13	5000	3922	708	0	356	0	14	0	0.8098844	1.097813170813169	3.0202062	0.0	14.0	14.0	0.8098844	1.0978131	3.0202062	0.0	370	14	14	4.428571	3	5	3	1	1	4986	0	0	2020-02-29_154601
13	5000	3890	711	0	381	0	18	0	0.70393986	0.9905758782370973	3.0202062	0.0	18.0	18.0	0.70393986	0.99057585	3.0202062	0.0	399	18	18	4.1666665	3	5	6	2	1	4982	0	0	2020-02-29_154601
14	5000	3856	724	0	398	0	22	0	0.8962265	1.2405916435312028	3.735855	0.0	22.0	22.0	0.8962265	1.2405916	3.735855	0.0	420	22	22	4.1363635	4	6	8	2	1	4978	0	0	2020-02-29_154602
14	5000	3813	749	0	412	0	26	0	1.0249188	1.2726848226750531	3.735855	0.0	26.0	26.0	1.0249188	1.2726848	3.735855	0.0	438	26	26	3.8846154	4	8	10	2	1	4974	0	0	2020-02-29_154602
14	5000	3780	756	0	438	0	26	0	1.0249188	1.2726848226750531	3.735855	0.0	26.0	26.0	1.0249188	1.2726848	3.735855	0.0	464	26	26	3.8846154	4	8	10	2	1	4974	0	0	2020-02-29_154602
15	5000	3735	770	0	466	0	29	0	1.1718233	1.4317959939247609	4.7893085	0.0	29.0	29.0	1.1718233	1.431796	4.7893085	0.0	495	29	29	4.2413793	5	9	11	2	1	4971	0	0	2020-02-29_154603
15	5000	3703	769	0	494	0	33	0	1.1588776	1.4900972595730322	4.7893085	0.0	33.0	33.0	1.1588776	1.4900973	4.7893085	0.0	528	34	34	4.0	5	9	13	4	2	4967	0	1	2020-02-29_154603
15	5000	3667	771	0	524	0	37	0	1.2062693	1.5917229570883848	5.397682	0.0	37.0	37.0	1.2062693	1.591723	5.397682	0.0	562	38	38	3.7837837	6	9	13	5	3	4963	0	1	2020-02-29_154604
16	5000	3626	785	0	546	0	42	0	1.2322402	1.579972950909049	5.397682	0.0	42.0	42.0	1.2322402	1.579973	5.397682	0.0	589	43	43	3.5238094	6	10	15	5	4	4958	0	1	2020-02-29_154604
16	5000	3578	796	0	578	0	47	0	1.4126344	1.7315877564300297	6.1242795	0.0	47.0	47.0	1.4126344	1.7315878	6.1242795	0.0	626	48	48	3.531915	7	11	18	5	4	4953	0	1	2020-02-29_154605
16	5000	3537	801	0	610	0	51	0	1.5671668	1.8400949359327194	6.1242795	0.0	51.0	51.0	1.5671668	1.8400949	6.1242795	0.0	662	52	52	3.5686274	7	12	20	6	4	4949	0	1	2020-02-29_154605
17	5000	3501	797	0	639	0	62	0	1.5934377	1.8193094002820047	6.1242795	0.0	62.0	62.0	1.5934377	1.8193094	6.1242795	0.0	702	63	63	3.3225806	7	14	25	7	7	4938	0	1	2020-02-29_154606
17	5000	3450	813	0	665	0	71	0	1.8204188	2.0016644227806473	7.276169	0.0	71.0	71.0	1.8204188	2.0016644	7.276169	0.0	737	72	72	3.3943663	8	17	27	9	8	4929	0	1	2020-02-29_154606
17	5000	3395	832	0	695	0	77	0	1.9521769	2.080456451253605	7.5231876	0.0	77.0	77.0	1.9521769	2.0804565	7.5231876	0.0	773	78	78	3.2467532	9	18	27	9	9	4923	0	1	2020-02-29_154607
18	5000	3355	842	0	714	0	88	0	1.9523712	2.1358736867239245	7.9581604	0.0	88.0	88.0	1.9523712	2.1358738	7.9581604	0.0	803	89	89	3.1931818	10	19	30	14	9	4912	0	1	2020-02-29_154607
18	5000	3325	836	0	743	0	95	0	2.1284928	2.341798300340997	8.035678	0.0	95.0	95.0	2.1284928	2.3417983	8.035678	0.0	839	96	96	3.2631578	12	20	33	15	9	4905	0	1	2020-02-29_154608
18	5000	3283	833	0	781	0	102	0	2.2284973	2.4357588002037014	8.389653	0.0	102.0	102.0	2.2284973	2.4357588	8.389653	0.0	884	103	103	3.2156863	12	22	33	18	10	4898	0	1	2020-02-29_154608
19	5000	3242	833	0	812	0	112	0	2.2414515	2.4909754948032807	8.511984	0.0	112.0	112.0	2.2414515	2.4909754	8.511984	0.0	925	113	113	3.1607144	12	25	35	20	12	4888	0	1	2020-02-29_154609
19	5000	3204	840	0	823	0	132	0	2.4497046	2.5650625674106755	9.182867	0.0	132.0	132.0	2.4497046	2.5650625	9.182867	0.0	956	133	133	3.0	13	28	41	24	18	4868	0	1	2020-02-29_154609
19	5000	3178	829	0	843	0	149	0	2.4546573	2.4986616366908128	9.182867	0.0	149.0	149.0	2.4546573	2.4986615	9.182867	0.0	993	150	150	2.8255033	13	29	46	26	26	4851	0	1	2020-02-29_154610
20	5000	3138	842	0	859	0	160	0	2.499759	2.6048607981972127	9.99648	0.0	160.0	160.0	2.499759	2.6048608	9.99648	0.0	1020	161	161	2.725	15	29	48	28	28	4840	0	1	2020-02-29_154610
20	5000	3097	851	0	870	0	181	0	2.5807276	2.666811958964317	10.230159	0.0	181.0	181.0	2.5807276	2.666812	10.230159	0.0	1052	182	182	2.6132596	16	31	48	36	35	4819	0	1	2020-02-29_154611
20	5000	3053	848	0	900	0	198	0	2.712209	2.724647439670261	10.464627	0.0	198.0	198.0	2.712209	2.7246475	10.464627	0.0	1099	199	199	2.5353534	17	32	50	41	39	4802	0	1	2020-02-29_154611
21	5000	3011	859	0	911	0	218	0	2.7620876	2.771974419463395	10.9976225	0.0	218.0	218.0	2.7620876	2.7719743	10.9976225	0.0	1130	219	219	2.4357798	18	34	52	51	42	4782	0	1	2020-02-29_154612
21	5000	2972	859	0	929	0	239	0	2.830401	2.819354034460883	10.9976225	0.0	239.0	239.0	2.830401	2.819354	10.9976225	0.0	1169	240	240	2.3263597	18	37	58	55	47	4761	0	1	2020-02-29_154612
21	5000	2931	868	0	939	0	261	0	2.9128373	2.885751440869259	10.9976225	0.0	261.0	261.0	2.9128373	2.8857515	10.9976225	0.0	1201	262	262	2.302682	18	40	63	63	49	4739	0	1	2020-02-29_154613
22	5000	2892	873	0	954	0	279	0	2.925955	2.886123699135896	10.9976225	0.0	279.0	279.0	2.925955	2.8861237	10.9976225	0.0	1235	281	281	2.2365592	18	41	66	69	53	4721	0	2	2020-02-29_154613
22	5000	2860	868	0	972	0	298	0	2.9994795	2.900354949012488	10.9976225	0.0	298.0	298.0	2.9994795	2.9003549	10.9976225	0.0	1272	300	300	2.2114093	18	45	71	73	58	4702	0	2	2020-02-29_154614
22	5000	2832	846	0	1002	0	316	0	3.0105925	2.9261798663495537	12.3851	0.0	316.0	316.0	3.0105925	2.92618	12.3851	0.0	1322	320	320	2.1835444	19	48	74	77	64	4684	0	4	2020-02-29_154614
23	5000	2787	842	0	1018	0	348	0	3.1740665	3.011548226720401	12.941452	0.0	348.0	348.0	3.1740665	3.0115483	12.941452	0.0	1371	353	353	2.1982758	20	49	80	90	72	4652	0	5	2020-02-29_154615
23	5000	2752	841	0	1035	0	367	0	3.2430809	3.050323100251869	12.941452	0.0	367.0	367.0	3.2430809	3.050323	12.941452	0.0	1407	372	372	2.1961854	20	49	83	97	77	4633	0	5	2020-02-29_154616
23	5000	2717	839	0	1044	0	395	0	3.2758882	3.014330175842816	12.941452	0.0	395.0	395.0	3.2758882	3.0143301	12.941452	0.0	1444	400	400	2.121519	20	51	90	104	82	4605	0	5	2020-02-29_154616
24	5000	2683	836	0	1059	0	417	0	3.368724	3.0231042328334765	12.941452	0.0	417.0	417.0	3.368724	3.0231042	12.941452	0.0	1481	422	422	2.088729	20	52	97	111	87	4583	0	5	2020-02-29_154616
24	5000	2640	846	0	1073	0	434	2	3.437814	3.046884859509288	12.941452	0.0	434.0	434.0	3.437814	3.0468848	12.941452	0.0	1514	441	441	2.0691245	20	55	98	115	95	4566	0	5	2020-02-29_154617
24	5000	2604	847	0	1083	0	458	3	3.5474825	3.0928751932068637	12.941452	0.0	458.0	458.0	3.5474825	3.0928752	12.941452	0.0	1549	466	466	2.0218341	20	55	99	126	101	4542	0	5	2020-02-29_154618
25	5000	2578	833	0	1091	0	488	4	3.683448	3.177695060163222	13.587504	0.0	488.0	488.0	3.683448	3.177695	13.587504	0.0	1589	498	498	2.0389345	20	57	107	133	107	4512	0	6	2020-02-29_154618
25	5000	2552	827	0	1089	0	517	6	3.8045735	3.250827683912693	13.587504	0.0	517.0	517.0	3.8045735	3.2508278	13.587504	0.0	1621	532	532	1.9941972	20	58	115	142	115	4483	0	9	2020-02-29_154619
25	5000	2519	821	0	1098	0	545	6	3.95331	3.3224499094612256	14.081011	0.0	545.0	545.0	3.95331	3.32245	14.081011	0.0	1660	562	562	1.9779817	20	60	122	150	121	4455	0	11	2020-02-29_154619
26	5000	2485	812	0	1112	0	572	7	4.04007	3.3521067926515737	14.081011	0.0	572.0	572.0	4.04007	3.3521068	14.081011	0.0	1703	591	591	1.9405594	20	61	126	156	130	4428	0	12	2020-02-29_154620
26	5000	2454	816	0	1101	0	608	8	4.173641	3.4123178733879658	14.081011	0.0	608.0	608.0	4.173641	3.412318	14.081011	0.0	1730	629	629	1.9194078	20	62	136	162	141	4392	0	13	2020-02-29_154620
26	5000	2432	802	0	1102	0	641	8	4.247979	3.411538314852415	14.081011	0.0	641.0	641.0	4.247979	3.4115384	14.081011	0.0	1766	664	664	1.8861154	20	64	140	170	149	4359	0	15	2020-02-29_154621
27	5000	2408	792	0	1097	0	674	11	4.344732	3.4240758776858176	14.081011	0.0	674.0	674.0	4.344732	3.4240758	14.081011	0.0	1800	703	703	1.8590504	20	66	147	179	160	4326	0	18	2020-02-29_154621
27	5000	2376	787	0	1098	0	709	12	4.4525833	3.437434386580832	14.081011	0.0	709.0	709.0	4.4525833	3.4374344	14.081011	0.0	1837	739	739	1.842031	20	68	152	186	171	4291	0	18	2020-02-29_154622
27	5000	2351	780	0	1094	0	743	13	4.528665	3.4638088190211946	14.91384	0.0	743.0	743.0	4.528665	3.4638088	14.91384	0.0	1869	775	775	1.8156124	20	71	160	197	180	4257	0	19	2020-02-29_154622
28	5000	2321	780	0	1092	0	773	14	4.560488	3.4622362167190914	14.91384	0.0	773.0	773.0	4.560488	3.4622362	14.91384	0.0	1899	807	807	1.7723156	20	71	164	202	189	4227	0	20	2020-02-29_154623
28	5000	2302	759	0	1096	0	805	17	4.617922	3.5056383493611016	14.91384	0.0	805.0	805.0	4.617922	3.5056384	14.91384	0.0	1939	843	843	1.7490684	20	73	171	209	198	4195	0	21	2020-02-29_154623
28	5000	2284	744	0	1082	0	851	18	4.670857	3.5299954506734004	16.340803	0.0	851.0	851.0	4.670857	3.5299954	16.340803	0.0	1972	890	890	1.6956521	20	76	177	221	212	4149	0	21	2020-02-29_154624
29	5000	2263	728	0	1081	0	883	23	4.7711215	3.5728467632310057	16.340803	0.0	883.0	883.0	4.7711215	3.5728467	16.340803	0.0	2009	928	928	1.6477916	20	77	181	238	219	4117	0	22	2020-02-29_154624
29	5000	2242	702	0	1097	0	906	28	4.883955	3.6259574941004806	16.340803	0.0	906.0	906.0	4.883955	3.6259575	16.340803	0.0	2056	959	959	1.6236203	20	79	186	246	228	4094	0	25	2020-02-29_154625
29	5000	2218	690	0	1098	0	931	35	5.001862	3.6987393319303874	17.870823	0.0	931.0	931.0	5.001862	3.6987393	17.870823	0.0	2092	994	994	1.5993556	20	81	190	253	241	4069	0	28	2020-02-29_154625
30	5000	2194	677	0	1105	0	958	38	5.043293	3.7141986852447895	17.870823	0.0	958.0	958.0	5.043293	3.7141986	17.870823	0.0	2129	1024	1024	1.5678496	20	82	193	263	249	4042	0	28	2020-02-29_154626
30	5000	2167	678	0	1098	0	985	44	5.1004224	3.732458668382229	17.870823	0.0	985.0	985.0	5.1004224	3.7324586	17.870823	0.0	2155	1057	1057	1.5472081	20	82	195	273	258	4015	0	28	2020-02-29_154626
30	5000	2141	675	0	1084	0	1022	48	5.2173095	3.7932539890574803	18.538813	0.0	1022.0	1022.0	5.2173095	3.793254	18.538813	0.0	2184	1100	1100	1.5283757	20	84	202	285	268	3978	0	30	2020-02-29_154627
31	5000	2111	668	0	1088	0	1049	53	5.2303586	3.8107714877659897	18.538813	0.0	1049.0	1049.0	5.2303586	3.8107715	18.538813	0.0	2221	1133	1133	1.5195425	20	84	210	293	273	3951	0	31	2020-02-29_154627
31	5000	2090	653	0	1086	0	1081	58	5.3204293	3.8401875928912887	18.538813	0.0	1081.0	1081.0	5.3204293	3.8401875	18.538813	0.0	2257	1171	1171	1.5041628	20	86	212	301	288	3919	0	32	2020-02-29_154628
31	5000	2066	647	0	1081	0	1111	63	5.3571134	3.8470960490029236	18.538813	0.0	1111.0	1111.0	5.3571134	3.847096	18.538813	0.0	2287	1206	1206	1.4725473	20	87	216	308	300	3889	0	32	2020-02-29_154628
32	5000	2043	637	0	1083	0	1130	73	5.403872	3.872800017938297	18.538813	0.0	1130.0	1130.0	5.403872	3.8728	18.538813	0.0	2320	1237	1237	1.4309734	20	87	223	313	309	3870	0	34	2020-02-29_154629
32	5000	2026	628	0	1069	0	1160	82	5.4435515	3.899470068311804	18.538813	0.0	1160.0	1160.0	5.4435515	3.89947	18.538813	0.0	2346	1277	1277	1.4224138	20	88	229	324	313	3840	0	35	2020-02-29_154629
32	5000	2000	621	0	1054	0	1194	94	5.5564375	3.9260167596880016	20.576622	0.0	1194.0	1194.0	5.5564375	3.9260168	20.576622	0.0	2379	1325	1325	1.4011725	20	89	232	340	330	3806	0	37	2020-02-29_154629
33	5000	1986	605	0	1035	0	1238	98	5.64376	3.9439803792221704	20.576622	0.0	1238.0	1238.0	5.64376	3.9439805	20.576622	0.0	2409	1374	1374	1.3659128	20	90	237	350	342	3762	0	38	2020-02-29_154630
33	5000	1964	598	0	1027	0	1261	112	5.7120566	3.9742318088863615	20.576622	0.0	1261.0	1261.0	5.7120566	3.9742317	20.576622	0.0	2438	1411	1411	1.3362411	20	90	244	357	352	3739	0	38	2020-02-29_154630
33	5000	1951	577	0	1027	0	1278	125	5.817789	3.9892275712210545	20.576622	0.0	1278.0	1278.0	5.817789	3.9892275	20.576622	0.0	2472	1445	1445	1.299687	20	91	247	365	361	3722	0	42	2020-02-29_154631
34	5000	1944	553	0	1020	0	1301	139	5.8648667	4.000160690894619	20.576622	0.0	1301.0	1301.0	5.8648667	4.0001607	20.576622	0.0	2503	1483	1483	1.2697924	20	92	249	374	372	3699	0	43	2020-02-29_154631
34	5000	1932	549	0	1003	0	1326	145	5.910919	4.014137319043495	20.576622	0.0	1326.0	1326.0	5.910919	4.0141373	20.576622	0.0	2519	1516	1516	1.2579186	20	93	252	378	379	3674	0	45	2020-02-29_154632
34	5000	1915	541	0	993	0	1341	164	5.9854074	4.040745869515533	20.576622	0.0	1341.0	1341.0	5.9854074	4.0407457	20.576622	0.0	2544	1551	1551	1.2505593	20	93	253	389	386	3659	0	46	2020-02-29_154632
35	5000	1905	517	0	989	0	1361	179	6.059125	4.041631062668698	20.576622	0.0	1361.0	1361.0	6.059125	4.041631	20.576622	0.0	2578	1589	1589	1.247612	20	93	258	396	397	3639	0	49	2020-02-29_154633
35	5000	1889	501	0	987	0	1371	198	6.09306	4.055255240087344	20.576622	0.0	1371.0	1371.0	6.09306	4.0552554	20.576622	0.0	2610	1623	1623	1.2253829	20	94	259	403	401	3629	0	54	2020-02-29_154633
35	5000	1881	472	0	983	0	1386	220	6.1982875	4.06846954738607	20.576622	0.0	1386.0	1386.0	6.1982875	4.0684695	20.576622	0.0	2647	1664	1664	1.2092352	20	94	268	410	406	3614	0	58	2020-02-29_154634
36	5000	1871	459	0	964	0	1409	235	6.2743926	4.073876049225495	20.576622	0.0	1409.0	1409.0	6.2743926	4.073876	20.576622	0.0	2670	1706	1706	1.2022711	20	94	270	421	421	3591	0	62	2020-02-29_154634
36	5000	1862	449	0	958	0	1417	250	6.3184586	4.071127313926841	20.576622	0.0	1417.0	1417.0	6.3184586	4.0711274	20.576622	0.0	2689	1731	1731	1.1968949	20	94	273	426	424	3583	0	64	2020-02-29_154635
36	5000	1853	429	0	950	0	1432	271	6.389612	4.060642463325948	20.576622	0.0	1432.0	1432.0	6.389612	4.0606422	20.576622	0.0	2718	1768	1768	1.1794692	20	94	278	431	430	3568	0	65	2020-02-29_154635
37	5000	1843	417	0	940	0	1438	291	6.4405847	4.063890893958406	20.576622	0.0	1438.0	1438.0	6.4405847	4.063891	20.576622	0.0	2740	1800	1800	1.1717664	20	94	278	438	439	3562	0	71	2020-02-29_154636
37	5000	1827	407	0	929	0	1454	309	6.527158	4.101590169177505	20.576622	0.0	1454.0	1454.0	6.527158	4.10159	20.576622	0.0	2766	1837	1837	1.156121	20	94	282	447	447	3546	0	74	2020-02-29_154636
37	5000	1819	394	0	915	0	1471	326	6.5639706	4.099704983029386	20.576622	0.0	1471.0	1471.0	6.5639706	4.099705	20.576622	0.0	2787	1872	1872	1.14276	20	94	287	451	460	3529	0	75	2020-02-29_154637
38	5000	1807	384	0	906	0	1478	347	6.595727	4.118278112860782	20.576622	0.0	1478.0	1478.0	6.595727	4.118278	20.576622	0.0	2809	1903	1903	1.1414073	20	94	290	452	467	3522	0	78	2020-02-29_154637
38	5000	1801	370	0	890	0	1484	374	6.624693	4.110694818354731	20.576622	0.0	1484.0	1484.0	6.624693	4.110695	20.576622	0.0	2829	1939	1939	1.1226416	20	96	292	459	474	3516	0	81	2020-02-29_154638
38	5000	1790	369	0	866	0	1495	397	6.6656375	4.112929746673801	20.576622	0.0	1495.0	1495.0	6.6656375	4.11293	20.576622	0.0	2841	1975	1975	1.09699	20	96	294	467	477	3505	0	83	2020-02-29_154638
39	5000	1779	358	0	853	0	1510	415	6.718361	4.119546695696911	20.576622	0.0	1510.0	1510.0	6.718361	4.119547	20.576622	0.0	2863	2010	2010	1.0874172	20	97	294	473	488	3490	0	85	2020-02-29_154639
39	5000	1768	348	0	828	0	1528	441	6.7924614	4.104747414850478	20.576622	0.0	1528.0	1528.0	6.7924614	4.1047473	20.576622	0.0	2884	2056	2056	1.0739529	20	98	298	481	498	3472	0	87	2020-02-29_154639
39	5000	1753	347	0	807	0	1539	466	6.839337	4.125544194246578	20.576622	0.0	1539.0	1539.0	6.839337	4.125544	20.576622	0.0	2900	2093	2093	1.0623782	20	98	301	485	509	3461	0	88	2020-02-29_154640
40	5000	1743	334	0	791	0	1551	492	6.877464	4.146401115656089	20.576622	0.0	1551.0	1551.0	6.877464	4.146401	20.576622	0.0	2923	2132	2132	1.030303	20	98	304	495	515	3449	0	89	2020-02-29_154640
40	5000	1735	320	0	787	0	1545	523	6.908601	4.161724414681943	20.576622	0.0	1545.0	1551.0	6.877464	4.146401	20.576622	0.0	2945	2158	2158	1.018123	20	98	307	497	522	3455	0	90	2020-02-29_154641
40	5000	1727	313	0	773	0	1541	554	6.9634104	4.168635449987511	20.576622	0.0	1541.0	1551.0	6.877464	4.146401	20.576622	0.0	2960	2187	2187	1.0110317	20	98	309	502	530	3459	0	92	2020-02-29_154641
41	5000	1716	307	0	752	0	1549	581	7.0170655	4.193580198758914	20.576622	0.0	1549.0	1551.0	6.877464	4.146401	20.576622	0.0	2977	2225	2225	0.99548095	20	98	314	507	537	3451	0	95	2020-02-29_154642
41	5000	1703	302	0	737	0	1551	609	7.046217	4.205769100727915	20.576622	0.0	1551.0	1551.0	6.877464	4.146401	20.576622	0.0	2995	2258	2258	0.96711797	20	98	318	509	546	3449	0	98	2020-02-29_154642
41	5000	1693	298	0	722	0	1544	641	7.096093	4.208672588509991	20.576622	0.0	1544.0	1551.0	6.877464	4.146401	20.576622	0.0	3009	2287	2287	0.94948184	20	98	318	513	555	3456	0	102	2020-02-29_154643
42	5000	1684	294	0	700	0	1548	670	7.1262927	4.225718302865313	20.576622	0.0	1548.0	1551.0	6.877464	4.146401	20.576622	0.0	3022	2322	2322	0.9263566	20	98	320	520	562	3452	0	104	2020-02-29_154643
42	5000	1677	288	0	688	0	1537	704	7.127781	4.23760997888313	20.576622	0.0	1537.0	1551.0	6.877464	4.146401	20.576622	0.0	3035	2347	2347	0.8932986	20	98	320	526	566	3463	0	106	2020-02-29_154644
42	5000	1667	284	0	669	0	1531	740	7.1815896	4.233384808405108	20.576622	0.0	1531.0	1551.0	6.877464	4.146401	20.576622	0.0	3049	2380	2380	0.8961463	20	98	323	529	573	3469	0	109	2020-02-29_154644
43	5000	1661	271	0	656	0	1524	777	7.233876	4.2289941812052625	20.576622	0.0	1524.0	1551.0	6.877464	4.146401	20.576622	0.0	3068	2412	2412	0.8871391	20	98	324	533	578	3476	0	111	2020-02-29_154645
43	5000	1653	259	0	649	0	1508	816	7.28686	4.250240543514494	20.576622	0.0	1508.0	1551.0	6.877464	4.146401	20.576622	0.0	3088	2439	2439	0.8786472	20	98	325	535	582	3492	0	115	2020-02-29_154645
43	5000	1644	251	0	632	0	1504	851	7.3373075	4.285040743443828	20.631538	0.0	1504.0	1551.0	6.877464	4.146401	20.576622	0.0	3105	2473	2473	0.8643617	20	98	327	538	587	3496	0	118	2020-02-29_154646
44	5000	1638	246	0	613	0	1495	886	7.359807	4.302281089591025	20.631538	0.0	1495.0	1551.0	6.877464	4.146401	20.576622	0.0	3116	2503	2503	0.86153847	20	98	327	542	594	3505	0	122	2020-02-29_154646
44	5000	1629	240	0	612	0	1478	916	7.398206	4.327029313307532	20.631538	0.0	1478.0	1551.0	6.877464	4.146401	20.576622	0.0	3131	2519	2519	0.84370774	20	98	327	543	600	3522	0	125	2020-02-29_154647
44	5000	1618	235	0	602	0	1467	951	7.4443054	4.331429112021322	22.396458	0.0	1467.0	1551.0	6.877464	4.146401	20.576622	0.0	3147	2545	2545	0.83435583	20	98	328	548	605	3533	0	127	2020-02-29_154647
45	5000	1608	237	0	576	0	1465	986	7.452925	4.3317098266126575	22.396458	0.0	1465.0	1551.0	6.877464	4.146401	20.576622	0.0	3155	2579	2579	0.82730377	20	98	328	549	614	3535	0	128	2020-02-29_154648
45	5000	1596	238	0	552	0	1462	1021	7.513007	4.351372925277592	22.396458	0.0	1462.0	1551.0	6.877464	4.146401	20.576622	0.0	3166	2614	2614	0.8125855	20	98	330	554	620	3538	0	131	2020-02-29_154648
45	5000	1591	231	0	530	0	1463	1051	7.535296	4.370362576036513	22.396458	0.0	1463.0	1551.0	6.877464	4.146401	20.576622	0.0	3178	2648	2648	0.8079289	20	98	331	559	627	3537	0	134	2020-02-29_154649
46	5000	1585	221	0	524	0	1455	1077	7.5658216	4.37595269865592	22.396458	0.0	1455.0	1551.0	6.877464	4.146401	20.576622	0.0	3194	2670	2670	0.7945017	20	98	331	561	632	3545	0	138	2020-02-29_154649
46	5000	1580	216	0	514	0	1439	1109	7.598423	4.394708763775844	22.396458	0.0	1439.0	1551.0	6.877464	4.146401	20.576622	0.0	3204	2690	2690	0.7783183	20	98	332	565	634	3561	0	142	2020-02-29_154650
46	5000	1577	211	0	494	0	1432	1141	7.660832	4.388526931087234	22.396458	0.0	1432.0	1551.0	6.877464	4.146401	20.576622	0.0	3212	2718	2718	0.78282124	20	98	333	569	638	3568	0	145	2020-02-29_154650
47	5000	1573	200	0	486	0	1415	1180	7.7451262	4.370276380654952	22.396458	0.0	1415.0	1551.0	6.877464	4.146401	20.576622	0.0	3227	2741	2741	0.77102476	20	98	333	571	644	3585	0	146	2020-02-29_154651
47	5000	1567	196	0	469	0	1402	1218	7.788086	4.394130624099652	22.396458	0.0	1402.0	1551.0	6.877464	4.146401	20.576622	0.0	3237	2768	2768	0.7524964	20	98	334	576	648	3598	0	148	2020-02-29_154651
47	5000	1565	185	0	461	0	1391	1248	7.846608	4.427392974197528	22.396458	0.0	1391.0	1551.0	6.877464	4.146401	20.576622	0.0	3250	2789	2789	0.7433501	20	98	336	577	652	3609	0	150	2020-02-29_154652
48	5000	1559	182	0	449	0	1379	1279	7.881335	4.446753940288213	22.396458	0.0	1379.0	1551.0	6.877464	4.146401	20.576622	0.0	3259	2810	2810	0.72661346	20	98	337	579	657	3621	0	152	2020-02-29_154652
48	5000	1553	179	0	438	0	1374	1304	7.9156823	4.458031878871239	22.396458	0.0	1374.0	1551.0	6.877464	4.146401	20.576622	0.0	3268	2830	2830	0.7125182	20	98	338	580	657	3626	0	152	2020-02-29_154653
48	5000	1547	182	0	430	0	1345	1341	7.921411	4.44521059479252	22.396458	0.0	1345.0	1551.0	6.877464	4.146401	20.576622	0.0	3271	2841	2841	0.7085502	20	98	338	580	659	3655	0	155	2020-02-29_154653
49	5000	1541	178	0	417	0	1331	1376	7.9429293	4.445715592650671	22.396458	0.0	1331.0	1551.0	6.877464	4.146401	20.576622	0.0	3281	2864	2864	0.70548457	20	98	338	582	666	3669	0	157	2020-02-29_154654
49	5000	1534	175	0	406	0	1308	1416	7.9096375	4.434072110757609	22.396458	0.0	1308.0	1551.0	6.877464	4.146401	20.576622	0.0	3291	2885	2885	0.69801223	20	98	339	583	667	3692	0	161	2020-02-29_154654
49	5000	1529	168	0	401	0	1292	1449	7.9133983	4.435446250509875	22.396458	0.0	1292.0	1551.0	6.877464	4.146401	20.576622	0.0	3303	2902	2902	0.68111455	20	98	339	584	670	3708	0	161	2020-02-29_154655
50	5000	1520	168	0	386	0	1273	1491	8.004073	4.4531035841042055	22.396458	0.0	1273.0	1551.0	6.877464	4.146401	20.576622	0.0	3312	2926	2926	0.67164177	20	98	339	586	676	3727	0	162	2020-02-29_154655
50	5000	1517	163	0	374	0	1247	1536	8.074616	4.460020488811696	22.396458	0.0	1247.0	1551.0	6.877464	4.146401	20.576622	0.0	3320	2946	2946	0.66960704	20	98	339	589	678	3753	0	163	2020-02-29_154656
50	5000	1512	163	0	365	0	1228	1566	8.1308565	4.460590088472368	22.396458	0.0	1228.0	1551.0	6.877464	4.146401	20.576622	0.0	3325	2960	2960	0.67019546	20	98	339	589	682	3772	0	166	2020-02-29_154656
51	5000	1510	158	0	354	0	1217	1591	8.151386	4.4838630835994335	22.396458	0.0	1217.0	1551.0	6.877464	4.146401	20.576622	0.0	3332	2978	2978	0.663106	20	98	339	590	684	3783	0	170	2020-02-29_154657
51	5000	1505	154	0	344	0	1206	1620	8.146991	4.496958446457454	22.396458	0.0	1206.0	1551.0	6.877464	4.146401	20.576622	0.0	3341	2997	2997	0.6509121	20	98	340	595	686	3794	0	171	2020-02-29_154657
51	5000	1503	153	0	335	0	1184	1651	8.210671	4.514589395535138	22.396458	0.0	1184.0	1551.0	6.877464	4.146401	20.576622	0.0	3344	3009	3009	0.6655405	20	98	340	595	686	3816	0	174	2020-02-29_154658
52	5000	1499	146	0	332	0	1159	1688	8.298699	4.565760453425739	22.396458	0.0	1159.0	1551.0	6.877464	4.146401	20.576622	0.0	3355	3023	3023	0.66781706	20	98	340	595	688	3841	0	176	2020-02-29_154658
52	5000	1496	143	0	326	0	1145	1712	8.327081	4.574344467142494	22.396458	0.0	1145.0	1551.0	6.877464	4.146401	20.576622	0.0	3361	3035	3035	0.6724891	20	98	340	596	691	3855	0	178	2020-02-29_154659
52	5000	1492	140	0	319	0	1108	1760	8.39257	4.58585618838956	22.396458	0.0	1108.0	1551.0	6.877464	4.146401	20.576622	0.0	3368	3049	3049	0.67960286	20	98	340	597	692	3892	0	181	2020-02-29_154659
53	5000	1488	136	0	308	0	1088	1796	8.440392	4.60432369372916	22.396458	0.0	1088.0	1551.0	6.877464	4.146401	20.576622	0.0	3376	3068	3068	0.671875	20	98	340	600	693	3912	0	184	2020-02-29_154700
53	5000	1486	131	0	295	0	1084	1820	8.491263	4.6543950219797505	23.829107	0.0	1084.0	1551.0	6.877464	4.146401	20.576622	0.0	3383	3088	3088	0.6697417	20	98	340	601	693	3916	0	184	2020-02-29_154700
53	5000	1485	122	0	288	0	1065	1855	8.5005045	4.656837375126912	23.829107	0.0	1065.0	1551.0	6.877464	4.146401	20.576622	0.0	3393	3105	3105	0.6544601	20	98	340	602	694	3935	0	185	2020-02-29_154701
54	5000	1483	117	0	284	0	1040	1891	8.546099	4.678105209400461	23.829107	0.0	1040.0	1551.0	6.877464	4.146401	20.576622	0.0	3400	3116	3116	0.64807695	20	98	340	603	695	3960	0	185	2020-02-29_154701
54	5000	1479	118	0	271	0	1025	1919	8.5676155	4.681966134517167	23.829107	0.0	1025.0	1551.0	6.877464	4.146401	20.576622	0.0	3403	3132	3132	0.6429268	20	98	340	604	696	3975	0	188	2020-02-29_154701
54	5000	1475	117	0	261	0	1011	1946	8.573058	4.690878095920956	23.829107	0.0	1011.0	1551.0	6.877464	4.146401	20.576622	0.0	3408	3147	3147	0.64886254	20	98	340	605	700	3989	0	190	2020-02-29_154702
55	5000	1472	115	0	258	0	981	1982	8.569138	4.685749998853739	23.829107	0.0	981.0	1551.0	6.877464	4.146401	20.576622	0.0	3413	3155	3155	0.6452599	20	98	340	605	700	4019	0	192	2020-02-29_154702
55	5000	1466	117	0	249	0	960	2014	8.554279	4.720520091740256	23.829107	0.0	960.0	1551.0	6.877464	4.146401	20.576622	0.0	3417	3168	3168	0.64166665	20	98	340	606	701	4040	0	194	2020-02-29_154703
55	5000	1460	113	0	247	0	940	2045	8.605079	4.747427996932609	23.829107	0.0	940.0	1551.0	6.877464	4.146401	20.576622	0.0	3427	3180	3180	0.6393617	20	98	340	606	706	4060	0	195	2020-02-29_154703
56	5000	1458	108	0	240	0	920	2076	8.63573	4.706490462645769	23.829107	0.0	920.0	1551.0	6.877464	4.146401	20.576622	0.0	3434	3194	3194	0.63152176	20	98	340	606	706	4080	0	198	2020-02-29_154704
56	5000	1456	105	0	235	0	898	2106	8.697406	4.714726431587207	23.829107	0.0	898.0	1551.0	6.877464	4.146401	20.576622	0.0	3439	3204	3204	0.610245	20	98	340	607	708	4102	0	200	2020-02-29_154704
56	5000	1454	101	0	232	0	881	2131	8.653237	4.73972614897582	23.829107	0.0	881.0	1551.0	6.877464	4.146401	20.576622	0.0	3445	3213	3213	0.61293983	20	98	340	608	709	4119	0	201	2020-02-29_154705
57	5000	1451	97	0	225	0	862	2162	8.717269	4.74603427174665	23.829107	0.0	862.0	1551.0	6.877464	4.146401	20.576622	0.0	3452	3227	3227	0.6102088	20	98	340	609	710	4138	0	203	2020-02-29_154705
57	5000	1447	94	0	221	0	850	2183	8.724951	4.733220630074092	23.829107	0.0	850.0	1551.0	6.877464	4.146401	20.576622	0.0	3459	3238	3238	0.6094118	20	98	340	609	712	4150	0	205	2020-02-29_154705
57	5000	1445	93	0	212	0	821	2223	8.828782	4.724897006088032	23.829107	0.0	821.0	1551.0	6.877464	4.146401	20.576622	0.0	3462	3250	3250	0.6090134	20	98	340	612	714	4179	0	206	2020-02-29_154706
58	5000	1442	92	0	206	0	803	2250	8.833186	4.7251434465866025	23.829107	0.0	803.0	1551.0	6.877464	4.146401	20.576622	0.0	3466	3260	3260	0.6052304	20	98	340	612	715	4197	0	207	2020-02-29_154706
58	5000	1438	89	0	205	0	784	2276	8.892886	4.725891973680674	23.829107	0.0	784.0	1551.0	6.877464	4.146401	20.576622	0.0	3473	3268	3268	0.625	20	98	341	613	715	4216	0	208	2020-02-29_154707
58	5000	1436	86	0	206	0	768	2294	8.879776	4.725063723179863	23.829107	0.0	768.0	1551.0	6.877464	4.146401	20.576622	0.0	3478	3272	3272	0.62369794	20	98	341	613	715	4232	0	210	2020-02-29_154707
59	5000	1433	82	0	203	0	752	2319	8.8873005	4.7313873633899695	23.829107	0.0	752.0	1551.0	6.877464	4.146401	20.576622	0.0	3485	3282	3282	0.61702126	20	98	341	613	717	4248	0	211	2020-02-29_154708
59	5000	1429	79	0	200	0	730	2347	8.946886	4.7701718511753946	23.829107	0.0	730.0	1551.0	6.877464	4.146401	20.576622	0.0	3492	3292	3292	0.6246575	20	98	341	613	720	4270	0	215	2020-02-29_154708
59	5000	1427	79	0	190	0	715	2373	8.883482	4.742862760176098	23.829107	0.0	715.0	1551.0	6.877464	4.146401	20.576622	0.0	3494	3304	3304	0.6111888	20	98	341	613	723	4285	0	216	2020-02-29_154708
60	5000	1423	82	0	183	0	700	2392	8.923304	4.7321080990566164	23.829107	0.0	700.0	1551.0	6.877464	4.146401	20.576622	0.0	3495	3312	3312	0.61142856	20	98	341	613	724	4300	0	220	2020-02-29_154709
60	5000	1419	83	0	177	0	684	2416	8.950254	4.7234758371102785	23.829107	0.0	684.0	1551.0	6.877464	4.146401	20.576622	0.0	3498	3321	3321	0.62134504	20	98	341	613	724	4316	0	221	2020-02-29_154709
60	5000	1416	78	0	181	0	669	2434	8.995633	4.767605929545612	23.829107	0.0	669.0	1551.0	6.877464	4.146401	20.576622	0.0	3506	3325	3325	0.60687596	20	98	341	614	725	4331	0	222	2020-02-29_154709
61	5000	1414	73	0	181	0	644	2465	9.025241	4.779276721133947	23.829107	0.0	644.0	1551.0	6.877464	4.146401	20.576622	0.0	3513	3332	3332	0.6040373	20	98	341	615	726	4356	0	223	2020-02-29_154710
61	5000	1411	74	0	174	0	629	2489	9.017072	4.796094203364228	23.829107	0.0	629.0	1551.0	6.877464	4.146401	20.576622	0.0	3515	3341	3341	0.6136725	20	98	341	616	726	4371	0	223	2020-02-29_154710
61	5000	1405	75	0	176	0	610	2510	9.063106	4.813923414698049	23.829107	0.0	610.0	1551.0	6.877464	4.146401	20.576622	0.0	3520	3344	3344	0.6131148	20	98	341	616	726	4390	0	224	2020-02-29_154711
62	5000	1402	75	0	167	0	601	2531	9.042755	4.8517755777987315	23.829107	0.0	601.0	1551.0	6.877464	4.146401	20.576622	0.0	3523	3356	3356	0.6239601	20	98	341	616	726	4399	0	224	2020-02-29_154711
62	5000	1399	73	0	167	0	586	2550	9.030943	4.876443502483153	23.829107	0.0	586.0	1551.0	6.877464	4.146401	20.576622	0.0	3528	3361	3361	0.6262799	20	98	341	616	728	4414	0	225	2020-02-29_154711
62	5000	1394	75	0	163	0	571	2570	9.038886	4.918536698055843	23.829107	0.0	571.0	1551.0	6.877464	4.146401	20.576622	0.0	3531	3368	3368	0.63047284	20	98	341	617	728	4429	0	227	2020-02-29_154712
63	5000	1392	70	0	161	0	560	2588	9.0354805	4.943275453962192	23.829107	0.0	560.0	1551.0	6.877464	4.146401	20.576622	0.0	3538	3377	3377	0.6339286	20	98	341	617	730	4440	0	229	2020-02-29_154712
63	5000	1390	68	0	159	0	540	2612	9.045868	4.9168710612253035	23.829107	0.0	540.0	1551.0	6.877464	4.146401	20.576622	0.0	3542	3383	3383	0.6388889	20	98	341	617	730	4460	0	231	2020-02-29_154712
63	5000	1386	71	0	149	0	527	2635	8.96208	4.944435560144641	23.829107	0.0	527.0	1551.0	6.877464	4.146401	20.576622	0.0	3543	3394	3394	0.63377607	20	98	341	617	730	4473	0	232	2020-02-29_154713
64	5000	1381	74	0	145	0	505	2659	9.003524	4.976202408295426	23.829107	0.0	505.0	1551.0	6.877464	4.146401	20.576622	0.0	3545	3400	3400	0.6277228	20	98	341	618	730	4495	0	236	2020-02-29_154713
64	5000	1380	71	0	145	0	492	2674	8.952351	4.977859112570834	23.829107	0.0	492.0	1551.0	6.877464	4.146401	20.576622	0.0	3549	3404	3404	0.62601626	20	98	341	618	730	4508	0	238	2020-02-29_154713
64	5000	1380	62	0	150	0	479	2691	9.019224	4.915619862645321	23.829107	0.0	479.0	1551.0	6.877464	4.146401	20.576622	0.0	3558	3408	3408	0.6242171	20	98	341	618	730	4521	0	238	2020-02-29_154714
65	5000	1378	63	0	146	0	468	2706	9.056407	4.936871452402708	23.829107	0.0	468.0	1551.0	6.877464	4.146401	20.576622	0.0	3559	3413	3413	0.6388889	20	98	341	618	730	4532	0	239	2020-02-29_154714
65	5000	1377	59	0	147	0	458	2720	9.05768	4.914597135004013	23.829107	0.0	458.0	1551.0	6.877464	4.146401	20.576622	0.0	3564	3417	3417	0.6375546	20	98	341	618	730	4542	0	239	2020-02-29_154714
65	5000	1374	59	0	139	0	453	2733	9.16975	4.9494956405008494	23.829107	0.0	453.0	1551.0	6.877464	4.146401	20.576622	0.0	3567	3428	3428	0.66445917	20	98	341	618	731	4547	0	242	2020-02-29_154715
66	5000	1371	56	0	139	0	437	2755	9.089653	4.937644666652915	23.829107	0.0	437.0	1551.0	6.877464	4.146401	20.576622	0.0	3573	3434	3434	0.65217394	20	98	341	618	732	4563	0	242	2020-02-29_154715
66	5000	1367	58	0	136	0	425	2771	9.08508	4.92893141859361	23.829107	0.0	425.0	1551.0	6.877464	4.146401	20.576622	0.0	3575	3439	3439	0.6517647	20	98	341	618	732	4575	0	243	2020-02-29_154715
66	5000	1365	58	0	132	0	413	2789	9.052088	4.90969552706245	23.829107	0.0	413.0	1551.0	6.877464	4.146401	20.576622	0.0	3577	3445	3445	0.6246973	20	98	341	618	733	4587	0	243	2020-02-29_154716
67	5000	1362	58	0	128	0	401	2808	8.950301	4.945469472602511	23.829107	0.0	401.0	1551.0	6.877464	4.146401	20.576622	0.0	3580	3452	3452	0.62094766	20	98	341	618	734	4599	0	243	2020-02-29_154716
67	5000	1360	57	0	124	0	389	2824	8.976574	4.972013157735832	23.829107	0.0	389.0	1551.0	6.877464	4.146401	20.576622	0.0	3583	3459	3459	0.6375321	20	98	341	618	735	4611	0	246	2020-02-29_154716
67	5000	1352	60	0	126	0	375	2839	9.011127	4.961071102716232	23.829107	0.0	375.0	1551.0	6.877464	4.146401	20.576622	0.0	3588	3462	3462	0.65066665	20	98	341	618	735	4625	0	248	2020-02-29_154717
68	5000	1351	57	0	126	0	366	2852	8.998454	4.979774001788306	23.829107	0.0	366.0	1551.0	6.877464	4.146401	20.576622	0.0	3592	3466	3466	0.65847	20	98	341	618	735	4634	0	248	2020-02-29_154717
68	5000	1347	57	0	123	0	359	2864	8.942071	4.9850805853449165	23.829107	0.0	359.0	1551.0	6.877464	4.146401	20.576622	0.0	3596	3473	3473	0.6545961	20	98	341	618	736	4641	0	250	2020-02-29_154717
68	5000	1344	56	0	121	0	360	2869	8.937453	5.006648792856332	23.829107	0.0	360.0	1551.0	6.877464	4.146401	20.576622	0.0	3600	3479	3479	0.6472222	20	98	341	618	736	4640	0	250	2020-02-29_154718
69	5000	1341	59	0	115	0	359	2875	8.931279	5.011858039519953	23.829107	0.0	359.0	1551.0	6.877464	4.146401	20.576622	0.0	3600	3485	3485	0.62952644	20	98	341	618	737	4641	0	251	2020-02-29_154718
69	5000	1339	59	0	110	0	353	2888	8.947305	4.976367030354653	23.829107	0.0	353.0	1551.0	6.877464	4.146401	20.576622	0.0	3602	3492	3492	0.6345609	20	98	341	618	737	4647	0	251	2020-02-29_154718
69	5000	1335	62	0	109	0	342	2901	8.877212	4.919465362219074	21.621353	0.0	342.0	1551.0	6.877464	4.146401	20.576622	0.0	3603	3494	3494	0.62865496	20	98	341	618	737	4658	0	251	2020-02-29_154718
70	5000	1333	59	0	113	0	329	2913	8.767509	4.88588633716367	21.621353	0.0	329.0	1551.0	6.877464	4.146401	20.576622	0.0	3608	3495	3495	0.6261398	20	98	341	618	738	4671	0	253	2020-02-29_154719
70	5000	1333	57	0	110	0	322	2925	8.761554	4.984035564093658	21.621353	0.0	322.0	1551.0	6.877464	4.146401	20.576622	0.0	3610	3500	3500	0.636646	20	98	341	618	738	4678	0	253	2020-02-29_154719
70	5000	1332	56	0	105	0	317	2937	8.710223	5.026794735586555	21.621353	0.0	317.0	1551.0	6.877464	4.146401	20.576622	0.0	3612	3507	3507	0.62776023	20	98	341	618	738	4683	0	253	2020-02-29_154719
71	5000	1330	57	0	100	0	312	2947	8.775902	4.993598082025582	21.621353	0.0	312.0	1551.0	6.877464	4.146401	20.576622	0.0	3613	3513	3513	0.6474359	20	98	341	618	739	4688	0	254	2020-02-29_154720
71	5000	1328	57	0	100	0	307	2954	8.709877	4.970648253012456	21.621353	0.0	307.0	1551.0	6.877464	4.146401	20.576622	0.0	3615	3515	3515	0.64495116	20	98	341	618	739	4693	0	254	2020-02-29_154720
71	5000	1325	57	0	98	0	300	2966	8.777073	4.9516543542654725	21.621353	0.0	300.0	1551.0	6.877464	4.146401	20.576622	0.0	3618	3520	3520	0.64666665	20	98	341	618	739	4700	0	254	2020-02-29_154720
72	5000	1323	55	0	98	0	293	2976	8.80902	4.971726203960105	21.621353	0.0	293.0	1551.0	6.877464	4.146401	20.576622	0.0	3622	3524	3524	0.665529	20	98	341	618	739	4707	0	255	2020-02-29_154720
72	5000	1322	55	0	95	0	281	2990	8.859458	5.019712689753359	21.621353	0.0	281.0	1551.0	6.877464	4.146401	20.576622	0.0	3623	3528	3528	0.6619217	20	98	341	618	739	4719	0	257	2020-02-29_154721
72	5000	1320	54	0	94	0	277	2997	8.715087	5.060510126567169	21.621353	0.0	277.0	1551.0	6.877464	4.146401	20.576622	0.0	3626	3532	3532	0.66064984	20	98	341	618	740	4723	0	258	2020-02-29_154721
73	5000	1320	50	0	92	0	268	3012	8.754102	5.014421265089252	21.621353	0.0	268.0	1551.0	6.877464	4.146401	20.576622	0.0	3630	3538	3538	0.6567164	20	98	341	618	740	4732	0	258	2020-02-29_154721
73	5000	1317	50	0	91	0	263	3019	8.826067	4.9859857617238825	21.621353	0.0	263.0	1551.0	6.877464	4.146401	20.576622	0.0	3633	3542	3542	0.65779465	20	98	341	619	740	4737	0	260	2020-02-29_154722
73	5000	1316	48	0	93	0	253	3030	8.854859	4.974436642748576	21.621353	0.0	253.0	1551.0	6.877464	4.146401	20.576622	0.0	3636	3543	3543	0.6679842	20	98	341	619	740	4747	0	260	2020-02-29_154722
74	5000	1315	48	0	92	0	247	3038	8.938969	4.9822637696641285	21.621353	0.0	247.0	1551.0	6.877464	4.146401	20.576622	0.0	3637	3545	3545	0.68016195	20	98	341	619	740	4753	0	260	2020-02-29_154722
74	5000	1314	47	0	90	0	240	3049	8.889969	4.954222548511589	21.621353	0.0	240.0	1551.0	6.877464	4.146401	20.576622	0.0	3639	3549	3549	0.7083333	20	98	341	619	740	4760	0	260	2020-02-29_154722
74	5000	1312	47	0	83	0	239	3058	8.934315	4.963973142343757	21.621353	0.0	239.0	1551.0	6.877464	4.146401	20.576622	0.0	3641	3558	3558	0.71548116	20	98	341	619	740	4761	0	261	2020-02-29_154723
75	5000	1311	46	0	84	0	231	3067	8.958166	4.99624072851142	21.621353	0.0	231.0	1551.0	6.877464	4.146401	20.576622	0.0	3643	3559	3559	0.7229437	20	98	341	619	740	4769	0	261	2020-02-29_154723
75	5000	1307	48	0	81	0	229	3074	8.896874	4.916672830523922	21.621353	0.0	229.0	1551.0	6.877464	4.146401	20.576622	0.0	3645	3564	3564	0.7248908	20	98	341	619	741	4771	0	261	2020-02-29_154723
75	5000	1306	48	0	79	0	225	3081	8.805959	4.975926812262336	21.621353	0.0	225.0	1551.0	6.877464	4.146401	20.576622	0.0	3646	3567	3567	0.72888887	20	98	341	619	741	4775	0	261	2020-02-29_154723
76	5000	1304	50	0	73	0	226	3085	8.771054	4.999695768637395	23.717964	0.0	226.0	1551.0	6.877464	4.146401	20.576622	0.0	3646	3573	3573	0.7345133	20	98	341	619	742	4774	0	262	2020-02-29_154724
76	5000	1303	49	0	73	0	218	3095	8.663575	5.044015363592698	23.717964	0.0	218.0	1551.0	6.877464	4.146401	20.576622	0.0	3648	3575	3575	0.7293578	20	98	341	619	742	4782	0	262	2020-02-29_154724
76	5000	1302	48	0	72	0	215	3101	8.617475	5.038614131881416	23.717964	0.0	215.0	1551.0	6.877464	4.146401	20.576622	0.0	3650	3578	3578	0.7116279	20	98	341	619	742	4785	0	262	2020-02-29_154724
77	5000	1301	47	0	72	0	213	3105	8.625134	5.069133980126357	23.717964	0.0	213.0	1551.0	6.877464	4.146401	20.576622	0.0	3652	3580	3580	0.73239434	20	98	341	619	742	4787	0	262	2020-02-29_154724
77	5000	1300	45	0	72	0	210	3110	8.601002	5.096423237494491	23.717964	0.0	210.0	1551.0	6.877464	4.146401	20.576622	0.0	3655	3583	3583	0.72380954	20	98	341	619	742	4790	0	263	2020-02-29_154725
77	5000	1299	44	0	69	0	209	3116	8.567917	5.005657619141889	23.717964	0.0	209.0	1551.0	6.877464	4.146401	20.576622	0.0	3657	3588	3588	0.71291864	20	98	341	619	742	4791	0	263	2020-02-29_154725
78	5000	1297	44	0	67	0	206	3123	8.549957	4.993862199537423	23.717964	0.0	206.0	1551.0	6.877464	4.146401	20.576622	0.0	3659	3592	3592	0.70873785	20	98	341	619	742	4794	0	263	2020-02-29_154725
78	5000	1295	42	0	66	0	205	3128	8.411776	4.964854698859387	23.717964	0.0	205.0	1551.0	6.877464	4.146401	20.576622	0.0	3663	3597	3597	0.69756097	20	98	341	619	742	4795	0	264	2020-02-29_154725
78	5000	1294	41	0	65	0	204	3132	8.393406	4.975691451132206	23.717964	0.0	204.0	1551.0	6.877464	4.146401	20.576622	0.0	3665	3600	3600	0.6911765	20	98	341	619	742	4796	0	264	2020-02-29_154726
79	5000	1294	39	0	67	0	197	3138	8.415631	5.005186823845995	23.717964	0.0	197.0	1551.0	6.877464	4.146401	20.576622	0.0	3667	3600	3600	0.6852792	20	98	341	619	742	4803	0	265	2020-02-29_154726
79	5000	1292	37	0	69	0	191	3146	8.368162	4.958755325610698	23.717964	0.0	191.0	1551.0	6.877464	4.146401	20.576622	0.0	3671	3602	3602	0.7068063	20	98	341	619	742	4809	0	265	2020-02-29_154726
79	5000	1289	37	0	69	0	186	3154	8.323728	5.084053030294211	23.717964	0.0	186.0	1551.0	6.877464	4.146401	20.576622	0.0	3674	3605	3605	0.6935484	20	98	341	619	742	4814	0	265	2020-02-29_154726
80	5000	1287	37	0	67	0	181	3161	8.31585	5.139056398336488	23.717964	0.0	181.0	1551.0	6.877464	4.146401	20.576622	0.0	3676	3609	3609	0.67403316	20	98	341	619	742	4819	0	267	2020-02-29_154727
80	5000	1287	36	0	67	0	176	3166	8.373055	5.179022975083276	23.717964	0.0	176.0	1551.0	6.877464	4.146401	20.576622	0.0	3677	3610	3610	0.6761364	20	98	341	619	742	4824	0	268	2020-02-29_154727
80	5000	1287	35	0	66	0	173	3170	8.334147	5.148742203675304	23.717964	0.0	173.0	1551.0	6.877464	4.146401	20.576622	0.0	3678	3612	3612	0.6763006	20	98	341	619	742	4827	0	269	2020-02-29_154727
81	5000	1286	33	0	68	0	169	3175	8.36275	5.1420683066580235	23.717964	0.0	169.0	1551.0	6.877464	4.146401	20.576622	0.0	3681	3613	3613	0.66863906	20	98	341	619	742	4831	0	269	2020-02-29_154727
81	5000	1285	30	0	70	0	165	3181	8.329633	5.207257620032517	23.717964	0.0	165.0	1551.0	6.877464	4.146401	20.576622	0.0	3685	3615	3615	0.6666667	20	98	341	619	742	4835	0	269	2020-02-29_154727
81	5000	1283	31	0	67	0	163	3186	8.1529455	5.273928651896323	23.717964	0.0	163.0	1551.0	6.877464	4.146401	20.576622	0.0	3686	3619	3619	0.6564417	20	98	341	619	742	4837	0	270	2020-02-29_154728
82	5000	1283	28	0	67	0	162	3190	8.095637	5.245891416600304	23.717964	0.0	162.0	1551.0	6.877464	4.146401	20.576622	0.0	3689	3622	3622	0.654321	20	98	341	619	742	4838	0	270	2020-02-29_154728
82	5000	1283	28	0	66	0	156	3197	7.8846664	5.068166128601597	23.717964	0.0	156.0	1551.0	6.877464	4.146401	20.576622	0.0	3689	3623	3623	0.64102566	20	98	341	619	742	4844	0	270	2020-02-29_154728
82	5000	1282	28	0	64	0	157	3199	7.8970704	5.05152570131151	23.717964	0.0	157.0	1551.0	6.877464	4.146401	20.576622	0.0	3690	3626	3626	0.6624204	20	98	341	619	742	4843	0	270	2020-02-29_154728
83	5000	1281	29	0	60	0	157	3203	7.884979	4.9639783295581825	23.717964	0.0	157.0	1551.0	6.877464	4.146401	20.576622	0.0	3690	3630	3630	0.6369427	20	98	341	619	742	4843	0	270	2020-02-29_154729
83	5000	1280	30	0	57	0	156	3207	7.8361807	4.926888567547601	23.717964	0.0	156.0	1551.0	6.877464	4.146401	20.576622	0.0	3690	3633	3633	0.64102566	20	98	341	619	742	4844	0	270	2020-02-29_154729
83	5000	1279	28	0	57	0	158	3208	7.814977	4.94884414278823	23.717964	0.0	158.0	1551.0	6.877464	4.146401	20.576622	0.0	3693	3636	3636	0.6455696	20	98	341	619	742	4842	0	270	2020-02-29_154729
84	5000	1278	28	0	57	0	148	3219	7.591703	4.789345662891969	23.717964	0.0	148.0	1551.0	6.877464	4.146401	20.576622	0.0	3694	3637	3637	0.6418919	20	98	341	619	742	4852	0	270	2020-02-29_154729
84	5000	1278	28	0	55	0	146	3223	7.5011044	4.790379204761877	23.717964	0.0	146.0	1551.0	6.877464	4.146401	20.576622	0.0	3694	3639	3639	0.65753424	20	98	341	619	742	4854	0	270	2020-02-29_154729
84	5000	1278	25	0	56	0	143	3228	7.426651	4.801302677452516	23.717964	0.0	143.0	1551.0	6.877464	4.146401	20.576622	0.0	3697	3641	3641	0.66433567	20	98	341	619	742	4857	0	270	2020-02-29_154730
85	5000	1278	24	0	55	0	142	3231	7.278661	4.67143813932613	23.717964	0.0	142.0	1551.0	6.877464	4.146401	20.576622	0.0	3698	3643	3643	0.6549296	20	98	341	619	742	4858	0	270	2020-02-29_154730
85	5000	1276	26	0	52	0	141	3235	7.147536	4.6923221453219215	23.717964	0.0	141.0	1551.0	6.877464	4.146401	20.576622	0.0	3698	3646	3646	0.6666667	20	98	341	619	742	4859	0	270	2020-02-29_154730
85	5000	1276	23	0	55	0	135	3241	7.140202	4.6981801750675185	23.717964	0.0	135.0	1551.0	6.877464	4.146401	20.576622	0.0	3701	3646	3646	0.6814815	20	98	341	619	742	4865	0	270	2020-02-29_154730
86	5000	1275	24	0	55	0	127	3249	7.2619967	4.67973009195194	23.717964	0.0	127.0	1551.0	6.877464	4.146401	20.576622	0.0	3701	3646	3646	0.6614173	20	98	341	619	742	4873	0	270	2020-02-29_154731
86	5000	1275	22	0	55	0	127	3251	7.4438357	4.765991196867977	23.717964	0.0	127.0	1551.0	6.877464	4.146401	20.576622	0.0	3703	3648	3648	0.68503934	20	98	341	619	742	4873	0	270	2020-02-29_154731
86	5000	1274	21	0	55	0	123	3257	7.3330083	4.838718877804121	23.717964	0.0	123.0	1551.0	6.877464	4.146401	20.576622	0.0	3705	3650	3650	0.68292683	20	98	341	619	742	4877	0	270	2020-02-29_154731
87	5000	1273	21	0	54	0	122	3260	7.3355675	4.80284537380628	23.717964	0.0	122.0	1551.0	6.877464	4.146401	20.576622	0.0	3706	3652	3652	0.6803279	20	98	341	619	742	4878	0	270	2020-02-29_154731
87	5000	1273	21	0	51	0	120	3263	7.450874	4.804590835219173	23.717964	0.0	120.0	1551.0	6.877464	4.146401	20.576622	0.0	3706	3655	3655	0.6666667	20	98	341	619	742	4880	0	272	2020-02-29_154731
87	5000	1273	21	0	49	0	116	3269	7.571477	4.805562952191511	23.717964	0.0	116.0	1551.0	6.877464	4.146401	20.576622	0.0	3706	3657	3657	0.67241377	20	98	341	619	742	4884	0	272	2020-02-29_154732
88	5000	1273	19	0	48	0	118	3270	7.506463	4.80265574101955	23.717964	0.0	118.0	1551.0	6.877464	4.146401	20.576622	0.0	3708	3660	3660	0.6694915	20	98	341	619	742	4882	0	272	2020-02-29_154732
88	5000	1273	19	0	45	0	119	3272	7.576641	4.787851799770684	23.717964	0.0	119.0	1551.0	6.877464	4.146401	20.576622	0.0	3708	3663	3663	0.6806723	20	98	341	619	742	4881	0	272	2020-02-29_154732
88	5000	1272	18	0	45	0	117	3276	7.713346	4.762696213572552	23.717964	0.0	117.0	1551.0	6.877464	4.146401	20.576622	0.0	3710	3665	3665	0.6923077	20	98	341	619	742	4883	0	272	2020-02-29_154732
89	5000	1269	18	0	46	0	115	3280	7.6327767	4.598820178447012	19.252308	0.0	115.0	1551.0	6.877464	4.146401	20.576622	0.0	3713	3667	3667	0.71304345	20	98	341	619	742	4885	0	272	2020-02-29_154732
89	5000	1269	17	0	42	0	115	3284	7.65496	4.555287761622368	19.252308	0.0	115.0	1551.0	6.877464	4.146401	20.576622	0.0	3714	3672	3672	0.6956522	20	98	341	619	742	4885	0	273	2020-02-29_154733
89	5000	1268	18	0	40	0	114	3287	7.5364785	4.60470665344252	19.252308	0.0	114.0	1551.0	6.877464	4.146401	20.576622	0.0	3714	3674	3674	0.69298244	20	98	341	619	742	4886	0	273	2020-02-29_154733
90	5000	1267	18	0	39	0	113	3290	7.7307587	4.591648581319779	19.252308	0.0	113.0	1551.0	6.877464	4.146401	20.576622	0.0	3715	3676	3676	0.69911504	20	98	341	619	742	4887	0	273	2020-02-29_154733
90	5000	1267	18	0	38	0	112	3292	7.675842	4.443284254172684	19.058216	0.0	112.0	1551.0	6.877464	4.146401	20.576622	0.0	3715	3677	3677	0.71428573	20	98	341	619	742	4888	0	273	2020-02-29_154733
90	5000	1266	18	0	38	0	111	3294	7.7060275	4.468916456416879	19.058216	0.0	111.0	1551.0	6.877464	4.146401	20.576622	0.0	3716	3678	3678	0.7027027	20	98	341	619	742	4889	0	273	2020-02-29_154733
91	5000	1265	19	0	35	0	109	3298	7.783888	4.4045348380143645	19.058216	0.0	109.0	1551.0	6.877464	4.146401	20.576622	0.0	3716	3681	3681	0.72477067	20	98	341	619	742	4891	0	274	2020-02-29_154734
91	5000	1265	16	0	34	0	110	3301	7.766612	4.381957271588725	19.058216	0.0	110.0	1551.0	6.877464	4.146401	20.576622	0.0	3719	3685	3685	0.6727273	20	98	341	619	742	4890	0	274	2020-02-29_154734
91	5000	1264	17	0	33	0	106	3305	7.88186	4.387884730672396	19.058216	0.0	106.0	1551.0	6.877464	4.146401	20.576622	0.0	3719	3686	3686	0.6603774	20	98	341	619	742	4894	0	275	2020-02-29_154734
92	5000	1264	16	0	31	0	106	3308	7.906686	4.419234818727857	19.058216	0.0	106.0	1551.0	6.877464	4.146401	20.576622	0.0	3720	3689	3689	0.6509434	20	98	341	619	742	4894	0	275	2020-02-29_154734
92	5000	1264	15	0	32	0	100	3314	7.987044	4.449460311909832	19.058216	0.0	100.0	1551.0	6.877464	4.146401	20.576622	0.0	3721	3689	3689	0.67	20	98	341	619	742	4900	0	275	2020-02-29_154734
92	5000	1262	17	0	31	0	97	3318	7.9738874	4.481556288973757	19.058216	0.0	97.0	1551.0	6.877464	4.146401	20.576622	0.0	3721	3690	3690	0.63917524	20	98	341	619	742	4903	0	275	2020-02-29_154735
93	5000	1261	16	0	33	0	93	3322	7.9295073	4.551778030923504	19.058216	0.0	93.0	1551.0	6.877464	4.146401	20.576622	0.0	3723	3690	3690	0.6344086	20	98	341	619	742	4907	0	275	2020-02-29_154735
93	5000	1260	17	0	33	0	89	3325	8.073509	4.5416552808893025	19.058216	0.0	89.0	1551.0	6.877464	4.146401	20.576622	0.0	3723	3690	3690	0.64044946	20	98	341	619	742	4911	0	276	2020-02-29_154735
93	5000	1260	16	0	31	0	91	3326	8.117568	4.542325289971756	19.058216	0.0	91.0	1551.0	6.877464	4.146401	20.576622	0.0	3724	3693	3693	0.63736266	20	98	341	619	742	4909	0	276	2020-02-29_154735
94	5000	1260	16	0	30	0	90	3328	8.018079	4.552379933114098	19.058216	0.0	90.0	1551.0	6.877464	4.146401	20.576622	0.0	3724	3694	3694	0.64444447	20	98	341	619	742	4910	0	276	2020-02-29_154735
94	5000	1260	15	0	31	0	87	3330	8.085615	4.574094905854454	19.058216	0.0	87.0	1551.0	6.877464	4.146401	20.576622	0.0	3725	3694	3694	0.6551724	20	98	341	619	742	4913	0	277	2020-02-29_154736
94	5000	1260	14	0	29	0	88	3331	8.310439	4.635031054741486	19.058216	0.0	88.0	1551.0	6.877464	4.146401	20.576622	0.0	3726	3697	3697	0.67045456	20	98	341	619	742	4912	0	278	2020-02-29_154736
95	5000	1260	13	0	29	0	87	3333	8.417339	4.573603040529301	19.058216	0.0	87.0	1551.0	6.877464	4.146401	20.576622	0.0	3727	3698	3698	0.6781609	20	98	341	619	742	4913	0	278	2020-02-29_154736
95	5000	1258	15	0	29	0	85	3335	8.403659	4.581771075707029	19.058216	0.0	85.0	1551.0	6.877464	4.146401	20.576622	0.0	3727	3698	3698	0.69411767	20	98	341	619	742	4915	0	278	2020-02-29_154736
95	5000	1258	13	0	28	0	84	3339	8.544757	4.445198366010632	18.60905	0.0	84.0	1551.0	6.877464	4.146401	20.576622	0.0	3729	3701	3701	0.70238096	20	98	341	619	742	4916	0	278	2020-02-29_154736
96	5000	1257	14	0	28	0	80	3343	8.470941	4.4905820415780795	18.60905	0.0	80.0	1551.0	6.877464	4.146401	20.576622	0.0	3729	3701	3701	0.6875	20	98	341	619	742	4920	0	278	2020-02-29_154737
96	5000	1257	14	0	26	0	80	3344	8.497648	4.531856733018863	18.60905	0.0	80.0	1551.0	6.877464	4.146401	20.576622	0.0	3729	3703	3703	0.6875	20	98	341	619	742	4920	0	279	2020-02-29_154737
96	5000	1255	16	0	24	0	78	3348	8.595082	4.451370054070585	18.60905	0.0	78.0	1551.0	6.877464	4.146401	20.576622	0.0	3729	3705	3705	0.71794873	20	98	341	619	742	4922	0	279	2020-02-29_154737
97	5000	1255	14	0	25	0	76	3351	8.625157	4.363711370921654	18.60905	0.0	76.0	1551.0	6.877464	4.146401	20.576622	0.0	3731	3706	3706	0.7236842	20	98	341	619	742	4924	0	279	2020-02-29_154737
97	5000	1255	14	0	25	0	73	3354	8.639357	4.346650616512817	18.60905	0.0	73.0	1551.0	6.877464	4.146401	20.576622	0.0	3731	3706	3706	0.739726	20	98	341	619	742	4927	0	279	2020-02-29_154737
97	5000	1255	13	0	26	0	69	3358	8.668876	4.363985201229244	18.60905	0.0	69.0	1551.0	6.877464	4.146401	20.576622	0.0	3732	3706	3706	0.6956522	20	98	341	619	742	4931	0	279	2020-02-29_154737
98	5000	1254	14	0	24	0	71	3358	8.656537	4.301809577760334	18.60905	0.0	71.0	1551.0	6.877464	4.146401	20.576622	0.0	3732	3708	3708	0.6760563	20	98	341	619	742	4929	0	279	2020-02-29_154738
98	5000	1254	14	0	24	0	70	3359	8.550688	4.238719780380264	18.60905	0.0	70.0	1551.0	6.877464	4.146401	20.576622	0.0	3732	3708	3708	0.6857143	20	98	341	619	742	4930	0	279	2020-02-29_154738
98	5000	1254	13	0	23	0	70	3361	8.391177	4.079574385864266	15.8995285	0.0	70.0	1551.0	6.877464	4.146401	20.576622	0.0	3733	3710	3710	0.62857145	20	98	341	619	742	4930	0	279	2020-02-29_154738
99	5000	1254	12	0	21	0	73	3361	8.397216	4.004152050381969	15.8995285	0.0	73.0	1551.0	6.877464	4.146401	20.576622	0.0	3734	3713	3713	0.6164383	20	98	341	619	742	4927	0	279	2020-02-29_154738
99	5000	1254	11	0	21	0	73	3362	8.531275	4.146208830782289	17.616539	0.0	73.0	1551.0	6.877464	4.146401	20.576622	0.0	3735	3714	3714	0.6164383	20	98	341	619	742	4927	0	279	2020-02-29_154738
99	5000	1254	11	0	21	0	70	3365	8.65752	4.132408194425081	17.616539	0.0	70.0	1551.0	6.877464	4.146401	20.576622	0.0	3735	3714	3714	0.6142857	20	98	341	619	742	4930	0	279	2020-02-29_154739
100	5000	1252	12	0	21	0	69	3367	8.924692	4.373327971160517	20.829071	0.0	69.0	1551.0	6.877464	4.146401	20.576622	0.0	3736	3715	3715	0.5942029	20	98	341	619	742	4931	0	279	2020-02-29_154739
100	5000	1252	12	0	21	0	67	3369	8.891284	4.428741407867891	20.829071	0.0	67.0	1551.0	6.877464	4.146401	20.576622	0.0	3736	3715	3715	0.58208954	20	98	341	619	742	4933	0	279	2020-02-29_154739
100	5000	1252	11	0	21	0	66	3371	8.785733	4.464269566098027	20.829071	0.0	66.0	1551.0	6.877464	4.146401	20.576622	0.0	3737	3716	3716	0.57575756	20	98	341	619	742	4934	0	279	2020-02-29_154739
101	5000	1251	12	0	21	0	64	3373	8.911056	4.475052450714461	20.829071	0.0	64.0	1551.0	6.877464	4.146401	20.576622	0.0	3737	3716	3716	0.578125	20	98	341	619	742	4936	0	279	2020-02-29_154739
101	5000	1251	12	0	18	0	63	3377	9.161075	4.450903837160647	20.829071	0.0	63.0	1551.0	6.877464	4.146401	20.576622	0.0	3737	3719	3719	0.5873016	20	98	341	619	742	4937	0	279	2020-02-29_154739
101	5000	1251	12	0	18	0	60	3380	9.09112	4.535939493155888	20.829071	0.0	60.0	1551.0	6.877464	4.146401	20.576622	0.0	3737	3719	3719	0.6	20	98	341	619	742	4940	0	279	2020-02-29_154740
102	5000	1251	10	0	19	0	60	3381	9.118232	4.504690269127986	20.829071	0.0	60.0	1551.0	6.877464	4.146401	20.576622	0.0	3739	3720	3720	0.5833333	20	98	341	619	742	4940	0	279	2020-02-29_154740
102	5000	1251	10	0	18	0	59	3383	9.142568	4.5553398908309894	20.829071	0.0	59.0	1551.0	6.877464	4.146401	20.576622	0.0	3739	3721	3721	0.55932206	20	98	341	619	742	4941	0	279	2020-02-29_154740
102	5000	1251	9	0	18	0	58	3385	8.964756	4.744892586878099	20.829071	0.0	58.0	1551.0	6.877464	4.146401	20.576622	0.0	3740	3722	3722	0.5344828	20	98	341	619	742	4942	0	279	2020-02-29_154740
103	5000	1251	8	0	18	0	58	3386	9.001472	4.785502020351887	20.829071	0.0	58.0	1551.0	6.877464	4.146401	20.576622	0.0	3741	3723	3723	0.5344828	20	98	341	619	742	4942	0	279	2020-02-29_154740
103	5000	1251	8	0	18	0	54	3390	9.123585	4.804252592422858	20.829071	0.0	54.0	1551.0	6.877464	4.146401	20.576622	0.0	3741	3723	3723	0.5555556	20	98	341	619	742	4946	0	279	2020-02-29_154740
103	5000	1251	8	0	17	0	54	3391	9.310908	4.636064851282589	20.829071	0.0	54.0	1551.0	6.877464	4.146401	20.576622	0.0	3741	3724	3724	0.5740741	20	98	341	619	742	4946	0	279	2020-02-29_154741
104	5000	1251	8	0	17	0	50	3393	9.019767	4.648814979421167	20.829071	0.0	50.0	1551.0	6.877464	4.146401	20.576622	0.0	3741	3724	3724	0.56	20	98	341	619	742	4950	0	281	2020-02-29_154741
104	5000	1250	8	0	17	0	49	3395	8.989824	4.5375169233526735	20.829071	0.0	49.0	1551.0	6.877464	4.146401	20.576622	0.0	3742	3725	3725	0.53061223	20	98	341	619	742	4951	0	281	2020-02-29_154741
104	5000	1250	6	0	18	0	50	3395	8.995967	4.491187261264784	20.829071	0.0	50.0	1551.0	6.877464	4.146401	20.576622	0.0	3744	3726	3726	0.56	20	98	341	619	742	4950	0	281	2020-02-29_154741
105	5000	1249	7	0	17	0	49	3397	8.914957	4.639671972781551	20.829071	0.0	49.0	1551.0	6.877464	4.146401	20.576622	0.0	3744	3727	3727	0.53061223	20	98	341	619	742	4951	0	281	2020-02-29_154741
105	5000	1249	7	0	17	0	47	3398	8.840019	4.723162274508244	20.829071	0.0	47.0	1551.0	6.877464	4.146401	20.576622	0.0	3744	3727	3727	0.5106383	20	98	341	619	742	4953	0	282	2020-02-29_154741
105	5000	1249	5	0	17	0	48	3399	9.077278	4.683368540639437	20.829071	0.0	48.0	1551.0	6.877464	4.146401	20.576622	0.0	3746	3729	3729	0.5	20	98	341	619	742	4952	0	282	2020-02-29_154742
106	5000	1249	4	0	18	0	47	3400	9.129287	4.719968524763259	20.829071	0.0	47.0	1551.0	6.877464	4.146401	20.576622	0.0	3747	3729	3729	0.4893617	20	98	341	619	742	4953	0	282	2020-02-29_154742
106	5000	1249	4	0	18	0	43	3403	9.180856	4.915519170961779	20.829071	0.0	43.0	1551.0	6.877464	4.146401	20.576622	0.0	3747	3729	3729	0.5116279	20	98	341	619	742	4957	0	283	2020-02-29_154742
106	5000	1249	4	0	17	0	43	3404	9.150362	4.969276064488925	20.829071	0.0	43.0	1551.0	6.877464	4.146401	20.576622	0.0	3747	3730	3730	0.5116279	20	98	341	619	742	4957	0	283	2020-02-29_154742
107	5000	1248	5	0	16	0	43	3405	8.94663	4.986653826453938	20.829071	0.0	43.0	1551.0	6.877464	4.146401	20.576622	0.0	3747	3731	3731	0.4883721	20	98	341	619	742	4957	0	283	2020-02-29_154742
107	5000	1247	6	0	16	0	41	3407	8.991935	5.1000506978226525	20.829071	0.0	41.0	1551.0	6.877464	4.146401	20.576622	0.0	3747	3731	3731	0.4878049	20	98	341	619	742	4959	0	283	2020-02-29_154742
107	5000	1247	6	0	15	0	41	3408	9.12046	5.077485311271874	20.829071	0.0	41.0	1551.0	6.877464	4.146401	20.576622	0.0	3747	3732	3732	0.4878049	20	98	341	619	742	4959	0	283	2020-02-29_154743
108	5000	1246	7	0	15	0	38	3411	9.462497	4.994827074144845	20.829071	0.0	38.0	1551.0	6.877464	4.146401	20.576622	0.0	3747	3732	3732	0.5	20	98	341	619	742	4962	0	283	2020-02-29_154743
108	5000	1246	6	0	16	0	37	3412	9.316467	4.980809194859376	20.829071	0.0	37.0	1551.0	6.877464	4.146401	20.576622	0.0	3748	3732	3732	0.5135135	20	98	341	619	742	4963	0	283	2020-02-29_154743
108	5000	1245	7	0	15	0	38	3412	9.139798	5.032296397699738	20.829071	0.0	38.0	1551.0	6.877464	4.146401	20.576622	0.0	3748	3733	3733	0.5	20	98	341	619	742	4962	0	283	2020-02-29_154743
109	5000	1245	7	0	14	0	39	3412	8.994123	5.048288247851784	20.829071	0.0	39.0	1551.0	6.877464	4.146401	20.576622	0.0	3748	3734	3734	0.51282054	20	98	341	619	742	4961	0	283	2020-02-29_154743
109	5000	1245	6	0	14	0	38	3414	9.21933	5.138026917253061	20.829071	0.0	38.0	1551.0	6.877464	4.146401	20.576622	0.0	3749	3735	3735	0.5263158	20	98	341	619	742	4962	0	283	2020-02-29_154743
109	5000	1245	6	0	14	0	37	3415	9.0388155	5.085271038682721	20.829071	0.0	37.0	1551.0	6.877464	4.146401	20.576622	0.0	3749	3735	3735	0.5135135	20	98	341	619	742	4963	0	283	2020-02-29_154744
110	5000	1244	7	0	13	0	36	3417	9.0498705	5.158402612043245	20.829071	0.0	36.0	1551.0	6.877464	4.146401	20.576622	0.0	3749	3736	3736	0.5277778	20	98	341	619	742	4964	0	283	2020-02-29_154744
110	5000	1244	7	0	13	0	34	3419	8.907749	5.216911129002034	20.829071	0.0	34.0	1551.0	6.877464	4.146401	20.576622	0.0	3749	3736	3736	0.5588235	20	98	341	619	742	4966	0	283	2020-02-29_154744
110	5000	1244	7	0	12	0	34	3420	8.792617	5.152444070644828	20.829071	0.0	34.0	1551.0	6.877464	4.146401	20.576622	0.0	3749	3737	3737	0.5294118	20	98	341	619	742	4966	0	283	2020-02-29_154744
111	5000	1244	7	0	12	0	32	3422	8.808744	5.292142571302772	20.829071	0.0	32.0	1551.0	6.877464	4.146401	20.576622	0.0	3749	3737	3737	0.53125	20	98	341	619	742	4968	0	283	2020-02-29_154744
111	5000	1244	5	0	14	0	30	3424	8.412624	5.2201625716811035	20.829071	0.0	30.0	1551.0	6.877464	4.146401	20.576622	0.0	3751	3737	3737	0.5	20	98	341	619	742	4970	0	283	2020-02-29_154744
111	5000	1244	5	0	14	0	28	3426	7.975972	4.8331801730037744	17.616539	0.0	28.0	1551.0	6.877464	4.146401	20.576622	0.0	3751	3737	3737	0.53571427	20	98	341	619	742	4972	0	283	2020-02-29_154745
112	5000	1244	4	0	13	0	30	3426	7.8335514	4.696908079882366	17.616539	0.0	30.0	1551.0	6.877464	4.146401	20.576622	0.0	3752	3739	3739	0.53333336	20	98	341	619	742	4970	0	283	2020-02-29_154745
112	5000	1244	4	0	13	0	28	3428	7.632863	4.6780491478121204	17.616539	0.0	28.0	1551.0	6.877464	4.146401	20.576622	0.0	3752	3739	3739	0.5	20	98	341	619	742	4972	0	283	2020-02-29_154745
112	5000	1243	5	0	12	0	29	3428	7.7950716	4.676067397716098	17.616539	0.0	29.0	1551.0	6.877464	4.146401	20.576622	0.0	3752	3740	3740	0.51724136	20	98	341	619	742	4971	0	283	2020-02-29_154745
113	5000	1243	5	0	11	0	28	3430	7.74763	4.501009933735315	15.227562	0.0	28.0	1551.0	6.877464	4.146401	20.576622	0.0	3752	3741	3741	0.5714286	20	98	341	619	742	4972	0	283	2020-02-29_154745
113	5000	1243	5	0	11	0	28	3430	7.74763	4.501009933735315	15.227562	0.0	28.0	1551.0	6.877464	4.146401	20.576622	0.0	3752	3741	3741	0.5714286	20	98	341	619	742	4972	0	283	2020-02-29_154745
113	5000	1243	5	0	11	0	26	3432	7.630843	4.619485815590243	15.227562	0.0	26.0	1551.0	6.877464	4.146401	20.576622	0.0	3752	3741	3741	0.5769231	20	98	341	619	742	4974	0	283	2020-02-29_154746
114	5000	1243	5	0	11	0	26	3432	7.630843	4.619485815590243	15.227562	0.0	26.0	1551.0	6.877464	4.146401	20.576622	0.0	3752	3741	3741	0.5769231	20	98	341	619	742	4974	0	283	2020-02-29_154746
114	5000	1243	5	0	9	0	28	3432	7.5368967	4.778335780203097	15.227562	0.0	28.0	1551.0	6.877464	4.146401	20.576622	0.0	3752	3743	3743	0.53571427	20	98	341	619	742	4972	0	283	2020-02-29_154746
114	5000	1242	6	0	8	0	27	3434	7.501127	4.8713126297806575	15.227562	0.0	27.0	1551.0	6.877464	4.146401	20.576622	0.0	3752	3744	3744	0.5925926	20	98	341	619	742	4973	0	283	2020-02-29_154746
115	5000	1240	8	0	8	0	27	3434	7.501127	4.8713126297806575	15.227562	0.0	27.0	1551.0	6.877464	4.146401	20.576622	0.0	3752	3744	3744	0.5925926	20	98	341	619	742	4973	0	283	2020-02-29_154746
115	5000	1240	8	0	8	0	27	3434	7.501127	4.8713126297806575	15.227562	0.0	27.0	1551.0	6.877464	4.146401	20.576622	0.0	3752	3744	3744	0.5925926	20	98	341	619	742	4973	0	283	2020-02-29_154746
115	5000	1240	8	0	6	0	28	3435	7.6224236	5.113191351745067	16.933731	0.0	28.0	1551.0	6.877464	4.146401	20.576622	0.0	3752	3746	3746	0.60714287	20	98	341	619	742	4972	0	283	2020-02-29_154747
116	5000	1240	8	0	5	0	28	3436	7.378819	5.021390744155763	16.933731	0.0	28.0	1551.0	6.877464	4.146401	20.576622	0.0	3752	3747	3747	0.5	20	98	341	619	742	4972	0	283	2020-02-29_154747
116	5000	1240	8	0	5	0	28	3436	7.378819	5.021390744155763	16.933731	0.0	28.0	1551.0	6.877464	4.146401	20.576622	0.0	3752	3747	3747	0.5	20	98	341	619	742	4972	0	283	2020-02-29_154747
116	5000	1240	8	0	5	0	27	3437	7.6521087	4.900251864752739	16.933731	0.0	27.0	1551.0	6.877464	4.146401	20.576622	0.0	3752	3747	3747	0.5185185	20	98	341	619	742	4973	0	283	2020-02-29_154747
117	5000	1240	8	0	5	0	26	3438	7.8304563	4.907118799345363	16.933731	0.0	26.0	1551.0	6.877464	4.146401	20.576622	0.0	3752	3747	3747	0.53846157	20	98	341	619	742	4974	0	283	2020-02-29_154747
117	5000	1239	9	0	5	0	26	3438	7.8304563	4.907118799345363	16.933731	0.0	26.0	1551.0	6.877464	4.146401	20.576622	0.0	3752	3747	3747	0.53846157	20	98	341	619	742	4974	0	283	2020-02-29_154747
117	5000	1239	9	0	5	0	25	3439	7.95187	4.968289144004465	16.933731	0.0	25.0	1551.0	6.877464	4.146401	20.576622	0.0	3752	3747	3747	0.56	20	98	341	619	742	4975	0	283	2020-02-29_154748
118	5000	1239	7	0	7	0	24	3440	8.098721	5.019416873088906	16.933731	0.0	24.0	1551.0	6.877464	4.146401	20.576622	0.0	3754	3747	3747	0.5416667	20	98	341	619	742	4976	0	283	2020-02-29_154748
118	5000	1239	7	0	6	0	25	3440	8.371522	5.099538872011205	16.933731	0.0	25.0	1551.0	6.877464	4.146401	20.576622	0.0	3754	3748	3748	0.64	20	98	341	619	742	4975	0	283	2020-02-29_154748
118	5000	1239	7	0	6	0	25	3440	8.371522	5.099538872011205	16.933731	0.0	25.0	1551.0	6.877464	4.146401	20.576622	0.0	3754	3748	3748	0.64	20	98	341	619	742	4975	0	283	2020-02-29_154748
119	5000	1238	8	0	6	0	25	3440	8.371522	5.099538872011205	16.933731	0.0	25.0	1551.0	6.877464	4.146401	20.576622	0.0	3754	3748	3748	0.64	20	98	341	619	742	4975	0	283	2020-02-29_154748
119	5000	1238	7	0	6	0	25	3440	8.134607	4.901484805541092	16.933731	0.0	25.0	1551.0	6.877464	4.146401	20.576622	0.0	3755	3749	3749	0.68	20	98	341	619	742	4975	0	284	2020-02-29_154749
119	5000	1238	7	0	6	0	24	3441	8.337485	4.898507393029577	16.933731	0.0	24.0	1551.0	6.877464	4.146401	20.576622	0.0	3755	3749	3749	0.7083333	20	98	341	619	742	4976	0	284	2020-02-29_154749
120	5000	1238	7	0	6	0	23	3442	8.29577	5.004239954902754	16.933731	0.0	23.0	1551.0	6.877464	4.146401	20.576622	0.0	3755	3749	3749	0.65217394	20	98	341	619	742	4977	0	284	2020-02-29_154749
120	5000	1238	6	0	7	0	22	3442	8.112082	5.042013844708232	16.933731	0.0	22.0	1551.0	6.877464	4.146401	20.576622	0.0	3756	3749	3749	0.6363636	20	98	341	619	742	4978	0	285	2020-02-29_154749
120	5000	1238	5	0	8	0	20	3444	7.684484	5.09370749988261	16.933731	0.0	20.0	1551.0	6.877464	4.146401	20.576622	0.0	3757	3749	3749	0.7	20	98	341	619	742	4980	0	285	2020-02-29_154749
121	5000	1237	5	0	9	0	19	3445	7.5194917	5.178089108109616	16.933731	0.0	19.0	1551.0	6.877464	4.146401	20.576622	0.0	3758	3749	3749	0.68421054	20	98	341	619	742	4981	0	285	2020-02-29_154749
121	5000	1237	4	0	8	0	19	3447	8.589697	5.859890927806679	21.46614	0.0	19.0	1551.0	6.877464	4.146401	20.576622	0.0	3759	3751	3751	0.7368421	20	98	341	619	742	4981	0	285	2020-02-29_154750
121	5000	1237	4	0	8	0	19	3447	8.589697	5.859890927806679	21.46614	0.0	19.0	1551.0	6.877464	4.146401	20.576622	0.0	3759	3751	3751	0.7368421	20	98	341	619	742	4981	0	285	2020-02-29_154750
122	5000	1237	4	0	7	0	19	3448	8.264458	5.9004908341374644	21.46614	0.0	19.0	1551.0	6.877464	4.146401	20.576622	0.0	3759	3752	3752	0.7368421	20	98	341	619	742	4981	0	285	2020-02-29_154750
122	5000	1237	4	0	7	0	19	3448	8.264458	5.9004908341374644	21.46614	0.0	19.0	1551.0	6.877464	4.146401	20.576622	0.0	3759	3752	3752	0.7368421	20	98	341	619	742	4981	0	285	2020-02-29_154750
122	5000	1237	4	0	7	0	17	3450	8.833419	5.984573878875484	21.46614	0.0	17.0	1551.0	6.877464	4.146401	20.576622	0.0	3759	3752	3752	0.8235294	20	98	341	619	742	4983	0	285	2020-02-29_154750
123	5000	1236	5	0	7	0	17	3450	8.833419	5.984573878875484	21.46614	0.0	17.0	1551.0	6.877464	4.146401	20.576622	0.0	3759	3752	3752	0.8235294	20	98	341	619	742	4983	0	285	2020-02-29_154750
123	5000	1236	5	0	7	0	17	3450	8.833419	5.984573878875484	21.46614	0.0	17.0	1551.0	6.877464	4.146401	20.576622	0.0	3759	3752	3752	0.8235294	20	98	341	619	742	4983	0	285	2020-02-29_154751
123	5000	1236	5	0	7	0	17	3450	8.833419	5.984573878875484	21.46614	0.0	17.0	1551.0	6.877464	4.146401	20.576622	0.0	3759	3752	3752	0.8235294	20	98	341	619	742	4983	0	285	2020-02-29_154751
124	5000	1236	4	0	8	0	17	3450	8.833419	5.984573878875484	21.46614	0.0	17.0	1551.0	6.877464	4.146401	20.576622	0.0	3760	3752	3752	0.8235294	20	98	341	619	742	4983	0	285	2020-02-29_154751
124	5000	1236	3	0	9	0	16	3451	9.385508	5.71626869944357	21.46614	0.0	16.0	1551.0	6.877464	4.146401	20.576622	0.0	3761	3752	3752	0.875	20	98	341	619	742	4984	0	285	2020-02-29_154751
124	5000	1236	2	0	10	0	16	3451	9.385508	5.71626869944357	21.46614	0.0	16.0	1551.0	6.877464	4.146401	20.576622	0.0	3762	3752	3752	0.875	20	98	341	619	742	4984	0	285	2020-02-29_154751
125	5000	1236	2	0	10	0	15	3452	9.094977	5.793334208591923	21.46614	0.0	15.0	1551.0	6.877464	4.146401	20.576622	0.0	3762	3752	3752	0.8666667	20	98	341	619	742	4985	0	285	2020-02-29_154751
125	5000	1236	2	0	10	0	15	3452	9.094977	5.793334208591923	21.46614	0.0	15.0	1551.0	6.877464	4.146401	20.576622	0.0	3762	3752	3752	0.8666667	20	98	341	619	742	4985	0	285	2020-02-29_154751
125	5000	1235	3	0	10	0	15	3452	9.094977	5.793334208591923	21.46614	0.0	15.0	1551.0	6.877464	4.146401	20.576622	0.0	3762	3752	3752	0.8666667	20	98	341	619	742	4985	0	285	2020-02-29_154752
126	5000	1235	3	0	10	0	15	3452	9.094977	5.793334208591923	21.46614	0.0	15.0	1551.0	6.877464	4.146401	20.576622	0.0	3762	3752	3752	0.8666667	20	98	341	619	742	4985	0	285	2020-02-29_154752
126	5000	1235	3	0	10	0	14	3453	9.050998	6.009427928641879	21.46614	0.0	14.0	1551.0	6.877464	4.146401	20.576622	0.0	3762	3752	3752	0.9285714	20	98	341	619	742	4986	0	285	2020-02-29_154752
126	5000	1235	3	0	10	0	13	3454	8.679284	6.084987502575017	21.46614	0.0	13.0	1551.0	6.877464	4.146401	20.576622	0.0	3762	3752	3752	0.9230769	20	98	341	619	742	4987	0	285	2020-02-29_154752
127	5000	1235	3	0	10	0	13	3454	8.679284	6.084987502575017	21.46614	0.0	13.0	1551.0	6.877464	4.146401	20.576622	0.0	3762	3752	3752	0.9230769	20	98	341	619	742	4987	0	285	2020-02-29_154752
127	5000	1235	3	0	10	0	13	3454	8.679284	6.084987502575017	21.46614	0.0	13.0	1551.0	6.877464	4.146401	20.576622	0.0	3762	3752	3752	0.9230769	20	98	341	619	742	4987	0	285	2020-02-29_154752
127	5000	1235	3	0	10	0	12	3455	8.872685	6.3136921880473516	21.46614	0.0	12.0	1551.0	6.877464	4.146401	20.576622	0.0	3762	3752	3752	0.9166667	20	98	341	619	742	4988	0	285	2020-02-29_154753
128	5000	1235	3	0	8	0	14	3455	8.372068	6.0284721025408485	21.46614	0.0	14.0	1551.0	6.877464	4.146401	20.576622	0.0	3762	3754	3754	0.78571427	20	98	341	619	742	4986	0	285	2020-02-29_154753
128	5000	1235	3	0	8	0	11	3458	9.023357	6.0847734114149	21.46614	2.8276443	11.0	1551.0	6.877464	4.146401	20.576622	0.0	3762	3754	3754	1.0	20	98	341	619	742	4989	0	285	2020-02-29_154753
128	5000	1235	3	0	8	0	11	3458	9.023357	6.0847734114149	21.46614	2.8276443	11.0	1551.0	6.877464	4.146401	20.576622	0.0	3762	3754	3754	1.0	20	98	341	619	742	4989	0	285	2020-02-29_154753
129	5000	1235	2	0	9	0	11	3458	9.023357	6.0847734114149	21.46614	2.8276443	11.0	1551.0	6.877464	4.146401	20.576622	0.0	3763	3754	3754	1.0	20	98	341	619	742	4989	0	285	2020-02-29_154753
129	5000	1235	2	0	8	0	12	3458	9.465596	6.000459017679527	21.46614	2.8276443	12.0	1551.0	6.877464	4.146401	20.576622	0.0	3763	3755	3755	0.9166667	20	98	341	619	742	4988	0	285	2020-02-29_154753
129	5000	1235	2	0	8	0	11	3459	9.921375	6.071569207109373	21.46614	2.8276443	11.0	1551.0	6.877464	4.146401	20.576622	0.0	3763	3755	3755	1.0	20	98	341	619	742	4989	0	285	2020-02-29_154753
130	5000	1235	2	0	8	0	11	3459	9.921375	6.071569207109373	21.46614	2.8276443	11.0	1551.0	6.877464	4.146401	20.576622	0.0	3763	3755	3755	1.0	20	98	341	619	742	4989	0	285	2020-02-29_154754
130	5000	1235	2	0	7	0	12	3459	10.101903	5.8226944318569	21.46614	2.8276443	12.0	1551.0	6.877464	4.146401	20.576622	0.0	3763	3756	3756	1.0	20	98	341	619	742	4988	0	285	2020-02-29_154754
130	5000	1235	1	0	7	0	13	3459	9.428546	6.080524823977759	21.46614	1.348259	13.0	1551.0	6.877464	4.146401	20.576622	0.0	3764	3757	3757	0.9230769	20	98	341	619	742	4987	0	285	2020-02-29_154754
131	5000	1235	1	0	6	0	14	3459	9.345602	5.850216801204358	21.46614	1.348259	14.0	1551.0	6.877464	4.146401	20.576622	0.0	3764	3758	3758	0.9285714	20	98	341	619	742	4986	0	285	2020-02-29_154754
131	5000	1235	1	0	5	0	14	3460	9.30176	5.8741581090391355	21.46614	1.348259	14.0	1551.0	6.877464	4.146401	20.576622	0.0	3764	3759	3759	0.78571427	20	98	341	619	742	4986	0	285	2020-02-29_154754
131	5000	1235	1	0	5	0	14	3460	9.30176	5.8741581090391355	21.46614	1.348259	14.0	1551.0	6.877464	4.146401	20.576622	0.0	3764	3759	3759	0.78571427	20	98	341	619	742	4986	0	285	2020-02-29_154754
132	5000	1235	1	0	5	0	14	3460	9.30176	5.8741581090391355	21.46614	1.348259	14.0	1551.0	6.877464	4.146401	20.576622	0.0	3764	3759	3759	0.78571427	20	98	341	619	742	4986	0	285	2020-02-29_154755
132	5000	1235	1	0	5	0	13	3460	9.3015375	6.114017839509932	21.46614	1.348259	13.0	1551.0	6.877464	4.146401	20.576622	0.0	3764	3759	3759	0.6923077	20	98	341	619	742	4987	0	286	2020-02-29_154755
132	5000	1235	1	0	5	0	13	3460	9.3015375	6.114017839509932	21.46614	1.348259	13.0	1551.0	6.877464	4.146401	20.576622	0.0	3764	3759	3759	0.6923077	20	98	341	619	742	4987	0	286	2020-02-29_154755
133	5000	1235	1	0	5	0	13	3460	9.3015375	6.114017839509932	21.46614	1.348259	13.0	1551.0	6.877464	4.146401	20.576622	0.0	3764	3759	3759	0.6923077	20	98	341	619	742	4987	0	286	2020-02-29_154755
133	5000	1234	2	0	5	0	11	3462	8.914063	6.142604208012985	21.46614	1.348259	11.0	1551.0	6.877464	4.146401	20.576622	0.0	3764	3759	3759	0.72727275	20	98	341	619	742	4989	0	286	2020-02-29_154755
133	5000	1234	2	0	5	0	11	3462	8.914063	6.142604208012985	21.46614	1.348259	11.0	1551.0	6.877464	4.146401	20.576622	0.0	3764	3759	3759	0.72727275	20	98	341	619	742	4989	0	286	2020-02-29_154755
134	5000	1234	2	0	4	0	12	3462	9.448749	6.142646747927494	21.46614	1.348259	12.0	1551.0	6.877464	4.146401	20.576622	0.0	3764	3760	3760	0.75	20	98	341	619	742	4988	0	286	2020-02-29_154755
134	5000	1234	2	0	3	0	12	3463	8.4558325	6.141062014804747	21.46614	1.348259	12.0	1551.0	6.877464	4.146401	20.576622	0.0	3764	3761	3761	0.5833333	20	98	341	619	742	4988	0	286	2020-02-29_154756
134	5000	1234	2	0	2	0	12	3464	7.48585	4.633464182005483	15.330292	1.348259	12.0	1551.0	6.877464	4.146401	20.576622	0.0	3764	3762	3762	0.41666666	20	98	341	619	742	4988	0	286	2020-02-29_154756
135	5000	1234	2	0	2	0	12	3464	7.48585	4.633464182005483	15.330292	1.348259	12.0	1551.0	6.877464	4.146401	20.576622	0.0	3764	3762	3762	0.41666666	20	98	341	619	742	4988	0	286	2020-02-29_154756
135	5000	1234	2	0	2	0	11	3465	7.7443895	4.767972574321545	15.330292	1.348259	11.0	1551.0	6.877464	4.146401	20.576622	0.0	3764	3762	3762	0.36363637	20	98	341	619	742	4989	0	286	2020-02-29_154756
135	5000	1234	2	0	2	0	10	3466	8.097493	4.871922230568046	15.330292	1.348259	10.0	1551.0	6.877464	4.146401	20.576622	0.0	3764	3762	3762	0.4	20	98	341	619	742	4990	0	286	2020-02-29_154756
136	5000	1234	2	0	2	0	10	3466	8.097493	4.871922230568046	15.330292	1.348259	10.0	1551.0	6.877464	4.146401	20.576622	0.0	3764	3762	3762	0.4	20	98	341	619	742	4990	0	286	2020-02-29_154756
136	5000	1234	2	0	2	0	10	3466	8.097493	4.871922230568046	15.330292	1.348259	10.0	1551.0	6.877464	4.146401	20.576622	0.0	3764	3762	3762	0.4	20	98	341	619	742	4990	0	286	2020-02-29_154757
136	5000	1234	1	0	3	0	10	3466	8.097493	4.871922230568046	15.330292	1.348259	10.0	1551.0	6.877464	4.146401	20.576622	0.0	3765	3762	3762	0.4	20	98	341	619	742	4990	0	286	2020-02-29_154757
137	5000	1234	1	0	3	0	10	3466	8.097493	4.871922230568046	15.330292	1.348259	10.0	1551.0	6.877464	4.146401	20.576622	0.0	3765	3762	3762	0.4	20	98	341	619	742	4990	0	286	2020-02-29_154757
137	5000	1234	0	0	4	0	10	3466	8.097493	4.871922230568046	15.330292	1.348259	10.0	1551.0	6.877464	4.146401	20.576622	0.0	3766	3762	3762	0.4	20	98	341	619	742	4990	0	286	2020-02-29_154757
137	5000	1234	0	0	4	0	10	3466	8.097493	4.871922230568046	15.330292	1.348259	10.0	1551.0	6.877464	4.146401	20.576622	0.0	3766	3762	3762	0.4	20	98	341	619	742	4990	0	286	2020-02-29_154757
138	5000	1234	0	0	4	0	10	3466	8.097493	4.871922230568046	15.330292	1.348259	10.0	1551.0	6.877464	4.146401	20.576622	0.0	3766	3762	3762	0.4	20	98	341	619	742	4990	0	286	2020-02-29_154757
138	5000	1234	0	0	4	0	10	3466	8.097493	4.871922230568046	15.330292	1.348259	10.0	1551.0	6.877464	4.146401	20.576622	0.0	3766	3762	3762	0.4	20	98	341	619	742	4990	0	286	2020-02-29_154757
138	5000	1234	0	0	4	0	10	3466	8.097493	4.871922230568046	15.330292	1.348259	10.0	1551.0	6.877464	4.146401	20.576622	0.0	3766	3762	3762	0.4	20	98	341	619	742	4990	0	286	2020-02-29_154758
139	5000	1234	0	0	3	0	11	3466	7.6610684	4.843262678673725	15.330292	1.348259	11.0	1551.0	6.877464	4.146401	20.576622	0.0	3766	3763	3763	0.36363637	20	98	341	619	742	4989	0	286	2020-02-29_154758
139	5000	1234	0	0	3	0	11	3466	7.6610684	4.843262678673725	15.330292	1.348259	11.0	1551.0	6.877464	4.146401	20.576622	0.0	3766	3763	3763	0.36363637	20	98	341	619	742	4989	0	286	2020-02-29_154758
139	5000	1234	0	0	3	0	11	3466	7.6610684	4.843262678673725	15.330292	1.348259	11.0	1551.0	6.877464	4.146401	20.576622	0.0	3766	3763	3763	0.36363637	20	98	341	619	742	4989	0	286	2020-02-29_154758
140	5000	1234	0	0	3	0	11	3466	7.6610684	4.843262678673725	15.330292	1.348259	11.0	1551.0	6.877464	4.146401	20.576622	0.0	3766	3763	3763	0.36363637	20	98	341	619	742	4989	0	286	2020-02-29_154758
140	5000	1234	0	0	3	0	11	3466	7.6610684	4.843262678673725	15.330292	1.348259	11.0	1551.0	6.877464	4.146401	20.576622	0.0	3766	3763	3763	0.36363637	20	98	341	619	742	4989	0	286	2020-02-29_154758
140	5000	1234	0	0	2	0	12	3466	8.106839	4.869216226724549	15.330292	1.348259	12.0	1551.0	6.877464	4.146401	20.576622	0.0	3766	3764	3764	0.33333334	20	98	341	619	742	4988	0	286	2020-02-29_154758
141	5000	1234	0	0	2	0	12	3466	8.106839	4.869216226724549	15.330292	1.348259	12.0	1551.0	6.877464	4.146401	20.576622	0.0	3766	3764	3764	0.33333334	20	98	341	619	742	4988	0	286	2020-02-29_154759
141	5000	1234	0	0	2	0	12	3466	8.106839	4.869216226724549	15.330292	1.348259	12.0	1551.0	6.877464	4.146401	20.576622	0.0	3766	3764	3764	0.33333334	20	98	341	619	742	4988	0	286	2020-02-29_154759
141	5000	1234	0	0	2	0	12	3466	8.106839	4.869216226724549	15.330292	1.348259	12.0	1551.0	6.877464	4.146401	20.576622	0.0	3766	3764	3764	0.33333334	20	98	341	619	742	4988	0	286	2020-02-29_154759
142	5000	1234	0	0	2	0	11	3467	7.541077	4.674938001578579	15.330292	1.348259	11.0	1551.0	6.877464	4.146401	20.576622	0.0	3766	3764	3764	0.36363637	20	98	341	619	742	4989	0	286	2020-02-29_154759
142	5000	1234	0	0	2	0	11	3467	7.541077	4.674938001578579	15.330292	1.348259	11.0	1551.0	6.877464	4.146401	20.576622	0.0	3766	3764	3764	0.36363637	20	98	341	619	742	4989	0	286	2020-02-29_154759
142	5000	1234	0	0	2	0	11	3467	7.541077	4.674938001578579	15.330292	1.348259	11.0	1551.0	6.877464	4.146401	20.576622	0.0	3766	3764	3764	0.36363637	20	98	341	619	742	4989	0	286	2020-02-29_154759
143	5000	1234	0	0	2	0	11	3467	7.541077	4.674938001578579	15.330292	1.348259	11.0	1551.0	6.877464	4.146401	20.576622	0.0	3766	3764	3764	0.36363637	20	98	341	619	742	4989	0	286	2020-02-29_154759
143	5000	1234	0	0	2	0	11	3467	7.541077	4.674938001578579	15.330292	1.348259	11.0	1551.0	6.877464	4.146401	20.576622	0.0	3766	3764	3764	0.36363637	20	98	341	619	742	4989	0	286	2020-02-29_154800
143	5000	1234	0	0	2	0	11	3467	7.541077	4.674938001578579	15.330292	1.348259	11.0	1551.0	6.877464	4.146401	20.576622	0.0	3766	3764	3764	0.36363637	20	98	341	619	742	4989	0	286	2020-02-29_154800
144	5000	1234	0	0	2	0	11	3467	7.541077	4.674938001578579	15.330292	1.348259	11.0	1551.0	6.877464	4.146401	20.576622	0.0	3766	3764	3764	0.36363637	20	98	341	619	742	4989	0	286	2020-02-29_154800
144	5000	1234	0	0	2	0	11	3467	7.541077	4.674938001578579	15.330292	1.348259	11.0	1551.0	6.877464	4.146401	20.576622	0.0	3766	3764	3764	0.36363637	20	98	341	619	742	4989	0	286	2020-02-29_154800
144	5000	1234	0	0	2	0	10	3468	8.012421	4.644140690712002	15.330292	1.348259	10.0	1551.0	6.877464	4.146401	20.576622	0.0	3766	3764	3764	0.4	20	98	341	619	742	4990	0	286	2020-02-29_154800
145	5000	1234	0	0	2	0	10	3468	8.012421	4.644140690712002	15.330292	1.348259	10.0	1551.0	6.877464	4.146401	20.576622	0.0	3766	3764	3764	0.4	20	98	341	619	742	4990	0	286	2020-02-29_154800
145	5000	1234	0	0	2	0	10	3468	8.012421	4.644140690712002	15.330292	1.348259	10.0	1551.0	6.877464	4.146401	20.576622	0.0	3766	3764	3764	0.4	20	98	341	619	742	4990	0	286	2020-02-29_154801
145	5000	1234	0	0	2	0	6	3472	8.418636	5.138630859953667	15.330292	3.0037766	6.0	1551.0	6.877464	4.146401	20.576622	0.0	3766	3764	3764	0.33333334	20	98	341	619	742	4994	0	286	2020-02-29_154801
146	5000	1234	0	0	2	0	6	3472	8.418636	5.138630859953667	15.330292	3.0037766	6.0	1551.0	6.877464	4.146401	20.576622	0.0	3766	3764	3764	0.33333334	20	98	341	619	742	4994	0	286	2020-02-29_154801
146	5000	1234	0	0	2	0	6	3472	8.418636	5.138630859953667	15.330292	3.0037766	6.0	1551.0	6.877464	4.146401	20.576622	0.0	3766	3764	3764	0.33333334	20	98	341	619	742	4994	0	286	2020-02-29_154801
146	5000	1234	0	0	1	0	6	3473	8.46178	5.084881885398337	15.330292	3.2626343	6.0	1551.0	6.877464	4.146401	20.576622	0.0	3766	3765	3765	0.16666667	20	98	341	619	742	4994	0	286	2020-02-29_154801
147	5000	1234	0	0	1	0	6	3473	8.46178	5.084881885398337	15.330292	3.2626343	6.0	1551.0	6.877464	4.146401	20.576622	0.0	3766	3765	3765	0.16666667	20	98	341	619	742	4994	0	286	2020-02-29_154801
147	5000	1234	0	0	0	0	7	3473	9.26728	5.107690375949045	15.330292	3.2626343	7.0	1551.0	6.877464	4.146401	20.576622	0.0	3766	3766	3766	0.2857143	20	98	341	619	742	4993	0	286	2020-02-29_154801
147	5000	1234	0	0	0	0	7	3473	9.26728	5.107690375949045	15.330292	3.2626343	7.0	1551.0	6.877464	4.146401	20.576622	0.0	3766	3766	3766	0.2857143	20	98	341	619	742	4993	0	286	2020-02-29_154802
148	5000	1234	0	0	0	0	7	3473	9.26728	5.107690375949045	15.330292	3.2626343	7.0	1551.0	6.877464	4.146401	20.576622	0.0	3766	3766	3766	0.2857143	20	98	341	619	742	4993	0	286	2020-02-29_154802
148	5000	1234	0	0	0	0	7	3473	9.26728	5.107690375949045	15.330292	3.2626343	7.0	1551.0	6.877464	4.146401	20.576622	0.0	3766	3766	3766	0.2857143	20	98	341	619	742	4993	0	286	2020-02-29_154802
148	5000	1234	0	0	0	0	6	3474	9.804451	5.374230263175449	15.330292	3.2626343	6.0	1551.0	6.877464	4.146401	20.576622	0.0	3766	3766	3766	0.33333334	20	98	341	619	742	4994	0	286	2020-02-29_154802
149	5000	1234	0	0	0	0	5	3475	8.699283	5.190613329447672	14.100281	3.2626343	5.0	1551.0	6.877464	4.146401	20.576622	0.0	3766	3766	3766	0.2	20	98	341	619	742	4995	0	286	2020-02-29_154802
149	5000	1234	0	0	0	0	4	3476	8.417515	5.949285756045013	14.100281	3.2626343	4.0	1551.0	6.877464	4.146401	20.576622	0.0	3766	3766	3766	0.25	20	98	341	619	742	4996	0	286	2020-02-29_154802
149	5000	1234	0	0	0	0	4	3476	8.417515	5.949285756045013	14.100281	3.2626343	4.0	1551.0	6.877464	4.146401	20.576622	0.0	3766	3766	3766	0.25	20	98	341	619	742	4996	0	286	2020-02-29_154803
150	5000	1234	0	0	0	0	4	3476	8.417515	5.949285756045013	14.100281	3.2626343	4.0	1551.0	6.877464	4.146401	20.576622	0.0	3766	3766	3766	0.25	20	98	341	619	742	4996	0	286	2020-02-29_154803
150	5000	1234	0	0	0	0	4	3476	8.417515	5.949285756045013	14.100281	3.2626343	4.0	1551.0	6.877464	4.146401	20.576622	0.0	3766	3766	3766	0.25	20	98	341	619	742	4996	0	286	2020-02-29_154803
150	5000	1234	0	0	0	0	4	3476	8.417515	5.949285756045013	14.100281	3.2626343	4.0	1551.0	6.877464	4.146401	20.576622	0.0	3766	3766	3766	0.25	20	98	341	619	742	4996	0	286	2020-02-29_154803
151	5000	1234	0	0	0	0	4	3476	8.417515	5.949285756045013	14.100281	3.2626343	4.0	1551.0	6.877464	4.146401	20.576622	0.0	3766	3766	3766	0.25	20	98	341	619	742	4996	0	286	2020-02-29_154803
151	5000	1234	0	0	0	0	4	3476	8.417515	5.949285756045013	14.100281	3.2626343	4.0	1551.0	6.877464	4.146401	20.576622	0.0	3766	3766	3766	0.25	20	98	341	619	742	4996	0	286	2020-02-29_154803
151	5000	1234	0	0	0	0	4	3476	8.417515	5.949285756045013	14.100281	3.2626343	4.0	1551.0	6.877464	4.146401	20.576622	0.0	3766	3766	3766	0.25	20	98	341	619	742	4996	0	286	2020-02-29_154803
152	5000	1234	0	0	0	0	4	3476	8.417515	5.949285756045013	14.100281	3.2626343	4.0	1551.0	6.877464	4.146401	20.576622	0.0	3766	3766	3766	0.25	20	98	341	619	742	4996	0	286	2020-02-29_154804
152	5000	1234	0	0	0	0	4	3476	8.417515	5.949285756045013	14.100281	3.2626343	4.0	1551.0	6.877464	4.146401	20.576622	0.0	3766	3766	3766	0.25	20	98	341	619	742	4996	0	286	2020-02-29_154804
152	5000	1234	0	0	0	0	4	3476	8.417515	5.949285756045013	14.100281	3.2626343	4.0	1551.0	6.877464	4.146401	20.576622	0.0	3766	3766	3766	0.25	20	98	341	619	742	4996	0	286	2020-02-29_154804
153	5000	1234	0	0	0	0	4	3476	8.417515	5.949285756045013	14.100281	3.2626343	4.0	1551.0	6.877464	4.146401	20.576622	0.0	3766	3766	3766	0.25	20	98	341	619	742	4996	0	286	2020-02-29_154804
153	5000	1234	0	0	0	0	4	3476	8.417515	5.949285756045013	14.100281	3.2626343	4.0	1551.0	6.877464	4.146401	20.576622	0.0	3766	3766	3766	0.25	20	98	341	619	742	4996	0	286	2020-02-29_154805
153	5000	1234	0	0	0	0	4	3476	8.417515	5.949285756045013	14.100281	3.2626343	4.0	1551.0	6.877464	4.146401	20.576622	0.0	3766	3766	3766	0.25	20	98	341	619	742	4996	0	286	2020-02-29_154805
154	5000	1234	0	0	0	0	4	3476	8.417515	5.949285756045013	14.100281	3.2626343	4.0	1551.0	6.877464	4.146401	20.576622	0.0	3766	3766	3766	0.25	20	98	341	619	742	4996	0	286	2020-02-29_154805
154	5000	1234	0	0	0	0	4	3476	8.417515	5.949285756045013	14.100281	3.2626343	4.0	1551.0	6.877464	4.146401	20.576622	0.0	3766	3766	3766	0.25	20	98	341	619	742	4996	0	286	2020-02-29_154805
154	5000	1234	0	0	0	0	4	3476	8.417515	5.949285756045013	14.100281	3.2626343	4.0	1551.0	6.877464	4.146401	20.576622	0.0	3766	3766	3766	0.25	20	98	341	619	742	4996	0	286	2020-02-29_154805
155	5000	1234	0	0	0	0	4	3476	8.417515	5.949285756045013	14.100281	3.2626343	4.0	1551.0	6.877464	4.146401	20.576622	0.0	3766	3766	3766	0.25	20	98	341	619	742	4996	0	286	2020-02-29_154805
155	5000	1234	0	0	0	0	3	3477	6.886579	6.24727235401454	14.100281	3.2626343	3.0	1551.0	6.877464	4.146401	20.576622	0.0	3766	3766	3766	0.33333334	20	98	341	619	742	4997	0	286	2020-02-29_154806
155	5000	1234	0	0	0	0	2	3478	8.6814575	7.663373350371084	14.100281	3.2626343	2.0	1551.0	6.877464	4.146401	20.576622	0.0	3766	3766	3766	0.5	20	98	341	619	742	4998	0	286	2020-02-29_154806
156	5000	1234	0	0	0	0	2	3478	8.6814575	7.663373350371084	14.100281	3.2626343	2.0	1551.0	6.877464	4.146401	20.576622	0.0	3766	3766	3766	0.5	20	98	341	619	742	4998	0	286	2020-02-29_154806
156	5000	1234	0	0	0	0	2	3478	8.6814575	7.663373350371084	14.100281	3.2626343	2.0	1551.0	6.877464	4.146401	20.576622	0.0	3766	3766	3766	0.5	20	98	341	619	742	4998	0	286	2020-02-29_154806
156	5000	1234	0	0	0	0	2	3478	8.6814575	7.663373350371084	14.100281	3.2626343	2.0	1551.0	6.877464	4.146401	20.576622	0.0	3766	3766	3766	0.5	20	98	341	619	742	4998	0	286	2020-02-29_154806
157	5000	1234	0	0	0	0	2	3478	8.6814575	7.663373350371084	14.100281	3.2626343	2.0	1551.0	6.877464	4.146401	20.576622	0.0	3766	3766	3766	0.5	20	98	341	619	742	4998	0	286	2020-02-29_154806
157	5000	1234	0	0	0	0	2	3478	8.6814575	7.663373350371084	14.100281	3.2626343	2.0	1551.0	6.877464	4.146401	20.576622	0.0	3766	3766	3766	0.5	20	98	341	619	742	4998	0	286	2020-02-29_154806
157	5000	1234	0	0	0	0	2	3478	8.6814575	7.663373350371084	14.100281	3.2626343	2.0	1551.0	6.877464	4.146401	20.576622	0.0	3766	3766	3766	0.5	20	98	341	619	742	4998	0	286	2020-02-29_154807
158	5000	1234	0	0	0	0	2	3478	8.6814575	7.663373350371084	14.100281	3.2626343	2.0	1551.0	6.877464	4.146401	20.576622	0.0	3766	3766	3766	0.5	20	98	341	619	742	4998	0	286	2020-02-29_154807
158	5000	1234	0	0	0	0	2	3478	8.6814575	7.663373350371084	14.100281	3.2626343	2.0	1551.0	6.877464	4.146401	20.576622	0.0	3766	3766	3766	0.5	20	98	341	619	742	4998	0	286	2020-02-29_154807
158	5000	1234	0	0	0	0	2	3478	8.6814575	7.663373350371084	14.100281	3.2626343	2.0	1551.0	6.877464	4.146401	20.576622	0.0	3766	3766	3766	0.5	20	98	341	619	742	4998	0	286	2020-02-29_154807
159	5000	1234	0	0	0	0	2	3478	8.6814575	7.663373350371084	14.100281	3.2626343	2.0	1551.0	6.877464	4.146401	20.576622	0.0	3766	3766	3766	0.5	20	98	341	619	742	4998	0	286	2020-02-29_154807
159	5000	1234	0	0	0	0	2	3478	8.6814575	7.663373350371084	14.100281	3.2626343	2.0	1551.0	6.877464	4.146401	20.576622	0.0	3766	3766	3766	0.5	20	98	341	619	742	4998	0	286	2020-02-29_154807
159	5000	1234	0	0	0	0	2	3478	8.6814575	7.663373350371084	14.100281	3.2626343	2.0	1551.0	6.877464	4.146401	20.576622	0.0	3766	3766	3766	0.5	20	98	341	619	742	4998	0	286	2020-02-29_154807
160	5000	1234	0	0	0	0	2	3478	8.6814575	7.663373350371084	14.100281	3.2626343	2.0	1551.0	6.877464	4.146401	20.576622	0.0	3766	3766	3766	0.5	20	98	341	619	742	4998	0	286	2020-02-29_154808
160	5000	1234	0	0	0	0	2	3478	8.6814575	7.663373350371084	14.100281	3.2626343	2.0	1551.0	6.877464	4.146401	20.576622	0.0	3766	3766	3766	0.5	20	98	341	619	742	4998	0	286	2020-02-29_154808
160	5000	1234	0	0	0	0	2	3478	8.6814575	7.663373350371084	14.100281	3.2626343	2.0	1551.0	6.877464	4.146401	20.576622	0.0	3766	3766	3766	0.5	20	98	341	619	742	4998	0	286	2020-02-29_154808
161	5000	1234	0	0	0	0	2	3478	8.6814575	7.663373350371084	14.100281	3.2626343	2.0	1551.0	6.877464	4.146401	20.576622	0.0	3766	3766	3766	0.5	20	98	341	619	742	4998	0	286	2020-02-29_154808
161	5000	1234	0	0	0	0	2	3478	8.6814575	7.663373350371084	14.100281	3.2626343	2.0	1551.0	6.877464	4.146401	20.576622	0.0	3766	3766	3766	0.5	20	98	341	619	742	4998	0	286	2020-02-29_154808
161	5000	1234	0	0	0	0	2	3478	8.6814575	7.663373350371084	14.100281	3.2626343	2.0	1551.0	6.877464	4.146401	20.576622	0.0	3766	3766	3766	0.5	20	98	341	619	742	4998	0	286	2020-02-29_154808
162	5000	1234	0	0	0	0	2	3478	8.6814575	7.663373350371084	14.100281	3.2626343	2.0	1551.0	6.877464	4.146401	20.576622	0.0	3766	3766	3766	0.5	20	98	341	619	742	4998	0	286	2020-02-29_154808
162	5000	1234	0	0	0	0	1	3479	14.100281	NaN	14.100281	14.100281	1.0	1551.0	6.877464	4.146401	20.576622	0.0	3766	3766	3766	1.0	20	98	341	619	742	4999	0	286	2020-02-29_154809
162	5000	1234	0	0	0	0	1	3479	14.100281	NaN	14.100281	14.100281	1.0	1551.0	6.877464	4.146401	20.576622	0.0	3766	3766	3766	1.0	20	98	341	619	742	4999	0	286	2020-02-29_154809
163	5000	1234	0	0	0	0	1	3479	14.100281	NaN	14.100281	14.100281	1.0	1551.0	6.877464	4.146401	20.576622	0.0	3766	3766	3766	1.0	20	98	341	619	742	4999	0	286	2020-02-29_154809
163	5000	1234	0	0	0	0	1	3479	14.100281	NaN	14.100281	14.100281	1.0	1551.0	6.877464	4.146401	20.576622	0.0	3766	3766	3766	1.0	20	98	341	619	742	4999	0	286	2020-02-29_154809
163	5000	1234	0	0	0	0	0	3480	NaN	-0.0	9999.0	9999.0	0.0	1551.0	6.877464	4.146401	20.576622	0.0	3766	3766	3766	0.0	20	98	341	619	742	5000	0	286	2020-02-29_154809
164	5000	1234	0	0	0	0	0	3480	NaN	-0.0	9999.0	9999.0	0.0	1551.0	6.877464	4.146401	20.576622	0.0	3766	3766	3766	0.0	20	98	341	619	742	5000	0	286	2020-02-29_154809
164	5000	1234	0	0	0	0	0	3480	NaN	-0.0	9999.0	9999.0	0.0	1551.0	6.877464	4.146401	20.576622	0.0	3766	3766	3766	0.0	20	98	341	619	742	5000	0	286	2020-02-29_154809
164	5000	1234	0	0	0	0	0	3480	NaN	-0.0	9999.0	9999.0	0.0	1551.0	6.877464	4.146401	20.576622	0.0	3766	3766	3766	0.0	20	98	341	619	742	5000	0	286	2020-02-29_154810
165	5000	1234	0	0	0	0	0	3480	NaN	-0.0	9999.0	9999.0	0.0	1551.0	6.877464	4.146401	20.576622	0.0	3766	3766	3766	0.0	20	98	341	619	742	5000	0	286	2020-02-29_154810
165	5000	1234	0	0	0	0	0	3480	NaN	-0.0	9999.0	9999.0	0.0	1551.0	6.877464	4.146401	20.576622	0.0	3766	3766	3766	0.0	20	98	341	619	742	5000	0	286	2020-02-29_154810
165	5000	1234	0	0	0	0	0	3480	NaN	-0.0	9999.0	9999.0	0.0	1551.0	6.877464	4.146401	20.576622	0.0	3766	3766	3766	0.0	20	98	341	619	742	5000	0	286	2020-02-29_154810
166	5000	1234	0	0	0	0	0	3480	NaN	-0.0	9999.0	9999.0	0.0	1551.0	6.877464	4.146401	20.576622	0.0	3766	3766	3766	0.0	20	98	341	619	742	5000	0	286	2020-02-29_154810
166	5000	1234	0	0	0	0	0	3480	NaN	-0.0	9999.0	9999.0	0.0	1551.0	6.877464	4.146401	20.576622	0.0	3766	3766	3766	0.0	20	98	341	619	742	5000	0	286	2020-02-29_154810
166	5000	1234	0	0	0	0	0	3480	NaN	-0.0	9999.0	9999.0	0.0	1551.0	6.877464	4.146401	20.576622	0.0	3766	3766	3766	0.0	20	98	341	619	742	5000	0	286	2020-02-29_154810
167	5000	1234	0	0	0	0	0	3480	NaN	-0.0	9999.0	9999.0	0.0	1551.0	6.877464	4.146401	20.576622	0.0	3766	3766	3766	0.0	20	98	341	619	742	5000	0	286	2020-02-29_154811
167	5000	1234	0	0	0	0	0	3480	NaN	-0.0	9999.0	9999.0	0.0	1551.0	6.877464	4.146401	20.576622	0.0	3766	3766	3766	0.0	20	98	341	619	742	5000	0	286	2020-02-29_154811
167	5000	1234	0	0	0	0	0	3480	NaN	-0.0	9999.0	9999.0	0.0	1551.0	6.877464	4.146401	20.576622	0.0	3766	3766	3766	0.0	20	98	341	619	742	5000	0	286	2020-02-29_154811
168	5000	1234	0	0	0	0	0	3480	NaN	-0.0	9999.0	9999.0	0.0	1551.0	6.877464	4.146401	20.576622	0.0	3766	3766	3766	0.0	20	98	341	619	742	5000	0	286	2020-02-29_154811
168	5000	1234	0	0	0	0	0	3480	NaN	-0.0	9999.0	9999.0	0.0	1551.0	6.877464	4.146401	20.576622	0.0	3766	3766	3766	0.0	20	98	341	619	742	5000	0	286	2020-02-29_154811
168	5000	1234	0	0	0	0	0	3480	NaN	-0.0	9999.0	9999.0	0.0	1551.0	6.877464	4.146401	20.576622	0.0	3766	3766	3766	0.0	20	98	341	619	742	5000	0	286	2020-02-29_154811
169	5000	1234	0	0	0	0	0	3480	NaN	-0.0	9999.0	9999.0	0.0	1551.0	6.877464	4.146401	20.576622	0.0	3766	3766	3766	0.0	20	98	341	619	742	5000	0	286	2020-02-29_154811
169	5000	1234	0	0	0	0	0	3480	NaN	-0.0	9999.0	9999.0	0.0	1551.0	6.877464	4.146401	20.576622	0.0	3766	3766	3766	0.0	20	98	341	619	742	5000	0	286	2020-02-29_154812
169	5000	1234	0	0	0	0	0	3480	NaN	-0.0	9999.0	9999.0	0.0	1551.0	6.877464	4.146401	20.576622	0.0	3766	3766	3766	0.0	20	98	341	619	742	5000	0	286	2020-02-29_154812
170	5000	1234	0	0	0	0	0	3480	NaN	-0.0	9999.0	9999.0	0.0	1551.0	6.877464	4.146401	20.576622	0.0	3766	3766	3766	0.0	20	98	341	619	742	5000	0	286	2020-02-29_154812
170	5000	1234	0	0	0	0	0	3480	NaN	-0.0	9999.0	9999.0	0.0	1551.0	6.877464	4.146401	20.576622	0.0	3766	3766	3766	0.0	20	98	341	619	742	5000	0	286	2020-02-29_154812
170	5000	1234	0	0	0	0	0	3480	NaN	-0.0	9999.0	9999.0	0.0	1551.0	6.877464	4.146401	20.576622	0.0	3766	3766	3766	0.0	20	98	341	619	742	5000	0	286	2020-02-29_154812
171	5000	1234	0	0	0	0	0	3480	NaN	-0.0	9999.0	9999.0	0.0	1551.0	6.877464	4.146401	20.576622	0.0	3766	3766	3766	0.0	20	98	341	619	742	5000	0	286	2020-02-29_154812
171	5000	1234	0	0	0	0	0	3480	NaN	-0.0	9999.0	9999.0	0.0	1551.0	6.877464	4.146401	20.576622	0.0	3766	3766	3766	0.0	20	98	341	619	742	5000	0	286	2020-02-29_154812
171	5000	1234	0	0	0	0	0	3480	NaN	-0.0	9999.0	9999.0	0.0	1551.0	6.877464	4.146401	20.576622	0.0	3766	3766	3766	0.0	20	98	341	619	742	5000	0	286	2020-02-29_154813
172	5000	1234	0	0	0	0	0	3480	NaN	-0.0	9999.0	9999.0	0.0	1551.0	6.877464	4.146401	20.576622	0.0	3766	3766	3766	0.0	20	98	341	619	742	5000	0	286	2020-02-29_154813
172	5000	1234	0	0	0	0	0	3480	NaN	-0.0	9999.0	9999.0	0.0	1551.0	6.877464	4.146401	20.576622	0.0	3766	3766	3766	0.0	20	98	341	619	742	5000	0	286	2020-02-29_154813
172	5000	1234	0	0	0	0	0	3480	NaN	-0.0	9999.0	9999.0	0.0	1551.0	6.877464	4.146401	20.576622	0.0	3766	3766	3766	0.0	20	98	341	619	742	5000	0	286	2020-02-29_154813
173	5000	1234	0	0	0	0	0	3480	NaN	-0.0	9999.0	9999.0	0.0	1551.0	6.877464	4.146401	20.576622	0.0	3766	3766	3766	0.0	20	98	341	619	742	5000	0	286	2020-02-29_154813
173	5000	1234	0	0	0	0	0	3480	NaN	-0.0	9999.0	9999.0	0.0	1551.0	6.877464	4.146401	20.576622	0.0	3766	3766	3766	0.0	20	98	341	619	742	5000	0	286	2020-02-29_154813
173	5000	1234	0	0	0	0	0	3480	NaN	-0.0	9999.0	9999.0	0.0	1551.0	6.877464	4.146401	20.576622	0.0	3766	3766	3766	0.0	20	98	341	619	742	5000	0	286	2020-02-29_154813
174	5000	1234	0	0	0	0	0	3480	NaN	-0.0	9999.0	9999.0	0.0	1551.0	6.877464	4.146401	20.576622	0.0	3766	3766	3766	0.0	20	98	341	619	742	5000	0	286	2020-02-29_154814
174	5000	1234	0	0	0	0	0	3480	NaN	-0.0	9999.0	9999.0	0.0	1551.0	6.877464	4.146401	20.576622	0.0	3766	3766	3766	0.0	20	98	341	619	742	5000	0	286	2020-02-29_154814
