# Supplementary material for: Discrete simulation analysis of COVID-19 and prediction of isolation bed numbers
Source: PeerJ. 2021 Jun 23;9:e11629. doi: 10.7717/peerj.11629 (PMC8234972; doi:10.7717/peerj.11629)
Supplement: Supplemental Information 3 [file peerj-09-11629-s003.zip › raw_data/Hospital response time_output_2020-02-29_154823.csv]

worldTime(Day)	CITY_PERSON_SIZE	NORMAL	SHADOW	SUPER	CONFIRMED	DIAGNOSIS	FREEZE	CURED	shadow_average	shadow_std	shadow_max	shadow_min	real_countTmp	max_count	count_shadow_average	count_shadow_std	count_shadow_max	count_shadow_min	sum_confirmed_mark	sum_diagnosis_mark	sum_freeze_mark	r0	G1num	G2num	G3Num	G4Num	G5Num	BED_CanUse	BED_Need	DEATH	recordTime
0	5000	4967	33	0	0	0	0	0	NaN	-0.0	9999.0	9999.0	0.0	0.0	NaN	-0.0	9999.0	9999.0	0	0	0	0.0	0	0	0	0	0	5000	0	0	2020-02-29_154825
0	5000	4961	35	0	4	0	0	0	NaN	-0.0	9999.0	9999.0	0.0	0.0	NaN	-0.0	9999.0	9999.0	4	0	0	0.0	0	0	0	0	0	5000	0	0	2020-02-29_154825
0	5000	4958	37	0	5	0	0	0	NaN	-0.0	9999.0	9999.0	0.0	0.0	NaN	-0.0	9999.0	9999.0	5	0	0	0.0	0	0	0	0	0	5000	0	0	2020-02-29_154825
1	5000	4949	46	0	5	0	0	0	NaN	-0.0	9999.0	9999.0	0.0	0.0	NaN	-0.0	9999.0	9999.0	5	0	0	0.0	0	0	0	0	0	5000	0	0	2020-02-29_154826
1	5000	4941	51	0	8	0	0	0	NaN	-0.0	9999.0	9999.0	0.0	0.0	NaN	-0.0	9999.0	9999.0	8	0	0	0.0	0	0	0	0	0	5000	0	0	2020-02-29_154826
1	5000	4935	54	0	11	0	0	0	NaN	-0.0	9999.0	9999.0	0.0	0.0	NaN	-0.0	9999.0	9999.0	11	0	0	0.0	0	0	0	0	0	5000	0	0	2020-02-29_154826
2	5000	4929	58	0	13	0	0	0	NaN	-0.0	9999.0	9999.0	0.0	0.0	NaN	-0.0	9999.0	9999.0	13	0	0	0.0	0	0	0	0	0	5000	0	0	2020-02-29_154826
2	5000	4918	67	0	15	0	0	0	NaN	-0.0	9999.0	9999.0	0.0	0.0	NaN	-0.0	9999.0	9999.0	15	0	0	0.0	0	0	0	0	0	5000	0	0	2020-02-29_154826
2	5000	4905	78	0	17	0	0	0	NaN	-0.0	9999.0	9999.0	0.0	0.0	NaN	-0.0	9999.0	9999.0	17	0	0	0.0	0	0	0	0	0	5000	0	0	2020-02-29_154826
3	5000	4889	94	0	17	0	0	0	NaN	-0.0	9999.0	9999.0	0.0	0.0	NaN	-0.0	9999.0	9999.0	17	0	0	0.0	0	0	0	0	0	5000	0	0	2020-02-29_154826
3	5000	4876	103	0	21	0	0	0	NaN	-0.0	9999.0	9999.0	0.0	0.0	NaN	-0.0	9999.0	9999.0	21	0	0	0.0	0	0	0	0	0	5000	0	0	2020-02-29_154827
3	5000	4861	116	0	23	0	0	0	NaN	-0.0	9999.0	9999.0	0.0	0.0	NaN	-0.0	9999.0	9999.0	23	0	0	0.0	0	0	0	0	0	5000	0	0	2020-02-29_154827
4	5000	4847	128	0	25	0	0	0	NaN	-0.0	9999.0	9999.0	0.0	0.0	NaN	-0.0	9999.0	9999.0	25	0	0	0.0	0	0	0	0	0	5000	0	0	2020-02-29_154827
4	5000	4831	142	0	27	0	0	0	NaN	-0.0	9999.0	9999.0	0.0	0.0	NaN	-0.0	9999.0	9999.0	27	0	0	0.0	0	0	0	0	0	5000	0	0	2020-02-29_154827
4	5000	4814	156	0	30	0	0	0	NaN	-0.0	9999.0	9999.0	0.0	0.0	NaN	-0.0	9999.0	9999.0	30	0	0	0.0	0	0	0	0	0	5000	0	0	2020-02-29_154827
5	5000	4789	180	0	31	0	0	0	NaN	-0.0	9999.0	9999.0	0.0	0.0	NaN	-0.0	9999.0	9999.0	31	0	0	0.0	0	0	0	0	0	5000	0	0	2020-02-29_154828
5	5000	4772	191	0	37	0	0	0	NaN	-0.0	9999.0	9999.0	0.0	0.0	NaN	-0.0	9999.0	9999.0	37	0	0	0.0	0	0	0	0	0	5000	0	0	2020-02-29_154828
5	5000	4751	205	0	44	0	0	0	NaN	-0.0	9999.0	9999.0	0.0	0.0	NaN	-0.0	9999.0	9999.0	44	0	0	0.0	0	0	0	0	0	5000	0	0	2020-02-29_154828
6	5000	4724	227	0	49	0	0	0	NaN	-0.0	9999.0	9999.0	0.0	0.0	NaN	-0.0	9999.0	9999.0	49	0	0	0.0	0	0	0	0	0	5000	0	0	2020-02-29_154828
6	5000	4698	247	0	55	0	0	0	NaN	-0.0	9999.0	9999.0	0.0	0.0	NaN	-0.0	9999.0	9999.0	55	0	0	0.0	0	0	0	0	0	5000	0	0	2020-02-29_154828
6	5000	4670	269	0	61	0	0	0	NaN	-0.0	9999.0	9999.0	0.0	0.0	NaN	-0.0	9999.0	9999.0	61	0	0	0.0	0	0	0	0	0	5000	0	0	2020-02-29_154829
7	5000	4623	302	0	75	0	0	0	NaN	-0.0	9999.0	9999.0	0.0	0.0	NaN	-0.0	9999.0	9999.0	75	0	0	0.0	0	0	0	0	0	5000	0	0	2020-02-29_154829
7	5000	4589	324	0	87	0	0	0	NaN	-0.0	9999.0	9999.0	0.0	0.0	NaN	-0.0	9999.0	9999.0	87	0	0	0.0	0	0	0	0	0	5000	0	0	2020-02-29_154829
7	5000	4552	349	0	99	0	0	0	NaN	-0.0	9999.0	9999.0	0.0	0.0	NaN	-0.0	9999.0	9999.0	99	0	0	0.0	0	0	0	0	0	5000	0	0	2020-02-29_154830
8	5000	4525	362	0	113	0	0	0	NaN	-0.0	9999.0	9999.0	0.0	0.0	NaN	-0.0	9999.0	9999.0	113	0	0	0.0	0	0	0	0	0	5000	0	0	2020-02-29_154830
8	5000	4487	391	0	122	0	0	0	NaN	-0.0	9999.0	9999.0	0.0	0.0	NaN	-0.0	9999.0	9999.0	122	0	0	0.0	0	0	0	0	0	5000	0	0	2020-02-29_154830
8	5000	4446	423	0	131	0	0	0	NaN	-0.0	9999.0	9999.0	0.0	0.0	NaN	-0.0	9999.0	9999.0	131	0	0	0.0	0	0	0	0	0	5000	0	0	2020-02-29_154830
9	5000	4390	469	0	141	0	0	0	NaN	-0.0	9999.0	9999.0	0.0	0.0	NaN	-0.0	9999.0	9999.0	141	0	0	0.0	0	0	0	0	0	5000	0	0	2020-02-29_154831
9	5000	4352	491	0	157	0	0	0	NaN	-0.0	9999.0	9999.0	0.0	0.0	NaN	-0.0	9999.0	9999.0	157	0	0	0.0	0	0	0	0	0	5000	0	0	2020-02-29_154831
9	5000	4318	511	0	171	0	0	0	NaN	-0.0	9999.0	9999.0	0.0	0.0	NaN	-0.0	9999.0	9999.0	171	0	0	0.0	0	0	0	0	0	5000	0	0	2020-02-29_154831
10	5000	4268	543	0	186	0	3	0	0.0	0.0	0.0	0.0	3.0	3.0	0.0	0.0	0.0	0.0	189	3	3	4.0	2	1	0	0	0	4997	0	0	2020-02-29_154832
10	5000	4221	568	0	206	0	5	0	0.026250783	0.05869853465163383	0.13125391	0.0	5.0	5.0	0.026250783	0.058698535	0.13125391	0.0	211	5	5	4.2	2	3	0	0	0	4995	0	0	2020-02-29_154832
10	5000	4175	597	0	223	0	5	0	0.026250783	0.05869853465163383	0.13125391	0.0	5.0	5.0	0.026250783	0.058698535	0.13125391	0.0	228	5	5	4.2	2	3	0	0	0	4995	0	0	2020-02-29_154832
11	5000	4123	621	0	248	0	8	0	0.01640674	0.04640526651695356	0.13125391	0.0	8.0	8.0	0.01640674	0.046405267	0.13125391	0.0	256	8	8	3.375	2	4	1	0	0	4992	0	0	2020-02-29_154833
11	5000	4067	658	0	265	0	10	0	0.013125392	0.04150613330027082	0.13125391	0.0	10.0	10.0	0.013125392	0.041506134	0.13125391	0.0	275	10	10	2.8	2	5	2	0	0	4990	0	0	2020-02-29_154833
11	5000	4016	687	0	285	0	12	0	0.13517557	0.4285918572217511	1.490853	0.0	12.0	12.0	0.13517557	0.42859185	1.490853	0.0	297	12	12	3.4166667	2	7	2	0	0	4988	0	0	2020-02-29_154833
12	5000	3970	713	0	303	0	14	0	0.13355587	0.39724947016004275	1.490853	0.0	14.0	14.0	0.13355587	0.39724946	1.490853	0.0	317	14	14	3.4285715	2	7	3	0	0	4986	0	0	2020-02-29_154834
12	5000	3925	730	0	329	0	16	0	0.24064122	0.5942486375769828	1.9804772	0.0	16.0	16.0	0.24064122	0.59424865	1.9804772	0.0	345	16	16	3.25	2	7	5	0	0	4984	0	0	2020-02-29_154834
12	5000	3869	764	0	350	0	17	0	0.3702908	0.7853751565367515	2.444684	0.0	17.0	17.0	0.3702908	0.7853752	2.444684	0.0	367	17	17	3.5294118	3	7	5	0	0	4983	0	0	2020-02-29_154835
13	5000	3811	792	0	379	0	18	0	0.34971908	0.7669082319774115	2.444684	0.0	18.0	18.0	0.34971908	0.7669082	2.444684	0.0	397	18	18	3.5555556	3	8	5	0	0	4982	0	0	2020-02-29_154835
13	5000	3769	812	0	397	0	22	0	0.60488266	1.0633497206303122	3.1100209	0.0	22.0	22.0	0.60488266	1.0633497	3.1100209	0.0	419	22	22	3.4545455	4	10	5	1	0	4978	0	0	2020-02-29_154836
13	5000	3705	854	0	418	0	23	0	0.6292	1.0454270327193365	3.1100209	0.0	23.0	23.0	0.6292	1.0454271	3.1100209	0.0	441	23	23	3.4782608	4	10	6	1	0	4977	0	0	2020-02-29_154836
14	5000	3651	877	0	446	0	26	0	0.74384075	1.1917400455335194	3.9981298	0.0	26.0	26.0	0.74384075	1.19174	3.9981298	0.0	472	26	26	3.3076923	4	11	8	1	0	4974	0	0	2020-02-29_154837
14	5000	3588	903	0	482	0	27	0	0.76725656	1.174914423890213	3.9981298	0.0	27.0	27.0	0.76725656	1.1749145	3.9981298	0.0	509	27	27	3.4074075	4	11	9	1	0	4973	0	0	2020-02-29_154837
14	5000	3534	925	0	511	0	30	0	0.8793429	1.1694328292175216	3.9981298	0.0	30.0	30.0	0.8793429	1.1694329	3.9981298	0.0	541	30	30	3.3666666	4	11	11	2	0	4970	0	0	2020-02-29_154838
15	5000	3474	952	0	541	0	33	0	0.9435768	1.3241976395896358	4.757746	0.0	33.0	33.0	0.9435768	1.3241976	4.757746	0.0	574	33	33	3.2727273	5	12	11	3	0	4967	0	0	2020-02-29_154838
15	5000	3417	976	0	569	0	38	0	1.1855361	1.5984411573321582	5.3028574	0.0	38.0	38.0	1.1855361	1.5984411	5.3028574	0.0	607	38	38	3.1842105	6	13	13	3	1	4962	0	0	2020-02-29_154839
15	5000	3357	986	0	613	0	44	0	1.1657314	1.5017730247748107	5.3028574	0.0	44.0	44.0	1.1657314	1.501773	5.3028574	0.0	657	44	44	3.0681818	6	14	14	6	2	4956	0	0	2020-02-29_154839
16	5000	3303	1013	0	633	0	51	0	1.256509	1.5860691109905194	5.9781375	0.0	51.0	51.0	1.256509	1.5860691	5.9781375	0.0	684	51	51	2.745098	7	15	15	8	4	4949	0	0	2020-02-29_154840
16	5000	3246	1031	0	665	0	58	0	1.2693017	1.5527509580482397	5.9781375	0.0	58.0	58.0	1.2693017	1.552751	5.9781375	0.0	723	58	58	2.586207	7	17	16	9	7	4942	0	0	2020-02-29_154840
16	5000	3186	1048	0	701	0	65	0	1.2676613	1.5587382237678606	5.9781375	0.0	65.0	65.0	1.2676613	1.5587382	5.9781375	0.0	766	65	65	2.5076923	7	18	18	13	7	4935	0	0	2020-02-29_154841
17	5000	3142	1055	0	724	0	78	0	1.5579282	1.8762215767574821	6.854959	0.0	78.0	78.0	1.5579282	1.8762215	6.854959	0.0	803	79	79	2.5384614	7	21	24	16	8	4922	0	1	2020-02-29_154841
17	5000	3086	1073	0	750	0	90	0	1.6262556	1.9415416401679315	7.007986	0.0	90.0	90.0	1.6262556	1.9415417	7.007986	0.0	841	91	91	2.4666667	7	24	25	21	9	4910	0	1	2020-02-29_154842
17	5000	3045	1075	0	779	0	100	0	1.7096839	1.9513570489544636	7.007986	0.0	100.0	100.0	1.7096839	1.951357	7.007986	0.0	880	101	101	2.47	7	25	27	26	11	4900	0	1	2020-02-29_154842
18	5000	3004	1067	0	815	0	113	0	1.9366236	2.0847696185274778	7.8343315	0.0	113.0	113.0	1.9366236	2.0847697	7.8343315	0.0	929	114	114	2.6548672	7	27	29	31	13	4887	0	1	2020-02-29_154843
18	5000	2955	1075	0	846	0	123	0	2.0729098	2.220048658679696	8.324363	0.0	123.0	123.0	2.0729098	2.2200487	8.324363	0.0	970	124	124	2.7642276	8	28	31	33	17	4877	0	1	2020-02-29_154844
18	5000	2903	1097	0	865	0	134	0	2.1137958	2.304482661050633	8.337631	0.0	134.0	134.0	2.1137958	2.3044827	8.337631	0.0	1000	135	135	2.6940298	9	29	32	36	18	4866	0	1	2020-02-29_154844
19	5000	2864	1083	0	908	0	144	0	2.1961508	2.3953431885825602	8.337631	0.0	144.0	144.0	2.1961508	2.3953433	8.337631	0.0	1053	145	145	2.625	9	30	36	37	19	4856	0	1	2020-02-29_154845
19	5000	2819	1090	0	929	0	161	0	2.24681	2.395899221647636	8.337631	0.0	161.0	161.0	2.24681	2.3958993	8.337631	0.0	1091	162	162	2.4782608	9	31	42	40	22	4839	0	1	2020-02-29_154845
19	5000	2779	1083	0	967	0	170	0	2.3142743	2.4211328169116344	9.3616295	0.0	170.0	170.0	2.3142743	2.4211328	9.3616295	0.0	1138	171	171	2.482353	10	31	42	42	26	4830	0	1	2020-02-29_154846
20	5000	2737	1087	0	981	0	194	0	2.3450608	2.4983884385512343	9.796943	0.0	194.0	194.0	2.3450608	2.4983885	9.796943	0.0	1176	195	195	2.4175258	11	33	48	46	31	4806	0	1	2020-02-29_154846
20	5000	2693	1089	0	1002	0	214	0	2.4252875	2.5420624367514124	9.796943	0.0	214.0	214.0	2.4252875	2.5420625	9.796943	0.0	1218	216	216	2.3364487	11	36	50	56	33	4786	0	2	2020-02-29_154847
20	5000	2659	1073	0	1038	0	228	0	2.4932253	2.5446245044629627	9.796943	0.0	228.0	228.0	2.4932253	2.5446246	9.796943	0.0	1268	230	230	2.3245614	11	37	52	58	39	4772	0	2	2020-02-29_154847
21	5000	2616	1075	0	1048	0	259	0	2.788378	2.795661279318004	10.808727	0.0	259.0	259.0	2.788378	2.7956612	10.808727	0.0	1309	261	261	2.3629344	13	40	61	61	44	4741	0	2	2020-02-29_154848
21	5000	2570	1067	0	1083	0	277	0	2.8548021	2.851629721489353	11.029331	0.0	277.0	277.0	2.8548021	2.8516297	11.029331	0.0	1363	280	280	2.368231	13	42	64	65	46	4723	0	3	2020-02-29_154848
21	5000	2529	1060	0	1111	0	296	0	2.9935822	2.929301244068868	11.420629	0.0	296.0	296.0	2.9935822	2.9293013	11.420629	0.0	1411	300	300	2.358108	14	43	66	69	51	4704	0	4	2020-02-29_154849
22	5000	2498	1043	0	1139	0	316	0	3.1546967	3.0316643185962087	11.420629	0.0	316.0	316.0	3.1546967	3.0316644	11.420629	0.0	1459	320	320	2.370253	14	48	68	73	55	4684	0	4	2020-02-29_154849
22	5000	2464	1024	0	1162	0	345	0	3.2867737	3.0586456645199074	12.2303705	0.0	345.0	345.0	3.2867737	3.0586457	12.2303705	0.0	1512	350	350	2.3188405	15	50	70	81	63	4655	0	5	2020-02-29_154850
22	5000	2415	1023	0	1188	0	369	0	3.2701023	3.1060070411027536	12.502517	0.0	369.0	369.0	3.2701023	3.106007	12.502517	0.0	1562	374	374	2.2899728	16	51	75	89	65	4631	0	5	2020-02-29_154851
23	5000	2374	1019	0	1208	0	394	0	3.3340864	3.116823715360212	12.502517	0.0	394.0	394.0	3.3340864	3.1168237	12.502517	0.0	1607	399	399	2.218274	16	53	80	92	71	4606	0	5	2020-02-29_154851
23	5000	2342	1008	0	1229	0	416	0	3.3713858	3.0971285164822304	12.502517	0.0	416.0	416.0	3.3713858	3.0971286	12.502517	0.0	1650	421	421	2.1682692	16	53	85	97	75	4584	0	5	2020-02-29_154852
23	5000	2322	965	0	1268	0	437	3	3.4710464	3.168737955465506	13.508597	0.0	437.0	437.0	3.4710464	3.168738	13.508597	0.0	1713	445	445	2.1716247	17	54	92	104	81	4563	0	5	2020-02-29_154852
24	5000	2290	964	0	1270	0	467	4	3.57647	3.238169779774378	13.859688	0.0	467.0	467.0	3.57647	3.2381697	13.859688	0.0	1746	476	476	2.1948607	18	57	95	116	86	4533	0	5	2020-02-29_154853
24	5000	2255	960	0	1271	0	505	4	3.6247787	3.2597689894286863	13.859688	0.0	505.0	505.0	3.6247787	3.259769	13.859688	0.0	1785	514	514	2.1663365	18	60	101	125	96	4495	0	5	2020-02-29_154853
24	5000	2238	932	0	1285	0	535	5	3.7430053	3.304443061752503	14.654652	0.0	535.0	535.0	3.7430053	3.3044431	14.654652	0.0	1830	545	545	2.1495328	19	61	104	138	102	4465	0	5	2020-02-29_154854
25	5000	2224	913	0	1285	0	566	6	3.804726	3.283891468405972	14.654652	0.0	566.0	566.0	3.804726	3.2838914	14.654652	0.0	1863	578	578	2.1130743	19	64	108	142	108	4434	0	6	2020-02-29_154854
25	5000	2197	899	0	1291	0	599	7	3.8611047	3.307902474456824	14.654652	0.0	599.0	599.0	3.8611047	3.3079026	14.654652	0.0	1904	613	613	2.0634391	19	66	113	147	116	4401	0	7	2020-02-29_154855
25	5000	2173	874	0	1294	0	642	10	3.9989889	3.3299367925012064	14.654652	0.0	642.0	642.0	3.9989889	3.3299367	14.654652	0.0	1953	659	659	2.0031152	19	69	122	160	127	4358	0	7	2020-02-29_154855
26	5000	2156	854	0	1298	0	673	12	4.039222	3.371941204676168	14.654652	0.0	673.0	673.0	4.039222	3.371941	14.654652	0.0	1990	692	692	1.97474	19	69	127	168	136	4327	0	7	2020-02-29_154856
26	5000	2137	832	0	1306	0	703	13	4.0720105	3.3540142490673435	14.654652	0.0	703.0	703.0	4.0720105	3.3540142	14.654652	0.0	2031	725	725	1.9146515	19	70	132	173	145	4297	0	9	2020-02-29_154856
26	5000	2116	808	0	1306	0	744	16	4.1581373	3.3596184220946337	14.654652	0.0	744.0	744.0	4.1581373	3.3596184	14.654652	0.0	2076	770	770	1.8830645	19	72	136	186	157	4256	0	10	2020-02-29_154857
27	5000	2100	792	0	1301	0	780	17	4.2306676	3.3806146613576686	14.654652	0.0	780.0	780.0	4.2306676	3.3806148	14.654652	0.0	2108	807	807	1.8346153	19	74	139	196	163	4220	0	10	2020-02-29_154857
27	5000	2080	788	0	1284	0	821	17	4.253496	3.3887404025401686	14.654652	0.0	821.0	821.0	4.253496	3.3887403	14.654652	0.0	2132	848	848	1.7953715	19	75	144	205	171	4179	0	10	2020-02-29_154858
27	5000	2046	778	0	1295	0	851	20	4.312832	3.4060657696379866	14.654652	0.0	851.0	851.0	4.312832	3.4060657	14.654652	0.0	2176	881	881	1.7626323	19	75	150	211	178	4149	0	10	2020-02-29_154858
28	5000	2024	748	0	1296	0	899	23	4.410729	3.4422381951005487	16.988913	0.0	899.0	899.0	4.410729	3.442238	16.988913	0.0	2228	932	932	1.7230256	19	78	156	229	184	4101	0	10	2020-02-29_154859
28	5000	2008	721	0	1299	0	931	29	4.5235114	3.4698106673419096	16.988913	0.0	931.0	931.0	4.5235114	3.4698107	16.988913	0.0	2271	972	972	1.6928034	19	80	162	239	193	4069	0	12	2020-02-29_154859
28	5000	1993	689	0	1315	0	956	32	4.534922	3.4650772858955112	16.988913	0.0	956.0	956.0	4.534922	3.4650774	16.988913	0.0	2318	1003	1003	1.6558577	19	80	164	251	204	4044	0	15	2020-02-29_154900
29	5000	1973	680	0	1293	0	1003	34	4.6864395	3.5230448772637506	16.988913	0.0	1003.0	1003.0	4.6864395	3.5230448	16.988913	0.0	2347	1054	1054	1.6340977	19	83	167	260	217	3997	0	17	2020-02-29_154900
29	5000	1964	654	0	1289	0	1037	37	4.7863092	3.582513508421832	19.09574	0.0	1037.0	1037.0	4.7863092	3.5825136	19.09574	0.0	2382	1093	1093	1.6316297	20	84	173	270	226	3963	0	19	2020-02-29_154901
29	5000	1945	639	0	1274	0	1081	40	4.898936	3.601395410728867	19.09574	0.0	1081.0	1081.0	4.898936	3.6013954	19.09574	0.0	2416	1142	1142	1.6022202	20	86	181	277	241	3919	0	21	2020-02-29_154901
30	5000	1936	615	0	1268	0	1120	40	4.9745975	3.6550160469506556	19.497568	0.0	1120.0	1120.0	4.9745975	3.655016	19.497568	0.0	2449	1181	1181	1.5803572	20	89	185	282	252	3880	0	21	2020-02-29_154902
30	5000	1926	588	0	1262	0	1153	45	5.006278	3.6697598472830557	19.497568	0.0	1153.0	1153.0	5.006278	3.6697598	19.497568	0.0	2486	1224	1224	1.5437988	20	90	189	288	261	3847	0	26	2020-02-29_154902
30	5000	1912	572	0	1245	0	1189	55	5.0887065	3.6887533353184843	19.497568	0.0	1189.0	1189.0	5.0887065	3.6887534	19.497568	0.0	2516	1271	1271	1.4928511	20	90	196	301	274	3811	0	27	2020-02-29_154903
31	5000	1892	560	0	1235	0	1219	63	5.1570144	3.7101266075391184	19.497568	0.0	1219.0	1219.0	5.1570144	3.7101266	19.497568	0.0	2548	1313	1313	1.4716982	20	91	201	307	286	3781	0	31	2020-02-29_154903
31	5000	1877	541	0	1214	0	1269	66	5.1858377	3.709622762579696	19.497568	0.0	1269.0	1269.0	5.1858377	3.7096229	19.497568	0.0	2582	1368	1368	1.4365642	20	93	205	320	298	3731	0	33	2020-02-29_154904
31	5000	1866	521	0	1198	0	1304	73	5.240148	3.713809281488814	19.497568	0.0	1304.0	1304.0	5.240148	3.7138093	19.497568	0.0	2613	1415	1415	1.4125767	20	93	208	328	307	3696	0	38	2020-02-29_154904
32	5000	1855	505	0	1178	0	1338	84	5.2907085	3.7102670806826774	19.497568	0.0	1338.0	1338.0	5.2907085	3.710267	19.497568	0.0	2640	1462	1462	1.3863976	20	95	211	336	311	3662	0	40	2020-02-29_154905
32	5000	1843	496	0	1145	0	1382	94	5.412983	3.755676423773146	19.497568	0.0	1382.0	1382.0	5.412983	3.7556765	19.497568	0.0	2661	1516	1516	1.373372	20	95	218	342	328	3618	0	40	2020-02-29_154905
32	5000	1834	483	0	1116	0	1416	109	5.476287	3.759052286225369	19.497568	0.0	1416.0	1416.0	5.476287	3.7590523	19.497568	0.0	2683	1567	1567	1.3396893	20	96	223	352	338	3584	0	42	2020-02-29_154905
33	5000	1814	478	0	1100	0	1441	121	5.573981	3.790262248646284	19.497568	0.0	1441.0	1441.0	5.573981	3.7902622	19.497568	0.0	2708	1608	1608	1.3206106	20	96	225	360	347	3559	0	46	2020-02-29_154906
33	5000	1806	454	0	1089	0	1470	134	5.6575303	3.832904432324018	19.497568	0.0	1470.0	1470.0	5.6575303	3.8329043	19.497568	0.0	2740	1651	1651	1.2945578	20	98	227	365	360	3530	0	47	2020-02-29_154906
33	5000	1796	444	0	1046	0	1518	146	5.76736	3.857147933310746	19.497568	0.0	1518.0	1518.0	5.76736	3.857148	19.497568	0.0	2760	1714	1714	1.2793149	20	98	236	379	372	3482	0	50	2020-02-29_154907
34	5000	1785	433	0	1036	0	1534	157	5.813718	3.8603036357858467	19.497568	0.0	1534.0	1534.0	5.813718	3.8603036	19.497568	0.0	2782	1746	1746	1.2411995	20	98	240	383	383	3466	0	55	2020-02-29_154907
34	5000	1776	418	0	1020	0	1551	178	5.8700213	3.8726140952494994	19.497568	0.0	1551.0	1551.0	5.8700213	3.8726141	19.497568	0.0	2806	1786	1786	1.2198582	20	99	243	387	390	3449	0	57	2020-02-29_154908
34	5000	1763	403	0	1002	0	1573	198	5.930674	3.8890483066641615	19.497568	0.0	1573.0	1573.0	5.930674	3.8890483	19.497568	0.0	2834	1832	1832	1.2097902	20	99	247	393	407	3427	0	61	2020-02-29_154908
35	5000	1756	382	0	999	0	1581	219	6.0122538	3.9057588802593917	19.497568	0.0	1581.0	1581.0	6.0122538	3.9057589	19.497568	0.0	2862	1863	1863	1.1891208	20	100	252	397	411	3419	0	63	2020-02-29_154909
35	5000	1745	378	0	972	0	1604	235	6.080615	3.895053411467683	19.497568	0.0	1604.0	1604.0	6.080615	3.8950534	19.497568	0.0	2877	1905	1905	1.1670823	20	100	252	406	422	3396	0	66	2020-02-29_154909
35	5000	1734	367	0	945	0	1637	250	6.176185	3.9450151690250688	19.497568	0.0	1637.0	1637.0	6.176185	3.9450152	19.497568	0.0	2899	1954	1954	1.154551	20	102	260	411	431	3363	0	67	2020-02-29_154910
36	5000	1729	358	0	921	0	1662	261	6.2489953	3.970313057267031	19.497568	0.0	1662.0	1662.0	6.2489953	3.970313	19.497568	0.0	2913	1992	1992	1.1474128	20	102	262	422	441	3338	0	69	2020-02-29_154910
36	5000	1719	334	0	913	0	1673	287	6.3620267	4.000846534796745	19.497568	0.0	1673.0	1673.0	6.3620267	4.0008464	19.497568	0.0	2947	2034	2034	1.1320981	20	103	266	430	450	3327	0	74	2020-02-29_154911
36	5000	1710	319	0	892	0	1694	308	6.416561	4.03434906352103	19.497568	0.0	1694.0	1694.0	6.416561	4.034349	19.497568	0.0	2971	2079	2079	1.0962219	20	103	269	438	464	3306	0	77	2020-02-29_154911
37	5000	1697	313	0	882	0	1702	329	6.510921	4.030300767906182	19.497568	0.0	1702.0	1702.0	6.510921	4.0303006	19.497568	0.0	2990	2108	2108	1.0869565	20	103	270	445	473	3298	0	77	2020-02-29_154912
37	5000	1685	304	0	877	0	1697	357	6.5557055	4.058752356065372	21.48079	0.0	1697.0	1702.0	6.510921	4.0303006	19.497568	0.0	3011	2134	2134	1.0766058	20	104	271	447	480	3303	0	80	2020-02-29_154912
37	5000	1671	303	0	846	0	1724	374	6.5895567	4.057264269963597	21.48079	0.0	1724.0	1724.0	6.5895567	4.0572643	21.48079	0.0	3026	2180	2180	1.0597448	20	104	273	453	492	3276	0	82	2020-02-29_154913
38	5000	1657	303	0	810	0	1745	403	6.6845317	4.0703942698870215	21.48079	0.0	1745.0	1745.0	6.6845317	4.070394	21.48079	0.0	3040	2230	2230	1.0458453	20	106	277	463	499	3255	0	82	2020-02-29_154913
38	5000	1652	295	0	782	0	1747	437	6.7802463	4.09227021240448	21.48079	0.0	1747.0	1747.0	6.7802463	4.0922704	21.48079	0.0	3053	2271	2271	1.0394963	20	106	279	471	508	3253	0	87	2020-02-29_154914
38	5000	1644	280	0	757	0	1764	464	6.8914742	4.148063685929773	23.726118	0.0	1764.0	1764.0	6.8914742	4.1480637	23.726118	0.0	3076	2319	2319	1.0158731	20	107	281	477	521	3236	0	91	2020-02-29_154915
39	5000	1634	275	0	742	0	1762	492	6.957361	4.138802296346395	23.726118	0.0	1762.0	1764.0	6.8914742	4.1480637	23.726118	0.0	3091	2349	2349	0.99205446	20	109	281	480	531	3238	0	95	2020-02-29_154915
39	5000	1626	265	0	727	0	1763	520	7.0374894	4.149151239580347	23.726118	0.0	1763.0	1764.0	6.8914742	4.1480637	23.726118	0.0	3109	2382	2382	0.9829835	20	109	282	483	536	3237	0	99	2020-02-29_154915
39	5000	1623	253	0	707	0	1769	545	7.114355	4.155550560860401	23.726118	0.0	1769.0	1769.0	7.114355	4.1555505	23.726118	0.0	3124	2417	2417	0.97003955	20	109	283	485	545	3231	0	103	2020-02-29_154916
40	5000	1616	248	0	686	0	1774	568	7.1880064	4.1656166025064225	23.726118	0.0	1774.0	1774.0	7.1880064	4.1656165	23.726118	0.0	3136	2450	2450	0.95603156	20	109	285	490	552	3226	0	108	2020-02-29_154916
40	5000	1609	245	0	660	0	1782	595	7.251118	4.18683470949637	23.726118	0.0	1782.0	1782.0	7.251118	4.186835	23.726118	0.0	3146	2486	2486	0.9506173	20	109	287	497	557	3218	0	109	2020-02-29_154917
40	5000	1602	243	0	638	0	1770	634	7.343452	4.201902076898363	23.726118	0.0	1770.0	1782.0	7.251118	4.186835	23.726118	0.0	3155	2517	2517	0.9361582	20	109	289	503	561	3230	0	113	2020-02-29_154918
41	5000	1593	241	0	615	0	1753	679	7.3867188	4.214489403113392	23.726118	0.0	1753.0	1782.0	7.251118	4.186835	23.726118	0.0	3166	2551	2551	0.9321164	20	109	290	505	567	3247	0	119	2020-02-29_154918
41	5000	1588	236	0	594	0	1745	711	7.4454927	4.246132381091516	23.726118	0.0	1745.0	1782.0	7.251118	4.186835	23.726118	0.0	3176	2582	2582	0.91862464	20	109	291	509	576	3255	0	126	2020-02-29_154919
41	5000	1585	228	0	574	0	1742	738	7.5362477	4.259437628864235	23.726118	0.0	1742.0	1782.0	7.251118	4.186835	23.726118	0.0	3187	2613	2613	0.90126294	20	109	292	514	584	3258	0	133	2020-02-29_154919
42	5000	1576	222	0	562	0	1729	775	7.57961	4.257642942079715	23.726118	0.0	1729.0	1782.0	7.251118	4.186835	23.726118	0.0	3202	2640	2640	0.89762866	20	109	294	519	588	3271	0	136	2020-02-29_154920
42	5000	1570	214	0	555	0	1709	805	7.650782	4.2758688417451065	23.726118	0.0	1709.0	1782.0	7.251118	4.186835	23.726118	0.0	3216	2661	2661	0.88414276	20	109	295	520	593	3291	0	147	2020-02-29_154920
42	5000	1557	218	0	542	0	1690	842	7.7118387	4.276816641322854	23.726118	0.0	1690.0	1782.0	7.251118	4.186835	23.726118	0.0	3225	2683	2683	0.8798817	20	109	295	522	599	3310	0	151	2020-02-29_154921
43	5000	1553	213	0	523	0	1672	886	7.768955	4.275183842147057	23.726118	0.0	1672.0	1782.0	7.251118	4.186835	23.726118	0.0	3234	2711	2711	0.86901915	20	109	295	523	606	3328	0	153	2020-02-29_154921
43	5000	1548	207	0	505	0	1665	919	7.82328	4.303506069444552	23.726118	0.0	1665.0	1782.0	7.251118	4.186835	23.726118	0.0	3245	2740	2740	0.86126125	20	109	296	525	614	3335	0	156	2020-02-29_154922
43	5000	1542	201	0	495	0	1643	961	7.9020624	4.343013124604654	23.726118	0.0	1643.0	1782.0	7.251118	4.186835	23.726118	0.0	3257	2762	2762	0.85818624	20	110	296	528	619	3357	0	158	2020-02-29_154922
44	5000	1536	198	0	483	0	1631	994	7.9577074	4.345993670062649	23.726118	0.0	1631.0	1782.0	7.251118	4.186835	23.726118	0.0	3266	2783	2783	0.8516248	20	110	296	529	625	3369	0	158	2020-02-29_154923
44	5000	1532	191	0	471	0	1596	1046	8.040458	4.355442693658047	23.726118	0.0	1596.0	1782.0	7.251118	4.186835	23.726118	0.0	3277	2806	2806	0.84398496	20	110	296	533	630	3404	0	164	2020-02-29_154923
44	5000	1527	189	0	448	0	1578	1092	8.124157	4.381290164605596	23.726118	0.0	1578.0	1782.0	7.251118	4.186835	23.726118	0.0	3284	2836	2836	0.8269962	20	110	296	535	636	3422	0	166	2020-02-29_154924
45	5000	1520	186	0	432	0	1560	1133	8.238894	4.380537833371004	23.726118	0.0	1560.0	1782.0	7.251118	4.186835	23.726118	0.0	3294	2862	2862	0.8294872	20	111	296	539	641	3440	0	169	2020-02-29_154924
45	5000	1515	180	0	426	0	1530	1178	8.304215	4.400770093977183	23.726118	0.0	1530.0	1782.0	7.251118	4.186835	23.726118	0.0	3305	2879	2879	0.824183	20	111	296	541	645	3470	0	171	2020-02-29_154925
45	5000	1509	175	0	417	0	1509	1217	8.352377	4.39017948591844	23.726118	0.0	1509.0	1782.0	7.251118	4.186835	23.726118	0.0	3316	2899	2899	0.81312126	20	111	297	545	649	3491	0	173	2020-02-29_154925
46	5000	1506	172	0	409	0	1484	1255	8.378256	4.4017588134580325	23.726118	0.0	1484.0	1782.0	7.251118	4.186835	23.726118	0.0	3322	2913	2913	0.8005391	20	111	297	546	653	3516	0	174	2020-02-29_154926
46	5000	1503	162	0	385	0	1485	1290	8.443513	4.451528590974639	23.726118	0.0	1485.0	1782.0	7.251118	4.186835	23.726118	0.0	3335	2950	2950	0.7952862	20	112	299	549	657	3515	0	175	2020-02-29_154926
46	5000	1501	156	0	371	0	1455	1341	8.500663	4.4589161477067805	23.726118	0.0	1455.0	1782.0	7.251118	4.186835	23.726118	0.0	3343	2972	2972	0.78350514	20	112	299	552	664	3545	0	176	2020-02-29_154927
47	5000	1493	154	0	363	0	1413	1394	8.547689	4.462051172418712	23.726118	0.0	1413.0	1782.0	7.251118	4.186835	23.726118	0.0	3353	2990	2990	0.7714084	20	112	300	553	666	3587	0	183	2020-02-29_154927
47	5000	1489	151	0	348	0	1396	1431	8.621764	4.476208631233262	23.726118	0.0	1396.0	1782.0	7.251118	4.186835	23.726118	0.0	3360	3012	3012	0.767192	20	112	300	557	669	3604	0	185	2020-02-29_154928
47	5000	1489	134	0	351	0	1364	1471	8.684167	4.458267615478639	23.726118	0.0	1364.0	1782.0	7.251118	4.186835	23.726118	0.0	3377	3026	3026	0.76319647	20	112	300	558	672	3636	0	191	2020-02-29_154928
48	5000	1486	129	0	342	0	1343	1508	8.7026	4.487539417656898	23.726118	0.0	1343.0	1782.0	7.251118	4.186835	23.726118	0.0	3385	3043	3043	0.74534625	20	112	301	559	676	3657	0	192	2020-02-29_154929
48	5000	1480	128	0	338	0	1317	1543	8.737085	4.527606209362796	23.726118	0.0	1317.0	1782.0	7.251118	4.186835	23.726118	0.0	3392	3054	3054	0.722855	20	112	301	560	677	3683	0	194	2020-02-29_154929
48	5000	1477	123	0	324	0	1282	1594	8.809444	4.535838152263622	23.726118	0.0	1282.0	1782.0	7.251118	4.186835	23.726118	0.0	3400	3076	3076	0.7223089	20	112	301	561	680	3718	0	200	2020-02-29_154930
49	5000	1474	119	0	316	0	1256	1632	8.866344	4.57981034331791	23.726118	0.0	1256.0	1782.0	7.251118	4.186835	23.726118	0.0	3407	3091	3091	0.7173567	20	112	301	564	683	3744	0	203	2020-02-29_154930
49	5000	1471	110	0	309	0	1229	1677	8.922881	4.609832637504401	23.726118	0.0	1229.0	1782.0	7.251118	4.186835	23.726118	0.0	3419	3110	3110	0.71114725	20	112	301	566	687	3771	0	204	2020-02-29_154931
49	5000	1470	110	0	296	0	1198	1716	8.935191	4.640363589543826	23.726118	0.0	1198.0	1782.0	7.251118	4.186835	23.726118	0.0	3420	3124	3124	0.68948245	20	112	301	567	688	3802	0	210	2020-02-29_154931
50	5000	1468	104	0	290	0	1164	1759	8.951182	4.678155766184006	23.726118	0.0	1164.0	1782.0	7.251118	4.186835	23.726118	0.0	3428	3138	3138	0.67783505	20	112	302	568	690	3836	0	215	2020-02-29_154932
50	5000	1463	102	0	288	0	1141	1788	8.968411	4.713227330750968	23.726118	0.0	1141.0	1782.0	7.251118	4.186835	23.726118	0.0	3435	3147	3147	0.67484665	20	112	302	569	691	3859	0	218	2020-02-29_154932
50	5000	1454	106	0	285	0	1105	1828	9.007979	4.748016746485035	23.726118	0.0	1105.0	1782.0	7.251118	4.186835	23.726118	0.0	3440	3155	3155	0.6615385	20	112	302	569	692	3895	0	222	2020-02-29_154932
51	5000	1454	101	0	277	0	1070	1873	9.107276	4.776042221329996	23.726118	0.0	1070.0	1782.0	7.251118	4.186835	23.726118	0.0	3445	3168	3168	0.64953274	20	112	302	569	693	3930	0	225	2020-02-29_154933
51	5000	1452	99	0	273	0	1057	1894	9.157744	4.806007067589042	23.726118	0.0	1057.0	1782.0	7.251118	4.186835	23.726118	0.0	3449	3176	3176	0.64427626	20	112	302	569	696	3943	0	225	2020-02-29_154933
51	5000	1450	96	0	266	0	1023	1938	9.258594	4.820556634442659	23.726118	0.0	1023.0	1782.0	7.251118	4.186835	23.726118	0.0	3454	3188	3188	0.6334311	20	112	302	571	696	3977	0	227	2020-02-29_154934
52	5000	1448	93	0	257	0	999	1972	9.289389	4.801521759406562	23.726118	0.0	999.0	1782.0	7.251118	4.186835	23.726118	0.0	3459	3202	3202	0.6386386	20	112	302	572	696	4001	0	231	2020-02-29_154934
52	5000	1443	92	0	249	0	974	2010	9.303699	4.793355738057357	23.252064	0.0	974.0	1782.0	7.251118	4.186835	23.726118	0.0	3465	3216	3216	0.6283367	20	112	302	574	696	4026	0	232	2020-02-29_154935
52	5000	1439	93	0	243	0	960	2032	9.344633	4.7821381186621865	23.252064	0.0	960.0	1782.0	7.251118	4.186835	23.726118	0.0	3468	3225	3225	0.628125	20	112	302	575	698	4040	0	233	2020-02-29_154935
53	5000	1437	94	0	235	0	948	2051	9.362088	4.8060207595027595	23.252064	0.0	948.0	1782.0	7.251118	4.186835	23.726118	0.0	3469	3234	3234	0.62552744	20	112	302	576	698	4052	0	235	2020-02-29_154936
53	5000	1436	91	0	228	0	921	2088	9.335405	4.803111839896883	23.252064	0.0	921.0	1782.0	7.251118	4.186835	23.726118	0.0	3473	3245	3245	0.62106407	20	112	303	576	699	4079	0	236	2020-02-29_154936
53	5000	1433	87	0	223	0	901	2117	9.329182	4.796504997372497	23.252064	0.0	901.0	1782.0	7.251118	4.186835	23.726118	0.0	3480	3257	3257	0.6137625	20	112	303	576	703	4099	0	239	2020-02-29_154936
54	5000	1430	84	0	220	0	874	2152	9.346015	4.801280828296037	23.252064	0.0	874.0	1782.0	7.251118	4.186835	23.726118	0.0	3486	3266	3266	0.60297483	20	112	303	576	703	4126	0	240	2020-02-29_154937
54	5000	1430	79	0	214	0	851	2182	9.378108	4.829315532576391	23.252064	0.0	851.0	1782.0	7.251118	4.186835	23.726118	0.0	3491	3277	3277	0.59811985	20	112	304	576	703	4149	0	244	2020-02-29_154937
54	5000	1428	77	0	210	0	826	2211	9.3843355	4.858183000091488	23.252064	0.0	826.0	1782.0	7.251118	4.186835	23.726118	0.0	3495	3285	3285	0.5883777	20	112	305	577	703	4174	0	248	2020-02-29_154938
55	5000	1425	75	0	206	0	807	2238	9.3927145	4.886686939407354	23.252064	0.0	807.0	1782.0	7.251118	4.186835	23.726118	0.0	3500	3294	3294	0.58116484	20	112	305	577	706	4193	0	249	2020-02-29_154938
55	5000	1424	68	0	203	0	792	2262	9.404485	4.9443396987011665	24.236938	0.0	792.0	1782.0	7.251118	4.186835	23.726118	0.0	3508	3305	3305	0.5719697	20	112	305	578	710	4208	0	251	2020-02-29_154939
55	5000	1422	69	0	193	0	769	2294	9.358392	4.986120414666174	24.236938	0.0	769.0	1782.0	7.251118	4.186835	23.726118	0.0	3509	3316	3316	0.5669701	20	112	305	579	712	4231	0	253	2020-02-29_154939
56	5000	1421	66	0	190	0	735	2334	9.410622	4.98346532096137	24.236938	0.0	735.0	1782.0	7.251118	4.186835	23.726118	0.0	3513	3323	3323	0.5619048	20	112	305	579	712	4265	0	254	2020-02-29_154939
56	5000	1419	66	0	180	0	718	2360	9.4180565	4.977122612158551	24.236938	0.0	718.0	1782.0	7.251118	4.186835	23.726118	0.0	3515	3335	3335	0.55710304	20	112	305	581	712	4282	0	257	2020-02-29_154940
56	5000	1417	66	0	174	0	696	2389	9.509839	5.030977229904483	24.236938	0.0	696.0	1782.0	7.251118	4.186835	23.726118	0.0	3517	3343	3343	0.54741377	20	112	306	582	712	4304	0	258	2020-02-29_154940
57	5000	1415	63	0	169	0	681	2412	9.51075	5.053726505863701	24.236938	0.0	681.0	1782.0	7.251118	4.186835	23.726118	0.0	3522	3353	3353	0.5359765	20	112	306	582	713	4319	0	260	2020-02-29_154941
57	5000	1412	62	0	165	0	659	2440	9.529592	5.094530291557953	24.236938	0.0	659.0	1782.0	7.251118	4.186835	23.726118	0.0	3526	3361	3361	0.5295903	20	112	306	583	714	4341	0	262	2020-02-29_154941
57	5000	1409	61	0	153	0	651	2462	9.466071	5.09956524061714	24.236938	0.0	651.0	1782.0	7.251118	4.186835	23.726118	0.0	3530	3377	3377	0.5253456	20	112	306	583	717	4349	0	264	2020-02-29_154941
58	5000	1409	56	0	150	0	635	2486	9.445358	5.1142428013492225	24.236938	0.0	635.0	1782.0	7.251118	4.186835	23.726118	0.0	3535	3385	3385	0.5307087	20	112	306	583	717	4365	0	264	2020-02-29_154942
58	5000	1407	55	0	146	0	611	2513	9.436769	5.12605814361043	24.236938	0.0	611.0	1782.0	7.251118	4.186835	23.726118	0.0	3538	3392	3392	0.5302782	20	112	307	583	717	4389	0	268	2020-02-29_154942
58	5000	1404	57	0	139	0	600	2530	9.443704	5.149126345407702	24.236938	0.0	600.0	1782.0	7.251118	4.186835	23.726118	0.0	3539	3400	3400	0.53333336	20	112	307	583	718	4400	0	270	2020-02-29_154942
59	5000	1402	54	0	137	0	576	2558	9.457074	5.156150678198241	24.236938	0.0	576.0	1782.0	7.251118	4.186835	23.726118	0.0	3544	3407	3407	0.53125	20	112	307	583	718	4424	0	273	2020-02-29_154943
59	5000	1401	48	0	132	0	568	2577	9.375795	5.162099214010525	24.236938	0.0	568.0	1782.0	7.251118	4.186835	23.726118	0.0	3551	3419	3419	0.54577464	20	112	307	583	719	4432	0	274	2020-02-29_154943
59	5000	1401	45	0	134	0	549	2597	9.3679085	5.1849151054061196	24.236938	0.0	549.0	1782.0	7.251118	4.186835	23.726118	0.0	3554	3420	3420	0.56102	20	112	307	583	719	4451	0	274	2020-02-29_154943
60	5000	1400	43	0	129	0	539	2614	9.333929	5.126926525228616	24.236938	0.0	539.0	1782.0	7.251118	4.186835	23.726118	0.0	3557	3428	3428	0.5528757	20	112	307	583	719	4461	0	275	2020-02-29_154944
60	5000	1400	39	0	126	0	523	2637	9.337952	5.118885952328332	24.236938	0.0	523.0	1782.0	7.251118	4.186835	23.726118	0.0	3561	3435	3435	0.56405354	20	112	307	583	719	4477	0	275	2020-02-29_154944
60	5000	1399	39	0	122	0	505	2659	9.397527	5.125184032578523	24.236938	0.0	505.0	1782.0	7.251118	4.186835	23.726118	0.0	3562	3440	3440	0.5524753	20	112	307	583	720	4495	0	276	2020-02-29_154944
61	5000	1397	40	0	118	0	492	2676	9.376022	5.159692897972863	24.236938	0.0	492.0	1782.0	7.251118	4.186835	23.726118	0.0	3563	3445	3445	0.546748	20	112	307	583	720	4508	0	277	2020-02-29_154945
61	5000	1395	42	0	114	0	475	2696	9.272059	5.155796470347947	24.236938	0.0	475.0	1782.0	7.251118	4.186835	23.726118	0.0	3563	3449	3449	0.5431579	20	112	307	583	720	4525	0	278	2020-02-29_154945
61	5000	1395	40	0	110	0	461	2715	9.258752	5.168760162675639	24.236938	0.0	461.0	1782.0	7.251118	4.186835	23.726118	0.0	3565	3455	3455	0.53796095	20	112	307	583	721	4539	0	279	2020-02-29_154945
62	5000	1395	38	0	108	0	446	2734	9.200227	5.118787396006751	24.236938	0.0	446.0	1782.0	7.251118	4.186835	23.726118	0.0	3567	3459	3459	0.5358744	20	112	307	584	721	4554	0	279	2020-02-29_154946
62	5000	1393	39	0	103	0	425	2760	9.139261	5.07546955811495	24.236938	0.0	425.0	1782.0	7.251118	4.186835	23.726118	0.0	3568	3465	3465	0.5082353	20	112	307	584	721	4575	0	280	2020-02-29_154946
62	5000	1390	41	0	101	0	408	2780	9.078392	5.0602219719128225	24.236938	0.0	408.0	1782.0	7.251118	4.186835	23.726118	0.0	3569	3468	3468	0.49019608	20	112	307	584	721	4592	0	280	2020-02-29_154946
63	5000	1390	38	0	102	0	392	2796	8.958622	5.023076971474013	24.236938	0.0	392.0	1782.0	7.251118	4.186835	23.726118	0.0	3572	3470	3470	0.47959185	20	112	307	584	721	4608	0	282	2020-02-29_154947
63	5000	1390	36	0	101	0	385	2805	9.037476	4.991755745952129	24.236938	0.0	385.0	1782.0	7.251118	4.186835	23.726118	0.0	3574	3473	3473	0.48051947	20	112	307	584	721	4615	0	283	2020-02-29_154947
63	5000	1388	37	0	95	0	376	2821	9.098406	4.973719768561719	24.236938	0.0	376.0	1782.0	7.251118	4.186835	23.726118	0.0	3575	3480	3480	0.45478722	20	112	307	584	722	4624	0	283	2020-02-29_154947
64	5000	1388	36	0	88	0	373	2832	8.988663	5.0113495759878806	24.236938	0.0	373.0	1782.0	7.251118	4.186835	23.726118	0.0	3576	3488	3488	0.45576409	20	112	307	585	722	4627	0	283	2020-02-29_154948
64	5000	1388	33	0	88	0	362	2846	9.107623	5.036603460683203	24.236938	0.0	362.0	1782.0	7.251118	4.186835	23.726118	0.0	3579	3491	3491	0.46685082	20	112	307	585	722	4638	0	283	2020-02-29_154948
64	5000	1388	32	0	85	0	356	2856	9.030354	4.99592481481147	24.236938	0.0	356.0	1782.0	7.251118	4.186835	23.726118	0.0	3580	3495	3495	0.46629214	20	112	307	585	722	4644	0	283	2020-02-29_154948
65	5000	1388	30	0	81	0	353	2864	9.044629	4.94767485445983	24.236938	0.0	353.0	1782.0	7.251118	4.186835	23.726118	0.0	3582	3501	3501	0.47025496	20	112	307	585	722	4647	0	284	2020-02-29_154948
65	5000	1388	28	0	76	0	351	2872	9.063183	4.920833610687549	24.236938	0.0	351.0	1782.0	7.251118	4.186835	23.726118	0.0	3584	3508	3508	0.46723646	20	112	307	585	722	4649	0	285	2020-02-29_154949
65	5000	1388	28	0	75	0	339	2885	8.985087	4.8773578908172395	24.236938	0.0	339.0	1782.0	7.251118	4.186835	23.726118	0.0	3584	3509	3509	0.4660767	20	112	307	585	722	4661	0	285	2020-02-29_154949
66	5000	1388	25	0	74	0	334	2894	8.999393	4.89289174549966	24.236938	0.0	334.0	1782.0	7.251118	4.186835	23.726118	0.0	3587	3513	3513	0.46407187	20	112	307	585	722	4666	0	285	2020-02-29_154949
66	5000	1387	23	0	75	0	326	2904	8.982392	4.922234416130429	24.236938	0.0	326.0	1782.0	7.251118	4.186835	23.726118	0.0	3590	3515	3515	0.4601227	20	112	307	585	722	4674	0	285	2020-02-29_154949
66	5000	1387	22	0	74	0	314	2918	9.050362	4.964739254407809	24.236938	0.0	314.0	1782.0	7.251118	4.186835	23.726118	0.0	3591	3517	3517	0.4713376	20	112	307	585	722	4686	0	285	2020-02-29_154950
67	5000	1385	23	0	69	0	309	2929	9.015211	4.96796127873072	24.236938	0.0	309.0	1782.0	7.251118	4.186835	23.726118	0.0	3592	3523	3523	0.48220065	20	112	307	585	722	4691	0	285	2020-02-29_154950
67	5000	1384	22	0	68	0	299	2942	9.039469	4.9678292051064314	24.236938	0.0	299.0	1782.0	7.251118	4.186835	23.726118	0.0	3594	3526	3526	0.4949833	20	112	307	585	723	4701	0	285	2020-02-29_154950
67	5000	1384	21	0	65	0	293	2952	9.044008	4.9689375164228275	24.236938	0.0	293.0	1782.0	7.251118	4.186835	23.726118	0.0	3595	3530	3530	0.4880546	20	112	307	585	723	4707	0	285	2020-02-29_154951
68	5000	1384	19	0	62	0	290	2960	9.129565	4.9599539194735245	24.236938	0.0	290.0	1782.0	7.251118	4.186835	23.726118	0.0	3597	3535	3535	0.4827586	20	112	307	585	724	4710	0	285	2020-02-29_154951
68	5000	1384	16	0	62	0	284	2969	9.176476	4.940058178269513	24.236938	0.0	284.0	1782.0	7.251118	4.186835	23.726118	0.0	3600	3538	3538	0.48943663	20	112	307	585	724	4716	0	285	2020-02-29_154951
68	5000	1384	15	0	61	0	276	2979	9.034292	4.925562273644284	24.236938	0.0	276.0	1782.0	7.251118	4.186835	23.726118	0.0	3601	3540	3540	0.48550725	20	112	307	585	725	4724	0	285	2020-02-29_154951
69	5000	1384	14	0	58	0	275	2984	8.979512	4.863670486745344	24.236938	0.0	275.0	1782.0	7.251118	4.186835	23.726118	0.0	3602	3544	3544	0.48	20	112	307	585	725	4725	0	285	2020-02-29_154952
69	5000	1384	13	0	52	0	271	2995	8.955014	4.829915032755008	24.236938	0.0	271.0	1782.0	7.251118	4.186835	23.726118	0.0	3603	3551	3551	0.4797048	20	112	307	585	725	4729	0	285	2020-02-29_154952
69	5000	1383	13	0	50	0	269	2998	8.980081	4.835810300667106	24.236938	0.0	269.0	1782.0	7.251118	4.186835	23.726118	0.0	3604	3554	3554	0.48698884	20	112	307	585	725	4731	0	287	2020-02-29_154952
70	5000	1383	10	0	49	0	268	3003	8.97056	4.901899607931129	24.236938	0.0	268.0	1782.0	7.251118	4.186835	23.726118	0.0	3607	3558	3558	0.49253732	20	112	307	585	725	4732	0	287	2020-02-29_154952
70	5000	1383	10	0	46	0	262	3012	9.012622	4.904606635042899	24.236938	0.0	262.0	1782.0	7.251118	4.186835	23.726118	0.0	3607	3561	3561	0.49618322	20	112	307	585	725	4738	0	287	2020-02-29_154953
70	5000	1382	11	0	45	0	255	3020	9.02784	4.901488502340306	24.236938	0.0	255.0	1782.0	7.251118	4.186835	23.726118	0.0	3607	3562	3562	0.49803922	20	112	307	585	725	4745	0	287	2020-02-29_154953
71	5000	1381	12	0	44	0	237	3037	9.108501	4.865392951111512	24.236938	0.0	237.0	1782.0	7.251118	4.186835	23.726118	0.0	3607	3563	3563	0.48523206	20	112	307	585	725	4763	0	289	2020-02-29_154953
71	5000	1380	12	0	45	0	228	3046	9.222534	4.858464882554432	24.236938	0.0	228.0	1782.0	7.251118	4.186835	23.726118	0.0	3608	3563	3563	0.49122807	20	112	307	585	725	4772	0	289	2020-02-29_154953
71	5000	1379	12	0	44	0	225	3051	9.179204	4.841709223881393	24.236938	0.0	225.0	1782.0	7.251118	4.186835	23.726118	0.0	3609	3565	3565	0.4888889	20	112	307	585	725	4775	0	289	2020-02-29_154954
72	5000	1379	12	0	42	0	212	3066	9.029037	4.740756024616382	24.236938	0.0	212.0	1782.0	7.251118	4.186835	23.726118	0.0	3609	3567	3567	0.49056605	20	112	307	585	725	4788	0	289	2020-02-29_154954
72	5000	1379	12	0	41	0	203	3076	8.968142	4.758192125531166	24.236938	0.0	203.0	1782.0	7.251118	4.186835	23.726118	0.0	3609	3568	3568	0.50246304	20	112	307	585	725	4797	0	289	2020-02-29_154954
72	5000	1379	12	0	40	0	198	3082	9.045237	4.757495788155404	24.236938	0.0	198.0	1782.0	7.251118	4.186835	23.726118	0.0	3609	3569	3569	0.4949495	20	112	307	585	725	4802	0	289	2020-02-29_154954
73	5000	1378	13	0	37	0	194	3089	8.970438	4.744574811595056	24.236938	0.0	194.0	1782.0	7.251118	4.186835	23.726118	0.0	3609	3572	3572	0.5103093	20	112	307	585	725	4806	0	289	2020-02-29_154954
73	5000	1377	13	0	36	0	181	3104	8.935691	4.716334855413024	20.705872	0.0	181.0	1782.0	7.251118	4.186835	23.726118	0.0	3610	3574	3574	0.53038675	20	112	307	585	725	4819	0	289	2020-02-29_154955
73	5000	1377	13	0	34	0	173	3113	8.914838	4.778727146326529	20.705872	0.0	173.0	1782.0	7.251118	4.186835	23.726118	0.0	3610	3576	3576	0.5317919	20	112	307	585	725	4827	0	290	2020-02-29_154955
74	5000	1377	13	0	34	0	169	3117	8.892854	4.805070567173554	20.705872	0.0	169.0	1782.0	7.251118	4.186835	23.726118	0.0	3610	3576	3576	0.52071005	20	112	307	585	725	4831	0	290	2020-02-29_154955
74	5000	1375	14	0	32	0	164	3125	8.851344	4.810061939498951	20.705872	0.0	164.0	1782.0	7.251118	4.186835	23.726118	0.0	3611	3579	3579	0.5243902	20	112	307	585	725	4836	0	290	2020-02-29_154955
74	5000	1374	14	0	32	0	158	3132	8.940993	4.840343040100526	20.705872	0.0	158.0	1782.0	7.251118	4.186835	23.726118	0.0	3612	3580	3580	0.5253165	20	112	307	585	725	4842	0	290	2020-02-29_154956
75	5000	1373	14	0	31	0	156	3136	8.954383	4.860052815844981	20.705872	0.0	156.0	1782.0	7.251118	4.186835	23.726118	0.0	3613	3582	3582	0.525641	20	112	307	585	725	4844	0	290	2020-02-29_154956
75	5000	1372	13	0	31	0	149	3144	9.048182	4.864459845577246	20.705872	0.0	149.0	1782.0	7.251118	4.186835	23.726118	0.0	3615	3584	3584	0.5167785	20	112	307	585	725	4851	0	291	2020-02-29_154956
75	5000	1372	13	0	31	0	142	3151	9.074509	4.910321338339473	20.705872	0.0	142.0	1782.0	7.251118	4.186835	23.726118	0.0	3615	3584	3584	0.52112675	20	112	307	585	725	4858	0	291	2020-02-29_154956
76	5000	1371	13	0	29	0	139	3157	9.170485	4.9247681848798415	20.705872	0.0	139.0	1782.0	7.251118	4.186835	23.726118	0.0	3616	3587	3587	0.50359714	20	112	307	585	726	4861	0	291	2020-02-29_154956
76	5000	1370	14	0	26	0	137	3162	9.149956	4.965022962503646	20.705872	0.0	137.0	1782.0	7.251118	4.186835	23.726118	0.0	3616	3590	3590	0.50364965	20	112	307	585	726	4863	0	291	2020-02-29_154957
76	5000	1370	13	0	26	0	132	3168	9.043765	4.965401726919221	20.705872	0.0	132.0	1782.0	7.251118	4.186835	23.726118	0.0	3617	3591	3591	0.50757575	20	112	307	585	726	4868	0	291	2020-02-29_154957
77	5000	1369	14	0	24	0	130	3172	8.894831	5.014541841765058	20.705872	0.0	130.0	1782.0	7.251118	4.186835	23.726118	0.0	3617	3593	3593	0.4846154	20	112	307	585	726	4870	0	291	2020-02-29_154957
77	5000	1369	14	0	23	0	127	3175	8.855354	5.070945947044946	20.705872	0.0	127.0	1782.0	7.251118	4.186835	23.726118	0.0	3617	3594	3594	0.496063	20	112	307	585	726	4873	0	292	2020-02-29_154957
77	5000	1368	15	0	22	0	126	3177	8.925613	5.028697628134453	20.705872	0.0	126.0	1782.0	7.251118	4.186835	23.726118	0.0	3617	3595	3595	0.48412699	20	112	307	585	726	4874	0	292	2020-02-29_154957
78	5000	1368	15	0	20	0	120	3185	9.045591	5.107763006951346	20.705872	0.0	120.0	1782.0	7.251118	4.186835	23.726118	0.0	3617	3597	3597	0.49166667	20	112	307	585	726	4880	0	292	2020-02-29_154958
78	5000	1367	16	0	17	0	119	3189	9.252126	5.0870783825627175	20.705872	0.0	119.0	1782.0	7.251118	4.186835	23.726118	0.0	3617	3600	3600	0.5126051	20	112	307	585	726	4881	0	292	2020-02-29_154958
78	5000	1367	15	0	17	0	119	3190	9.277429	5.087080069791964	20.705872	0.0	119.0	1782.0	7.251118	4.186835	23.726118	0.0	3618	3601	3601	0.52100843	20	112	307	585	726	4881	0	292	2020-02-29_154958
79	5000	1366	16	0	16	0	113	3197	9.270517	5.1287305326787305	20.705872	0.0	113.0	1782.0	7.251118	4.186835	23.726118	0.0	3618	3602	3602	0.5221239	20	112	307	585	726	4887	0	292	2020-02-29_154958
79	5000	1366	16	0	15	0	109	3202	9.306585	5.121209021812406	20.705872	0.0	109.0	1782.0	7.251118	4.186835	23.726118	0.0	3618	3603	3603	0.5412844	20	112	307	585	726	4891	0	292	2020-02-29_154958
79	5000	1366	16	0	14	0	104	3208	9.409924	5.018847039639662	20.169647	0.0	104.0	1782.0	7.251118	4.186835	23.726118	0.0	3618	3604	3604	0.5673077	20	112	307	585	726	4896	0	292	2020-02-29_154959
80	5000	1365	15	0	13	0	100	3213	9.592927	5.051796229223974	20.169647	0.0	100.0	1782.0	7.251118	4.186835	23.726118	0.0	3620	3607	3607	0.57	20	112	307	585	726	4900	0	294	2020-02-29_154959
80	5000	1365	14	0	14	0	98	3215	9.614183	5.0586320205478	20.169647	0.0	98.0	1782.0	7.251118	4.186835	23.726118	0.0	3621	3607	3607	0.56122446	20	112	307	585	726	4902	0	294	2020-02-29_154959
80	5000	1365	12	0	16	0	95	3218	9.603071	4.971773007711631	20.169647	0.0	95.0	1782.0	7.251118	4.186835	23.726118	0.0	3623	3607	3607	0.57894737	20	112	307	585	726	4905	0	294	2020-02-29_154959
81	5000	1365	11	0	17	0	93	3220	9.668206	5.005021244274558	20.169647	0.0	93.0	1782.0	7.251118	4.186835	23.726118	0.0	3624	3607	3607	0.5913978	20	112	307	585	726	4907	0	294	2020-02-29_154959
81	5000	1365	11	0	16	0	90	3224	9.640607	5.092162464100199	20.169647	0.0	90.0	1782.0	7.251118	4.186835	23.726118	0.0	3624	3608	3608	0.5777778	20	112	307	585	726	4910	0	294	2020-02-29_155000
81	5000	1365	11	0	15	0	86	3229	9.828934	5.081373660376413	20.169647	0.0	86.0	1782.0	7.251118	4.186835	23.726118	0.0	3624	3609	3609	0.5697674	20	112	307	585	726	4914	0	294	2020-02-29_155000
82	5000	1365	9	0	17	0	83	3232	9.737241	4.985212584528312	20.169647	0.0	83.0	1782.0	7.251118	4.186835	23.726118	0.0	3626	3609	3609	0.55421686	20	112	307	585	726	4917	0	294	2020-02-29_155000
82	5000	1365	8	0	18	0	80	3235	9.611327	5.008688815804437	20.169647	0.0	80.0	1782.0	7.251118	4.186835	23.726118	0.0	3627	3609	3609	0.525	20	112	307	585	726	4920	0	294	2020-02-29_155000
82	5000	1365	7	0	19	0	79	3236	9.526336	4.9822976498013265	20.169647	0.0	79.0	1782.0	7.251118	4.186835	23.726118	0.0	3628	3609	3609	0.5316456	20	112	307	585	726	4921	0	294	2020-02-29_155000
83	5000	1365	7	0	19	0	75	3240	9.64175	4.971703185560017	20.169647	0.0	75.0	1782.0	7.251118	4.186835	23.726118	0.0	3628	3609	3609	0.52	20	112	307	585	726	4925	0	294	2020-02-29_155000
83	5000	1365	6	0	19	0	72	3244	9.7767315	5.0068501278263415	20.169647	0.0	72.0	1782.0	7.251118	4.186835	23.726118	0.0	3629	3610	3610	0.5277778	20	112	307	585	726	4928	0	294	2020-02-29_155001
83	5000	1365	6	0	19	0	70	3246	9.861523	5.051573842369535	20.169647	0.0	70.0	1782.0	7.251118	4.186835	23.726118	0.0	3629	3610	3610	0.5	20	112	307	585	726	4930	0	294	2020-02-29_155001
84	5000	1365	5	0	20	0	65	3251	9.8960705	4.83705158373173	20.169647	0.0	65.0	1782.0	7.251118	4.186835	23.726118	0.0	3630	3610	3610	0.46153846	20	112	307	585	726	4935	0	294	2020-02-29_155001
84	5000	1365	5	0	18	0	62	3256	9.6372175	5.015039142368413	20.169647	0.0	62.0	1782.0	7.251118	4.186835	23.726118	0.0	3630	3612	3612	0.48387095	20	112	307	585	726	4938	0	294	2020-02-29_155001
84	5000	1365	5	0	18	0	60	3258	9.410459	4.934621817061262	20.169647	0.0	60.0	1782.0	7.251118	4.186835	23.726118	0.0	3630	3612	3612	0.48333332	20	112	307	585	726	4940	0	294	2020-02-29_155001
85	5000	1365	5	0	17	0	56	3263	9.174462	4.859601668686015	20.169647	0.0	56.0	1782.0	7.251118	4.186835	23.726118	0.0	3630	3613	3613	0.51785713	20	112	307	585	726	4944	0	294	2020-02-29_155001
85	5000	1365	5	0	15	0	56	3265	9.217897	4.796680160690813	20.169647	0.0	56.0	1782.0	7.251118	4.186835	23.726118	0.0	3630	3615	3615	0.51785713	20	112	307	585	726	4944	0	294	2020-02-29_155002
85	5000	1365	5	0	15	0	55	3266	9.240395	4.837907380686063	20.169647	0.0	55.0	1782.0	7.251118	4.186835	23.726118	0.0	3630	3615	3615	0.5272727	20	112	307	585	726	4945	0	294	2020-02-29_155002
86	5000	1364	6	0	14	0	55	3267	9.058152	4.817782982600154	20.169647	0.0	55.0	1782.0	7.251118	4.186835	23.726118	0.0	3630	3616	3616	0.5090909	20	112	307	585	726	4945	0	294	2020-02-29_155002
86	5000	1364	6	0	14	0	52	3270	9.319838	4.747220079185777	20.169647	0.0	52.0	1782.0	7.251118	4.186835	23.726118	0.0	3630	3616	3616	0.53846157	20	112	307	585	726	4948	0	294	2020-02-29_155002
86	5000	1364	6	0	13	0	51	3272	9.508131	4.602830281505261	20.169647	0.0	51.0	1782.0	7.251118	4.186835	23.726118	0.0	3630	3617	3617	0.54901963	20	112	307	585	726	4949	0	294	2020-02-29_155002
87	5000	1364	5	0	14	0	49	3274	9.301744	4.542624253046923	20.169647	0.0	49.0	1782.0	7.251118	4.186835	23.726118	0.0	3631	3617	3617	0.5102041	20	112	307	585	726	4951	0	294	2020-02-29_155002
87	5000	1364	5	0	14	0	46	3277	9.175879	4.654673469473651	20.169647	0.0	46.0	1782.0	7.251118	4.186835	23.726118	0.0	3631	3617	3617	0.5	20	112	307	585	726	4954	0	294	2020-02-29_155003
87	5000	1364	5	0	14	0	45	3278	9.190675	4.70617617363036	20.169647	0.0	45.0	1782.0	7.251118	4.186835	23.726118	0.0	3631	3617	3617	0.51111114	20	112	307	585	726	4955	0	294	2020-02-29_155003
88	5000	1364	5	0	14	0	41	3282	9.247555	4.904020155039157	20.169647	0.0	41.0	1782.0	7.251118	4.186835	23.726118	0.0	3631	3617	3617	0.5121951	20	112	307	585	726	4959	0	294	2020-02-29_155003
88	5000	1364	4	0	15	0	36	3287	9.353913	4.553677743049987	19.185925	0.0	36.0	1782.0	7.251118	4.186835	23.726118	0.0	3632	3617	3617	0.5555556	20	112	307	585	726	4964	0	294	2020-02-29_155003
88	5000	1364	4	0	14	0	37	3287	9.289511	4.5070438357723175	19.185925	0.0	37.0	1782.0	7.251118	4.186835	23.726118	0.0	3632	3618	3618	0.5405405	20	112	307	585	726	4963	0	294	2020-02-29_155003
89	5000	1364	4	0	14	0	37	3287	9.289511	4.5070438357723175	19.185925	0.0	37.0	1782.0	7.251118	4.186835	23.726118	0.0	3632	3618	3618	0.5405405	20	112	307	585	726	4963	0	294	2020-02-29_155003
89	5000	1364	4	0	14	0	37	3287	9.289511	4.5070438357723175	19.185925	0.0	37.0	1782.0	7.251118	4.186835	23.726118	0.0	3632	3618	3618	0.5405405	20	112	307	585	726	4963	0	294	2020-02-29_155004
89	5000	1364	3	0	15	0	34	3290	9.698265	4.466940346679259	19.185925	0.0	34.0	1782.0	7.251118	4.186835	23.726118	0.0	3633	3618	3618	0.5	20	112	307	585	726	4966	0	294	2020-02-29_155004
90	5000	1364	3	0	13	0	32	3293	9.39731	4.468816369904318	19.185925	0.0	32.0	1782.0	7.251118	4.186835	23.726118	0.0	3633	3620	3620	0.5	20	112	307	585	726	4968	0	295	2020-02-29_155004
90	5000	1364	2	0	13	0	31	3295	9.235837	4.594519518282825	19.185925	0.0	31.0	1782.0	7.251118	4.186835	23.726118	0.0	3634	3621	3621	0.41935483	20	112	307	585	726	4969	0	295	2020-02-29_155004
90	5000	1364	2	0	11	0	32	3296	9.065631	4.563894189475638	19.185925	0.0	32.0	1782.0	7.251118	4.186835	23.726118	0.0	3634	3623	3623	0.4375	20	112	307	585	726	4968	0	295	2020-02-29_155004
91	5000	1364	2	0	10	0	31	3298	9.204652	4.604570995315776	19.185925	0.0	31.0	1782.0	7.251118	4.186835	23.726118	0.0	3634	3624	3624	0.4516129	20	112	307	585	726	4969	0	295	2020-02-29_155004
91	5000	1364	2	0	10	0	31	3298	9.204652	4.604570995315776	19.185925	0.0	31.0	1782.0	7.251118	4.186835	23.726118	0.0	3634	3624	3624	0.4516129	20	112	307	585	726	4969	0	295	2020-02-29_155004
91	5000	1364	2	0	10	0	30	3299	9.28792	4.659488447869057	19.185925	0.0	30.0	1782.0	7.251118	4.186835	23.726118	0.0	3634	3624	3624	0.43333334	20	112	307	585	726	4970	0	295	2020-02-29_155005
92	5000	1364	2	0	8	0	32	3299	9.578434	4.9555184631403995	20.68695	0.0	32.0	1782.0	7.251118	4.186835	23.726118	0.0	3634	3626	3626	0.40625	20	112	307	585	726	4968	0	295	2020-02-29_155005
92	5000	1364	2	0	7	0	33	3299	9.622783	4.884123066306894	20.68695	0.0	33.0	1782.0	7.251118	4.186835	23.726118	0.0	3634	3627	3627	0.42424244	20	112	307	585	726	4967	0	295	2020-02-29_155005
92	5000	1364	1	0	7	0	33	3300	9.292988	4.8297878722686445	20.68695	0.0	33.0	1782.0	7.251118	4.186835	23.726118	0.0	3635	3628	3628	0.42424244	20	112	307	585	726	4967	0	295	2020-02-29_155005
93	5000	1364	1	0	7	0	32	3301	9.232436	4.894326074049032	20.68695	0.0	32.0	1782.0	7.251118	4.186835	23.726118	0.0	3635	3628	3628	0.40625	20	112	307	585	726	4968	0	295	2020-02-29_155005
93	5000	1364	1	0	6	0	33	3301	9.158828	4.835768097358543	20.68695	0.0	33.0	1782.0	7.251118	4.186835	23.726118	0.0	3635	3629	3629	0.3939394	20	112	307	585	726	4967	0	295	2020-02-29_155005
93	5000	1364	1	0	6	0	32	3302	9.445041	4.620442800068103	20.68695	0.0	32.0	1782.0	7.251118	4.186835	23.726118	0.0	3635	3629	3629	0.40625	20	112	307	585	726	4968	0	295	2020-02-29_155006
94	5000	1364	1	0	5	0	29	3306	9.642514	4.9033641710658	20.68695	0.0	29.0	1782.0	7.251118	4.186835	23.726118	0.0	3635	3630	3630	0.41379312	20	112	307	585	726	4971	0	295	2020-02-29_155006
94	5000	1364	1	0	5	0	27	3308	9.497588	5.05206655388107	20.68695	0.0	27.0	1782.0	7.251118	4.186835	23.726118	0.0	3635	3630	3630	0.37037036	20	112	307	585	726	4973	0	295	2020-02-29_155006
94	5000	1364	1	0	5	0	26	3309	9.315397	5.060853290004485	20.68695	0.0	26.0	1782.0	7.251118	4.186835	23.726118	0.0	3635	3630	3630	0.3846154	20	112	307	585	726	4974	0	295	2020-02-29_155006
95	5000	1364	1	0	5	0	26	3309	9.315397	5.060853290004485	20.68695	0.0	26.0	1782.0	7.251118	4.186835	23.726118	0.0	3635	3630	3630	0.3846154	20	112	307	585	726	4974	0	295	2020-02-29_155006
95	5000	1364	1	0	5	0	24	3311	8.964589	5.1140371161744955	20.68695	0.0	24.0	1782.0	7.251118	4.186835	23.726118	0.0	3635	3630	3630	0.29166666	20	112	307	585	726	4976	0	295	2020-02-29_155006
95	5000	1364	1	0	5	0	24	3311	8.964589	5.1140371161744955	20.68695	0.0	24.0	1782.0	7.251118	4.186835	23.726118	0.0	3635	3630	3630	0.29166666	20	112	307	585	726	4976	0	295	2020-02-29_155006
96	5000	1364	1	0	5	0	22	3313	8.874732	5.319663749049756	20.68695	0.0	22.0	1782.0	7.251118	4.186835	23.726118	0.0	3635	3630	3630	0.27272728	20	112	307	585	726	4978	0	295	2020-02-29_155007
96	5000	1364	1	0	5	0	20	3315	8.500286	5.011487543685277	20.68695	0.0	20.0	1782.0	7.251118	4.186835	23.726118	0.0	3635	3630	3630	0.25	20	112	307	585	726	4980	0	295	2020-02-29_155007
96	5000	1364	1	0	5	0	20	3315	8.500286	5.011487543685277	20.68695	0.0	20.0	1782.0	7.251118	4.186835	23.726118	0.0	3635	3630	3630	0.25	20	112	307	585	726	4980	0	295	2020-02-29_155007
97	5000	1364	1	0	4	0	21	3315	8.610005	4.910402909352524	20.68695	0.0	21.0	1782.0	7.251118	4.186835	23.726118	0.0	3635	3631	3631	0.23809524	20	112	307	585	726	4979	0	295	2020-02-29_155007
97	5000	1364	1	0	4	0	21	3315	8.610005	4.910402909352524	20.68695	0.0	21.0	1782.0	7.251118	4.186835	23.726118	0.0	3635	3631	3631	0.23809524	20	112	307	585	726	4979	0	295	2020-02-29_155007
97	5000	1364	1	0	4	0	21	3315	8.610005	4.910402909352524	20.68695	0.0	21.0	1782.0	7.251118	4.186835	23.726118	0.0	3635	3631	3631	0.23809524	20	112	307	585	726	4979	0	295	2020-02-29_155007
98	5000	1364	1	0	4	0	21	3315	8.610005	4.910402909352524	20.68695	0.0	21.0	1782.0	7.251118	4.186835	23.726118	0.0	3635	3631	3631	0.23809524	20	112	307	585	726	4979	0	295	2020-02-29_155007
98	5000	1364	1	0	3	0	21	3316	8.58338	4.901087091487431	20.68695	0.0	21.0	1782.0	7.251118	4.186835	23.726118	0.0	3635	3632	3632	0.23809524	20	112	307	585	726	4979	0	295	2020-02-29_155008
98	5000	1364	1	0	3	0	21	3316	8.58338	4.901087091487431	20.68695	0.0	21.0	1782.0	7.251118	4.186835	23.726118	0.0	3635	3632	3632	0.23809524	20	112	307	585	726	4979	0	295	2020-02-29_155008
99	5000	1364	1	0	3	0	21	3316	8.58338	4.901087091487431	20.68695	0.0	21.0	1782.0	7.251118	4.186835	23.726118	0.0	3635	3632	3632	0.23809524	20	112	307	585	726	4979	0	295	2020-02-29_155008
99	5000	1364	1	0	3	0	19	3318	8.762478	4.590398071580111	20.68695	2.1939545	19.0	1782.0	7.251118	4.186835	23.726118	0.0	3635	3632	3632	0.2631579	20	112	307	585	726	4981	0	295	2020-02-29_155008
99	5000	1364	1	0	2	0	19	3319	9.025449	4.484274195159463	20.68695	2.1939545	19.0	1782.0	7.251118	4.186835	23.726118	0.0	3635	3633	3633	0.2631579	20	112	307	585	726	4981	0	295	2020-02-29_155008
100	5000	1364	1	0	2	0	19	3319	9.025449	4.484274195159463	20.68695	2.1939545	19.0	1782.0	7.251118	4.186835	23.726118	0.0	3635	3633	3633	0.2631579	20	112	307	585	726	4981	0	295	2020-02-29_155008
100	5000	1364	1	0	1	0	20	3319	9.132076	4.390642810934737	20.68695	2.1939545	20.0	1782.0	7.251118	4.186835	23.726118	0.0	3635	3634	3634	0.25	20	112	307	585	726	4980	0	295	2020-02-29_155008
100	5000	1364	1	0	1	0	19	3320	9.497241	4.187322812103656	20.68695	4.3370514	19.0	1782.0	7.251118	4.186835	23.726118	0.0	3635	3634	3634	0.2631579	20	112	307	585	726	4981	0	295	2020-02-29_155009
101	5000	1364	1	0	1	0	18	3321	9.321874	4.236316418840442	20.68695	4.3370514	18.0	1782.0	7.251118	4.186835	23.726118	0.0	3635	3634	3634	0.22222222	20	112	307	585	726	4982	0	295	2020-02-29_155009
101	5000	1364	0	0	2	0	18	3321	9.321874	4.236316418840442	20.68695	4.3370514	18.0	1782.0	7.251118	4.186835	23.726118	0.0	3636	3634	3634	0.22222222	20	112	307	585	726	4982	0	295	2020-02-29_155009
101	5000	1364	0	0	2	0	18	3321	9.321874	4.236316418840442	20.68695	4.3370514	18.0	1782.0	7.251118	4.186835	23.726118	0.0	3636	3634	3634	0.22222222	20	112	307	585	726	4982	0	295	2020-02-29_155009
102	5000	1364	0	0	2	0	18	3321	9.321874	4.236316418840442	20.68695	4.3370514	18.0	1782.0	7.251118	4.186835	23.726118	0.0	3636	3634	3634	0.22222222	20	112	307	585	726	4982	0	295	2020-02-29_155009
102	5000	1364	0	0	2	0	16	3322	9.721277	4.319956428520029	20.68695	4.3370514	16.0	1782.0	7.251118	4.186835	23.726118	0.0	3636	3634	3634	0.25	20	112	307	585	726	4984	0	296	2020-02-29_155009
102	5000	1364	0	0	1	0	17	3322	10.070273	4.423371725560192	20.68695	4.3370514	17.0	1782.0	7.251118	4.186835	23.726118	0.0	3636	3635	3635	0.29411766	20	112	307	585	726	4983	0	296	2020-02-29_155010
103	5000	1364	0	0	1	0	17	3322	10.070273	4.423371725560192	20.68695	4.3370514	17.0	1782.0	7.251118	4.186835	23.726118	0.0	3636	3635	3635	0.29411766	20	112	307	585	726	4983	0	296	2020-02-29_155010
103	5000	1364	0	0	1	0	16	3323	10.280957	4.479478881363767	20.68695	4.3370514	16.0	1782.0	7.251118	4.186835	23.726118	0.0	3636	3635	3635	0.3125	20	112	307	585	726	4984	0	296	2020-02-29_155010
103	5000	1364	0	0	1	0	15	3324	10.64687	4.3822025411816	20.68695	4.3370514	15.0	1782.0	7.251118	4.186835	23.726118	0.0	3636	3635	3635	0.33333334	20	112	307	585	726	4985	0	296	2020-02-29_155010
104	5000	1364	0	0	1	0	14	3325	10.518198	4.51812484869968	20.68695	4.3370514	14.0	1782.0	7.251118	4.186835	23.726118	0.0	3636	3635	3635	0.35714287	20	112	307	585	726	4986	0	296	2020-02-29_155010
104	5000	1364	0	0	1	0	13	3326	10.85023	4.521340735771879	20.68695	4.3370514	13.0	1782.0	7.251118	4.186835	23.726118	0.0	3636	3635	3635	0.30769232	20	112	307	585	726	4987	0	296	2020-02-29_155010
104	5000	1364	0	0	1	0	12	3327	11.173497	4.56277444092461	20.68695	4.3370514	12.0	1782.0	7.251118	4.186835	23.726118	0.0	3636	3635	3635	0.33333334	20	112	307	585	726	4988	0	296	2020-02-29_155011
105	5000	1364	0	0	1	0	11	3328	11.794992	4.219267410762265	20.68695	6.8033752	11.0	1782.0	7.251118	4.186835	23.726118	0.0	3636	3635	3635	0.36363637	20	112	307	585	726	4989	0	296	2020-02-29_155011
105	5000	1364	0	0	1	0	11	3328	11.794992	4.219267410762265	20.68695	6.8033752	11.0	1782.0	7.251118	4.186835	23.726118	0.0	3636	3635	3635	0.36363637	20	112	307	585	726	4989	0	296	2020-02-29_155011
105	5000	1364	0	0	1	0	10	3329	11.870297	4.439699514376406	20.68695	6.8033752	10.0	1782.0	7.251118	4.186835	23.726118	0.0	3636	3635	3635	0.3	20	112	307	585	726	4990	0	296	2020-02-29_155011
106	5000	1364	0	0	1	0	10	3329	11.870297	4.439699514376406	20.68695	6.8033752	10.0	1782.0	7.251118	4.186835	23.726118	0.0	3636	3635	3635	0.3	20	112	307	585	726	4990	0	296	2020-02-29_155011
106	5000	1364	0	0	1	0	9	3330	12.075573	4.658406212816087	20.68695	6.8033752	9.0	1782.0	7.251118	4.186835	23.726118	0.0	3636	3635	3635	0.22222222	20	112	307	585	726	4991	0	296	2020-02-29_155011
106	5000	1364	0	0	1	0	9	3330	12.075573	4.658406212816087	20.68695	6.8033752	9.0	1782.0	7.251118	4.186835	23.726118	0.0	3636	3635	3635	0.22222222	20	112	307	585	726	4991	0	296	2020-02-29_155011
107	5000	1364	0	0	1	0	9	3330	12.075573	4.658406212816087	20.68695	6.8033752	9.0	1782.0	7.251118	4.186835	23.726118	0.0	3636	3635	3635	0.22222222	20	112	307	585	726	4991	0	296	2020-02-29_155012
107	5000	1364	0	0	1	0	9	3330	12.075573	4.658406212816087	20.68695	6.8033752	9.0	1782.0	7.251118	4.186835	23.726118	0.0	3636	3635	3635	0.22222222	20	112	307	585	726	4991	0	296	2020-02-29_155012
107	5000	1364	0	0	1	0	9	3330	12.075573	4.658406212816087	20.68695	6.8033752	9.0	1782.0	7.251118	4.186835	23.726118	0.0	3636	3635	3635	0.22222222	20	112	307	585	726	4991	0	296	2020-02-29_155012
108	5000	1364	0	0	1	0	8	3330	11.4877	4.609357827364727	20.68695	6.8033752	8.0	1782.0	7.251118	4.186835	23.726118	0.0	3636	3635	3635	0.125	20	112	307	585	726	4992	0	297	2020-02-29_155012
108	5000	1364	0	0	1	0	7	3331	10.173522	2.9441351118285417	15.654205	6.8033752	7.0	1782.0	7.251118	4.186835	23.726118	0.0	3636	3635	3635	0.14285715	20	112	307	585	726	4993	0	297	2020-02-29_155012
108	5000	1363	1	0	1	0	7	3331	10.173522	2.9441351118285417	15.654205	6.8033752	7.0	1782.0	7.251118	4.186835	23.726118	0.0	3636	3635	3635	0.14285715	20	112	307	585	726	4993	0	297	2020-02-29_155012
109	5000	1363	1	0	1	0	6	3332	10.671554	2.8840980868014863	15.654205	6.8033752	6.0	1782.0	7.251118	4.186835	23.726118	0.0	3636	3635	3635	0.16666667	20	112	307	585	726	4994	0	297	2020-02-29_155012
109	5000	1363	1	0	1	0	6	3332	10.671554	2.8840980868014863	15.654205	6.8033752	6.0	1782.0	7.251118	4.186835	23.726118	0.0	3636	3635	3635	0.16666667	20	112	307	585	726	4994	0	297	2020-02-29_155013
109	5000	1363	1	0	1	0	6	3332	10.671554	2.8840980868014863	15.654205	6.8033752	6.0	1782.0	7.251118	4.186835	23.726118	0.0	3636	3635	3635	0.16666667	20	112	307	585	726	4994	0	297	2020-02-29_155013
110	5000	1363	1	0	1	0	5	3333	11.4451885	2.4307789206427763	15.654205	9.657501	5.0	1782.0	7.251118	4.186835	23.726118	0.0	3636	3635	3635	0.2	20	112	307	585	726	4995	0	297	2020-02-29_155013
110	5000	1363	1	0	1	0	5	3333	11.4451885	2.4307789206427763	15.654205	9.657501	5.0	1782.0	7.251118	4.186835	23.726118	0.0	3636	3635	3635	0.2	20	112	307	585	726	4995	0	297	2020-02-29_155013
110	5000	1363	1	0	1	0	5	3333	11.4451885	2.4307789206427763	15.654205	9.657501	5.0	1782.0	7.251118	4.186835	23.726118	0.0	3636	3635	3635	0.2	20	112	307	585	726	4995	0	297	2020-02-29_155013
111	5000	1363	1	0	1	0	5	3333	11.4451885	2.4307789206427763	15.654205	9.657501	5.0	1782.0	7.251118	4.186835	23.726118	0.0	3636	3635	3635	0.2	20	112	307	585	726	4995	0	297	2020-02-29_155013
111	5000	1363	1	0	0	0	5	3334	12.560385	2.672628463783551	15.654205	9.951881	5.0	1782.0	7.251118	4.186835	23.726118	0.0	3636	3636	3636	0.4	20	112	307	585	726	4995	0	297	2020-02-29_155013
111	5000	1363	1	0	0	0	5	3334	12.560385	2.672628463783551	15.654205	9.951881	5.0	1782.0	7.251118	4.186835	23.726118	0.0	3636	3636	3636	0.4	20	112	307	585	726	4995	0	297	2020-02-29_155014
112	5000	1363	1	0	0	0	5	3334	12.560385	2.672628463783551	15.654205	9.951881	5.0	1782.0	7.251118	4.186835	23.726118	0.0	3636	3636	3636	0.4	20	112	307	585	726	4995	0	297	2020-02-29_155014
112	5000	1363	1	0	0	0	5	3334	12.560385	2.672628463783551	15.654205	9.951881	5.0	1782.0	7.251118	4.186835	23.726118	0.0	3636	3636	3636	0.4	20	112	307	585	726	4995	0	297	2020-02-29_155014
112	5000	1363	1	0	0	0	5	3334	12.560385	2.672628463783551	15.654205	9.951881	5.0	1782.0	7.251118	4.186835	23.726118	0.0	3636	3636	3636	0.4	20	112	307	585	726	4995	0	297	2020-02-29_155014
113	5000	1363	1	0	0	0	4	3335	12.999388	2.8703834952689005	15.654205	9.951881	4.0	1782.0	7.251118	4.186835	23.726118	0.0	3636	3636	3636	0.5	20	112	307	585	726	4996	0	297	2020-02-29_155014
113	5000	1363	1	0	0	0	4	3335	12.999388	2.8703834952689005	15.654205	9.951881	4.0	1782.0	7.251118	4.186835	23.726118	0.0	3636	3636	3636	0.5	20	112	307	585	726	4996	0	297	2020-02-29_155014
113	5000	1363	1	0	0	0	4	3335	12.999388	2.8703834952689005	15.654205	9.951881	4.0	1782.0	7.251118	4.186835	23.726118	0.0	3636	3636	3636	0.5	20	112	307	585	726	4996	0	297	2020-02-29_155014
114	5000	1363	1	0	0	0	3	3336	12.114449	2.76766116947126	15.233482	9.951881	3.0	1782.0	7.251118	4.186835	23.726118	0.0	3636	3636	3636	0.33333334	20	112	307	585	726	4997	0	297	2020-02-29_155015
114	5000	1363	1	0	0	0	3	3336	12.114449	2.76766116947126	15.233482	9.951881	3.0	1782.0	7.251118	4.186835	23.726118	0.0	3636	3636	3636	0.33333334	20	112	307	585	726	4997	0	297	2020-02-29_155015
114	5000	1363	1	0	0	0	3	3336	12.114449	2.76766116947126	15.233482	9.951881	3.0	1782.0	7.251118	4.186835	23.726118	0.0	3636	3636	3636	0.33333334	20	112	307	585	726	4997	0	297	2020-02-29_155015
115	5000	1363	1	0	0	0	2	3337	13.195732	2.8818140963040517	15.233482	11.157982	2.0	1782.0	7.251118	4.186835	23.726118	0.0	3636	3636	3636	0.5	20	112	307	585	726	4998	0	297	2020-02-29_155015
115	5000	1363	0	0	1	0	2	3337	13.195732	2.8818140963040517	15.233482	11.157982	2.0	1782.0	7.251118	4.186835	23.726118	0.0	3637	3636	3636	0.5	20	112	307	585	726	4998	0	297	2020-02-29_155015
115	5000	1363	0	0	1	0	2	3337	13.195732	2.8818140963040517	15.233482	11.157982	2.0	1782.0	7.251118	4.186835	23.726118	0.0	3637	3636	3636	0.5	20	112	307	585	726	4998	0	297	2020-02-29_155015
116	5000	1363	0	0	1	0	2	3337	13.195732	2.8818140963040517	15.233482	11.157982	2.0	1782.0	7.251118	4.186835	23.726118	0.0	3637	3636	3636	0.5	20	112	307	585	726	4998	0	297	2020-02-29_155015
116	5000	1363	0	0	1	0	2	3337	13.195732	2.8818140963040517	15.233482	11.157982	2.0	1782.0	7.251118	4.186835	23.726118	0.0	3637	3636	3636	0.5	20	112	307	585	726	4998	0	297	2020-02-29_155015
116	5000	1363	0	0	1	0	2	3337	13.195732	2.8818140963040517	15.233482	11.157982	2.0	1782.0	7.251118	4.186835	23.726118	0.0	3637	3636	3636	0.5	20	112	307	585	726	4998	0	297	2020-02-29_155016
117	5000	1363	0	0	1	0	2	3337	13.195732	2.8818140963040517	15.233482	11.157982	2.0	1782.0	7.251118	4.186835	23.726118	0.0	3637	3636	3636	0.5	20	112	307	585	726	4998	0	297	2020-02-29_155016
117	5000	1363	0	0	1	0	2	3337	13.195732	2.8818140963040517	15.233482	11.157982	2.0	1782.0	7.251118	4.186835	23.726118	0.0	3637	3636	3636	0.5	20	112	307	585	726	4998	0	297	2020-02-29_155016
117	5000	1363	0	0	1	0	1	3338	15.233482	NaN	15.233482	15.233482	1.0	1782.0	7.251118	4.186835	23.726118	0.0	3637	3636	3636	1.0	20	112	307	585	726	4999	0	297	2020-02-29_155016
118	5000	1363	0	0	1	0	1	3338	15.233482	NaN	15.233482	15.233482	1.0	1782.0	7.251118	4.186835	23.726118	0.0	3637	3636	3636	1.0	20	112	307	585	726	4999	0	297	2020-02-29_155016
118	5000	1363	0	0	1	0	1	3338	15.233482	NaN	15.233482	15.233482	1.0	1782.0	7.251118	4.186835	23.726118	0.0	3637	3636	3636	1.0	20	112	307	585	726	4999	0	297	2020-02-29_155016
118	5000	1363	0	0	1	0	1	3338	15.233482	NaN	15.233482	15.233482	1.0	1782.0	7.251118	4.186835	23.726118	0.0	3637	3636	3636	1.0	20	112	307	585	726	4999	0	297	2020-02-29_155016
119	5000	1362	1	0	1	0	1	3338	15.233482	NaN	15.233482	15.233482	1.0	1782.0	7.251118	4.186835	23.726118	0.0	3637	3636	3636	1.0	20	112	307	585	726	4999	0	297	2020-02-29_155017
119	5000	1362	1	0	1	0	1	3338	15.233482	NaN	15.233482	15.233482	1.0	1782.0	7.251118	4.186835	23.726118	0.0	3637	3636	3636	1.0	20	112	307	585	726	4999	0	297	2020-02-29_155017
119	5000	1362	1	0	1	0	1	3338	15.233482	NaN	15.233482	15.233482	1.0	1782.0	7.251118	4.186835	23.726118	0.0	3637	3636	3636	1.0	20	112	307	585	726	4999	0	297	2020-02-29_155017
120	5000	1362	1	0	1	0	1	3338	15.233482	NaN	15.233482	15.233482	1.0	1782.0	7.251118	4.186835	23.726118	0.0	3637	3636	3636	1.0	20	112	307	585	726	4999	0	297	2020-02-29_155017
120	5000	1362	1	0	1	0	1	3338	15.233482	NaN	15.233482	15.233482	1.0	1782.0	7.251118	4.186835	23.726118	0.0	3637	3636	3636	1.0	20	112	307	585	726	4999	0	297	2020-02-29_155017
120	5000	1362	1	0	1	0	1	3338	15.233482	NaN	15.233482	15.233482	1.0	1782.0	7.251118	4.186835	23.726118	0.0	3637	3636	3636	1.0	20	112	307	585	726	4999	0	297	2020-02-29_155017
121	5000	1362	1	0	1	0	1	3338	15.233482	NaN	15.233482	15.233482	1.0	1782.0	7.251118	4.186835	23.726118	0.0	3637	3636	3636	1.0	20	112	307	585	726	4999	0	297	2020-02-29_155017
121	5000	1362	1	0	1	0	1	3338	15.233482	NaN	15.233482	15.233482	1.0	1782.0	7.251118	4.186835	23.726118	0.0	3637	3636	3636	1.0	20	112	307	585	726	4999	0	297	2020-02-29_155018
121	5000	1362	1	0	1	0	1	3338	15.233482	NaN	15.233482	15.233482	1.0	1782.0	7.251118	4.186835	23.726118	0.0	3637	3636	3636	1.0	20	112	307	585	726	4999	0	297	2020-02-29_155018
122	5000	1362	1	0	1	0	1	3338	15.233482	NaN	15.233482	15.233482	1.0	1782.0	7.251118	4.186835	23.726118	0.0	3637	3636	3636	1.0	20	112	307	585	726	4999	0	297	2020-02-29_155018
122	5000	1362	1	0	1	0	1	3338	15.233482	NaN	15.233482	15.233482	1.0	1782.0	7.251118	4.186835	23.726118	0.0	3637	3636	3636	1.0	20	112	307	585	726	4999	0	297	2020-02-29_155018
122	5000	1362	1	0	1	0	1	3338	15.233482	NaN	15.233482	15.233482	1.0	1782.0	7.251118	4.186835	23.726118	0.0	3637	3636	3636	1.0	20	112	307	585	726	4999	0	297	2020-02-29_155018
123	5000	1362	1	0	1	0	1	3338	15.233482	NaN	15.233482	15.233482	1.0	1782.0	7.251118	4.186835	23.726118	0.0	3637	3636	3636	1.0	20	112	307	585	726	4999	0	297	2020-02-29_155018
123	5000	1362	1	0	1	0	1	3338	15.233482	NaN	15.233482	15.233482	1.0	1782.0	7.251118	4.186835	23.726118	0.0	3637	3636	3636	1.0	20	112	307	585	726	4999	0	297	2020-02-29_155018
123	5000	1362	1	0	1	0	1	3338	15.233482	NaN	15.233482	15.233482	1.0	1782.0	7.251118	4.186835	23.726118	0.0	3637	3636	3636	1.0	20	112	307	585	726	4999	0	297	2020-02-29_155018
124	5000	1362	1	0	1	0	1	3338	15.233482	NaN	15.233482	15.233482	1.0	1782.0	7.251118	4.186835	23.726118	0.0	3637	3636	3636	1.0	20	112	307	585	726	4999	0	297	2020-02-29_155019
124	5000	1362	1	0	1	0	1	3338	15.233482	NaN	15.233482	15.233482	1.0	1782.0	7.251118	4.186835	23.726118	0.0	3637	3636	3636	1.0	20	112	307	585	726	4999	0	297	2020-02-29_155019
124	5000	1362	1	0	1	0	1	3338	15.233482	NaN	15.233482	15.233482	1.0	1782.0	7.251118	4.186835	23.726118	0.0	3637	3636	3636	1.0	20	112	307	585	726	4999	0	297	2020-02-29_155019
125	5000	1362	1	0	1	0	1	3338	15.233482	NaN	15.233482	15.233482	1.0	1782.0	7.251118	4.186835	23.726118	0.0	3637	3636	3636	1.0	20	112	307	585	726	4999	0	297	2020-02-29_155019
125	5000	1362	1	0	0	0	2	3338	10.855782	6.191003905499508	15.233482	6.4780807	2.0	1782.0	7.251118	4.186835	23.726118	0.0	3637	3637	3637	1.0	20	112	307	585	726	4998	0	297	2020-02-29_155019
125	5000	1362	0	0	1	0	2	3338	10.855782	6.191003905499508	15.233482	6.4780807	2.0	1782.0	7.251118	4.186835	23.726118	0.0	3638	3637	3637	1.0	20	112	307	585	726	4998	0	297	2020-02-29_155019
126	5000	1362	0	0	1	0	2	3338	10.855782	6.191003905499508	15.233482	6.4780807	2.0	1782.0	7.251118	4.186835	23.726118	0.0	3638	3637	3637	1.0	20	112	307	585	726	4998	0	297	2020-02-29_155019
126	5000	1362	0	0	1	0	2	3338	10.855782	6.191003905499508	15.233482	6.4780807	2.0	1782.0	7.251118	4.186835	23.726118	0.0	3638	3637	3637	1.0	20	112	307	585	726	4998	0	297	2020-02-29_155020
126	5000	1362	0	0	1	0	2	3338	10.855782	6.191003905499508	15.233482	6.4780807	2.0	1782.0	7.251118	4.186835	23.726118	0.0	3638	3637	3637	1.0	20	112	307	585	726	4998	0	297	2020-02-29_155020
127	5000	1362	0	0	1	0	2	3338	10.855782	6.191003905499508	15.233482	6.4780807	2.0	1782.0	7.251118	4.186835	23.726118	0.0	3638	3637	3637	1.0	20	112	307	585	726	4998	0	297	2020-02-29_155020
127	5000	1362	0	0	1	0	2	3338	10.855782	6.191003905499508	15.233482	6.4780807	2.0	1782.0	7.251118	4.186835	23.726118	0.0	3638	3637	3637	1.0	20	112	307	585	726	4998	0	297	2020-02-29_155020
127	5000	1362	0	0	1	0	2	3338	10.855782	6.191003905499508	15.233482	6.4780807	2.0	1782.0	7.251118	4.186835	23.726118	0.0	3638	3637	3637	1.0	20	112	307	585	726	4998	0	297	2020-02-29_155020
128	5000	1362	0	0	1	0	2	3338	10.855782	6.191003905499508	15.233482	6.4780807	2.0	1782.0	7.251118	4.186835	23.726118	0.0	3638	3637	3637	1.0	20	112	307	585	726	4998	0	297	2020-02-29_155020
128	5000	1362	0	0	1	0	2	3338	10.855782	6.191003905499508	15.233482	6.4780807	2.0	1782.0	7.251118	4.186835	23.726118	0.0	3638	3637	3637	1.0	20	112	307	585	726	4998	0	297	2020-02-29_155020
128	5000	1362	0	0	1	0	2	3338	10.855782	6.191003905499508	15.233482	6.4780807	2.0	1782.0	7.251118	4.186835	23.726118	0.0	3638	3637	3637	1.0	20	112	307	585	726	4998	0	297	2020-02-29_155020
129	5000	1362	0	0	1	0	1	3339	6.4780807	NaN	6.4780807	6.4780807	1.0	1782.0	7.251118	4.186835	23.726118	0.0	3638	3637	3637	1.0	20	112	307	585	726	4999	0	297	2020-02-29_155021
129	5000	1362	0	0	1	0	1	3339	6.4780807	NaN	6.4780807	6.4780807	1.0	1782.0	7.251118	4.186835	23.726118	0.0	3638	3637	3637	1.0	20	112	307	585	726	4999	0	297	2020-02-29_155021
129	5000	1362	0	0	1	0	1	3339	6.4780807	NaN	6.4780807	6.4780807	1.0	1782.0	7.251118	4.186835	23.726118	0.0	3638	3637	3637	1.0	20	112	307	585	726	4999	0	297	2020-02-29_155021
130	5000	1362	0	0	1	0	1	3339	6.4780807	NaN	6.4780807	6.4780807	1.0	1782.0	7.251118	4.186835	23.726118	0.0	3638	3637	3637	1.0	20	112	307	585	726	4999	0	297	2020-02-29_155021
130	5000	1362	0	0	1	0	1	3339	6.4780807	NaN	6.4780807	6.4780807	1.0	1782.0	7.251118	4.186835	23.726118	0.0	3638	3637	3637	1.0	20	112	307	585	726	4999	0	297	2020-02-29_155021
130	5000	1362	0	0	1	0	1	3339	6.4780807	NaN	6.4780807	6.4780807	1.0	1782.0	7.251118	4.186835	23.726118	0.0	3638	3637	3637	1.0	20	112	307	585	726	4999	0	297	2020-02-29_155021
131	5000	1362	0	0	1	0	1	3339	6.4780807	NaN	6.4780807	6.4780807	1.0	1782.0	7.251118	4.186835	23.726118	0.0	3638	3637	3637	1.0	20	112	307	585	726	4999	0	297	2020-02-29_155021
131	5000	1362	0	0	1	0	1	3339	6.4780807	NaN	6.4780807	6.4780807	1.0	1782.0	7.251118	4.186835	23.726118	0.0	3638	3637	3637	1.0	20	112	307	585	726	4999	0	297	2020-02-29_155022
131	5000	1362	0	0	1	0	1	3339	6.4780807	NaN	6.4780807	6.4780807	1.0	1782.0	7.251118	4.186835	23.726118	0.0	3638	3637	3637	1.0	20	112	307	585	726	4999	0	297	2020-02-29_155022
132	5000	1362	0	0	1	0	1	3339	6.4780807	NaN	6.4780807	6.4780807	1.0	1782.0	7.251118	4.186835	23.726118	0.0	3638	3637	3637	1.0	20	112	307	585	726	4999	0	297	2020-02-29_155022
132	5000	1362	0	0	1	0	1	3339	6.4780807	NaN	6.4780807	6.4780807	1.0	1782.0	7.251118	4.186835	23.726118	0.0	3638	3637	3637	1.0	20	112	307	585	726	4999	0	297	2020-02-29_155022
132	5000	1362	0	0	1	0	1	3339	6.4780807	NaN	6.4780807	6.4780807	1.0	1782.0	7.251118	4.186835	23.726118	0.0	3638	3637	3637	1.0	20	112	307	585	726	4999	0	297	2020-02-29_155022
133	5000	1362	0	0	1	0	1	3339	6.4780807	NaN	6.4780807	6.4780807	1.0	1782.0	7.251118	4.186835	23.726118	0.0	3638	3637	3637	1.0	20	112	307	585	726	4999	0	297	2020-02-29_155022
133	5000	1361	1	0	1	0	1	3339	6.4780807	NaN	6.4780807	6.4780807	1.0	1782.0	7.251118	4.186835	23.726118	0.0	3638	3637	3637	1.0	20	112	307	585	726	4999	0	297	2020-02-29_155022
133	5000	1361	0	0	2	0	1	3339	6.4780807	NaN	6.4780807	6.4780807	1.0	1782.0	7.251118	4.186835	23.726118	0.0	3639	3637	3637	1.0	20	112	307	585	726	4999	0	297	2020-02-29_155022
134	5000	1361	0	0	2	0	1	3339	6.4780807	NaN	6.4780807	6.4780807	1.0	1782.0	7.251118	4.186835	23.726118	0.0	3639	3637	3637	1.0	20	112	307	585	726	4999	0	297	2020-02-29_155023
134	5000	1361	0	0	2	0	1	3339	6.4780807	NaN	6.4780807	6.4780807	1.0	1782.0	7.251118	4.186835	23.726118	0.0	3639	3637	3637	1.0	20	112	307	585	726	4999	0	297	2020-02-29_155023
134	5000	1361	0	0	2	0	1	3339	6.4780807	NaN	6.4780807	6.4780807	1.0	1782.0	7.251118	4.186835	23.726118	0.0	3639	3637	3637	1.0	20	112	307	585	726	4999	0	297	2020-02-29_155023
135	5000	1361	0	0	2	0	1	3339	6.4780807	NaN	6.4780807	6.4780807	1.0	1782.0	7.251118	4.186835	23.726118	0.0	3639	3637	3637	1.0	20	112	307	585	726	4999	0	297	2020-02-29_155023
135	5000	1360	1	0	2	0	1	3339	6.4780807	NaN	6.4780807	6.4780807	1.0	1782.0	7.251118	4.186835	23.726118	0.0	3639	3637	3637	1.0	20	112	307	585	726	4999	0	297	2020-02-29_155023
135	5000	1360	1	0	1	0	2	3339	6.4336777	0.06279543253335124	6.4780807	6.3892746	2.0	1782.0	7.251118	4.186835	23.726118	0.0	3639	3638	3638	1.5	20	112	307	585	726	4998	0	297	2020-02-29_155023
136	5000	1360	1	0	1	0	2	3339	6.4336777	0.06279543253335124	6.4780807	6.3892746	2.0	1782.0	7.251118	4.186835	23.726118	0.0	3639	3638	3638	1.5	20	112	307	585	726	4998	0	297	2020-02-29_155023
136	5000	1360	1	0	1	0	2	3339	6.4336777	0.06279543253335124	6.4780807	6.3892746	2.0	1782.0	7.251118	4.186835	23.726118	0.0	3639	3638	3638	1.5	20	112	307	585	726	4998	0	297	2020-02-29_155024
136	5000	1360	1	0	1	0	2	3339	6.4336777	0.06279543253335124	6.4780807	6.3892746	2.0	1782.0	7.251118	4.186835	23.726118	0.0	3639	3638	3638	1.5	20	112	307	585	726	4998	0	297	2020-02-29_155024
137	5000	1360	1	0	1	0	2	3339	6.4336777	0.06279543253335124	6.4780807	6.3892746	2.0	1782.0	7.251118	4.186835	23.726118	0.0	3639	3638	3638	1.5	20	112	307	585	726	4998	0	297	2020-02-29_155024
137	5000	1360	1	0	1	0	1	3340	6.3892746	NaN	6.3892746	6.3892746	1.0	1782.0	7.251118	4.186835	23.726118	0.0	3639	3638	3638	2.0	20	112	307	585	726	4999	0	297	2020-02-29_155024
137	5000	1360	1	0	1	0	1	3340	6.3892746	NaN	6.3892746	6.3892746	1.0	1782.0	7.251118	4.186835	23.726118	0.0	3639	3638	3638	2.0	20	112	307	585	726	4999	0	297	2020-02-29_155024
138	5000	1360	1	0	1	0	1	3340	6.3892746	NaN	6.3892746	6.3892746	1.0	1782.0	7.251118	4.186835	23.726118	0.0	3639	3638	3638	2.0	20	112	307	585	726	4999	0	297	2020-02-29_155024
138	5000	1360	1	0	1	0	1	3340	6.3892746	NaN	6.3892746	6.3892746	1.0	1782.0	7.251118	4.186835	23.726118	0.0	3639	3638	3638	2.0	20	112	307	585	726	4999	0	297	2020-02-29_155024
138	5000	1360	1	0	1	0	1	3340	6.3892746	NaN	6.3892746	6.3892746	1.0	1782.0	7.251118	4.186835	23.726118	0.0	3639	3638	3638	2.0	20	112	307	585	726	4999	0	297	2020-02-29_155025
139	5000	1360	1	0	1	0	1	3340	6.3892746	NaN	6.3892746	6.3892746	1.0	1782.0	7.251118	4.186835	23.726118	0.0	3639	3638	3638	2.0	20	112	307	585	726	4999	0	297	2020-02-29_155025
139	5000	1360	1	0	1	0	1	3340	6.3892746	NaN	6.3892746	6.3892746	1.0	1782.0	7.251118	4.186835	23.726118	0.0	3639	3638	3638	2.0	20	112	307	585	726	4999	0	297	2020-02-29_155025
139	5000	1360	1	0	1	0	1	3340	6.3892746	NaN	6.3892746	6.3892746	1.0	1782.0	7.251118	4.186835	23.726118	0.0	3639	3638	3638	2.0	20	112	307	585	726	4999	0	297	2020-02-29_155025
140	5000	1360	1	0	1	0	1	3340	6.3892746	NaN	6.3892746	6.3892746	1.0	1782.0	7.251118	4.186835	23.726118	0.0	3639	3638	3638	2.0	20	112	307	585	726	4999	0	297	2020-02-29_155025
140	5000	1360	1	0	1	0	1	3340	6.3892746	NaN	6.3892746	6.3892746	1.0	1782.0	7.251118	4.186835	23.726118	0.0	3639	3638	3638	2.0	20	112	307	585	726	4999	0	297	2020-02-29_155025
140	5000	1359	2	0	1	0	1	3340	6.3892746	NaN	6.3892746	6.3892746	1.0	1782.0	7.251118	4.186835	23.726118	0.0	3639	3638	3638	2.0	20	112	307	585	726	4999	0	297	2020-02-29_155025
141	5000	1359	2	0	1	0	1	3340	6.3892746	NaN	6.3892746	6.3892746	1.0	1782.0	7.251118	4.186835	23.726118	0.0	3639	3638	3638	2.0	20	112	307	585	726	4999	0	297	2020-02-29_155026
141	5000	1359	2	0	1	0	1	3340	6.3892746	NaN	6.3892746	6.3892746	1.0	1782.0	7.251118	4.186835	23.726118	0.0	3639	3638	3638	2.0	20	112	307	585	726	4999	0	297	2020-02-29_155026
141	5000	1359	2	0	1	0	1	3340	6.3892746	NaN	6.3892746	6.3892746	1.0	1782.0	7.251118	4.186835	23.726118	0.0	3639	3638	3638	2.0	20	112	307	585	726	4999	0	297	2020-02-29_155026
142	5000	1359	2	0	1	0	1	3340	6.3892746	NaN	6.3892746	6.3892746	1.0	1782.0	7.251118	4.186835	23.726118	0.0	3639	3638	3638	2.0	20	112	307	585	726	4999	0	297	2020-02-29_155026
142	5000	1359	2	0	1	0	1	3340	6.3892746	NaN	6.3892746	6.3892746	1.0	1782.0	7.251118	4.186835	23.726118	0.0	3639	3638	3638	2.0	20	112	307	585	726	4999	0	297	2020-02-29_155026
142	5000	1359	1	0	2	0	1	3340	6.3892746	NaN	6.3892746	6.3892746	1.0	1782.0	7.251118	4.186835	23.726118	0.0	3640	3638	3638	2.0	20	112	307	585	726	4999	0	297	2020-02-29_155026
143	5000	1359	1	0	2	0	1	3340	6.3892746	NaN	6.3892746	6.3892746	1.0	1782.0	7.251118	4.186835	23.726118	0.0	3640	3638	3638	2.0	20	112	307	585	726	4999	0	297	2020-02-29_155027
143	5000	1359	1	0	1	0	2	3340	3.1946373	4.51789941234836	6.3892746	0.0	2.0	1782.0	7.251118	4.186835	23.726118	0.0	3640	3639	3639	1.0	20	112	307	585	726	4998	0	297	2020-02-29_155027
143	5000	1359	1	0	1	0	2	3340	3.1946373	4.51789941234836	6.3892746	0.0	2.0	1782.0	7.251118	4.186835	23.726118	0.0	3640	3639	3639	1.0	20	112	307	585	726	4998	0	297	2020-02-29_155027
144	5000	1359	1	0	1	0	2	3340	3.1946373	4.51789941234836	6.3892746	0.0	2.0	1782.0	7.251118	4.186835	23.726118	0.0	3640	3639	3639	1.0	20	112	307	585	726	4998	0	297	2020-02-29_155027
144	5000	1359	1	0	1	0	2	3340	3.1946373	4.51789941234836	6.3892746	0.0	2.0	1782.0	7.251118	4.186835	23.726118	0.0	3640	3639	3639	1.0	20	112	307	585	726	4998	0	297	2020-02-29_155027
144	5000	1359	1	0	1	0	2	3340	3.1946373	4.51789941234836	6.3892746	0.0	2.0	1782.0	7.251118	4.186835	23.726118	0.0	3640	3639	3639	1.0	20	112	307	585	726	4998	0	297	2020-02-29_155027
145	5000	1359	1	0	1	0	2	3340	3.1946373	4.51789941234836	6.3892746	0.0	2.0	1782.0	7.251118	4.186835	23.726118	0.0	3640	3639	3639	1.0	20	112	307	585	726	4998	0	297	2020-02-29_155027
145	5000	1359	1	0	1	0	2	3340	3.1946373	4.51789941234836	6.3892746	0.0	2.0	1782.0	7.251118	4.186835	23.726118	0.0	3640	3639	3639	1.0	20	112	307	585	726	4998	0	297	2020-02-29_155027
145	5000	1359	1	0	1	0	2	3340	3.1946373	4.51789941234836	6.3892746	0.0	2.0	1782.0	7.251118	4.186835	23.726118	0.0	3640	3639	3639	1.0	20	112	307	585	726	4998	0	297	2020-02-29_155028
146	5000	1359	1	0	1	0	2	3340	3.1946373	4.51789941234836	6.3892746	0.0	2.0	1782.0	7.251118	4.186835	23.726118	0.0	3640	3639	3639	1.0	20	112	307	585	726	4998	0	297	2020-02-29_155028
146	5000	1359	1	0	1	0	2	3340	3.1946373	4.51789941234836	6.3892746	0.0	2.0	1782.0	7.251118	4.186835	23.726118	0.0	3640	3639	3639	1.0	20	112	307	585	726	4998	0	297	2020-02-29_155028
146	5000	1359	1	0	1	0	1	3341	0.0	NaN	0.0	0.0	1.0	1782.0	7.251118	4.186835	23.726118	0.0	3640	3639	3639	0.0	20	112	307	585	726	4999	0	297	2020-02-29_155028
147	5000	1359	1	0	1	0	1	3341	0.0	NaN	0.0	0.0	1.0	1782.0	7.251118	4.186835	23.726118	0.0	3640	3639	3639	0.0	20	112	307	585	726	4999	0	297	2020-02-29_155028
147	5000	1358	1	0	2	0	1	3341	0.0	NaN	0.0	0.0	1.0	1782.0	7.251118	4.186835	23.726118	0.0	3641	3639	3639	0.0	20	112	307	585	726	4999	0	297	2020-02-29_155028
147	5000	1358	1	0	2	0	1	3341	0.0	NaN	0.0	0.0	1.0	1782.0	7.251118	4.186835	23.726118	0.0	3641	3639	3639	0.0	20	112	307	585	726	4999	0	297	2020-02-29_155028
148	5000	1358	1	0	2	0	1	3341	0.0	NaN	0.0	0.0	1.0	1782.0	7.251118	4.186835	23.726118	0.0	3641	3639	3639	0.0	20	112	307	585	726	4999	0	297	2020-02-29_155029
148	5000	1358	1	0	2	0	1	3341	0.0	NaN	0.0	0.0	1.0	1782.0	7.251118	4.186835	23.726118	0.0	3641	3639	3639	0.0	20	112	307	585	726	4999	0	297	2020-02-29_155029
148	5000	1356	3	0	2	0	1	3341	0.0	NaN	0.0	0.0	1.0	1782.0	7.251118	4.186835	23.726118	0.0	3641	3639	3639	0.0	20	112	307	585	726	4999	0	297	2020-02-29_155029
149	5000	1356	3	0	2	0	1	3341	0.0	NaN	0.0	0.0	1.0	1782.0	7.251118	4.186835	23.726118	0.0	3641	3639	3639	0.0	20	112	307	585	726	4999	0	297	2020-02-29_155029
149	5000	1356	3	0	2	0	1	3341	0.0	NaN	0.0	0.0	1.0	1782.0	7.251118	4.186835	23.726118	0.0	3641	3639	3639	0.0	20	112	307	585	726	4999	0	297	2020-02-29_155029
149	5000	1356	3	0	2	0	1	3341	0.0	NaN	0.0	0.0	1.0	1782.0	7.251118	4.186835	23.726118	0.0	3641	3639	3639	0.0	20	112	307	585	726	4999	0	297	2020-02-29_155029
150	5000	1356	3	0	2	0	1	3341	0.0	NaN	0.0	0.0	1.0	1782.0	7.251118	4.186835	23.726118	0.0	3641	3639	3639	0.0	20	112	307	585	726	4999	0	297	2020-02-29_155029
150	5000	1356	3	0	2	0	1	3341	0.0	NaN	0.0	0.0	1.0	1782.0	7.251118	4.186835	23.726118	0.0	3641	3639	3639	0.0	20	112	307	585	726	4999	0	297	2020-02-29_155030
150	5000	1356	3	0	2	0	1	3341	0.0	NaN	0.0	0.0	1.0	1782.0	7.251118	4.186835	23.726118	0.0	3641	3639	3639	0.0	20	112	307	585	726	4999	0	297	2020-02-29_155030
151	5000	1354	5	0	2	0	1	3341	0.0	NaN	0.0	0.0	1.0	1782.0	7.251118	4.186835	23.726118	0.0	3641	3639	3639	0.0	20	112	307	585	726	4999	0	297	2020-02-29_155030
151	5000	1354	5	0	2	0	1	3341	0.0	NaN	0.0	0.0	1.0	1782.0	7.251118	4.186835	23.726118	0.0	3641	3639	3639	0.0	20	112	307	585	726	4999	0	297	2020-02-29_155030
151	5000	1354	5	0	2	0	1	3341	0.0	NaN	0.0	0.0	1.0	1782.0	7.251118	4.186835	23.726118	0.0	3641	3639	3639	0.0	20	112	307	585	726	4999	0	297	2020-02-29_155030
152	5000	1354	5	0	2	0	1	3341	0.0	NaN	0.0	0.0	1.0	1782.0	7.251118	4.186835	23.726118	0.0	3641	3639	3639	0.0	20	112	307	585	726	4999	0	297	2020-02-29_155030
152	5000	1353	6	0	2	0	1	3341	0.0	NaN	0.0	0.0	1.0	1782.0	7.251118	4.186835	23.726118	0.0	3641	3639	3639	0.0	20	112	307	585	726	4999	0	297	2020-02-29_155030
152	5000	1353	6	0	1	0	2	3341	3.532837	4.996185946117169	7.065674	0.0	2.0	1782.0	7.251118	4.186835	23.726118	0.0	3641	3640	3640	2.0	20	112	307	585	726	4998	0	297	2020-02-29_155030
153	5000	1353	6	0	1	0	2	3341	3.532837	4.996185946117169	7.065674	0.0	2.0	1782.0	7.251118	4.186835	23.726118	0.0	3641	3640	3640	2.0	20	112	307	585	726	4998	0	297	2020-02-29_155031
153	5000	1353	6	0	1	0	2	3341	3.532837	4.996185946117169	7.065674	0.0	2.0	1782.0	7.251118	4.186835	23.726118	0.0	3641	3640	3640	2.0	20	112	307	585	726	4998	0	297	2020-02-29_155031
153	5000	1353	6	0	1	0	2	3341	3.532837	4.996185946117169	7.065674	0.0	2.0	1782.0	7.251118	4.186835	23.726118	0.0	3641	3640	3640	2.0	20	112	307	585	726	4998	0	297	2020-02-29_155031
154	5000	1353	6	0	1	0	1	3342	7.065674	NaN	7.065674	7.065674	1.0	1782.0	7.251118	4.186835	23.726118	0.0	3641	3640	3640	4.0	20	112	307	585	726	4999	0	297	2020-02-29_155031
154	5000	1352	7	0	1	0	1	3342	7.065674	NaN	7.065674	7.065674	1.0	1782.0	7.251118	4.186835	23.726118	0.0	3641	3640	3640	4.0	20	112	307	585	726	4999	0	297	2020-02-29_155031
154	5000	1350	9	0	1	0	1	3342	7.065674	NaN	7.065674	7.065674	1.0	1782.0	7.251118	4.186835	23.726118	0.0	3641	3640	3640	4.0	20	112	307	585	726	4999	0	297	2020-02-29_155031
155	5000	1349	10	0	1	0	1	3342	7.065674	NaN	7.065674	7.065674	1.0	1782.0	7.251118	4.186835	23.726118	0.0	3641	3640	3640	4.0	20	112	307	585	726	4999	0	297	2020-02-29_155031
155	5000	1349	10	0	1	0	1	3342	7.065674	NaN	7.065674	7.065674	1.0	1782.0	7.251118	4.186835	23.726118	0.0	3641	3640	3640	4.0	20	112	307	585	726	4999	0	297	2020-02-29_155032
155	5000	1349	8	0	3	0	1	3342	7.065674	NaN	7.065674	7.065674	1.0	1782.0	7.251118	4.186835	23.726118	0.0	3643	3640	3640	4.0	20	112	307	585	726	4999	0	297	2020-02-29_155032
156	5000	1349	8	0	3	0	1	3342	7.065674	NaN	7.065674	7.065674	1.0	1782.0	7.251118	4.186835	23.726118	0.0	3643	3640	3640	4.0	20	112	307	585	726	4999	0	297	2020-02-29_155032
156	5000	1349	8	0	3	0	1	3342	7.065674	NaN	7.065674	7.065674	1.0	1782.0	7.251118	4.186835	23.726118	0.0	3643	3640	3640	4.0	20	112	307	585	726	4999	0	297	2020-02-29_155032
156	5000	1349	8	0	3	0	1	3342	7.065674	NaN	7.065674	7.065674	1.0	1782.0	7.251118	4.186835	23.726118	0.0	3643	3640	3640	4.0	20	112	307	585	726	4999	0	297	2020-02-29_155032
157	5000	1349	8	0	3	0	1	3342	7.065674	NaN	7.065674	7.065674	1.0	1782.0	7.251118	4.186835	23.726118	0.0	3643	3640	3640	4.0	20	112	307	585	726	4999	0	297	2020-02-29_155032
157	5000	1348	9	0	2	0	2	3342	6.828842	0.33493055200248323	7.065674	6.5920105	2.0	1782.0	7.251118	4.186835	23.726118	0.0	3643	3641	3641	2.0	20	112	307	585	726	4998	0	297	2020-02-29_155032
157	5000	1348	9	0	2	0	2	3342	6.828842	0.33493055200248323	7.065674	6.5920105	2.0	1782.0	7.251118	4.186835	23.726118	0.0	3643	3641	3641	2.0	20	112	307	585	726	4998	0	297	2020-02-29_155033
158	5000	1348	9	0	2	0	2	3342	6.828842	0.33493055200248323	7.065674	6.5920105	2.0	1782.0	7.251118	4.186835	23.726118	0.0	3643	3641	3641	2.0	20	112	307	585	726	4998	0	297	2020-02-29_155033
158	5000	1348	8	0	3	0	2	3342	6.828842	0.33493055200248323	7.065674	6.5920105	2.0	1782.0	7.251118	4.186835	23.726118	0.0	3644	3641	3641	2.0	20	112	307	585	726	4998	0	297	2020-02-29_155033
158	5000	1348	7	0	4	0	2	3342	6.828842	0.33493055200248323	7.065674	6.5920105	2.0	1782.0	7.251118	4.186835	23.726118	0.0	3645	3641	3641	2.0	20	112	307	585	726	4998	0	297	2020-02-29_155033
159	5000	1347	8	0	4	0	2	3342	6.828842	0.33493055200248323	7.065674	6.5920105	2.0	1782.0	7.251118	4.186835	23.726118	0.0	3645	3641	3641	2.0	20	112	307	585	726	4998	0	297	2020-02-29_155033
159	5000	1347	8	0	4	0	2	3342	6.828842	0.33493055200248323	7.065674	6.5920105	2.0	1782.0	7.251118	4.186835	23.726118	0.0	3645	3641	3641	2.0	20	112	307	585	726	4998	0	297	2020-02-29_155033
159	5000	1346	9	0	4	0	2	3342	6.828842	0.33493055200248323	7.065674	6.5920105	2.0	1782.0	7.251118	4.186835	23.726118	0.0	3645	3641	3641	2.0	20	112	307	585	726	4998	0	297	2020-02-29_155033
160	5000	1346	9	0	4	0	2	3342	6.828842	0.33493055200248323	7.065674	6.5920105	2.0	1782.0	7.251118	4.186835	23.726118	0.0	3645	3641	3641	2.0	20	112	307	585	726	4998	0	297	2020-02-29_155034
160	5000	1346	9	0	4	0	2	3342	6.828842	0.33493055200248323	7.065674	6.5920105	2.0	1782.0	7.251118	4.186835	23.726118	0.0	3645	3641	3641	2.0	20	112	307	585	726	4998	0	297	2020-02-29_155034
160	5000	1345	10	0	4	0	2	3342	6.828842	0.33493055200248323	7.065674	6.5920105	2.0	1782.0	7.251118	4.186835	23.726118	0.0	3645	3641	3641	2.0	20	112	307	585	726	4998	0	297	2020-02-29_155034
161	5000	1344	11	0	4	0	2	3342	6.828842	0.33493055200248323	7.065674	6.5920105	2.0	1782.0	7.251118	4.186835	23.726118	0.0	3645	3641	3641	2.0	20	112	307	585	726	4998	0	297	2020-02-29_155034
161	5000	1344	11	0	4	0	2	3342	6.828842	0.33493055200248323	7.065674	6.5920105	2.0	1782.0	7.251118	4.186835	23.726118	0.0	3645	3641	3641	2.0	20	112	307	585	726	4998	0	297	2020-02-29_155034
161	5000	1343	11	0	5	0	2	3342	6.828842	0.33493055200248323	7.065674	6.5920105	2.0	1782.0	7.251118	4.186835	23.726118	0.0	3646	3641	3641	2.0	20	112	307	585	726	4998	0	297	2020-02-29_155034
162	5000	1343	10	0	6	0	2	3342	6.828842	0.33493055200248323	7.065674	6.5920105	2.0	1782.0	7.251118	4.186835	23.726118	0.0	3647	3641	3641	2.0	20	112	307	585	726	4998	0	297	2020-02-29_155034
162	5000	1343	10	0	6	0	2	3342	6.828842	0.33493055200248323	7.065674	6.5920105	2.0	1782.0	7.251118	4.186835	23.726118	0.0	3647	3641	3641	2.0	20	112	307	585	726	4998	0	297	2020-02-29_155035
162	5000	1343	10	0	6	0	2	3342	6.828842	0.33493055200248323	7.065674	6.5920105	2.0	1782.0	7.251118	4.186835	23.726118	0.0	3647	3641	3641	2.0	20	112	307	585	726	4998	0	297	2020-02-29_155035
163	5000	1342	11	0	6	0	2	3342	6.828842	0.33493055200248323	7.065674	6.5920105	2.0	1782.0	7.251118	4.186835	23.726118	0.0	3647	3641	3641	2.0	20	112	307	585	726	4998	0	297	2020-02-29_155035
163	5000	1341	11	0	7	0	2	3342	6.828842	0.33493055200248323	7.065674	6.5920105	2.0	1782.0	7.251118	4.186835	23.726118	0.0	3648	3641	3641	2.0	20	112	307	585	726	4998	0	297	2020-02-29_155035
163	5000	1341	10	0	8	0	2	3342	6.828842	0.33493055200248323	7.065674	6.5920105	2.0	1782.0	7.251118	4.186835	23.726118	0.0	3649	3641	3641	2.0	20	112	307	585	726	4998	0	297	2020-02-29_155035
164	5000	1339	12	0	8	0	1	3343	6.5920105	NaN	6.5920105	6.5920105	1.0	1782.0	7.251118	4.186835	23.726118	0.0	3649	3641	3641	0.0	20	112	307	585	726	4999	0	297	2020-02-29_155035
164	5000	1339	12	0	8	0	1	3343	6.5920105	NaN	6.5920105	6.5920105	1.0	1782.0	7.251118	4.186835	23.726118	0.0	3649	3641	3641	0.0	20	112	307	585	726	4999	0	297	2020-02-29_155035
164	5000	1339	12	0	8	0	1	3343	6.5920105	NaN	6.5920105	6.5920105	1.0	1782.0	7.251118	4.186835	23.726118	0.0	3649	3641	3641	0.0	20	112	307	585	726	4999	0	297	2020-02-29_155036
165	5000	1338	12	0	9	0	1	3343	6.5920105	NaN	6.5920105	6.5920105	1.0	1782.0	7.251118	4.186835	23.726118	0.0	3650	3641	3641	0.0	20	112	307	585	726	4999	0	297	2020-02-29_155036
165	5000	1338	12	0	9	0	1	3343	6.5920105	NaN	6.5920105	6.5920105	1.0	1782.0	7.251118	4.186835	23.726118	0.0	3650	3641	3641	0.0	20	112	307	585	726	4999	0	297	2020-02-29_155036
165	5000	1337	13	0	7	0	3	3343	5.4704795	2.044056939923916	6.708267	3.1111603	3.0	1782.0	7.251118	4.186835	23.726118	0.0	3650	3643	3643	1.6666666	20	112	307	585	726	4997	0	297	2020-02-29_155036
166	5000	1337	12	0	8	0	3	3343	5.4704795	2.044056939923916	6.708267	3.1111603	3.0	1782.0	7.251118	4.186835	23.726118	0.0	3651	3643	3643	1.6666666	20	112	307	585	726	4997	0	297	2020-02-29_155036
166	5000	1337	12	0	8	0	3	3343	5.4704795	2.044056939923916	6.708267	3.1111603	3.0	1782.0	7.251118	4.186835	23.726118	0.0	3651	3643	3643	1.6666666	20	112	307	585	726	4997	0	297	2020-02-29_155036
166	5000	1337	12	0	8	0	3	3343	5.4704795	2.044056939923916	6.708267	3.1111603	3.0	1782.0	7.251118	4.186835	23.726118	0.0	3651	3643	3643	1.6666666	20	112	307	585	726	4997	0	297	2020-02-29_155037
167	5000	1337	12	0	8	0	3	3343	5.4704795	2.044056939923916	6.708267	3.1111603	3.0	1782.0	7.251118	4.186835	23.726118	0.0	3651	3643	3643	1.6666666	20	112	307	585	726	4997	0	297	2020-02-29_155037
167	5000	1337	12	0	8	0	3	3343	5.4704795	2.044056939923916	6.708267	3.1111603	3.0	1782.0	7.251118	4.186835	23.726118	0.0	3651	3643	3643	1.6666666	20	112	307	585	726	4997	0	297	2020-02-29_155037
167	5000	1337	12	0	8	0	3	3343	5.4704795	2.044056939923916	6.708267	3.1111603	3.0	1782.0	7.251118	4.186835	23.726118	0.0	3651	3643	3643	1.6666666	20	112	307	585	726	4997	0	297	2020-02-29_155037
168	5000	1337	12	0	8	0	3	3343	5.4704795	2.044056939923916	6.708267	3.1111603	3.0	1782.0	7.251118	4.186835	23.726118	0.0	3651	3643	3643	1.6666666	20	112	307	585	726	4997	0	297	2020-02-29_155037
168	5000	1337	9	0	10	0	4	3343	5.872181	1.8522695487102037	7.077286	3.1111603	4.0	1782.0	7.251118	4.186835	23.726118	0.0	3654	3644	3644	1.75	20	112	307	585	726	4996	0	297	2020-02-29_155037
168	5000	1337	8	0	10	0	5	3343	6.66633	2.393019131868929	9.842926	3.1111603	5.0	1782.0	7.251118	4.186835	23.726118	0.0	3655	3645	3645	2.0	20	112	307	585	726	4995	0	297	2020-02-29_155037
169	5000	1337	8	0	10	0	5	3343	6.66633	2.393019131868929	9.842926	3.1111603	5.0	1782.0	7.251118	4.186835	23.726118	0.0	3655	3645	3645	2.0	20	112	307	585	726	4995	0	297	2020-02-29_155038
169	5000	1337	7	0	11	0	5	3343	6.66633	2.393019131868929	9.842926	3.1111603	5.0	1782.0	7.251118	4.186835	23.726118	0.0	3656	3645	3645	2.0	20	112	307	585	726	4995	0	297	2020-02-29_155038
169	5000	1337	6	0	12	0	5	3343	6.66633	2.393019131868929	9.842926	3.1111603	5.0	1782.0	7.251118	4.186835	23.726118	0.0	3657	3645	3645	2.0	20	112	307	585	726	4995	0	297	2020-02-29_155038
170	5000	1337	5	0	13	0	5	3343	6.66633	2.393019131868929	9.842926	3.1111603	5.0	1782.0	7.251118	4.186835	23.726118	0.0	3658	3645	3645	2.0	20	112	307	585	726	4995	0	297	2020-02-29_155038
170	5000	1337	5	0	13	0	5	3343	6.66633	2.393019131868929	9.842926	3.1111603	5.0	1782.0	7.251118	4.186835	23.726118	0.0	3658	3645	3645	2.0	20	112	307	585	726	4995	0	297	2020-02-29_155038
170	5000	1337	4	0	14	0	5	3343	6.66633	2.393019131868929	9.842926	3.1111603	5.0	1782.0	7.251118	4.186835	23.726118	0.0	3659	3645	3645	2.0	20	112	307	585	726	4995	0	297	2020-02-29_155038
171	5000	1337	4	0	14	0	5	3343	6.66633	2.393019131868929	9.842926	3.1111603	5.0	1782.0	7.251118	4.186835	23.726118	0.0	3659	3645	3645	2.0	20	112	307	585	726	4995	0	297	2020-02-29_155038
171	5000	1337	4	0	14	0	5	3343	6.66633	2.393019131868929	9.842926	3.1111603	5.0	1782.0	7.251118	4.186835	23.726118	0.0	3659	3645	3645	2.0	20	112	307	585	726	4995	0	297	2020-02-29_155039
171	5000	1337	4	0	13	0	6	3343	7.9258294	3.75489919433195	14.223328	3.1111603	6.0	1782.0	7.251118	4.186835	23.726118	0.0	3659	3646	3646	1.8333334	20	112	307	585	726	4994	0	297	2020-02-29_155039
172	5000	1336	4	0	13	0	7	3343	7.8032556	3.44304528753991	14.223328	3.1111603	7.0	1782.0	7.251118	4.186835	23.726118	0.0	3660	3647	3647	1.7142857	20	112	307	585	726	4993	0	297	2020-02-29_155039
172	5000	1336	4	0	13	0	6	3344	8.00513	3.726009431819885	14.223328	3.1111603	6.0	1782.0	7.251118	4.186835	23.726118	0.0	3660	3647	3647	2.0	20	112	307	585	726	4994	0	297	2020-02-29_155039
172	5000	1336	4	0	13	0	6	3344	8.00513	3.726009431819885	14.223328	3.1111603	6.0	1782.0	7.251118	4.186835	23.726118	0.0	3660	3647	3647	2.0	20	112	307	585	726	4994	0	297	2020-02-29_155039
173	5000	1336	3	0	14	0	6	3344	8.00513	3.726009431819885	14.223328	3.1111603	6.0	1782.0	7.251118	4.186835	23.726118	0.0	3661	3647	3647	2.0	20	112	307	585	726	4994	0	297	2020-02-29_155039
173	5000	1334	4	0	13	0	8	3344	7.0571785	4.250825689553589	14.223328	0.0	8.0	1782.0	7.251118	4.186835	23.726118	0.0	3662	3649	3649	1.75	20	112	307	585	726	4992	0	297	2020-02-29_155039
173	5000	1334	3	0	14	0	8	3344	7.0571785	4.250825689553589	14.223328	0.0	8.0	1782.0	7.251118	4.186835	23.726118	0.0	3663	3649	3649	1.75	20	112	307	585	726	4992	0	297	2020-02-29_155040
174	5000	1334	3	0	14	0	8	3344	7.0571785	4.250825689553589	14.223328	0.0	8.0	1782.0	7.251118	4.186835	23.726118	0.0	3663	3649	3649	1.75	20	112	307	585	726	4992	0	297	2020-02-29_155040
174	5000	1334	1	0	16	0	8	3344	7.0571785	4.250825689553589	14.223328	0.0	8.0	1782.0	7.251118	4.186835	23.726118	0.0	3665	3649	3649	1.75	20	112	307	585	726	4992	0	297	2020-02-29_155040
174	5000	1334	1	0	16	0	8	3344	7.0571785	4.250825689553589	14.223328	0.0	8.0	1782.0	7.251118	4.186835	23.726118	0.0	3665	3649	3649	1.75	20	112	307	585	726	4992	0	297	2020-02-29_155040
175	5000	1334	1	0	15	0	9	3344	6.8292336	4.03465706617075	14.223328	0.0	9.0	1782.0	7.251118	4.186835	23.726118	0.0	3665	3650	3650	1.5555556	20	112	307	585	726	4991	0	297	2020-02-29_155040
175	5000	1334	1	0	15	0	9	3344	6.8292336	4.03465706617075	14.223328	0.0	9.0	1782.0	7.251118	4.186835	23.726118	0.0	3665	3650	3650	1.5555556	20	112	307	585	726	4991	0	297	2020-02-29_155040
175	5000	1334	1	0	15	0	9	3344	6.8292336	4.03465706617075	14.223328	0.0	9.0	1782.0	7.251118	4.186835	23.726118	0.0	3665	3650	3650	1.5555556	20	112	307	585	726	4991	0	297	2020-02-29_155040
176	5000	1334	1	0	14	0	10	3344	7.6378403	4.583468394745923	14.915298	0.0	10.0	1782.0	7.251118	4.186835	23.726118	0.0	3665	3651	3651	1.6	20	112	307	585	726	4990	0	297	2020-02-29_155041
176	5000	1334	1	0	14	0	10	3344	7.6378403	4.583468394745923	14.915298	0.0	10.0	1782.0	7.251118	4.186835	23.726118	0.0	3665	3651	3651	1.6	20	112	307	585	726	4990	0	297	2020-02-29_155041
176	5000	1333	2	0	14	0	9	3344	7.741126	4.849143489439837	14.915298	0.0	9.0	1782.0	7.251118	4.186835	23.726118	0.0	3665	3651	3651	1.6666666	20	112	307	585	726	4991	0	298	2020-02-29_155041
177	5000	1333	2	0	14	0	8	3345	8.319872	4.840268169571717	14.915298	0.0	8.0	1782.0	7.251118	4.186835	23.726118	0.0	3665	3651	3651	1.375	20	112	307	585	726	4992	0	298	2020-02-29_155041
177	5000	1332	3	0	14	0	8	3345	8.319872	4.840268169571717	14.915298	0.0	8.0	1782.0	7.251118	4.186835	23.726118	0.0	3665	3651	3651	1.375	20	112	307	585	726	4992	0	298	2020-02-29_155041
177	5000	1331	4	0	14	0	8	3345	8.319872	4.840268169571717	14.915298	0.0	8.0	1782.0	7.251118	4.186835	23.726118	0.0	3665	3651	3651	1.375	20	112	307	585	726	4992	0	298	2020-02-29_155041
178	5000	1331	4	0	14	0	8	3345	8.319872	4.840268169571717	14.915298	0.0	8.0	1782.0	7.251118	4.186835	23.726118	0.0	3665	3651	3651	1.375	20	112	307	585	726	4992	0	298	2020-02-29_155041
178	5000	1331	3	0	12	0	11	3345	8.620685	4.577229591270376	14.915298	0.0	11.0	1782.0	7.251118	4.186835	23.726118	0.0	3666	3654	3654	1.0909091	20	112	307	585	726	4989	0	298	2020-02-29_155042
178	5000	1331	3	0	11	0	12	3345	8.132255	4.6807222320934265	14.915298	0.0	12.0	1782.0	7.251118	4.186835	23.726118	0.0	3666	3655	3655	1.0	20	112	307	585	726	4988	0	298	2020-02-29_155042
179	5000	1331	3	0	11	0	12	3345	8.132255	4.6807222320934265	14.915298	0.0	12.0	1782.0	7.251118	4.186835	23.726118	0.0	3666	3655	3655	1.0	20	112	307	585	726	4988	0	298	2020-02-29_155042
179	5000	1331	3	0	10	0	13	3345	7.821371	4.6195050150272925	14.915298	0.0	13.0	1782.0	7.251118	4.186835	23.726118	0.0	3666	3656	3656	0.9230769	20	112	307	585	726	4987	0	298	2020-02-29_155042
179	5000	1331	3	0	9	0	14	3345	8.014646	4.4968061769267615	14.915298	0.0	14.0	1782.0	7.251118	4.186835	23.726118	0.0	3666	3657	3657	1.0714285	20	112	307	585	726	4986	0	298	2020-02-29_155042
180	5000	1331	3	0	8	0	15	3345	8.514021	4.745264403168853	15.50528	0.0	15.0	1782.0	7.251118	4.186835	23.726118	0.0	3666	3658	3658	1.0666667	20	112	307	585	726	4985	0	298	2020-02-29_155042
180	5000	1330	4	0	8	0	15	3345	8.514021	4.745264403168853	15.50528	0.0	15.0	1782.0	7.251118	4.186835	23.726118	0.0	3666	3658	3658	1.0666667	20	112	307	585	726	4985	0	298	2020-02-29_155042
180	5000	1330	4	0	7	0	16	3345	8.571139	4.5900506934730405	15.50528	0.0	16.0	1782.0	7.251118	4.186835	23.726118	0.0	3666	3659	3659	1.0	20	112	307	585	726	4984	0	298	2020-02-29_155043
181	5000	1330	4	0	7	0	16	3345	8.571139	4.5900506934730405	15.50528	0.0	16.0	1782.0	7.251118	4.186835	23.726118	0.0	3666	3659	3659	1.0	20	112	307	585	726	4984	0	298	2020-02-29_155043
181	5000	1330	4	0	7	0	16	3345	8.571139	4.5900506934730405	15.50528	0.0	16.0	1782.0	7.251118	4.186835	23.726118	0.0	3666	3659	3659	1.0	20	112	307	585	726	4984	0	298	2020-02-29_155043
181	5000	1330	3	0	8	0	16	3345	8.571139	4.5900506934730405	15.50528	0.0	16.0	1782.0	7.251118	4.186835	23.726118	0.0	3667	3659	3659	1.0	20	112	307	585	726	4984	0	298	2020-02-29_155043
182	5000	1330	3	0	7	0	17	3345	8.718225	4.485483278499566	15.50528	0.0	17.0	1782.0	7.251118	4.186835	23.726118	0.0	3667	3660	3660	1.0	20	112	307	585	726	4983	0	298	2020-02-29_155043
182	5000	1330	2	0	8	0	17	3345	8.718225	4.485483278499566	15.50528	0.0	17.0	1782.0	7.251118	4.186835	23.726118	0.0	3668	3660	3660	1.0	20	112	307	585	726	4983	0	298	2020-02-29_155043
182	5000	1330	2	0	8	0	17	3345	8.718225	4.485483278499566	15.50528	0.0	17.0	1782.0	7.251118	4.186835	23.726118	0.0	3668	3660	3660	1.0	20	112	307	585	726	4983	0	298	2020-02-29_155044
183	5000	1330	2	0	7	0	17	3346	8.889793	4.474562272981575	15.50528	0.0	17.0	1782.0	7.251118	4.186835	23.726118	0.0	3668	3661	3661	1.0	20	112	307	585	726	4983	0	298	2020-02-29_155044
183	5000	1330	2	0	5	0	19	3346	8.007968	4.980280901788349	15.50528	0.0	19.0	1782.0	7.251118	4.186835	23.726118	0.0	3668	3663	3663	0.8947368	20	112	307	585	726	4981	0	298	2020-02-29_155044
183	5000	1330	2	0	5	0	19	3346	8.007968	4.980280901788349	15.50528	0.0	19.0	1782.0	7.251118	4.186835	23.726118	0.0	3668	3663	3663	0.8947368	20	112	307	585	726	4981	0	298	2020-02-29_155044
184	5000	1330	2	0	5	0	19	3346	8.007968	4.980280901788349	15.50528	0.0	19.0	1782.0	7.251118	4.186835	23.726118	0.0	3668	3663	3663	0.8947368	20	112	307	585	726	4981	0	298	2020-02-29_155044
184	5000	1330	2	0	3	0	20	3347	8.256612	4.96070315791248	15.50528	0.0	20.0	1782.0	7.251118	4.186835	23.726118	0.0	3668	3665	3665	0.8	20	112	307	585	726	4980	0	298	2020-02-29_155044
184	5000	1330	2	0	3	0	20	3347	8.256612	4.96070315791248	15.50528	0.0	20.0	1782.0	7.251118	4.186835	23.726118	0.0	3668	3665	3665	0.8	20	112	307	585	726	4980	0	298	2020-02-29_155044
185	5000	1330	2	0	3	0	20	3347	8.256612	4.96070315791248	15.50528	0.0	20.0	1782.0	7.251118	4.186835	23.726118	0.0	3668	3665	3665	0.8	20	112	307	585	726	4980	0	298	2020-02-29_155045
185	5000	1330	2	0	3	0	20	3347	8.256612	4.96070315791248	15.50528	0.0	20.0	1782.0	7.251118	4.186835	23.726118	0.0	3668	3665	3665	0.8	20	112	307	585	726	4980	0	298	2020-02-29_155045
185	5000	1330	2	0	3	0	19	3348	7.942574	4.88812367394257	15.50528	0.0	19.0	1782.0	7.251118	4.186835	23.726118	0.0	3668	3665	3665	0.7894737	20	112	307	585	726	4981	0	298	2020-02-29_155045
186	5000	1330	2	0	3	0	19	3348	7.942574	4.88812367394257	15.50528	0.0	19.0	1782.0	7.251118	4.186835	23.726118	0.0	3668	3665	3665	0.7894737	20	112	307	585	726	4981	0	298	2020-02-29_155045
186	5000	1330	2	0	3	0	18	3349	7.915681	5.028391339898187	15.50528	0.0	18.0	1782.0	7.251118	4.186835	23.726118	0.0	3668	3665	3665	0.7222222	20	112	307	585	726	4982	0	298	2020-02-29_155045
186	5000	1330	2	0	3	0	18	3349	7.915681	5.028391339898187	15.50528	0.0	18.0	1782.0	7.251118	4.186835	23.726118	0.0	3668	3665	3665	0.7222222	20	112	307	585	726	4982	0	298	2020-02-29_155045
187	5000	1330	2	0	3	0	17	3349	8.13126	5.096684271859166	15.50528	0.0	17.0	1782.0	7.251118	4.186835	23.726118	0.0	3668	3665	3665	0.7647059	20	112	307	585	726	4983	0	299	2020-02-29_155045
187	5000	1330	2	0	3	0	17	3349	8.13126	5.096684271859166	15.50528	0.0	17.0	1782.0	7.251118	4.186835	23.726118	0.0	3668	3665	3665	0.7647059	20	112	307	585	726	4983	0	299	2020-02-29_155046
187	5000	1330	1	0	4	0	17	3349	8.13126	5.096684271859166	15.50528	0.0	17.0	1782.0	7.251118	4.186835	23.726118	0.0	3669	3665	3665	0.7647059	20	112	307	585	726	4983	0	299	2020-02-29_155046
188	5000	1330	1	0	4	0	16	3350	7.7072573	4.9444880227634265	15.50528	0.0	16.0	1782.0	7.251118	4.186835	23.726118	0.0	3669	3665	3665	0.6875	20	112	307	585	726	4984	0	299	2020-02-29_155046
188	5000	1330	1	0	3	0	16	3351	7.689395	4.955402416282638	15.50528	0.0	16.0	1782.0	7.251118	4.186835	23.726118	0.0	3669	3666	3666	0.6875	20	112	307	585	726	4984	0	299	2020-02-29_155046
188	5000	1330	1	0	3	0	15	3352	8.202022	4.669594708975689	15.50528	0.0	15.0	1782.0	7.251118	4.186835	23.726118	0.0	3669	3666	3666	0.73333335	20	112	307	585	726	4985	0	299	2020-02-29_155046
189	5000	1330	1	0	3	0	14	3353	8.283036	4.834915472197111	15.50528	0.0	14.0	1782.0	7.251118	4.186835	23.726118	0.0	3669	3666	3666	0.71428573	20	112	307	585	726	4986	0	299	2020-02-29_155046
189	5000	1330	1	0	3	0	13	3354	7.727479	4.543494786961947	13.178055	0.0	13.0	1782.0	7.251118	4.186835	23.726118	0.0	3669	3666	3666	0.6923077	20	112	307	585	726	4987	0	299	2020-02-29_155046
189	5000	1330	1	0	3	0	12	3354	7.538607	4.691919506751678	13.178055	0.0	12.0	1782.0	7.251118	4.186835	23.726118	0.0	3669	3666	3666	0.5833333	20	112	307	585	726	4988	0	300	2020-02-29_155047
190	5000	1330	1	0	3	0	12	3354	7.538607	4.691919506751678	13.178055	0.0	12.0	1782.0	7.251118	4.186835	23.726118	0.0	3669	3666	3666	0.5833333	20	112	307	585	726	4988	0	300	2020-02-29_155047
190	5000	1330	1	0	3	0	12	3354	7.538607	4.691919506751678	13.178055	0.0	12.0	1782.0	7.251118	4.186835	23.726118	0.0	3669	3666	3666	0.5833333	20	112	307	585	726	4988	0	300	2020-02-29_155047
190	5000	1330	1	0	3	0	12	3354	7.538607	4.691919506751678	13.178055	0.0	12.0	1782.0	7.251118	4.186835	23.726118	0.0	3669	3666	3666	0.5833333	20	112	307	585	726	4988	0	300	2020-02-29_155047
191	5000	1330	1	0	3	0	12	3354	7.538607	4.691919506751678	13.178055	0.0	12.0	1782.0	7.251118	4.186835	23.726118	0.0	3669	3666	3666	0.5833333	20	112	307	585	726	4988	0	300	2020-02-29_155047
191	5000	1330	0	0	4	0	12	3354	7.538607	4.691919506751678	13.178055	0.0	12.0	1782.0	7.251118	4.186835	23.726118	0.0	3670	3666	3666	0.5833333	20	112	307	585	726	4988	0	300	2020-02-29_155047
191	5000	1330	0	0	3	0	13	3354	7.052435	4.822066471750819	13.178055	0.0	13.0	1782.0	7.251118	4.186835	23.726118	0.0	3670	3667	3667	0.53846157	20	112	307	585	726	4987	0	300	2020-02-29_155047
192	5000	1330	0	0	3	0	13	3354	7.052435	4.822066471750819	13.178055	0.0	13.0	1782.0	7.251118	4.186835	23.726118	0.0	3670	3667	3667	0.53846157	20	112	307	585	726	4987	0	300	2020-02-29_155048
192	5000	1330	0	0	2	0	13	3355	7.0947933	4.7962318014038745	13.178055	0.0	13.0	1782.0	7.251118	4.186835	23.726118	0.0	3670	3668	3668	0.53846157	20	112	307	585	726	4987	0	300	2020-02-29_155048
192	5000	1330	0	0	2	0	11	3357	6.9358854	4.6900709095618955	12.537872	0.0	11.0	1782.0	7.251118	4.186835	23.726118	0.0	3670	3668	3668	0.6363636	20	112	307	585	726	4989	0	300	2020-02-29_155048
193	5000	1330	0	0	2	0	10	3358	6.5223145	4.727616020889048	12.537872	0.0	10.0	1782.0	7.251118	4.186835	23.726118	0.0	3670	3668	3668	0.6	20	112	307	585	726	4990	0	300	2020-02-29_155048
193	5000	1330	0	0	2	0	10	3358	6.5223145	4.727616020889048	12.537872	0.0	10.0	1782.0	7.251118	4.186835	23.726118	0.0	3670	3668	3668	0.6	20	112	307	585	726	4990	0	300	2020-02-29_155048
193	5000	1330	0	0	2	0	9	3359	6.042609	4.749245031490861	12.537872	0.0	9.0	1782.0	7.251118	4.186835	23.726118	0.0	3670	3668	3668	0.5555556	20	112	307	585	726	4991	0	300	2020-02-29_155048
194	5000	1330	0	0	2	0	9	3359	6.042609	4.749245031490861	12.537872	0.0	9.0	1782.0	7.251118	4.186835	23.726118	0.0	3670	3668	3668	0.5555556	20	112	307	585	726	4991	0	300	2020-02-29_155048
194	5000	1330	0	0	2	0	9	3359	6.042609	4.749245031490861	12.537872	0.0	9.0	1782.0	7.251118	4.186835	23.726118	0.0	3670	3668	3668	0.5555556	20	112	307	585	726	4991	0	300	2020-02-29_155049
194	5000	1330	0	0	2	0	9	3359	6.042609	4.749245031490861	12.537872	0.0	9.0	1782.0	7.251118	4.186835	23.726118	0.0	3670	3668	3668	0.5555556	20	112	307	585	726	4991	0	300	2020-02-29_155049
195	5000	1330	0	0	2	0	9	3359	6.042609	4.749245031490861	12.537872	0.0	9.0	1782.0	7.251118	4.186835	23.726118	0.0	3670	3668	3668	0.5555556	20	112	307	585	726	4991	0	300	2020-02-29_155049
195	5000	1330	0	0	2	0	9	3359	6.042609	4.749245031490861	12.537872	0.0	9.0	1782.0	7.251118	4.186835	23.726118	0.0	3670	3668	3668	0.5555556	20	112	307	585	726	4991	0	300	2020-02-29_155049
195	5000	1330	0	0	2	0	8	3360	5.4820347	4.748188476459564	12.537872	0.0	8.0	1782.0	7.251118	4.186835	23.726118	0.0	3670	3668	3668	0.25	20	112	307	585	726	4992	0	300	2020-02-29_155049
196	5000	1330	0	0	2	0	8	3360	5.4820347	4.748188476459564	12.537872	0.0	8.0	1782.0	7.251118	4.186835	23.726118	0.0	3670	3668	3668	0.25	20	112	307	585	726	4992	0	300	2020-02-29_155049
196	5000	1330	0	0	2	0	8	3360	5.4820347	4.748188476459564	12.537872	0.0	8.0	1782.0	7.251118	4.186835	23.726118	0.0	3670	3668	3668	0.25	20	112	307	585	726	4992	0	300	2020-02-29_155049
196	5000	1330	0	0	2	0	8	3360	5.4820347	4.748188476459564	12.537872	0.0	8.0	1782.0	7.251118	4.186835	23.726118	0.0	3670	3668	3668	0.25	20	112	307	585	726	4992	0	300	2020-02-29_155049
197	5000	1330	0	0	2	0	7	3361	4.9183373	4.830852244438115	12.537872	0.0	7.0	1782.0	7.251118	4.186835	23.726118	0.0	3670	3668	3668	0.2857143	20	112	307	585	726	4993	0	300	2020-02-29_155050
197	5000	1330	0	0	2	0	7	3361	4.9183373	4.830852244438115	12.537872	0.0	7.0	1782.0	7.251118	4.186835	23.726118	0.0	3670	3668	3668	0.2857143	20	112	307	585	726	4993	0	300	2020-02-29_155050
197	5000	1330	0	0	1	0	8	3361	5.659672	4.939622640057829	12.537872	0.0	8.0	1782.0	7.251118	4.186835	23.726118	0.0	3670	3669	3669	0.25	20	112	307	585	726	4992	0	300	2020-02-29_155050
198	5000	1330	0	0	1	0	8	3361	5.659672	4.939622640057829	12.537872	0.0	8.0	1782.0	7.251118	4.186835	23.726118	0.0	3670	3669	3669	0.25	20	112	307	585	726	4992	0	300	2020-02-29_155050
198	5000	1330	0	0	1	0	8	3361	5.659672	4.939622640057829	12.537872	0.0	8.0	1782.0	7.251118	4.186835	23.726118	0.0	3670	3669	3669	0.25	20	112	307	585	726	4992	0	300	2020-02-29_155050
198	5000	1330	0	0	1	0	7	3362	4.6770716	4.410799964438871	10.849014	0.0	7.0	1782.0	7.251118	4.186835	23.726118	0.0	3670	3669	3669	0.14285715	20	112	307	585	726	4993	0	300	2020-02-29_155050
199	5000	1330	0	0	1	0	6	3363	3.7422664	4.000719244189124	10.849014	0.0	6.0	1782.0	7.251118	4.186835	23.726118	0.0	3670	3669	3669	0.0	20	112	307	585	726	4994	0	300	2020-02-29_155050
199	5000	1330	0	0	1	0	6	3363	3.7422664	4.000719244189124	10.849014	0.0	6.0	1782.0	7.251118	4.186835	23.726118	0.0	3670	3669	3669	0.0	20	112	307	585	726	4994	0	300	2020-02-29_155051
199	5000	1330	0	0	1	0	6	3363	3.7422664	4.000719244189124	10.849014	0.0	6.0	1782.0	7.251118	4.186835	23.726118	0.0	3670	3669	3669	0.0	20	112	307	585	726	4994	0	300	2020-02-29_155051
200	5000	1330	0	0	1	0	6	3363	3.7422664	4.000719244189124	10.849014	0.0	6.0	1782.0	7.251118	4.186835	23.726118	0.0	3670	3669	3669	0.0	20	112	307	585	726	4994	0	300	2020-02-29_155051
200	5000	1330	0	0	1	0	6	3363	3.7422664	4.000719244189124	10.849014	0.0	6.0	1782.0	7.251118	4.186835	23.726118	0.0	3670	3669	3669	0.0	20	112	307	585	726	4994	0	300	2020-02-29_155051
200	5000	1330	0	0	1	0	6	3363	3.7422664	4.000719244189124	10.849014	0.0	6.0	1782.0	7.251118	4.186835	23.726118	0.0	3670	3669	3669	0.0	20	112	307	585	726	4994	0	300	2020-02-29_155051
201	5000	1330	0	0	1	0	6	3363	3.7422664	4.000719244189124	10.849014	0.0	6.0	1782.0	7.251118	4.186835	23.726118	0.0	3670	3669	3669	0.0	20	112	307	585	726	4994	0	300	2020-02-29_155051
201	5000	1330	0	0	0	0	5	3365	7.0439634	5.126247161217038	13.791122	1.2183685	5.0	1782.0	7.251118	4.186835	23.726118	0.0	3670	3670	3670	0.0	20	112	307	585	726	4995	0	300	2020-02-29_155051
201	5000	1330	0	0	0	0	5	3365	7.0439634	5.126247161217038	13.791122	1.2183685	5.0	1782.0	7.251118	4.186835	23.726118	0.0	3670	3670	3670	0.0	20	112	307	585	726	4995	0	300	2020-02-29_155052
202	5000	1330	0	0	0	0	5	3365	7.0439634	5.126247161217038	13.791122	1.2183685	5.0	1782.0	7.251118	4.186835	23.726118	0.0	3670	3670	3670	0.0	20	112	307	585	726	4995	0	300	2020-02-29_155052
202	5000	1330	0	0	0	0	5	3365	7.0439634	5.126247161217038	13.791122	1.2183685	5.0	1782.0	7.251118	4.186835	23.726118	0.0	3670	3670	3670	0.0	20	112	307	585	726	4995	0	300	2020-02-29_155052
202	5000	1330	0	0	0	0	5	3365	7.0439634	5.126247161217038	13.791122	1.2183685	5.0	1782.0	7.251118	4.186835	23.726118	0.0	3670	3670	3670	0.0	20	112	307	585	726	4995	0	300	2020-02-29_155052
203	5000	1330	0	0	0	0	5	3365	7.0439634	5.126247161217038	13.791122	1.2183685	5.0	1782.0	7.251118	4.186835	23.726118	0.0	3670	3670	3670	0.0	20	112	307	585	726	4995	0	300	2020-02-29_155052
203	5000	1330	0	0	0	0	5	3365	7.0439634	5.126247161217038	13.791122	1.2183685	5.0	1782.0	7.251118	4.186835	23.726118	0.0	3670	3670	3670	0.0	20	112	307	585	726	4995	0	300	2020-02-29_155052
203	5000	1330	0	0	0	0	5	3365	7.0439634	5.126247161217038	13.791122	1.2183685	5.0	1782.0	7.251118	4.186835	23.726118	0.0	3670	3670	3670	0.0	20	112	307	585	726	4995	0	300	2020-02-29_155052
204	5000	1330	0	0	0	0	5	3365	7.0439634	5.126247161217038	13.791122	1.2183685	5.0	1782.0	7.251118	4.186835	23.726118	0.0	3670	3670	3670	0.0	20	112	307	585	726	4995	0	300	2020-02-29_155052
204	5000	1330	0	0	0	0	5	3365	7.0439634	5.126247161217038	13.791122	1.2183685	5.0	1782.0	7.251118	4.186835	23.726118	0.0	3670	3670	3670	0.0	20	112	307	585	726	4995	0	300	2020-02-29_155053
204	5000	1330	0	0	0	0	5	3365	7.0439634	5.126247161217038	13.791122	1.2183685	5.0	1782.0	7.251118	4.186835	23.726118	0.0	3670	3670	3670	0.0	20	112	307	585	726	4995	0	300	2020-02-29_155053
205	5000	1330	0	0	0	0	5	3365	7.0439634	5.126247161217038	13.791122	1.2183685	5.0	1782.0	7.251118	4.186835	23.726118	0.0	3670	3670	3670	0.0	20	112	307	585	726	4995	0	300	2020-02-29_155053
205	5000	1330	0	0	0	0	5	3365	7.0439634	5.126247161217038	13.791122	1.2183685	5.0	1782.0	7.251118	4.186835	23.726118	0.0	3670	3670	3670	0.0	20	112	307	585	726	4995	0	300	2020-02-29_155053
205	5000	1330	0	0	0	0	5	3365	7.0439634	5.126247161217038	13.791122	1.2183685	5.0	1782.0	7.251118	4.186835	23.726118	0.0	3670	3670	3670	0.0	20	112	307	585	726	4995	0	300	2020-02-29_155053
206	5000	1330	0	0	0	0	5	3365	7.0439634	5.126247161217038	13.791122	1.2183685	5.0	1782.0	7.251118	4.186835	23.726118	0.0	3670	3670	3670	0.0	20	112	307	585	726	4995	0	300	2020-02-29_155053
206	5000	1330	0	0	0	0	4	3366	7.6249847	5.726020568768075	13.791122	1.2183685	4.0	1782.0	7.251118	4.186835	23.726118	0.0	3670	3670	3670	0.0	20	112	307	585	726	4996	0	300	2020-02-29_155053
206	5000	1330	0	0	0	0	3	3367	9.760524	4.670953870313188	13.791122	4.6414337	3.0	1782.0	7.251118	4.186835	23.726118	0.0	3670	3670	3670	0.0	20	112	307	585	726	4997	0	300	2020-02-29_155054
207	5000	1330	0	0	0	0	2	3368	12.320068	2.080384596334185	13.791122	10.849014	2.0	1782.0	7.251118	4.186835	23.726118	0.0	3670	3670	3670	0.0	20	112	307	585	726	4998	0	300	2020-02-29_155054
207	5000	1330	0	0	0	0	2	3368	12.320068	2.080384596334185	13.791122	10.849014	2.0	1782.0	7.251118	4.186835	23.726118	0.0	3670	3670	3670	0.0	20	112	307	585	726	4998	0	300	2020-02-29_155054
207	5000	1330	0	0	0	0	2	3368	12.320068	2.080384596334185	13.791122	10.849014	2.0	1782.0	7.251118	4.186835	23.726118	0.0	3670	3670	3670	0.0	20	112	307	585	726	4998	0	300	2020-02-29_155054
208	5000	1330	0	0	0	0	2	3368	12.320068	2.080384596334185	13.791122	10.849014	2.0	1782.0	7.251118	4.186835	23.726118	0.0	3670	3670	3670	0.0	20	112	307	585	726	4998	0	300	2020-02-29_155054
208	5000	1330	0	0	0	0	2	3368	12.320068	2.080384596334185	13.791122	10.849014	2.0	1782.0	7.251118	4.186835	23.726118	0.0	3670	3670	3670	0.0	20	112	307	585	726	4998	0	300	2020-02-29_155054
208	5000	1330	0	0	0	0	2	3368	12.320068	2.080384596334185	13.791122	10.849014	2.0	1782.0	7.251118	4.186835	23.726118	0.0	3670	3670	3670	0.0	20	112	307	585	726	4998	0	300	2020-02-29_155054
209	5000	1330	0	0	0	0	2	3368	12.320068	2.080384596334185	13.791122	10.849014	2.0	1782.0	7.251118	4.186835	23.726118	0.0	3670	3670	3670	0.0	20	112	307	585	726	4998	0	300	2020-02-29_155055
209	5000	1330	0	0	0	0	2	3368	12.320068	2.080384596334185	13.791122	10.849014	2.0	1782.0	7.251118	4.186835	23.726118	0.0	3670	3670	3670	0.0	20	112	307	585	726	4998	0	300	2020-02-29_155055
209	5000	1330	0	0	0	0	2	3368	12.320068	2.080384596334185	13.791122	10.849014	2.0	1782.0	7.251118	4.186835	23.726118	0.0	3670	3670	3670	0.0	20	112	307	585	726	4998	0	300	2020-02-29_155055
210	5000	1330	0	0	0	0	2	3368	12.320068	2.080384596334185	13.791122	10.849014	2.0	1782.0	7.251118	4.186835	23.726118	0.0	3670	3670	3670	0.0	20	112	307	585	726	4998	0	300	2020-02-29_155055
210	5000	1330	0	0	0	0	2	3368	12.320068	2.080384596334185	13.791122	10.849014	2.0	1782.0	7.251118	4.186835	23.726118	0.0	3670	3670	3670	0.0	20	112	307	585	726	4998	0	300	2020-02-29_155055
210	5000	1330	0	0	0	0	2	3368	12.320068	2.080384596334185	13.791122	10.849014	2.0	1782.0	7.251118	4.186835	23.726118	0.0	3670	3670	3670	0.0	20	112	307	585	726	4998	0	300	2020-02-29_155055
211	5000	1330	0	0	0	0	2	3368	12.320068	2.080384596334185	13.791122	10.849014	2.0	1782.0	7.251118	4.186835	23.726118	0.0	3670	3670	3670	0.0	20	112	307	585	726	4998	0	300	2020-02-29_155055
211	5000	1330	0	0	0	0	2	3368	12.320068	2.080384596334185	13.791122	10.849014	2.0	1782.0	7.251118	4.186835	23.726118	0.0	3670	3670	3670	0.0	20	112	307	585	726	4998	0	300	2020-02-29_155056
211	5000	1330	0	0	0	0	2	3368	12.320068	2.080384596334185	13.791122	10.849014	2.0	1782.0	7.251118	4.186835	23.726118	0.0	3670	3670	3670	0.0	20	112	307	585	726	4998	0	300	2020-02-29_155056
212	5000	1330	0	0	0	0	2	3368	12.320068	2.080384596334185	13.791122	10.849014	2.0	1782.0	7.251118	4.186835	23.726118	0.0	3670	3670	3670	0.0	20	112	307	585	726	4998	0	300	2020-02-29_155056
212	5000	1330	0	0	0	0	2	3368	12.320068	2.080384596334185	13.791122	10.849014	2.0	1782.0	7.251118	4.186835	23.726118	0.0	3670	3670	3670	0.0	20	112	307	585	726	4998	0	300	2020-02-29_155056
212	5000	1330	0	0	0	0	2	3368	12.320068	2.080384596334185	13.791122	10.849014	2.0	1782.0	7.251118	4.186835	23.726118	0.0	3670	3670	3670	0.0	20	112	307	585	726	4998	0	300	2020-02-29_155056
213	5000	1330	0	0	0	0	2	3368	12.320068	2.080384596334185	13.791122	10.849014	2.0	1782.0	7.251118	4.186835	23.726118	0.0	3670	3670	3670	0.0	20	112	307	585	726	4998	0	300	2020-02-29_155056
213	5000	1330	0	0	0	0	2	3368	12.320068	2.080384596334185	13.791122	10.849014	2.0	1782.0	7.251118	4.186835	23.726118	0.0	3670	3670	3670	0.0	20	112	307	585	726	4998	0	300	2020-02-29_155056
213	5000	1330	0	0	0	0	2	3368	12.320068	2.080384596334185	13.791122	10.849014	2.0	1782.0	7.251118	4.186835	23.726118	0.0	3670	3670	3670	0.0	20	112	307	585	726	4998	0	300	2020-02-29_155057
214	5000	1330	0	0	0	0	0	3370	NaN	-0.0	9999.0	9999.0	0.0	1782.0	7.251118	4.186835	23.726118	0.0	3670	3670	3670	0.0	20	112	307	585	726	5000	0	300	2020-02-29_155057
214	5000	1330	0	0	0	0	0	3370	NaN	-0.0	9999.0	9999.0	0.0	1782.0	7.251118	4.186835	23.726118	0.0	3670	3670	3670	0.0	20	112	307	585	726	5000	0	300	2020-02-29_155057
214	5000	1330	0	0	0	0	0	3370	NaN	-0.0	9999.0	9999.0	0.0	1782.0	7.251118	4.186835	23.726118	0.0	3670	3670	3670	0.0	20	112	307	585	726	5000	0	300	2020-02-29_155057
215	5000	1330	0	0	0	0	0	3370	NaN	-0.0	9999.0	9999.0	0.0	1782.0	7.251118	4.186835	23.726118	0.0	3670	3670	3670	0.0	20	112	307	585	726	5000	0	300	2020-02-29_155057
215	5000	1330	0	0	0	0	0	3370	NaN	-0.0	9999.0	9999.0	0.0	1782.0	7.251118	4.186835	23.726118	0.0	3670	3670	3670	0.0	20	112	307	585	726	5000	0	300	2020-02-29_155057
215	5000	1330	0	0	0	0	0	3370	NaN	-0.0	9999.0	9999.0	0.0	1782.0	7.251118	4.186835	23.726118	0.0	3670	3670	3670	0.0	20	112	307	585	726	5000	0	300	2020-02-29_155057
216	5000	1330	0	0	0	0	0	3370	NaN	-0.0	9999.0	9999.0	0.0	1782.0	7.251118	4.186835	23.726118	0.0	3670	3670	3670	0.0	20	112	307	585	726	5000	0	300	2020-02-29_155058
216	5000	1330	0	0	0	0	0	3370	NaN	-0.0	9999.0	9999.0	0.0	1782.0	7.251118	4.186835	23.726118	0.0	3670	3670	3670	0.0	20	112	307	585	726	5000	0	300	2020-02-29_155058
216	5000	1330	0	0	0	0	0	3370	NaN	-0.0	9999.0	9999.0	0.0	1782.0	7.251118	4.186835	23.726118	0.0	3670	3670	3670	0.0	20	112	307	585	726	5000	0	300	2020-02-29_155058
217	5000	1330	0	0	0	0	0	3370	NaN	-0.0	9999.0	9999.0	0.0	1782.0	7.251118	4.186835	23.726118	0.0	3670	3670	3670	0.0	20	112	307	585	726	5000	0	300	2020-02-29_155058
217	5000	1330	0	0	0	0	0	3370	NaN	-0.0	9999.0	9999.0	0.0	1782.0	7.251118	4.186835	23.726118	0.0	3670	3670	3670	0.0	20	112	307	585	726	5000	0	300	2020-02-29_155058
217	5000	1330	0	0	0	0	0	3370	NaN	-0.0	9999.0	9999.0	0.0	1782.0	7.251118	4.186835	23.726118	0.0	3670	3670	3670	0.0	20	112	307	585	726	5000	0	300	2020-02-29_155058
218	5000	1330	0	0	0	0	0	3370	NaN	-0.0	9999.0	9999.0	0.0	1782.0	7.251118	4.186835	23.726118	0.0	3670	3670	3670	0.0	20	112	307	585	726	5000	0	300	2020-02-29_155058
218	5000	1330	0	0	0	0	0	3370	NaN	-0.0	9999.0	9999.0	0.0	1782.0	7.251118	4.186835	23.726118	0.0	3670	3670	3670	0.0	20	112	307	585	726	5000	0	300	2020-02-29_155058
218	5000	1330	0	0	0	0	0	3370	NaN	-0.0	9999.0	9999.0	0.0	1782.0	7.251118	4.186835	23.726118	0.0	3670	3670	3670	0.0	20	112	307	585	726	5000	0	300	2020-02-29_155059
219	5000	1330	0	0	0	0	0	3370	NaN	-0.0	9999.0	9999.0	0.0	1782.0	7.251118	4.186835	23.726118	0.0	3670	3670	3670	0.0	20	112	307	585	726	5000	0	300	2020-02-29_155059
219	5000	1330	0	0	0	0	0	3370	NaN	-0.0	9999.0	9999.0	0.0	1782.0	7.251118	4.186835	23.726118	0.0	3670	3670	3670	0.0	20	112	307	585	726	5000	0	300	2020-02-29_155059
219	5000	1330	0	0	0	0	0	3370	NaN	-0.0	9999.0	9999.0	0.0	1782.0	7.251118	4.186835	23.726118	0.0	3670	3670	3670	0.0	20	112	307	585	726	5000	0	300	2020-02-29_155059
220	5000	1330	0	0	0	0	0	3370	NaN	-0.0	9999.0	9999.0	0.0	1782.0	7.251118	4.186835	23.726118	0.0	3670	3670	3670	0.0	20	112	307	585	726	5000	0	300	2020-02-29_155059
220	5000	1330	0	0	0	0	0	3370	NaN	-0.0	9999.0	9999.0	0.0	1782.0	7.251118	4.186835	23.726118	0.0	3670	3670	3670	0.0	20	112	307	585	726	5000	0	300	2020-02-29_155059
220	5000	1330	0	0	0	0	0	3370	NaN	-0.0	9999.0	9999.0	0.0	1782.0	7.251118	4.186835	23.726118	0.0	3670	3670	3670	0.0	20	112	307	585	726	5000	0	300	2020-02-29_155059
221	5000	1330	0	0	0	0	0	3370	NaN	-0.0	9999.0	9999.0	0.0	1782.0	7.251118	4.186835	23.726118	0.0	3670	3670	3670	0.0	20	112	307	585	726	5000	0	300	2020-02-29_155100
221	5000	1330	0	0	0	0	0	3370	NaN	-0.0	9999.0	9999.0	0.0	1782.0	7.251118	4.186835	23.726118	0.0	3670	3670	3670	0.0	20	112	307	585	726	5000	0	300	2020-02-29_155100
221	5000	1330	0	0	0	0	0	3370	NaN	-0.0	9999.0	9999.0	0.0	1782.0	7.251118	4.186835	23.726118	0.0	3670	3670	3670	0.0	20	112	307	585	726	5000	0	300	2020-02-29_155100
222	5000	1330	0	0	0	0	0	3370	NaN	-0.0	9999.0	9999.0	0.0	1782.0	7.251118	4.186835	23.726118	0.0	3670	3670	3670	0.0	20	112	307	585	726	5000	0	300	2020-02-29_155100
222	5000	1330	0	0	0	0	0	3370	NaN	-0.0	9999.0	9999.0	0.0	1782.0	7.251118	4.186835	23.726118	0.0	3670	3670	3670	0.0	20	112	307	585	726	5000	0	300	2020-02-29_155100
222	5000	1330	0	0	0	0	0	3370	NaN	-0.0	9999.0	9999.0	0.0	1782.0	7.251118	4.186835	23.726118	0.0	3670	3670	3670	0.0	20	112	307	585	726	5000	0	300	2020-02-29_155100
223	5000	1330	0	0	0	0	0	3370	NaN	-0.0	9999.0	9999.0	0.0	1782.0	7.251118	4.186835	23.726118	0.0	3670	3670	3670	0.0	20	112	307	585	726	5000	0	300	2020-02-29_155100
223	5000	1330	0	0	0	0	0	3370	NaN	-0.0	9999.0	9999.0	0.0	1782.0	7.251118	4.186835	23.726118	0.0	3670	3670	3670	0.0	20	112	307	585	726	5000	0	300	2020-02-29_155101
223	5000	1330	0	0	0	0	0	3370	NaN	-0.0	9999.0	9999.0	0.0	1782.0	7.251118	4.186835	23.726118	0.0	3670	3670	3670	0.0	20	112	307	585	726	5000	0	300	2020-02-29_155101
