# Supplementary material for: Discrete simulation analysis of COVID-19 and prediction of isolation bed numbers
Source: PeerJ. 2021 Jun 23;9:e11629. doi: 10.7717/peerj.11629 (PMC8234972; doi:10.7717/peerj.11629)
Supplement: Supplemental Information 3 [file peerj-09-11629-s003.zip › raw_data/Hospital response time_output_2020-02-29_155111.csv]

worldTime(Day)	CITY_PERSON_SIZE	NORMAL	SHADOW	SUPER	CONFIRMED	DIAGNOSIS	FREEZE	CURED	shadow_average	shadow_std	shadow_max	shadow_min	real_countTmp	max_count	count_shadow_average	count_shadow_std	count_shadow_max	count_shadow_min	sum_confirmed_mark	sum_diagnosis_mark	sum_freeze_mark	r0	G1num	G2num	G3Num	G4Num	G5Num	BED_CanUse	BED_Need	DEATH	recordTime
0	5000	4976	24	0	0	0	0	0	NaN	-0.0	9999.0	9999.0	0.0	0.0	NaN	-0.0	9999.0	9999.0	0	0	0	0.0	0	0	0	0	0	5000	0	0	2020-02-29_155112
0	5000	4965	33	0	2	0	0	0	NaN	-0.0	9999.0	9999.0	0.0	0.0	NaN	-0.0	9999.0	9999.0	2	0	0	0.0	0	0	0	0	0	5000	0	0	2020-02-29_155113
0	5000	4964	33	0	3	0	0	0	NaN	-0.0	9999.0	9999.0	0.0	0.0	NaN	-0.0	9999.0	9999.0	3	0	0	0.0	0	0	0	0	0	5000	0	0	2020-02-29_155113
1	5000	4954	43	0	3	0	0	0	NaN	-0.0	9999.0	9999.0	0.0	0.0	NaN	-0.0	9999.0	9999.0	3	0	0	0.0	0	0	0	0	0	5000	0	0	2020-02-29_155113
1	5000	4947	50	0	3	0	0	0	NaN	-0.0	9999.0	9999.0	0.0	0.0	NaN	-0.0	9999.0	9999.0	3	0	0	0.0	0	0	0	0	0	5000	0	0	2020-02-29_155113
1	5000	4942	54	0	4	0	0	0	NaN	-0.0	9999.0	9999.0	0.0	0.0	NaN	-0.0	9999.0	9999.0	4	0	0	0.0	0	0	0	0	0	5000	0	0	2020-02-29_155114
2	5000	4938	58	0	4	0	0	0	NaN	-0.0	9999.0	9999.0	0.0	0.0	NaN	-0.0	9999.0	9999.0	4	0	0	0.0	0	0	0	0	0	5000	0	0	2020-02-29_155114
2	5000	4933	62	0	5	0	0	0	NaN	-0.0	9999.0	9999.0	0.0	0.0	NaN	-0.0	9999.0	9999.0	5	0	0	0.0	0	0	0	0	0	5000	0	0	2020-02-29_155114
2	5000	4923	66	0	11	0	0	0	NaN	-0.0	9999.0	9999.0	0.0	0.0	NaN	-0.0	9999.0	9999.0	11	0	0	0.0	0	0	0	0	0	5000	0	0	2020-02-29_155114
3	5000	4900	85	0	15	0	0	0	NaN	-0.0	9999.0	9999.0	0.0	0.0	NaN	-0.0	9999.0	9999.0	15	0	0	0.0	0	0	0	0	0	5000	0	0	2020-02-29_155114
3	5000	4890	93	0	17	0	0	0	NaN	-0.0	9999.0	9999.0	0.0	0.0	NaN	-0.0	9999.0	9999.0	17	0	0	0.0	0	0	0	0	0	5000	0	0	2020-02-29_155114
3	5000	4878	101	0	21	0	0	0	NaN	-0.0	9999.0	9999.0	0.0	0.0	NaN	-0.0	9999.0	9999.0	21	0	0	0.0	0	0	0	0	0	5000	0	0	2020-02-29_155115
4	5000	4864	112	0	24	0	0	0	NaN	-0.0	9999.0	9999.0	0.0	0.0	NaN	-0.0	9999.0	9999.0	24	0	0	0.0	0	0	0	0	0	5000	0	0	2020-02-29_155115
4	5000	4841	131	0	28	0	0	0	NaN	-0.0	9999.0	9999.0	0.0	0.0	NaN	-0.0	9999.0	9999.0	28	0	0	0.0	0	0	0	0	0	5000	0	0	2020-02-29_155115
4	5000	4823	143	0	34	0	0	0	NaN	-0.0	9999.0	9999.0	0.0	0.0	NaN	-0.0	9999.0	9999.0	34	0	0	0.0	0	0	0	0	0	5000	0	0	2020-02-29_155115
5	5000	4807	153	0	40	0	0	0	NaN	-0.0	9999.0	9999.0	0.0	0.0	NaN	-0.0	9999.0	9999.0	40	0	0	0.0	0	0	0	0	0	5000	0	0	2020-02-29_155116
5	5000	4777	176	0	47	0	0	0	NaN	-0.0	9999.0	9999.0	0.0	0.0	NaN	-0.0	9999.0	9999.0	47	0	0	0.0	0	0	0	0	0	5000	0	0	2020-02-29_155116
5	5000	4751	197	0	52	0	0	0	NaN	-0.0	9999.0	9999.0	0.0	0.0	NaN	-0.0	9999.0	9999.0	52	0	0	0.0	0	0	0	0	0	5000	0	0	2020-02-29_155116
6	5000	4719	226	0	55	0	0	0	NaN	-0.0	9999.0	9999.0	0.0	0.0	NaN	-0.0	9999.0	9999.0	55	0	0	0.0	0	0	0	0	0	5000	0	0	2020-02-29_155116
6	5000	4682	257	0	61	0	0	0	NaN	-0.0	9999.0	9999.0	0.0	0.0	NaN	-0.0	9999.0	9999.0	61	0	0	0.0	0	0	0	0	0	5000	0	0	2020-02-29_155117
6	5000	4652	278	0	70	0	0	0	NaN	-0.0	9999.0	9999.0	0.0	0.0	NaN	-0.0	9999.0	9999.0	70	0	0	0.0	0	0	0	0	0	5000	0	0	2020-02-29_155117
7	5000	4621	300	0	79	0	0	0	NaN	-0.0	9999.0	9999.0	0.0	0.0	NaN	-0.0	9999.0	9999.0	79	0	0	0.0	0	0	0	0	0	5000	0	0	2020-02-29_155117
7	5000	4574	335	0	91	0	0	0	NaN	-0.0	9999.0	9999.0	0.0	0.0	NaN	-0.0	9999.0	9999.0	91	0	0	0.0	0	0	0	0	0	5000	0	0	2020-02-29_155117
7	5000	4525	372	0	103	0	0	0	NaN	-0.0	9999.0	9999.0	0.0	0.0	NaN	-0.0	9999.0	9999.0	103	0	0	0.0	0	0	0	0	0	5000	0	0	2020-02-29_155118
8	5000	4488	399	0	113	0	0	0	NaN	-0.0	9999.0	9999.0	0.0	0.0	NaN	-0.0	9999.0	9999.0	113	0	0	0.0	0	0	0	0	0	5000	0	0	2020-02-29_155118
8	5000	4451	426	0	123	0	0	0	NaN	-0.0	9999.0	9999.0	0.0	0.0	NaN	-0.0	9999.0	9999.0	123	0	0	0.0	0	0	0	0	0	5000	0	0	2020-02-29_155118
8	5000	4390	471	0	139	0	0	0	NaN	-0.0	9999.0	9999.0	0.0	0.0	NaN	-0.0	9999.0	9999.0	139	0	0	0.0	0	0	0	0	0	5000	0	0	2020-02-29_155119
9	5000	4338	502	0	160	0	0	0	NaN	-0.0	9999.0	9999.0	0.0	0.0	NaN	-0.0	9999.0	9999.0	160	0	0	0.0	0	0	0	0	0	5000	0	0	2020-02-29_155119
9	5000	4285	538	0	177	0	0	0	NaN	-0.0	9999.0	9999.0	0.0	0.0	NaN	-0.0	9999.0	9999.0	177	0	0	0.0	0	0	0	0	0	5000	0	0	2020-02-29_155119
9	5000	4233	570	0	197	0	0	0	NaN	-0.0	9999.0	9999.0	0.0	0.0	NaN	-0.0	9999.0	9999.0	197	0	0	0.0	0	0	0	0	0	5000	0	0	2020-02-29_155120
10	5000	4158	622	0	218	0	2	0	0.0	0.0	0.0	0.0	2.0	2.0	0.0	0.0	0.0	0.0	220	2	2	5.5	2	0	0	0	0	4998	0	0	2020-02-29_155120
10	5000	4102	663	0	232	0	3	0	0.0	0.0	0.0	0.0	3.0	3.0	0.0	0.0	0.0	0.0	235	3	3	5.0	2	1	0	0	0	4997	0	0	2020-02-29_155120
10	5000	4053	691	0	253	0	3	0	0.0	0.0	0.0	0.0	3.0	3.0	0.0	0.0	0.0	0.0	256	3	3	5.0	2	1	0	0	0	4997	0	0	2020-02-29_155121
11	5000	3998	726	0	273	0	3	0	0.0	0.0	0.0	0.0	3.0	3.0	0.0	0.0	0.0	0.0	276	3	3	5.0	2	1	0	0	0	4997	0	0	2020-02-29_155121
11	5000	3931	770	0	296	0	3	0	0.0	0.0	0.0	0.0	3.0	3.0	0.0	0.0	0.0	0.0	299	3	3	5.0	2	1	0	0	0	4997	0	0	2020-02-29_155121
11	5000	3871	797	0	328	0	4	0	0.38224375	0.7644874919793743	1.528975	0.0	4.0	4.0	0.38224375	0.7644875	1.528975	0.0	332	4	4	4.75	3	1	0	0	0	4996	0	0	2020-02-29_155122
12	5000	3804	846	0	346	0	4	0	0.38224375	0.7644874919793743	1.528975	0.0	4.0	4.0	0.38224375	0.7644875	1.528975	0.0	350	4	4	4.75	3	1	0	0	0	4996	0	0	2020-02-29_155122
12	5000	3744	878	0	372	0	6	0	0.62287545	0.988575917820656	2.2082777	0.0	6.0	6.0	0.62287545	0.98857594	2.2082777	0.0	378	6	6	4.5	4	2	0	0	0	4994	0	0	2020-02-29_155123
12	5000	3684	904	0	400	0	12	0	0.930953	0.9509711396444082	2.380667	0.0	12.0	12.0	0.930953	0.9509711	2.380667	0.0	412	12	12	4.9166665	5	4	2	1	0	4988	0	0	2020-02-29_155123
13	5000	3625	932	0	426	0	17	0	1.1450105	1.147035534508647	2.9166148	0.0	17.0	17.0	1.1450105	1.1470355	2.9166148	0.0	443	17	17	4.0	6	6	2	1	0	4983	0	0	2020-02-29_155124
13	5000	3562	969	0	452	0	17	0	1.1450105	1.147035534508647	2.9166148	0.0	17.0	17.0	1.1450105	1.1470355	2.9166148	0.0	469	17	17	4.0	6	6	2	1	0	4983	0	0	2020-02-29_155124
13	5000	3501	996	0	481	0	22	0	1.2107302	1.1267639741879538	2.9166148	0.0	22.0	22.0	1.2107302	1.1267639	2.9166148	0.0	503	22	22	3.6363637	6	6	4	2	1	4978	0	0	2020-02-29_155125
14	5000	3449	1021	0	505	0	25	0	1.1671379	1.0863099591527416	2.9166148	0.0	25.0	25.0	1.1671379	1.0863099	2.9166148	0.0	530	25	25	3.56	6	7	5	3	1	4975	0	0	2020-02-29_155125
14	5000	3391	1041	0	538	0	30	0	1.3893017	1.3971603358150826	4.327273	0.0	30.0	30.0	1.3893017	1.3971603	4.327273	0.0	568	30	30	3.5666666	8	9	5	4	1	4970	0	0	2020-02-29_155126
14	5000	3339	1066	0	559	0	36	0	1.3257122	1.32189963387697	4.327273	0.0	36.0	36.0	1.3257122	1.3218997	4.327273	0.0	595	36	36	3.6388888	8	9	7	6	2	4964	0	0	2020-02-29_155126
15	5000	3297	1071	0	591	0	41	0	1.5186108	1.5701586899466533	4.993451	0.0	41.0	41.0	1.5186108	1.5701587	4.993451	0.0	632	41	41	3.609756	10	9	8	7	2	4959	0	0	2020-02-29_155127
15	5000	3237	1089	0	623	0	51	0	1.5073807	1.5888518817448098	4.993451	0.0	51.0	51.0	1.5073807	1.5888519	4.993451	0.0	674	51	51	3.4705882	10	9	11	9	6	4949	0	0	2020-02-29_155127
15	5000	3178	1108	0	660	0	54	0	1.4328616	1.5750754323182987	4.993451	0.0	54.0	54.0	1.4328616	1.5750754	4.993451	0.0	714	54	54	3.3148148	10	10	12	10	6	4946	0	0	2020-02-29_155128
16	5000	3135	1111	0	696	0	58	0	1.3560151	1.5521777420858518	4.993451	0.0	58.0	58.0	1.3560151	1.5521778	4.993451	0.0	754	58	58	3.2413793	10	11	12	11	6	4942	0	0	2020-02-29_155128
16	5000	3086	1109	0	739	0	66	0	1.2426082	1.5232535226700716	4.993451	0.0	66.0	66.0	1.2426082	1.5232536	4.993451	0.0	805	66	66	3.1666667	10	11	13	13	6	4934	0	0	2020-02-29_155129
16	5000	3033	1113	0	780	0	74	0	1.2690365	1.5844713772385053	5.451548	0.0	74.0	74.0	1.2690365	1.5844713	5.451548	0.0	854	74	74	3.1351352	10	13	16	14	7	4926	0	0	2020-02-29_155129
17	5000	2995	1124	0	798	0	83	0	1.304211	1.6541951225901599	6.710806	0.0	83.0	83.0	1.304211	1.6541951	6.710806	0.0	881	83	83	3.0361445	10	14	19	16	8	4917	0	0	2020-02-29_155130
17	5000	2953	1116	0	834	0	96	0	1.4656781	1.9347019911371073	7.2300415	0.0	96.0	96.0	1.4656781	1.934702	7.2300415	0.0	931	97	97	3.0833333	13	15	20	19	12	4904	0	1	2020-02-29_155130
17	5000	2916	1103	0	876	0	104	0	1.5885855	2.0434794908973317	7.3466916	0.0	104.0	104.0	1.5885855	2.0434794	7.3466916	0.0	981	105	105	3.0576923	14	15	23	20	15	4896	0	1	2020-02-29_155131
18	5000	2873	1090	0	924	0	112	0	1.6149027	2.0263889541376128	7.3466916	0.0	112.0	112.0	1.6149027	2.026389	7.3466916	0.0	1037	113	113	2.9017856	14	16	23	22	18	4888	0	1	2020-02-29_155131
18	5000	2837	1071	0	965	0	126	0	1.7239361	2.131949449244067	7.7282767	0.0	126.0	126.0	1.7239361	2.1319494	7.7282767	0.0	1092	127	127	2.8095238	14	16	26	26	22	4874	0	1	2020-02-29_155132
18	5000	2806	1053	0	997	0	143	0	1.9200604	2.356851605178096	8.613332	0.0	143.0	143.0	1.9200604	2.3568516	8.613332	0.0	1141	144	144	2.7902098	15	19	26	31	26	4857	0	1	2020-02-29_155132
19	5000	2774	1030	0	1032	0	163	0	1.974631	2.341096724071853	8.613332	0.0	163.0	163.0	1.974631	2.3410966	8.613332	0.0	1196	164	164	2.6748466	15	19	30	35	28	4837	0	1	2020-02-29_155133
19	5000	2729	1032	0	1059	0	179	0	2.0612981	2.395331742121678	8.879106	0.0	179.0	179.0	2.0612981	2.3953319	8.879106	0.0	1239	180	180	2.6201117	15	22	32	39	31	4821	0	1	2020-02-29_155133
19	5000	2702	1011	0	1083	0	203	0	2.0689232	2.434208726407467	9.263075	0.0	203.0	203.0	2.0689232	2.4342086	9.263075	0.0	1287	204	204	2.4876847	15	25	37	44	34	4797	0	1	2020-02-29_155134
20	5000	2667	1007	0	1100	0	224	0	2.0789754	2.419141543533099	9.263075	0.0	224.0	224.0	2.0789754	2.4191415	9.263075	0.0	1326	226	226	2.4107144	15	27	45	47	36	4776	0	2	2020-02-29_155134
20	5000	2645	985	0	1131	0	236	0	2.0587075	2.376830750624507	9.263075	0.0	236.0	236.0	2.0587075	2.3768308	9.263075	0.0	1370	239	239	2.368644	15	27	48	50	37	4764	0	3	2020-02-29_155135
20	5000	2605	978	0	1158	0	255	0	2.1966918	2.471742385798514	9.606711	0.0	255.0	255.0	2.1966918	2.4717424	9.606711	0.0	1417	259	259	2.3960783	15	29	51	55	45	4745	0	4	2020-02-29_155135
21	5000	2576	946	0	1198	0	276	0	2.245387	2.490766544699461	9.606711	0.0	276.0	276.0	2.245387	2.4907665	9.606711	0.0	1478	280	280	2.3224638	15	30	54	62	50	4724	0	4	2020-02-29_155136
21	5000	2553	932	0	1206	0	305	0	2.2982748	2.5728870240844994	11.332539	0.0	305.0	305.0	2.2982748	2.572887	11.332539	0.0	1515	309	309	2.2262294	16	31	58	68	57	4695	0	4	2020-02-29_155136
21	5000	2526	909	0	1230	0	331	0	2.3802588	2.571086453960943	11.332539	0.0	331.0	331.0	2.3802588	2.5710864	11.332539	0.0	1565	335	335	2.141994	16	33	61	77	64	4669	0	4	2020-02-29_155137
22	5000	2496	891	0	1258	0	351	0	2.3879006	2.586578013221609	11.332539	0.0	351.0	351.0	2.3879006	2.5865781	11.332539	0.0	1613	355	355	2.0712252	16	36	61	81	67	4649	0	4	2020-02-29_155137
22	5000	2471	882	0	1262	0	381	0	2.468018	2.6578061201858874	12.324792	0.0	381.0	381.0	2.468018	2.6578062	12.324792	0.0	1647	385	385	2.0577428	17	37	65	91	71	4619	0	4	2020-02-29_155138
22	5000	2445	877	0	1264	0	409	0	2.5929117	2.775645663779978	12.532612	0.0	409.0	409.0	2.5929117	2.7756457	12.532612	0.0	1678	414	414	2.0391197	18	39	69	97	75	4591	0	5	2020-02-29_155138
23	5000	2418	868	0	1267	0	441	0	2.6862504	2.7807794237117447	12.532612	0.0	441.0	441.0	2.6862504	2.7807794	12.532612	0.0	1714	447	447	1.968254	18	39	72	104	81	4559	0	6	2020-02-29_155139
23	5000	2390	852	0	1287	0	463	1	2.795498	2.8484699358325334	13.234432	0.0	463.0	463.0	2.795498	2.84847	13.234432	0.0	1758	471	471	1.9352052	19	40	75	109	84	4537	0	7	2020-02-29_155139
23	5000	2369	831	0	1290	0	502	1	2.8929317	2.882383898789757	13.234432	0.0	502.0	502.0	2.8929317	2.8823838	13.234432	0.0	1800	510	510	1.9143426	19	43	81	118	90	4498	0	7	2020-02-29_155140
24	5000	2346	817	0	1305	0	524	1	2.9931374	2.9366069004184827	13.234432	0.0	524.0	524.0	2.9931374	2.936607	13.234432	0.0	1837	532	532	1.917939	19	44	83	128	93	4476	0	7	2020-02-29_155140
24	5000	2319	812	0	1297	0	562	2	3.1096823	2.9626730309025175	13.234432	0.0	562.0	562.0	3.1096823	2.962673	13.234432	0.0	1869	572	572	1.9074733	19	46	90	136	97	4438	0	8	2020-02-29_155141
24	5000	2296	797	0	1309	0	586	4	3.232589	3.0488589356727127	13.234432	0.0	586.0	586.0	3.232589	3.048859	13.234432	0.0	1907	598	598	1.8703072	19	48	91	143	104	4414	0	8	2020-02-29_155141
25	5000	2268	786	0	1308	0	626	4	3.2817001	3.069990223673311	13.234432	0.0	626.0	626.0	3.2817001	3.0699902	13.234432	0.0	1946	638	638	1.8194888	19	49	94	149	114	4374	0	8	2020-02-29_155142
25	5000	2241	765	0	1317	0	664	4	3.3951468	3.1158369384429174	13.234432	0.0	664.0	664.0	3.3951468	3.1158369	13.234432	0.0	1994	677	677	1.7876506	19	55	98	158	124	4336	0	9	2020-02-29_155142
25	5000	2222	738	0	1323	0	701	6	3.5225804	3.190564944666962	14.493001	0.0	701.0	701.0	3.5225804	3.1905649	14.493001	0.0	2040	717	717	1.7788873	19	58	106	165	133	4299	0	10	2020-02-29_155143
26	5000	2207	703	0	1329	0	744	7	3.6250315	3.22413924802978	14.516562	0.0	744.0	744.0	3.6250315	3.2241392	14.516562	0.0	2090	761	761	1.7298387	19	58	111	173	143	4256	0	10	2020-02-29_155143
26	5000	2184	693	0	1315	0	788	9	3.752572	3.3106425133678146	14.849559	0.0	788.0	788.0	3.752572	3.3106425	14.849559	0.0	2123	808	808	1.7017766	19	59	119	183	148	4212	0	11	2020-02-29_155144
26	5000	2169	672	0	1301	0	832	11	3.8857088	3.386461083137165	15.79375	0.0	832.0	832.0	3.8857088	3.386461	15.79375	0.0	2159	858	858	1.6875	19	61	125	187	164	4168	0	15	2020-02-29_155144
27	5000	2151	655	0	1309	0	855	15	3.954422	3.4125828100643765	15.79375	0.0	855.0	855.0	3.954422	3.4125829	15.79375	0.0	2194	885	885	1.6701754	19	61	127	195	168	4145	0	15	2020-02-29_155145
27	5000	2126	648	0	1290	0	901	18	4.0807643	3.4573658581885955	15.79375	0.0	901.0	901.0	4.0807643	3.4573658	15.79375	0.0	2226	936	936	1.6403996	19	61	131	207	181	4099	0	17	2020-02-29_155145
27	5000	2106	634	0	1275	0	945	22	4.207615	3.520053498771902	17.447763	0.0	945.0	945.0	4.207615	3.5200534	17.447763	0.0	2260	985	985	1.631746	19	64	136	219	188	4055	0	18	2020-02-29_155146
28	5000	2088	616	0	1258	0	991	28	4.3713603	3.561405482220336	17.447763	0.0	991.0	991.0	4.3713603	3.5614054	17.447763	0.0	2296	1038	1038	1.591322	19	66	140	229	206	4009	0	19	2020-02-29_155146
28	5000	2080	593	0	1231	0	1043	33	4.485139	3.569444413108842	17.447763	0.0	1043.0	1043.0	4.485139	3.5694444	17.447763	0.0	2327	1096	1096	1.548418	19	66	147	242	217	3957	0	20	2020-02-29_155147
28	5000	2067	568	0	1216	0	1089	37	4.583047	3.6085505348949494	17.447763	0.0	1089.0	1089.0	4.583047	3.6085505	17.447763	0.0	2365	1149	1149	1.4986225	19	67	149	251	229	3911	0	23	2020-02-29_155147
29	5000	2049	559	0	1194	0	1132	40	4.6574955	3.608871490896451	17.447763	0.0	1132.0	1132.0	4.6574955	3.6088715	17.447763	0.0	2392	1198	1198	1.4717314	19	68	155	265	238	3868	0	26	2020-02-29_155148
29	5000	2030	545	0	1182	0	1172	45	4.7299123	3.6456099668834088	17.447763	0.0	1172.0	1172.0	4.7299123	3.6456099	17.447763	0.0	2425	1243	1243	1.4513652	19	69	158	273	246	3828	0	26	2020-02-29_155148
29	5000	2011	526	0	1173	0	1210	50	4.811468	3.6887570840837998	17.447763	0.0	1210.0	1210.0	4.811468	3.6887572	17.447763	0.0	2463	1290	1290	1.43719	19	69	163	279	257	3790	0	30	2020-02-29_155149
30	5000	1998	512	0	1162	0	1243	53	4.859049	3.685855175358666	17.447763	0.0	1243.0	1243.0	4.859049	3.6858552	17.447763	0.0	2490	1328	1328	1.4215608	19	70	166	284	265	3757	0	32	2020-02-29_155149
30	5000	1984	491	0	1153	0	1284	54	4.9120173	3.687851064748825	17.447763	0.0	1284.0	1284.0	4.9120173	3.687851	17.447763	0.0	2525	1372	1372	1.4042056	19	70	169	290	274	3716	0	34	2020-02-29_155150
30	5000	1974	480	0	1125	0	1318	64	5.0563583	3.742889274783722	17.447763	0.0	1318.0	1318.0	5.0563583	3.7428892	17.447763	0.0	2546	1421	1421	1.3740516	19	71	171	298	291	3682	0	39	2020-02-29_155150
31	5000	1967	455	0	1097	0	1366	74	5.201725	3.7953200433247005	20.933714	0.0	1366.0	1366.0	5.201725	3.79532	20.933714	0.0	2578	1481	1481	1.3426062	20	72	177	307	309	3634	0	41	2020-02-29_155151
31	5000	1955	438	0	1090	0	1396	78	5.256456	3.8059581225001162	20.933714	0.0	1396.0	1396.0	5.256456	3.805958	20.933714	0.0	2607	1517	1517	1.3273638	20	72	179	315	313	3604	0	43	2020-02-29_155151
31	5000	1941	431	0	1060	0	1434	88	5.3735433	3.8359232045701677	20.933714	0.0	1434.0	1434.0	5.3735433	3.8359232	20.933714	0.0	2628	1568	1568	1.3019526	20	75	185	328	323	3566	0	46	2020-02-29_155152
32	5000	1933	410	0	1042	0	1469	95	5.4498024	3.872295666519135	20.933714	0.0	1469.0	1469.0	5.4498024	3.8722956	20.933714	0.0	2657	1615	1615	1.2784207	20	77	186	336	334	3531	0	51	2020-02-29_155152
32	5000	1917	404	0	1031	0	1487	109	5.5179076	3.8781547010392545	20.933714	0.0	1487.0	1487.0	5.5179076	3.8781548	20.933714	0.0	2679	1648	1648	1.2582381	20	77	187	340	343	3513	0	52	2020-02-29_155153
32	5000	1907	397	0	1017	0	1501	122	5.6107163	3.9009881552814902	20.933714	0.0	1501.0	1501.0	5.6107163	3.900988	20.933714	0.0	2696	1679	1679	1.2371752	20	78	188	345	354	3499	0	56	2020-02-29_155153
33	5000	1902	374	0	1010	0	1518	135	5.727846	3.9188277728137115	20.933714	0.0	1518.0	1518.0	5.727846	3.9188278	20.933714	0.0	2724	1714	1714	1.21278	20	78	189	350	363	3482	0	61	2020-02-29_155154
33	5000	1888	360	0	991	0	1543	148	5.812133	3.932517274696157	20.933714	0.0	1543.0	1543.0	5.812133	3.9325173	20.933714	0.0	2752	1761	1761	1.17628	20	78	191	357	372	3457	0	70	2020-02-29_155154
33	5000	1878	352	0	969	0	1566	163	5.932251	3.9593216047171613	20.933714	0.0	1566.0	1566.0	5.932251	3.9593215	20.933714	0.0	2770	1801	1801	1.1800766	20	79	195	367	378	3434	0	72	2020-02-29_155155
34	5000	1870	338	0	954	0	1586	175	6.0178213	3.9678157397603457	20.933714	0.0	1586.0	1586.0	6.0178213	3.9678156	20.933714	0.0	2792	1838	1838	1.1532156	20	79	198	374	388	3414	0	77	2020-02-29_155155
34	5000	1858	331	0	941	0	1601	191	6.09867	3.9676771741414556	20.933714	0.0	1601.0	1601.0	6.09867	3.967677	20.933714	0.0	2811	1870	1870	1.1405371	20	80	205	378	395	3399	0	78	2020-02-29_155155
34	5000	1851	310	0	929	0	1619	208	6.189157	3.9777041372187387	20.933714	0.0	1619.0	1619.0	6.189157	3.977704	20.933714	0.0	2839	1910	1910	1.1321803	20	80	205	384	403	3381	0	83	2020-02-29_155156
35	5000	1841	301	0	907	0	1640	226	6.2536855	4.001353988368734	20.933714	0.0	1640.0	1640.0	6.2536855	4.001354	20.933714	0.0	2858	1951	1951	1.1231707	20	81	209	394	410	3360	0	85	2020-02-29_155156
35	5000	1828	297	0	879	0	1664	241	6.3574595	4.026279194064859	20.933714	0.0	1664.0	1664.0	6.3574595	4.026279	20.933714	0.0	2875	1996	1996	1.109375	20	81	211	403	416	3336	0	91	2020-02-29_155157
35	5000	1823	284	0	850	0	1686	261	6.480448	4.0512226566850265	20.933714	0.0	1686.0	1686.0	6.480448	4.051223	20.933714	0.0	2893	2043	2043	1.1032028	20	84	217	408	427	3314	0	96	2020-02-29_155157
36	5000	1816	267	0	826	0	1710	284	6.60237	4.087793807456569	20.933714	0.0	1710.0	1710.0	6.60237	4.087794	20.933714	0.0	2917	2091	2091	1.0923977	20	84	219	416	434	3290	0	97	2020-02-29_155158
36	5000	1808	259	0	808	0	1723	305	6.6769047	4.088063024538949	20.933714	0.0	1723.0	1723.0	6.6769047	4.0880632	20.933714	0.0	2933	2125	2125	1.077191	20	84	223	419	442	3277	0	97	2020-02-29_155158
36	5000	1799	253	0	787	0	1737	322	6.763001	4.100297423949115	20.933714	0.0	1737.0	1737.0	6.763001	4.1002975	20.933714	0.0	2948	2161	2161	1.0736903	20	84	227	424	454	3263	0	102	2020-02-29_155159
37	5000	1788	252	0	764	0	1748	344	6.827047	4.104167234675696	20.933714	0.0	1748.0	1748.0	6.827047	4.1041675	20.933714	0.0	2960	2196	2196	1.0686499	20	84	230	428	462	3252	0	104	2020-02-29_155159
37	5000	1781	250	0	742	0	1751	367	6.870652	4.091490376721864	20.933714	0.0	1751.0	1751.0	6.870652	4.0914903	20.933714	0.0	2969	2227	2227	1.0582525	20	84	233	433	469	3249	0	109	2020-02-29_155200
37	5000	1776	245	0	716	0	1760	393	6.9368935	4.108633228263936	20.933714	0.0	1760.0	1760.0	6.9368935	4.108633	20.933714	0.0	2979	2263	2263	1.0255681	20	84	236	435	471	3240	0	110	2020-02-29_155200
38	5000	1768	240	0	693	0	1760	425	6.9722795	4.118123420440607	20.933714	0.0	1760.0	1760.0	6.9368935	4.108633	20.933714	0.0	2992	2299	2299	0.9840909	20	84	237	438	478	3240	0	114	2020-02-29_155201
38	5000	1765	230	0	678	0	1749	458	7.0900044	4.143151084920219	20.933714	0.0	1749.0	1760.0	6.9368935	4.108633	20.933714	0.0	3005	2327	2327	0.9782733	20	84	239	445	487	3251	0	120	2020-02-29_155201
38	5000	1760	222	0	652	0	1753	491	7.1663246	4.138322067419525	20.933714	0.0	1753.0	1760.0	6.9368935	4.108633	20.933714	0.0	3018	2366	2366	0.96120936	20	84	239	448	499	3247	0	122	2020-02-29_155202
39	5000	1753	220	0	633	0	1741	528	7.2540565	4.159866480518598	21.444239	0.0	1741.0	1760.0	6.9368935	4.108633	20.933714	0.0	3027	2394	2394	0.9632395	20	84	240	451	505	3259	0	125	2020-02-29_155202
39	5000	1747	218	0	609	0	1733	564	7.3223333	4.193162420415453	24.502705	0.0	1733.0	1760.0	6.9368935	4.108633	20.933714	0.0	3035	2426	2426	0.95326024	20	84	241	456	513	3267	0	129	2020-02-29_155203
39	5000	1743	206	0	586	0	1736	596	7.3950057	4.200385693597147	24.502705	0.0	1736.0	1760.0	6.9368935	4.108633	20.933714	0.0	3051	2465	2465	0.9464286	20	84	241	461	523	3264	0	133	2020-02-29_155203
40	5000	1738	202	0	569	0	1718	635	7.4852076	4.218970172929451	24.502705	0.0	1718.0	1760.0	6.9368935	4.108633	20.933714	0.0	3060	2491	2491	0.9289872	20	84	243	466	529	3282	0	138	2020-02-29_155204
40	5000	1735	190	0	550	0	1711	673	7.5740514	4.239788128579557	24.502705	0.0	1711.0	1760.0	6.9368935	4.108633	20.933714	0.0	3075	2525	2525	0.9135009	20	84	245	471	537	3289	0	141	2020-02-29_155204
40	5000	1730	189	0	533	0	1692	714	7.65039	4.253955795237759	24.502705	0.0	1692.0	1760.0	6.9368935	4.108633	20.933714	0.0	3081	2548	2548	0.9007092	20	84	249	474	541	3308	0	142	2020-02-29_155205
41	5000	1723	188	0	509	0	1680	755	7.717965	4.273337075345389	24.502705	0.0	1680.0	1760.0	6.9368935	4.108633	20.933714	0.0	3089	2580	2580	0.8732143	20	84	249	475	548	3320	0	145	2020-02-29_155205
41	5000	1714	191	0	487	0	1660	796	7.7369647	4.29981988041689	24.502705	0.0	1660.0	1760.0	6.9368935	4.108633	20.933714	0.0	3095	2608	2608	0.85180724	20	84	250	476	555	3340	0	152	2020-02-29_155206
41	5000	1713	180	0	478	0	1650	824	7.774518	4.298659519353688	24.502705	0.0	1650.0	1760.0	6.9368935	4.108633	20.933714	0.0	3107	2629	2629	0.8333333	20	84	250	477	560	3350	0	155	2020-02-29_155206
42	5000	1709	179	0	455	0	1640	857	7.8469806	4.319175529218194	24.502705	0.0	1640.0	1760.0	6.9368935	4.108633	20.933714	0.0	3112	2657	2657	0.8384146	20	84	253	478	567	3360	0	160	2020-02-29_155207
42	5000	1705	173	0	441	0	1610	905	7.913543	4.326343155822098	24.502705	0.0	1610.0	1760.0	6.9368935	4.108633	20.933714	0.0	3122	2681	2681	0.8043478	20	84	254	481	570	3390	0	166	2020-02-29_155207
42	5000	1696	175	0	430	0	1579	948	7.942899	4.357804647926213	24.502705	0.0	1579.0	1760.0	6.9368935	4.108633	20.933714	0.0	3129	2699	2699	0.79354024	20	84	256	482	574	3421	0	172	2020-02-29_155208
43	5000	1690	169	0	415	0	1569	980	7.9952245	4.356128646057857	24.502705	0.0	1569.0	1760.0	6.9368935	4.108633	20.933714	0.0	3141	2726	2726	0.7877629	20	84	258	487	578	3431	0	177	2020-02-29_155208
43	5000	1688	161	0	398	0	1557	1018	8.061103	4.344880320631439	24.502705	0.0	1557.0	1760.0	6.9368935	4.108633	20.933714	0.0	3151	2753	2753	0.7745665	20	84	259	489	586	3443	0	178	2020-02-29_155209
43	5000	1682	162	0	385	0	1543	1047	8.139684	4.342918041885004	24.502705	0.0	1543.0	1760.0	6.9368935	4.108633	20.933714	0.0	3156	2771	2771	0.7699287	20	84	260	491	589	3457	0	181	2020-02-29_155209
44	5000	1680	156	0	372	0	1525	1084	8.184415	4.340646197471189	24.502705	0.0	1525.0	1760.0	6.9368935	4.108633	20.933714	0.0	3164	2792	2792	0.757377	20	84	260	492	597	3475	0	183	2020-02-29_155210
44	5000	1675	149	0	363	0	1505	1123	8.213559	4.364830841597053	24.502705	0.0	1505.0	1760.0	6.9368935	4.108633	20.933714	0.0	3176	2813	2813	0.73355484	20	84	260	496	600	3495	0	185	2020-02-29_155210
44	5000	1668	144	0	348	0	1499	1156	8.262287	4.367113689419862	24.502705	0.0	1499.0	1760.0	6.9368935	4.108633	20.933714	0.0	3188	2840	2840	0.724483	20	84	260	500	604	3501	0	185	2020-02-29_155211
45	5000	1664	139	0	338	0	1459	1212	8.329557	4.378575417155198	24.502705	0.0	1459.0	1760.0	6.9368935	4.108633	20.933714	0.0	3197	2859	2859	0.7135024	20	84	261	501	605	3541	0	188	2020-02-29_155211
45	5000	1658	136	0	330	0	1431	1254	8.367648	4.3837732904107565	24.502705	0.0	1431.0	1760.0	6.9368935	4.108633	20.933714	0.0	3206	2876	2876	0.7037037	20	84	261	502	606	3569	0	191	2020-02-29_155212
45	5000	1656	130	0	321	0	1402	1296	8.37734	4.372461290837023	24.502705	0.0	1402.0	1760.0	6.9368935	4.108633	20.933714	0.0	3214	2893	2893	0.7061341	20	84	263	502	609	3598	0	195	2020-02-29_155212
46	5000	1652	125	0	305	0	1374	1348	8.405887	4.390609795486352	24.502705	0.0	1374.0	1760.0	6.9368935	4.108633	20.933714	0.0	3223	2918	2918	0.70596796	20	84	263	507	611	3626	0	196	2020-02-29_155213
46	5000	1648	125	0	294	0	1335	1398	8.446978	4.412333948398782	24.502705	0.0	1335.0	1760.0	6.9368935	4.108633	20.933714	0.0	3227	2933	2933	0.71385765	20	84	263	508	614	3665	0	200	2020-02-29_155213
46	5000	1645	122	0	284	0	1325	1420	8.474929	4.423641431629037	24.502705	0.0	1325.0	1760.0	6.9368935	4.108633	20.933714	0.0	3233	2949	2949	0.7101887	20	84	264	512	615	3675	0	204	2020-02-29_155214
47	5000	1644	119	0	276	0	1295	1459	8.51213	4.4233057517883285	24.502705	0.0	1295.0	1760.0	6.9368935	4.108633	20.933714	0.0	3237	2961	2961	0.6996139	20	84	264	513	618	3705	0	207	2020-02-29_155214
47	5000	1640	118	0	273	0	1261	1500	8.527398	4.452117484709523	24.502705	0.0	1261.0	1760.0	6.9368935	4.108633	20.933714	0.0	3242	2969	2969	0.68992865	20	84	264	514	619	3739	0	208	2020-02-29_155215
47	5000	1637	115	0	268	0	1229	1542	8.53072	4.4969073370645	24.502705	0.0	1229.0	1760.0	6.9368935	4.108633	20.933714	0.0	3248	2980	2980	0.6997559	20	84	264	514	620	3771	0	209	2020-02-29_155215
48	5000	1635	113	0	259	0	1204	1573	8.542701	4.502032986344262	24.502705	0.0	1204.0	1760.0	6.9368935	4.108633	20.933714	0.0	3252	2993	2993	0.69186044	20	85	264	514	624	3796	0	216	2020-02-29_155216
48	5000	1630	111	0	254	0	1176	1612	8.605826	4.515131623133344	24.502705	0.0	1176.0	1760.0	6.9368935	4.108633	20.933714	0.0	3259	3005	3005	0.68707484	20	85	264	514	628	3824	0	217	2020-02-29_155216
48	5000	1626	105	0	251	0	1149	1649	8.670004	4.538468077404977	24.502705	0.0	1149.0	1760.0	6.9368935	4.108633	20.933714	0.0	3269	3018	3018	0.6805918	20	85	264	516	629	3851	0	220	2020-02-29_155217
49	5000	1622	104	0	246	0	1115	1688	8.727621	4.547559339273526	24.502705	0.0	1115.0	1760.0	6.9368935	4.108633	20.933714	0.0	3274	3028	3028	0.69686097	20	85	264	516	633	3885	0	225	2020-02-29_155217
49	5000	1620	103	0	241	0	1086	1723	8.759768	4.580250321589733	24.502705	0.0	1086.0	1760.0	6.9368935	4.108633	20.933714	0.0	3277	3036	3036	0.6906077	20	85	264	516	634	3914	0	227	2020-02-29_155218
49	5000	1619	100	0	228	0	1073	1750	8.752007	4.5834338552838	24.502705	0.0	1073.0	1760.0	6.9368935	4.108633	20.933714	0.0	3281	3053	3053	0.69058716	20	85	264	519	636	3927	0	230	2020-02-29_155218
50	5000	1614	103	0	223	0	1040	1788	8.74661	4.573354272896418	24.502705	0.0	1040.0	1760.0	6.9368935	4.108633	20.933714	0.0	3283	3060	3060	0.69134617	20	85	264	520	638	3960	0	232	2020-02-29_155219
50	5000	1611	98	0	215	0	1022	1820	8.737469	4.555986536516856	24.502705	0.0	1022.0	1760.0	6.9368935	4.108633	20.933714	0.0	3291	3076	3076	0.6927593	20	85	265	522	643	3978	0	234	2020-02-29_155219
50	5000	1607	99	0	213	0	976	1870	8.809969	4.560548547911899	24.502705	0.0	976.0	1760.0	6.9368935	4.108633	20.933714	0.0	3294	3081	3081	0.68340164	20	85	265	522	644	4024	0	235	2020-02-29_155220
51	5000	1605	95	0	211	0	941	1910	8.778322	4.584557710736791	24.502705	0.0	941.0	1760.0	6.9368935	4.108633	20.933714	0.0	3300	3089	3089	0.6631243	20	85	265	522	644	4059	0	238	2020-02-29_155220
51	5000	1602	90	0	212	0	909	1946	8.804482	4.60529128388729	24.502705	0.0	909.0	1760.0	6.9368935	4.108633	20.933714	0.0	3308	3096	3096	0.66116613	20	85	265	524	644	4091	0	241	2020-02-29_155220
51	5000	1600	83	0	210	0	889	1977	8.82059	4.619158380647693	24.502705	0.0	889.0	1760.0	6.9368935	4.108633	20.933714	0.0	3317	3107	3107	0.65691787	20	85	265	524	647	4111	0	241	2020-02-29_155221
52	5000	1600	77	0	211	0	868	2001	8.82413	4.62495463581004	24.502705	0.0	868.0	1760.0	6.9368935	4.108633	20.933714	0.0	3323	3112	3112	0.6394009	20	85	265	525	648	4132	0	243	2020-02-29_155221
52	5000	1595	73	0	210	0	849	2028	8.842258	4.644918902031048	24.502705	0.0	849.0	1760.0	6.9368935	4.108633	20.933714	0.0	3332	3122	3122	0.6442874	20	85	265	525	650	4151	0	245	2020-02-29_155222
52	5000	1592	72	0	207	0	813	2070	8.823979	4.634089636425136	24.502705	0.0	813.0	1760.0	6.9368935	4.108633	20.933714	0.0	3336	3129	3129	0.6482165	20	85	265	525	650	4187	0	246	2020-02-29_155222
53	5000	1591	70	0	198	0	796	2099	8.8613	4.666551293354734	24.502705	0.0	796.0	1760.0	6.9368935	4.108633	20.933714	0.0	3339	3141	3141	0.6394472	20	85	265	526	650	4204	0	246	2020-02-29_155223
53	5000	1590	66	0	193	0	777	2128	8.886705	4.689154574523994	24.502705	0.0	777.0	1760.0	6.9368935	4.108633	20.933714	0.0	3344	3151	3151	0.6344916	20	85	265	526	652	4223	0	246	2020-02-29_155223
53	5000	1587	65	0	192	0	752	2157	8.916009	4.675226852706463	24.502705	0.0	752.0	1760.0	6.9368935	4.108633	20.933714	0.0	3348	3156	3156	0.62765956	20	85	265	526	652	4248	0	247	2020-02-29_155223
54	5000	1585	65	0	185	0	718	2196	8.931524	4.6388178430981	24.502705	0.0	718.0	1760.0	6.9368935	4.108633	20.933714	0.0	3350	3165	3165	0.60863507	20	85	265	526	653	4282	0	251	2020-02-29_155224
54	5000	1583	66	0	175	0	696	2229	8.960903	4.542729011435515	21.033	0.0	696.0	1760.0	6.9368935	4.108633	20.933714	0.0	3351	3176	3176	0.60775864	20	85	265	526	654	4304	0	251	2020-02-29_155224
54	5000	1583	62	0	167	0	675	2258	8.917016	4.492186438518896	21.033	0.0	675.0	1760.0	6.9368935	4.108633	20.933714	0.0	3355	3188	3188	0.6074074	20	85	265	526	654	4325	0	255	2020-02-29_155225
55	5000	1582	59	0	162	0	658	2284	8.971025	4.518135402560346	21.033	0.0	658.0	1760.0	6.9368935	4.108633	20.933714	0.0	3359	3197	3197	0.5927052	20	85	265	526	654	4342	0	255	2020-02-29_155225
55	5000	1579	57	0	157	0	640	2309	8.951916	4.553560879906155	21.033	0.0	640.0	1760.0	6.9368935	4.108633	20.933714	0.0	3364	3207	3207	0.59375	20	85	265	527	657	4360	0	258	2020-02-29_155225
55	5000	1577	56	0	153	0	634	2321	8.934928	4.542799338858132	21.033	0.0	634.0	1760.0	6.9368935	4.108633	20.933714	0.0	3367	3214	3214	0.5851735	20	85	265	527	657	4366	0	259	2020-02-29_155226
56	5000	1575	58	0	143	0	616	2348	8.93417	4.596215656848339	21.033	0.0	616.0	1760.0	6.9368935	4.108633	20.933714	0.0	3367	3224	3224	0.59415585	20	85	265	527	658	4384	0	260	2020-02-29_155226
56	5000	1572	59	0	140	0	600	2368	8.903756	4.632544266910754	21.033	0.0	600.0	1760.0	6.9368935	4.108633	20.933714	0.0	3369	3229	3229	0.59	20	85	265	527	658	4400	0	261	2020-02-29_155227
56	5000	1570	57	0	140	0	587	2383	8.912711	4.624852358549288	22.104315	0.0	587.0	1760.0	6.9368935	4.108633	20.933714	0.0	3373	3233	3233	0.5877342	20	85	265	528	658	4413	0	263	2020-02-29_155227
57	5000	1566	58	0	139	0	570	2403	8.868168	4.594177226227383	22.104315	0.0	570.0	1760.0	6.9368935	4.108633	20.933714	0.0	3376	3237	3237	0.58947366	20	85	265	528	658	4430	0	264	2020-02-29_155227
57	5000	1564	58	0	136	0	550	2426	8.859469	4.570281825818538	22.104315	0.0	550.0	1760.0	6.9368935	4.108633	20.933714	0.0	3378	3242	3242	0.58363634	20	85	265	528	659	4450	0	266	2020-02-29_155228
57	5000	1562	58	0	132	0	529	2452	8.978997	4.557337936893085	22.104315	0.0	529.0	1760.0	6.9368935	4.108633	20.933714	0.0	3380	3248	3248	0.5897921	20	85	265	529	661	4471	0	267	2020-02-29_155228
58	5000	1560	58	0	130	0	509	2474	9.023059	4.616250293193511	22.104315	0.0	509.0	1760.0	6.9368935	4.108633	20.933714	0.0	3382	3252	3252	0.5952849	20	85	265	529	661	4491	0	269	2020-02-29_155228
58	5000	1559	58	0	122	0	498	2492	8.992391	4.709242583845196	25.447527	0.0	498.0	1760.0	6.9368935	4.108633	20.933714	0.0	3383	3261	3261	0.5903614	20	85	265	530	661	4502	0	271	2020-02-29_155229
58	5000	1559	55	0	117	0	474	2523	9.163939	4.707644296826116	25.447527	0.0	474.0	1760.0	6.9368935	4.108633	20.933714	0.0	3386	3269	3269	0.59915614	20	85	265	530	661	4526	0	272	2020-02-29_155229
59	5000	1556	55	0	115	0	456	2544	9.159611	4.738803517113124	25.447527	0.0	456.0	1760.0	6.9368935	4.108633	20.933714	0.0	3389	3274	3274	0.6052632	20	85	265	530	661	4544	0	274	2020-02-29_155229
59	5000	1554	55	0	114	0	442	2560	9.209682	4.807734520360054	25.447527	0.0	442.0	1760.0	6.9368935	4.108633	20.933714	0.0	3391	3277	3277	0.62217194	20	85	265	530	661	4558	0	275	2020-02-29_155230
59	5000	1553	54	0	112	0	420	2582	9.160827	4.778236586450972	25.447527	0.0	420.0	1760.0	6.9368935	4.108633	20.933714	0.0	3393	3281	3281	0.6166667	20	85	265	530	661	4580	0	279	2020-02-29_155230
60	5000	1550	56	0	111	0	403	2601	9.237801	4.775193111648998	25.447527	0.0	403.0	1760.0	6.9368935	4.108633	20.933714	0.0	3394	3283	3283	0.6277916	20	85	265	530	661	4597	0	279	2020-02-29_155230
60	5000	1550	56	0	103	0	398	2613	9.228795	4.779910429749774	25.447527	0.0	398.0	1760.0	6.9368935	4.108633	20.933714	0.0	3394	3291	3291	0.6231156	20	85	265	531	662	4602	0	280	2020-02-29_155231
60	5000	1548	55	0	103	0	383	2631	9.182362	4.782885901141168	25.447527	0.0	383.0	1760.0	6.9368935	4.108633	20.933714	0.0	3397	3294	3294	0.618799	20	85	265	531	663	4617	0	280	2020-02-29_155231
61	5000	1546	53	0	101	0	370	2649	9.241801	4.822653030649035	25.447527	0.0	370.0	1760.0	6.9368935	4.108633	20.933714	0.0	3401	3300	3300	0.6108108	20	85	265	531	664	4630	0	281	2020-02-29_155231
61	5000	1545	51	0	96	0	361	2665	9.183126	4.811783576252405	25.447527	0.0	361.0	1760.0	6.9368935	4.108633	20.933714	0.0	3404	3308	3308	0.6094183	20	85	265	532	664	4639	0	282	2020-02-29_155232
61	5000	1545	50	0	87	0	359	2677	9.1487	4.842905475457256	25.447527	0.0	359.0	1760.0	6.9368935	4.108633	20.933714	0.0	3405	3318	3318	0.58774376	20	85	265	532	666	4641	0	282	2020-02-29_155232
62	5000	1542	52	0	83	0	355	2684	9.155814	4.804171204158143	22.351114	0.0	355.0	1760.0	6.9368935	4.108633	20.933714	0.0	3406	3323	3323	0.5830986	20	85	265	532	667	4645	0	284	2020-02-29_155232
62	5000	1541	51	0	75	0	354	2693	9.214184	4.825628826691714	22.351114	0.0	354.0	1760.0	6.9368935	4.108633	20.933714	0.0	3408	3333	3333	0.5762712	20	85	265	532	668	4646	0	286	2020-02-29_155233
62	5000	1539	51	0	74	0	346	2703	9.096209	4.852742173029636	22.351114	0.0	346.0	1760.0	6.9368935	4.108633	20.933714	0.0	3410	3336	3336	0.58092487	20	85	265	532	668	4654	0	287	2020-02-29_155233
63	5000	1538	49	0	74	0	337	2714	9.02716	4.916497868803089	22.351114	0.0	337.0	1760.0	6.9368935	4.108633	20.933714	0.0	3413	3339	3339	0.56379825	20	85	265	532	668	4663	0	288	2020-02-29_155233
63	5000	1537	50	0	69	0	334	2722	9.013177	4.922974285101191	22.351114	0.0	334.0	1760.0	6.9368935	4.108633	20.933714	0.0	3413	3344	3344	0.5449102	20	85	265	532	669	4666	0	288	2020-02-29_155233
63	5000	1533	51	0	68	0	325	2734	9.023003	4.9509233942825945	22.351114	0.0	325.0	1760.0	6.9368935	4.108633	20.933714	0.0	3416	3348	3348	0.53846157	20	85	265	532	669	4675	0	289	2020-02-29_155234
64	5000	1530	54	0	66	0	312	2749	8.956388	4.957864990341223	22.351114	0.0	312.0	1760.0	6.9368935	4.108633	20.933714	0.0	3416	3350	3350	0.53846157	20	85	265	532	669	4688	0	289	2020-02-29_155234
64	5000	1530	54	0	65	0	295	2764	9.053876	5.038939103382542	22.351114	0.0	295.0	1760.0	6.9368935	4.108633	20.933714	0.0	3416	3351	3351	0.53898305	20	85	265	532	670	4705	0	292	2020-02-29_155234
64	5000	1529	51	0	65	0	286	2777	8.961797	4.9548358068582665	22.351114	0.0	286.0	1760.0	6.9368935	4.108633	20.933714	0.0	3420	3355	3355	0.5244755	20	85	265	532	671	4714	0	292	2020-02-29_155235
65	5000	1527	49	0	65	0	276	2791	8.92963	4.922290021564809	22.351114	0.0	276.0	1760.0	6.9368935	4.108633	20.933714	0.0	3424	3359	3359	0.5507246	20	85	265	532	671	4724	0	292	2020-02-29_155235
65	5000	1526	47	0	63	0	270	2801	8.872818	4.963783324991224	22.351114	0.0	270.0	1760.0	6.9368935	4.108633	20.933714	0.0	3427	3364	3364	0.53333336	20	85	265	532	671	4730	0	293	2020-02-29_155235
65	5000	1526	47	0	60	0	259	2814	8.836548	4.91492312707867	22.351114	0.0	259.0	1760.0	6.9368935	4.108633	20.933714	0.0	3427	3367	3367	0.54826254	20	85	265	532	672	4741	0	294	2020-02-29_155235
66	5000	1524	46	0	63	0	252	2819	8.865755	4.931020033663187	22.351114	0.0	252.0	1760.0	6.9368935	4.108633	20.933714	0.0	3430	3367	3367	0.5436508	20	85	265	532	672	4748	0	296	2020-02-29_155236
66	5000	1524	43	0	63	0	246	2828	8.900167	4.896604544858159	22.351114	0.0	246.0	1760.0	6.9368935	4.108633	20.933714	0.0	3433	3370	3370	0.54471546	20	85	265	532	672	4754	0	296	2020-02-29_155236
66	5000	1524	42	0	61	0	233	2844	8.916378	4.863339098237778	22.351114	0.0	233.0	1760.0	6.9368935	4.108633	20.933714	0.0	3434	3373	3373	0.5622318	20	85	265	532	673	4767	0	296	2020-02-29_155236
67	5000	1521	44	0	59	0	231	2849	8.934704	4.891151083051548	22.351114	0.0	231.0	1760.0	6.9368935	4.108633	20.933714	0.0	3435	3376	3376	0.5497835	20	85	265	532	673	4769	0	296	2020-02-29_155236
67	5000	1520	42	0	60	0	224	2858	8.935504	4.907287682299723	22.351114	0.0	224.0	1760.0	6.9368935	4.108633	20.933714	0.0	3438	3378	3378	0.5535714	20	85	265	532	673	4776	0	296	2020-02-29_155237
67	5000	1517	40	0	63	0	222	2862	9.001331	4.919705157865868	22.351114	0.0	222.0	1760.0	6.9368935	4.108633	20.933714	0.0	3443	3380	3380	0.5585586	20	85	265	532	673	4778	0	296	2020-02-29_155237
68	5000	1517	37	0	64	0	217	2868	9.074965	4.9446826310716325	22.351114	0.0	217.0	1760.0	6.9368935	4.108633	20.933714	0.0	3446	3382	3382	0.5437788	20	85	265	532	673	4783	0	297	2020-02-29_155237
68	5000	1517	34	0	66	0	211	2875	9.028328	4.911261265004619	22.351114	0.0	211.0	1760.0	6.9368935	4.108633	20.933714	0.0	3449	3383	3383	0.5450237	20	85	265	532	673	4789	0	297	2020-02-29_155238
68	5000	1516	34	0	64	0	211	2878	8.979657	4.9089297611746785	22.351114	0.0	211.0	1760.0	6.9368935	4.108633	20.933714	0.0	3450	3386	3386	0.549763	20	85	265	532	673	4789	0	297	2020-02-29_155238
69	5000	1512	35	0	64	0	206	2885	9.07772	4.936876668093088	22.351114	0.0	206.0	1760.0	6.9368935	4.108633	20.933714	0.0	3453	3389	3389	0.57281554	20	85	265	532	673	4794	0	298	2020-02-29_155238
69	5000	1512	34	0	63	0	196	2897	9.060894	4.997334532753533	22.351114	0.0	196.0	1760.0	6.9368935	4.108633	20.933714	0.0	3454	3391	3391	0.56122446	20	85	265	532	673	4804	0	298	2020-02-29_155238
69	5000	1510	34	0	63	0	190	2905	9.0656805	5.032596763290773	22.351114	0.0	190.0	1760.0	6.9368935	4.108633	20.933714	0.0	3456	3393	3393	0.54210526	20	85	265	532	674	4810	0	298	2020-02-29_155239
70	5000	1510	32	0	64	0	186	2910	8.983332	5.055703769975176	22.351114	0.0	186.0	1760.0	6.9368935	4.108633	20.933714	0.0	3458	3394	3394	0.5268817	20	85	265	532	674	4814	0	298	2020-02-29_155239
70	5000	1510	30	0	66	0	179	2916	8.937032	5.071215815082183	22.351114	0.0	179.0	1760.0	6.9368935	4.108633	20.933714	0.0	3460	3394	3394	0.5139665	20	85	265	532	674	4821	0	299	2020-02-29_155239
70	5000	1510	28	0	65	0	176	2922	9.037015	5.003083803959162	22.351114	0.0	176.0	1760.0	6.9368935	4.108633	20.933714	0.0	3462	3397	3397	0.51704544	20	85	265	532	674	4824	0	299	2020-02-29_155239
71	5000	1508	29	0	62	0	171	2930	9.29148	5.025555912980878	22.351114	0.0	171.0	1760.0	6.9368935	4.108633	20.933714	0.0	3463	3401	3401	0.5263158	20	85	265	532	674	4829	0	300	2020-02-29_155240
71	5000	1506	27	0	63	0	162	2940	9.287427	4.994347428928501	22.351114	0.0	162.0	1760.0	6.9368935	4.108633	20.933714	0.0	3467	3404	3404	0.52469134	20	85	265	532	674	4838	0	302	2020-02-29_155240
71	5000	1505	26	0	64	0	160	2942	9.32795	5.002105841638314	22.351114	0.0	160.0	1760.0	6.9368935	4.108633	20.933714	0.0	3469	3405	3405	0.53125	20	85	265	532	674	4840	0	303	2020-02-29_155240
72	5000	1505	24	0	64	0	156	2948	9.3925905	5.001650156470335	22.351114	0.0	156.0	1760.0	6.9368935	4.108633	20.933714	0.0	3471	3407	3407	0.53846157	20	85	265	532	674	4844	0	303	2020-02-29_155240
72	5000	1504	22	0	66	0	152	2953	9.382498	4.908075272533967	22.351114	0.0	152.0	1760.0	6.9368935	4.108633	20.933714	0.0	3474	3408	3408	0.55263156	20	85	265	532	674	4848	0	303	2020-02-29_155241
72	5000	1503	23	0	64	0	149	2958	9.250896	4.880486359983537	22.351114	0.0	149.0	1760.0	6.9368935	4.108633	20.933714	0.0	3474	3410	3410	0.54362416	20	85	265	532	674	4851	0	303	2020-02-29_155241
73	5000	1503	23	0	61	0	146	2964	9.195716	4.8817416794573605	22.351114	0.0	146.0	1760.0	6.9368935	4.108633	20.933714	0.0	3474	3413	3413	0.56164384	20	85	265	532	674	4854	0	303	2020-02-29_155241
73	5000	1501	24	0	62	0	142	2968	9.118723	4.925755693579619	22.351114	0.0	142.0	1760.0	6.9368935	4.108633	20.933714	0.0	3475	3413	3413	0.57042253	20	85	265	532	674	4858	0	303	2020-02-29_155241
73	5000	1501	23	0	60	0	139	2974	9.096796	4.965130717390176	22.351114	0.0	139.0	1760.0	6.9368935	4.108633	20.933714	0.0	3476	3416	3416	0.5755396	20	85	265	532	676	4861	0	303	2020-02-29_155241
74	5000	1500	23	0	61	0	135	2978	9.187623	4.943683470460413	22.351114	0.0	135.0	1760.0	6.9368935	4.108633	20.933714	0.0	3477	3416	3416	0.58518517	20	85	265	532	676	4865	0	303	2020-02-29_155242
74	5000	1498	23	0	63	0	131	2982	8.9922695	4.857220629061427	22.351114	0.0	131.0	1760.0	6.9368935	4.108633	20.933714	0.0	3479	3416	3416	0.58778626	20	85	265	532	676	4869	0	303	2020-02-29_155242
74	5000	1498	23	0	59	0	128	2988	8.706291	4.802743112029466	22.351114	0.0	128.0	1760.0	6.9368935	4.108633	20.933714	0.0	3479	3420	3420	0.578125	20	85	265	532	676	4872	0	304	2020-02-29_155242
75	5000	1496	25	0	55	0	125	2995	8.756689	4.837595321149852	22.351114	0.0	125.0	1760.0	6.9368935	4.108633	20.933714	0.0	3479	3424	3424	0.64	20	85	265	532	676	4875	0	304	2020-02-29_155242
75	5000	1495	24	0	54	0	123	3000	8.774938	4.893043967967275	22.351114	0.0	123.0	1760.0	6.9368935	4.108633	20.933714	0.0	3481	3427	3427	0.6178862	20	85	265	532	676	4877	0	304	2020-02-29_155243
75	5000	1494	25	0	54	0	122	3000	8.737369	4.895375245219094	22.351114	0.0	122.0	1760.0	6.9368935	4.108633	20.933714	0.0	3481	3427	3427	0.6229508	20	85	265	532	676	4878	0	305	2020-02-29_155243
76	5000	1494	24	0	51	0	123	3003	8.534239	4.943047798914997	22.351114	0.0	123.0	1760.0	6.9368935	4.108633	20.933714	0.0	3482	3431	3431	0.62601626	20	85	265	532	676	4877	0	305	2020-02-29_155243
76	5000	1491	26	0	50	0	121	3007	8.5904045	4.904993370121666	22.351114	0.0	121.0	1760.0	6.9368935	4.108633	20.933714	0.0	3483	3433	3433	0.6280992	20	85	265	532	676	4879	0	305	2020-02-29_155243
76	5000	1489	27	0	50	0	116	3013	8.479785	4.769379084578724	22.351114	0.0	116.0	1760.0	6.9368935	4.108633	20.933714	0.0	3484	3434	3434	0.63793105	20	85	265	532	676	4884	0	305	2020-02-29_155244
77	5000	1489	26	0	49	0	112	3019	8.478187	4.895159389562178	22.351114	0.0	112.0	1760.0	6.9368935	4.108633	20.933714	0.0	3485	3436	3436	0.64285713	20	85	265	532	676	4888	0	305	2020-02-29_155244
77	5000	1488	26	0	48	0	110	3023	8.631131	4.780115329516283	22.351114	0.0	110.0	1760.0	6.9368935	4.108633	20.933714	0.0	3486	3438	3438	0.6545454	20	85	265	532	676	4890	0	305	2020-02-29_155244
77	5000	1487	26	0	43	0	112	3026	8.474184	4.853903090670749	22.351114	0.0	112.0	1760.0	6.9368935	4.108633	20.933714	0.0	3487	3444	3444	0.6160714	20	85	265	532	676	4888	0	306	2020-02-29_155244
78	5000	1484	27	0	43	0	109	3031	8.561451	4.888982820090159	22.351114	0.0	109.0	1760.0	6.9368935	4.108633	20.933714	0.0	3489	3446	3446	0.6146789	20	85	265	532	676	4891	0	306	2020-02-29_155244
78	5000	1484	26	0	41	0	109	3034	8.6660385	4.899010437673369	22.351114	0.0	109.0	1760.0	6.9368935	4.108633	20.933714	0.0	3490	3449	3449	0.5963303	20	85	265	532	676	4891	0	306	2020-02-29_155245
78	5000	1483	27	0	40	0	108	3036	8.589263	4.78621500563861	18.993809	0.0	108.0	1760.0	6.9368935	4.108633	20.933714	0.0	3490	3450	3450	0.5925926	20	85	265	532	676	4892	0	306	2020-02-29_155245
79	5000	1483	27	0	37	0	109	3038	8.473536	4.765755473367637	18.993809	0.0	109.0	1760.0	6.9368935	4.108633	20.933714	0.0	3490	3453	3453	0.6146789	20	85	265	532	676	4891	0	306	2020-02-29_155245
79	5000	1482	28	0	36	0	107	3041	8.562189	4.80965170854347	18.993809	0.0	107.0	1760.0	6.9368935	4.108633	20.933714	0.0	3490	3454	3454	0.6448598	20	85	265	532	676	4893	0	306	2020-02-29_155245
79	5000	1481	27	0	36	0	108	3042	8.603082	4.810906282567096	18.993809	0.0	108.0	1760.0	6.9368935	4.108633	20.933714	0.0	3492	3456	3456	0.6481481	20	85	265	532	676	4892	0	306	2020-02-29_155246
80	5000	1480	26	0	36	0	106	3046	8.853795	4.855726829047334	18.993809	0.0	106.0	1760.0	6.9368935	4.108633	20.933714	0.0	3494	3458	3458	0.6509434	20	85	265	532	676	4894	0	306	2020-02-29_155246
80	5000	1480	24	0	36	0	105	3049	8.76654	4.854947247046712	18.993809	0.0	105.0	1760.0	6.9368935	4.108633	20.933714	0.0	3496	3460	3460	0.64761907	20	85	265	532	676	4895	0	306	2020-02-29_155246
80	5000	1478	23	0	37	0	104	3052	8.99476	4.888858756540861	18.993809	0.0	104.0	1760.0	6.9368935	4.108633	20.933714	0.0	3499	3462	3462	0.66346157	20	85	265	532	676	4896	0	306	2020-02-29_155246
81	5000	1478	23	0	36	0	101	3055	8.924386	4.916800459426079	18.993809	0.0	101.0	1760.0	6.9368935	4.108633	20.933714	0.0	3499	3463	3463	0.64356434	20	85	265	532	676	4899	0	307	2020-02-29_155246
81	5000	1477	23	0	33	0	102	3058	9.054029	4.843717513436925	18.993809	0.0	102.0	1760.0	6.9368935	4.108633	20.933714	0.0	3500	3467	3467	0.6764706	20	85	265	532	676	4898	0	307	2020-02-29_155247
81	5000	1476	22	0	33	0	97	3065	9.405997	4.6706525038811995	18.993809	0.0	97.0	1760.0	6.9368935	4.108633	20.933714	0.0	3502	3469	3469	0.6701031	20	85	265	532	676	4903	0	307	2020-02-29_155247
82	5000	1474	23	0	32	0	95	3069	9.443012	4.733854863264724	18.993809	0.0	95.0	1760.0	6.9368935	4.108633	20.933714	0.0	3503	3471	3471	0.70526314	20	85	265	532	676	4905	0	307	2020-02-29_155247
82	5000	1473	23	0	30	0	96	3070	9.312777	4.755406364782496	18.993809	0.0	96.0	1760.0	6.9368935	4.108633	20.933714	0.0	3504	3474	3474	0.6875	20	85	265	532	677	4904	0	308	2020-02-29_155247
82	5000	1473	23	0	30	0	92	3074	9.267834	4.79853160968341	18.993809	0.0	92.0	1760.0	6.9368935	4.108633	20.933714	0.0	3504	3474	3474	0.67391306	20	85	265	532	677	4908	0	308	2020-02-29_155247
83	5000	1471	25	0	30	0	90	3076	9.292849	4.840494747884443	18.993809	0.0	90.0	1760.0	6.9368935	4.108633	20.933714	0.0	3504	3474	3474	0.65555555	20	85	265	532	677	4910	0	308	2020-02-29_155248
83	5000	1470	23	0	32	0	89	3077	9.2154875	4.840497703183668	18.993809	0.0	89.0	1760.0	6.9368935	4.108633	20.933714	0.0	3507	3475	3475	0.66292137	20	85	265	532	677	4911	0	309	2020-02-29_155248
83	5000	1469	24	0	31	0	87	3079	9.175372	4.8408570541209555	18.993809	0.0	87.0	1760.0	6.9368935	4.108633	20.933714	0.0	3507	3476	3476	0.6436782	20	85	265	532	677	4913	0	310	2020-02-29_155248
84	5000	1468	24	0	31	0	84	3082	9.14363	4.77058387781604	18.993809	0.0	84.0	1760.0	6.9368935	4.108633	20.933714	0.0	3508	3477	3477	0.6547619	20	85	265	532	677	4916	0	311	2020-02-29_155248
84	5000	1468	22	0	31	0	86	3082	9.210859	4.79192800500247	18.993809	0.0	86.0	1760.0	6.9368935	4.108633	20.933714	0.0	3510	3479	3479	0.6976744	20	85	265	532	677	4914	0	311	2020-02-29_155248
84	5000	1466	23	0	32	0	86	3082	9.210859	4.79192800500247	18.993809	0.0	86.0	1760.0	6.9368935	4.108633	20.933714	0.0	3511	3479	3479	0.6976744	20	85	265	532	677	4914	0	311	2020-02-29_155249
85	5000	1465	23	0	33	0	80	3088	9.120588	4.740664292476315	18.993809	0.0	80.0	1760.0	6.9368935	4.108633	20.933714	0.0	3512	3479	3479	0.6875	20	85	265	532	677	4920	0	311	2020-02-29_155249
85	5000	1464	20	0	35	0	81	3089	9.112422	4.733126334020552	18.993809	0.0	81.0	1760.0	6.9368935	4.108633	20.933714	0.0	3516	3481	3481	0.7160494	20	85	265	532	677	4919	0	311	2020-02-29_155249
85	5000	1462	20	0	36	0	81	3090	9.02096	4.836907260273079	18.993809	0.0	81.0	1760.0	6.9368935	4.108633	20.933714	0.0	3518	3482	3482	0.7160494	20	85	265	532	677	4919	0	311	2020-02-29_155249
86	5000	1462	18	0	38	0	81	3090	9.02096	4.836907260273079	18.993809	0.0	81.0	1760.0	6.9368935	4.108633	20.933714	0.0	3520	3482	3482	0.7160494	20	85	265	532	677	4919	0	311	2020-02-29_155249
86	5000	1461	16	0	40	0	80	3092	8.9456005	4.781889829023046	18.993809	0.0	80.0	1760.0	6.9368935	4.108633	20.933714	0.0	3523	3483	3483	0.7375	20	85	265	532	677	4920	0	311	2020-02-29_155250
86	5000	1461	16	0	39	0	80	3093	8.984844	4.756339209944315	18.993809	0.0	80.0	1760.0	6.9368935	4.108633	20.933714	0.0	3523	3484	3484	0.75	20	85	265	532	677	4920	0	311	2020-02-29_155250
87	5000	1460	17	0	38	0	78	3096	8.904301	4.767603329127356	18.993809	0.0	78.0	1760.0	6.9368935	4.108633	20.933714	0.0	3523	3485	3485	0.75641024	20	85	265	532	677	4922	0	311	2020-02-29_155250
87	5000	1460	16	0	38	0	78	3097	8.824423	4.799477532880329	18.993809	0.0	78.0	1760.0	6.9368935	4.108633	20.933714	0.0	3524	3486	3486	0.75641024	20	85	265	532	677	4922	0	311	2020-02-29_155250
87	5000	1458	18	0	37	0	78	3098	8.742638	4.741868738964971	18.993809	0.0	78.0	1760.0	6.9368935	4.108633	20.933714	0.0	3524	3487	3487	0.74358976	20	85	265	532	677	4922	0	311	2020-02-29_155250
88	5000	1458	18	0	35	0	79	3099	8.74754	4.690882365303175	18.993809	0.0	79.0	1760.0	6.9368935	4.108633	20.933714	0.0	3524	3489	3489	0.7468355	20	85	265	532	677	4921	0	311	2020-02-29_155251
88	5000	1458	18	0	34	0	76	3103	8.715476	4.785691535749227	18.993809	0.0	76.0	1760.0	6.9368935	4.108633	20.933714	0.0	3524	3490	3490	0.7763158	20	85	265	532	677	4924	0	311	2020-02-29_155251
88	5000	1456	20	0	34	0	74	3105	8.554238	4.74520551744938	18.993809	0.0	74.0	1760.0	6.9368935	4.108633	20.933714	0.0	3524	3490	3490	0.7972973	20	85	265	532	677	4926	0	311	2020-02-29_155251
89	5000	1455	20	0	35	0	70	3109	8.5130625	4.6599718618566675	17.54383	0.0	70.0	1760.0	6.9368935	4.108633	20.933714	0.0	3525	3490	3490	0.8142857	20	85	265	532	677	4930	0	311	2020-02-29_155251
89	5000	1455	18	0	37	0	68	3110	8.569021	4.68924161981382	17.54383	0.0	68.0	1760.0	6.9368935	4.108633	20.933714	0.0	3527	3490	3490	0.8235294	20	85	265	532	677	4932	0	312	2020-02-29_155251
89	5000	1455	18	0	34	0	67	3114	8.437975	4.6967391450666875	17.54383	0.0	67.0	1760.0	6.9368935	4.108633	20.933714	0.0	3527	3493	3493	0.8208955	20	85	265	532	677	4933	0	312	2020-02-29_155252
90	5000	1453	18	0	35	0	65	3117	8.306505	4.659598970307092	17.54383	0.0	65.0	1760.0	6.9368935	4.108633	20.933714	0.0	3529	3494	3494	0.8	20	85	265	532	677	4935	0	312	2020-02-29_155252
90	5000	1453	17	0	34	0	65	3118	8.42727	4.611986771643163	17.54383	0.0	65.0	1760.0	6.9368935	4.108633	20.933714	0.0	3530	3496	3496	0.7846154	20	85	265	532	677	4935	0	313	2020-02-29_155252
90	5000	1453	17	0	31	0	64	3122	8.367753	4.697333435711159	17.54383	0.0	64.0	1760.0	6.9368935	4.108633	20.933714	0.0	3530	3499	3499	0.765625	20	85	265	532	677	4936	0	313	2020-02-29_155252
91	5000	1452	18	0	31	0	64	3122	8.367753	4.697333435711159	17.54383	0.0	64.0	1760.0	6.9368935	4.108633	20.933714	0.0	3530	3499	3499	0.765625	20	85	265	532	677	4936	0	313	2020-02-29_155252
91	5000	1451	18	0	31	0	62	3124	8.376801	4.763516319146847	17.54383	0.0	62.0	1760.0	6.9368935	4.108633	20.933714	0.0	3531	3500	3500	0.7741935	20	85	265	532	677	4938	0	314	2020-02-29_155253
91	5000	1451	18	0	29	0	62	3126	8.535779	4.668805699354515	17.54383	0.0	62.0	1760.0	6.9368935	4.108633	20.933714	0.0	3531	3502	3502	0.7903226	20	85	265	532	677	4938	0	314	2020-02-29_155253
92	5000	1450	16	0	31	0	61	3128	8.45277	4.764681162939725	17.54383	0.0	61.0	1760.0	6.9368935	4.108633	20.933714	0.0	3534	3503	3503	0.8196721	20	85	265	532	677	4939	0	314	2020-02-29_155253
92	5000	1450	15	0	31	0	57	3133	8.444117	4.731631651871187	17.54383	0.0	57.0	1760.0	6.9368935	4.108633	20.933714	0.0	3535	3504	3504	0.84210527	20	85	265	532	677	4943	0	314	2020-02-29_155253
92	5000	1450	15	0	31	0	52	3138	8.666927	4.710804698584216	17.54383	0.0	52.0	1760.0	6.9368935	4.108633	20.933714	0.0	3535	3504	3504	0.90384614	20	85	265	532	677	4948	0	314	2020-02-29_155253
93	5000	1450	14	0	32	0	52	3138	8.666927	4.710804698584216	17.54383	0.0	52.0	1760.0	6.9368935	4.108633	20.933714	0.0	3536	3504	3504	0.90384614	20	85	265	532	677	4948	0	314	2020-02-29_155254
93	5000	1449	15	0	29	0	55	3138	8.661313	4.88192101236758	18.097206	0.0	55.0	1760.0	6.9368935	4.108633	20.933714	0.0	3536	3507	3507	0.8727273	20	85	265	532	677	4945	0	314	2020-02-29_155254
93	5000	1449	13	0	31	0	54	3139	8.606038	4.91035940498086	18.097206	0.0	54.0	1760.0	6.9368935	4.108633	20.933714	0.0	3538	3507	3507	0.8888889	20	85	265	532	677	4946	0	314	2020-02-29_155254
94	5000	1449	12	0	31	0	53	3141	8.22811	4.6869716092164015	18.097206	0.0	53.0	1760.0	6.9368935	4.108633	20.933714	0.0	3539	3508	3508	0.8679245	20	85	265	532	677	4947	0	314	2020-02-29_155254
94	5000	1447	14	0	29	0	52	3144	8.112535	4.749102658288191	18.097206	0.0	52.0	1760.0	6.9368935	4.108633	20.933714	0.0	3539	3510	3510	0.84615386	20	85	265	532	677	4948	0	314	2020-02-29_155254
94	5000	1446	15	0	28	0	52	3145	8.211232	4.65645767875256	18.097206	0.0	52.0	1760.0	6.9368935	4.108633	20.933714	0.0	3539	3511	3511	0.84615386	20	85	265	532	677	4948	0	314	2020-02-29_155254
95	5000	1445	14	0	29	0	51	3147	8.318245	4.718084427334058	18.097206	0.0	51.0	1760.0	6.9368935	4.108633	20.933714	0.0	3541	3512	3512	0.8627451	20	85	265	532	677	4949	0	314	2020-02-29_155255
95	5000	1444	15	0	25	0	54	3148	8.054357	4.609894286824087	18.097206	0.0	54.0	1760.0	6.9368935	4.108633	20.933714	0.0	3541	3516	3516	0.8703704	20	85	265	532	677	4946	0	314	2020-02-29_155255
95	5000	1444	13	0	25	0	52	3152	7.668686	4.535167395079436	18.097206	0.0	52.0	1760.0	6.9368935	4.108633	20.933714	0.0	3543	3518	3518	0.8269231	20	85	265	532	677	4948	0	314	2020-02-29_155255
96	5000	1442	15	0	23	0	53	3153	7.63025	4.461842353296332	18.097206	0.0	53.0	1760.0	6.9368935	4.108633	20.933714	0.0	3543	3520	3520	0.8113208	20	85	265	532	677	4947	0	314	2020-02-29_155255
96	5000	1439	18	0	20	0	55	3154	7.687227	4.609412448536965	18.097206	0.0	55.0	1760.0	6.9368935	4.108633	20.933714	0.0	3543	3523	3523	0.8181818	20	85	265	532	677	4945	0	314	2020-02-29_155255
96	5000	1439	16	0	22	0	53	3156	7.800199	4.613794722959125	18.097206	0.0	53.0	1760.0	6.9368935	4.108633	20.933714	0.0	3545	3523	3523	0.8301887	20	85	265	532	677	4947	0	314	2020-02-29_155256
97	5000	1439	16	0	22	0	52	3157	7.6932	4.59193021060665	18.097206	0.0	52.0	1760.0	6.9368935	4.108633	20.933714	0.0	3545	3523	3523	0.8076923	20	85	265	532	677	4948	0	314	2020-02-29_155256
97	5000	1439	15	0	22	0	53	3157	7.6199703	4.578705734551335	18.097206	0.0	53.0	1760.0	6.9368935	4.108633	20.933714	0.0	3546	3524	3524	0.8113208	20	85	265	532	677	4947	0	314	2020-02-29_155256
97	5000	1439	15	0	22	0	52	3158	7.6038885	4.621864905871859	18.097206	0.0	52.0	1760.0	6.9368935	4.108633	20.933714	0.0	3546	3524	3524	0.78846157	20	85	265	532	677	4948	0	314	2020-02-29_155256
98	5000	1439	14	0	23	0	50	3160	7.5952263	4.7134242034382625	18.097206	0.0	50.0	1760.0	6.9368935	4.108633	20.933714	0.0	3547	3524	3524	0.8	20	85	265	532	677	4950	0	314	2020-02-29_155256
98	5000	1438	13	0	25	0	49	3161	7.564268	4.757130140159102	18.097206	0.0	49.0	1760.0	6.9368935	4.108633	20.933714	0.0	3549	3524	3524	0.79591835	20	85	265	532	677	4951	0	314	2020-02-29_155256
98	5000	1438	11	0	27	0	46	3164	7.5451293	4.819594467324795	18.097206	0.0	46.0	1760.0	6.9368935	4.108633	20.933714	0.0	3551	3524	3524	0.73913044	20	85	265	532	677	4954	0	314	2020-02-29_155257
99	5000	1437	12	0	25	0	48	3164	7.2968388	4.878030275333009	18.097206	0.0	48.0	1760.0	6.9368935	4.108633	20.933714	0.0	3551	3526	3526	0.7083333	20	85	265	532	677	4952	0	314	2020-02-29_155257
99	5000	1437	11	0	25	0	47	3165	7.1837773	4.973260140140347	18.097206	0.0	47.0	1760.0	6.9368935	4.108633	20.933714	0.0	3552	3527	3527	0.61702126	20	85	265	532	677	4953	0	315	2020-02-29_155257
99	5000	1437	11	0	25	0	46	3166	7.17758	5.028031735595478	18.097206	0.0	46.0	1760.0	6.9368935	4.108633	20.933714	0.0	3552	3527	3527	0.6086956	20	85	265	532	677	4954	0	315	2020-02-29_155257
100	5000	1435	13	0	22	0	48	3167	6.965709	4.881355055925233	18.097206	0.0	48.0	1760.0	6.9368935	4.108633	20.933714	0.0	3552	3530	3530	0.5416667	20	85	265	532	677	4952	0	315	2020-02-29_155257
100	5000	1435	13	0	22	0	48	3167	6.965709	4.881355055925233	18.097206	0.0	48.0	1760.0	6.9368935	4.108633	20.933714	0.0	3552	3530	3530	0.5416667	20	85	265	532	677	4952	0	315	2020-02-29_155257
100	5000	1435	12	0	23	0	47	3168	6.859651	4.8779045646562755	18.097206	0.0	47.0	1760.0	6.9368935	4.108633	20.933714	0.0	3553	3530	3530	0.5106383	20	85	265	532	677	4953	0	315	2020-02-29_155258
101	5000	1434	13	0	23	0	46	3169	6.812665	4.921040975963254	18.097206	0.0	46.0	1760.0	6.9368935	4.108633	20.933714	0.0	3553	3530	3530	0.5217391	20	85	265	532	677	4954	0	315	2020-02-29_155258
101	5000	1434	13	0	22	0	46	3170	7.011059	4.853845326452523	18.097206	0.0	46.0	1760.0	6.9368935	4.108633	20.933714	0.0	3553	3531	3531	0.54347825	20	85	265	532	677	4954	0	315	2020-02-29_155258
101	5000	1434	12	0	23	0	46	3170	7.011059	4.853845326452523	18.097206	0.0	46.0	1760.0	6.9368935	4.108633	20.933714	0.0	3554	3531	3531	0.54347825	20	85	265	532	677	4954	0	315	2020-02-29_155258
102	5000	1434	12	0	20	0	47	3172	7.084997	4.7084217344554204	18.097206	0.0	47.0	1760.0	6.9368935	4.108633	20.933714	0.0	3554	3534	3534	0.59574467	20	85	265	532	677	4953	0	315	2020-02-29_155258
102	5000	1433	13	0	19	0	47	3173	7.13305	4.731132177299335	18.097206	0.0	47.0	1760.0	6.9368935	4.108633	20.933714	0.0	3554	3535	3535	0.5744681	20	85	265	532	677	4953	0	315	2020-02-29_155259
102	5000	1433	12	0	20	0	46	3174	7.013083	4.710579777890623	18.097206	0.0	46.0	1760.0	6.9368935	4.108633	20.933714	0.0	3555	3535	3535	0.5869565	20	85	265	532	677	4954	0	315	2020-02-29_155259
103	5000	1433	11	0	20	0	44	3176	7.0804915	4.810281217289099	18.097206	0.0	44.0	1760.0	6.9368935	4.108633	20.933714	0.0	3556	3536	3536	0.59090906	20	85	265	532	677	4956	0	316	2020-02-29_155259
103	5000	1433	11	0	20	0	43	3177	7.215301	4.782369245784702	18.097206	0.0	43.0	1760.0	6.9368935	4.108633	20.933714	0.0	3556	3536	3536	0.60465115	20	85	265	532	677	4957	0	316	2020-02-29_155259
103	5000	1432	12	0	18	0	45	3177	7.6103163	5.069662984146692	19.2108	0.0	45.0	1760.0	6.9368935	4.108633	20.933714	0.0	3556	3538	3538	0.6	20	85	265	532	677	4955	0	316	2020-02-29_155259
104	5000	1432	12	0	17	0	46	3177	7.638644	5.016697088679506	19.2108	0.0	46.0	1760.0	6.9368935	4.108633	20.933714	0.0	3556	3539	3539	0.6304348	20	85	265	532	677	4954	0	316	2020-02-29_155259
104	5000	1432	12	0	17	0	44	3179	7.7839885	4.992322940809911	19.2108	0.0	44.0	1760.0	6.9368935	4.108633	20.933714	0.0	3556	3539	3539	0.6363636	20	85	265	532	677	4956	0	316	2020-02-29_155300
104	5000	1431	11	0	19	0	42	3181	7.8618965	4.956664159723267	19.2108	0.0	42.0	1760.0	6.9368935	4.108633	20.933714	0.0	3558	3539	3539	0.6666667	20	85	265	532	677	4958	0	316	2020-02-29_155300
105	5000	1431	11	0	17	0	41	3184	7.4024954	4.537173273602989	19.2108	0.0	41.0	1760.0	6.9368935	4.108633	20.933714	0.0	3558	3541	3541	0.63414633	20	85	265	532	677	4959	0	316	2020-02-29_155300
105	5000	1431	9	0	19	0	41	3184	7.4024954	4.537173273602989	19.2108	0.0	41.0	1760.0	6.9368935	4.108633	20.933714	0.0	3560	3541	3541	0.63414633	20	85	265	532	677	4959	0	316	2020-02-29_155300
105	5000	1430	10	0	17	0	43	3184	7.453209	4.435920326707578	19.2108	0.0	43.0	1760.0	6.9368935	4.108633	20.933714	0.0	3560	3543	3543	0.627907	20	85	265	532	677	4957	0	316	2020-02-29_155300
106	5000	1430	9	0	18	0	43	3184	7.453209	4.435920326707578	19.2108	0.0	43.0	1760.0	6.9368935	4.108633	20.933714	0.0	3561	3543	3543	0.627907	20	85	265	532	677	4957	0	316	2020-02-29_155300
106	5000	1429	10	0	17	0	42	3186	7.2984576	4.590396409546494	19.2108	0.0	42.0	1760.0	6.9368935	4.108633	20.933714	0.0	3561	3544	3544	0.61904764	20	85	265	532	677	4958	0	316	2020-02-29_155301
106	5000	1428	10	0	17	0	42	3187	7.403298	4.522007849691969	19.2108	0.0	42.0	1760.0	6.9368935	4.108633	20.933714	0.0	3562	3545	3545	0.61904764	20	85	265	532	677	4958	0	316	2020-02-29_155301
107	5000	1427	10	0	18	0	42	3187	7.403298	4.522007849691969	19.2108	0.0	42.0	1760.0	6.9368935	4.108633	20.933714	0.0	3563	3545	3545	0.61904764	20	85	265	532	677	4958	0	316	2020-02-29_155301
107	5000	1425	11	0	18	0	43	3187	7.427176	4.470592412415198	19.2108	0.0	43.0	1760.0	6.9368935	4.108633	20.933714	0.0	3564	3546	3546	0.627907	20	85	265	532	677	4957	0	316	2020-02-29_155301
107	5000	1424	12	0	18	0	42	3188	7.352733	4.497727986145173	19.2108	0.0	42.0	1760.0	6.9368935	4.108633	20.933714	0.0	3564	3546	3546	0.61904764	20	85	265	532	677	4958	0	316	2020-02-29_155301
108	5000	1424	12	0	17	0	42	3189	7.5405107	4.579958812078654	19.2108	0.0	42.0	1760.0	6.9368935	4.108633	20.933714	0.0	3564	3547	3547	0.64285713	20	85	265	532	677	4958	0	316	2020-02-29_155301
108	5000	1424	11	0	15	0	41	3193	7.3965983	4.819456546901393	19.2108	0.0	41.0	1760.0	6.9368935	4.108633	20.933714	0.0	3565	3550	3550	0.70731705	20	85	265	532	677	4959	0	316	2020-02-29_155302
108	5000	1424	11	0	14	0	41	3194	7.237554	4.880917601068263	19.2108	0.0	41.0	1760.0	6.9368935	4.108633	20.933714	0.0	3565	3551	3551	0.70731705	20	85	265	532	677	4959	0	316	2020-02-29_155302
109	5000	1424	11	0	14	0	40	3195	7.2877464	4.932369995569408	19.2108	0.0	40.0	1760.0	6.9368935	4.108633	20.933714	0.0	3565	3551	3551	0.725	20	85	265	532	677	4960	0	316	2020-02-29_155302
109	5000	1424	11	0	13	0	41	3195	7.4909067	5.0410600828023115	19.2108	0.0	41.0	1760.0	6.9368935	4.108633	20.933714	0.0	3565	3552	3552	0.70731705	20	85	265	532	677	4959	0	316	2020-02-29_155302
109	5000	1422	13	0	13	0	40	3196	7.436448	5.093051043338728	19.2108	0.0	40.0	1760.0	6.9368935	4.108633	20.933714	0.0	3565	3552	3552	0.725	20	85	265	532	677	4960	0	316	2020-02-29_155302
110	5000	1422	13	0	13	0	38	3198	7.603781	5.149594352079278	19.2108	0.0	38.0	1760.0	6.9368935	4.108633	20.933714	0.0	3565	3552	3552	0.7368421	20	85	265	532	677	4962	0	316	2020-02-29_155302
110	5000	1422	13	0	13	0	37	3199	7.5879717	5.219691026100969	19.2108	0.0	37.0	1760.0	6.9368935	4.108633	20.933714	0.0	3565	3552	3552	0.7567568	20	85	265	532	677	4963	0	316	2020-02-29_155303
110	5000	1422	12	0	13	0	37	3200	7.7374325	5.187641923180949	19.2108	0.0	37.0	1760.0	6.9368935	4.108633	20.933714	0.0	3566	3553	3553	0.7567568	20	85	265	532	677	4963	0	316	2020-02-29_155303
111	5000	1419	14	0	14	0	37	3200	7.7374325	5.187641923180949	19.2108	0.0	37.0	1760.0	6.9368935	4.108633	20.933714	0.0	3567	3553	3553	0.7567568	20	85	265	532	677	4963	0	316	2020-02-29_155303
111	5000	1419	12	0	16	0	37	3200	7.7374325	5.187641923180949	19.2108	0.0	37.0	1760.0	6.9368935	4.108633	20.933714	0.0	3569	3553	3553	0.7567568	20	85	265	532	677	4963	0	316	2020-02-29_155303
111	5000	1417	14	0	15	0	35	3203	7.4908414	5.112142297593995	19.2108	0.0	35.0	1760.0	6.9368935	4.108633	20.933714	0.0	3569	3554	3554	0.8	20	85	265	532	677	4965	0	316	2020-02-29_155303
112	5000	1416	15	0	15	0	33	3205	7.5191464	5.142365227742779	19.2108	0.0	33.0	1760.0	6.9368935	4.108633	20.933714	0.0	3569	3554	3554	0.8181818	20	85	265	532	677	4967	0	316	2020-02-29_155303
112	5000	1416	15	0	15	0	31	3207	7.606473	5.212018268380459	19.2108	0.0	31.0	1760.0	6.9368935	4.108633	20.933714	0.0	3569	3554	3554	0.7741935	20	85	265	532	677	4969	0	316	2020-02-29_155304
112	5000	1416	13	0	16	0	31	3208	7.7504973	5.11778942965029	19.2108	0.0	31.0	1760.0	6.9368935	4.108633	20.933714	0.0	3571	3555	3555	0.87096775	20	85	265	532	677	4969	0	316	2020-02-29_155304
113	5000	1416	13	0	15	0	30	3210	7.3161664	4.830748996196947	19.2108	0.0	30.0	1760.0	6.9368935	4.108633	20.933714	0.0	3571	3556	3556	0.8333333	20	85	265	532	677	4970	0	316	2020-02-29_155304
113	5000	1415	13	0	16	0	30	3210	7.3161664	4.830748996196947	19.2108	0.0	30.0	1760.0	6.9368935	4.108633	20.933714	0.0	3572	3556	3556	0.8333333	20	85	265	532	677	4970	0	316	2020-02-29_155304
113	5000	1415	13	0	16	0	30	3210	7.3161664	4.830748996196947	19.2108	0.0	30.0	1760.0	6.9368935	4.108633	20.933714	0.0	3572	3556	3556	0.8333333	20	85	265	532	677	4970	0	316	2020-02-29_155304
114	5000	1415	11	0	18	0	30	3210	7.3161664	4.830748996196947	19.2108	0.0	30.0	1760.0	6.9368935	4.108633	20.933714	0.0	3574	3556	3556	0.8333333	20	85	265	532	677	4970	0	316	2020-02-29_155304
114	5000	1414	12	0	18	0	30	3210	7.3161664	4.830748996196947	19.2108	0.0	30.0	1760.0	6.9368935	4.108633	20.933714	0.0	3574	3556	3556	0.8333333	20	85	265	532	677	4970	0	316	2020-02-29_155305
114	5000	1414	12	0	16	0	32	3210	7.447036	4.705115825269258	19.2108	0.0	32.0	1760.0	6.9368935	4.108633	20.933714	0.0	3574	3558	3558	0.78125	20	85	265	532	677	4968	0	316	2020-02-29_155305
115	5000	1414	12	0	16	0	30	3212	7.2939024	4.821316656196355	19.2108	0.0	30.0	1760.0	6.9368935	4.108633	20.933714	0.0	3574	3558	3558	0.8	20	85	265	532	677	4970	0	316	2020-02-29_155305
115	5000	1414	10	0	16	0	32	3212	7.2423067	4.707106618950538	19.2108	0.0	32.0	1760.0	6.9368935	4.108633	20.933714	0.0	3576	3560	3560	0.8125	20	85	265	532	677	4968	0	316	2020-02-29_155305
115	5000	1413	11	0	16	0	31	3213	7.373596	4.724980567205926	19.2108	0.0	31.0	1760.0	6.9368935	4.108633	20.933714	0.0	3576	3560	3560	0.83870965	20	85	265	532	677	4969	0	316	2020-02-29_155305
116	5000	1412	11	0	16	0	32	3213	7.532056	4.733789791789099	19.2108	0.0	32.0	1760.0	6.9368935	4.108633	20.933714	0.0	3577	3561	3561	0.8125	20	85	265	532	677	4968	0	316	2020-02-29_155305
116	5000	1411	11	0	17	0	30	3215	7.8912983	4.63694601940122	19.2108	0.0	30.0	1760.0	6.9368935	4.108633	20.933714	0.0	3578	3561	3561	0.8666667	20	85	265	532	677	4970	0	316	2020-02-29_155306
116	5000	1411	10	0	17	0	30	3216	7.80884	4.622785295726037	19.2108	0.0	30.0	1760.0	6.9368935	4.108633	20.933714	0.0	3579	3562	3562	0.8	20	85	265	532	677	4970	0	316	2020-02-29_155306
117	5000	1411	10	0	15	0	32	3216	7.686784	4.736505513752889	19.2108	0.0	32.0	1760.0	6.9368935	4.108633	20.933714	0.0	3579	3564	3564	0.8125	20	85	265	532	677	4968	0	316	2020-02-29_155306
117	5000	1411	10	0	15	0	30	3218	7.197891	4.33756106111053	15.617271	0.0	30.0	1760.0	6.9368935	4.108633	20.933714	0.0	3579	3564	3564	0.8333333	20	85	265	532	677	4970	0	316	2020-02-29_155306
117	5000	1411	9	0	16	0	29	3219	7.4335876	4.214295698989973	15.617271	0.0	29.0	1760.0	6.9368935	4.108633	20.933714	0.0	3580	3564	3564	0.82758623	20	85	265	532	677	4971	0	316	2020-02-29_155306
118	5000	1411	8	0	17	0	27	3221	7.270371	4.225836333615614	15.617271	0.0	27.0	1760.0	6.9368935	4.108633	20.933714	0.0	3581	3564	3564	0.8148148	20	85	265	532	677	4973	0	316	2020-02-29_155307
118	5000	1410	9	0	16	0	27	3222	7.5126715	4.53516360996119	16.047722	0.0	27.0	1760.0	6.9368935	4.108633	20.933714	0.0	3581	3565	3565	0.8518519	20	85	265	532	677	4973	0	316	2020-02-29_155307
118	5000	1410	9	0	16	0	26	3223	7.45149	4.613600006848595	16.047722	0.0	26.0	1760.0	6.9368935	4.108633	20.933714	0.0	3581	3565	3565	0.88461536	20	85	265	532	677	4974	0	316	2020-02-29_155307
119	5000	1410	9	0	16	0	25	3224	7.663795	4.57727522010112	16.047722	0.0	25.0	1760.0	6.9368935	4.108633	20.933714	0.0	3581	3565	3565	0.92	20	85	265	532	677	4975	0	316	2020-02-29_155308
119	5000	1409	10	0	16	0	25	3224	7.663795	4.57727522010112	16.047722	0.0	25.0	1760.0	6.9368935	4.108633	20.933714	0.0	3581	3565	3565	0.92	20	85	265	532	677	4975	0	316	2020-02-29_155308
119	5000	1409	10	0	16	0	23	3226	7.6209807	4.777588283615412	16.047722	0.0	23.0	1760.0	6.9368935	4.108633	20.933714	0.0	3581	3565	3565	0.9130435	20	85	265	532	677	4977	0	316	2020-02-29_155308
120	5000	1408	10	0	17	0	22	3227	7.866112	4.739663572645251	16.047722	0.0	22.0	1760.0	6.9368935	4.108633	20.933714	0.0	3582	3565	3565	0.95454544	20	85	265	532	677	4978	0	316	2020-02-29_155308
120	5000	1407	11	0	17	0	22	3227	7.866112	4.739663572645251	16.047722	0.0	22.0	1760.0	6.9368935	4.108633	20.933714	0.0	3582	3565	3565	0.95454544	20	85	265	532	677	4978	0	316	2020-02-29_155308
120	5000	1406	11	0	17	0	22	3228	7.5890594	4.852333191918658	16.047722	0.0	22.0	1760.0	6.9368935	4.108633	20.933714	0.0	3583	3566	3566	0.90909094	20	85	265	532	677	4978	0	316	2020-02-29_155308
121	5000	1405	12	0	16	0	23	3228	7.634981	4.74588316148026	16.047722	0.0	23.0	1760.0	6.9368935	4.108633	20.933714	0.0	3583	3567	3567	0.95652175	20	85	265	532	677	4977	0	316	2020-02-29_155309
121	5000	1405	11	0	15	0	24	3229	7.850464	4.922871806612561	16.047722	0.0	24.0	1760.0	6.9368935	4.108633	20.933714	0.0	3584	3569	3569	0.9583333	20	85	265	532	677	4976	0	316	2020-02-29_155309
121	5000	1405	10	0	16	0	23	3230	7.9026065	5.026730420714262	16.047722	0.0	23.0	1760.0	6.9368935	4.108633	20.933714	0.0	3585	3569	3569	1.0	20	85	265	532	677	4977	0	316	2020-02-29_155309
122	5000	1405	10	0	16	0	23	3230	7.9026065	5.026730420714262	16.047722	0.0	23.0	1760.0	6.9368935	4.108633	20.933714	0.0	3585	3569	3569	1.0	20	85	265	532	677	4977	0	316	2020-02-29_155309
122	5000	1405	10	0	16	0	20	3233	8.307134	4.402183225153986	16.047722	0.0	20.0	1760.0	6.9368935	4.108633	20.933714	0.0	3585	3569	3569	1.1	20	85	265	532	677	4980	0	316	2020-02-29_155309
122	5000	1405	9	0	15	0	22	3233	7.8809743	4.461894719296275	16.047722	0.0	22.0	1760.0	6.9368935	4.108633	20.933714	0.0	3586	3571	3571	1.0909091	20	85	265	532	677	4978	0	316	2020-02-29_155309
123	5000	1405	9	0	15	0	22	3233	7.8809743	4.461894719296275	16.047722	0.0	22.0	1760.0	6.9368935	4.108633	20.933714	0.0	3586	3571	3571	1.0909091	20	85	265	532	677	4978	0	316	2020-02-29_155309
123	5000	1405	8	0	15	0	23	3233	7.6882205	4.456244624109222	16.047722	0.0	23.0	1760.0	6.9368935	4.108633	20.933714	0.0	3587	3572	3572	1.0434783	20	85	265	532	677	4977	0	316	2020-02-29_155310
123	5000	1405	8	0	15	0	23	3233	7.6882205	4.456244624109222	16.047722	0.0	23.0	1760.0	6.9368935	4.108633	20.933714	0.0	3587	3572	3572	1.0434783	20	85	265	532	677	4977	0	316	2020-02-29_155310
124	5000	1404	7	0	15	0	24	3234	7.562719	4.335281569896378	16.047722	0.0	24.0	1760.0	6.9368935	4.108633	20.933714	0.0	3589	3574	3574	1.0416666	20	85	265	532	677	4976	0	316	2020-02-29_155310
124	5000	1404	6	0	16	0	24	3234	7.562719	4.335281569896378	16.047722	0.0	24.0	1760.0	6.9368935	4.108633	20.933714	0.0	3590	3574	3574	1.0416666	20	85	265	532	677	4976	0	316	2020-02-29_155310
124	5000	1404	6	0	16	0	24	3234	7.562719	4.335281569896378	16.047722	0.0	24.0	1760.0	6.9368935	4.108633	20.933714	0.0	3590	3574	3574	1.0416666	20	85	265	532	677	4976	0	316	2020-02-29_155310
125	5000	1404	6	0	16	0	24	3234	7.562719	4.335281569896378	16.047722	0.0	24.0	1760.0	6.9368935	4.108633	20.933714	0.0	3590	3574	3574	1.0416666	20	85	265	532	677	4976	0	316	2020-02-29_155310
125	5000	1404	6	0	14	0	26	3234	7.5865383	4.285692346607547	16.047722	0.0	26.0	1760.0	6.9368935	4.108633	20.933714	0.0	3590	3576	3576	1.0384616	20	85	265	532	677	4974	0	316	2020-02-29_155311
125	5000	1404	6	0	14	0	26	3234	7.5865383	4.285692346607547	16.047722	0.0	26.0	1760.0	6.9368935	4.108633	20.933714	0.0	3590	3576	3576	1.0384616	20	85	265	532	677	4974	0	316	2020-02-29_155311
126	5000	1404	6	0	13	0	26	3235	7.457517	4.271813232153915	16.047722	0.0	26.0	1760.0	6.9368935	4.108633	20.933714	0.0	3590	3577	3577	1.0769231	20	85	265	532	677	4974	0	316	2020-02-29_155311
126	5000	1404	6	0	12	0	26	3236	7.0138454	4.236360767004832	16.047722	0.0	26.0	1760.0	6.9368935	4.108633	20.933714	0.0	3590	3578	3578	1.0	20	85	265	532	677	4974	0	316	2020-02-29_155311
126	5000	1403	7	0	11	0	26	3237	7.506418	4.5770341530497225	16.594109	0.0	26.0	1760.0	6.9368935	4.108633	20.933714	0.0	3590	3579	3579	0.96153843	20	85	265	532	677	4974	0	316	2020-02-29_155311
127	5000	1403	6	0	12	0	26	3237	7.506418	4.5770341530497225	16.594109	0.0	26.0	1760.0	6.9368935	4.108633	20.933714	0.0	3591	3579	3579	0.96153843	20	85	265	532	677	4974	0	316	2020-02-29_155311
127	5000	1403	6	0	12	0	25	3237	7.541046	4.667938717541988	16.594109	0.0	25.0	1760.0	6.9368935	4.108633	20.933714	0.0	3591	3579	3579	0.88	20	85	265	532	677	4975	0	317	2020-02-29_155312
127	5000	1403	5	0	12	0	26	3237	7.506694	4.576980187294642	16.594109	0.0	26.0	1760.0	6.9368935	4.108633	20.933714	0.0	3592	3580	3580	0.84615386	20	85	265	532	677	4974	0	317	2020-02-29_155312
128	5000	1403	5	0	11	0	26	3238	7.758308	4.560448172111769	16.594109	0.0	26.0	1760.0	6.9368935	4.108633	20.933714	0.0	3592	3581	3581	0.8076923	20	85	265	532	677	4974	0	317	2020-02-29_155312
128	5000	1403	4	0	12	0	25	3239	7.7404847	4.65356347328345	16.594109	0.0	25.0	1760.0	6.9368935	4.108633	20.933714	0.0	3593	3581	3581	0.8	20	85	265	532	677	4975	0	317	2020-02-29_155312
128	5000	1402	5	0	12	0	25	3239	7.7404847	4.65356347328345	16.594109	0.0	25.0	1760.0	6.9368935	4.108633	20.933714	0.0	3593	3581	3581	0.8	20	85	265	532	677	4975	0	317	2020-02-29_155312
129	5000	1402	5	0	12	0	25	3239	7.7404847	4.65356347328345	16.594109	0.0	25.0	1760.0	6.9368935	4.108633	20.933714	0.0	3593	3581	3581	0.8	20	85	265	532	677	4975	0	317	2020-02-29_155312
129	5000	1402	5	0	12	0	25	3239	7.7404847	4.65356347328345	16.594109	0.0	25.0	1760.0	6.9368935	4.108633	20.933714	0.0	3593	3581	3581	0.8	20	85	265	532	677	4975	0	317	2020-02-29_155312
129	5000	1402	4	0	13	0	24	3240	7.6936774	4.747635905573903	16.594109	0.0	24.0	1760.0	6.9368935	4.108633	20.933714	0.0	3594	3581	3581	0.8333333	20	85	265	532	677	4976	0	317	2020-02-29_155313
130	5000	1402	3	0	13	0	23	3242	8.5546255	4.46461904098797	16.594109	1.3924026	23.0	1760.0	6.9368935	4.108633	20.933714	0.0	3595	3582	3582	0.8695652	20	85	265	532	677	4977	0	317	2020-02-29_155313
130	5000	1402	3	0	13	0	22	3243	8.5525675	4.569671846790918	16.594109	1.3924026	22.0	1760.0	6.9368935	4.108633	20.933714	0.0	3595	3582	3582	0.90909094	20	85	265	532	677	4978	0	317	2020-02-29_155313
130	5000	1402	3	0	12	0	23	3243	8.272937	4.661670985423872	16.594109	1.3924026	23.0	1760.0	6.9368935	4.108633	20.933714	0.0	3595	3583	3583	0.8695652	20	85	265	532	677	4977	0	317	2020-02-29_155313
131	5000	1401	4	0	12	0	23	3243	8.272937	4.661670985423872	16.594109	1.3924026	23.0	1760.0	6.9368935	4.108633	20.933714	0.0	3595	3583	3583	0.8695652	20	85	265	532	677	4977	0	317	2020-02-29_155313
131	5000	1401	4	0	11	0	24	3243	8.324951	4.566319369361698	16.594109	1.3924026	24.0	1760.0	6.9368935	4.108633	20.933714	0.0	3595	3584	3584	0.875	20	85	265	532	677	4976	0	317	2020-02-29_155313
131	5000	1401	4	0	10	0	23	3245	8.25104	4.591367973309589	16.594109	1.3924026	23.0	1760.0	6.9368935	4.108633	20.933714	0.0	3595	3585	3585	0.8695652	20	85	265	532	677	4977	0	317	2020-02-29_155314
132	5000	1401	4	0	10	0	23	3245	8.25104	4.591367973309589	16.594109	1.3924026	23.0	1760.0	6.9368935	4.108633	20.933714	0.0	3595	3585	3585	0.8695652	20	85	265	532	677	4977	0	317	2020-02-29_155314
132	5000	1401	4	0	10	0	21	3246	8.224327	4.252457749539799	16.594109	1.7948151	21.0	1760.0	6.9368935	4.108633	20.933714	0.0	3595	3585	3585	0.85714287	20	85	265	532	677	4979	0	318	2020-02-29_155314
132	5000	1401	4	0	9	0	21	3247	7.5802975	4.026513207355563	16.594109	1.7948151	21.0	1760.0	6.9368935	4.108633	20.933714	0.0	3595	3586	3586	0.85714287	20	85	265	532	677	4979	0	318	2020-02-29_155314
133	5000	1401	4	0	9	0	21	3247	7.5802975	4.026513207355563	16.594109	1.7948151	21.0	1760.0	6.9368935	4.108633	20.933714	0.0	3595	3586	3586	0.85714287	20	85	265	532	677	4979	0	318	2020-02-29_155314
133	5000	1401	4	0	8	0	22	3247	7.5588894	3.930757350406957	16.594109	1.7948151	22.0	1760.0	6.9368935	4.108633	20.933714	0.0	3595	3587	3587	0.8181818	20	85	265	532	677	4978	0	318	2020-02-29_155314
133	5000	1401	4	0	8	0	22	3247	7.5588894	3.930757350406957	16.594109	1.7948151	22.0	1760.0	6.9368935	4.108633	20.933714	0.0	3595	3587	3587	0.8181818	20	85	265	532	677	4978	0	318	2020-02-29_155315
134	5000	1401	4	0	6	0	24	3247	7.697184	3.801599020572819	16.594109	1.7948151	24.0	1760.0	6.9368935	4.108633	20.933714	0.0	3595	3589	3589	0.7916667	20	85	265	532	677	4976	0	318	2020-02-29_155315
134	5000	1400	4	0	6	0	22	3250	7.450749	3.8251720015804263	16.594109	1.7948151	22.0	1760.0	6.9368935	4.108633	20.933714	0.0	3596	3590	3590	0.8181818	20	85	265	532	677	4978	0	318	2020-02-29_155315
134	5000	1400	4	0	6	0	22	3250	7.450749	3.8251720015804263	16.594109	1.7948151	22.0	1760.0	6.9368935	4.108633	20.933714	0.0	3596	3590	3590	0.8181818	20	85	265	532	677	4978	0	318	2020-02-29_155315
135	5000	1400	4	0	6	0	22	3250	7.450749	3.8251720015804263	16.594109	1.7948151	22.0	1760.0	6.9368935	4.108633	20.933714	0.0	3596	3590	3590	0.8181818	20	85	265	532	677	4978	0	318	2020-02-29_155315
135	5000	1400	4	0	6	0	22	3250	7.450749	3.8251720015804263	16.594109	1.7948151	22.0	1760.0	6.9368935	4.108633	20.933714	0.0	3596	3590	3590	0.8181818	20	85	265	532	677	4978	0	318	2020-02-29_155315
135	5000	1399	4	0	7	0	22	3250	7.450749	3.8251720015804263	16.594109	1.7948151	22.0	1760.0	6.9368935	4.108633	20.933714	0.0	3597	3590	3590	0.8181818	20	85	265	532	677	4978	0	318	2020-02-29_155315
136	5000	1399	3	0	8	0	21	3251	7.3938656	3.9100885680721422	16.594109	1.7948151	21.0	1760.0	6.9368935	4.108633	20.933714	0.0	3598	3590	3590	0.7619048	20	85	265	532	677	4979	0	318	2020-02-29_155316
136	5000	1398	4	0	8	0	21	3251	7.3938656	3.9100885680721422	16.594109	1.7948151	21.0	1760.0	6.9368935	4.108633	20.933714	0.0	3598	3590	3590	0.7619048	20	85	265	532	677	4979	0	318	2020-02-29_155316
136	5000	1398	4	0	8	0	21	3251	7.3938656	3.9100885680721422	16.594109	1.7948151	21.0	1760.0	6.9368935	4.108633	20.933714	0.0	3598	3590	3590	0.7619048	20	85	265	532	677	4979	0	318	2020-02-29_155316
137	5000	1398	4	0	7	0	22	3251	7.7360477	4.139647861560764	16.594109	1.7948151	22.0	1760.0	6.9368935	4.108633	20.933714	0.0	3598	3591	3591	0.77272725	20	85	265	532	677	4978	0	318	2020-02-29_155316
137	5000	1398	4	0	7	0	22	3251	7.7360477	4.139647861560764	16.594109	1.7948151	22.0	1760.0	6.9368935	4.108633	20.933714	0.0	3598	3591	3591	0.77272725	20	85	265	532	677	4978	0	318	2020-02-29_155316
137	5000	1397	5	0	6	0	22	3252	7.9301076	3.995698165331082	16.594109	1.7948151	22.0	1760.0	6.9368935	4.108633	20.933714	0.0	3598	3592	3592	0.72727275	20	85	265	532	677	4978	0	318	2020-02-29_155316
138	5000	1397	5	0	6	0	22	3252	7.9301076	3.995698165331082	16.594109	1.7948151	22.0	1760.0	6.9368935	4.108633	20.933714	0.0	3598	3592	3592	0.72727275	20	85	265	532	677	4978	0	318	2020-02-29_155317
138	5000	1397	4	0	6	0	23	3252	7.907388	3.9053513370575166	16.594109	1.7948151	23.0	1760.0	6.9368935	4.108633	20.933714	0.0	3599	3593	3593	0.73913044	20	85	265	532	677	4977	0	318	2020-02-29_155317
138	5000	1397	4	0	6	0	20	3255	8.300488	3.911789651071611	16.594109	2.121048	20.0	1760.0	6.9368935	4.108633	20.933714	0.0	3599	3593	3593	0.7	20	85	265	532	677	4980	0	318	2020-02-29_155317
139	5000	1397	4	0	6	0	20	3255	8.300488	3.911789651071611	16.594109	2.121048	20.0	1760.0	6.9368935	4.108633	20.933714	0.0	3599	3593	3593	0.7	20	85	265	532	677	4980	0	318	2020-02-29_155317
139	5000	1397	4	0	6	0	19	3255	8.188989	3.986197021361994	16.594109	2.121048	19.0	1760.0	6.9368935	4.108633	20.933714	0.0	3599	3593	3593	0.68421054	20	85	265	532	677	4981	0	319	2020-02-29_155317
139	5000	1396	5	0	5	0	19	3256	8.169793	3.9747279044058477	16.594109	2.121048	19.0	1760.0	6.9368935	4.108633	20.933714	0.0	3599	3594	3594	0.68421054	20	85	265	532	677	4981	0	319	2020-02-29_155317
140	5000	1395	6	0	4	0	19	3257	8.136595	3.99223933774136	16.594109	2.121048	19.0	1760.0	6.9368935	4.108633	20.933714	0.0	3599	3595	3595	0.68421054	20	85	265	532	677	4981	0	319	2020-02-29_155317
140	5000	1395	6	0	4	0	18	3258	8.239332	4.082053678168051	16.594109	2.121048	18.0	1760.0	6.9368935	4.108633	20.933714	0.0	3599	3595	3595	0.5555556	20	85	265	532	677	4982	0	319	2020-02-29_155318
140	5000	1394	7	0	4	0	16	3259	8.2586775	4.313479989421607	16.594109	2.121048	16.0	1760.0	6.9368935	4.108633	20.933714	0.0	3599	3595	3595	0.5625	20	85	265	532	677	4984	0	320	2020-02-29_155318
141	5000	1394	7	0	4	0	16	3259	8.2586775	4.313479989421607	16.594109	2.121048	16.0	1760.0	6.9368935	4.108633	20.933714	0.0	3599	3595	3595	0.5625	20	85	265	532	677	4984	0	320	2020-02-29_155318
141	5000	1394	6	0	5	0	16	3259	8.2586775	4.313479989421607	16.594109	2.121048	16.0	1760.0	6.9368935	4.108633	20.933714	0.0	3600	3595	3595	0.5625	20	85	265	532	677	4984	0	320	2020-02-29_155318
141	5000	1394	6	0	5	0	16	3259	8.2586775	4.313479989421607	16.594109	2.121048	16.0	1760.0	6.9368935	4.108633	20.933714	0.0	3600	3595	3595	0.5625	20	85	265	532	677	4984	0	320	2020-02-29_155318
142	5000	1394	6	0	5	0	15	3260	8.579413	4.262816234503372	16.594109	2.121048	15.0	1760.0	6.9368935	4.108633	20.933714	0.0	3600	3595	3595	0.6	20	85	265	532	677	4985	0	320	2020-02-29_155318
142	5000	1394	6	0	5	0	14	3261	8.89102	4.242747233014471	16.594109	2.121048	14.0	1760.0	6.9368935	4.108633	20.933714	0.0	3600	3595	3595	0.5714286	20	85	265	532	677	4986	0	320	2020-02-29_155319
142	5000	1394	5	0	6	0	12	3263	8.029363	3.7996655166382842	14.9218445	2.121048	12.0	1760.0	6.9368935	4.108633	20.933714	0.0	3601	3595	3595	0.5	20	85	265	532	677	4988	0	320	2020-02-29_155319
143	5000	1394	5	0	6	0	12	3263	8.029363	3.7996655166382842	14.9218445	2.121048	12.0	1760.0	6.9368935	4.108633	20.933714	0.0	3601	3595	3595	0.5	20	85	265	532	677	4988	0	320	2020-02-29_155319
143	5000	1394	4	0	7	0	12	3263	8.029363	3.7996655166382842	14.9218445	2.121048	12.0	1760.0	6.9368935	4.108633	20.933714	0.0	3602	3595	3595	0.5	20	85	265	532	677	4988	0	320	2020-02-29_155319
143	5000	1394	4	0	7	0	11	3264	8.566483	3.474627764408195	14.9218445	2.5230942	11.0	1760.0	6.9368935	4.108633	20.933714	0.0	3602	3595	3595	0.54545456	20	85	265	532	677	4989	0	320	2020-02-29_155319
144	5000	1393	5	0	7	0	11	3264	8.566483	3.474627764408195	14.9218445	2.5230942	11.0	1760.0	6.9368935	4.108633	20.933714	0.0	3602	3595	3595	0.54545456	20	85	265	532	677	4989	0	320	2020-02-29_155319
144	5000	1393	5	0	6	0	12	3264	8.955071	3.5759626626320604	14.9218445	2.5230942	12.0	1760.0	6.9368935	4.108633	20.933714	0.0	3602	3596	3596	0.5833333	20	85	265	532	677	4988	0	320	2020-02-29_155319
144	5000	1393	5	0	6	0	12	3264	8.955071	3.5759626626320604	14.9218445	2.5230942	12.0	1760.0	6.9368935	4.108633	20.933714	0.0	3602	3596	3596	0.5833333	20	85	265	532	677	4988	0	320	2020-02-29_155320
145	5000	1393	5	0	6	0	11	3265	9.072008	3.726360195594625	14.9218445	2.5230942	11.0	1760.0	6.9368935	4.108633	20.933714	0.0	3602	3596	3596	0.54545456	20	85	265	532	677	4989	0	320	2020-02-29_155320
145	5000	1393	5	0	6	0	11	3265	9.072008	3.726360195594625	14.9218445	2.5230942	11.0	1760.0	6.9368935	4.108633	20.933714	0.0	3602	3596	3596	0.54545456	20	85	265	532	677	4989	0	320	2020-02-29_155320
145	5000	1393	5	0	5	0	12	3265	8.886317	3.610704845822015	14.9218445	2.5230942	12.0	1760.0	6.9368935	4.108633	20.933714	0.0	3602	3597	3597	0.6666667	20	85	265	532	677	4988	0	320	2020-02-29_155320
146	5000	1393	5	0	4	0	13	3265	8.9110985	3.458141290932069	14.9218445	2.5230942	13.0	1760.0	6.9368935	4.108633	20.933714	0.0	3602	3598	3598	0.61538464	20	85	265	532	677	4987	0	320	2020-02-29_155320
146	5000	1393	5	0	4	0	12	3266	9.443433	3.0045081280963237	14.9218445	5.847183	12.0	1760.0	6.9368935	4.108633	20.933714	0.0	3602	3598	3598	0.5	20	85	265	532	677	4988	0	320	2020-02-29_155320
146	5000	1393	5	0	4	0	12	3266	9.443433	3.0045081280963237	14.9218445	5.847183	12.0	1760.0	6.9368935	4.108633	20.933714	0.0	3602	3598	3598	0.5	20	85	265	532	677	4988	0	320	2020-02-29_155320
147	5000	1393	5	0	4	0	10	3267	9.288078	2.8876821022905483	14.9218445	5.847183	10.0	1760.0	6.9368935	4.108633	20.933714	0.0	3602	3598	3598	0.4	20	85	265	532	677	4990	0	321	2020-02-29_155321
147	5000	1393	5	0	4	0	10	3267	9.288078	2.8876821022905483	14.9218445	5.847183	10.0	1760.0	6.9368935	4.108633	20.933714	0.0	3602	3598	3598	0.4	20	85	265	532	677	4990	0	321	2020-02-29_155321
147	5000	1393	5	0	4	0	10	3267	9.288078	2.8876821022905483	14.9218445	5.847183	10.0	1760.0	6.9368935	4.108633	20.933714	0.0	3602	3598	3598	0.4	20	85	265	532	677	4990	0	321	2020-02-29_155321
148	5000	1393	4	0	5	0	10	3267	9.288078	2.8876821022905483	14.9218445	5.847183	10.0	1760.0	6.9368935	4.108633	20.933714	0.0	3603	3598	3598	0.4	20	85	265	532	677	4990	0	321	2020-02-29_155321
148	5000	1393	3	0	5	0	9	3269	8.549766	3.921939560560184	14.9218445	1.8862457	9.0	1760.0	6.9368935	4.108633	20.933714	0.0	3604	3599	3599	0.6666667	20	85	265	532	677	4991	0	321	2020-02-29_155321
148	5000	1393	2	0	6	0	9	3269	8.549766	3.921939560560184	14.9218445	1.8862457	9.0	1760.0	6.9368935	4.108633	20.933714	0.0	3605	3599	3599	0.6666667	20	85	265	532	677	4991	0	321	2020-02-29_155321
149	5000	1393	2	0	6	0	8	3270	8.729822	4.152772064942194	14.9218445	1.8862457	8.0	1760.0	6.9368935	4.108633	20.933714	0.0	3605	3599	3599	0.75	20	85	265	532	677	4992	0	321	2020-02-29_155322
149	5000	1393	2	0	6	0	8	3270	8.729822	4.152772064942194	14.9218445	1.8862457	8.0	1760.0	6.9368935	4.108633	20.933714	0.0	3605	3599	3599	0.75	20	85	265	532	677	4992	0	321	2020-02-29_155322
149	5000	1392	2	0	7	0	8	3270	8.729822	4.152772064942194	14.9218445	1.8862457	8.0	1760.0	6.9368935	4.108633	20.933714	0.0	3606	3599	3599	0.75	20	85	265	532	677	4992	0	321	2020-02-29_155322
150	5000	1392	2	0	7	0	8	3270	8.729822	4.152772064942194	14.9218445	1.8862457	8.0	1760.0	6.9368935	4.108633	20.933714	0.0	3606	3599	3599	0.75	20	85	265	532	677	4992	0	321	2020-02-29_155322
150	5000	1390	4	0	7	0	7	3271	7.8452477	3.5800412306728915	13.229553	1.8862457	7.0	1760.0	6.9368935	4.108633	20.933714	0.0	3606	3599	3599	0.71428573	20	85	265	532	677	4993	0	321	2020-02-29_155322
150	5000	1390	4	0	7	0	7	3271	7.8452477	3.5800412306728915	13.229553	1.8862457	7.0	1760.0	6.9368935	4.108633	20.933714	0.0	3606	3599	3599	0.71428573	20	85	265	532	677	4993	0	321	2020-02-29_155322
151	5000	1390	3	0	8	0	7	3271	7.8452477	3.5800412306728915	13.229553	1.8862457	7.0	1760.0	6.9368935	4.108633	20.933714	0.0	3607	3599	3599	0.71428573	20	85	265	532	677	4993	0	321	2020-02-29_155322
151	5000	1390	3	0	7	0	8	3271	8.14455	3.4208764138957064	13.229553	1.8862457	8.0	1760.0	6.9368935	4.108633	20.933714	0.0	3607	3600	3600	0.625	20	85	265	532	677	4992	0	321	2020-02-29_155323
151	5000	1390	3	0	7	0	8	3271	8.14455	3.4208764138957064	13.229553	1.8862457	8.0	1760.0	6.9368935	4.108633	20.933714	0.0	3607	3600	3600	0.625	20	85	265	532	677	4992	0	321	2020-02-29_155323
152	5000	1390	3	0	7	0	8	3271	8.14455	3.4208764138957064	13.229553	1.8862457	8.0	1760.0	6.9368935	4.108633	20.933714	0.0	3607	3600	3600	0.625	20	85	265	532	677	4992	0	321	2020-02-29_155323
152	5000	1390	3	0	7	0	8	3271	8.14455	3.4208764138957064	13.229553	1.8862457	8.0	1760.0	6.9368935	4.108633	20.933714	0.0	3607	3600	3600	0.625	20	85	265	532	677	4992	0	321	2020-02-29_155323
152	5000	1390	3	0	6	0	8	3272	7.207015	3.771213421010416	13.229553	1.8862457	8.0	1760.0	6.9368935	4.108633	20.933714	0.0	3607	3601	3601	0.625	20	85	265	532	677	4992	0	321	2020-02-29_155323
153	5000	1390	3	0	6	0	8	3272	7.207015	3.771213421010416	13.229553	1.8862457	8.0	1760.0	6.9368935	4.108633	20.933714	0.0	3607	3601	3601	0.625	20	85	265	532	677	4992	0	321	2020-02-29_155323
153	5000	1390	3	0	5	0	9	3272	7.011092	3.5762780099283216	13.229553	1.8862457	9.0	1760.0	6.9368935	4.108633	20.933714	0.0	3607	3602	3602	0.5555556	20	85	265	532	677	4991	0	321	2020-02-29_155323
153	5000	1390	3	0	5	0	9	3272	7.011092	3.5762780099283216	13.229553	1.8862457	9.0	1760.0	6.9368935	4.108633	20.933714	0.0	3607	3602	3602	0.5555556	20	85	265	532	677	4991	0	321	2020-02-29_155324
154	5000	1390	3	0	5	0	9	3272	7.011092	3.5762780099283216	13.229553	1.8862457	9.0	1760.0	6.9368935	4.108633	20.933714	0.0	3607	3602	3602	0.5555556	20	85	265	532	677	4991	0	321	2020-02-29_155324
154	5000	1389	4	0	5	0	9	3272	7.011092	3.5762780099283216	13.229553	1.8862457	9.0	1760.0	6.9368935	4.108633	20.933714	0.0	3607	3602	3602	0.5555556	20	85	265	532	677	4991	0	321	2020-02-29_155324
154	5000	1389	4	0	5	0	8	3273	7.0015297	3.823078799988995	13.229553	1.8862457	8.0	1760.0	6.9368935	4.108633	20.933714	0.0	3607	3602	3602	0.625	20	85	265	532	677	4992	0	321	2020-02-29_155324
155	5000	1389	4	0	5	0	8	3273	7.0015297	3.823078799988995	13.229553	1.8862457	8.0	1760.0	6.9368935	4.108633	20.933714	0.0	3607	3602	3602	0.625	20	85	265	532	677	4992	0	321	2020-02-29_155324
155	5000	1389	4	0	5	0	7	3274	6.9435263	4.125593431730813	13.229553	1.8862457	7.0	1760.0	6.9368935	4.108633	20.933714	0.0	3607	3602	3602	0.5714286	20	85	265	532	677	4993	0	321	2020-02-29_155324
155	5000	1389	4	0	5	0	7	3274	6.9435263	4.125593431730813	13.229553	1.8862457	7.0	1760.0	6.9368935	4.108633	20.933714	0.0	3607	3602	3602	0.5714286	20	85	265	532	677	4993	0	321	2020-02-29_155324
156	5000	1389	3	0	6	0	7	3274	6.9435263	4.125593431730813	13.229553	1.8862457	7.0	1760.0	6.9368935	4.108633	20.933714	0.0	3608	3602	3602	0.5714286	20	85	265	532	677	4993	0	321	2020-02-29_155325
156	5000	1389	3	0	6	0	7	3274	6.9435263	4.125593431730813	13.229553	1.8862457	7.0	1760.0	6.9368935	4.108633	20.933714	0.0	3608	3602	3602	0.5714286	20	85	265	532	677	4993	0	321	2020-02-29_155325
156	5000	1389	3	0	6	0	7	3274	6.9435263	4.125593431730813	13.229553	1.8862457	7.0	1760.0	6.9368935	4.108633	20.933714	0.0	3608	3602	3602	0.5714286	20	85	265	532	677	4993	0	321	2020-02-29_155325
157	5000	1389	3	0	6	0	6	3275	7.12625	4.488225367159178	13.229553	1.8862457	6.0	1760.0	6.9368935	4.108633	20.933714	0.0	3608	3602	3602	0.6666667	20	85	265	532	677	4994	0	321	2020-02-29_155325
157	5000	1389	3	0	6	0	6	3275	7.12625	4.488225367159178	13.229553	1.8862457	6.0	1760.0	6.9368935	4.108633	20.933714	0.0	3608	3602	3602	0.6666667	20	85	265	532	677	4994	0	321	2020-02-29_155325
157	5000	1389	3	0	6	0	6	3275	7.12625	4.488225367159178	13.229553	1.8862457	6.0	1760.0	6.9368935	4.108633	20.933714	0.0	3608	3602	3602	0.6666667	20	85	265	532	677	4994	0	321	2020-02-29_155325
158	5000	1389	2	0	6	0	7	3275	7.2143826	4.103800310284887	13.229553	1.8862457	7.0	1760.0	6.9368935	4.108633	20.933714	0.0	3609	3603	3603	0.71428573	20	85	265	532	677	4993	0	321	2020-02-29_155326
158	5000	1389	2	0	5	0	8	3275	7.2670546	3.802300615067961	13.229553	1.8862457	8.0	1760.0	6.9368935	4.108633	20.933714	0.0	3609	3604	3604	0.75	20	85	265	532	677	4992	0	321	2020-02-29_155326
158	5000	1389	2	0	4	0	9	3275	6.958483	3.675220799462896	13.229553	1.8862457	9.0	1760.0	6.9368935	4.108633	20.933714	0.0	3609	3605	3605	0.7777778	20	85	265	532	677	4991	0	321	2020-02-29_155326
159	5000	1389	1	0	5	0	9	3275	6.958483	3.675220799462896	13.229553	1.8862457	9.0	1760.0	6.9368935	4.108633	20.933714	0.0	3610	3605	3605	0.7777778	20	85	265	532	677	4991	0	321	2020-02-29_155326
159	5000	1389	1	0	5	0	8	3276	6.1745996	3.0193630630614114	10.23967	1.8862457	8.0	1760.0	6.9368935	4.108633	20.933714	0.0	3610	3605	3605	0.75	20	85	265	532	677	4992	0	321	2020-02-29_155326
159	5000	1389	1	0	4	0	9	3276	7.0362453	3.8286927094191276	13.929413	1.8862457	9.0	1760.0	6.9368935	4.108633	20.933714	0.0	3610	3606	3606	0.6666667	20	85	265	532	677	4991	0	321	2020-02-29_155326
160	5000	1389	1	0	4	0	9	3276	7.0362453	3.8286927094191276	13.929413	1.8862457	9.0	1760.0	6.9368935	4.108633	20.933714	0.0	3610	3606	3606	0.6666667	20	85	265	532	677	4991	0	321	2020-02-29_155326
160	5000	1388	2	0	4	0	9	3276	7.0362453	3.8286927094191276	13.929413	1.8862457	9.0	1760.0	6.9368935	4.108633	20.933714	0.0	3610	3606	3606	0.6666667	20	85	265	532	677	4991	0	321	2020-02-29_155327
160	5000	1387	3	0	4	0	9	3276	7.0362453	3.8286927094191276	13.929413	1.8862457	9.0	1760.0	6.9368935	4.108633	20.933714	0.0	3610	3606	3606	0.6666667	20	85	265	532	677	4991	0	321	2020-02-29_155327
161	5000	1387	3	0	3	0	10	3276	7.9771676	4.677976572539929	16.445465	1.8862457	10.0	1760.0	6.9368935	4.108633	20.933714	0.0	3610	3607	3607	0.6	20	85	265	532	677	4990	0	321	2020-02-29_155327
161	5000	1387	3	0	3	0	10	3276	7.9771676	4.677976572539929	16.445465	1.8862457	10.0	1760.0	6.9368935	4.108633	20.933714	0.0	3610	3607	3607	0.6	20	85	265	532	677	4990	0	321	2020-02-29_155327
161	5000	1387	3	0	3	0	10	3276	7.9771676	4.677976572539929	16.445465	1.8862457	10.0	1760.0	6.9368935	4.108633	20.933714	0.0	3610	3607	3607	0.6	20	85	265	532	677	4990	0	321	2020-02-29_155327
162	5000	1387	3	0	3	0	10	3276	7.9771676	4.677976572539929	16.445465	1.8862457	10.0	1760.0	6.9368935	4.108633	20.933714	0.0	3610	3607	3607	0.6	20	85	265	532	677	4990	0	321	2020-02-29_155327
162	5000	1387	3	0	3	0	9	3277	7.840356	4.940478235486166	16.445465	1.8862457	9.0	1760.0	6.9368935	4.108633	20.933714	0.0	3610	3607	3607	0.6666667	20	85	265	532	677	4991	0	321	2020-02-29_155327
162	5000	1387	3	0	3	0	9	3277	7.840356	4.940478235486166	16.445465	1.8862457	9.0	1760.0	6.9368935	4.108633	20.933714	0.0	3610	3607	3607	0.6666667	20	85	265	532	677	4991	0	321	2020-02-29_155328
163	5000	1387	3	0	3	0	9	3277	7.840356	4.940478235486166	16.445465	1.8862457	9.0	1760.0	6.9368935	4.108633	20.933714	0.0	3610	3607	3607	0.6666667	20	85	265	532	677	4991	0	321	2020-02-29_155328
163	5000	1387	3	0	3	0	8	3278	7.5404415	5.193269210210624	16.445465	1.8862457	8.0	1760.0	6.9368935	4.108633	20.933714	0.0	3610	3607	3607	0.75	20	85	265	532	677	4992	0	321	2020-02-29_155328
163	5000	1387	3	0	3	0	7	3279	8.348184	5.037413997247307	16.445465	2.7498474	7.0	1760.0	6.9368935	4.108633	20.933714	0.0	3610	3607	3607	0.5714286	20	85	265	532	677	4993	0	321	2020-02-29_155328
164	5000	1387	3	0	3	0	7	3279	8.348184	5.037413997247307	16.445465	2.7498474	7.0	1760.0	6.9368935	4.108633	20.933714	0.0	3610	3607	3607	0.5714286	20	85	265	532	677	4993	0	321	2020-02-29_155328
164	5000	1386	4	0	3	0	7	3279	8.348184	5.037413997247307	16.445465	2.7498474	7.0	1760.0	6.9368935	4.108633	20.933714	0.0	3610	3607	3607	0.5714286	20	85	265	532	677	4993	0	321	2020-02-29_155328
164	5000	1386	4	0	3	0	7	3279	8.348184	5.037413997247307	16.445465	2.7498474	7.0	1760.0	6.9368935	4.108633	20.933714	0.0	3610	3607	3607	0.5714286	20	85	265	532	677	4993	0	321	2020-02-29_155329
165	5000	1386	4	0	3	0	7	3279	8.348184	5.037413997247307	16.445465	2.7498474	7.0	1760.0	6.9368935	4.108633	20.933714	0.0	3610	3607	3607	0.5714286	20	85	265	532	677	4993	0	321	2020-02-29_155329
165	5000	1386	4	0	3	0	6	3280	9.2812395	4.810162657844522	16.445465	4.489914	6.0	1760.0	6.9368935	4.108633	20.933714	0.0	3610	3607	3607	0.5	20	85	265	532	677	4994	0	321	2020-02-29_155329
165	5000	1386	4	0	3	0	6	3280	9.2812395	4.810162657844522	16.445465	4.489914	6.0	1760.0	6.9368935	4.108633	20.933714	0.0	3610	3607	3607	0.5	20	85	265	532	677	4994	0	321	2020-02-29_155329
166	5000	1386	4	0	2	0	7	3280	8.813285	4.562264841368603	16.445465	4.489914	7.0	1760.0	6.9368935	4.108633	20.933714	0.0	3610	3608	3608	0.5714286	20	85	265	532	677	4993	0	321	2020-02-29_155329
166	5000	1386	4	0	2	0	7	3280	8.813285	4.562264841368603	16.445465	4.489914	7.0	1760.0	6.9368935	4.108633	20.933714	0.0	3610	3608	3608	0.5714286	20	85	265	532	677	4993	0	321	2020-02-29_155330
166	5000	1386	4	0	2	0	7	3280	8.813285	4.562264841368603	16.445465	4.489914	7.0	1760.0	6.9368935	4.108633	20.933714	0.0	3610	3608	3608	0.5714286	20	85	265	532	677	4993	0	321	2020-02-29_155330
167	5000	1386	4	0	2	0	6	3281	9.374881	4.725234269081807	16.445465	4.489914	6.0	1760.0	6.9368935	4.108633	20.933714	0.0	3610	3608	3608	0.6666667	20	85	265	532	677	4994	0	321	2020-02-29_155330
167	5000	1386	4	0	2	0	6	3281	9.374881	4.725234269081807	16.445465	4.489914	6.0	1760.0	6.9368935	4.108633	20.933714	0.0	3610	3608	3608	0.6666667	20	85	265	532	677	4994	0	321	2020-02-29_155330
167	5000	1386	2	0	4	0	6	3281	9.374881	4.725234269081807	16.445465	4.489914	6.0	1760.0	6.9368935	4.108633	20.933714	0.0	3612	3608	3608	0.6666667	20	85	265	532	677	4994	0	321	2020-02-29_155330
168	5000	1386	2	0	3	0	7	3281	9.117918	4.366776940115737	16.445465	4.489914	7.0	1760.0	6.9368935	4.108633	20.933714	0.0	3612	3609	3609	0.71428573	20	85	265	532	677	4993	0	321	2020-02-29_155330
168	5000	1386	2	0	3	0	7	3281	9.117918	4.366776940115737	16.445465	4.489914	7.0	1760.0	6.9368935	4.108633	20.933714	0.0	3612	3609	3609	0.71428573	20	85	265	532	677	4993	0	321	2020-02-29_155330
168	5000	1386	2	0	3	0	7	3281	9.117918	4.366776940115737	16.445465	4.489914	7.0	1760.0	6.9368935	4.108633	20.933714	0.0	3612	3609	3609	0.71428573	20	85	265	532	677	4993	0	321	2020-02-29_155331
169	5000	1386	2	0	2	0	8	3281	9.031815	4.050178269595418	16.445465	4.489914	8.0	1760.0	6.9368935	4.108633	20.933714	0.0	3612	3610	3610	0.875	20	85	265	532	677	4992	0	321	2020-02-29_155331
169	5000	1386	2	0	2	0	8	3281	9.031815	4.050178269595418	16.445465	4.489914	8.0	1760.0	6.9368935	4.108633	20.933714	0.0	3612	3610	3610	0.875	20	85	265	532	677	4992	0	321	2020-02-29_155331
169	5000	1386	2	0	2	0	8	3281	9.031815	4.050178269595418	16.445465	4.489914	8.0	1760.0	6.9368935	4.108633	20.933714	0.0	3612	3610	3610	0.875	20	85	265	532	677	4992	0	321	2020-02-29_155331
170	5000	1386	2	0	2	0	8	3281	9.031815	4.050178269595418	16.445465	4.489914	8.0	1760.0	6.9368935	4.108633	20.933714	0.0	3612	3610	3610	0.875	20	85	265	532	677	4992	0	321	2020-02-29_155331
170	5000	1386	2	0	2	0	8	3281	9.031815	4.050178269595418	16.445465	4.489914	8.0	1760.0	6.9368935	4.108633	20.933714	0.0	3612	3610	3610	0.875	20	85	265	532	677	4992	0	321	2020-02-29_155331
170	5000	1386	2	0	2	0	7	3282	9.215905	4.338390749183681	16.445465	4.489914	7.0	1760.0	6.9368935	4.108633	20.933714	0.0	3612	3610	3610	0.85714287	20	85	265	532	677	4993	0	321	2020-02-29_155331
171	5000	1386	2	0	2	0	7	3282	9.215905	4.338390749183681	16.445465	4.489914	7.0	1760.0	6.9368935	4.108633	20.933714	0.0	3612	3610	3610	0.85714287	20	85	265	532	677	4993	0	321	2020-02-29_155332
171	5000	1386	2	0	2	0	7	3282	9.215905	4.338390749183681	16.445465	4.489914	7.0	1760.0	6.9368935	4.108633	20.933714	0.0	3612	3610	3610	0.85714287	20	85	265	532	677	4993	0	321	2020-02-29_155332
171	5000	1386	2	0	2	0	7	3282	9.215905	4.338390749183681	16.445465	4.489914	7.0	1760.0	6.9368935	4.108633	20.933714	0.0	3612	3610	3610	0.85714287	20	85	265	532	677	4993	0	321	2020-02-29_155332
172	5000	1386	2	0	2	0	6	3283	10.003571	4.168268480758592	16.445465	6.005554	6.0	1760.0	6.9368935	4.108633	20.933714	0.0	3612	3610	3610	0.8333333	20	85	265	532	677	4994	0	321	2020-02-29_155332
172	5000	1386	2	0	2	0	6	3283	10.003571	4.168268480758592	16.445465	6.005554	6.0	1760.0	6.9368935	4.108633	20.933714	0.0	3612	3610	3610	0.8333333	20	85	265	532	677	4994	0	321	2020-02-29_155332
172	5000	1386	2	0	2	0	6	3283	10.003571	4.168268480758592	16.445465	6.005554	6.0	1760.0	6.9368935	4.108633	20.933714	0.0	3612	3610	3610	0.8333333	20	85	265	532	677	4994	0	321	2020-02-29_155332
173	5000	1386	1	0	3	0	6	3283	10.003571	4.168268480758592	16.445465	6.005554	6.0	1760.0	6.9368935	4.108633	20.933714	0.0	3613	3610	3610	0.8333333	20	85	265	532	677	4994	0	321	2020-02-29_155332
173	5000	1386	1	0	3	0	6	3283	10.003571	4.168268480758592	16.445465	6.005554	6.0	1760.0	6.9368935	4.108633	20.933714	0.0	3613	3610	3610	0.8333333	20	85	265	532	677	4994	0	321	2020-02-29_155333
173	5000	1386	1	0	3	0	6	3283	10.003571	4.168268480758592	16.445465	6.005554	6.0	1760.0	6.9368935	4.108633	20.933714	0.0	3613	3610	3610	0.8333333	20	85	265	532	677	4994	0	321	2020-02-29_155333
174	5000	1386	1	0	3	0	6	3283	10.003571	4.168268480758592	16.445465	6.005554	6.0	1760.0	6.9368935	4.108633	20.933714	0.0	3613	3610	3610	0.8333333	20	85	265	532	677	4994	0	321	2020-02-29_155333
174	5000	1386	1	0	3	0	6	3283	10.003571	4.168268480758592	16.445465	6.005554	6.0	1760.0	6.9368935	4.108633	20.933714	0.0	3613	3610	3610	0.8333333	20	85	265	532	677	4994	0	321	2020-02-29_155333
174	5000	1386	1	0	3	0	5	3284	9.218402	4.134538200081079	16.445465	6.005554	5.0	1760.0	6.9368935	4.108633	20.933714	0.0	3613	3610	3610	1.0	20	85	265	532	677	4995	0	321	2020-02-29_155333
175	5000	1385	1	0	4	0	4	3285	9.614063	4.663570716783904	16.445465	6.005554	4.0	1760.0	6.9368935	4.108633	20.933714	0.0	3614	3610	3610	1.0	20	85	265	532	677	4996	0	321	2020-02-29_155333
175	5000	1384	2	0	4	0	4	3285	9.614063	4.663570716783904	16.445465	6.005554	4.0	1760.0	6.9368935	4.108633	20.933714	0.0	3614	3610	3610	1.0	20	85	265	532	677	4996	0	321	2020-02-29_155333
175	5000	1384	1	0	5	0	4	3285	9.614063	4.663570716783904	16.445465	6.005554	4.0	1760.0	6.9368935	4.108633	20.933714	0.0	3615	3610	3610	1.0	20	85	265	532	677	4996	0	321	2020-02-29_155334
176	5000	1384	1	0	5	0	4	3285	9.614063	4.663570716783904	16.445465	6.005554	4.0	1760.0	6.9368935	4.108633	20.933714	0.0	3615	3610	3610	1.0	20	85	265	532	677	4996	0	321	2020-02-29_155334
176	5000	1384	1	0	5	0	4	3285	9.614063	4.663570716783904	16.445465	6.005554	4.0	1760.0	6.9368935	4.108633	20.933714	0.0	3615	3610	3610	1.0	20	85	265	532	677	4996	0	321	2020-02-29_155334
176	5000	1384	1	0	5	0	4	3285	9.614063	4.663570716783904	16.445465	6.005554	4.0	1760.0	6.9368935	4.108633	20.933714	0.0	3615	3610	3610	1.0	20	85	265	532	677	4996	0	321	2020-02-29_155334
177	5000	1384	1	0	5	0	4	3285	9.614063	4.663570716783904	16.445465	6.005554	4.0	1760.0	6.9368935	4.108633	20.933714	0.0	3615	3610	3610	1.0	20	85	265	532	677	4996	0	321	2020-02-29_155334
177	5000	1384	1	0	5	0	4	3285	9.614063	4.663570716783904	16.445465	6.005554	4.0	1760.0	6.9368935	4.108633	20.933714	0.0	3615	3610	3610	1.0	20	85	265	532	677	4996	0	321	2020-02-29_155334
177	5000	1384	1	0	3	0	6	3285	9.773053	4.088611202094135	16.445465	6.005554	6.0	1760.0	6.9368935	4.108633	20.933714	0.0	3615	3612	3612	0.8333333	20	85	265	532	677	4994	0	321	2020-02-29_155335
178	5000	1383	2	0	3	0	6	3285	9.773053	4.088611202094135	16.445465	6.005554	6.0	1760.0	6.9368935	4.108633	20.933714	0.0	3615	3612	3612	0.8333333	20	85	265	532	677	4994	0	321	2020-02-29_155335
178	5000	1383	2	0	3	0	6	3285	9.773053	4.088611202094135	16.445465	6.005554	6.0	1760.0	6.9368935	4.108633	20.933714	0.0	3615	3612	3612	0.8333333	20	85	265	532	677	4994	0	321	2020-02-29_155335
178	5000	1383	2	0	3	0	5	3286	8.438571	2.7458341429674946	13.093842	6.005554	5.0	1760.0	6.9368935	4.108633	20.933714	0.0	3615	3612	3612	1.0	20	85	265	532	677	4995	0	321	2020-02-29_155335
179	5000	1383	2	0	3	0	5	3286	8.438571	2.7458341429674946	13.093842	6.005554	5.0	1760.0	6.9368935	4.108633	20.933714	0.0	3615	3612	3612	1.0	20	85	265	532	677	4995	0	321	2020-02-29_155335
179	5000	1383	2	0	3	0	5	3286	8.438571	2.7458341429674946	13.093842	6.005554	5.0	1760.0	6.9368935	4.108633	20.933714	0.0	3615	3612	3612	1.0	20	85	265	532	677	4995	0	321	2020-02-29_155336
179	5000	1382	3	0	3	0	5	3286	8.438571	2.7458341429674946	13.093842	6.005554	5.0	1760.0	6.9368935	4.108633	20.933714	0.0	3615	3612	3612	1.0	20	85	265	532	677	4995	0	321	2020-02-29_155336
180	5000	1382	3	0	3	0	5	3286	8.438571	2.7458341429674946	13.093842	6.005554	5.0	1760.0	6.9368935	4.108633	20.933714	0.0	3615	3612	3612	1.0	20	85	265	532	677	4995	0	321	2020-02-29_155336
180	5000	1382	3	0	3	0	5	3286	8.438571	2.7458341429674946	13.093842	6.005554	5.0	1760.0	6.9368935	4.108633	20.933714	0.0	3615	3612	3612	1.0	20	85	265	532	677	4995	0	321	2020-02-29_155336
180	5000	1382	3	0	3	0	5	3286	8.438571	2.7458341429674946	13.093842	6.005554	5.0	1760.0	6.9368935	4.108633	20.933714	0.0	3615	3612	3612	1.0	20	85	265	532	677	4995	0	321	2020-02-29_155336
181	5000	1382	3	0	3	0	5	3286	8.438571	2.7458341429674946	13.093842	6.005554	5.0	1760.0	6.9368935	4.108633	20.933714	0.0	3615	3612	3612	1.0	20	85	265	532	677	4995	0	321	2020-02-29_155336
181	5000	1382	3	0	3	0	5	3286	8.438571	2.7458341429674946	13.093842	6.005554	5.0	1760.0	6.9368935	4.108633	20.933714	0.0	3615	3612	3612	1.0	20	85	265	532	677	4995	0	321	2020-02-29_155337
181	5000	1382	3	0	3	0	5	3286	8.438571	2.7458341429674946	13.093842	6.005554	5.0	1760.0	6.9368935	4.108633	20.933714	0.0	3615	3612	3612	1.0	20	85	265	532	677	4995	0	321	2020-02-29_155337
182	5000	1382	3	0	3	0	4	3287	9.046825	2.754327317100595	13.093842	7.0882263	4.0	1760.0	6.9368935	4.108633	20.933714	0.0	3615	3612	3612	1.0	20	85	265	532	677	4996	0	321	2020-02-29_155337
182	5000	1382	3	0	3	0	4	3287	9.046825	2.754327317100595	13.093842	7.0882263	4.0	1760.0	6.9368935	4.108633	20.933714	0.0	3615	3612	3612	1.0	20	85	265	532	677	4996	0	321	2020-02-29_155337
182	5000	1381	4	0	3	0	4	3287	9.046825	2.754327317100595	13.093842	7.0882263	4.0	1760.0	6.9368935	4.108633	20.933714	0.0	3615	3612	3612	1.0	20	85	265	532	677	4996	0	321	2020-02-29_155337
183	5000	1381	4	0	2	0	5	3287	9.684949	2.779522562949975	13.093842	7.0882263	5.0	1760.0	6.9368935	4.108633	20.933714	0.0	3615	3613	3613	1.2	20	85	265	532	677	4995	0	321	2020-02-29_155337
183	5000	1381	3	0	3	0	5	3287	9.684949	2.779522562949975	13.093842	7.0882263	5.0	1760.0	6.9368935	4.108633	20.933714	0.0	3616	3613	3613	1.2	20	85	265	532	677	4995	0	321	2020-02-29_155337
183	5000	1380	3	0	4	0	5	3287	9.684949	2.779522562949975	13.093842	7.0882263	5.0	1760.0	6.9368935	4.108633	20.933714	0.0	3617	3613	3613	1.2	20	85	265	532	677	4995	0	321	2020-02-29_155338
184	5000	1380	3	0	4	0	4	3288	10.212151	2.906552698922517	13.093842	7.0882263	4.0	1760.0	6.9368935	4.108633	20.933714	0.0	3617	3613	3613	1.25	20	85	265	532	677	4996	0	321	2020-02-29_155338
184	5000	1380	3	0	4	0	4	3288	10.212151	2.906552698922517	13.093842	7.0882263	4.0	1760.0	6.9368935	4.108633	20.933714	0.0	3617	3613	3613	1.25	20	85	265	532	677	4996	0	321	2020-02-29_155338
184	5000	1380	3	0	4	0	4	3288	10.212151	2.906552698922517	13.093842	7.0882263	4.0	1760.0	6.9368935	4.108633	20.933714	0.0	3617	3613	3613	1.25	20	85	265	532	677	4996	0	321	2020-02-29_155338
185	5000	1380	3	0	3	0	5	3288	10.301123	2.5249985156668653	13.093842	7.0882263	5.0	1760.0	6.9368935	4.108633	20.933714	0.0	3617	3614	3614	1.0	20	85	265	532	677	4995	0	321	2020-02-29_155338
185	5000	1380	3	0	2	0	6	3288	8.58427	4.773470065291433	13.093842	0.0	6.0	1760.0	6.9368935	4.108633	20.933714	0.0	3617	3615	3615	1.1666666	20	85	265	532	677	4994	0	321	2020-02-29_155338
185	5000	1380	3	0	2	0	6	3288	8.58427	4.773470065291433	13.093842	0.0	6.0	1760.0	6.9368935	4.108633	20.933714	0.0	3617	3615	3615	1.1666666	20	85	265	532	677	4994	0	321	2020-02-29_155338
186	5000	1379	4	0	2	0	6	3288	8.58427	4.773470065291433	13.093842	0.0	6.0	1760.0	6.9368935	4.108633	20.933714	0.0	3617	3615	3615	1.1666666	20	85	265	532	677	4994	0	321	2020-02-29_155339
186	5000	1379	4	0	2	0	6	3288	8.58427	4.773470065291433	13.093842	0.0	6.0	1760.0	6.9368935	4.108633	20.933714	0.0	3617	3615	3615	1.1666666	20	85	265	532	677	4994	0	321	2020-02-29_155339
186	5000	1379	4	0	2	0	5	3289	8.615305	5.336225063456043	13.093842	0.0	5.0	1760.0	6.9368935	4.108633	20.933714	0.0	3617	3615	3615	1.0	20	85	265	532	677	4995	0	321	2020-02-29_155339
187	5000	1378	5	0	2	0	5	3289	8.615305	5.336225063456043	13.093842	0.0	5.0	1760.0	6.9368935	4.108633	20.933714	0.0	3617	3615	3615	1.0	20	85	265	532	677	4995	0	321	2020-02-29_155339
187	5000	1378	4	0	3	0	5	3289	8.615305	5.336225063456043	13.093842	0.0	5.0	1760.0	6.9368935	4.108633	20.933714	0.0	3618	3615	3615	1.0	20	85	265	532	677	4995	0	321	2020-02-29_155339
187	5000	1378	4	0	3	0	5	3289	8.615305	5.336225063456043	13.093842	0.0	5.0	1760.0	6.9368935	4.108633	20.933714	0.0	3618	3615	3615	1.0	20	85	265	532	677	4995	0	321	2020-02-29_155339
188	5000	1377	5	0	3	0	5	3289	8.615305	5.336225063456043	13.093842	0.0	5.0	1760.0	6.9368935	4.108633	20.933714	0.0	3618	3615	3615	1.0	20	85	265	532	677	4995	0	321	2020-02-29_155339
188	5000	1377	5	0	3	0	5	3289	8.615305	5.336225063456043	13.093842	0.0	5.0	1760.0	6.9368935	4.108633	20.933714	0.0	3618	3615	3615	1.0	20	85	265	532	677	4995	0	321	2020-02-29_155340
188	5000	1377	5	0	3	0	5	3289	8.615305	5.336225063456043	13.093842	0.0	5.0	1760.0	6.9368935	4.108633	20.933714	0.0	3618	3615	3615	1.0	20	85	265	532	677	4995	0	321	2020-02-29_155340
189	5000	1376	6	0	3	0	5	3289	8.615305	5.336225063456043	13.093842	0.0	5.0	1760.0	6.9368935	4.108633	20.933714	0.0	3618	3615	3615	1.0	20	85	265	532	677	4995	0	321	2020-02-29_155340
189	5000	1376	6	0	3	0	5	3289	8.615305	5.336225063456043	13.093842	0.0	5.0	1760.0	6.9368935	4.108633	20.933714	0.0	3618	3615	3615	1.0	20	85	265	532	677	4995	0	321	2020-02-29_155340
189	5000	1376	6	0	3	0	5	3289	8.615305	5.336225063456043	13.093842	0.0	5.0	1760.0	6.9368935	4.108633	20.933714	0.0	3618	3615	3615	1.0	20	85	265	532	677	4995	0	321	2020-02-29_155340
190	5000	1376	6	0	3	0	5	3289	8.615305	5.336225063456043	13.093842	0.0	5.0	1760.0	6.9368935	4.108633	20.933714	0.0	3618	3615	3615	1.0	20	85	265	532	677	4995	0	321	2020-02-29_155340
190	5000	1376	6	0	3	0	4	3290	8.997074	6.0823849848963185	13.093842	0.0	4.0	1760.0	6.9368935	4.108633	20.933714	0.0	3618	3615	3615	1.0	20	85	265	532	677	4996	0	321	2020-02-29_155340
190	5000	1376	6	0	3	0	4	3290	8.997074	6.0823849848963185	13.093842	0.0	4.0	1760.0	6.9368935	4.108633	20.933714	0.0	3618	3615	3615	1.0	20	85	265	532	677	4996	0	321	2020-02-29_155341
191	5000	1376	4	0	5	0	4	3290	8.997074	6.0823849848963185	13.093842	0.0	4.0	1760.0	6.9368935	4.108633	20.933714	0.0	3620	3615	3615	1.0	20	85	265	532	677	4996	0	321	2020-02-29_155341
191	5000	1376	4	0	5	0	4	3290	8.997074	6.0823849848963185	13.093842	0.0	4.0	1760.0	6.9368935	4.108633	20.933714	0.0	3620	3615	3615	1.0	20	85	265	532	677	4996	0	321	2020-02-29_155341
191	5000	1376	4	0	5	0	4	3290	8.997074	6.0823849848963185	13.093842	0.0	4.0	1760.0	6.9368935	4.108633	20.933714	0.0	3620	3615	3615	1.0	20	85	265	532	677	4996	0	321	2020-02-29_155341
192	5000	1376	4	0	5	0	4	3290	8.997074	6.0823849848963185	13.093842	0.0	4.0	1760.0	6.9368935	4.108633	20.933714	0.0	3620	3615	3615	1.0	20	85	265	532	677	4996	0	321	2020-02-29_155341
192	5000	1376	4	0	5	0	4	3290	8.997074	6.0823849848963185	13.093842	0.0	4.0	1760.0	6.9368935	4.108633	20.933714	0.0	3620	3615	3615	1.0	20	85	265	532	677	4996	0	321	2020-02-29_155341
192	5000	1375	5	0	5	0	4	3290	8.997074	6.0823849848963185	13.093842	0.0	4.0	1760.0	6.9368935	4.108633	20.933714	0.0	3620	3615	3615	1.0	20	85	265	532	677	4996	0	321	2020-02-29_155341
193	5000	1375	5	0	5	0	4	3290	8.997074	6.0823849848963185	13.093842	0.0	4.0	1760.0	6.9368935	4.108633	20.933714	0.0	3620	3615	3615	1.0	20	85	265	532	677	4996	0	321	2020-02-29_155342
193	5000	1375	5	0	4	0	5	3290	8.863446	5.2759681789430575	13.093842	0.0	5.0	1760.0	6.9368935	4.108633	20.933714	0.0	3620	3616	3616	1.0	20	85	265	532	677	4995	0	321	2020-02-29_155342
193	5000	1375	4	0	4	0	5	3291	7.3398833	4.829997171910565	12.237442	0.0	5.0	1760.0	6.9368935	4.108633	20.933714	0.0	3621	3617	3617	1.6	20	85	265	532	677	4995	0	321	2020-02-29_155342
194	5000	1375	4	0	4	0	5	3291	7.3398833	4.829997171910565	12.237442	0.0	5.0	1760.0	6.9368935	4.108633	20.933714	0.0	3621	3617	3617	1.6	20	85	265	532	677	4995	0	321	2020-02-29_155342
194	5000	1375	4	0	4	0	5	3291	7.3398833	4.829997171910565	12.237442	0.0	5.0	1760.0	6.9368935	4.108633	20.933714	0.0	3621	3617	3617	1.6	20	85	265	532	677	4995	0	321	2020-02-29_155342
194	5000	1375	4	0	4	0	5	3291	7.3398833	4.829997171910565	12.237442	0.0	5.0	1760.0	6.9368935	4.108633	20.933714	0.0	3621	3617	3617	1.6	20	85	265	532	677	4995	0	321	2020-02-29_155342
195	5000	1375	4	0	4	0	5	3291	7.3398833	4.829997171910565	12.237442	0.0	5.0	1760.0	6.9368935	4.108633	20.933714	0.0	3621	3617	3617	1.6	20	85	265	532	677	4995	0	321	2020-02-29_155342
195	5000	1375	4	0	4	0	5	3291	7.3398833	4.829997171910565	12.237442	0.0	5.0	1760.0	6.9368935	4.108633	20.933714	0.0	3621	3617	3617	1.6	20	85	265	532	677	4995	0	321	2020-02-29_155343
195	5000	1374	5	0	4	0	5	3291	7.3398833	4.829997171910565	12.237442	0.0	5.0	1760.0	6.9368935	4.108633	20.933714	0.0	3621	3617	3617	1.6	20	85	265	532	677	4995	0	321	2020-02-29_155343
196	5000	1374	4	0	5	0	5	3291	7.3398833	4.829997171910565	12.237442	0.0	5.0	1760.0	6.9368935	4.108633	20.933714	0.0	3622	3617	3617	1.6	20	85	265	532	677	4995	0	321	2020-02-29_155343
196	5000	1374	4	0	5	0	5	3291	7.3398833	4.829997171910565	12.237442	0.0	5.0	1760.0	6.9368935	4.108633	20.933714	0.0	3622	3617	3617	1.6	20	85	265	532	677	4995	0	321	2020-02-29_155343
196	5000	1373	5	0	5	0	5	3291	7.3398833	4.829997171910565	12.237442	0.0	5.0	1760.0	6.9368935	4.108633	20.933714	0.0	3622	3617	3617	1.6	20	85	265	532	677	4995	0	321	2020-02-29_155343
197	5000	1373	5	0	5	0	5	3291	7.3398833	4.829997171910565	12.237442	0.0	5.0	1760.0	6.9368935	4.108633	20.933714	0.0	3622	3617	3617	1.6	20	85	265	532	677	4995	0	321	2020-02-29_155343
197	5000	1373	5	0	4	0	5	3291	6.7339325	4.48772897800267	12.237442	0.0	5.0	1760.0	6.9368935	4.108633	20.933714	0.0	3622	3618	3618	1.6	20	85	265	532	677	4995	0	322	2020-02-29_155344
197	5000	1373	5	0	4	0	4	3292	5.358055	3.772624115719171	8.328934	0.0	4.0	1760.0	6.9368935	4.108633	20.933714	0.0	3622	3618	3618	1.5	20	85	265	532	677	4996	0	322	2020-02-29_155344
198	5000	1373	5	0	4	0	4	3292	5.358055	3.772624115719171	8.328934	0.0	4.0	1760.0	6.9368935	4.108633	20.933714	0.0	3622	3618	3618	1.5	20	85	265	532	677	4996	0	322	2020-02-29_155344
198	5000	1372	6	0	4	0	4	3292	5.358055	3.772624115719171	8.328934	0.0	4.0	1760.0	6.9368935	4.108633	20.933714	0.0	3622	3618	3618	1.5	20	85	265	532	677	4996	0	322	2020-02-29_155344
198	5000	1372	5	0	5	0	4	3292	5.358055	3.772624115719171	8.328934	0.0	4.0	1760.0	6.9368935	4.108633	20.933714	0.0	3623	3618	3618	1.5	20	85	265	532	677	4996	0	322	2020-02-29_155344
199	5000	1372	4	0	6	0	4	3292	5.358055	3.772624115719171	8.328934	0.0	4.0	1760.0	6.9368935	4.108633	20.933714	0.0	3624	3618	3618	1.5	20	85	265	532	677	4996	0	322	2020-02-29_155344
199	5000	1372	3	0	7	0	4	3292	5.358055	3.772624115719171	8.328934	0.0	4.0	1760.0	6.9368935	4.108633	20.933714	0.0	3625	3618	3618	1.5	20	85	265	532	677	4996	0	322	2020-02-29_155344
199	5000	1372	3	0	7	0	4	3292	5.358055	3.772624115719171	8.328934	0.0	4.0	1760.0	6.9368935	4.108633	20.933714	0.0	3625	3618	3618	1.5	20	85	265	532	677	4996	0	322	2020-02-29_155345
200	5000	1372	3	0	7	0	4	3292	5.358055	3.772624115719171	8.328934	0.0	4.0	1760.0	6.9368935	4.108633	20.933714	0.0	3625	3618	3618	1.5	20	85	265	532	677	4996	0	322	2020-02-29_155345
200	5000	1372	3	0	7	0	4	3292	5.358055	3.772624115719171	8.328934	0.0	4.0	1760.0	6.9368935	4.108633	20.933714	0.0	3625	3618	3618	1.5	20	85	265	532	677	4996	0	322	2020-02-29_155345
200	5000	1372	3	0	7	0	4	3292	5.358055	3.772624115719171	8.328934	0.0	4.0	1760.0	6.9368935	4.108633	20.933714	0.0	3625	3618	3618	1.5	20	85	265	532	677	4996	0	322	2020-02-29_155345
201	5000	1372	3	0	5	0	6	3292	6.136065	3.181489700849866	8.328934	0.0	6.0	1760.0	6.9368935	4.108633	20.933714	0.0	3625	3620	3620	1.1666666	20	85	265	532	677	4994	0	322	2020-02-29_155345
201	5000	1372	3	0	5	0	6	3292	6.136065	3.181489700849866	8.328934	0.0	6.0	1760.0	6.9368935	4.108633	20.933714	0.0	3625	3620	3620	1.1666666	20	85	265	532	677	4994	0	322	2020-02-29_155345
201	5000	1372	3	0	5	0	6	3292	6.136065	3.181489700849866	8.328934	0.0	6.0	1760.0	6.9368935	4.108633	20.933714	0.0	3625	3620	3620	1.1666666	20	85	265	532	677	4994	0	322	2020-02-29_155345
202	5000	1372	3	0	5	0	6	3292	6.136065	3.181489700849866	8.328934	0.0	6.0	1760.0	6.9368935	4.108633	20.933714	0.0	3625	3620	3620	1.1666666	20	85	265	532	677	4994	0	322	2020-02-29_155346
202	5000	1372	3	0	5	0	6	3292	6.136065	3.181489700849866	8.328934	0.0	6.0	1760.0	6.9368935	4.108633	20.933714	0.0	3625	3620	3620	1.1666666	20	85	265	532	677	4994	0	322	2020-02-29_155346
202	5000	1372	3	0	5	0	6	3292	6.136065	3.181489700849866	8.328934	0.0	6.0	1760.0	6.9368935	4.108633	20.933714	0.0	3625	3620	3620	1.1666666	20	85	265	532	677	4994	0	322	2020-02-29_155346
203	5000	1372	2	0	6	0	6	3292	6.136065	3.181489700849866	8.328934	0.0	6.0	1760.0	6.9368935	4.108633	20.933714	0.0	3626	3620	3620	1.1666666	20	85	265	532	677	4994	0	322	2020-02-29_155346
203	5000	1372	2	0	6	0	5	3292	7.3632784	1.1648851086689282	8.328934	5.4760284	5.0	1760.0	6.9368935	4.108633	20.933714	0.0	3626	3620	3620	1.0	20	85	265	532	677	4995	0	323	2020-02-29_155346
203	5000	1372	2	0	5	0	6	3292	7.046415	1.2992231872446118	8.328934	5.462097	6.0	1760.0	6.9368935	4.108633	20.933714	0.0	3626	3621	3621	1.0	20	85	265	532	677	4994	0	323	2020-02-29_155346
204	5000	1372	1	0	6	0	6	3292	7.046415	1.2992231872446118	8.328934	5.462097	6.0	1760.0	6.9368935	4.108633	20.933714	0.0	3627	3621	3621	1.0	20	85	265	532	677	4994	0	323	2020-02-29_155347
204	5000	1372	1	0	6	0	6	3292	7.046415	1.2992231872446118	8.328934	5.462097	6.0	1760.0	6.9368935	4.108633	20.933714	0.0	3627	3621	3621	1.0	20	85	265	532	677	4994	0	323	2020-02-29_155347
204	5000	1371	2	0	6	0	6	3292	7.046415	1.2992231872446118	8.328934	5.462097	6.0	1760.0	6.9368935	4.108633	20.933714	0.0	3627	3621	3621	1.0	20	85	265	532	677	4994	0	323	2020-02-29_155347
205	5000	1371	2	0	6	0	6	3292	7.046415	1.2992231872446118	8.328934	5.462097	6.0	1760.0	6.9368935	4.108633	20.933714	0.0	3627	3621	3621	1.0	20	85	265	532	677	4994	0	323	2020-02-29_155347
205	5000	1371	2	0	6	0	5	3293	6.789911	1.2714241822229737	8.261169	5.462097	5.0	1760.0	6.9368935	4.108633	20.933714	0.0	3627	3621	3621	1.0	20	85	265	532	677	4995	0	323	2020-02-29_155347
205	5000	1371	2	0	5	0	6	3293	5.658259	2.9961693466974384	8.261169	0.0	6.0	1760.0	6.9368935	4.108633	20.933714	0.0	3627	3622	3622	0.8333333	20	85	265	532	677	4994	0	323	2020-02-29_155347
206	5000	1371	2	0	5	0	6	3293	5.658259	2.9961693466974384	8.261169	0.0	6.0	1760.0	6.9368935	4.108633	20.933714	0.0	3627	3622	3622	0.8333333	20	85	265	532	677	4994	0	323	2020-02-29_155347
206	5000	1371	2	0	5	0	6	3293	5.658259	2.9961693466974384	8.261169	0.0	6.0	1760.0	6.9368935	4.108633	20.933714	0.0	3627	3622	3622	0.8333333	20	85	265	532	677	4994	0	323	2020-02-29_155348
206	5000	1371	2	0	5	0	6	3293	5.658259	2.9961693466974384	8.261169	0.0	6.0	1760.0	6.9368935	4.108633	20.933714	0.0	3627	3622	3622	0.8333333	20	85	265	532	677	4994	0	323	2020-02-29_155348
207	5000	1371	1	0	6	0	6	3293	5.658259	2.9961693466974384	8.261169	0.0	6.0	1760.0	6.9368935	4.108633	20.933714	0.0	3628	3622	3622	0.8333333	20	85	265	532	677	4994	0	323	2020-02-29_155348
207	5000	1371	1	0	6	0	6	3293	5.658259	2.9961693466974384	8.261169	0.0	6.0	1760.0	6.9368935	4.108633	20.933714	0.0	3628	3622	3622	0.8333333	20	85	265	532	677	4994	0	323	2020-02-29_155348
207	5000	1371	1	0	6	0	6	3293	5.658259	2.9961693466974384	8.261169	0.0	6.0	1760.0	6.9368935	4.108633	20.933714	0.0	3628	3622	3622	0.8333333	20	85	265	532	677	4994	0	323	2020-02-29_155348
208	5000	1371	1	0	6	0	6	3293	5.658259	2.9961693466974384	8.261169	0.0	6.0	1760.0	6.9368935	4.108633	20.933714	0.0	3628	3622	3622	0.8333333	20	85	265	532	677	4994	0	323	2020-02-29_155348
208	5000	1371	1	0	6	0	6	3293	5.658259	2.9961693466974384	8.261169	0.0	6.0	1760.0	6.9368935	4.108633	20.933714	0.0	3628	3622	3622	0.8333333	20	85	265	532	677	4994	0	323	2020-02-29_155348
208	5000	1371	1	0	5	0	7	3293	6.6242023	3.743284825129322	12.419861	0.0	7.0	1760.0	6.9368935	4.108633	20.933714	0.0	3628	3623	3623	0.71428573	20	85	265	532	677	4993	0	323	2020-02-29_155349
209	5000	1371	1	0	4	0	8	3293	6.5567093	3.470862080675181	12.419861	0.0	8.0	1760.0	6.9368935	4.108633	20.933714	0.0	3628	3624	3624	0.75	20	85	265	532	677	4992	0	323	2020-02-29_155349
209	5000	1371	1	0	3	0	9	3293	6.9583335	3.4630533815918696	12.419861	0.0	9.0	1760.0	6.9368935	4.108633	20.933714	0.0	3628	3625	3625	0.7777778	20	85	265	532	677	4991	0	323	2020-02-29_155349
209	5000	1371	1	0	3	0	8	3293	6.93775	3.7015714968132802	12.419861	0.0	8.0	1760.0	6.9368935	4.108633	20.933714	0.0	3628	3625	3625	0.75	20	85	265	532	677	4992	0	324	2020-02-29_155349
210	5000	1371	1	0	3	0	8	3293	6.93775	3.7015714968132802	12.419861	0.0	8.0	1760.0	6.9368935	4.108633	20.933714	0.0	3628	3625	3625	0.75	20	85	265	532	677	4992	0	324	2020-02-29_155349
210	5000	1371	1	0	3	0	8	3293	6.93775	3.7015714968132802	12.419861	0.0	8.0	1760.0	6.9368935	4.108633	20.933714	0.0	3628	3625	3625	0.75	20	85	265	532	677	4992	0	324	2020-02-29_155349
210	5000	1371	1	0	3	0	8	3293	6.93775	3.7015714968132802	12.419861	0.0	8.0	1760.0	6.9368935	4.108633	20.933714	0.0	3628	3625	3625	0.75	20	85	265	532	677	4992	0	324	2020-02-29_155349
211	5000	1371	1	0	3	0	7	3294	6.8392487	3.9868131470535513	12.419861	0.0	7.0	1760.0	6.9368935	4.108633	20.933714	0.0	3628	3625	3625	0.85714287	20	85	265	532	677	4993	0	324	2020-02-29_155350
211	5000	1371	1	0	3	0	7	3294	6.8392487	3.9868131470535513	12.419861	0.0	7.0	1760.0	6.9368935	4.108633	20.933714	0.0	3628	3625	3625	0.85714287	20	85	265	532	677	4993	0	324	2020-02-29_155350
211	5000	1371	1	0	3	0	6	3295	6.602262	4.3129860424414685	12.419861	0.0	6.0	1760.0	6.9368935	4.108633	20.933714	0.0	3628	3625	3625	1.0	20	85	265	532	677	4994	0	324	2020-02-29_155350
212	5000	1371	1	0	3	0	5	3296	6.8275084	4.782446019794785	12.419861	0.0	5.0	1760.0	6.9368935	4.108633	20.933714	0.0	3628	3625	3625	0.6	20	85	265	532	677	4995	0	324	2020-02-29_155350
212	5000	1371	1	0	3	0	5	3296	6.8275084	4.782446019794785	12.419861	0.0	5.0	1760.0	6.9368935	4.108633	20.933714	0.0	3628	3625	3625	0.6	20	85	265	532	677	4995	0	324	2020-02-29_155350
212	5000	1371	1	0	3	0	5	3296	6.8275084	4.782446019794785	12.419861	0.0	5.0	1760.0	6.9368935	4.108633	20.933714	0.0	3628	3625	3625	0.6	20	85	265	532	677	4995	0	324	2020-02-29_155350
213	5000	1371	1	0	2	0	6	3296	6.7423196	4.2826364318885695	12.419861	0.0	6.0	1760.0	6.9368935	4.108633	20.933714	0.0	3628	3626	3626	0.5	20	85	265	532	677	4994	0	324	2020-02-29_155350
213	5000	1370	2	0	2	0	6	3296	6.7423196	4.2826364318885695	12.419861	0.0	6.0	1760.0	6.9368935	4.108633	20.933714	0.0	3628	3626	3626	0.5	20	85	265	532	677	4994	0	324	2020-02-29_155351
213	5000	1370	2	0	2	0	6	3296	6.7423196	4.2826364318885695	12.419861	0.0	6.0	1760.0	6.9368935	4.108633	20.933714	0.0	3628	3626	3626	0.5	20	85	265	532	677	4994	0	324	2020-02-29_155351
214	5000	1370	2	0	1	0	7	3296	8.162679	5.422736987101109	16.68483	0.0	7.0	1760.0	6.9368935	4.108633	20.933714	0.0	3628	3627	3627	0.85714287	20	85	265	532	677	4993	0	324	2020-02-29_155351
214	5000	1370	2	0	1	0	7	3296	8.162679	5.422736987101109	16.68483	0.0	7.0	1760.0	6.9368935	4.108633	20.933714	0.0	3628	3627	3627	0.85714287	20	85	265	532	677	4993	0	324	2020-02-29_155351
214	5000	1370	2	0	1	0	7	3296	8.162679	5.422736987101109	16.68483	0.0	7.0	1760.0	6.9368935	4.108633	20.933714	0.0	3628	3627	3627	0.85714287	20	85	265	532	677	4993	0	324	2020-02-29_155351
215	5000	1370	2	0	1	0	6	3297	8.612775	5.795304982912522	16.68483	0.0	6.0	1760.0	6.9368935	4.108633	20.933714	0.0	3628	3627	3627	0.8333333	20	85	265	532	677	4994	0	324	2020-02-29_155351
215	5000	1370	1	0	2	0	6	3297	8.612775	5.795304982912522	16.68483	0.0	6.0	1760.0	6.9368935	4.108633	20.933714	0.0	3629	3627	3627	0.8333333	20	85	265	532	677	4994	0	324	2020-02-29_155352
215	5000	1369	2	0	2	0	6	3297	8.612775	5.795304982912522	16.68483	0.0	6.0	1760.0	6.9368935	4.108633	20.933714	0.0	3629	3627	3627	0.8333333	20	85	265	532	677	4994	0	324	2020-02-29_155352
216	5000	1369	2	0	2	0	6	3297	8.612775	5.795304982912522	16.68483	0.0	6.0	1760.0	6.9368935	4.108633	20.933714	0.0	3629	3627	3627	0.8333333	20	85	265	532	677	4994	0	324	2020-02-29_155352
216	5000	1369	2	0	2	0	6	3297	8.612775	5.795304982912522	16.68483	0.0	6.0	1760.0	6.9368935	4.108633	20.933714	0.0	3629	3627	3627	0.8333333	20	85	265	532	677	4994	0	324	2020-02-29_155352
216	5000	1369	2	0	2	0	6	3297	8.612775	5.795304982912522	16.68483	0.0	6.0	1760.0	6.9368935	4.108633	20.933714	0.0	3629	3627	3627	0.8333333	20	85	265	532	677	4994	0	324	2020-02-29_155352
217	5000	1369	2	0	1	0	7	3297	8.572859	5.291419176136305	16.68483	0.0	7.0	1760.0	6.9368935	4.108633	20.933714	0.0	3629	3628	3628	0.85714287	20	85	265	532	677	4993	0	324	2020-02-29_155352
217	5000	1369	1	0	2	0	7	3297	8.572859	5.291419176136305	16.68483	0.0	7.0	1760.0	6.9368935	4.108633	20.933714	0.0	3630	3628	3628	0.85714287	20	85	265	532	677	4993	0	324	2020-02-29_155352
217	5000	1369	1	0	2	0	6	3297	10.001668	4.055904962709102	16.68483	6.084259	6.0	1760.0	6.9368935	4.108633	20.933714	0.0	3630	3628	3628	1.0	20	85	265	532	677	4994	0	325	2020-02-29_155353
218	5000	1369	1	0	2	0	6	3297	10.001668	4.055904962709102	16.68483	6.084259	6.0	1760.0	6.9368935	4.108633	20.933714	0.0	3630	3628	3628	1.0	20	85	265	532	677	4994	0	325	2020-02-29_155353
218	5000	1369	1	0	2	0	6	3297	10.001668	4.055904962709102	16.68483	6.084259	6.0	1760.0	6.9368935	4.108633	20.933714	0.0	3630	3628	3628	1.0	20	85	265	532	677	4994	0	325	2020-02-29_155353
218	5000	1369	1	0	2	0	6	3297	10.001668	4.055904962709102	16.68483	6.084259	6.0	1760.0	6.9368935	4.108633	20.933714	0.0	3630	3628	3628	1.0	20	85	265	532	677	4994	0	325	2020-02-29_155353
219	5000	1369	1	0	2	0	6	3297	10.001668	4.055904962709102	16.68483	6.084259	6.0	1760.0	6.9368935	4.108633	20.933714	0.0	3630	3628	3628	1.0	20	85	265	532	677	4994	0	325	2020-02-29_155353
219	5000	1369	1	0	2	0	6	3297	10.001668	4.055904962709102	16.68483	6.084259	6.0	1760.0	6.9368935	4.108633	20.933714	0.0	3630	3628	3628	1.0	20	85	265	532	677	4994	0	325	2020-02-29_155353
219	5000	1369	1	0	2	0	6	3297	10.001668	4.055904962709102	16.68483	6.084259	6.0	1760.0	6.9368935	4.108633	20.933714	0.0	3630	3628	3628	1.0	20	85	265	532	677	4994	0	325	2020-02-29_155353
220	5000	1369	1	0	2	0	6	3297	10.001668	4.055904962709102	16.68483	6.084259	6.0	1760.0	6.9368935	4.108633	20.933714	0.0	3630	3628	3628	1.0	20	85	265	532	677	4994	0	325	2020-02-29_155354
220	5000	1369	1	0	2	0	6	3297	10.001668	4.055904962709102	16.68483	6.084259	6.0	1760.0	6.9368935	4.108633	20.933714	0.0	3630	3628	3628	1.0	20	85	265	532	677	4994	0	325	2020-02-29_155354
220	5000	1369	1	0	2	0	6	3297	10.001668	4.055904962709102	16.68483	6.084259	6.0	1760.0	6.9368935	4.108633	20.933714	0.0	3630	3628	3628	1.0	20	85	265	532	677	4994	0	325	2020-02-29_155354
221	5000	1369	1	0	2	0	6	3297	10.001668	4.055904962709102	16.68483	6.084259	6.0	1760.0	6.9368935	4.108633	20.933714	0.0	3630	3628	3628	1.0	20	85	265	532	677	4994	0	325	2020-02-29_155354
221	5000	1369	1	0	2	0	6	3297	10.001668	4.055904962709102	16.68483	6.084259	6.0	1760.0	6.9368935	4.108633	20.933714	0.0	3630	3628	3628	1.0	20	85	265	532	677	4994	0	325	2020-02-29_155354
221	5000	1369	1	0	2	0	6	3297	10.001668	4.055904962709102	16.68483	6.084259	6.0	1760.0	6.9368935	4.108633	20.933714	0.0	3630	3628	3628	1.0	20	85	265	532	677	4994	0	325	2020-02-29_155354
222	5000	1369	1	0	2	0	6	3297	10.001668	4.055904962709102	16.68483	6.084259	6.0	1760.0	6.9368935	4.108633	20.933714	0.0	3630	3628	3628	1.0	20	85	265	532	677	4994	0	325	2020-02-29_155354
222	5000	1369	1	0	2	0	6	3297	10.001668	4.055904962709102	16.68483	6.084259	6.0	1760.0	6.9368935	4.108633	20.933714	0.0	3630	3628	3628	1.0	20	85	265	532	677	4994	0	325	2020-02-29_155355
222	5000	1369	1	0	2	0	6	3297	10.001668	4.055904962709102	16.68483	6.084259	6.0	1760.0	6.9368935	4.108633	20.933714	0.0	3630	3628	3628	1.0	20	85	265	532	677	4994	0	325	2020-02-29_155355
223	5000	1369	1	0	2	0	5	3298	9.967737	4.533687172899545	16.68483	6.084259	5.0	1760.0	6.9368935	4.108633	20.933714	0.0	3630	3628	3628	1.0	20	85	265	532	677	4995	0	325	2020-02-29_155355
223	5000	1369	1	0	2	0	4	3299	9.354706	4.9900281650765095	16.68483	6.084259	4.0	1760.0	6.9368935	4.108633	20.933714	0.0	3630	3628	3628	1.25	20	85	265	532	677	4996	0	325	2020-02-29_155355
223	5000	1369	1	0	2	0	4	3299	9.354706	4.9900281650765095	16.68483	6.084259	4.0	1760.0	6.9368935	4.108633	20.933714	0.0	3630	3628	3628	1.25	20	85	265	532	677	4996	0	325	2020-02-29_155355
224	5000	1369	1	0	2	0	4	3299	9.354706	4.9900281650765095	16.68483	6.084259	4.0	1760.0	6.9368935	4.108633	20.933714	0.0	3630	3628	3628	1.25	20	85	265	532	677	4996	0	325	2020-02-29_155355
224	5000	1369	1	0	2	0	3	3300	10.444855	5.497273896595425	16.68483	6.3163757	3.0	1760.0	6.9368935	4.108633	20.933714	0.0	3630	3628	3628	1.3333334	20	85	265	532	677	4997	0	325	2020-02-29_155355
224	5000	1369	1	0	2	0	3	3300	10.444855	5.497273896595425	16.68483	6.3163757	3.0	1760.0	6.9368935	4.108633	20.933714	0.0	3630	3628	3628	1.3333334	20	85	265	532	677	4997	0	325	2020-02-29_155356
225	5000	1369	1	0	2	0	3	3300	10.444855	5.497273896595425	16.68483	6.3163757	3.0	1760.0	6.9368935	4.108633	20.933714	0.0	3630	3628	3628	1.3333334	20	85	265	532	677	4997	0	325	2020-02-29_155356
225	5000	1369	1	0	1	0	4	3300	10.467285	4.488729562439332	16.68483	6.3163757	4.0	1760.0	6.9368935	4.108633	20.933714	0.0	3630	3629	3629	1.0	20	85	265	532	677	4996	0	325	2020-02-29_155356
225	5000	1369	1	0	1	0	4	3300	10.467285	4.488729562439332	16.68483	6.3163757	4.0	1760.0	6.9368935	4.108633	20.933714	0.0	3630	3629	3629	1.0	20	85	265	532	677	4996	0	325	2020-02-29_155356
226	5000	1369	1	0	1	0	4	3300	10.467285	4.488729562439332	16.68483	6.3163757	4.0	1760.0	6.9368935	4.108633	20.933714	0.0	3630	3629	3629	1.0	20	85	265	532	677	4996	0	325	2020-02-29_155356
226	5000	1369	1	0	1	0	4	3300	10.467285	4.488729562439332	16.68483	6.3163757	4.0	1760.0	6.9368935	4.108633	20.933714	0.0	3630	3629	3629	1.0	20	85	265	532	677	4996	0	325	2020-02-29_155356
226	5000	1369	1	0	1	0	4	3300	10.467285	4.488729562439332	16.68483	6.3163757	4.0	1760.0	6.9368935	4.108633	20.933714	0.0	3630	3629	3629	1.0	20	85	265	532	677	4996	0	325	2020-02-29_155356
227	5000	1369	1	0	1	0	4	3300	10.467285	4.488729562439332	16.68483	6.3163757	4.0	1760.0	6.9368935	4.108633	20.933714	0.0	3630	3629	3629	1.0	20	85	265	532	677	4996	0	325	2020-02-29_155357
227	5000	1369	1	0	0	0	4	3301	7.2739143	2.8271353660373553	10.534576	3.9113464	4.0	1760.0	6.9368935	4.108633	20.933714	0.0	3630	3630	3630	0.25	20	85	265	532	677	4996	0	325	2020-02-29_155357
227	5000	1369	1	0	0	0	4	3301	7.2739143	2.8271353660373553	10.534576	3.9113464	4.0	1760.0	6.9368935	4.108633	20.933714	0.0	3630	3630	3630	0.25	20	85	265	532	677	4996	0	325	2020-02-29_155357
228	5000	1369	1	0	0	0	4	3301	7.2739143	2.8271353660373553	10.534576	3.9113464	4.0	1760.0	6.9368935	4.108633	20.933714	0.0	3630	3630	3630	0.25	20	85	265	532	677	4996	0	325	2020-02-29_155357
228	5000	1369	1	0	0	0	4	3301	7.2739143	2.8271353660373553	10.534576	3.9113464	4.0	1760.0	6.9368935	4.108633	20.933714	0.0	3630	3630	3630	0.25	20	85	265	532	677	4996	0	325	2020-02-29_155357
228	5000	1369	0	0	1	0	4	3301	7.2739143	2.8271353660373553	10.534576	3.9113464	4.0	1760.0	6.9368935	4.108633	20.933714	0.0	3631	3630	3630	0.25	20	85	265	532	677	4996	0	325	2020-02-29_155357
229	5000	1369	0	0	1	0	4	3301	7.2739143	2.8271353660373553	10.534576	3.9113464	4.0	1760.0	6.9368935	4.108633	20.933714	0.0	3631	3630	3630	0.25	20	85	265	532	677	4996	0	325	2020-02-29_155357
229	5000	1369	0	0	1	0	3	3302	7.593094	3.373097766697724	10.534576	3.9113464	3.0	1760.0	6.9368935	4.108633	20.933714	0.0	3631	3630	3630	0.33333334	20	85	265	532	677	4997	0	325	2020-02-29_155358
229	5000	1369	0	0	1	0	3	3302	7.593094	3.373097766697724	10.534576	3.9113464	3.0	1760.0	6.9368935	4.108633	20.933714	0.0	3631	3630	3630	0.33333334	20	85	265	532	677	4997	0	325	2020-02-29_155358
230	5000	1369	0	0	1	0	2	3303	7.2229614	4.6833308689386985	10.534576	3.9113464	2.0	1760.0	6.9368935	4.108633	20.933714	0.0	3631	3630	3630	0.0	20	85	265	532	677	4998	0	325	2020-02-29_155358
230	5000	1369	0	0	1	0	2	3303	7.2229614	4.6833308689386985	10.534576	3.9113464	2.0	1760.0	6.9368935	4.108633	20.933714	0.0	3631	3630	3630	0.0	20	85	265	532	677	4998	0	325	2020-02-29_155358
230	5000	1369	0	0	1	0	2	3303	7.2229614	4.6833308689386985	10.534576	3.9113464	2.0	1760.0	6.9368935	4.108633	20.933714	0.0	3631	3630	3630	0.0	20	85	265	532	677	4998	0	325	2020-02-29_155358
231	5000	1369	0	0	1	0	2	3303	7.2229614	4.6833308689386985	10.534576	3.9113464	2.0	1760.0	6.9368935	4.108633	20.933714	0.0	3631	3630	3630	0.0	20	85	265	532	677	4998	0	325	2020-02-29_155358
231	5000	1369	0	0	1	0	2	3303	7.2229614	4.6833308689386985	10.534576	3.9113464	2.0	1760.0	6.9368935	4.108633	20.933714	0.0	3631	3630	3630	0.0	20	85	265	532	677	4998	0	325	2020-02-29_155358
231	5000	1369	0	0	1	0	2	3303	7.2229614	4.6833308689386985	10.534576	3.9113464	2.0	1760.0	6.9368935	4.108633	20.933714	0.0	3631	3630	3630	0.0	20	85	265	532	677	4998	0	325	2020-02-29_155359
232	5000	1369	0	0	1	0	2	3303	7.2229614	4.6833308689386985	10.534576	3.9113464	2.0	1760.0	6.9368935	4.108633	20.933714	0.0	3631	3630	3630	0.0	20	85	265	532	677	4998	0	325	2020-02-29_155359
232	5000	1369	0	0	1	0	2	3303	7.2229614	4.6833308689386985	10.534576	3.9113464	2.0	1760.0	6.9368935	4.108633	20.933714	0.0	3631	3630	3630	0.0	20	85	265	532	677	4998	0	325	2020-02-29_155359
232	5000	1369	0	0	1	0	2	3303	7.2229614	4.6833308689386985	10.534576	3.9113464	2.0	1760.0	6.9368935	4.108633	20.933714	0.0	3631	3630	3630	0.0	20	85	265	532	677	4998	0	325	2020-02-29_155359
233	5000	1369	0	0	1	0	2	3303	7.2229614	4.6833308689386985	10.534576	3.9113464	2.0	1760.0	6.9368935	4.108633	20.933714	0.0	3631	3630	3630	0.0	20	85	265	532	677	4998	0	325	2020-02-29_155359
233	5000	1369	0	0	1	0	2	3303	7.2229614	4.6833308689386985	10.534576	3.9113464	2.0	1760.0	6.9368935	4.108633	20.933714	0.0	3631	3630	3630	0.0	20	85	265	532	677	4998	0	325	2020-02-29_155359
233	5000	1369	0	0	1	0	2	3303	7.2229614	4.6833308689386985	10.534576	3.9113464	2.0	1760.0	6.9368935	4.108633	20.933714	0.0	3631	3630	3630	0.0	20	85	265	532	677	4998	0	325	2020-02-29_155359
234	5000	1369	0	0	1	0	2	3303	7.2229614	4.6833308689386985	10.534576	3.9113464	2.0	1760.0	6.9368935	4.108633	20.933714	0.0	3631	3630	3630	0.0	20	85	265	532	677	4998	0	325	2020-02-29_155359
234	5000	1369	0	0	1	0	2	3303	7.2229614	4.6833308689386985	10.534576	3.9113464	2.0	1760.0	6.9368935	4.108633	20.933714	0.0	3631	3630	3630	0.0	20	85	265	532	677	4998	0	325	2020-02-29_155400
234	5000	1369	0	0	1	0	2	3303	7.2229614	4.6833308689386985	10.534576	3.9113464	2.0	1760.0	6.9368935	4.108633	20.933714	0.0	3631	3630	3630	0.0	20	85	265	532	677	4998	0	325	2020-02-29_155400
235	5000	1369	0	0	1	0	2	3303	7.2229614	4.6833308689386985	10.534576	3.9113464	2.0	1760.0	6.9368935	4.108633	20.933714	0.0	3631	3630	3630	0.0	20	85	265	532	677	4998	0	325	2020-02-29_155400
235	5000	1369	0	0	1	0	2	3303	7.2229614	4.6833308689386985	10.534576	3.9113464	2.0	1760.0	6.9368935	4.108633	20.933714	0.0	3631	3630	3630	0.0	20	85	265	532	677	4998	0	325	2020-02-29_155400
235	5000	1369	0	0	1	0	2	3303	7.2229614	4.6833308689386985	10.534576	3.9113464	2.0	1760.0	6.9368935	4.108633	20.933714	0.0	3631	3630	3630	0.0	20	85	265	532	677	4998	0	325	2020-02-29_155400
236	5000	1369	0	0	1	0	2	3303	7.2229614	4.6833308689386985	10.534576	3.9113464	2.0	1760.0	6.9368935	4.108633	20.933714	0.0	3631	3630	3630	0.0	20	85	265	532	677	4998	0	325	2020-02-29_155400
236	5000	1369	0	0	1	0	2	3303	7.2229614	4.6833308689386985	10.534576	3.9113464	2.0	1760.0	6.9368935	4.108633	20.933714	0.0	3631	3630	3630	0.0	20	85	265	532	677	4998	0	325	2020-02-29_155400
236	5000	1369	0	0	1	0	2	3303	7.2229614	4.6833308689386985	10.534576	3.9113464	2.0	1760.0	6.9368935	4.108633	20.933714	0.0	3631	3630	3630	0.0	20	85	265	532	677	4998	0	325	2020-02-29_155401
237	5000	1369	0	0	1	0	2	3303	7.2229614	4.6833308689386985	10.534576	3.9113464	2.0	1760.0	6.9368935	4.108633	20.933714	0.0	3631	3630	3630	0.0	20	85	265	532	677	4998	0	325	2020-02-29_155401
237	5000	1369	0	0	1	0	2	3303	7.2229614	4.6833308689386985	10.534576	3.9113464	2.0	1760.0	6.9368935	4.108633	20.933714	0.0	3631	3630	3630	0.0	20	85	265	532	677	4998	0	325	2020-02-29_155401
237	5000	1369	0	0	1	0	2	3303	7.2229614	4.6833308689386985	10.534576	3.9113464	2.0	1760.0	6.9368935	4.108633	20.933714	0.0	3631	3630	3630	0.0	20	85	265	532	677	4998	0	325	2020-02-29_155401
238	5000	1369	0	0	1	0	1	3304	3.9113464	NaN	3.9113464	3.9113464	1.0	1760.0	6.9368935	4.108633	20.933714	0.0	3631	3630	3630	0.0	20	85	265	532	677	4999	0	325	2020-02-29_155401
238	5000	1369	0	0	1	0	1	3304	3.9113464	NaN	3.9113464	3.9113464	1.0	1760.0	6.9368935	4.108633	20.933714	0.0	3631	3630	3630	0.0	20	85	265	532	677	4999	0	325	2020-02-29_155401
238	5000	1369	0	0	0	0	2	3304	8.29805	6.2037356289895635	12.684753	3.9113464	2.0	1760.0	6.9368935	4.108633	20.933714	0.0	3631	3631	3631	0.0	20	85	265	532	677	4998	0	325	2020-02-29_155401
239	5000	1369	0	0	0	0	2	3304	8.29805	6.2037356289895635	12.684753	3.9113464	2.0	1760.0	6.9368935	4.108633	20.933714	0.0	3631	3631	3631	0.0	20	85	265	532	677	4998	0	325	2020-02-29_155402
239	5000	1369	0	0	0	0	2	3304	8.29805	6.2037356289895635	12.684753	3.9113464	2.0	1760.0	6.9368935	4.108633	20.933714	0.0	3631	3631	3631	0.0	20	85	265	532	677	4998	0	325	2020-02-29_155402
239	5000	1369	0	0	0	0	2	3304	8.29805	6.2037356289895635	12.684753	3.9113464	2.0	1760.0	6.9368935	4.108633	20.933714	0.0	3631	3631	3631	0.0	20	85	265	532	677	4998	0	325	2020-02-29_155402
240	5000	1369	0	0	0	0	2	3304	8.29805	6.2037356289895635	12.684753	3.9113464	2.0	1760.0	6.9368935	4.108633	20.933714	0.0	3631	3631	3631	0.0	20	85	265	532	677	4998	0	325	2020-02-29_155402
240	5000	1369	0	0	0	0	2	3304	8.29805	6.2037356289895635	12.684753	3.9113464	2.0	1760.0	6.9368935	4.108633	20.933714	0.0	3631	3631	3631	0.0	20	85	265	532	677	4998	0	325	2020-02-29_155402
240	5000	1369	0	0	0	0	2	3304	8.29805	6.2037356289895635	12.684753	3.9113464	2.0	1760.0	6.9368935	4.108633	20.933714	0.0	3631	3631	3631	0.0	20	85	265	532	677	4998	0	325	2020-02-29_155402
241	5000	1369	0	0	0	0	2	3304	8.29805	6.2037356289895635	12.684753	3.9113464	2.0	1760.0	6.9368935	4.108633	20.933714	0.0	3631	3631	3631	0.0	20	85	265	532	677	4998	0	325	2020-02-29_155402
241	5000	1369	0	0	0	0	2	3304	8.29805	6.2037356289895635	12.684753	3.9113464	2.0	1760.0	6.9368935	4.108633	20.933714	0.0	3631	3631	3631	0.0	20	85	265	532	677	4998	0	325	2020-02-29_155403
241	5000	1369	0	0	0	0	2	3304	8.29805	6.2037356289895635	12.684753	3.9113464	2.0	1760.0	6.9368935	4.108633	20.933714	0.0	3631	3631	3631	0.0	20	85	265	532	677	4998	0	325	2020-02-29_155403
242	5000	1369	0	0	0	0	2	3304	8.29805	6.2037356289895635	12.684753	3.9113464	2.0	1760.0	6.9368935	4.108633	20.933714	0.0	3631	3631	3631	0.0	20	85	265	532	677	4998	0	325	2020-02-29_155403
242	5000	1369	0	0	0	0	2	3304	8.29805	6.2037356289895635	12.684753	3.9113464	2.0	1760.0	6.9368935	4.108633	20.933714	0.0	3631	3631	3631	0.0	20	85	265	532	677	4998	0	325	2020-02-29_155403
242	5000	1369	0	0	0	0	2	3304	8.29805	6.2037356289895635	12.684753	3.9113464	2.0	1760.0	6.9368935	4.108633	20.933714	0.0	3631	3631	3631	0.0	20	85	265	532	677	4998	0	325	2020-02-29_155403
243	5000	1369	0	0	0	0	2	3304	8.29805	6.2037356289895635	12.684753	3.9113464	2.0	1760.0	6.9368935	4.108633	20.933714	0.0	3631	3631	3631	0.0	20	85	265	532	677	4998	0	325	2020-02-29_155403
243	5000	1369	0	0	0	0	2	3304	8.29805	6.2037356289895635	12.684753	3.9113464	2.0	1760.0	6.9368935	4.108633	20.933714	0.0	3631	3631	3631	0.0	20	85	265	532	677	4998	0	325	2020-02-29_155403
243	5000	1369	0	0	0	0	2	3304	8.29805	6.2037356289895635	12.684753	3.9113464	2.0	1760.0	6.9368935	4.108633	20.933714	0.0	3631	3631	3631	0.0	20	85	265	532	677	4998	0	325	2020-02-29_155404
244	5000	1369	0	0	0	0	2	3304	8.29805	6.2037356289895635	12.684753	3.9113464	2.0	1760.0	6.9368935	4.108633	20.933714	0.0	3631	3631	3631	0.0	20	85	265	532	677	4998	0	325	2020-02-29_155404
244	5000	1369	0	0	0	0	1	3305	12.684753	NaN	12.684753	12.684753	1.0	1760.0	6.9368935	4.108633	20.933714	0.0	3631	3631	3631	0.0	20	85	265	532	677	4999	0	325	2020-02-29_155404
244	5000	1369	0	0	0	0	1	3305	12.684753	NaN	12.684753	12.684753	1.0	1760.0	6.9368935	4.108633	20.933714	0.0	3631	3631	3631	0.0	20	85	265	532	677	4999	0	325	2020-02-29_155404
245	5000	1369	0	0	0	0	1	3305	12.684753	NaN	12.684753	12.684753	1.0	1760.0	6.9368935	4.108633	20.933714	0.0	3631	3631	3631	0.0	20	85	265	532	677	4999	0	325	2020-02-29_155404
245	5000	1369	0	0	0	0	1	3305	12.684753	NaN	12.684753	12.684753	1.0	1760.0	6.9368935	4.108633	20.933714	0.0	3631	3631	3631	0.0	20	85	265	532	677	4999	0	325	2020-02-29_155404
245	5000	1369	0	0	0	0	1	3305	12.684753	NaN	12.684753	12.684753	1.0	1760.0	6.9368935	4.108633	20.933714	0.0	3631	3631	3631	0.0	20	85	265	532	677	4999	0	325	2020-02-29_155404
246	5000	1369	0	0	0	0	1	3305	12.684753	NaN	12.684753	12.684753	1.0	1760.0	6.9368935	4.108633	20.933714	0.0	3631	3631	3631	0.0	20	85	265	532	677	4999	0	325	2020-02-29_155404
246	5000	1369	0	0	0	0	1	3305	12.684753	NaN	12.684753	12.684753	1.0	1760.0	6.9368935	4.108633	20.933714	0.0	3631	3631	3631	0.0	20	85	265	532	677	4999	0	325	2020-02-29_155405
246	5000	1369	0	0	0	0	1	3305	12.684753	NaN	12.684753	12.684753	1.0	1760.0	6.9368935	4.108633	20.933714	0.0	3631	3631	3631	0.0	20	85	265	532	677	4999	0	325	2020-02-29_155405
247	5000	1369	0	0	0	0	1	3305	12.684753	NaN	12.684753	12.684753	1.0	1760.0	6.9368935	4.108633	20.933714	0.0	3631	3631	3631	0.0	20	85	265	532	677	4999	0	325	2020-02-29_155405
247	5000	1369	0	0	0	0	1	3305	12.684753	NaN	12.684753	12.684753	1.0	1760.0	6.9368935	4.108633	20.933714	0.0	3631	3631	3631	0.0	20	85	265	532	677	4999	0	325	2020-02-29_155405
247	5000	1369	0	0	0	0	1	3305	12.684753	NaN	12.684753	12.684753	1.0	1760.0	6.9368935	4.108633	20.933714	0.0	3631	3631	3631	0.0	20	85	265	532	677	4999	0	325	2020-02-29_155405
248	5000	1369	0	0	0	0	1	3305	12.684753	NaN	12.684753	12.684753	1.0	1760.0	6.9368935	4.108633	20.933714	0.0	3631	3631	3631	0.0	20	85	265	532	677	4999	0	325	2020-02-29_155405
248	5000	1369	0	0	0	0	1	3305	12.684753	NaN	12.684753	12.684753	1.0	1760.0	6.9368935	4.108633	20.933714	0.0	3631	3631	3631	0.0	20	85	265	532	677	4999	0	325	2020-02-29_155405
248	5000	1369	0	0	0	0	1	3305	12.684753	NaN	12.684753	12.684753	1.0	1760.0	6.9368935	4.108633	20.933714	0.0	3631	3631	3631	0.0	20	85	265	532	677	4999	0	325	2020-02-29_155406
249	5000	1369	0	0	0	0	1	3305	12.684753	NaN	12.684753	12.684753	1.0	1760.0	6.9368935	4.108633	20.933714	0.0	3631	3631	3631	0.0	20	85	265	532	677	4999	0	325	2020-02-29_155406
249	5000	1369	0	0	0	0	1	3305	12.684753	NaN	12.684753	12.684753	1.0	1760.0	6.9368935	4.108633	20.933714	0.0	3631	3631	3631	0.0	20	85	265	532	677	4999	0	325	2020-02-29_155406
249	5000	1369	0	0	0	0	1	3305	12.684753	NaN	12.684753	12.684753	1.0	1760.0	6.9368935	4.108633	20.933714	0.0	3631	3631	3631	0.0	20	85	265	532	677	4999	0	325	2020-02-29_155406
250	5000	1369	0	0	0	0	1	3305	12.684753	NaN	12.684753	12.684753	1.0	1760.0	6.9368935	4.108633	20.933714	0.0	3631	3631	3631	0.0	20	85	265	532	677	4999	0	325	2020-02-29_155406
250	5000	1369	0	0	0	0	1	3305	12.684753	NaN	12.684753	12.684753	1.0	1760.0	6.9368935	4.108633	20.933714	0.0	3631	3631	3631	0.0	20	85	265	532	677	4999	0	325	2020-02-29_155406
250	5000	1369	0	0	0	0	1	3305	12.684753	NaN	12.684753	12.684753	1.0	1760.0	6.9368935	4.108633	20.933714	0.0	3631	3631	3631	0.0	20	85	265	532	677	4999	0	325	2020-02-29_155406
251	5000	1369	0	0	0	0	1	3305	12.684753	NaN	12.684753	12.684753	1.0	1760.0	6.9368935	4.108633	20.933714	0.0	3631	3631	3631	0.0	20	85	265	532	677	4999	0	325	2020-02-29_155407
251	5000	1369	0	0	0	0	1	3305	12.684753	NaN	12.684753	12.684753	1.0	1760.0	6.9368935	4.108633	20.933714	0.0	3631	3631	3631	0.0	20	85	265	532	677	4999	0	325	2020-02-29_155407
251	5000	1369	0	0	0	0	1	3305	12.684753	NaN	12.684753	12.684753	1.0	1760.0	6.9368935	4.108633	20.933714	0.0	3631	3631	3631	0.0	20	85	265	532	677	4999	0	325	2020-02-29_155407
252	5000	1369	0	0	0	0	1	3305	12.684753	NaN	12.684753	12.684753	1.0	1760.0	6.9368935	4.108633	20.933714	0.0	3631	3631	3631	0.0	20	85	265	532	677	4999	0	325	2020-02-29_155407
252	5000	1369	0	0	0	0	1	3305	12.684753	NaN	12.684753	12.684753	1.0	1760.0	6.9368935	4.108633	20.933714	0.0	3631	3631	3631	0.0	20	85	265	532	677	4999	0	325	2020-02-29_155407
252	5000	1369	0	0	0	0	1	3305	12.684753	NaN	12.684753	12.684753	1.0	1760.0	6.9368935	4.108633	20.933714	0.0	3631	3631	3631	0.0	20	85	265	532	677	4999	0	325	2020-02-29_155407
253	5000	1369	0	0	0	0	1	3305	12.684753	NaN	12.684753	12.684753	1.0	1760.0	6.9368935	4.108633	20.933714	0.0	3631	3631	3631	0.0	20	85	265	532	677	4999	0	325	2020-02-29_155407
253	5000	1369	0	0	0	0	1	3305	12.684753	NaN	12.684753	12.684753	1.0	1760.0	6.9368935	4.108633	20.933714	0.0	3631	3631	3631	0.0	20	85	265	532	677	4999	0	325	2020-02-29_155408
253	5000	1369	0	0	0	0	1	3305	12.684753	NaN	12.684753	12.684753	1.0	1760.0	6.9368935	4.108633	20.933714	0.0	3631	3631	3631	0.0	20	85	265	532	677	4999	0	325	2020-02-29_155408
254	5000	1369	0	0	0	0	1	3305	12.684753	NaN	12.684753	12.684753	1.0	1760.0	6.9368935	4.108633	20.933714	0.0	3631	3631	3631	0.0	20	85	265	532	677	4999	0	325	2020-02-29_155408
254	5000	1369	0	0	0	0	1	3305	12.684753	NaN	12.684753	12.684753	1.0	1760.0	6.9368935	4.108633	20.933714	0.0	3631	3631	3631	0.0	20	85	265	532	677	4999	0	325	2020-02-29_155408
254	5000	1369	0	0	0	0	0	3306	NaN	-0.0	9999.0	9999.0	0.0	1760.0	6.9368935	4.108633	20.933714	0.0	3631	3631	3631	0.0	20	85	265	532	677	5000	0	325	2020-02-29_155408
255	5000	1369	0	0	0	0	0	3306	NaN	-0.0	9999.0	9999.0	0.0	1760.0	6.9368935	4.108633	20.933714	0.0	3631	3631	3631	0.0	20	85	265	532	677	5000	0	325	2020-02-29_155408
255	5000	1369	0	0	0	0	0	3306	NaN	-0.0	9999.0	9999.0	0.0	1760.0	6.9368935	4.108633	20.933714	0.0	3631	3631	3631	0.0	20	85	265	532	677	5000	0	325	2020-02-29_155408
255	5000	1369	0	0	0	0	0	3306	NaN	-0.0	9999.0	9999.0	0.0	1760.0	6.9368935	4.108633	20.933714	0.0	3631	3631	3631	0.0	20	85	265	532	677	5000	0	325	2020-02-29_155408
256	5000	1369	0	0	0	0	0	3306	NaN	-0.0	9999.0	9999.0	0.0	1760.0	6.9368935	4.108633	20.933714	0.0	3631	3631	3631	0.0	20	85	265	532	677	5000	0	325	2020-02-29_155409
256	5000	1369	0	0	0	0	0	3306	NaN	-0.0	9999.0	9999.0	0.0	1760.0	6.9368935	4.108633	20.933714	0.0	3631	3631	3631	0.0	20	85	265	532	677	5000	0	325	2020-02-29_155409
256	5000	1369	0	0	0	0	0	3306	NaN	-0.0	9999.0	9999.0	0.0	1760.0	6.9368935	4.108633	20.933714	0.0	3631	3631	3631	0.0	20	85	265	532	677	5000	0	325	2020-02-29_155409
257	5000	1369	0	0	0	0	0	3306	NaN	-0.0	9999.0	9999.0	0.0	1760.0	6.9368935	4.108633	20.933714	0.0	3631	3631	3631	0.0	20	85	265	532	677	5000	0	325	2020-02-29_155409
257	5000	1369	0	0	0	0	0	3306	NaN	-0.0	9999.0	9999.0	0.0	1760.0	6.9368935	4.108633	20.933714	0.0	3631	3631	3631	0.0	20	85	265	532	677	5000	0	325	2020-02-29_155409
257	5000	1369	0	0	0	0	0	3306	NaN	-0.0	9999.0	9999.0	0.0	1760.0	6.9368935	4.108633	20.933714	0.0	3631	3631	3631	0.0	20	85	265	532	677	5000	0	325	2020-02-29_155409
258	5000	1369	0	0	0	0	0	3306	NaN	-0.0	9999.0	9999.0	0.0	1760.0	6.9368935	4.108633	20.933714	0.0	3631	3631	3631	0.0	20	85	265	532	677	5000	0	325	2020-02-29_155409
258	5000	1369	0	0	0	0	0	3306	NaN	-0.0	9999.0	9999.0	0.0	1760.0	6.9368935	4.108633	20.933714	0.0	3631	3631	3631	0.0	20	85	265	532	677	5000	0	325	2020-02-29_155410
258	5000	1369	0	0	0	0	0	3306	NaN	-0.0	9999.0	9999.0	0.0	1760.0	6.9368935	4.108633	20.933714	0.0	3631	3631	3631	0.0	20	85	265	532	677	5000	0	325	2020-02-29_155410
259	5000	1369	0	0	0	0	0	3306	NaN	-0.0	9999.0	9999.0	0.0	1760.0	6.9368935	4.108633	20.933714	0.0	3631	3631	3631	0.0	20	85	265	532	677	5000	0	325	2020-02-29_155410
259	5000	1369	0	0	0	0	0	3306	NaN	-0.0	9999.0	9999.0	0.0	1760.0	6.9368935	4.108633	20.933714	0.0	3631	3631	3631	0.0	20	85	265	532	677	5000	0	325	2020-02-29_155410
259	5000	1369	0	0	0	0	0	3306	NaN	-0.0	9999.0	9999.0	0.0	1760.0	6.9368935	4.108633	20.933714	0.0	3631	3631	3631	0.0	20	85	265	532	677	5000	0	325	2020-02-29_155410
260	5000	1369	0	0	0	0	0	3306	NaN	-0.0	9999.0	9999.0	0.0	1760.0	6.9368935	4.108633	20.933714	0.0	3631	3631	3631	0.0	20	85	265	532	677	5000	0	325	2020-02-29_155410
260	5000	1369	0	0	0	0	0	3306	NaN	-0.0	9999.0	9999.0	0.0	1760.0	6.9368935	4.108633	20.933714	0.0	3631	3631	3631	0.0	20	85	265	532	677	5000	0	325	2020-02-29_155410
260	5000	1369	0	0	0	0	0	3306	NaN	-0.0	9999.0	9999.0	0.0	1760.0	6.9368935	4.108633	20.933714	0.0	3631	3631	3631	0.0	20	85	265	532	677	5000	0	325	2020-02-29_155410
261	5000	1369	0	0	0	0	0	3306	NaN	-0.0	9999.0	9999.0	0.0	1760.0	6.9368935	4.108633	20.933714	0.0	3631	3631	3631	0.0	20	85	265	532	677	5000	0	325	2020-02-29_155411
261	5000	1369	0	0	0	0	0	3306	NaN	-0.0	9999.0	9999.0	0.0	1760.0	6.9368935	4.108633	20.933714	0.0	3631	3631	3631	0.0	20	85	265	532	677	5000	0	325	2020-02-29_155411
261	5000	1369	0	0	0	0	0	3306	NaN	-0.0	9999.0	9999.0	0.0	1760.0	6.9368935	4.108633	20.933714	0.0	3631	3631	3631	0.0	20	85	265	532	677	5000	0	325	2020-02-29_155411
262	5000	1369	0	0	0	0	0	3306	NaN	-0.0	9999.0	9999.0	0.0	1760.0	6.9368935	4.108633	20.933714	0.0	3631	3631	3631	0.0	20	85	265	532	677	5000	0	325	2020-02-29_155411
262	5000	1369	0	0	0	0	0	3306	NaN	-0.0	9999.0	9999.0	0.0	1760.0	6.9368935	4.108633	20.933714	0.0	3631	3631	3631	0.0	20	85	265	532	677	5000	0	325	2020-02-29_155411
262	5000	1369	0	0	0	0	0	3306	NaN	-0.0	9999.0	9999.0	0.0	1760.0	6.9368935	4.108633	20.933714	0.0	3631	3631	3631	0.0	20	85	265	532	677	5000	0	325	2020-02-29_155411
263	5000	1369	0	0	0	0	0	3306	NaN	-0.0	9999.0	9999.0	0.0	1760.0	6.9368935	4.108633	20.933714	0.0	3631	3631	3631	0.0	20	85	265	532	677	5000	0	325	2020-02-29_155411
263	5000	1369	0	0	0	0	0	3306	NaN	-0.0	9999.0	9999.0	0.0	1760.0	6.9368935	4.108633	20.933714	0.0	3631	3631	3631	0.0	20	85	265	532	677	5000	0	325	2020-02-29_155412
263	5000	1369	0	0	0	0	0	3306	NaN	-0.0	9999.0	9999.0	0.0	1760.0	6.9368935	4.108633	20.933714	0.0	3631	3631	3631	0.0	20	85	265	532	677	5000	0	325	2020-02-29_155412
264	5000	1369	0	0	0	0	0	3306	NaN	-0.0	9999.0	9999.0	0.0	1760.0	6.9368935	4.108633	20.933714	0.0	3631	3631	3631	0.0	20	85	265	532	677	5000	0	325	2020-02-29_155412
264	5000	1369	0	0	0	0	0	3306	NaN	-0.0	9999.0	9999.0	0.0	1760.0	6.9368935	4.108633	20.933714	0.0	3631	3631	3631	0.0	20	85	265	532	677	5000	0	325	2020-02-29_155412
264	5000	1369	0	0	0	0	0	3306	NaN	-0.0	9999.0	9999.0	0.0	1760.0	6.9368935	4.108633	20.933714	0.0	3631	3631	3631	0.0	20	85	265	532	677	5000	0	325	2020-02-29_155412
265	5000	1369	0	0	0	0	0	3306	NaN	-0.0	9999.0	9999.0	0.0	1760.0	6.9368935	4.108633	20.933714	0.0	3631	3631	3631	0.0	20	85	265	532	677	5000	0	325	2020-02-29_155412
265	5000	1369	0	0	0	0	0	3306	NaN	-0.0	9999.0	9999.0	0.0	1760.0	6.9368935	4.108633	20.933714	0.0	3631	3631	3631	0.0	20	85	265	532	677	5000	0	325	2020-02-29_155412
265	5000	1369	0	0	0	0	0	3306	NaN	-0.0	9999.0	9999.0	0.0	1760.0	6.9368935	4.108633	20.933714	0.0	3631	3631	3631	0.0	20	85	265	532	677	5000	0	325	2020-02-29_155413
266	5000	1369	0	0	0	0	0	3306	NaN	-0.0	9999.0	9999.0	0.0	1760.0	6.9368935	4.108633	20.933714	0.0	3631	3631	3631	0.0	20	85	265	532	677	5000	0	325	2020-02-29_155413
266	5000	1369	0	0	0	0	0	3306	NaN	-0.0	9999.0	9999.0	0.0	1760.0	6.9368935	4.108633	20.933714	0.0	3631	3631	3631	0.0	20	85	265	532	677	5000	0	325	2020-02-29_155413
266	5000	1369	0	0	0	0	0	3306	NaN	-0.0	9999.0	9999.0	0.0	1760.0	6.9368935	4.108633	20.933714	0.0	3631	3631	3631	0.0	20	85	265	532	677	5000	0	325	2020-02-29_155413
267	5000	1369	0	0	0	0	0	3306	NaN	-0.0	9999.0	9999.0	0.0	1760.0	6.9368935	4.108633	20.933714	0.0	3631	3631	3631	0.0	20	85	265	532	677	5000	0	325	2020-02-29_155413
267	5000	1369	0	0	0	0	0	3306	NaN	-0.0	9999.0	9999.0	0.0	1760.0	6.9368935	4.108633	20.933714	0.0	3631	3631	3631	0.0	20	85	265	532	677	5000	0	325	2020-02-29_155413
267	5000	1369	0	0	0	0	0	3306	NaN	-0.0	9999.0	9999.0	0.0	1760.0	6.9368935	4.108633	20.933714	0.0	3631	3631	3631	0.0	20	85	265	532	677	5000	0	325	2020-02-29_155413
268	5000	1369	0	0	0	0	0	3306	NaN	-0.0	9999.0	9999.0	0.0	1760.0	6.9368935	4.108633	20.933714	0.0	3631	3631	3631	0.0	20	85	265	532	677	5000	0	325	2020-02-29_155414
268	5000	1369	0	0	0	0	0	3306	NaN	-0.0	9999.0	9999.0	0.0	1760.0	6.9368935	4.108633	20.933714	0.0	3631	3631	3631	0.0	20	85	265	532	677	5000	0	325	2020-02-29_155414
268	5000	1369	0	0	0	0	0	3306	NaN	-0.0	9999.0	9999.0	0.0	1760.0	6.9368935	4.108633	20.933714	0.0	3631	3631	3631	0.0	20	85	265	532	677	5000	0	325	2020-02-29_155414
269	5000	1369	0	0	0	0	0	3306	NaN	-0.0	9999.0	9999.0	0.0	1760.0	6.9368935	4.108633	20.933714	0.0	3631	3631	3631	0.0	20	85	265	532	677	5000	0	325	2020-02-29_155414
269	5000	1369	0	0	0	0	0	3306	NaN	-0.0	9999.0	9999.0	0.0	1760.0	6.9368935	4.108633	20.933714	0.0	3631	3631	3631	0.0	20	85	265	532	677	5000	0	325	2020-02-29_155414
269	5000	1369	0	0	0	0	0	3306	NaN	-0.0	9999.0	9999.0	0.0	1760.0	6.9368935	4.108633	20.933714	0.0	3631	3631	3631	0.0	20	85	265	532	677	5000	0	325	2020-02-29_155414
270	5000	1369	0	0	0	0	0	3306	NaN	-0.0	9999.0	9999.0	0.0	1760.0	6.9368935	4.108633	20.933714	0.0	3631	3631	3631	0.0	20	85	265	532	677	5000	0	325	2020-02-29_155414
270	5000	1369	0	0	0	0	0	3306	NaN	-0.0	9999.0	9999.0	0.0	1760.0	6.9368935	4.108633	20.933714	0.0	3631	3631	3631	0.0	20	85	265	532	677	5000	0	325	2020-02-29_155414
270	5000	1369	0	0	0	0	0	3306	NaN	-0.0	9999.0	9999.0	0.0	1760.0	6.9368935	4.108633	20.933714	0.0	3631	3631	3631	0.0	20	85	265	532	677	5000	0	325	2020-02-29_155415
271	5000	1369	0	0	0	0	0	3306	NaN	-0.0	9999.0	9999.0	0.0	1760.0	6.9368935	4.108633	20.933714	0.0	3631	3631	3631	0.0	20	85	265	532	677	5000	0	325	2020-02-29_155415
271	5000	1369	0	0	0	0	0	3306	NaN	-0.0	9999.0	9999.0	0.0	1760.0	6.9368935	4.108633	20.933714	0.0	3631	3631	3631	0.0	20	85	265	532	677	5000	0	325	2020-02-29_155415
271	5000	1369	0	0	0	0	0	3306	NaN	-0.0	9999.0	9999.0	0.0	1760.0	6.9368935	4.108633	20.933714	0.0	3631	3631	3631	0.0	20	85	265	532	677	5000	0	325	2020-02-29_155415
