# Supplementary material for: Discrete simulation analysis of COVID-19 and prediction of isolation bed numbers
Source: PeerJ. 2021 Jun 23;9:e11629. doi: 10.7717/peerj.11629 (PMC8234972; doi:10.7717/peerj.11629)
Supplement: Supplemental Information 3 [file peerj-09-11629-s003.zip › raw_data/Incubation period_output_2020-02-29_132454.csv]

worldTime(Day)	CITY_PERSON_SIZE	NORMAL	SHADOW	SUPER	CONFIRMED	DIAGNOSIS	FREEZE	CURED	shadow_average	shadow_std	shadow_max	shadow_min	real_countTmp	max_count	count_shadow_average	count_shadow_std	count_shadow_max	count_shadow_min	sum_confirmed_mark	sum_diagnosis_mark	sum_freeze_mark	r0	G1num	G2num	G3Num	G4Num	G5Num	BED_CanUse	BED_Need	DEATH	recordTime
0	5000	4976	24	0	0	0	0	0	NaN	-0.0	9999.0	9999.0	0.0	0.0	NaN	-0.0	9999.0	9999.0	0	0	0	0.0	0	0	0	0	0	5000	0	0	2020-02-29_132517
0	5000	4970	25	0	5	0	0	0	NaN	-0.0	9999.0	9999.0	0.0	0.0	NaN	-0.0	9999.0	9999.0	5	0	0	0.0	0	0	0	0	0	5000	0	0	2020-02-29_132518
0	5000	4966	26	0	8	0	0	0	NaN	-0.0	9999.0	9999.0	0.0	0.0	NaN	-0.0	9999.0	9999.0	8	0	0	0.0	0	0	0	0	0	5000	0	0	2020-02-29_132519
1	5000	4964	26	0	5	0	5	0	0.0	0.0	0.0	0.0	5.0	5.0	0.0	0.0	0.0	0.0	10	5	5	0.0	4	1	0	0	0	4995	0	0	2020-02-29_132519
1	5000	4957	30	0	6	0	7	0	0.0	0.0	0.0	0.0	7.0	7.0	0.0	0.0	0.0	0.0	13	7	7	0.0	4	3	0	0	0	4993	0	0	2020-02-29_132519
1	5000	4953	32	0	6	0	9	0	0.044384815	0.1331544289275278	0.39946333	0.0	9.0	9.0	0.044384815	0.13315442	0.39946333	0.0	15	9	9	0.22222222	5	4	0	0	0	4991	0	0	2020-02-29_132519
2	5000	4942	39	0	9	0	10	0	0.12302674	0.2785778527209018	0.83080405	0.0	10.0	10.0	0.12302674	0.27857786	0.83080405	0.0	19	10	10	0.2	6	4	0	0	0	4990	0	0	2020-02-29_132519
2	5000	4936	40	0	10	0	14	0	0.34461623	0.5203169424422952	1.3190335	0.0	14.0	14.0	0.34461623	0.52031696	1.3190335	0.0	24	14	14	0.2857143	8	6	0	0	0	4986	0	0	2020-02-29_132519
2	5000	4932	41	0	11	0	16	0	0.38983056	0.5625097220958197	1.4126614	0.0	16.0	16.0	0.38983056	0.5625097	1.4126614	0.0	27	16	16	0.3125	9	6	1	0	0	4984	0	0	2020-02-29_132519
3	5000	4926	45	0	8	0	21	0	0.5417905	0.7097890611725208	1.9998204	0.0	21.0	21.0	0.5417905	0.70978904	1.9998204	0.0	29	21	21	0.47619048	11	7	1	2	0	4979	0	0	2020-02-29_132520
3	5000	4918	51	0	5	0	26	0	0.52923644	0.7532796281545098	2.2853918	0.0	26.0	26.0	0.52923644	0.7532796	2.2853918	0.0	31	26	26	0.53846157	12	9	2	3	0	4974	0	0	2020-02-29_132520
3	5000	4914	52	0	7	0	27	0	0.53245765	0.7388410514708367	2.2853918	0.0	27.0	27.0	0.53245765	0.73884106	2.2853918	0.0	34	27	27	0.5185185	12	10	2	3	0	4973	0	0	2020-02-29_132520
4	5000	4906	58	0	6	0	30	0	0.57168037	0.7402640867686915	2.2853918	0.0	30.0	30.0	0.57168037	0.74026406	2.2853918	0.0	36	30	30	0.53333336	12	11	4	3	0	4970	0	0	2020-02-29_132520
4	5000	4894	69	0	3	0	34	0	0.5122099	0.71448570414951	2.2853918	0.0	34.0	34.0	0.5122099	0.7144857	2.2853918	0.0	37	34	34	0.5	12	13	6	3	0	4966	0	0	2020-02-29_132520
4	5000	4880	76	0	10	0	34	0	0.5122099	0.71448570414951	2.2853918	0.0	34.0	34.0	0.5122099	0.7144857	2.2853918	0.0	44	34	34	0.5	12	13	6	3	0	4966	0	0	2020-02-29_132520
5	5000	4876	69	0	19	0	36	0	0.6185192	0.8999370831114321	3.9395878	0.0	36.0	36.0	0.6185192	0.8999371	3.9395878	0.0	55	36	36	0.5	13	13	7	3	0	4964	0	0	2020-02-29_132520
5	5000	4862	76	0	21	0	41	0	0.64725584	1.039008863398441	4.2707977	0.0	41.0	41.0	0.64725584	1.0390089	4.2707977	0.0	62	41	41	0.5121951	14	13	8	4	1	4959	0	0	2020-02-29_132521
5	5000	4844	86	0	20	0	50	0	0.7369771	1.208213252096965	4.5057855	0.0	50.0	50.0	0.7369771	1.2082132	4.5057855	0.0	70	50	50	0.66	15	16	9	5	3	4950	0	0	2020-02-29_132521
6	5000	4829	96	0	17	0	58	0	0.85157436	1.3830839849666146	4.978574	0.0	58.0	58.0	0.85157436	1.3830839	4.978574	0.0	75	58	58	0.7758621	17	17	10	9	3	4942	0	0	2020-02-29_132521
6	5000	4819	98	0	17	0	66	0	0.9703726	1.5172691472533504	5.1591644	0.0	66.0	66.0	0.9703726	1.5172691	5.1591644	0.0	83	66	66	0.8030303	18	19	12	10	5	4934	0	0	2020-02-29_132521
6	5000	4799	108	0	21	0	72	0	1.0350275	1.5606412130971858	5.296892	0.0	72.0	72.0	1.0350275	1.5606412	5.296892	0.0	93	72	72	0.8333333	18	20	16	10	5	4928	0	0	2020-02-29_132521
7	5000	4790	106	0	26	0	78	0	1.0809872	1.5856546986061215	5.296892	0.0	78.0	78.0	1.0809872	1.5856547	5.296892	0.0	104	78	78	0.88461536	18	21	16	13	6	4922	0	0	2020-02-29_132522
7	5000	4771	120	0	20	0	89	0	1.0474521	1.5754057618881727	5.296892	0.0	89.0	89.0	1.0474521	1.5754057	5.296892	0.0	109	89	89	0.8764045	18	21	18	17	9	4911	0	0	2020-02-29_132522
7	5000	4752	125	0	24	0	99	0	1.0800718	1.6178651578518801	5.3222566	0.0	99.0	99.0	1.0800718	1.6178652	5.3222566	0.0	123	99	99	0.8484849	18	21	21	22	9	4901	0	0	2020-02-29_132522
8	5000	4737	125	0	33	0	105	0	1.1121027	1.600517713711503	5.3222566	0.0	105.0	105.0	1.1121027	1.6005177	5.3222566	0.0	138	105	105	0.82857144	18	21	24	24	10	4895	0	0	2020-02-29_132522
8	5000	4712	144	0	28	0	116	0	1.0726777	1.5901213832322598	5.3222566	0.0	116.0	116.0	1.0726777	1.5901214	5.3222566	0.0	144	116	116	0.80172414	18	21	26	27	14	4884	0	0	2020-02-29_132522
8	5000	4698	142	0	32	0	128	0	1.1513983	1.6775528939516677	6.9566016	0.0	128.0	128.0	1.1513983	1.6775529	6.9566016	0.0	160	128	128	0.8671875	18	21	30	31	16	4872	0	0	2020-02-29_132523
9	5000	4673	164	0	21	0	142	0	1.306323	1.8276684834978385	7.540801	0.0	142.0	142.0	1.306323	1.8276684	7.540801	0.0	163	142	142	0.8802817	18	23	34	32	21	4858	0	0	2020-02-29_132523
9	5000	4657	167	0	23	0	151	0	1.2355032	1.7974432005416983	7.540801	0.0	151.0	151.0	1.2355032	1.7974432	7.540801	0.0	176	153	153	0.8476821	18	24	35	33	26	4849	0	2	2020-02-29_132523
9	5000	4636	175	0	28	0	158	0	1.2613946	1.7658142393531155	7.540801	0.0	158.0	158.0	1.2613946	1.7658142	7.540801	0.0	189	161	161	0.84177214	18	24	35	36	28	4842	0	3	2020-02-29_132523
10	5000	4615	181	0	35	0	165	0	1.2530867	1.7655659893605975	7.540801	0.0	165.0	165.0	1.2530867	1.765566	7.540801	0.0	204	169	169	0.8424242	18	24	35	37	32	4835	0	4	2020-02-29_132524
10	5000	4587	193	0	39	0	177	0	1.2688262	1.8122526197315867	8.132157	0.0	177.0	177.0	1.2688262	1.8122526	8.132157	0.0	220	181	181	0.8587571	18	24	39	40	34	4823	0	4	2020-02-29_132524
10	5000	4558	197	0	52	0	189	0	1.2585586	1.793610435133736	8.132157	0.0	189.0	189.0	1.2585586	1.7936105	8.132157	0.0	245	193	193	0.84126985	18	24	41	43	36	4811	0	4	2020-02-29_132524
11	5000	4535	206	0	47	0	208	0	1.3428453	1.8725179774767213	8.132157	0.0	208.0	208.0	1.3428453	1.872518	8.132157	0.0	259	212	212	0.8557692	18	27	43	48	39	4792	0	4	2020-02-29_132524
11	5000	4502	230	0	40	0	224	0	1.4084158	2.0088093579963435	10.258368	0.0	224.0	224.0	1.4084158	2.0088093	10.258368	0.0	268	228	228	0.92410713	18	29	47	51	42	4776	0	4	2020-02-29_132524
11	5000	4470	245	0	30	0	251	0	1.5364991	2.216070572097734	10.499871	0.0	251.0	251.0	1.5364991	2.2160707	10.499871	0.0	285	255	255	1.0	18	31	53	60	46	4749	0	4	2020-02-29_132525
12	5000	4443	253	0	41	0	259	0	1.5317396	2.2008085585671466	10.499871	0.0	259.0	259.0	1.5317396	2.2008085	10.499871	0.0	304	263	263	0.980695	18	31	54	63	47	4741	0	4	2020-02-29_132525
12	5000	4420	262	0	44	0	269	1	1.5870417	2.301915561091833	11.096462	0.0	269.0	269.0	1.5870417	2.3019156	11.096462	0.0	318	274	274	1.007435	19	32	55	65	48	4731	0	4	2020-02-29_132525
12	5000	4392	276	0	42	0	284	2	1.6454335	2.3551170883713968	11.096462	0.0	284.0	284.0	1.6454335	2.355117	11.096462	0.0	332	290	290	1.0211267	19	34	56	68	52	4716	0	4	2020-02-29_132526
13	5000	4353	294	0	42	0	305	2	1.7802958	2.5234730248563655	11.734216	0.0	305.0	305.0	1.7802958	2.523473	11.734216	0.0	353	311	311	1.0885246	20	35	58	71	60	4695	0	4	2020-02-29_132526
13	5000	4322	295	0	60	0	316	2	1.7913699	2.542249352207377	11.734216	0.0	316.0	316.0	1.7913699	2.5422494	11.734216	0.0	383	323	323	1.0759493	20	36	60	74	63	4684	0	5	2020-02-29_132526
13	5000	4293	306	0	60	0	334	2	1.783053	2.5536496915456803	11.734216	0.0	334.0	334.0	1.783053	2.5536497	11.734216	0.0	401	341	341	1.0778443	20	36	63	76	66	4666	0	5	2020-02-29_132527
14	5000	4270	302	0	66	0	355	2	1.8235904	2.5999849135621407	11.734216	0.0	355.0	355.0	1.8235904	2.599985	11.734216	0.0	428	362	362	1.0901408	20	37	66	80	69	4645	0	5	2020-02-29_132527
14	5000	4247	311	0	54	0	381	2	1.8361709	2.5726187426685274	11.734216	0.0	381.0	381.0	1.8361709	2.5726187	11.734216	0.0	442	388	388	1.0761155	20	37	68	84	74	4619	0	5	2020-02-29_132527
14	5000	4221	308	0	61	0	401	3	1.8655554	2.5894981372308745	11.734216	0.0	401.0	401.0	1.8655554	2.589498	11.734216	0.0	471	410	410	1.0648379	20	38	70	93	76	4599	0	6	2020-02-29_132528
15	5000	4193	311	0	64	0	423	3	1.9180646	2.639560462312637	12.156731	0.0	423.0	423.0	1.9180646	2.6395605	12.156731	0.0	496	432	432	1.0803783	20	39	71	97	82	4577	0	6	2020-02-29_132528
15	5000	4158	322	0	72	0	437	4	1.940294	2.6502994979901104	12.156731	0.0	437.0	437.0	1.940294	2.6502995	12.156731	0.0	520	448	448	1.0709382	20	39	72	101	84	4563	0	7	2020-02-29_132528
15	5000	4135	315	0	72	0	465	5	2.039492	2.7137175714706827	12.156731	0.0	465.0	465.0	2.039492	2.7137175	12.156731	0.0	550	478	478	1.0709678	20	40	76	103	95	4535	0	8	2020-02-29_132529
16	5000	4103	322	0	73	0	486	6	2.0867283	2.730818697397658	12.156731	0.0	486.0	486.0	2.0867283	2.7308187	12.156731	0.0	575	502	502	1.0596708	20	40	78	105	100	4514	0	10	2020-02-29_132529
16	5000	4078	316	0	76	0	511	8	2.1430738	2.750596155224711	12.156731	0.0	511.0	511.0	2.1430738	2.750596	12.156731	0.0	606	530	530	1.0704501	20	40	79	107	105	4489	0	11	2020-02-29_132529
16	5000	4053	313	0	75	0	537	10	2.180393	2.765644913941149	12.156731	0.0	537.0	537.0	2.180393	2.765645	12.156731	0.0	634	559	559	1.0744879	20	40	80	110	109	4463	0	12	2020-02-29_132530
17	5000	4027	313	0	72	0	565	11	2.2011247	2.7837075509173776	12.156731	0.0	565.0	565.0	2.2011247	2.7837076	12.156731	0.0	660	588	588	1.0654867	20	40	83	112	114	4435	0	12	2020-02-29_132530
17	5000	4007	309	0	68	0	588	15	2.2774785	2.862063951888089	12.156731	0.0	588.0	588.0	2.2774785	2.862064	12.156731	0.0	684	616	616	1.0765306	20	40	84	117	120	4412	0	13	2020-02-29_132531
17	5000	3985	299	0	74	0	611	15	2.2998815	2.8776557929239606	12.156731	0.0	611.0	611.0	2.2998815	2.8776557	12.156731	0.0	716	642	642	1.0851064	20	40	86	119	122	4389	0	16	2020-02-29_132531
18	5000	3959	308	0	64	0	631	20	2.3807898	2.9642098494258304	14.181449	0.0	631.0	631.0	2.3807898	2.9642098	14.181449	0.0	733	669	669	1.1014264	20	40	87	126	124	4369	0	18	2020-02-29_132531
18	5000	3931	303	0	78	0	645	23	2.3940887	2.9575901082904013	14.181449	0.0	645.0	645.0	2.3940887	2.95759	14.181449	0.0	766	688	688	1.0868217	20	40	87	128	126	4355	0	20	2020-02-29_132532
18	5000	3907	308	0	65	0	674	26	2.5016482	3.009744870598867	14.181449	0.0	674.0	674.0	2.5016482	3.009745	14.181449	0.0	785	720	720	1.0845697	20	40	88	135	133	4326	0	20	2020-02-29_132532
19	5000	3885	314	0	60	0	685	35	2.5452726	3.013329457418374	14.181449	0.0	685.0	685.0	2.5452726	3.0133295	14.181449	0.0	801	741	741	1.0832117	20	40	88	137	138	4315	0	21	2020-02-29_132533
19	5000	3856	316	0	57	0	712	38	2.6409378	3.0631450051691758	14.181449	0.0	712.0	712.0	2.6409378	3.063145	14.181449	0.0	828	771	771	1.099719	20	40	89	143	146	4288	0	21	2020-02-29_132533
19	5000	3842	301	0	67	0	723	45	2.684354	3.0886575420872546	14.181449	0.0	723.0	723.0	2.684354	3.0886576	14.181449	0.0	857	790	790	1.109267	20	40	89	144	154	4277	0	22	2020-02-29_132533
20	5000	3817	300	0	78	0	729	52	2.6722274	3.073934112904985	14.181449	0.0	729.0	729.0	2.6722274	3.073934	14.181449	0.0	883	805	805	1.0905349	20	40	89	145	156	4271	0	24	2020-02-29_132534
20	5000	3799	303	0	62	0	757	55	2.7010446	3.074469239864429	14.181449	0.0	757.0	757.0	2.7010446	3.0744693	14.181449	0.0	898	836	836	1.0911493	20	40	89	148	162	4243	0	24	2020-02-29_132534
20	5000	3780	296	0	63	0	774	62	2.7377467	3.0736418477221523	14.181449	0.0	774.0	774.0	2.7377467	3.0736418	14.181449	0.0	924	861	861	1.0917313	20	40	89	150	167	4226	0	25	2020-02-29_132535
21	5000	3764	285	0	66	0	789	70	2.8223915	3.103922140914677	14.181449	0.0	789.0	789.0	2.8223915	3.1039221	14.181449	0.0	951	885	885	1.103929	20	40	89	154	175	4211	0	26	2020-02-29_132535
21	5000	3747	279	0	72	0	799	73	2.8350687	3.1069332484308507	14.181449	0.0	799.0	799.0	2.8350687	3.1069334	14.181449	0.0	974	902	902	1.0951189	20	40	89	155	175	4201	0	30	2020-02-29_132535
21	5000	3733	272	0	63	0	823	77	2.8682353	3.1261022531158567	14.181449	0.0	823.0	823.0	2.8682353	3.1261022	14.181449	0.0	995	932	932	1.0923451	20	40	91	161	177	4177	0	32	2020-02-29_132536
22	5000	3722	263	0	57	0	842	83	2.8959427	3.140792007181158	14.181449	0.0	842.0	842.0	2.8959427	3.140792	14.181449	0.0	1015	958	958	1.0855107	20	40	91	163	180	4158	0	33	2020-02-29_132536
22	5000	3710	258	0	52	0	858	88	2.928098	3.1733600916923073	14.181449	0.0	858.0	858.0	2.928098	3.17336	14.181449	0.0	1032	980	980	1.0780885	20	40	92	165	185	4142	0	34	2020-02-29_132537
22	5000	3698	252	0	51	0	865	99	2.988117	3.222466110631341	14.181449	0.0	865.0	865.0	2.988117	3.222466	14.181449	0.0	1050	999	999	1.0739884	20	40	92	166	188	4135	0	35	2020-02-29_132537
23	5000	3685	237	0	61	0	871	110	3.015149	3.204890067228138	14.181449	0.0	871.0	871.0	3.015149	3.20489	14.181449	0.0	1078	1017	1017	1.0574052	20	40	92	168	189	4129	0	36	2020-02-29_132538
23	5000	3672	232	0	60	0	883	116	3.0572996	3.223925087571961	14.181449	0.0	883.0	883.0	3.0572996	3.223925	14.181449	0.0	1096	1036	1036	1.0543602	20	40	92	169	193	4117	0	37	2020-02-29_132538
23	5000	3662	211	0	69	0	893	128	3.1164792	3.2563736846336617	14.181449	0.0	893.0	893.0	3.1164792	3.2563736	14.181449	0.0	1127	1058	1058	1.0571109	20	40	92	170	194	4107	0	37	2020-02-29_132538
24	5000	3653	203	0	63	0	905	139	3.186541	3.3070890750060564	14.181449	0.0	905.0	905.0	3.186541	3.307089	14.181449	0.0	1144	1081	1081	1.0508287	20	41	93	170	196	4095	0	37	2020-02-29_132539
24	5000	3637	199	0	60	0	919	148	3.2267132	3.3390784028049003	14.181449	0.0	919.0	919.0	3.2267132	3.3390784	14.181449	0.0	1164	1104	1104	1.0304679	20	41	93	170	201	4081	0	37	2020-02-29_132539
24	5000	3631	185	0	53	0	929	163	3.3139284	3.393146895462531	15.054532	0.0	929.0	929.0	3.3139284	3.393147	15.054532	0.0	1184	1131	1131	1.0344456	20	41	93	172	206	4071	0	39	2020-02-29_132540
25	5000	3622	181	0	51	0	932	174	3.3700109	3.398588050050749	15.054532	0.0	932.0	932.0	3.3700109	3.398588	15.054532	0.0	1197	1146	1146	1.0321889	20	41	93	172	207	4068	0	40	2020-02-29_132540
25	5000	3612	179	0	40	0	938	190	3.4413545	3.4389559350148167	15.054532	0.0	938.0	938.0	3.4413545	3.438956	15.054532	0.0	1209	1169	1169	1.0266525	20	41	93	172	209	4062	0	41	2020-02-29_132541
25	5000	3605	171	0	37	0	944	201	3.4968843	3.4510751569285665	15.054532	0.0	944.0	944.0	3.4968843	3.451075	15.054532	0.0	1224	1187	1187	1.0222458	20	41	93	173	209	4056	0	42	2020-02-29_132541
26	5000	3596	164	0	40	0	941	217	3.5358276	3.47778957014214	15.054532	0.0	941.0	944.0	3.4968843	3.451075	15.054532	0.0	1240	1200	1200	1.0191286	20	41	93	174	210	4059	0	42	2020-02-29_132542
26	5000	3589	155	0	44	0	938	230	3.5867586	3.4976766231677145	15.054532	0.0	938.0	944.0	3.4968843	3.451075	15.054532	0.0	1256	1212	1212	1.0117271	20	41	93	176	210	4062	0	44	2020-02-29_132542
26	5000	3577	158	0	40	0	932	248	3.6165879	3.4930958089327153	15.054532	0.0	932.0	944.0	3.4968843	3.451075	15.054532	0.0	1265	1225	1225	1.001073	20	41	93	177	212	4068	0	45	2020-02-29_132542
27	5000	3572	151	0	37	0	935	259	3.6642013	3.5075974430352885	15.054532	0.0	935.0	944.0	3.4968843	3.451075	15.054532	0.0	1277	1240	1240	1.0010695	20	41	93	178	215	4065	0	46	2020-02-29_132543
27	5000	3562	144	0	37	0	941	269	3.7391114	3.5557877064124246	15.107706	0.0	941.0	944.0	3.4968843	3.451075	15.054532	0.0	1294	1257	1257	1.0	20	41	94	178	216	4059	0	47	2020-02-29_132543
27	5000	3556	132	0	44	0	938	282	3.778258	3.5549331077151916	15.107706	0.0	938.0	944.0	3.4968843	3.451075	15.054532	0.0	1312	1268	1268	0.9946695	20	41	94	178	217	4062	0	48	2020-02-29_132544
28	5000	3553	129	0	39	0	934	293	3.7931077	3.572646031635152	15.107706	0.0	934.0	944.0	3.4968843	3.451075	15.054532	0.0	1318	1279	1279	0.99571735	20	41	95	178	217	4066	0	52	2020-02-29_132544
28	5000	3547	124	0	31	0	937	308	3.8958976	3.6320719958912435	15.280485	0.0	937.0	944.0	3.4968843	3.451075	15.054532	0.0	1329	1298	1298	1.0192102	20	41	96	180	219	4063	0	53	2020-02-29_132544
28	5000	3544	112	0	31	0	937	323	3.9385178	3.6441892277382464	15.280485	0.0	937.0	944.0	3.4968843	3.451075	15.054532	0.0	1344	1313	1313	1.0245464	20	41	96	181	223	4063	0	53	2020-02-29_132545
29	5000	3538	109	0	34	0	916	348	3.9887524	3.678791431086114	15.280485	0.0	916.0	944.0	3.4968843	3.451075	15.054532	0.0	1353	1319	1319	1.0087336	20	41	96	181	223	4084	0	55	2020-02-29_132545
29	5000	3533	106	0	32	0	900	371	4.0781536	3.704370345590138	15.280485	0.0	900.0	944.0	3.4968843	3.451075	15.054532	0.0	1361	1329	1329	1.0155555	20	41	98	181	225	4100	0	58	2020-02-29_132546
29	5000	3531	102	0	22	0	899	385	4.1309624	3.731187553458286	15.280485	0.0	899.0	944.0	3.4968843	3.451075	15.054532	0.0	1367	1345	1345	1.0200223	20	41	98	181	227	4101	0	61	2020-02-29_132546
30	5000	3527	97	0	22	0	887	406	4.184578	3.7717039813798667	17.610233	0.0	887.0	944.0	3.4968843	3.451075	15.054532	0.0	1376	1354	1354	1.0011274	20	41	98	181	227	4113	0	61	2020-02-29_132547
30	5000	3519	96	0	23	0	866	431	4.2751327	3.798722559386368	17.610233	0.0	866.0	944.0	3.4968843	3.451075	15.054532	0.0	1385	1362	1362	0.9872979	20	41	98	181	228	4134	0	65	2020-02-29_132547
30	5000	3513	91	0	28	0	842	460	4.3391633	3.8153584505123495	17.610233	0.0	842.0	944.0	3.4968843	3.451075	15.054532	0.0	1396	1368	1368	0.9750594	20	41	98	181	231	4158	0	66	2020-02-29_132547
31	5000	3509	84	0	31	0	828	480	4.3632894	3.817394928950776	17.610233	0.0	828.0	944.0	3.4968843	3.451075	15.054532	0.0	1407	1376	1376	0.9710145	20	41	98	181	232	4172	0	68	2020-02-29_132548
31	5000	3505	83	0	24	0	814	501	4.4568257	3.849411926934754	17.610233	0.0	814.0	944.0	3.4968843	3.451075	15.054532	0.0	1412	1388	1388	0.985258	20	41	98	181	232	4186	0	73	2020-02-29_132548
31	5000	3503	78	0	22	0	805	518	4.50124	3.850222712428819	17.610233	0.0	805.0	944.0	3.4968843	3.451075	15.054532	0.0	1419	1397	1397	0.9850932	20	41	98	181	232	4195	0	74	2020-02-29_132549
32	5000	3501	74	0	16	0	793	537	4.5419044	3.9059354121371004	17.610233	0.0	793.0	944.0	3.4968843	3.451075	15.054532	0.0	1425	1409	1409	0.98108447	20	41	98	181	233	4207	0	79	2020-02-29_132549
32	5000	3500	69	0	18	0	763	570	4.590978	3.9346046095939413	17.610233	0.0	763.0	944.0	3.4968843	3.451075	15.054532	0.0	1431	1413	1413	0.97378767	20	41	98	181	233	4237	0	80	2020-02-29_132550
32	5000	3496	66	0	19	0	735	604	4.6614504	3.967309044399235	17.610233	0.0	735.0	944.0	3.4968843	3.451075	15.054532	0.0	1438	1419	1419	0.9768708	20	41	98	181	233	4265	0	80	2020-02-29_132550
33	5000	3492	62	0	21	0	719	624	4.7185874	3.9891786826607336	17.610233	0.0	719.0	944.0	3.4968843	3.451075	15.054532	0.0	1446	1425	1425	0.97774684	20	41	98	181	234	4281	0	82	2020-02-29_132550
33	5000	3488	60	0	21	0	694	652	4.774754	4.019734576748181	17.610233	0.0	694.0	944.0	3.4968843	3.451075	15.054532	0.0	1452	1431	1431	0.96253604	20	41	98	181	234	4306	0	85	2020-02-29_132551
33	5000	3487	58	0	14	0	676	677	4.8944826	4.070305939594041	17.610233	0.0	676.0	944.0	3.4968843	3.451075	15.054532	0.0	1455	1441	1441	0.9778106	20	41	98	181	235	4324	0	88	2020-02-29_132551
34	5000	3484	53	0	17	0	655	699	4.905073	4.06217438786745	17.610233	0.0	655.0	944.0	3.4968843	3.451075	15.054532	0.0	1463	1446	1446	0.9557252	20	41	98	181	235	4345	0	92	2020-02-29_132551
34	5000	3480	53	0	13	0	636	724	4.950451	4.070380680735943	17.610233	0.0	636.0	944.0	3.4968843	3.451075	15.054532	0.0	1467	1454	1454	0.9465409	20	41	98	181	235	4364	0	94	2020-02-29_132552
34	5000	3479	48	0	18	0	617	743	5.0171127	4.069382222596445	17.610233	0.0	617.0	944.0	3.4968843	3.451075	15.054532	0.0	1473	1455	1455	0.9465154	20	41	98	181	235	4383	0	95	2020-02-29_132552
35	5000	3478	41	0	18	0	601	765	5.0833354	4.087441745541257	17.610233	0.0	601.0	944.0	3.4968843	3.451075	15.054532	0.0	1481	1463	1463	0.93344426	20	41	98	181	235	4399	0	97	2020-02-29_132553
35	5000	3477	41	0	14	0	584	785	5.1402197	4.098624552313275	17.610233	0.0	584.0	944.0	3.4968843	3.451075	15.054532	0.0	1482	1468	1468	0.92808217	20	41	98	181	235	4416	0	99	2020-02-29_132553
35	5000	3474	41	0	11	0	563	810	5.21337	4.1382911870692	17.610233	0.0	563.0	944.0	3.4968843	3.451075	15.054532	0.0	1485	1474	1474	0.92539966	20	41	98	181	235	4437	0	101	2020-02-29_132553
36	5000	3470	40	0	8	0	548	832	5.3181624	4.122932609590248	17.610233	0.0	548.0	944.0	3.4968843	3.451075	15.054532	0.0	1490	1482	1482	0.9178832	20	41	98	181	235	4452	0	102	2020-02-29_132554
36	5000	3466	33	0	19	0	528	852	5.362065	4.145906355069405	17.610233	0.0	528.0	944.0	3.4968843	3.451075	15.054532	0.0	1501	1482	1482	0.92045456	20	41	98	181	235	4472	0	102	2020-02-29_132554
36	5000	3464	34	0	16	0	498	885	5.409839	4.177439432669616	17.610233	0.0	498.0	944.0	3.4968843	3.451075	15.054532	0.0	1502	1486	1486	0.90361446	20	41	98	181	235	4502	0	103	2020-02-29_132554
37	5000	3463	31	0	13	0	490	897	5.437658	4.215369106073566	17.610233	0.0	490.0	944.0	3.4968843	3.451075	15.054532	0.0	1506	1493	1493	0.922449	20	41	98	181	235	4510	0	106	2020-02-29_132555
37	5000	3463	31	0	5	0	477	918	5.507609	4.220152897166626	17.610233	0.0	477.0	944.0	3.4968843	3.451075	15.054532	0.0	1506	1501	1501	0.9098532	20	41	98	181	235	4523	0	106	2020-02-29_132555
37	5000	3463	31	0	2	0	463	935	5.527949	4.2460301876135995	17.610233	0.0	463.0	944.0	3.4968843	3.451075	15.054532	0.0	1506	1504	1504	0.90064794	20	41	98	181	235	4537	0	106	2020-02-29_132555
38	5000	3460	29	0	5	0	449	951	5.5392404	4.276792335675783	17.610233	0.0	449.0	944.0	3.4968843	3.451075	15.054532	0.0	1511	1506	1506	0.9042316	20	41	98	181	235	4551	0	106	2020-02-29_132556
38	5000	3458	27	0	9	0	431	967	5.5664396	4.307137956686515	17.610233	0.0	431.0	944.0	3.4968843	3.451075	15.054532	0.0	1515	1506	1506	0.8886311	20	41	98	181	235	4569	0	108	2020-02-29_132556
38	5000	3458	24	0	12	0	419	979	5.6384335	4.297976598847216	17.610233	0.0	419.0	944.0	3.4968843	3.451075	15.054532	0.0	1518	1506	1506	0.88544154	20	41	98	181	235	4581	0	108	2020-02-29_132556
39	5000	3458	24	0	5	0	397	1007	5.6641445	4.316883457783629	17.610233	0.0	397.0	944.0	3.4968843	3.451075	15.054532	0.0	1518	1513	1513	0.87909317	20	41	98	181	235	4603	0	109	2020-02-29_132557
39	5000	3457	21	0	6	0	377	1030	5.719397	4.3582784169069955	17.610233	0.0	377.0	944.0	3.4968843	3.451075	15.054532	0.0	1522	1516	1516	0.8938992	20	41	98	181	235	4623	0	109	2020-02-29_132557
39	5000	3455	22	0	5	0	366	1041	5.7328534	4.3646145305869055	17.610233	0.0	366.0	944.0	3.4968843	3.451075	15.054532	0.0	1523	1518	1518	0.89617485	20	41	98	181	235	4634	0	111	2020-02-29_132557
40	5000	3452	19	0	11	0	353	1053	5.7322936	4.371241235503349	17.610233	0.0	353.0	944.0	3.4968843	3.451075	15.054532	0.0	1529	1518	1518	0.9065156	20	41	98	181	235	4647	0	112	2020-02-29_132557
40	5000	3452	17	0	9	0	346	1064	5.760628	4.354978689498529	17.610233	0.0	346.0	944.0	3.4968843	3.451075	15.054532	0.0	1531	1522	1522	0.9046243	20	41	98	181	235	4654	0	112	2020-02-29_132558
40	5000	3452	14	0	9	0	334	1078	5.685878	4.35574222270659	17.610233	0.0	334.0	944.0	3.4968843	3.451075	15.054532	0.0	1534	1525	1525	0.9191617	20	41	98	181	235	4666	0	113	2020-02-29_132558
41	5000	3452	14	0	5	0	323	1092	5.7662616	4.367312407370719	17.610233	0.0	323.0	944.0	3.4968843	3.451075	15.054532	0.0	1534	1529	1529	0.9349845	20	41	98	181	235	4677	0	114	2020-02-29_132558
41	5000	3452	14	0	3	0	306	1110	5.8175955	4.445335240632739	17.610233	0.0	306.0	944.0	3.4968843	3.451075	15.054532	0.0	1534	1531	1531	0.9346405	20	41	98	181	235	4694	0	115	2020-02-29_132559
41	5000	3452	14	0	0	0	290	1129	5.8779545	4.41037011113715	17.610233	0.0	290.0	944.0	3.4968843	3.451075	15.054532	0.0	1534	1534	1534	0.94827586	20	41	98	181	235	4710	0	115	2020-02-29_132559
42	5000	3452	13	0	1	0	277	1142	5.9813213	4.420638811372215	17.610233	0.0	277.0	944.0	3.4968843	3.451075	15.054532	0.0	1535	1534	1534	0.9711191	20	41	98	181	235	4723	0	115	2020-02-29_132559
42	5000	3452	13	0	1	0	259	1160	6.0754437	4.4665084231989125	17.610233	0.0	259.0	944.0	3.4968843	3.451075	15.054532	0.0	1535	1534	1534	0.992278	20	41	98	181	235	4741	0	115	2020-02-29_132559
42	5000	3452	12	0	2	0	244	1175	6.0468526	4.508265639459118	17.610233	0.0	244.0	944.0	3.4968843	3.451075	15.054532	0.0	1536	1534	1534	0.9508197	20	41	98	181	235	4756	0	115	2020-02-29_132600
43	5000	3452	11	0	2	0	238	1181	6.05565	4.482596333750946	17.610233	0.0	238.0	944.0	3.4968843	3.451075	15.054532	0.0	1537	1535	1535	0.8865546	20	41	98	181	235	4762	0	116	2020-02-29_132600
43	5000	3452	11	0	2	0	223	1195	6.0306582	4.577391269461268	17.610233	0.0	223.0	944.0	3.4968843	3.451075	15.054532	0.0	1537	1535	1535	0.8744395	20	41	98	181	235	4777	0	117	2020-02-29_132600
43	5000	3451	11	0	2	0	214	1205	6.000895	4.555279596752524	17.610233	0.0	214.0	944.0	3.4968843	3.451075	15.054532	0.0	1538	1536	1536	0.8364486	20	41	98	181	235	4786	0	117	2020-02-29_132600
44	5000	3450	11	0	2	0	202	1217	5.885778	4.558596888053226	17.610233	0.0	202.0	944.0	3.4968843	3.451075	15.054532	0.0	1539	1537	1537	0.77227724	20	41	98	181	235	4798	0	118	2020-02-29_132601
44	5000	3450	11	0	2	0	188	1231	5.972049	4.590564479649675	17.610233	0.0	188.0	944.0	3.4968843	3.451075	15.054532	0.0	1539	1537	1537	0.7712766	20	41	98	181	235	4812	0	118	2020-02-29_132601
44	5000	3450	11	0	1	0	181	1239	5.9970307	4.579961310810442	17.610233	0.0	181.0	944.0	3.4968843	3.451075	15.054532	0.0	1539	1538	1538	0.7845304	20	41	98	181	235	4819	0	118	2020-02-29_132601
45	5000	3449	11	0	1	0	172	1249	6.140214	4.60489284030353	17.610233	0.0	172.0	944.0	3.4968843	3.451075	15.054532	0.0	1540	1539	1539	0.8023256	20	41	98	181	235	4828	0	118	2020-02-29_132601
45	5000	3448	10	0	3	0	168	1253	6.2243614	4.6071954261594135	17.610233	0.0	168.0	944.0	3.4968843	3.451075	15.054532	0.0	1542	1539	1539	0.8214286	20	41	98	181	235	4832	0	118	2020-02-29_132602
45	5000	3447	10	0	4	0	157	1264	6.0756345	4.5621774637841055	17.324268	0.0	157.0	944.0	3.4968843	3.451075	15.054532	0.0	1543	1539	1539	0.81528664	20	41	98	181	235	4843	0	118	2020-02-29_132602
46	5000	3446	10	0	3	0	151	1272	6.041046	4.54913630410007	17.324268	0.0	151.0	944.0	3.4968843	3.451075	15.054532	0.0	1544	1541	1541	0.8344371	20	41	98	181	235	4849	0	118	2020-02-29_132602
46	5000	3445	8	0	4	0	147	1277	5.886881	4.464291782919982	17.066545	0.0	147.0	944.0	3.4968843	3.451075	15.054532	0.0	1547	1543	1543	0.8367347	20	41	98	181	235	4853	0	119	2020-02-29_132602
46	5000	3444	8	0	5	0	140	1283	5.918171	4.485160732217213	17.066545	0.0	140.0	944.0	3.4968843	3.451075	15.054532	0.0	1548	1543	1543	0.8214286	20	41	98	181	235	4860	0	120	2020-02-29_132602
47	5000	3444	7	0	4	0	137	1288	5.924898	4.5118582567717285	17.066545	0.0	137.0	944.0	3.4968843	3.451075	15.054532	0.0	1549	1545	1545	0.8321168	20	41	98	181	235	4863	0	120	2020-02-29_132603
47	5000	3443	7	0	2	0	132	1296	5.822454	4.47148934013549	17.066545	0.0	132.0	944.0	3.4968843	3.451075	15.054532	0.0	1550	1548	1548	0.77272725	20	41	98	181	235	4868	0	120	2020-02-29_132603
47	5000	3443	7	0	2	0	129	1299	5.787739	4.492255221975942	17.066545	0.0	129.0	944.0	3.4968843	3.451075	15.054532	0.0	1550	1548	1548	0.76744187	20	41	98	181	235	4871	0	120	2020-02-29_132603
48	5000	3443	4	0	4	0	121	1308	5.776029	4.457151713903941	17.066545	0.0	121.0	944.0	3.4968843	3.451075	15.054532	0.0	1553	1549	1549	0.80991733	20	41	98	181	235	4879	0	120	2020-02-29_132603
48	5000	3443	4	0	3	0	112	1317	6.030522	4.43632319790109	17.066545	0.0	112.0	944.0	3.4968843	3.451075	15.054532	0.0	1553	1550	1550	0.83035713	20	41	98	181	235	4888	0	121	2020-02-29_132604
48	5000	3443	3	0	4	0	108	1321	6.062375	4.432640531133454	17.066545	0.0	108.0	944.0	3.4968843	3.451075	15.054532	0.0	1554	1550	1550	0.8333333	20	41	98	181	235	4892	0	121	2020-02-29_132604
49	5000	3443	3	0	1	0	105	1327	5.9013853	4.430486159676383	17.066545	0.0	105.0	944.0	3.4968843	3.451075	15.054532	0.0	1554	1553	1553	0.8	20	41	98	181	235	4895	0	121	2020-02-29_132604
49	5000	3442	4	0	1	0	94	1338	6.003886	4.4533631378212	17.066545	0.0	94.0	944.0	3.4968843	3.451075	15.054532	0.0	1554	1553	1553	0.81914896	20	41	98	181	235	4906	0	121	2020-02-29_132604
49	5000	3441	4	0	1	0	91	1341	5.9941273	4.428517451155132	17.066545	0.0	91.0	944.0	3.4968843	3.451075	15.054532	0.0	1555	1554	1554	0.7912088	20	41	98	181	235	4909	0	122	2020-02-29_132604
50	5000	3441	3	0	2	0	87	1345	5.990758	4.512116332928472	17.066545	0.0	87.0	944.0	3.4968843	3.451075	15.054532	0.0	1556	1554	1554	0.7586207	20	41	98	181	235	4913	0	122	2020-02-29_132605
50	5000	3441	3	0	1	0	83	1350	6.036559	4.546890730683162	17.066545	0.0	83.0	944.0	3.4968843	3.451075	15.054532	0.0	1556	1555	1555	0.7590361	20	41	98	181	235	4917	0	122	2020-02-29_132605
50	5000	3440	4	0	0	0	78	1355	5.8809924	4.44349866711616	17.066545	0.0	78.0	944.0	3.4968843	3.451075	15.054532	0.0	1556	1556	1556	0.7692308	20	41	98	181	235	4922	0	123	2020-02-29_132605
51	5000	3440	4	0	0	0	76	1357	5.965076	4.470873774866722	17.066545	0.0	76.0	944.0	3.4968843	3.451075	15.054532	0.0	1556	1556	1556	0.7894737	20	41	98	181	235	4924	0	123	2020-02-29_132605
51	5000	3440	4	0	0	0	75	1358	6.01763	4.477285702857776	17.066545	0.0	75.0	944.0	3.4968843	3.451075	15.054532	0.0	1556	1556	1556	0.8	20	41	98	181	235	4925	0	123	2020-02-29_132605
51	5000	3440	4	0	0	0	70	1363	5.907534	4.373436130579345	17.066545	0.0	70.0	944.0	3.4968843	3.451075	15.054532	0.0	1556	1556	1556	0.7714286	20	41	98	181	235	4930	0	123	2020-02-29_132606
52	5000	3440	4	0	0	0	61	1371	5.82663	4.448954452957156	17.066545	0.0	61.0	944.0	3.4968843	3.451075	15.054532	0.0	1556	1556	1556	0.6721311	20	41	98	181	235	4939	0	124	2020-02-29_132606
52	5000	3440	4	0	0	0	57	1375	6.0387316	4.42154242137664	17.066545	0.0	57.0	944.0	3.4968843	3.451075	15.054532	0.0	1556	1556	1556	0.64912283	20	41	98	181	235	4943	0	124	2020-02-29_132606
52	5000	3440	3	0	1	0	53	1379	6.144298	4.46547723182629	17.066545	0.0	53.0	944.0	3.4968843	3.451075	15.054532	0.0	1557	1556	1556	0.6792453	20	41	98	181	235	4947	0	124	2020-02-29_132606
53	5000	3440	3	0	1	0	50	1382	5.9802327	4.270694165947454	16.2716	0.0	50.0	944.0	3.4968843	3.451075	15.054532	0.0	1557	1556	1556	0.64	20	41	98	181	235	4950	0	124	2020-02-29_132606
53	5000	3440	2	0	2	0	48	1384	6.090746	4.269877008815378	16.2716	0.0	48.0	944.0	3.4968843	3.451075	15.054532	0.0	1558	1556	1556	0.6458333	20	41	98	181	235	4952	0	124	2020-02-29_132607
53	5000	3440	2	0	1	0	45	1388	6.2341857	4.17863619408353	16.2716	0.0	45.0	944.0	3.4968843	3.451075	15.054532	0.0	1558	1557	1557	0.64444447	20	41	98	181	235	4955	0	124	2020-02-29_132607
54	5000	3440	2	0	1	0	40	1393	6.041751	4.322991256376765	16.2716	0.0	40.0	944.0	3.4968843	3.451075	15.054532	0.0	1558	1557	1557	0.6	20	41	98	181	235	4960	0	124	2020-02-29_132607
54	5000	3440	2	0	0	0	40	1394	5.9816217	4.296748266952076	16.2716	0.0	40.0	944.0	3.4968843	3.451075	15.054532	0.0	1558	1558	1558	0.625	20	41	98	181	235	4960	0	124	2020-02-29_132607
54	5000	3440	1	0	1	0	37	1396	5.8557224	4.430967223448885	16.2716	0.0	37.0	944.0	3.4968843	3.451075	15.054532	0.0	1559	1558	1558	0.6756757	20	41	98	181	235	4963	0	125	2020-02-29_132607
55	5000	3440	0	0	2	0	35	1398	6.03299	4.443415822100247	16.2716	0.0	35.0	944.0	3.4968843	3.451075	15.054532	0.0	1560	1558	1558	0.71428573	20	41	98	181	235	4965	0	125	2020-02-29_132608
55	5000	3439	1	0	2	0	34	1399	6.0301275	4.510205035571069	16.2716	0.0	34.0	944.0	3.4968843	3.451075	15.054532	0.0	1560	1558	1558	0.6764706	20	41	98	181	235	4966	0	125	2020-02-29_132608
55	5000	3439	1	0	1	0	32	1402	5.9322023	4.630547366980137	16.2716	0.0	32.0	944.0	3.4968843	3.451075	15.054532	0.0	1560	1559	1559	0.65625	20	41	98	181	235	4968	0	125	2020-02-29_132608
56	5000	3439	1	0	0	0	30	1405	5.990842	4.75164304725845	16.2716	0.0	30.0	944.0	3.4968843	3.451075	15.054532	0.0	1560	1560	1560	0.7	20	41	98	181	235	4970	0	125	2020-02-29_132608
56	5000	3439	1	0	0	0	24	1411	6.195143	4.890134549152352	16.2716	0.0	24.0	944.0	3.4968843	3.451075	15.054532	0.0	1560	1560	1560	0.6666667	20	41	98	181	235	4976	0	125	2020-02-29_132608
56	5000	3439	1	0	0	0	24	1411	6.195143	4.890134549152352	16.2716	0.0	24.0	944.0	3.4968843	3.451075	15.054532	0.0	1560	1560	1560	0.6666667	20	41	98	181	235	4976	0	125	2020-02-29_132608
57	5000	3439	1	0	0	0	24	1411	6.195143	4.890134549152352	16.2716	0.0	24.0	944.0	3.4968843	3.451075	15.054532	0.0	1560	1560	1560	0.6666667	20	41	98	181	235	4976	0	125	2020-02-29_132608
57	5000	3439	1	0	0	0	23	1412	6.0313787	4.932289367911566	16.2716	0.0	23.0	944.0	3.4968843	3.451075	15.054532	0.0	1560	1560	1560	0.6956522	20	41	98	181	235	4977	0	125	2020-02-29_132609
57	5000	3439	1	0	0	0	22	1413	6.1183248	5.030286424190914	16.2716	0.0	22.0	944.0	3.4968843	3.451075	15.054532	0.0	1560	1560	1560	0.72727275	20	41	98	181	235	4978	0	125	2020-02-29_132609
58	5000	3439	1	0	0	0	22	1413	6.1183248	5.030286424190914	16.2716	0.0	22.0	944.0	3.4968843	3.451075	15.054532	0.0	1560	1560	1560	0.72727275	20	41	98	181	235	4978	0	125	2020-02-29_132609
58	5000	3439	1	0	0	0	19	1416	5.9327717	4.955934323507616	16.2716	0.0	19.0	944.0	3.4968843	3.451075	15.054532	0.0	1560	1560	1560	0.7368421	20	41	98	181	235	4981	0	125	2020-02-29_132609
58	5000	3439	1	0	0	0	19	1416	5.9327717	4.955934323507616	16.2716	0.0	19.0	944.0	3.4968843	3.451075	15.054532	0.0	1560	1560	1560	0.7368421	20	41	98	181	235	4981	0	125	2020-02-29_132609
59	5000	3439	1	0	0	0	17	1418	6.3206935	5.024371830027805	16.2716	0.0	17.0	944.0	3.4968843	3.451075	15.054532	0.0	1560	1560	1560	0.64705884	20	41	98	181	235	4983	0	125	2020-02-29_132609
59	5000	3439	1	0	0	0	17	1418	6.3206935	5.024371830027805	16.2716	0.0	17.0	944.0	3.4968843	3.451075	15.054532	0.0	1560	1560	1560	0.64705884	20	41	98	181	235	4983	0	125	2020-02-29_132609
59	5000	3439	1	0	0	0	16	1419	5.969334	4.968766698269406	16.2716	0.0	16.0	944.0	3.4968843	3.451075	15.054532	0.0	1560	1560	1560	0.625	20	41	98	181	235	4984	0	125	2020-02-29_132610
60	5000	3439	1	0	0	0	15	1420	6.3672895	4.872086852766822	16.2716	0.0	15.0	944.0	3.4968843	3.451075	15.054532	0.0	1560	1560	1560	0.6666667	20	41	98	181	235	4985	0	125	2020-02-29_132610
60	5000	3439	1	0	0	0	14	1421	6.471521	5.038618106615782	16.2716	0.0	14.0	944.0	3.4968843	3.451075	15.054532	0.0	1560	1560	1560	0.71428573	20	41	98	181	235	4986	0	125	2020-02-29_132610
60	5000	3439	1	0	0	0	13	1422	6.003845	4.917931324011187	16.2716	0.0	13.0	944.0	3.4968843	3.451075	15.054532	0.0	1560	1560	1560	0.61538464	20	41	98	181	235	4987	0	125	2020-02-29_132610
61	5000	3439	1	0	0	0	13	1422	6.003845	4.917931324011187	16.2716	0.0	13.0	944.0	3.4968843	3.451075	15.054532	0.0	1560	1560	1560	0.61538464	20	41	98	181	235	4987	0	125	2020-02-29_132610
61	5000	3439	1	0	0	0	13	1422	6.003845	4.917931324011187	16.2716	0.0	13.0	944.0	3.4968843	3.451075	15.054532	0.0	1560	1560	1560	0.61538464	20	41	98	181	235	4987	0	125	2020-02-29_132610
61	5000	3439	1	0	0	0	12	1423	6.5041656	4.778574874586695	16.2716	0.0	12.0	944.0	3.4968843	3.451075	15.054532	0.0	1560	1560	1560	0.6666667	20	41	98	181	235	4988	0	125	2020-02-29_132610
62	5000	3439	1	0	0	0	10	1425	5.525449	4.598986903872655	16.2716	0.0	10.0	944.0	3.4968843	3.451075	15.054532	0.0	1560	1560	1560	0.6	20	41	98	181	235	4990	0	125	2020-02-29_132610
62	5000	3439	1	0	0	0	9	1426	5.4562836	4.872442503854626	16.2716	0.0	9.0	944.0	3.4968843	3.451075	15.054532	0.0	1560	1560	1560	0.6666667	20	41	98	181	235	4991	0	125	2020-02-29_132611
62	5000	3439	1	0	0	0	8	1427	4.1043687	2.886745509538522	7.4859314	0.0	8.0	944.0	3.4968843	3.451075	15.054532	0.0	1560	1560	1560	0.625	20	41	98	181	235	4992	0	125	2020-02-29_132611
63	5000	3439	1	0	0	0	8	1427	4.1043687	2.886745509538522	7.4859314	0.0	8.0	944.0	3.4968843	3.451075	15.054532	0.0	1560	1560	1560	0.625	20	41	98	181	235	4992	0	125	2020-02-29_132611
63	5000	3439	1	0	0	0	8	1427	4.1043687	2.886745509538522	7.4859314	0.0	8.0	944.0	3.4968843	3.451075	15.054532	0.0	1560	1560	1560	0.625	20	41	98	181	235	4992	0	125	2020-02-29_132611
63	5000	3439	1	0	0	0	7	1428	4.0738435	3.1166465500235083	7.4859314	0.0	7.0	944.0	3.4968843	3.451075	15.054532	0.0	1560	1560	1560	0.5714286	20	41	98	181	235	4993	0	125	2020-02-29_132611
64	5000	3439	1	0	0	0	7	1428	4.0738435	3.1166465500235083	7.4859314	0.0	7.0	944.0	3.4968843	3.451075	15.054532	0.0	1560	1560	1560	0.5714286	20	41	98	181	235	4993	0	125	2020-02-29_132611
64	5000	3439	1	0	0	0	6	1428	3.6412907	3.1756147315180834	7.4859314	0.0	6.0	944.0	3.4968843	3.451075	15.054532	0.0	1560	1560	1560	0.5	20	41	98	181	235	4994	0	126	2020-02-29_132611
64	5000	3439	1	0	0	0	6	1428	3.6412907	3.1756147315180834	7.4859314	0.0	6.0	944.0	3.4968843	3.451075	15.054532	0.0	1560	1560	1560	0.5	20	41	98	181	235	4994	0	126	2020-02-29_132611
65	5000	3439	0	0	1	0	5	1428	2.8723626	2.858545401874036	6.64307	0.0	5.0	944.0	3.4968843	3.451075	15.054532	0.0	1561	1560	1560	0.4	20	41	98	181	235	4995	0	127	2020-02-29_132612
65	5000	3439	0	0	1	0	5	1428	2.8723626	2.858545401874036	6.64307	0.0	5.0	944.0	3.4968843	3.451075	15.054532	0.0	1561	1560	1560	0.4	20	41	98	181	235	4995	0	127	2020-02-29_132612
65	5000	3439	0	0	1	0	5	1428	2.8723626	2.858545401874036	6.64307	0.0	5.0	944.0	3.4968843	3.451075	15.054532	0.0	1561	1560	1560	0.4	20	41	98	181	235	4995	0	127	2020-02-29_132612
66	5000	3439	0	0	0	0	5	1429	4.75504	3.517715578501956	9.413387	0.0	5.0	944.0	3.4968843	3.451075	15.054532	0.0	1561	1561	1561	0.4	20	41	98	181	235	4995	0	127	2020-02-29_132612
66	5000	3439	0	0	0	0	5	1429	4.75504	3.517715578501956	9.413387	0.0	5.0	944.0	3.4968843	3.451075	15.054532	0.0	1561	1561	1561	0.4	20	41	98	181	235	4995	0	127	2020-02-29_132612
66	5000	3439	0	0	0	0	5	1429	4.75504	3.517715578501956	9.413387	0.0	5.0	944.0	3.4968843	3.451075	15.054532	0.0	1561	1561	1561	0.4	20	41	98	181	235	4995	0	127	2020-02-29_132612
67	5000	3439	0	0	0	0	4	1430	4.955514	4.02879223088007	9.413387	0.0	4.0	944.0	3.4968843	3.451075	15.054532	0.0	1561	1561	1561	0.5	20	41	98	181	235	4996	0	127	2020-02-29_132612
67	5000	3439	0	0	0	0	4	1430	4.955514	4.02879223088007	9.413387	0.0	4.0	944.0	3.4968843	3.451075	15.054532	0.0	1561	1561	1561	0.5	20	41	98	181	235	4996	0	127	2020-02-29_132612
67	5000	3439	0	0	0	0	4	1430	4.955514	4.02879223088007	9.413387	0.0	4.0	944.0	3.4968843	3.451075	15.054532	0.0	1561	1561	1561	0.5	20	41	98	181	235	4996	0	127	2020-02-29_132613
68	5000	3439	0	0	0	0	3	1431	6.607352	2.8240639207538165	9.413387	3.7655983	3.0	944.0	3.4968843	3.451075	15.054532	0.0	1561	1561	1561	0.6666667	20	41	98	181	235	4997	0	127	2020-02-29_132613
68	5000	3439	0	0	0	0	3	1431	6.607352	2.8240639207538165	9.413387	3.7655983	3.0	944.0	3.4968843	3.451075	15.054532	0.0	1561	1561	1561	0.6666667	20	41	98	181	235	4997	0	127	2020-02-29_132613
68	5000	3439	0	0	0	0	2	1432	8.028229	1.9589100117132687	9.413387	6.64307	2.0	944.0	3.4968843	3.451075	15.054532	0.0	1561	1561	1561	1.0	20	41	98	181	235	4998	0	127	2020-02-29_132613
69	5000	3439	0	0	0	0	2	1432	8.028229	1.9589100117132687	9.413387	6.64307	2.0	944.0	3.4968843	3.451075	15.054532	0.0	1561	1561	1561	1.0	20	41	98	181	235	4998	0	127	2020-02-29_132613
69	5000	3439	0	0	0	0	2	1432	8.028229	1.9589100117132687	9.413387	6.64307	2.0	944.0	3.4968843	3.451075	15.054532	0.0	1561	1561	1561	1.0	20	41	98	181	235	4998	0	127	2020-02-29_132613
69	5000	3439	0	0	0	0	2	1432	8.028229	1.9589100117132687	9.413387	6.64307	2.0	944.0	3.4968843	3.451075	15.054532	0.0	1561	1561	1561	1.0	20	41	98	181	235	4998	0	127	2020-02-29_132613
70	5000	3439	0	0	0	0	2	1432	8.028229	1.9589100117132687	9.413387	6.64307	2.0	944.0	3.4968843	3.451075	15.054532	0.0	1561	1561	1561	1.0	20	41	98	181	235	4998	0	127	2020-02-29_132613
70	5000	3439	0	0	0	0	2	1432	8.028229	1.9589100117132687	9.413387	6.64307	2.0	944.0	3.4968843	3.451075	15.054532	0.0	1561	1561	1561	1.0	20	41	98	181	235	4998	0	127	2020-02-29_132613
70	5000	3439	0	0	0	0	2	1432	8.028229	1.9589100117132687	9.413387	6.64307	2.0	944.0	3.4968843	3.451075	15.054532	0.0	1561	1561	1561	1.0	20	41	98	181	235	4998	0	127	2020-02-29_132614
71	5000	3439	0	0	0	0	2	1432	8.028229	1.9589100117132687	9.413387	6.64307	2.0	944.0	3.4968843	3.451075	15.054532	0.0	1561	1561	1561	1.0	20	41	98	181	235	4998	0	127	2020-02-29_132614
71	5000	3439	0	0	0	0	2	1432	8.028229	1.9589100117132687	9.413387	6.64307	2.0	944.0	3.4968843	3.451075	15.054532	0.0	1561	1561	1561	1.0	20	41	98	181	235	4998	0	127	2020-02-29_132614
71	5000	3439	0	0	0	0	2	1432	8.028229	1.9589100117132687	9.413387	6.64307	2.0	944.0	3.4968843	3.451075	15.054532	0.0	1561	1561	1561	1.0	20	41	98	181	235	4998	0	127	2020-02-29_132614
72	5000	3439	0	0	0	0	2	1432	8.028229	1.9589100117132687	9.413387	6.64307	2.0	944.0	3.4968843	3.451075	15.054532	0.0	1561	1561	1561	1.0	20	41	98	181	235	4998	0	127	2020-02-29_132614
72	5000	3439	0	0	0	0	1	1433	9.413387	NaN	9.413387	9.413387	1.0	944.0	3.4968843	3.451075	15.054532	0.0	1561	1561	1561	0.0	20	41	98	181	235	4999	0	127	2020-02-29_132614
72	5000	3439	0	0	0	0	1	1433	9.413387	NaN	9.413387	9.413387	1.0	944.0	3.4968843	3.451075	15.054532	0.0	1561	1561	1561	0.0	20	41	98	181	235	4999	0	127	2020-02-29_132614
73	5000	3439	0	0	0	0	1	1433	9.413387	NaN	9.413387	9.413387	1.0	944.0	3.4968843	3.451075	15.054532	0.0	1561	1561	1561	0.0	20	41	98	181	235	4999	0	127	2020-02-29_132615
73	5000	3439	0	0	0	0	1	1433	9.413387	NaN	9.413387	9.413387	1.0	944.0	3.4968843	3.451075	15.054532	0.0	1561	1561	1561	0.0	20	41	98	181	235	4999	0	127	2020-02-29_132615
73	5000	3439	0	0	0	0	1	1433	9.413387	NaN	9.413387	9.413387	1.0	944.0	3.4968843	3.451075	15.054532	0.0	1561	1561	1561	0.0	20	41	98	181	235	4999	0	127	2020-02-29_132615
74	5000	3439	0	0	0	0	1	1433	9.413387	NaN	9.413387	9.413387	1.0	944.0	3.4968843	3.451075	15.054532	0.0	1561	1561	1561	0.0	20	41	98	181	235	4999	0	127	2020-02-29_132615
74	5000	3439	0	0	0	0	1	1433	9.413387	NaN	9.413387	9.413387	1.0	944.0	3.4968843	3.451075	15.054532	0.0	1561	1561	1561	0.0	20	41	98	181	235	4999	0	127	2020-02-29_132615
74	5000	3439	0	0	0	0	1	1433	9.413387	NaN	9.413387	9.413387	1.0	944.0	3.4968843	3.451075	15.054532	0.0	1561	1561	1561	0.0	20	41	98	181	235	4999	0	127	2020-02-29_132615
75	5000	3439	0	0	0	0	1	1433	9.413387	NaN	9.413387	9.413387	1.0	944.0	3.4968843	3.451075	15.054532	0.0	1561	1561	1561	0.0	20	41	98	181	235	4999	0	127	2020-02-29_132615
75	5000	3439	0	0	0	0	1	1433	9.413387	NaN	9.413387	9.413387	1.0	944.0	3.4968843	3.451075	15.054532	0.0	1561	1561	1561	0.0	20	41	98	181	235	4999	0	127	2020-02-29_132615
75	5000	3439	0	0	0	0	1	1433	9.413387	NaN	9.413387	9.413387	1.0	944.0	3.4968843	3.451075	15.054532	0.0	1561	1561	1561	0.0	20	41	98	181	235	4999	0	127	2020-02-29_132616
76	5000	3439	0	0	0	0	1	1433	9.413387	NaN	9.413387	9.413387	1.0	944.0	3.4968843	3.451075	15.054532	0.0	1561	1561	1561	0.0	20	41	98	181	235	4999	0	127	2020-02-29_132616
76	5000	3439	0	0	0	0	1	1433	9.413387	NaN	9.413387	9.413387	1.0	944.0	3.4968843	3.451075	15.054532	0.0	1561	1561	1561	0.0	20	41	98	181	235	4999	0	127	2020-02-29_132616
76	5000	3439	0	0	0	0	1	1433	9.413387	NaN	9.413387	9.413387	1.0	944.0	3.4968843	3.451075	15.054532	0.0	1561	1561	1561	0.0	20	41	98	181	235	4999	0	127	2020-02-29_132616
77	5000	3439	0	0	0	0	1	1433	9.413387	NaN	9.413387	9.413387	1.0	944.0	3.4968843	3.451075	15.054532	0.0	1561	1561	1561	0.0	20	41	98	181	235	4999	0	127	2020-02-29_132616
77	5000	3439	0	0	0	0	1	1433	9.413387	NaN	9.413387	9.413387	1.0	944.0	3.4968843	3.451075	15.054532	0.0	1561	1561	1561	0.0	20	41	98	181	235	4999	0	127	2020-02-29_132616
77	5000	3439	0	0	0	0	1	1433	9.413387	NaN	9.413387	9.413387	1.0	944.0	3.4968843	3.451075	15.054532	0.0	1561	1561	1561	0.0	20	41	98	181	235	4999	0	127	2020-02-29_132616
78	5000	3439	0	0	0	0	1	1433	9.413387	NaN	9.413387	9.413387	1.0	944.0	3.4968843	3.451075	15.054532	0.0	1561	1561	1561	0.0	20	41	98	181	235	4999	0	127	2020-02-29_132616
78	5000	3439	0	0	0	0	1	1433	9.413387	NaN	9.413387	9.413387	1.0	944.0	3.4968843	3.451075	15.054532	0.0	1561	1561	1561	0.0	20	41	98	181	235	4999	0	127	2020-02-29_132617
78	5000	3439	0	0	0	0	1	1433	9.413387	NaN	9.413387	9.413387	1.0	944.0	3.4968843	3.451075	15.054532	0.0	1561	1561	1561	0.0	20	41	98	181	235	4999	0	127	2020-02-29_132617
79	5000	3439	0	0	0	0	1	1433	9.413387	NaN	9.413387	9.413387	1.0	944.0	3.4968843	3.451075	15.054532	0.0	1561	1561	1561	0.0	20	41	98	181	235	4999	0	127	2020-02-29_132617
79	5000	3439	0	0	0	0	1	1433	9.413387	NaN	9.413387	9.413387	1.0	944.0	3.4968843	3.451075	15.054532	0.0	1561	1561	1561	0.0	20	41	98	181	235	4999	0	127	2020-02-29_132617
79	5000	3439	0	0	0	0	1	1433	9.413387	NaN	9.413387	9.413387	1.0	944.0	3.4968843	3.451075	15.054532	0.0	1561	1561	1561	0.0	20	41	98	181	235	4999	0	127	2020-02-29_132617
80	5000	3439	0	0	0	0	1	1433	9.413387	NaN	9.413387	9.413387	1.0	944.0	3.4968843	3.451075	15.054532	0.0	1561	1561	1561	0.0	20	41	98	181	235	4999	0	127	2020-02-29_132617
80	5000	3439	0	0	0	0	1	1433	9.413387	NaN	9.413387	9.413387	1.0	944.0	3.4968843	3.451075	15.054532	0.0	1561	1561	1561	0.0	20	41	98	181	235	4999	0	127	2020-02-29_132617
80	5000	3439	0	0	0	0	1	1433	9.413387	NaN	9.413387	9.413387	1.0	944.0	3.4968843	3.451075	15.054532	0.0	1561	1561	1561	0.0	20	41	98	181	235	4999	0	127	2020-02-29_132617
81	5000	3439	0	0	0	0	1	1433	9.413387	NaN	9.413387	9.413387	1.0	944.0	3.4968843	3.451075	15.054532	0.0	1561	1561	1561	0.0	20	41	98	181	235	4999	0	127	2020-02-29_132618
81	5000	3439	0	0	0	0	1	1433	9.413387	NaN	9.413387	9.413387	1.0	944.0	3.4968843	3.451075	15.054532	0.0	1561	1561	1561	0.0	20	41	98	181	235	4999	0	127	2020-02-29_132618
81	5000	3439	0	0	0	0	1	1433	9.413387	NaN	9.413387	9.413387	1.0	944.0	3.4968843	3.451075	15.054532	0.0	1561	1561	1561	0.0	20	41	98	181	235	4999	0	127	2020-02-29_132618
82	5000	3439	0	0	0	0	1	1433	9.413387	NaN	9.413387	9.413387	1.0	944.0	3.4968843	3.451075	15.054532	0.0	1561	1561	1561	0.0	20	41	98	181	235	4999	0	127	2020-02-29_132618
82	5000	3439	0	0	0	0	1	1433	9.413387	NaN	9.413387	9.413387	1.0	944.0	3.4968843	3.451075	15.054532	0.0	1561	1561	1561	0.0	20	41	98	181	235	4999	0	127	2020-02-29_132618
82	5000	3439	0	0	0	0	1	1433	9.413387	NaN	9.413387	9.413387	1.0	944.0	3.4968843	3.451075	15.054532	0.0	1561	1561	1561	0.0	20	41	98	181	235	4999	0	127	2020-02-29_132618
83	5000	3439	0	0	0	0	0	1434	NaN	-0.0	9999.0	9999.0	0.0	944.0	3.4968843	3.451075	15.054532	0.0	1561	1561	1561	0.0	20	41	98	181	235	5000	0	127	2020-02-29_132618
83	5000	3439	0	0	0	0	0	1434	NaN	-0.0	9999.0	9999.0	0.0	944.0	3.4968843	3.451075	15.054532	0.0	1561	1561	1561	0.0	20	41	98	181	235	5000	0	127	2020-02-29_132619
83	5000	3439	0	0	0	0	0	1434	NaN	-0.0	9999.0	9999.0	0.0	944.0	3.4968843	3.451075	15.054532	0.0	1561	1561	1561	0.0	20	41	98	181	235	5000	0	127	2020-02-29_132619
84	5000	3439	0	0	0	0	0	1434	NaN	-0.0	9999.0	9999.0	0.0	944.0	3.4968843	3.451075	15.054532	0.0	1561	1561	1561	0.0	20	41	98	181	235	5000	0	127	2020-02-29_132619
84	5000	3439	0	0	0	0	0	1434	NaN	-0.0	9999.0	9999.0	0.0	944.0	3.4968843	3.451075	15.054532	0.0	1561	1561	1561	0.0	20	41	98	181	235	5000	0	127	2020-02-29_132619
84	5000	3439	0	0	0	0	0	1434	NaN	-0.0	9999.0	9999.0	0.0	944.0	3.4968843	3.451075	15.054532	0.0	1561	1561	1561	0.0	20	41	98	181	235	5000	0	127	2020-02-29_132619
85	5000	3439	0	0	0	0	0	1434	NaN	-0.0	9999.0	9999.0	0.0	944.0	3.4968843	3.451075	15.054532	0.0	1561	1561	1561	0.0	20	41	98	181	235	5000	0	127	2020-02-29_132619
85	5000	3439	0	0	0	0	0	1434	NaN	-0.0	9999.0	9999.0	0.0	944.0	3.4968843	3.451075	15.054532	0.0	1561	1561	1561	0.0	20	41	98	181	235	5000	0	127	2020-02-29_132619
85	5000	3439	0	0	0	0	0	1434	NaN	-0.0	9999.0	9999.0	0.0	944.0	3.4968843	3.451075	15.054532	0.0	1561	1561	1561	0.0	20	41	98	181	235	5000	0	127	2020-02-29_132620
86	5000	3439	0	0	0	0	0	1434	NaN	-0.0	9999.0	9999.0	0.0	944.0	3.4968843	3.451075	15.054532	0.0	1561	1561	1561	0.0	20	41	98	181	235	5000	0	127	2020-02-29_132620
86	5000	3439	0	0	0	0	0	1434	NaN	-0.0	9999.0	9999.0	0.0	944.0	3.4968843	3.451075	15.054532	0.0	1561	1561	1561	0.0	20	41	98	181	235	5000	0	127	2020-02-29_132620
86	5000	3439	0	0	0	0	0	1434	NaN	-0.0	9999.0	9999.0	0.0	944.0	3.4968843	3.451075	15.054532	0.0	1561	1561	1561	0.0	20	41	98	181	235	5000	0	127	2020-02-29_132620
87	5000	3439	0	0	0	0	0	1434	NaN	-0.0	9999.0	9999.0	0.0	944.0	3.4968843	3.451075	15.054532	0.0	1561	1561	1561	0.0	20	41	98	181	235	5000	0	127	2020-02-29_132620
87	5000	3439	0	0	0	0	0	1434	NaN	-0.0	9999.0	9999.0	0.0	944.0	3.4968843	3.451075	15.054532	0.0	1561	1561	1561	0.0	20	41	98	181	235	5000	0	127	2020-02-29_132620
87	5000	3439	0	0	0	0	0	1434	NaN	-0.0	9999.0	9999.0	0.0	944.0	3.4968843	3.451075	15.054532	0.0	1561	1561	1561	0.0	20	41	98	181	235	5000	0	127	2020-02-29_132620
88	5000	3439	0	0	0	0	0	1434	NaN	-0.0	9999.0	9999.0	0.0	944.0	3.4968843	3.451075	15.054532	0.0	1561	1561	1561	0.0	20	41	98	181	235	5000	0	127	2020-02-29_132620
88	5000	3439	0	0	0	0	0	1434	NaN	-0.0	9999.0	9999.0	0.0	944.0	3.4968843	3.451075	15.054532	0.0	1561	1561	1561	0.0	20	41	98	181	235	5000	0	127	2020-02-29_132621
88	5000	3439	0	0	0	0	0	1434	NaN	-0.0	9999.0	9999.0	0.0	944.0	3.4968843	3.451075	15.054532	0.0	1561	1561	1561	0.0	20	41	98	181	235	5000	0	127	2020-02-29_132621
89	5000	3439	0	0	0	0	0	1434	NaN	-0.0	9999.0	9999.0	0.0	944.0	3.4968843	3.451075	15.054532	0.0	1561	1561	1561	0.0	20	41	98	181	235	5000	0	127	2020-02-29_132621
89	5000	3439	0	0	0	0	0	1434	NaN	-0.0	9999.0	9999.0	0.0	944.0	3.4968843	3.451075	15.054532	0.0	1561	1561	1561	0.0	20	41	98	181	235	5000	0	127	2020-02-29_132621
89	5000	3439	0	0	0	0	0	1434	NaN	-0.0	9999.0	9999.0	0.0	944.0	3.4968843	3.451075	15.054532	0.0	1561	1561	1561	0.0	20	41	98	181	235	5000	0	127	2020-02-29_132621
90	5000	3439	0	0	0	0	0	1434	NaN	-0.0	9999.0	9999.0	0.0	944.0	3.4968843	3.451075	15.054532	0.0	1561	1561	1561	0.0	20	41	98	181	235	5000	0	127	2020-02-29_132621
90	5000	3439	0	0	0	0	0	1434	NaN	-0.0	9999.0	9999.0	0.0	944.0	3.4968843	3.451075	15.054532	0.0	1561	1561	1561	0.0	20	41	98	181	235	5000	0	127	2020-02-29_132621
90	5000	3439	0	0	0	0	0	1434	NaN	-0.0	9999.0	9999.0	0.0	944.0	3.4968843	3.451075	15.054532	0.0	1561	1561	1561	0.0	20	41	98	181	235	5000	0	127	2020-02-29_132621
91	5000	3439	0	0	0	0	0	1434	NaN	-0.0	9999.0	9999.0	0.0	944.0	3.4968843	3.451075	15.054532	0.0	1561	1561	1561	0.0	20	41	98	181	235	5000	0	127	2020-02-29_132622
91	5000	3439	0	0	0	0	0	1434	NaN	-0.0	9999.0	9999.0	0.0	944.0	3.4968843	3.451075	15.054532	0.0	1561	1561	1561	0.0	20	41	98	181	235	5000	0	127	2020-02-29_132622
91	5000	3439	0	0	0	0	0	1434	NaN	-0.0	9999.0	9999.0	0.0	944.0	3.4968843	3.451075	15.054532	0.0	1561	1561	1561	0.0	20	41	98	181	235	5000	0	127	2020-02-29_132622
92	5000	3439	0	0	0	0	0	1434	NaN	-0.0	9999.0	9999.0	0.0	944.0	3.4968843	3.451075	15.054532	0.0	1561	1561	1561	0.0	20	41	98	181	235	5000	0	127	2020-02-29_132622
92	5000	3439	0	0	0	0	0	1434	NaN	-0.0	9999.0	9999.0	0.0	944.0	3.4968843	3.451075	15.054532	0.0	1561	1561	1561	0.0	20	41	98	181	235	5000	0	127	2020-02-29_132622
92	5000	3439	0	0	0	0	0	1434	NaN	-0.0	9999.0	9999.0	0.0	944.0	3.4968843	3.451075	15.054532	0.0	1561	1561	1561	0.0	20	41	98	181	235	5000	0	127	2020-02-29_132622
93	5000	3439	0	0	0	0	0	1434	NaN	-0.0	9999.0	9999.0	0.0	944.0	3.4968843	3.451075	15.054532	0.0	1561	1561	1561	0.0	20	41	98	181	235	5000	0	127	2020-02-29_132622
93	5000	3439	0	0	0	0	0	1434	NaN	-0.0	9999.0	9999.0	0.0	944.0	3.4968843	3.451075	15.054532	0.0	1561	1561	1561	0.0	20	41	98	181	235	5000	0	127	2020-02-29_132622
93	5000	3439	0	0	0	0	0	1434	NaN	-0.0	9999.0	9999.0	0.0	944.0	3.4968843	3.451075	15.054532	0.0	1561	1561	1561	0.0	20	41	98	181	235	5000	0	127	2020-02-29_132623
94	5000	3439	0	0	0	0	0	1434	NaN	-0.0	9999.0	9999.0	0.0	944.0	3.4968843	3.451075	15.054532	0.0	1561	1561	1561	0.0	20	41	98	181	235	5000	0	127	2020-02-29_132623
94	5000	3439	0	0	0	0	0	1434	NaN	-0.0	9999.0	9999.0	0.0	944.0	3.4968843	3.451075	15.054532	0.0	1561	1561	1561	0.0	20	41	98	181	235	5000	0	127	2020-02-29_132623
