# Supplementary material for: Discrete simulation analysis of COVID-19 and prediction of isolation bed numbers
Source: PeerJ. 2021 Jun 23;9:e11629. doi: 10.7717/peerj.11629 (PMC8234972; doi:10.7717/peerj.11629)
Supplement: Supplemental Information 3 [file peerj-09-11629-s003.zip › raw_data/Incubation period_output_2020-02-29_132650.csv]

worldTime(Day)	CITY_PERSON_SIZE	NORMAL	SHADOW	SUPER	CONFIRMED	DIAGNOSIS	FREEZE	CURED	shadow_average	shadow_std	shadow_max	shadow_min	real_countTmp	max_count	count_shadow_average	count_shadow_std	count_shadow_max	count_shadow_min	sum_confirmed_mark	sum_diagnosis_mark	sum_freeze_mark	r0	G1num	G2num	G3Num	G4Num	G5Num	BED_CanUse	BED_Need	DEATH	recordTime
0	5000	4977	23	0	0	0	0	0	NaN	-0.0	9999.0	9999.0	0.0	0.0	NaN	-0.0	9999.0	9999.0	0	0	0	0.0	0	0	0	0	0	5000	0	0	2020-02-29_132703
0	5000	4975	18	0	7	0	0	0	NaN	-0.0	9999.0	9999.0	0.0	0.0	NaN	-0.0	9999.0	9999.0	7	0	0	0.0	0	0	0	0	0	5000	0	0	2020-02-29_132703
0	5000	4972	19	0	9	0	0	0	NaN	-0.0	9999.0	9999.0	0.0	0.0	NaN	-0.0	9999.0	9999.0	9	0	0	0.0	0	0	0	0	0	5000	0	0	2020-02-29_132703
1	5000	4970	21	0	4	0	5	0	0.0	0.0	0.0	0.0	5.0	5.0	0.0	0.0	0.0	0.0	9	5	5	0.2	4	1	0	0	0	4995	0	0	2020-02-29_132703
1	5000	4968	22	0	3	0	7	0	0.07591371	0.13035741298487982	0.28923246	0.0	7.0	7.0	0.07591371	0.13035741	0.28923246	0.0	10	7	7	0.42857143	6	1	0	0	0	4993	0	0	2020-02-29_132703
1	5000	4963	25	0	3	0	9	0	0.12495271	0.15225944264770594	0.35885152	0.0	9.0	9.0	0.12495271	0.15225944	0.35885152	0.0	12	9	9	0.44444445	7	2	0	0	0	4991	0	0	2020-02-29_132704
2	5000	4956	31	0	3	0	10	0	0.11245744	0.1488904629711559	0.35885152	0.0	10.0	10.0	0.11245744	0.14889047	0.35885152	0.0	13	10	10	0.4	7	3	0	0	0	4990	0	0	2020-02-29_132704
2	5000	4952	32	0	5	0	11	0	0.102234036	0.14526262042522567	0.35885152	0.0	11.0	11.0	0.102234036	0.14526261	0.35885152	0.0	16	11	11	0.36363637	7	4	0	0	0	4989	0	0	2020-02-29_132704
2	5000	4946	36	0	5	0	13	0	0.18926015	0.37021526959514756	1.3358077	0.0	13.0	13.0	0.18926015	0.37021527	1.3358077	0.0	18	13	13	0.3846154	7	6	0	0	0	4987	0	0	2020-02-29_132704
3	5000	4943	34	0	7	0	16	0	0.15377387	0.3398059407390985	1.3358077	0.0	16.0	16.0	0.15377387	0.33980593	1.3358077	0.0	23	16	16	0.3125	7	6	2	0	1	4984	0	0	2020-02-29_132704
3	5000	4939	37	0	7	0	17	0	0.14472835	0.33112280490877766	1.3358077	0.0	17.0	17.0	0.14472835	0.33112282	1.3358077	0.0	24	17	17	0.3529412	7	6	3	0	1	4983	0	0	2020-02-29_132704
3	5000	4934	40	0	6	0	20	0	0.19496933	0.42431600239232975	1.4390047	0.0	20.0	20.0	0.19496933	0.424316	1.4390047	0.0	26	20	20	0.4	7	8	4	0	1	4980	0	0	2020-02-29_132704
4	5000	4927	44	0	5	0	24	0	0.4297353	0.8412051499811793	2.9291327	0.0	24.0	24.0	0.4297353	0.8412052	2.9291327	0.0	29	24	24	0.75	9	9	5	0	1	4976	0	0	2020-02-29_132704
4	5000	4919	47	0	9	0	25	0	0.4125459	0.8279664589612096	2.9291327	0.0	25.0	25.0	0.4125459	0.82796645	2.9291327	0.0	34	25	25	0.76	9	9	5	0	1	4975	0	0	2020-02-29_132705
4	5000	4910	51	0	13	0	26	0	0.5230841	0.9878227466991899	3.2865407	0.0	26.0	26.0	0.5230841	0.9878228	3.2865407	0.0	39	26	26	0.7307692	9	10	5	0	1	4974	0	0	2020-02-29_132705
5	5000	4902	52	0	15	0	31	0	0.5984779	0.9871907305204226	3.2865407	0.0	31.0	31.0	0.5984779	0.9871907	3.2865407	0.0	46	31	31	0.7419355	9	12	6	1	2	4969	0	0	2020-02-29_132705
5	5000	4890	60	0	12	0	38	0	0.6795748	1.1398028193152294	4.2660475	0.0	38.0	38.0	0.6795748	1.1398028	4.2660475	0.0	50	38	38	0.81578946	10	14	8	1	4	4962	0	0	2020-02-29_132705
5	5000	4883	62	0	12	0	43	0	0.6073005	1.089374181295187	4.2660475	0.0	43.0	43.0	0.6073005	1.0893742	4.2660475	0.0	55	43	43	0.7209302	10	15	9	2	5	4957	0	0	2020-02-29_132705
6	5000	4872	70	0	10	0	48	0	0.79367095	1.3624359395777568	4.8679996	0.0	48.0	48.0	0.79367095	1.3624359	4.8679996	0.0	58	48	48	0.7291667	12	16	10	3	5	4952	0	0	2020-02-29_132705
6	5000	4864	70	0	12	0	54	0	0.8520083	1.4408702318899105	4.8679996	0.0	54.0	54.0	0.8520083	1.4408703	4.8679996	0.0	66	54	54	0.8148148	12	16	12	5	6	4946	0	0	2020-02-29_132705
6	5000	4848	81	0	14	0	57	0	0.83119243	1.4124986631674052	4.8679996	0.0	57.0	57.0	0.83119243	1.4124987	4.8679996	0.0	71	57	57	0.80701756	12	16	13	5	7	4943	0	0	2020-02-29_132705
7	5000	4836	85	0	17	0	62	0	0.8569303	1.5076990430769794	5.751713	0.0	62.0	62.0	0.8569303	1.507699	5.751713	0.0	79	62	62	0.82258064	13	16	14	5	8	4938	0	0	2020-02-29_132706
7	5000	4823	84	0	25	0	68	0	0.8984076	1.497166022757973	5.751713	0.0	68.0	68.0	0.8984076	1.497166	5.751713	0.0	93	68	68	0.8088235	13	16	15	8	8	4932	0	0	2020-02-29_132706
7	5000	4810	95	0	21	0	74	0	0.9200557	1.5145851579503853	5.751713	0.0	74.0	74.0	0.9200557	1.5145851	5.751713	0.0	95	74	74	0.8243243	13	16	16	9	9	4926	0	0	2020-02-29_132706
8	5000	4794	106	0	15	0	85	0	1.0711257	1.818247462843236	6.9096007	0.0	85.0	85.0	1.0711257	1.8182474	6.9096007	0.0	100	85	85	0.8	15	18	17	10	11	4915	0	0	2020-02-29_132706
8	5000	4783	109	0	15	0	92	0	1.2843497	2.0144217988205035	7.2095776	0.0	92.0	92.0	1.2843497	2.0144217	7.2095776	0.0	108	93	93	0.92391306	16	21	17	11	13	4908	0	1	2020-02-29_132706
8	5000	4769	117	0	17	0	96	0	1.3015112	2.0141140501351718	7.2095776	0.0	96.0	96.0	1.3015112	2.0141141	7.2095776	0.0	114	97	97	0.9375	16	22	17	12	13	4904	0	1	2020-02-29_132706
9	5000	4752	125	0	17	0	105	0	1.2686558	1.9701775113602153	7.2095776	0.0	105.0	105.0	1.2686558	1.9701775	7.2095776	0.0	123	106	106	0.9238095	16	22	20	13	17	4895	0	1	2020-02-29_132707
9	5000	4738	125	0	28	0	108	0	1.3558551	2.0818632534019805	7.656341	0.0	108.0	108.0	1.3558551	2.0818632	7.656341	0.0	137	109	109	0.9351852	16	23	21	13	18	4892	0	1	2020-02-29_132707
9	5000	4716	134	0	30	0	119	0	1.365061	2.0734061680764295	7.656341	0.0	119.0	119.0	1.365061	2.0734062	7.656341	0.0	150	120	120	0.89915967	16	23	22	15	19	4881	0	1	2020-02-29_132707
10	5000	4701	138	0	33	0	127	0	1.3516582	2.0521673840448424	7.656341	0.0	127.0	127.0	1.3516582	2.0521674	7.656341	0.0	161	128	128	0.87401575	16	24	24	16	21	4873	0	1	2020-02-29_132707
10	5000	4680	149	0	27	0	143	0	1.367547	1.9987007331621205	7.656341	0.0	143.0	143.0	1.367547	1.9987007	7.656341	0.0	171	144	144	0.8881119	16	25	28	18	22	4857	0	1	2020-02-29_132707
10	5000	4666	146	0	34	0	153	0	1.4272034	2.0527060349792023	7.656341	0.0	153.0	153.0	1.4272034	2.052706	7.656341	0.0	188	154	154	0.9346405	16	26	31	20	25	4847	0	1	2020-02-29_132708
11	5000	4647	154	0	34	0	164	0	1.4411322	2.036210444226001	7.656341	0.0	164.0	164.0	1.4411322	2.0362105	7.656341	0.0	199	165	165	0.9512195	16	26	32	20	25	4836	0	1	2020-02-29_132708
11	5000	4623	159	0	38	0	178	1	1.4557328	2.0660072330817227	7.656341	0.0	178.0	178.0	1.4557328	2.0660071	7.656341	0.0	218	180	180	0.96629214	16	29	33	22	27	4822	0	1	2020-02-29_132708
11	5000	4612	155	0	39	0	192	1	1.5136827	2.116338130154593	7.656341	0.0	192.0	192.0	1.5136827	2.116338	7.656341	0.0	233	194	194	0.9479167	16	30	34	26	31	4808	0	1	2020-02-29_132708
12	5000	4592	167	0	33	0	206	1	1.5340949	2.155346335529472	7.9560556	0.0	206.0	206.0	1.5340949	2.1553464	7.9560556	0.0	241	208	208	1.0	16	32	35	29	35	4794	0	1	2020-02-29_132709
12	5000	4573	172	0	30	0	222	1	1.5877371	2.16561954822377	7.9560556	0.0	222.0	222.0	1.5877371	2.1656196	7.9560556	0.0	255	225	225	1.036036	16	34	37	31	39	4778	0	2	2020-02-29_132709
12	5000	4558	174	0	32	0	233	1	1.6452327	2.2408616668547947	11.529767	0.0	233.0	233.0	1.6452327	2.2408617	11.529767	0.0	268	236	236	1.0300429	17	35	39	34	39	4767	0	2	2020-02-29_132709
13	5000	4534	189	0	28	0	246	1	1.6489558	2.3116648428904467	11.772956	0.0	246.0	246.0	1.6489558	2.3116648	11.772956	0.0	277	249	249	1.0203252	18	35	41	35	41	4754	0	2	2020-02-29_132709
13	5000	4523	192	0	27	0	255	1	1.6937212	2.3816217167400766	12.081559	0.0	255.0	255.0	1.6937212	2.3816216	12.081559	0.0	285	258	258	1.0196079	19	35	41	36	43	4745	0	2	2020-02-29_132710
13	5000	4503	198	0	30	0	264	3	1.7732158	2.410606206257407	12.081559	0.0	264.0	264.0	1.7732158	2.4106061	12.081559	0.0	299	269	269	1.0492424	19	35	42	39	44	4736	0	2	2020-02-29_132710
14	5000	4481	199	0	38	0	277	3	1.8125212	2.478112923783923	12.98901	0.0	277.0	277.0	1.8125212	2.478113	12.98901	0.0	320	282	282	1.0613718	20	36	45	40	48	4723	0	2	2020-02-29_132710
14	5000	4454	211	0	43	0	286	3	1.7849118	2.4614129470039585	12.98901	0.0	286.0	286.0	1.7849118	2.461413	12.98901	0.0	335	292	292	1.0384616	20	36	46	41	50	4714	0	3	2020-02-29_132710
14	5000	4432	216	0	48	0	297	3	1.7917203	2.4412506786370884	12.98901	0.0	297.0	297.0	1.7917203	2.4412506	12.98901	0.0	352	304	304	1.023569	20	36	47	42	51	4703	0	4	2020-02-29_132711
15	5000	4410	214	0	51	0	316	5	1.9001737	2.4959827571542297	12.98901	0.0	316.0	316.0	1.9001737	2.4959826	12.98901	0.0	376	325	325	1.050633	20	39	47	50	53	4684	0	4	2020-02-29_132711
15	5000	4389	220	0	53	0	325	9	1.9846393	2.5838050924258495	12.98901	0.0	325.0	325.0	1.9846393	2.583805	12.98901	0.0	391	338	338	1.0707692	20	41	50	50	53	4675	0	4	2020-02-29_132711
15	5000	4370	223	0	44	0	350	9	2.0556026	2.661046264360944	12.98901	0.0	350.0	350.0	2.0556026	2.6610463	12.98901	0.0	407	363	363	1.0857143	20	41	54	52	59	4650	0	4	2020-02-29_132711
16	5000	4347	226	0	45	0	368	10	2.0991585	2.6938830137049976	12.98901	0.0	368.0	368.0	2.0991585	2.693883	12.98901	0.0	427	382	382	1.0951087	20	41	55	55	62	4632	0	4	2020-02-29_132712
16	5000	4324	232	0	45	0	383	12	2.1142313	2.707593014599635	12.98901	0.0	383.0	383.0	2.1142313	2.707593	12.98901	0.0	444	399	399	1.0835509	20	41	56	59	64	4617	0	4	2020-02-29_132712
16	5000	4306	230	0	50	0	394	13	2.1332555	2.722141124096896	12.98901	0.0	394.0	394.0	2.1332555	2.722141	12.98901	0.0	464	414	414	1.0609137	20	42	57	65	65	4606	0	7	2020-02-29_132712
17	5000	4284	237	0	47	0	409	16	2.175402	2.7388949284756685	12.98901	0.0	409.0	409.0	2.175402	2.738895	12.98901	0.0	479	432	432	1.0806845	20	42	58	70	67	4591	0	7	2020-02-29_132713
17	5000	4260	249	0	38	0	426	20	2.2257757	2.774743602695475	12.98901	0.0	426.0	426.0	2.2257757	2.7747436	12.98901	0.0	491	453	453	1.084507	20	42	58	74	70	4574	0	7	2020-02-29_132713
17	5000	4240	247	0	47	0	437	22	2.269422	2.812949759231655	14.524981	0.0	437.0	437.0	2.269422	2.8129497	14.524981	0.0	513	466	466	1.0892448	20	42	61	76	74	4563	0	7	2020-02-29_132713
18	5000	4221	250	0	47	0	452	23	2.3561745	2.855666460323612	14.524981	0.0	452.0	452.0	2.3561745	2.8556664	14.524981	0.0	529	482	482	1.090708	20	42	61	77	82	4548	0	7	2020-02-29_132714
18	5000	4201	254	0	50	0	462	24	2.406302	2.9091400215489847	14.524981	0.0	462.0	462.0	2.406302	2.90914	14.524981	0.0	545	495	495	1.08658	20	42	63	77	84	4538	0	9	2020-02-29_132714
18	5000	4176	264	0	44	0	477	29	2.4819882	2.9371767880800155	14.524981	0.0	477.0	477.0	2.4819882	2.9371767	14.524981	0.0	560	516	516	1.0838574	20	44	64	79	86	4523	0	10	2020-02-29_132714
19	5000	4154	272	0	37	0	493	32	2.514194	2.9566767894595958	14.524981	0.0	493.0	493.0	2.514194	2.9566767	14.524981	0.0	574	537	537	1.0912778	20	45	64	83	88	4507	0	12	2020-02-29_132715
19	5000	4135	270	0	46	0	502	34	2.5491214	2.971529011286444	14.524981	0.0	502.0	502.0	2.5491214	2.971529	14.524981	0.0	595	549	549	1.1055777	20	45	66	83	92	4498	0	13	2020-02-29_132715
19	5000	4113	265	0	56	0	515	38	2.5742495	2.981593728393231	14.524981	0.0	515.0	515.0	2.5742495	2.9815938	14.524981	0.0	622	566	566	1.0951456	20	45	67	84	95	4485	0	13	2020-02-29_132715
20	5000	4097	260	0	61	0	526	42	2.6061747	3.029317338039364	14.524981	0.0	526.0	526.0	2.6061747	3.0293174	14.524981	0.0	643	582	582	1.0817491	20	45	67	84	98	4474	0	14	2020-02-29_132716
20	5000	4078	256	0	63	0	544	44	2.6354296	3.0575558983098023	14.524981	0.0	544.0	544.0	2.6354296	3.057556	14.524981	0.0	666	603	603	1.1066177	20	45	67	89	100	4456	0	15	2020-02-29_132716
20	5000	4062	249	0	62	0	562	47	2.7242832	3.1179391055226	14.524981	0.0	562.0	562.0	2.7242832	3.117939	14.524981	0.0	689	627	627	1.113879	20	45	68	91	102	4438	0	18	2020-02-29_132716
21	5000	4040	252	0	61	0	580	48	2.7798567	3.1298823554504347	14.524981	0.0	580.0	580.0	2.7798567	3.1298823	14.524981	0.0	708	647	647	1.1293104	20	45	68	94	105	4420	0	19	2020-02-29_132717
21	5000	4020	253	0	58	0	593	57	2.8352692	3.1521520922704815	14.524981	0.0	593.0	593.0	2.8352692	3.152152	14.524981	0.0	727	669	669	1.1315346	20	45	69	96	106	4407	0	19	2020-02-29_132717
21	5000	4009	239	0	60	0	606	67	2.8990657	3.176257633829082	14.524981	0.0	606.0	606.0	2.8990657	3.1762576	14.524981	0.0	752	692	692	1.1353135	20	46	69	97	109	4394	0	19	2020-02-29_132717
22	5000	3990	244	0	52	0	622	71	2.898772	3.18913750567302	14.524981	0.0	622.0	622.0	2.898772	3.1891375	14.524981	0.0	766	714	714	1.1157557	20	46	70	99	112	4378	0	21	2020-02-29_132718
22	5000	3972	249	0	47	0	629	79	2.9121704	3.1768226558283787	14.524981	0.0	629.0	629.0	2.9121704	3.1768227	14.524981	0.0	779	732	732	1.1049285	20	46	70	101	113	4371	0	24	2020-02-29_132718
22	5000	3955	249	0	42	0	647	83	2.9773753	3.2026252170594085	14.524981	0.0	647.0	647.0	2.9773753	3.2026253	14.524981	0.0	796	754	754	1.114374	20	46	71	102	117	4353	0	24	2020-02-29_132718
23	5000	3939	251	0	40	0	655	88	3.0142694	3.2209781971110343	14.524981	0.0	655.0	655.0	3.0142694	3.2209783	14.524981	0.0	810	770	770	1.1114504	20	46	72	105	118	4345	0	27	2020-02-29_132719
23	5000	3925	246	0	43	0	661	97	3.000117	3.2329477303099883	14.524981	0.0	661.0	661.0	3.000117	3.2329478	14.524981	0.0	829	786	786	1.0937973	20	46	72	106	120	4339	0	28	2020-02-29_132719
23	5000	3910	243	0	48	0	666	104	2.9974623	3.235338445349579	14.524981	0.0	666.0	666.0	2.9974623	3.2353384	14.524981	0.0	847	799	799	1.087087	20	46	72	107	120	4334	0	29	2020-02-29_132720
24	5000	3891	244	0	51	0	672	112	3.044915	3.2511471411110104	14.524981	0.0	672.0	672.0	3.044915	3.251147	14.524981	0.0	865	814	814	1.0952381	20	46	72	108	122	4328	0	30	2020-02-29_132720
24	5000	3877	236	0	56	0	681	120	3.1260655	3.296068716666167	14.524981	0.0	681.0	681.0	3.1260655	3.2960687	14.524981	0.0	887	831	831	1.1116006	20	46	72	108	124	4319	0	30	2020-02-29_132720
24	5000	3865	222	0	61	0	692	129	3.140236	3.287209031605423	14.524981	0.0	692.0	692.0	3.140236	3.287209	14.524981	0.0	913	852	852	1.0953758	20	46	72	109	125	4308	0	31	2020-02-29_132721
25	5000	3851	213	0	67	0	698	138	3.1955194	3.31387588428789	14.524981	0.0	698.0	698.0	3.1955194	3.313876	14.524981	0.0	936	869	869	1.0916905	20	46	72	109	126	4302	0	33	2020-02-29_132721
25	5000	3836	214	0	57	0	711	147	3.254695	3.3235264201749	14.524981	0.0	711.0	711.0	3.254695	3.3235264	14.524981	0.0	950	893	893	1.0872011	20	46	72	109	129	4289	0	35	2020-02-29_132721
25	5000	3823	203	0	57	0	720	159	3.3479218	3.3953634455756383	17.44504	0.0	720.0	720.0	3.3479218	3.3953633	17.44504	0.0	974	917	917	1.0722222	20	46	73	110	129	4280	0	38	2020-02-29_132722
26	5000	3816	200	0	46	0	728	172	3.4235277	3.430375362576788	17.44504	0.0	728.0	728.0	3.4235277	3.4303753	17.44504	0.0	984	938	938	1.0728022	20	46	74	111	131	4272	0	38	2020-02-29_132722
26	5000	3801	200	0	42	0	737	180	3.436336	3.452588898483095	17.44504	0.0	737.0	737.0	3.436336	3.4525888	17.44504	0.0	999	957	957	1.0719131	20	46	74	112	133	4263	0	40	2020-02-29_132723
26	5000	3790	194	0	38	0	737	199	3.5151794	3.4728869263936057	17.44504	0.0	737.0	737.0	3.436336	3.4525888	17.44504	0.0	1016	978	978	1.0895523	20	46	74	113	134	4263	0	42	2020-02-29_132723
27	5000	3779	186	0	49	0	736	208	3.5549564	3.4716248841929698	17.44504	0.0	736.0	737.0	3.436336	3.4525888	17.44504	0.0	1035	986	986	1.1005435	20	46	74	113	135	4264	0	42	2020-02-29_132723
27	5000	3768	177	0	52	0	741	219	3.6008868	3.4902752242555666	17.44504	0.0	741.0	741.0	3.6008868	3.4902751	17.44504	0.0	1055	1003	1003	1.0958165	20	46	74	113	137	4259	0	43	2020-02-29_132724
27	5000	3757	170	0	49	0	748	231	3.6360922	3.536363123799871	17.44504	0.0	748.0	748.0	3.6360922	3.5363631	17.44504	0.0	1073	1024	1024	1.0882353	20	46	74	113	137	4252	0	45	2020-02-29_132724
28	5000	3747	160	0	56	0	742	250	3.7089314	3.591078187979908	17.44504	0.0	742.0	748.0	3.6360922	3.5363631	17.44504	0.0	1093	1037	1037	1.0768194	20	46	75	113	138	4258	0	45	2020-02-29_132724
28	5000	3733	165	0	45	0	751	261	3.7611606	3.603993023932307	17.44504	0.0	751.0	751.0	3.7611606	3.603993	17.44504	0.0	1102	1057	1057	1.0878829	20	46	75	115	142	4249	0	45	2020-02-29_132725
28	5000	3721	167	0	35	0	759	273	3.7946115	3.6199481884531113	17.44504	0.0	759.0	759.0	3.7946115	3.6199481	17.44504	0.0	1112	1077	1077	1.0566535	20	46	75	116	142	4241	0	45	2020-02-29_132725
29	5000	3713	159	0	35	0	765	282	3.8459654	3.613855792581546	17.44504	0.0	765.0	765.0	3.8459654	3.6138558	17.44504	0.0	1128	1093	1093	1.0483661	20	46	75	117	143	4235	0	46	2020-02-29_132726
29	5000	3700	166	0	31	0	761	294	3.873559	3.601866736150208	17.44504	0.0	761.0	765.0	3.8459654	3.6138558	17.44504	0.0	1134	1103	1103	1.0446781	20	46	75	117	143	4239	0	48	2020-02-29_132726
29	5000	3692	161	0	33	0	754	309	3.906287	3.626268099266626	17.44504	0.0	754.0	765.0	3.8459654	3.6138558	17.44504	0.0	1147	1114	1114	1.0437666	20	46	75	118	144	4246	0	51	2020-02-29_132726
30	5000	3683	154	0	35	0	749	325	3.9535244	3.6523749528663787	17.44504	0.0	749.0	765.0	3.8459654	3.6138558	17.44504	0.0	1163	1128	1128	1.0387183	20	46	75	118	145	4251	0	54	2020-02-29_132727
30	5000	3680	146	0	37	0	745	336	4.0004096	3.6977759249414586	17.44504	0.0	745.0	765.0	3.8459654	3.6138558	17.44504	0.0	1174	1137	1137	1.0362417	20	46	75	118	147	4255	0	56	2020-02-29_132727
30	5000	3674	145	0	31	0	736	355	3.983296	3.687789646992999	17.44504	0.0	736.0	765.0	3.8459654	3.6138558	17.44504	0.0	1181	1150	1150	1.017663	20	46	75	118	147	4264	0	59	2020-02-29_132728
31	5000	3669	128	0	37	0	739	364	4.002485	3.7157173934498626	17.44504	0.0	739.0	765.0	3.8459654	3.6138558	17.44504	0.0	1203	1166	1166	1.0108254	20	46	75	119	147	4261	0	63	2020-02-29_132728
31	5000	3665	122	0	38	0	736	375	4.0184827	3.734289064575754	17.44504	0.0	736.0	765.0	3.8459654	3.6138558	17.44504	0.0	1213	1175	1175	1.0054348	20	46	75	119	148	4264	0	64	2020-02-29_132728
31	5000	3661	113	0	44	0	725	392	4.029505	3.746688652336079	17.44504	0.0	725.0	765.0	3.8459654	3.6138558	17.44504	0.0	1226	1182	1182	0.9972414	20	46	75	119	148	4275	0	65	2020-02-29_132729
32	5000	3657	100	0	38	0	732	406	4.085031	3.7525540872903553	17.44504	0.0	732.0	765.0	3.8459654	3.6138558	17.44504	0.0	1243	1205	1205	0.9781421	20	46	75	121	148	4268	0	67	2020-02-29_132729
32	5000	3649	100	0	37	0	723	424	4.1416864	3.7558867978718067	17.44504	0.0	723.0	765.0	3.8459654	3.6138558	17.44504	0.0	1251	1214	1214	0.97510374	20	46	75	121	148	4277	0	67	2020-02-29_132729
32	5000	3642	99	0	33	0	723	435	4.203474	3.7972413188531955	17.44504	0.0	723.0	765.0	3.8459654	3.6138558	17.44504	0.0	1259	1226	1226	0.9737206	20	46	75	121	149	4277	0	68	2020-02-29_132730
33	5000	3635	94	0	28	0	724	450	4.281478	3.8146523825484566	17.44504	0.0	724.0	765.0	3.8459654	3.6138558	17.44504	0.0	1271	1243	1243	0.97790056	20	46	75	121	150	4276	0	69	2020-02-29_132730
33	5000	3632	89	0	28	0	712	469	4.330883	3.809945047738178	17.44504	0.0	712.0	765.0	3.8459654	3.6138558	17.44504	0.0	1279	1251	1251	0.99157304	20	46	75	121	151	4288	0	70	2020-02-29_132731
33	5000	3630	84	0	24	0	708	483	4.3627114	3.803668815957406	17.44504	0.0	708.0	765.0	3.8459654	3.6138558	17.44504	0.0	1286	1262	1262	0.9745763	20	46	75	122	151	4292	0	71	2020-02-29_132731
34	5000	3626	82	0	18	0	706	497	4.3765674	3.827329342735756	17.44504	0.0	706.0	765.0	3.8459654	3.6138558	17.44504	0.0	1292	1274	1274	0.95467424	20	46	75	122	151	4294	0	71	2020-02-29_132731
34	5000	3618	83	0	17	0	691	518	4.344081	3.816007782702237	17.44504	0.0	691.0	765.0	3.8459654	3.6138558	17.44504	0.0	1299	1282	1282	0.94500726	20	46	75	122	151	4309	0	73	2020-02-29_132732
34	5000	3617	73	0	24	0	673	539	4.4371953	3.852217612737976	17.44504	0.0	673.0	765.0	3.8459654	3.6138558	17.44504	0.0	1310	1286	1286	0.961367	20	46	75	122	151	4327	0	74	2020-02-29_132732
35	5000	3615	69	0	22	0	659	561	4.448685	3.8688124200225578	17.44504	0.0	659.0	765.0	3.8459654	3.6138558	17.44504	0.0	1316	1294	1294	0.94385433	20	46	75	122	151	4341	0	74	2020-02-29_132732
35	5000	3604	73	0	20	0	648	581	4.5144124	3.890422892395793	17.44504	0.0	648.0	765.0	3.8459654	3.6138558	17.44504	0.0	1323	1303	1303	0.9506173	20	46	75	122	151	4352	0	74	2020-02-29_132733
35	5000	3600	69	0	21	0	641	595	4.5184755	3.8947602016296514	17.44504	0.0	641.0	765.0	3.8459654	3.6138558	17.44504	0.0	1331	1310	1310	0.95163804	20	46	75	122	151	4359	0	74	2020-02-29_132733
36	5000	3597	63	0	23	0	636	607	4.5886393	3.897999343253521	17.44504	0.0	636.0	765.0	3.8459654	3.6138558	17.44504	0.0	1340	1317	1317	0.9638365	20	46	75	122	151	4364	0	74	2020-02-29_132733
36	5000	3588	61	0	25	0	626	624	4.6458993	3.974246446690336	20.46164	0.0	626.0	765.0	3.8459654	3.6138558	17.44504	0.0	1351	1326	1326	0.9600639	20	46	75	122	153	4374	0	76	2020-02-29_132734
36	5000	3588	57	0	21	0	621	637	4.6875563	3.9925192976875175	20.46164	0.0	621.0	765.0	3.8459654	3.6138558	17.44504	0.0	1355	1334	1334	0.9500805	20	46	75	122	154	4379	0	76	2020-02-29_132734
37	5000	3587	53	0	19	0	611	651	4.7185187	3.987286270775494	20.46164	0.0	611.0	765.0	3.8459654	3.6138558	17.44504	0.0	1360	1341	1341	0.9459902	20	46	75	122	155	4389	0	79	2020-02-29_132735
37	5000	3586	50	0	11	0	598	674	4.736112	3.985611069373613	20.46164	0.0	598.0	765.0	3.8459654	3.6138558	17.44504	0.0	1364	1353	1353	0.9347826	20	46	75	122	155	4402	0	81	2020-02-29_132735
37	5000	3583	52	0	10	0	579	695	4.8142676	3.9992713264516233	20.46164	0.0	579.0	765.0	3.8459654	3.6138558	17.44504	0.0	1365	1355	1355	0.9481865	20	46	75	122	155	4421	0	81	2020-02-29_132735
38	5000	3583	45	0	11	0	566	712	4.836009	4.002089669842976	20.46164	0.0	566.0	765.0	3.8459654	3.6138558	17.44504	0.0	1372	1361	1361	0.93639576	20	46	75	122	155	4434	0	83	2020-02-29_132736
38	5000	3580	44	0	12	0	552	729	4.8966804	4.033978861914626	20.46164	0.0	552.0	765.0	3.8459654	3.6138558	17.44504	0.0	1376	1364	1364	0.9293478	20	46	75	122	155	4448	0	83	2020-02-29_132736
38	5000	3580	38	0	15	0	533	750	4.9442253	4.059844807256651	20.46164	0.0	533.0	765.0	3.8459654	3.6138558	17.44504	0.0	1382	1367	1367	0.9305816	20	46	75	122	155	4467	0	84	2020-02-29_132736
39	5000	3577	40	0	11	0	518	769	4.9939785	4.072185063651571	20.46164	0.0	518.0	765.0	3.8459654	3.6138558	17.44504	0.0	1383	1372	1372	0.94208497	20	46	75	122	155	4482	0	85	2020-02-29_132737
39	5000	3575	36	0	11	0	506	786	5.0325584	4.0801856436288055	20.46164	0.0	506.0	765.0	3.8459654	3.6138558	17.44504	0.0	1389	1378	1378	0.9268775	20	46	75	122	155	4494	0	86	2020-02-29_132737
39	5000	3570	38	0	10	0	493	803	5.0865765	4.084180756950448	20.46164	0.0	493.0	765.0	3.8459654	3.6138558	17.44504	0.0	1392	1382	1382	0.9249493	20	46	75	122	155	4507	0	86	2020-02-29_132737
40	5000	3566	37	0	14	0	475	821	5.0958877	4.0823798071880475	20.46164	0.0	475.0	765.0	3.8459654	3.6138558	17.44504	0.0	1397	1383	1383	0.92421055	20	46	75	122	155	4525	0	87	2020-02-29_132738
40	5000	3560	42	0	9	0	459	841	5.2107086	4.092500685293878	20.46164	0.0	459.0	765.0	3.8459654	3.6138558	17.44504	0.0	1398	1389	1389	0.9389978	20	46	75	122	155	4541	0	89	2020-02-29_132738
40	5000	3558	41	0	8	0	451	853	5.168537	4.093360940630963	20.46164	0.0	451.0	765.0	3.8459654	3.6138558	17.44504	0.0	1401	1393	1393	0.93348116	20	46	75	122	155	4549	0	89	2020-02-29_132738
41	5000	3557	38	0	8	0	438	869	5.163265	4.090868918867059	20.46164	0.0	438.0	765.0	3.8459654	3.6138558	17.44504	0.0	1405	1397	1397	0.9246575	20	46	75	122	155	4562	0	90	2020-02-29_132738
41	5000	3553	40	0	8	0	426	882	5.111001	4.109154060719379	20.46164	0.0	426.0	765.0	3.8459654	3.6138558	17.44504	0.0	1407	1399	1399	0.91314554	20	46	75	122	155	4574	0	91	2020-02-29_132739
41	5000	3549	40	0	10	0	400	910	5.2251754	4.115984456810552	20.46164	0.0	400.0	765.0	3.8459654	3.6138558	17.44504	0.0	1411	1401	1401	0.9025	20	46	75	122	155	4600	0	91	2020-02-29_132739
42	5000	3547	37	0	11	0	387	927	5.3250046	4.0956544595791415	20.46164	0.0	387.0	765.0	3.8459654	3.6138558	17.44504	0.0	1416	1405	1405	0.9302326	20	46	75	122	155	4613	0	91	2020-02-29_132739
42	5000	3544	38	0	10	0	371	944	5.2573037	4.080327283410743	20.46164	0.0	371.0	765.0	3.8459654	3.6138558	17.44504	0.0	1418	1408	1408	0.92183286	20	46	75	122	155	4629	0	93	2020-02-29_132740
42	5000	3543	32	0	14	0	366	952	5.321864	4.084937241257771	20.46164	0.0	366.0	765.0	3.8459654	3.6138558	17.44504	0.0	1425	1411	1411	0.91803277	20	46	75	122	155	4634	0	93	2020-02-29_132740
43	5000	3539	35	0	9	0	355	969	5.2773013	4.109245965476532	20.46164	0.0	355.0	765.0	3.8459654	3.6138558	17.44504	0.0	1426	1417	1417	0.90422535	20	46	75	122	155	4645	0	93	2020-02-29_132740
43	5000	3539	32	0	9	0	342	984	5.2975516	4.094511936712107	20.46164	0.0	342.0	765.0	3.8459654	3.6138558	17.44504	0.0	1429	1420	1420	0.92690057	20	46	75	122	155	4658	0	94	2020-02-29_132741
43	5000	3539	30	0	6	0	330	1000	5.3249097	4.123048956729105	20.46164	0.0	330.0	765.0	3.8459654	3.6138558	17.44504	0.0	1431	1425	1425	0.94242424	20	46	75	122	155	4670	0	95	2020-02-29_132741
44	5000	3538	25	0	10	0	322	1010	5.322286	4.151962018701077	20.46164	0.0	322.0	765.0	3.8459654	3.6138558	17.44504	0.0	1437	1427	1427	0.95341617	20	46	75	122	155	4678	0	95	2020-02-29_132741
44	5000	3537	23	0	11	0	312	1022	5.3767037	4.172744946018327	20.46164	0.0	312.0	765.0	3.8459654	3.6138558	17.44504	0.0	1440	1429	1429	0.9551282	20	46	75	122	155	4688	0	95	2020-02-29_132741
44	5000	3534	22	0	13	0	300	1036	5.3438745	4.159133713829326	20.46164	0.0	300.0	765.0	3.8459654	3.6138558	17.44504	0.0	1444	1431	1431	0.91	20	46	75	122	155	4700	0	95	2020-02-29_132742
45	5000	3533	22	0	8	0	292	1048	5.2786546	4.100998147558032	20.46164	0.0	292.0	765.0	3.8459654	3.6138558	17.44504	0.0	1445	1437	1437	0.9109589	20	46	75	122	155	4708	0	97	2020-02-29_132742
45	5000	3530	23	0	6	0	288	1056	5.30885	4.096046560693392	20.46164	0.0	288.0	765.0	3.8459654	3.6138558	17.44504	0.0	1447	1441	1441	0.9236111	20	46	75	122	155	4712	0	97	2020-02-29_132742
45	5000	3529	22	0	4	0	283	1065	5.300971	4.109542089046007	20.46164	0.0	283.0	765.0	3.8459654	3.6138558	17.44504	0.0	1449	1445	1445	0.91519433	20	46	75	122	155	4717	0	97	2020-02-29_132742
46	5000	3528	22	0	5	0	271	1077	5.3591185	4.139083402587367	20.46164	0.0	271.0	765.0	3.8459654	3.6138558	17.44504	0.0	1450	1445	1445	0.9188192	20	46	75	122	155	4729	0	97	2020-02-29_132743
46	5000	3527	21	0	5	0	261	1089	5.296761	4.146009636329976	20.46164	0.0	261.0	765.0	3.8459654	3.6138558	17.44504	0.0	1452	1447	1447	0.9003831	20	46	75	122	155	4739	0	97	2020-02-29_132743
46	5000	3527	19	0	5	0	248	1104	5.160433	4.0574856843537175	20.46164	0.0	248.0	765.0	3.8459654	3.6138558	17.44504	0.0	1454	1449	1449	0.9032258	20	46	75	122	155	4752	0	97	2020-02-29_132743
47	5000	3524	20	0	6	0	234	1118	5.0601754	4.001177376085376	20.46164	0.0	234.0	765.0	3.8459654	3.6138558	17.44504	0.0	1456	1450	1450	0.86752135	20	46	75	122	155	4766	0	98	2020-02-29_132744
47	5000	3522	21	0	4	0	224	1131	4.991201	3.9646842736554078	20.46164	0.0	224.0	765.0	3.8459654	3.6138558	17.44504	0.0	1457	1453	1453	0.83928573	20	46	75	122	155	4776	0	98	2020-02-29_132744
47	5000	3521	16	0	9	0	213	1143	5.0543814	4.02309165875586	20.46164	0.0	213.0	765.0	3.8459654	3.6138558	17.44504	0.0	1463	1454	1454	0.8544601	20	46	75	122	155	4787	0	98	2020-02-29_132744
48	5000	3520	17	0	6	0	208	1151	5.104415	4.034968590596414	20.46164	0.0	208.0	765.0	3.8459654	3.6138558	17.44504	0.0	1463	1457	1457	0.8557692	20	46	75	122	155	4792	0	98	2020-02-29_132744
48	5000	3518	19	0	5	0	198	1161	5.112865	4.054545905373288	20.46164	0.0	198.0	765.0	3.8459654	3.6138558	17.44504	0.0	1463	1458	1458	0.85858583	20	46	75	122	155	4802	0	99	2020-02-29_132745
48	5000	3517	19	0	1	0	194	1170	5.2136545	4.030633213852912	20.46164	0.0	194.0	765.0	3.8459654	3.6138558	17.44504	0.0	1464	1463	1463	0.86082476	20	46	75	122	155	4806	0	99	2020-02-29_132745
49	5000	3517	17	0	3	0	181	1183	5.202839	4.065495956214336	20.46164	0.0	181.0	765.0	3.8459654	3.6138558	17.44504	0.0	1466	1463	1463	0.8674033	20	46	75	122	155	4819	0	99	2020-02-29_132745
49	5000	3516	15	0	6	0	176	1187	5.1614084	4.111632216708303	20.46164	0.0	176.0	765.0	3.8459654	3.6138558	17.44504	0.0	1469	1463	1463	0.8238636	20	46	75	122	155	4824	0	100	2020-02-29_132745
49	5000	3516	14	0	5	0	169	1195	5.180202	4.099891772818903	20.46164	0.0	169.0	765.0	3.8459654	3.6138558	17.44504	0.0	1470	1465	1465	0.8165681	20	46	75	122	155	4831	0	101	2020-02-29_132746
50	5000	3515	15	0	4	0	163	1202	5.220416	4.064547682931188	20.46164	0.0	163.0	765.0	3.8459654	3.6138558	17.44504	0.0	1470	1466	1466	0.81595093	20	46	75	122	155	4837	0	101	2020-02-29_132746
50	5000	3515	14	0	1	0	159	1210	5.152858	4.050249850254587	20.46164	0.0	159.0	765.0	3.8459654	3.6138558	17.44504	0.0	1471	1470	1470	0.8176101	20	46	75	122	155	4841	0	101	2020-02-29_132746
50	5000	3515	14	0	1	0	153	1215	5.093965	4.054149790484022	20.46164	0.0	153.0	765.0	3.8459654	3.6138558	17.44504	0.0	1471	1470	1470	0.83006537	20	46	75	122	155	4847	0	102	2020-02-29_132746
51	5000	3515	13	0	2	0	145	1223	5.1460943	4.118915115774666	20.46164	0.0	145.0	765.0	3.8459654	3.6138558	17.44504	0.0	1472	1470	1470	0.80689657	20	46	75	122	155	4855	0	102	2020-02-29_132746
51	5000	3515	12	0	2	0	137	1231	5.2566385	4.120258264687374	20.46164	0.0	137.0	765.0	3.8459654	3.6138558	17.44504	0.0	1473	1471	1471	0.8321168	20	46	75	122	155	4863	0	103	2020-02-29_132747
51	5000	3515	12	0	2	0	130	1237	5.135542	4.06527028629221	20.46164	0.0	130.0	765.0	3.8459654	3.6138558	17.44504	0.0	1473	1471	1471	0.8076923	20	46	75	122	155	4870	0	104	2020-02-29_132747
52	5000	3515	12	0	1	0	126	1241	5.1722746	4.0527273155059	20.46164	0.0	126.0	765.0	3.8459654	3.6138558	17.44504	0.0	1473	1472	1472	0.8174603	20	46	75	122	155	4874	0	105	2020-02-29_132747
52	5000	3515	10	0	2	0	121	1247	5.1292357	4.042673411616165	20.46164	0.0	121.0	765.0	3.8459654	3.6138558	17.44504	0.0	1475	1473	1473	0.8181818	20	46	75	122	155	4879	0	105	2020-02-29_132747
52	5000	3515	10	0	2	0	118	1250	5.0732584	4.075476710981542	20.46164	0.0	118.0	765.0	3.8459654	3.6138558	17.44504	0.0	1475	1473	1473	0.80508476	20	46	75	122	155	4882	0	105	2020-02-29_132747
53	5000	3515	10	0	2	0	110	1257	5.129809	4.153141092307988	20.46164	0.0	110.0	765.0	3.8459654	3.6138558	17.44504	0.0	1475	1473	1473	0.8181818	20	46	75	122	155	4890	0	106	2020-02-29_132748
53	5000	3514	11	0	0	0	103	1265	5.139028	4.19595326337796	20.46164	0.0	103.0	765.0	3.8459654	3.6138558	17.44504	0.0	1475	1475	1475	0.8446602	20	46	75	122	155	4897	0	107	2020-02-29_132748
53	5000	3514	10	0	1	0	102	1266	5.1894107	4.185245875128285	20.46164	0.0	102.0	765.0	3.8459654	3.6138558	17.44504	0.0	1476	1475	1475	0.85294116	20	46	75	122	155	4898	0	107	2020-02-29_132748
54	5000	3513	10	0	2	0	100	1268	5.2881684	4.167306749134486	20.46164	0.0	100.0	765.0	3.8459654	3.6138558	17.44504	0.0	1477	1475	1475	0.87	20	46	75	122	155	4900	0	107	2020-02-29_132748
54	5000	3513	10	0	1	0	96	1273	5.1234984	4.240349077933841	20.46164	0.0	96.0	765.0	3.8459654	3.6138558	17.44504	0.0	1477	1476	1476	0.7916667	20	46	75	122	155	4904	0	107	2020-02-29_132748
54	5000	3512	10	0	2	0	90	1279	4.9551544	3.9527301817335574	14.926065	0.0	90.0	765.0	3.8459654	3.6138558	17.44504	0.0	1478	1476	1476	0.8	20	46	75	122	155	4910	0	107	2020-02-29_132749
55	5000	3511	10	0	2	0	86	1284	4.9940467	3.9722188373068117	14.926065	0.0	86.0	765.0	3.8459654	3.6138558	17.44504	0.0	1479	1477	1477	0.76744187	20	46	75	122	155	4914	0	107	2020-02-29_132749
55	5000	3511	7	0	5	0	81	1289	5.1202507	4.01224122921298	14.926065	0.0	81.0	765.0	3.8459654	3.6138558	17.44504	0.0	1482	1477	1477	0.79012346	20	46	75	122	155	4919	0	107	2020-02-29_132749
55	5000	3511	6	0	5	0	76	1295	4.9724054	4.021837705307368	14.926065	0.0	76.0	765.0	3.8459654	3.6138558	17.44504	0.0	1483	1478	1478	0.81578946	20	46	75	122	155	4924	0	107	2020-02-29_132749
56	5000	3511	6	0	3	0	78	1295	4.966057	4.041836580984898	14.926065	0.0	78.0	765.0	3.8459654	3.6138558	17.44504	0.0	1483	1480	1480	0.82051283	20	46	75	122	155	4922	0	107	2020-02-29_132749
56	5000	3511	6	0	1	0	77	1298	5.114553	4.116952617973952	14.926065	0.0	77.0	765.0	3.8459654	3.6138558	17.44504	0.0	1483	1482	1482	0.84415585	20	46	75	122	155	4923	0	107	2020-02-29_132749
56	5000	3511	6	0	0	0	78	1298	5.1416006	4.097101368531591	14.926065	0.0	78.0	765.0	3.8459654	3.6138558	17.44504	0.0	1483	1483	1483	0.8333333	20	46	75	122	155	4922	0	107	2020-02-29_132749
57	5000	3510	6	0	1	0	73	1302	5.1825094	4.198904194250581	14.926065	0.0	73.0	765.0	3.8459654	3.6138558	17.44504	0.0	1484	1483	1483	0.84931505	20	46	75	122	155	4927	0	108	2020-02-29_132750
57	5000	3510	5	0	2	0	71	1304	5.282531	4.205720801881516	14.926065	0.0	71.0	765.0	3.8459654	3.6138558	17.44504	0.0	1485	1483	1483	0.85915494	20	46	75	122	155	4929	0	108	2020-02-29_132750
57	5000	3510	4	0	3	0	69	1306	5.2434897	4.165683452313429	14.926065	0.0	69.0	765.0	3.8459654	3.6138558	17.44504	0.0	1486	1483	1483	0.8695652	20	46	75	122	155	4931	0	108	2020-02-29_132750
58	5000	3509	4	0	3	0	65	1311	5.188931	4.183117979264078	14.926065	0.0	65.0	765.0	3.8459654	3.6138558	17.44504	0.0	1487	1484	1484	0.72307694	20	46	75	122	155	4935	0	108	2020-02-29_132750
58	5000	3509	4	0	2	0	61	1316	5.6420836	4.115392652019714	14.926065	0.0	61.0	765.0	3.8459654	3.6138558	17.44504	0.0	1487	1485	1485	0.7704918	20	46	75	122	155	4939	0	108	2020-02-29_132750
58	5000	3509	4	0	1	0	59	1319	5.745943	4.2313557238309185	14.926065	0.0	59.0	765.0	3.8459654	3.6138558	17.44504	0.0	1487	1486	1486	0.779661	20	46	75	122	155	4941	0	108	2020-02-29_132750
59	5000	3507	6	0	0	0	55	1324	6.0112305	4.436484637081323	14.926065	0.0	55.0	765.0	3.8459654	3.6138558	17.44504	0.0	1487	1487	1487	0.8181818	20	46	75	122	155	4945	0	108	2020-02-29_132751
59	5000	3507	3	0	3	0	54	1325	6.1225495	4.39992550873556	14.926065	0.0	54.0	765.0	3.8459654	3.6138558	17.44504	0.0	1490	1487	1487	0.8333333	20	46	75	122	155	4946	0	108	2020-02-29_132751
59	5000	3507	3	0	3	0	50	1329	6.1889634	4.423518114827499	14.926065	0.0	50.0	765.0	3.8459654	3.6138558	17.44504	0.0	1490	1487	1487	0.86	20	46	75	122	155	4950	0	108	2020-02-29_132751
60	5000	3507	3	0	1	0	52	1329	5.950927	4.49938579182338	14.926065	0.0	52.0	765.0	3.8459654	3.6138558	17.44504	0.0	1490	1489	1489	0.8269231	20	46	75	122	155	4948	0	108	2020-02-29_132751
60	5000	3507	3	0	0	0	49	1333	6.033978	4.575244400917288	14.926065	0.0	49.0	765.0	3.8459654	3.6138558	17.44504	0.0	1490	1490	1490	0.79591835	20	46	75	122	155	4951	0	108	2020-02-29_132751
60	5000	3507	2	0	1	0	44	1338	5.965807	4.6877909252167935	14.926065	0.0	44.0	765.0	3.8459654	3.6138558	17.44504	0.0	1491	1490	1490	0.6818182	20	46	75	122	155	4956	0	108	2020-02-29_132751
61	5000	3507	2	0	1	0	43	1339	6.033452	4.721490531532968	14.926065	0.0	43.0	765.0	3.8459654	3.6138558	17.44504	0.0	1491	1490	1490	0.6744186	20	46	75	122	155	4957	0	108	2020-02-29_132751
61	5000	3507	2	0	1	0	43	1339	6.033452	4.721490531532968	14.926065	0.0	43.0	765.0	3.8459654	3.6138558	17.44504	0.0	1491	1490	1490	0.6744186	20	46	75	122	155	4957	0	108	2020-02-29_132752
61	5000	3507	2	0	0	0	42	1341	5.8337274	4.620720816854181	14.926065	0.0	42.0	765.0	3.8459654	3.6138558	17.44504	0.0	1491	1491	1491	0.6666667	20	46	75	122	155	4958	0	108	2020-02-29_132752
62	5000	3507	1	0	1	0	40	1343	5.6427827	4.498286450822396	13.943676	0.0	40.0	765.0	3.8459654	3.6138558	17.44504	0.0	1492	1491	1491	0.6	20	46	75	122	155	4960	0	108	2020-02-29_132752
62	5000	3507	1	0	1	0	37	1346	6.0226936	4.448617253157198	13.943676	0.0	37.0	765.0	3.8459654	3.6138558	17.44504	0.0	1492	1491	1491	0.6486486	20	46	75	122	155	4963	0	108	2020-02-29_132752
62	5000	3507	1	0	1	0	35	1348	6.144089	4.476753803313123	13.943676	0.0	35.0	765.0	3.8459654	3.6138558	17.44504	0.0	1492	1491	1491	0.6571429	20	46	75	122	155	4965	0	108	2020-02-29_132752
63	5000	3507	1	0	0	0	34	1350	5.9840546	4.435657602302974	13.943676	0.0	34.0	765.0	3.8459654	3.6138558	17.44504	0.0	1492	1492	1492	0.61764705	20	46	75	122	155	4966	0	108	2020-02-29_132752
63	5000	3507	1	0	0	0	32	1351	6.1392097	4.514139426035756	13.943676	0.0	32.0	765.0	3.8459654	3.6138558	17.44504	0.0	1492	1492	1492	0.625	20	46	75	122	155	4968	0	109	2020-02-29_132752
63	5000	3507	1	0	0	0	31	1352	6.185178	4.581139102858189	13.943676	0.0	31.0	765.0	3.8459654	3.6138558	17.44504	0.0	1492	1492	1492	0.61290324	20	46	75	122	155	4969	0	109	2020-02-29_132753
64	5000	3507	1	0	0	0	30	1353	6.3525543	4.5620292525233666	13.943676	0.0	30.0	765.0	3.8459654	3.6138558	17.44504	0.0	1492	1492	1492	0.6333333	20	46	75	122	155	4970	0	109	2020-02-29_132753
64	5000	3507	1	0	0	0	28	1355	6.274921	4.672469391536316	13.943676	0.0	28.0	765.0	3.8459654	3.6138558	17.44504	0.0	1492	1492	1492	0.60714287	20	46	75	122	155	4972	0	109	2020-02-29_132753
64	5000	3507	1	0	0	0	26	1357	6.4982767	4.766549442868351	13.943676	0.0	26.0	765.0	3.8459654	3.6138558	17.44504	0.0	1492	1492	1492	0.65384614	20	46	75	122	155	4974	0	109	2020-02-29_132753
65	5000	3507	1	0	0	0	25	1358	6.375194	4.822485336669018	13.943676	0.0	25.0	765.0	3.8459654	3.6138558	17.44504	0.0	1492	1492	1492	0.68	20	46	75	122	155	4975	0	109	2020-02-29_132753
65	5000	3507	1	0	0	0	24	1359	6.6115227	4.776036230962635	13.943676	0.0	24.0	765.0	3.8459654	3.6138558	17.44504	0.0	1492	1492	1492	0.7083333	20	46	75	122	155	4976	0	109	2020-02-29_132753
65	5000	3507	1	0	0	0	24	1359	6.6115227	4.776036230962635	13.943676	0.0	24.0	765.0	3.8459654	3.6138558	17.44504	0.0	1492	1492	1492	0.7083333	20	46	75	122	155	4976	0	109	2020-02-29_132753
66	5000	3507	1	0	0	0	22	1361	6.5049357	4.976839593811448	13.943676	0.0	22.0	765.0	3.8459654	3.6138558	17.44504	0.0	1492	1492	1492	0.6818182	20	46	75	122	155	4978	0	109	2020-02-29_132753
66	5000	3507	1	0	0	0	21	1362	6.8146944	4.877593695416661	13.943676	0.0	21.0	765.0	3.8459654	3.6138558	17.44504	0.0	1492	1492	1492	0.71428573	20	46	75	122	155	4979	0	109	2020-02-29_132754
66	5000	3507	1	0	0	0	21	1362	6.8146944	4.877593695416661	13.943676	0.0	21.0	765.0	3.8459654	3.6138558	17.44504	0.0	1492	1492	1492	0.71428573	20	46	75	122	155	4979	0	109	2020-02-29_132754
67	5000	3507	1	0	0	0	21	1362	6.8146944	4.877593695416661	13.943676	0.0	21.0	765.0	3.8459654	3.6138558	17.44504	0.0	1492	1492	1492	0.71428573	20	46	75	122	155	4979	0	109	2020-02-29_132754
67	5000	3507	1	0	0	0	21	1362	6.8146944	4.877593695416661	13.943676	0.0	21.0	765.0	3.8459654	3.6138558	17.44504	0.0	1492	1492	1492	0.71428573	20	46	75	122	155	4979	0	109	2020-02-29_132754
67	5000	3506	1	0	1	0	18	1364	6.824258	4.8910389685395534	13.943676	0.0	18.0	765.0	3.8459654	3.6138558	17.44504	0.0	1493	1492	1492	0.6666667	20	46	75	122	155	4982	0	110	2020-02-29_132754
68	5000	3506	0	0	2	0	17	1365	6.6131396	4.956307240332392	13.943676	0.0	17.0	765.0	3.8459654	3.6138558	17.44504	0.0	1494	1492	1492	0.64705884	20	46	75	122	155	4983	0	110	2020-02-29_132754
68	5000	3506	0	0	2	0	16	1366	7.0264606	4.806750541586589	13.943676	0.0	16.0	765.0	3.8459654	3.6138558	17.44504	0.0	1494	1492	1492	0.6875	20	46	75	122	155	4984	0	110	2020-02-29_132754
68	5000	3506	0	0	0	0	17	1367	7.1101327	5.137836291219397	13.943676	0.0	17.0	765.0	3.8459654	3.6138558	17.44504	0.0	1494	1494	1494	0.7058824	20	46	75	122	155	4983	0	110	2020-02-29_132754
69	5000	3506	0	0	0	0	16	1368	6.9693365	5.272354489485032	13.943676	0.0	16.0	765.0	3.8459654	3.6138558	17.44504	0.0	1494	1494	1494	0.6875	20	46	75	122	155	4984	0	110	2020-02-29_132755
69	5000	3506	0	0	0	0	16	1368	6.9693365	5.272354489485032	13.943676	0.0	16.0	765.0	3.8459654	3.6138558	17.44504	0.0	1494	1494	1494	0.6875	20	46	75	122	155	4984	0	110	2020-02-29_132755
69	5000	3506	0	0	0	0	15	1369	6.727435	5.364711762406362	13.943676	0.0	15.0	765.0	3.8459654	3.6138558	17.44504	0.0	1494	1494	1494	0.6666667	20	46	75	122	155	4985	0	110	2020-02-29_132755
70	5000	3506	0	0	0	0	14	1370	7.2079663	5.221484353082685	13.943676	0.0	14.0	765.0	3.8459654	3.6138558	17.44504	0.0	1494	1494	1494	0.71428573	20	46	75	122	155	4986	0	110	2020-02-29_132755
70	5000	3506	0	0	0	0	13	1371	7.0430036	5.396588639623415	13.943676	0.0	13.0	765.0	3.8459654	3.6138558	17.44504	0.0	1494	1494	1494	0.6923077	20	46	75	122	155	4987	0	110	2020-02-29_132755
70	5000	3506	0	0	0	0	13	1371	7.0430036	5.396588639623415	13.943676	0.0	13.0	765.0	3.8459654	3.6138558	17.44504	0.0	1494	1494	1494	0.6923077	20	46	75	122	155	4987	0	110	2020-02-29_132755
71	5000	3506	0	0	0	0	13	1371	7.0430036	5.396588639623415	13.943676	0.0	13.0	765.0	3.8459654	3.6138558	17.44504	0.0	1494	1494	1494	0.6923077	20	46	75	122	155	4987	0	110	2020-02-29_132755
71	5000	3506	0	0	0	0	13	1371	7.0430036	5.396588639623415	13.943676	0.0	13.0	765.0	3.8459654	3.6138558	17.44504	0.0	1494	1494	1494	0.6923077	20	46	75	122	155	4987	0	110	2020-02-29_132755
71	5000	3506	0	0	0	0	13	1371	7.0430036	5.396588639623415	13.943676	0.0	13.0	765.0	3.8459654	3.6138558	17.44504	0.0	1494	1494	1494	0.6923077	20	46	75	122	155	4987	0	110	2020-02-29_132755
72	5000	3506	0	0	0	0	13	1371	7.0430036	5.396588639623415	13.943676	0.0	13.0	765.0	3.8459654	3.6138558	17.44504	0.0	1494	1494	1494	0.6923077	20	46	75	122	155	4987	0	110	2020-02-29_132756
72	5000	3506	0	0	0	0	13	1371	7.0430036	5.396588639623415	13.943676	0.0	13.0	765.0	3.8459654	3.6138558	17.44504	0.0	1494	1494	1494	0.6923077	20	46	75	122	155	4987	0	110	2020-02-29_132756
72	5000	3506	0	0	0	0	11	1373	6.1947346	5.36691083569822	13.318058	0.0	11.0	765.0	3.8459654	3.6138558	17.44504	0.0	1494	1494	1494	0.6363636	20	46	75	122	155	4989	0	110	2020-02-29_132756
73	5000	3506	0	0	0	0	11	1373	6.1947346	5.36691083569822	13.318058	0.0	11.0	765.0	3.8459654	3.6138558	17.44504	0.0	1494	1494	1494	0.6363636	20	46	75	122	155	4989	0	110	2020-02-29_132756
73	5000	3506	0	0	0	0	9	1375	5.3326945	5.420012316249916	13.318058	0.0	9.0	765.0	3.8459654	3.6138558	17.44504	0.0	1494	1494	1494	0.6666667	20	46	75	122	155	4991	0	110	2020-02-29_132756
73	5000	3506	0	0	0	0	9	1375	5.3326945	5.420012316249916	13.318058	0.0	9.0	765.0	3.8459654	3.6138558	17.44504	0.0	1494	1494	1494	0.6666667	20	46	75	122	155	4991	0	110	2020-02-29_132756
74	5000	3506	0	0	0	0	9	1375	5.3326945	5.420012316249916	13.318058	0.0	9.0	765.0	3.8459654	3.6138558	17.44504	0.0	1494	1494	1494	0.6666667	20	46	75	122	155	4991	0	110	2020-02-29_132756
74	5000	3506	0	0	0	0	9	1375	5.3326945	5.420012316249916	13.318058	0.0	9.0	765.0	3.8459654	3.6138558	17.44504	0.0	1494	1494	1494	0.6666667	20	46	75	122	155	4991	0	110	2020-02-29_132756
74	5000	3506	0	0	0	0	7	1377	4.043378	5.140178069655618	12.821102	0.0	7.0	765.0	3.8459654	3.6138558	17.44504	0.0	1494	1494	1494	0.42857143	20	46	75	122	155	4993	0	110	2020-02-29_132757
75	5000	3506	0	0	0	0	7	1377	4.043378	5.140178069655618	12.821102	0.0	7.0	765.0	3.8459654	3.6138558	17.44504	0.0	1494	1494	1494	0.42857143	20	46	75	122	155	4993	0	110	2020-02-29_132757
75	5000	3506	0	0	0	0	7	1377	4.043378	5.140178069655618	12.821102	0.0	7.0	765.0	3.8459654	3.6138558	17.44504	0.0	1494	1494	1494	0.42857143	20	46	75	122	155	4993	0	110	2020-02-29_132757
75	5000	3506	0	0	0	0	6	1378	3.1423314	4.988575089537111	12.821102	0.0	6.0	765.0	3.8459654	3.6138558	17.44504	0.0	1494	1494	1494	0.16666667	20	46	75	122	155	4994	0	110	2020-02-29_132757
76	5000	3506	0	0	0	0	6	1378	3.1423314	4.988575089537111	12.821102	0.0	6.0	765.0	3.8459654	3.6138558	17.44504	0.0	1494	1494	1494	0.16666667	20	46	75	122	155	4994	0	110	2020-02-29_132757
76	5000	3506	0	0	0	0	4	1380	4.1444845	6.049448022804662	12.821102	0.0	4.0	765.0	3.8459654	3.6138558	17.44504	0.0	1494	1494	1494	0.25	20	46	75	122	155	4996	0	110	2020-02-29_132757
76	5000	3506	0	0	0	0	4	1380	4.1444845	6.049448022804662	12.821102	0.0	4.0	765.0	3.8459654	3.6138558	17.44504	0.0	1494	1494	1494	0.25	20	46	75	122	155	4996	0	110	2020-02-29_132757
77	5000	3506	0	0	0	0	4	1380	4.1444845	6.049448022804662	12.821102	0.0	4.0	765.0	3.8459654	3.6138558	17.44504	0.0	1494	1494	1494	0.25	20	46	75	122	155	4996	0	110	2020-02-29_132757
77	5000	3506	0	0	0	0	4	1380	4.1444845	6.049448022804662	12.821102	0.0	4.0	765.0	3.8459654	3.6138558	17.44504	0.0	1494	1494	1494	0.25	20	46	75	122	155	4996	0	110	2020-02-29_132757
77	5000	3506	0	0	0	0	3	1381	5.5259795	6.591097474470299	12.821102	0.0	3.0	765.0	3.8459654	3.6138558	17.44504	0.0	1494	1494	1494	0.33333334	20	46	75	122	155	4997	0	110	2020-02-29_132758
78	5000	3506	0	0	0	0	3	1381	5.5259795	6.591097474470299	12.821102	0.0	3.0	765.0	3.8459654	3.6138558	17.44504	0.0	1494	1494	1494	0.33333334	20	46	75	122	155	4997	0	110	2020-02-29_132758
78	5000	3506	0	0	0	0	3	1381	5.5259795	6.591097474470299	12.821102	0.0	3.0	765.0	3.8459654	3.6138558	17.44504	0.0	1494	1494	1494	0.33333334	20	46	75	122	155	4997	0	110	2020-02-29_132758
78	5000	3506	0	0	0	0	3	1381	5.5259795	6.591097474470299	12.821102	0.0	3.0	765.0	3.8459654	3.6138558	17.44504	0.0	1494	1494	1494	0.33333334	20	46	75	122	155	4997	0	110	2020-02-29_132758
79	5000	3506	0	0	0	0	2	1382	6.410551	9.065888291026484	12.821102	0.0	2.0	765.0	3.8459654	3.6138558	17.44504	0.0	1494	1494	1494	0.5	20	46	75	122	155	4998	0	110	2020-02-29_132758
79	5000	3506	0	0	0	0	2	1382	6.410551	9.065888291026484	12.821102	0.0	2.0	765.0	3.8459654	3.6138558	17.44504	0.0	1494	1494	1494	0.5	20	46	75	122	155	4998	0	110	2020-02-29_132758
79	5000	3506	0	0	0	0	2	1382	6.410551	9.065888291026484	12.821102	0.0	2.0	765.0	3.8459654	3.6138558	17.44504	0.0	1494	1494	1494	0.5	20	46	75	122	155	4998	0	110	2020-02-29_132758
80	5000	3506	0	0	0	0	2	1382	6.410551	9.065888291026484	12.821102	0.0	2.0	765.0	3.8459654	3.6138558	17.44504	0.0	1494	1494	1494	0.5	20	46	75	122	155	4998	0	110	2020-02-29_132758
80	5000	3506	0	0	0	0	2	1382	6.410551	9.065888291026484	12.821102	0.0	2.0	765.0	3.8459654	3.6138558	17.44504	0.0	1494	1494	1494	0.5	20	46	75	122	155	4998	0	110	2020-02-29_132758
80	5000	3506	0	0	0	0	2	1382	6.410551	9.065888291026484	12.821102	0.0	2.0	765.0	3.8459654	3.6138558	17.44504	0.0	1494	1494	1494	0.5	20	46	75	122	155	4998	0	110	2020-02-29_132758
81	5000	3506	0	0	0	0	2	1382	6.410551	9.065888291026484	12.821102	0.0	2.0	765.0	3.8459654	3.6138558	17.44504	0.0	1494	1494	1494	0.5	20	46	75	122	155	4998	0	110	2020-02-29_132759
81	5000	3506	0	0	0	0	2	1382	6.410551	9.065888291026484	12.821102	0.0	2.0	765.0	3.8459654	3.6138558	17.44504	0.0	1494	1494	1494	0.5	20	46	75	122	155	4998	0	110	2020-02-29_132759
81	5000	3506	0	0	0	0	2	1382	6.410551	9.065888291026484	12.821102	0.0	2.0	765.0	3.8459654	3.6138558	17.44504	0.0	1494	1494	1494	0.5	20	46	75	122	155	4998	0	110	2020-02-29_132759
82	5000	3506	0	0	0	0	2	1382	6.410551	9.065888291026484	12.821102	0.0	2.0	765.0	3.8459654	3.6138558	17.44504	0.0	1494	1494	1494	0.5	20	46	75	122	155	4998	0	110	2020-02-29_132759
82	5000	3506	0	0	0	0	2	1382	6.410551	9.065888291026484	12.821102	0.0	2.0	765.0	3.8459654	3.6138558	17.44504	0.0	1494	1494	1494	0.5	20	46	75	122	155	4998	0	110	2020-02-29_132759
82	5000	3506	0	0	0	0	2	1382	6.410551	9.065888291026484	12.821102	0.0	2.0	765.0	3.8459654	3.6138558	17.44504	0.0	1494	1494	1494	0.5	20	46	75	122	155	4998	0	110	2020-02-29_132759
83	5000	3506	0	0	0	0	2	1382	6.410551	9.065888291026484	12.821102	0.0	2.0	765.0	3.8459654	3.6138558	17.44504	0.0	1494	1494	1494	0.5	20	46	75	122	155	4998	0	110	2020-02-29_132759
83	5000	3506	0	0	0	0	1	1383	12.821102	NaN	12.821102	12.821102	1.0	765.0	3.8459654	3.6138558	17.44504	0.0	1494	1494	1494	1.0	20	46	75	122	155	4999	0	110	2020-02-29_132759
83	5000	3506	0	0	0	0	1	1383	12.821102	NaN	12.821102	12.821102	1.0	765.0	3.8459654	3.6138558	17.44504	0.0	1494	1494	1494	1.0	20	46	75	122	155	4999	0	110	2020-02-29_132759
84	5000	3506	0	0	0	0	1	1383	12.821102	NaN	12.821102	12.821102	1.0	765.0	3.8459654	3.6138558	17.44504	0.0	1494	1494	1494	1.0	20	46	75	122	155	4999	0	110	2020-02-29_132800
84	5000	3506	0	0	0	0	1	1383	12.821102	NaN	12.821102	12.821102	1.0	765.0	3.8459654	3.6138558	17.44504	0.0	1494	1494	1494	1.0	20	46	75	122	155	4999	0	110	2020-02-29_132800
84	5000	3506	0	0	0	0	0	1384	NaN	-0.0	9999.0	9999.0	0.0	765.0	3.8459654	3.6138558	17.44504	0.0	1494	1494	1494	0.0	20	46	75	122	155	5000	0	110	2020-02-29_132800
85	5000	3506	0	0	0	0	0	1384	NaN	-0.0	9999.0	9999.0	0.0	765.0	3.8459654	3.6138558	17.44504	0.0	1494	1494	1494	0.0	20	46	75	122	155	5000	0	110	2020-02-29_132800
85	5000	3506	0	0	0	0	0	1384	NaN	-0.0	9999.0	9999.0	0.0	765.0	3.8459654	3.6138558	17.44504	0.0	1494	1494	1494	0.0	20	46	75	122	155	5000	0	110	2020-02-29_132800
85	5000	3506	0	0	0	0	0	1384	NaN	-0.0	9999.0	9999.0	0.0	765.0	3.8459654	3.6138558	17.44504	0.0	1494	1494	1494	0.0	20	46	75	122	155	5000	0	110	2020-02-29_132800
86	5000	3506	0	0	0	0	0	1384	NaN	-0.0	9999.0	9999.0	0.0	765.0	3.8459654	3.6138558	17.44504	0.0	1494	1494	1494	0.0	20	46	75	122	155	5000	0	110	2020-02-29_132800
86	5000	3506	0	0	0	0	0	1384	NaN	-0.0	9999.0	9999.0	0.0	765.0	3.8459654	3.6138558	17.44504	0.0	1494	1494	1494	0.0	20	46	75	122	155	5000	0	110	2020-02-29_132800
86	5000	3506	0	0	0	0	0	1384	NaN	-0.0	9999.0	9999.0	0.0	765.0	3.8459654	3.6138558	17.44504	0.0	1494	1494	1494	0.0	20	46	75	122	155	5000	0	110	2020-02-29_132800
87	5000	3506	0	0	0	0	0	1384	NaN	-0.0	9999.0	9999.0	0.0	765.0	3.8459654	3.6138558	17.44504	0.0	1494	1494	1494	0.0	20	46	75	122	155	5000	0	110	2020-02-29_132801
87	5000	3506	0	0	0	0	0	1384	NaN	-0.0	9999.0	9999.0	0.0	765.0	3.8459654	3.6138558	17.44504	0.0	1494	1494	1494	0.0	20	46	75	122	155	5000	0	110	2020-02-29_132801
87	5000	3506	0	0	0	0	0	1384	NaN	-0.0	9999.0	9999.0	0.0	765.0	3.8459654	3.6138558	17.44504	0.0	1494	1494	1494	0.0	20	46	75	122	155	5000	0	110	2020-02-29_132801
88	5000	3506	0	0	0	0	0	1384	NaN	-0.0	9999.0	9999.0	0.0	765.0	3.8459654	3.6138558	17.44504	0.0	1494	1494	1494	0.0	20	46	75	122	155	5000	0	110	2020-02-29_132801
88	5000	3506	0	0	0	0	0	1384	NaN	-0.0	9999.0	9999.0	0.0	765.0	3.8459654	3.6138558	17.44504	0.0	1494	1494	1494	0.0	20	46	75	122	155	5000	0	110	2020-02-29_132801
88	5000	3506	0	0	0	0	0	1384	NaN	-0.0	9999.0	9999.0	0.0	765.0	3.8459654	3.6138558	17.44504	0.0	1494	1494	1494	0.0	20	46	75	122	155	5000	0	110	2020-02-29_132801
89	5000	3506	0	0	0	0	0	1384	NaN	-0.0	9999.0	9999.0	0.0	765.0	3.8459654	3.6138558	17.44504	0.0	1494	1494	1494	0.0	20	46	75	122	155	5000	0	110	2020-02-29_132801
89	5000	3506	0	0	0	0	0	1384	NaN	-0.0	9999.0	9999.0	0.0	765.0	3.8459654	3.6138558	17.44504	0.0	1494	1494	1494	0.0	20	46	75	122	155	5000	0	110	2020-02-29_132801
89	5000	3506	0	0	0	0	0	1384	NaN	-0.0	9999.0	9999.0	0.0	765.0	3.8459654	3.6138558	17.44504	0.0	1494	1494	1494	0.0	20	46	75	122	155	5000	0	110	2020-02-29_132801
90	5000	3506	0	0	0	0	0	1384	NaN	-0.0	9999.0	9999.0	0.0	765.0	3.8459654	3.6138558	17.44504	0.0	1494	1494	1494	0.0	20	46	75	122	155	5000	0	110	2020-02-29_132802
90	5000	3506	0	0	0	0	0	1384	NaN	-0.0	9999.0	9999.0	0.0	765.0	3.8459654	3.6138558	17.44504	0.0	1494	1494	1494	0.0	20	46	75	122	155	5000	0	110	2020-02-29_132802
90	5000	3506	0	0	0	0	0	1384	NaN	-0.0	9999.0	9999.0	0.0	765.0	3.8459654	3.6138558	17.44504	0.0	1494	1494	1494	0.0	20	46	75	122	155	5000	0	110	2020-02-29_132802
91	5000	3506	0	0	0	0	0	1384	NaN	-0.0	9999.0	9999.0	0.0	765.0	3.8459654	3.6138558	17.44504	0.0	1494	1494	1494	0.0	20	46	75	122	155	5000	0	110	2020-02-29_132802
91	5000	3506	0	0	0	0	0	1384	NaN	-0.0	9999.0	9999.0	0.0	765.0	3.8459654	3.6138558	17.44504	0.0	1494	1494	1494	0.0	20	46	75	122	155	5000	0	110	2020-02-29_132802
91	5000	3506	0	0	0	0	0	1384	NaN	-0.0	9999.0	9999.0	0.0	765.0	3.8459654	3.6138558	17.44504	0.0	1494	1494	1494	0.0	20	46	75	122	155	5000	0	110	2020-02-29_132802
92	5000	3506	0	0	0	0	0	1384	NaN	-0.0	9999.0	9999.0	0.0	765.0	3.8459654	3.6138558	17.44504	0.0	1494	1494	1494	0.0	20	46	75	122	155	5000	0	110	2020-02-29_132802
92	5000	3506	0	0	0	0	0	1384	NaN	-0.0	9999.0	9999.0	0.0	765.0	3.8459654	3.6138558	17.44504	0.0	1494	1494	1494	0.0	20	46	75	122	155	5000	0	110	2020-02-29_132802
92	5000	3506	0	0	0	0	0	1384	NaN	-0.0	9999.0	9999.0	0.0	765.0	3.8459654	3.6138558	17.44504	0.0	1494	1494	1494	0.0	20	46	75	122	155	5000	0	110	2020-02-29_132803
93	5000	3506	0	0	0	0	0	1384	NaN	-0.0	9999.0	9999.0	0.0	765.0	3.8459654	3.6138558	17.44504	0.0	1494	1494	1494	0.0	20	46	75	122	155	5000	0	110	2020-02-29_132803
93	5000	3506	0	0	0	0	0	1384	NaN	-0.0	9999.0	9999.0	0.0	765.0	3.8459654	3.6138558	17.44504	0.0	1494	1494	1494	0.0	20	46	75	122	155	5000	0	110	2020-02-29_132803
93	5000	3506	0	0	0	0	0	1384	NaN	-0.0	9999.0	9999.0	0.0	765.0	3.8459654	3.6138558	17.44504	0.0	1494	1494	1494	0.0	20	46	75	122	155	5000	0	110	2020-02-29_132803
94	5000	3506	0	0	0	0	0	1384	NaN	-0.0	9999.0	9999.0	0.0	765.0	3.8459654	3.6138558	17.44504	0.0	1494	1494	1494	0.0	20	46	75	122	155	5000	0	110	2020-02-29_132803
94	5000	3506	0	0	0	0	0	1384	NaN	-0.0	9999.0	9999.0	0.0	765.0	3.8459654	3.6138558	17.44504	0.0	1494	1494	1494	0.0	20	46	75	122	155	5000	0	110	2020-02-29_132803
94	5000	3506	0	0	0	0	0	1384	NaN	-0.0	9999.0	9999.0	0.0	765.0	3.8459654	3.6138558	17.44504	0.0	1494	1494	1494	0.0	20	46	75	122	155	5000	0	110	2020-02-29_132803
95	5000	3506	0	0	0	0	0	1384	NaN	-0.0	9999.0	9999.0	0.0	765.0	3.8459654	3.6138558	17.44504	0.0	1494	1494	1494	0.0	20	46	75	122	155	5000	0	110	2020-02-29_132803
95	5000	3506	0	0	0	0	0	1384	NaN	-0.0	9999.0	9999.0	0.0	765.0	3.8459654	3.6138558	17.44504	0.0	1494	1494	1494	0.0	20	46	75	122	155	5000	0	110	2020-02-29_132804
95	5000	3506	0	0	0	0	0	1384	NaN	-0.0	9999.0	9999.0	0.0	765.0	3.8459654	3.6138558	17.44504	0.0	1494	1494	1494	0.0	20	46	75	122	155	5000	0	110	2020-02-29_132804
96	5000	3506	0	0	0	0	0	1384	NaN	-0.0	9999.0	9999.0	0.0	765.0	3.8459654	3.6138558	17.44504	0.0	1494	1494	1494	0.0	20	46	75	122	155	5000	0	110	2020-02-29_132804
96	5000	3506	0	0	0	0	0	1384	NaN	-0.0	9999.0	9999.0	0.0	765.0	3.8459654	3.6138558	17.44504	0.0	1494	1494	1494	0.0	20	46	75	122	155	5000	0	110	2020-02-29_132804
96	5000	3506	0	0	0	0	0	1384	NaN	-0.0	9999.0	9999.0	0.0	765.0	3.8459654	3.6138558	17.44504	0.0	1494	1494	1494	0.0	20	46	75	122	155	5000	0	110	2020-02-29_132804
97	5000	3506	0	0	0	0	0	1384	NaN	-0.0	9999.0	9999.0	0.0	765.0	3.8459654	3.6138558	17.44504	0.0	1494	1494	1494	0.0	20	46	75	122	155	5000	0	110	2020-02-29_132804
97	5000	3506	0	0	0	0	0	1384	NaN	-0.0	9999.0	9999.0	0.0	765.0	3.8459654	3.6138558	17.44504	0.0	1494	1494	1494	0.0	20	46	75	122	155	5000	0	110	2020-02-29_132804
97	5000	3506	0	0	0	0	0	1384	NaN	-0.0	9999.0	9999.0	0.0	765.0	3.8459654	3.6138558	17.44504	0.0	1494	1494	1494	0.0	20	46	75	122	155	5000	0	110	2020-02-29_132804
