# Supplementary material for: Discrete simulation analysis of COVID-19 and prediction of isolation bed numbers
Source: PeerJ. 2021 Jun 23;9:e11629. doi: 10.7717/peerj.11629 (PMC8234972; doi:10.7717/peerj.11629)
Supplement: Supplemental Information 3 [file peerj-09-11629-s003.zip › raw_data/Incubation period_output_2020-02-29_132812.csv]

worldTime(Day)	CITY_PERSON_SIZE	NORMAL	SHADOW	SUPER	CONFIRMED	DIAGNOSIS	FREEZE	CURED	shadow_average	shadow_std	shadow_max	shadow_min	real_countTmp	max_count	count_shadow_average	count_shadow_std	count_shadow_max	count_shadow_min	sum_confirmed_mark	sum_diagnosis_mark	sum_freeze_mark	r0	G1num	G2num	G3Num	G4Num	G5Num	BED_CanUse	BED_Need	DEATH	recordTime
0	5000	4967	33	0	0	0	0	0	NaN	-0.0	9999.0	9999.0	0.0	0.0	NaN	-0.0	9999.0	9999.0	0	0	0	0.0	0	0	0	0	0	5000	0	0	2020-02-29_132813
0	5000	4967	18	0	15	0	0	0	NaN	-0.0	9999.0	9999.0	0.0	0.0	NaN	-0.0	9999.0	9999.0	15	0	0	0.0	0	0	0	0	0	5000	0	0	2020-02-29_132814
0	5000	4963	22	0	15	0	0	0	NaN	-0.0	9999.0	9999.0	0.0	0.0	NaN	-0.0	9999.0	9999.0	15	0	0	0.0	0	0	0	0	0	5000	0	0	2020-02-29_132814
1	5000	4959	25	0	2	0	14	0	0.0	0.0	0.0	0.0	14.0	14.0	0.0	0.0	0.0	0.0	16	14	14	0.35714287	9	4	1	0	0	4986	0	0	2020-02-29_132814
1	5000	4955	25	0	5	0	15	0	0.0028086186	0.01087773249578249	0.04212928	0.0	15.0	15.0	0.0028086186	0.010877732	0.04212928	0.0	20	15	15	0.4	10	4	1	0	0	4985	0	0	2020-02-29_132815
1	5000	4951	29	0	4	0	16	0	0.00263308	0.010532319394459887	0.04212928	0.0	16.0	16.0	0.00263308	0.01053232	0.04212928	0.0	20	16	16	0.375	10	5	1	0	0	4984	0	0	2020-02-29_132815
2	5000	4947	31	0	4	0	18	0	0.0023405154	0.00992996619816935	0.04212928	0.0	18.0	18.0	0.0023405154	0.009929966	0.04212928	0.0	22	18	18	0.33333334	10	7	1	0	0	4982	0	0	2020-02-29_132815
2	5000	4941	34	0	5	0	20	0	0.11829974	0.358858919688926	1.2731998	0.0	20.0	20.0	0.11829974	0.3588589	1.2731998	0.0	25	20	20	0.35	10	8	2	0	0	4980	0	0	2020-02-29_132815
2	5000	4935	38	0	6	0	21	0	0.11266641	0.3507237283148889	1.2731998	0.0	21.0	21.0	0.11266641	0.3507237	1.2731998	0.0	27	21	21	0.33333334	10	9	2	0	0	4979	0	0	2020-02-29_132815
3	5000	4927	42	0	8	0	23	0	0.18286386	0.4928002857056477	1.8398744	0.0	23.0	23.0	0.18286386	0.4928003	1.8398744	0.0	31	23	23	0.3478261	10	11	2	0	0	4977	0	0	2020-02-29_132815
3	5000	4923	42	0	8	0	27	0	0.28822827	0.6328937572537826	2.062617	0.0	27.0	27.0	0.28822827	0.63289374	2.062617	0.0	35	27	27	0.5185185	11	13	3	0	0	4973	0	0	2020-02-29_132815
3	5000	4914	49	0	7	0	30	0	0.25940546	0.605683467078075	2.062617	0.0	30.0	30.0	0.25940546	0.60568345	2.062617	0.0	37	30	30	0.46666667	11	14	4	1	0	4970	0	0	2020-02-29_132816
4	5000	4904	55	0	8	0	33	0	0.26022735	0.5881998003215768	2.062617	0.0	33.0	33.0	0.26022735	0.5881998	2.062617	0.0	41	33	33	0.45454547	11	14	7	1	0	4967	0	0	2020-02-29_132816
4	5000	4896	53	0	15	0	36	0	0.3246419	0.6482141178923551	2.062617	0.0	36.0	36.0	0.3246419	0.6482141	2.062617	0.0	51	36	36	0.41666666	11	15	9	1	0	4964	0	0	2020-02-29_132816
4	5000	4894	48	0	18	0	40	0	0.31221634	0.6251930653878192	2.062617	0.0	40.0	40.0	0.31221634	0.62519306	2.062617	0.0	58	40	40	0.425	11	16	10	2	0	4960	0	0	2020-02-29_132816
5	5000	4885	54	0	15	0	46	0	0.3260029	0.6756331882457015	2.5074782	0.0	46.0	46.0	0.3260029	0.6756332	2.5074782	0.0	61	46	46	0.5	11	17	12	4	0	4954	0	0	2020-02-29_132816
5	5000	4875	59	0	10	0	56	0	0.4873593	1.0253348199100243	4.224253	0.0	56.0	56.0	0.4873593	1.0253348	4.224253	0.0	66	56	56	0.60714287	12	20	16	5	1	4944	0	0	2020-02-29_132816
5	5000	4868	61	0	12	0	59	0	0.5480867	1.124477742088067	4.4214993	0.0	59.0	59.0	0.5480867	1.1244777	4.4214993	0.0	71	59	59	0.6779661	13	20	17	6	1	4941	0	0	2020-02-29_132817
6	5000	4860	63	0	13	0	63	0	0.60779667	1.2262651605475785	4.9413724	0.0	63.0	63.0	0.60779667	1.2262652	4.9413724	0.0	77	64	64	0.7777778	14	20	18	7	3	4937	0	1	2020-02-29_132817
6	5000	4853	63	0	16	0	67	0	0.6581128	1.2644297289164297	4.9413724	0.0	67.0	67.0	0.6581128	1.2644297	4.9413724	0.0	84	68	68	0.7761194	14	20	21	8	3	4933	0	1	2020-02-29_132817
6	5000	4848	61	0	18	0	72	0	0.761347	1.366820891137426	4.9413724	0.0	72.0	72.0	0.761347	1.3668209	4.9413724	0.0	91	73	73	0.8333333	14	22	21	10	3	4928	0	1	2020-02-29_132817
7	5000	4839	62	0	17	0	81	0	0.81387585	1.3802731576727376	4.9413724	0.0	81.0	81.0	0.81387585	1.3802731	4.9413724	0.0	99	82	82	0.8148148	14	22	25	13	4	4919	0	1	2020-02-29_132817
7	5000	4825	71	0	16	0	87	0	0.8001755	1.3588336875291527	4.9413724	0.0	87.0	87.0	0.8001755	1.3588337	4.9413724	0.0	104	88	88	0.7586207	14	23	27	14	5	4913	0	1	2020-02-29_132817
7	5000	4816	68	0	25	0	90	0	0.93360454	1.5577301462763582	6.4736137	0.0	90.0	90.0	0.93360454	1.5577302	6.4736137	0.0	116	91	91	0.82222223	15	24	28	14	5	4910	0	1	2020-02-29_132818
8	5000	4804	76	0	17	0	102	0	1.2251655	1.8922990685732253	6.9419956	0.0	102.0	102.0	1.2251655	1.892299	6.9419956	0.0	120	103	103	0.8627451	16	27	31	16	7	4898	0	1	2020-02-29_132818
8	5000	4794	79	0	16	0	110	0	1.1423889	1.8466277859080047	6.9419956	0.0	110.0	110.0	1.1423889	1.8466278	6.9419956	0.0	127	111	111	0.8545455	16	28	36	18	7	4890	0	1	2020-02-29_132818
8	5000	4788	82	0	11	0	118	0	1.2525486	1.948386402576688	7.6627007	0.0	118.0	118.0	1.2525486	1.9483864	7.6627007	0.0	130	119	119	0.90677965	17	28	38	20	8	4882	0	1	2020-02-29_132818
9	5000	4776	89	0	11	0	123	0	1.215085	1.9214522354220578	7.6627007	0.0	123.0	123.0	1.215085	1.9214523	7.6627007	0.0	135	124	124	0.8780488	17	28	40	22	9	4877	0	1	2020-02-29_132818
9	5000	4766	90	0	15	0	127	0	1.2269897	1.905883878975301	7.6627007	0.0	127.0	127.0	1.2269897	1.9058839	7.6627007	0.0	144	129	129	0.87401575	17	28	41	22	13	4873	0	2	2020-02-29_132819
9	5000	4755	95	0	20	0	127	0	1.2454135	1.911306272966905	7.6627007	0.0	127.0	127.0	1.2269897	1.9058839	7.6627007	0.0	150	130	130	0.8897638	17	28	41	22	13	4873	0	3	2020-02-29_132819
10	5000	4737	105	0	20	0	134	0	1.230448	1.86878630688971	7.6627007	0.0	134.0	134.0	1.230448	1.8687863	7.6627007	0.0	158	138	138	0.86567163	17	28	44	24	15	4866	0	4	2020-02-29_132819
10	5000	4726	104	0	24	0	142	0	1.3951945	2.114174701563636	9.331817	0.0	142.0	142.0	1.3951945	2.1141746	9.331817	0.0	170	146	146	0.92957747	19	29	44	28	16	4858	0	4	2020-02-29_132819
10	5000	4710	113	0	22	0	151	0	1.417098	2.1367174110199185	9.331817	0.0	151.0	151.0	1.417098	2.1367173	9.331817	0.0	177	155	155	0.9470199	19	32	47	28	17	4849	0	4	2020-02-29_132819
11	5000	4692	122	0	24	0	158	0	1.4467994	2.1973430975925443	9.331817	0.0	158.0	158.0	1.4467994	2.197343	9.331817	0.0	186	162	162	0.9177215	19	33	50	28	19	4842	0	4	2020-02-29_132819
11	5000	4675	128	0	23	0	170	0	1.5672715	2.3364736904864665	10.102221	0.0	170.0	170.0	1.5672715	2.3364737	10.102221	0.0	197	174	174	0.9764706	19	35	52	32	22	4830	0	4	2020-02-29_132820
11	5000	4656	134	0	30	0	176	0	1.5879375	2.4033799332621504	10.548738	0.0	176.0	176.0	1.5879375	2.40338	10.548738	0.0	210	180	180	0.9886364	19	36	52	32	24	4824	0	4	2020-02-29_132820
12	5000	4641	137	0	30	0	188	0	1.556332	2.3560216454060487	10.548738	0.0	188.0	188.0	1.556332	2.3560216	10.548738	0.0	222	192	192	0.9574468	19	36	55	38	26	4812	0	4	2020-02-29_132820
12	5000	4624	144	0	31	0	196	0	1.6034446	2.370459281586157	10.548738	0.0	196.0	196.0	1.6034446	2.3704593	10.548738	0.0	232	201	201	0.9897959	19	37	57	41	28	4804	0	5	2020-02-29_132820
12	5000	4602	156	0	28	0	209	0	1.5961577	2.415352485948619	11.479941	0.0	209.0	209.0	1.5961577	2.4153526	11.479941	0.0	242	214	214	0.9617225	19	38	58	44	32	4791	0	5	2020-02-29_132821
13	5000	4586	162	0	27	0	218	2	1.6885238	2.451120906467104	11.479941	0.0	218.0	218.0	1.6885238	2.4511209	11.479941	0.0	252	225	225	0.9724771	19	38	65	44	34	4782	0	5	2020-02-29_132821
13	5000	4570	161	0	30	0	230	4	1.7767276	2.5590110846126977	11.479941	0.0	230.0	230.0	1.7767276	2.559011	11.479941	0.0	269	239	239	1.0086956	19	40	65	49	38	4770	0	5	2020-02-29_132821
13	5000	4557	164	0	30	0	240	4	1.7286593	2.5281082247070237	11.479941	0.0	240.0	240.0	1.7286593	2.5281081	11.479941	0.0	279	249	249	0.975	19	40	65	49	45	4760	0	5	2020-02-29_132821
14	5000	4544	164	0	35	0	246	4	1.7377179	2.541246150098775	11.479941	0.0	246.0	246.0	1.7377179	2.5412462	11.479941	0.0	292	257	257	0.99593496	19	40	66	53	45	4754	0	7	2020-02-29_132822
14	5000	4528	169	0	31	0	260	5	1.7589316	2.5248452620729274	11.479941	0.0	260.0	260.0	1.7589316	2.5248454	11.479941	0.0	303	272	272	0.9846154	19	40	67	56	53	4740	0	7	2020-02-29_132822
14	5000	4496	189	0	32	0	271	5	1.7636508	2.52482137142632	11.479941	0.0	271.0	271.0	1.7636508	2.5248213	11.479941	0.0	315	283	283	0.97416973	19	40	69	59	55	4729	0	7	2020-02-29_132822
15	5000	4477	188	0	40	0	280	6	1.8577468	2.616610881996401	11.479941	0.0	280.0	280.0	1.8577468	2.6166108	11.479941	0.0	335	295	295	0.95714283	19	42	69	62	58	4720	0	9	2020-02-29_132822
15	5000	4467	184	0	38	0	293	8	1.9016703	2.6656596746123635	11.479941	0.0	293.0	293.0	1.9016703	2.6656597	11.479941	0.0	349	311	311	0.98634815	19	42	72	64	60	4707	0	10	2020-02-29_132823
15	5000	4454	186	0	36	0	305	9	1.8941212	2.6798786951482017	11.479941	0.0	305.0	305.0	1.8941212	2.6798787	11.479941	0.0	360	324	324	0.9901639	19	43	73	65	62	4695	0	10	2020-02-29_132823
16	5000	4438	186	0	37	0	317	11	1.9952949	2.7794519677387477	14.834958	0.0	317.0	317.0	1.9952949	2.779452	14.834958	0.0	376	339	339	1.0157728	20	43	74	67	65	4683	0	11	2020-02-29_132823
16	5000	4416	193	0	39	0	329	11	2.0532467	2.8025467121951144	14.834958	0.0	329.0	329.0	2.0532467	2.8025467	14.834958	0.0	391	352	352	1.0425532	20	44	74	73	66	4671	0	12	2020-02-29_132823
16	5000	4394	196	0	45	0	340	13	2.0781162	2.7960682989573202	14.834958	0.0	340.0	340.0	2.0781162	2.7960682	14.834958	0.0	410	365	365	1.0058824	20	44	76	77	67	4660	0	12	2020-02-29_132824
17	5000	4380	194	0	43	0	353	18	2.1101067	2.7737679298099875	14.834958	0.0	353.0	353.0	2.1101067	2.773768	14.834958	0.0	426	383	383	0.9971671	20	46	76	79	70	4647	0	12	2020-02-29_132824
17	5000	4364	197	0	40	0	368	19	2.0880017	2.7560074818458373	14.834958	0.0	368.0	368.0	2.0880017	2.7560074	14.834958	0.0	439	399	399	0.9945652	20	46	76	80	79	4632	0	12	2020-02-29_132824
17	5000	4350	195	0	41	0	380	22	2.1191804	2.7484211290662417	14.834958	0.0	380.0	380.0	2.1191804	2.7484212	14.834958	0.0	455	414	414	0.9736842	20	46	77	82	84	4620	0	12	2020-02-29_132825
18	5000	4328	201	0	44	0	387	28	2.2298079	2.8323336314863807	14.834958	0.0	387.0	387.0	2.2298079	2.8323336	14.834958	0.0	471	427	427	0.9896641	20	46	80	85	88	4613	0	12	2020-02-29_132825
18	5000	4302	207	0	47	0	399	33	2.2378578	2.825362653157412	14.834958	0.0	399.0	399.0	2.2378578	2.8253627	14.834958	0.0	491	444	444	0.9749373	20	46	80	87	91	4601	0	12	2020-02-29_132825
18	5000	4287	200	0	54	0	410	37	2.2957773	2.8933875827127595	14.834958	0.0	410.0	410.0	2.2957773	2.8933876	14.834958	0.0	513	459	459	1.0097561	20	46	82	90	91	4590	0	12	2020-02-29_132826
19	5000	4277	193	0	50	0	424	43	2.3560143	2.9573277837508027	14.834958	0.0	424.0	424.0	2.3560143	2.9573278	14.834958	0.0	530	480	480	1.023585	20	46	83	94	96	4576	0	13	2020-02-29_132826
19	5000	4265	181	0	56	0	436	49	2.3836215	2.957354710574177	14.834958	0.0	436.0	436.0	2.3836215	2.9573548	14.834958	0.0	554	498	498	1.0275229	20	46	83	95	106	4564	0	13	2020-02-29_132826
19	5000	4245	189	0	50	0	452	51	2.4285178	2.9607632467483613	14.834958	0.0	452.0	452.0	2.4285178	2.9607632	14.834958	0.0	566	516	516	1.0199115	20	46	84	96	110	4548	0	13	2020-02-29_132826
20	5000	4228	197	0	42	0	463	56	2.4992428	3.0353080092971965	14.834958	0.0	463.0	463.0	2.4992428	3.0353081	14.834958	0.0	575	533	533	1.0215982	20	47	85	96	117	4537	0	14	2020-02-29_132827
20	5000	4213	198	0	34	0	476	64	2.5549176	3.030954090894621	14.834958	0.0	476.0	476.0	2.5549176	3.0309541	14.834958	0.0	589	555	555	1.0021008	20	47	85	99	120	4524	0	15	2020-02-29_132827
20	5000	4204	190	0	36	0	485	68	2.6196527	3.091711895004356	14.834958	0.0	485.0	485.0	2.6196527	3.091712	14.834958	0.0	606	570	570	1.0020618	20	47	85	104	123	4515	0	17	2020-02-29_132827
21	5000	4185	194	0	41	0	491	70	2.6442235	3.1006605244473655	14.834958	0.0	491.0	491.0	2.6442235	3.1006606	14.834958	0.0	621	580	580	1.0040733	20	47	85	105	125	4509	0	19	2020-02-29_132828
21	5000	4167	198	0	38	0	505	73	2.6488492	3.1108726077015203	14.834958	0.0	505.0	505.0	2.6488492	3.1108725	14.834958	0.0	635	597	597	0.9960396	20	47	85	105	131	4495	0	19	2020-02-29_132828
21	5000	4156	198	0	37	0	512	77	2.676919	3.13499971745686	14.834958	0.0	512.0	512.0	2.676919	3.1349998	14.834958	0.0	646	609	609	1.0039062	20	47	85	106	135	4488	0	20	2020-02-29_132828
22	5000	4136	201	0	38	0	522	83	2.7314427	3.1662243651306015	14.834958	0.0	522.0	522.0	2.7314427	3.1662245	14.834958	0.0	663	625	625	1.0153257	20	47	85	108	137	4478	0	20	2020-02-29_132829
22	5000	4121	201	0	40	0	530	86	2.7532587	3.1648513375753744	14.834958	0.0	530.0	530.0	2.7532587	3.1648514	14.834958	0.0	678	638	638	1.018868	20	47	85	108	140	4470	0	22	2020-02-29_132829
22	5000	4106	195	0	48	0	537	92	2.7667713	3.18636346638179	14.834958	0.0	537.0	537.0	2.7667713	3.1863635	14.834958	0.0	699	651	651	1.0260707	20	47	85	109	142	4463	0	22	2020-02-29_132829
23	5000	4085	194	0	53	0	550	96	2.8615127	3.2851947142609235	14.834958	0.0	550.0	550.0	2.8615127	3.2851946	14.834958	0.0	721	668	668	1.0454545	20	47	85	112	144	4450	0	22	2020-02-29_132830
23	5000	4077	186	0	55	0	552	108	2.8827028	3.2997885029382616	14.834958	0.0	552.0	552.0	2.8827028	3.2997885	14.834958	0.0	737	682	682	1.0434783	20	47	85	112	146	4448	0	22	2020-02-29_132830
23	5000	4056	194	0	45	0	567	114	2.9330056	3.335616156580815	14.834958	0.0	567.0	567.0	2.9330056	3.335616	14.834958	0.0	750	705	705	1.0511464	20	47	85	113	147	4433	0	24	2020-02-29_132830
24	5000	4043	193	0	37	0	583	120	2.9816825	3.3793810913189075	14.834958	0.0	583.0	583.0	2.9816825	3.3793812	14.834958	0.0	764	727	727	1.0394511	20	47	86	114	151	4417	0	24	2020-02-29_132831
24	5000	4031	190	0	39	0	587	129	3.0303621	3.4254791926947914	14.834958	0.0	587.0	587.0	3.0303621	3.4254792	14.834958	0.0	779	740	740	1.056218	20	47	86	116	152	4413	0	24	2020-02-29_132831
24	5000	4014	194	0	38	0	595	133	3.0769048	3.430457791176486	14.834958	0.0	595.0	595.0	3.0769048	3.4304578	14.834958	0.0	792	754	754	1.0521009	20	47	87	116	153	4405	0	26	2020-02-29_132831
25	5000	3997	196	0	40	0	594	145	3.1459846	3.439130777723729	14.834958	0.0	594.0	595.0	3.0769048	3.4304578	14.834958	0.0	807	767	767	1.0454545	20	47	87	116	155	4406	0	28	2020-02-29_132832
25	5000	3987	187	0	43	0	599	155	3.1918461	3.4622773963075133	14.834958	0.0	599.0	599.0	3.1918461	3.4622774	14.834958	0.0	826	783	783	1.03005	20	47	87	116	157	4401	0	29	2020-02-29_132832
25	5000	3971	189	0	47	0	599	165	3.225777	3.45081345187106	14.834958	0.0	599.0	599.0	3.1918461	3.4622774	14.834958	0.0	840	793	793	1.018364	20	47	87	117	157	4401	0	29	2020-02-29_132832
26	5000	3958	184	0	47	0	604	175	3.2508285	3.4619785232891513	14.834958	0.0	604.0	604.0	3.2508285	3.4619784	14.834958	0.0	858	811	811	1.013245	20	47	87	117	158	4396	0	32	2020-02-29_132833
26	5000	3938	193	0	41	0	616	179	3.2642434	3.4472596770929567	14.834958	0.0	616.0	616.0	3.2642434	3.4472597	14.834958	0.0	869	828	828	1.012987	20	47	87	117	159	4384	0	33	2020-02-29_132833
26	5000	3927	187	0	44	0	621	186	3.3318937	3.515550807593872	16.543161	0.0	621.0	621.0	3.3318937	3.5155509	16.543161	0.0	886	842	842	1.0354267	20	47	88	117	159	4379	0	35	2020-02-29_132833
27	5000	3916	185	0	39	0	632	192	3.4090402	3.5613267539346927	16.543161	0.0	632.0	632.0	3.4090402	3.5613267	16.543161	0.0	899	860	860	1.0553797	20	47	88	118	160	4368	0	36	2020-02-29_132834
27	5000	3899	180	0	47	0	634	202	3.382804	3.5492665298742287	16.543161	0.0	634.0	634.0	3.382804	3.5492666	16.543161	0.0	921	874	874	1.0441641	20	47	88	119	161	4366	0	38	2020-02-29_132834
27	5000	3885	178	0	45	0	641	210	3.3495786	3.5088465468520376	16.543161	0.0	641.0	641.0	3.3495786	3.5088465	16.543161	0.0	937	892	892	1.0374415	20	47	88	119	161	4359	0	41	2020-02-29_132835
28	5000	3870	177	0	49	0	643	220	3.3605554	3.5316662838407424	16.543161	0.0	643.0	643.0	3.3605554	3.5316663	16.543161	0.0	953	904	904	1.0326594	20	47	88	119	164	4357	0	41	2020-02-29_132835
28	5000	3861	175	0	38	0	655	228	3.3780308	3.5190127178113007	16.543161	0.0	655.0	655.0	3.3780308	3.5190127	16.543161	0.0	964	926	926	1.0229008	20	47	88	120	165	4345	0	43	2020-02-29_132835
28	5000	3851	169	0	39	0	656	242	3.4204953	3.5522900891283267	16.543161	0.0	656.0	656.0	3.4204953	3.5522902	16.543161	0.0	980	941	941	1.0213414	20	47	88	120	166	4344	0	43	2020-02-29_132836
29	5000	3836	171	0	36	0	659	253	3.4555047	3.5695603661488295	16.543161	0.0	659.0	659.0	3.4555047	3.5695603	16.543161	0.0	993	957	957	1.0318664	20	47	88	120	167	4341	0	45	2020-02-29_132836
29	5000	3823	170	0	40	0	660	262	3.4363902	3.567530643836764	16.543161	0.0	660.0	660.0	3.4363902	3.5675306	16.543161	0.0	1007	967	967	1.0212121	20	47	88	120	167	4340	0	45	2020-02-29_132836
29	5000	3810	172	0	36	0	662	274	3.5068665	3.5749112151531857	16.543161	0.0	662.0	662.0	3.5068665	3.574911	16.543161	0.0	1018	982	982	1.0347432	20	47	88	120	168	4338	0	46	2020-02-29_132837
30	5000	3801	166	0	37	0	664	286	3.554692	3.5842450039345777	16.543161	0.0	664.0	664.0	3.554692	3.584245	16.543161	0.0	1033	996	996	1.0271084	20	47	88	121	169	4336	0	46	2020-02-29_132837
30	5000	3790	162	0	37	0	668	296	3.5728405	3.575391899983043	16.543161	0.0	668.0	668.0	3.5728405	3.575392	16.543161	0.0	1048	1011	1011	1.0239521	20	47	88	121	169	4332	0	47	2020-02-29_132837
30	5000	3777	161	0	40	0	664	310	3.6210694	3.612789108165004	16.543161	0.0	664.0	668.0	3.5728405	3.575392	16.543161	0.0	1062	1022	1022	1.0451807	20	47	88	121	169	4336	0	48	2020-02-29_132838
31	5000	3772	149	0	44	0	660	326	3.6370583	3.6061352478493163	16.543161	0.0	660.0	668.0	3.5728405	3.575392	16.543161	0.0	1079	1035	1035	1.0484848	20	47	88	121	169	4340	0	49	2020-02-29_132838
31	5000	3757	154	0	37	0	660	341	3.7052586	3.622535788791694	16.543161	0.0	660.0	668.0	3.5728405	3.575392	16.543161	0.0	1089	1052	1052	1.0363636	20	47	88	121	171	4340	0	51	2020-02-29_132839
31	5000	3745	148	0	37	0	665	354	3.7391021	3.6377638678523314	16.543161	0.0	665.0	668.0	3.5728405	3.575392	16.543161	0.0	1107	1070	1070	1.0285715	20	47	88	121	171	4335	0	51	2020-02-29_132839
32	5000	3735	148	0	36	0	663	366	3.7406535	3.675180838151401	16.543161	0.0	663.0	668.0	3.5728405	3.575392	16.543161	0.0	1117	1081	1081	1.0286577	20	47	88	121	172	4337	0	52	2020-02-29_132839
32	5000	3726	144	0	38	0	656	383	3.7495131	3.690270627650207	16.543161	0.0	656.0	668.0	3.5728405	3.575392	16.543161	0.0	1130	1092	1092	1.0198171	20	47	88	121	172	4344	0	53	2020-02-29_132840
32	5000	3718	142	0	28	0	663	396	3.808382	3.754933608645361	16.543161	0.0	663.0	668.0	3.5728405	3.575392	16.543161	0.0	1140	1112	1112	1.0196079	20	47	88	121	173	4337	0	53	2020-02-29_132840
33	5000	3703	145	0	33	0	657	409	3.850198	3.7682599864122053	16.543161	0.0	657.0	668.0	3.5728405	3.575392	16.543161	0.0	1152	1119	1119	1.0319635	20	47	88	121	173	4343	0	53	2020-02-29_132840
33	5000	3696	142	0	27	0	651	429	3.9143703	3.808411453970589	16.543161	0.0	651.0	668.0	3.5728405	3.575392	16.543161	0.0	1162	1135	1135	1.0384024	20	47	88	121	173	4349	0	55	2020-02-29_132841
33	5000	3689	137	0	33	0	642	443	3.9202077	3.80226399589058	16.543161	0.0	642.0	668.0	3.5728405	3.575392	16.543161	0.0	1174	1141	1141	1.0280374	20	47	88	121	173	4358	0	56	2020-02-29_132841
34	5000	3684	126	0	37	0	637	459	3.9529085	3.800943337852902	16.543161	0.0	637.0	668.0	3.5728405	3.575392	16.543161	0.0	1190	1153	1153	1.0376766	20	47	88	121	173	4363	0	57	2020-02-29_132841
34	5000	3679	116	0	40	0	630	474	4.0322313	3.8421973837608614	16.543161	0.0	630.0	668.0	3.5728405	3.575392	16.543161	0.0	1205	1165	1165	1.0428572	20	47	88	121	173	4370	0	61	2020-02-29_132842
34	5000	3667	118	0	38	0	625	489	4.058858	3.85093971773056	16.543161	0.0	625.0	668.0	3.5728405	3.575392	16.543161	0.0	1215	1177	1177	1.0416	20	47	88	121	173	4375	0	63	2020-02-29_132842
35	5000	3661	116	0	30	0	629	501	4.0930686	3.860739030603695	16.543161	0.0	629.0	668.0	3.5728405	3.575392	16.543161	0.0	1223	1193	1193	1.0397456	20	47	88	121	173	4371	0	63	2020-02-29_132843
35	5000	3657	113	0	24	0	627	516	4.096961	3.8532510580587225	16.543161	0.0	627.0	668.0	3.5728405	3.575392	16.543161	0.0	1230	1206	1206	1.0223285	20	47	88	121	173	4373	0	63	2020-02-29_132843
35	5000	3654	103	0	26	0	618	533	4.1375604	3.8765397242992137	16.543161	0.0	618.0	668.0	3.5728405	3.575392	16.543161	0.0	1243	1217	1217	1.0177994	20	47	88	121	173	4382	0	66	2020-02-29_132843
36	5000	3648	100	0	29	0	607	548	4.2001934	3.92074970044008	16.543161	0.0	607.0	668.0	3.5728405	3.575392	16.543161	0.0	1252	1223	1223	1.018122	20	47	88	121	173	4393	0	68	2020-02-29_132844
36	5000	3639	101	0	27	0	603	561	4.209081	3.9195119114064734	16.543161	0.0	603.0	668.0	3.5728405	3.575392	16.543161	0.0	1260	1233	1233	1.0182421	20	47	88	121	173	4397	0	69	2020-02-29_132844
36	5000	3632	94	0	31	0	599	574	4.2705793	3.9226686199018266	16.543161	0.0	599.0	668.0	3.5728405	3.575392	16.543161	0.0	1274	1243	1243	1.0317196	20	47	88	121	173	4401	0	70	2020-02-29_132844
37	5000	3627	89	0	30	0	593	591	4.2561774	3.9087388311555307	16.543161	0.0	593.0	668.0	3.5728405	3.575392	16.543161	0.0	1284	1254	1254	1.0269815	20	47	88	121	173	4407	0	70	2020-02-29_132845
37	5000	3623	84	0	30	0	590	602	4.2063766	3.901958335806537	16.543161	0.0	590.0	668.0	3.5728405	3.575392	16.543161	0.0	1293	1263	1263	1.0305085	20	47	88	121	173	4410	0	71	2020-02-29_132845
37	5000	3615	89	0	19	0	595	610	4.267645	3.9446600346159477	16.543161	0.0	595.0	668.0	3.5728405	3.575392	16.543161	0.0	1296	1277	1277	1.0403361	20	47	88	121	173	4405	0	72	2020-02-29_132845
38	5000	3609	90	0	17	0	587	624	4.297553	3.9749943427279537	16.543161	0.0	587.0	668.0	3.5728405	3.575392	16.543161	0.0	1301	1284	1284	1.0255537	20	47	88	121	173	4413	0	73	2020-02-29_132846
38	5000	3602	91	0	13	0	584	635	4.2766547	3.9352767965253723	16.543161	0.0	584.0	668.0	3.5728405	3.575392	16.543161	0.0	1307	1294	1294	1.0171233	20	47	88	121	173	4416	0	75	2020-02-29_132846
38	5000	3596	93	0	13	0	572	649	4.280295	3.947323005481935	16.543161	0.0	572.0	668.0	3.5728405	3.575392	16.543161	0.0	1311	1298	1298	1.0	20	47	88	121	173	4428	0	77	2020-02-29_132846
39	5000	3590	92	0	15	0	562	663	4.267842	3.939601640072064	16.543161	0.0	562.0	668.0	3.5728405	3.575392	16.543161	0.0	1318	1303	1303	0.9875445	20	47	88	121	173	4438	0	78	2020-02-29_132847
39	5000	3584	90	0	18	0	549	680	4.3014207	3.9295155542572804	16.543161	0.0	549.0	668.0	3.5728405	3.575392	16.543161	0.0	1326	1308	1308	0.989071	20	47	88	121	173	4451	0	79	2020-02-29_132847
39	5000	3579	86	0	23	0	535	697	4.2609143	3.927220444178719	16.543161	0.0	535.0	668.0	3.5728405	3.575392	16.543161	0.0	1335	1312	1312	0.9514019	20	47	88	121	173	4465	0	80	2020-02-29_132847
40	5000	3572	85	0	23	0	526	711	4.336696	4.0631401144584816	23.968765	0.0	526.0	668.0	3.5728405	3.575392	16.543161	0.0	1343	1320	1320	0.9296578	20	47	88	121	173	4474	0	83	2020-02-29_132848
40	5000	3564	81	0	27	0	518	727	4.318675	4.02380867144118	23.968765	0.0	518.0	668.0	3.5728405	3.575392	16.543161	0.0	1355	1328	1328	0.91698843	20	47	88	121	173	4482	0	83	2020-02-29_132848
40	5000	3557	81	0	25	0	512	741	4.323579	4.045408240843315	23.968765	0.0	512.0	668.0	3.5728405	3.575392	16.543161	0.0	1362	1337	1337	0.91015625	20	47	88	121	173	4488	0	84	2020-02-29_132848
41	5000	3549	83	0	22	0	510	751	4.32796	4.0390197633588905	23.968765	0.0	510.0	668.0	3.5728405	3.575392	16.543161	0.0	1368	1346	1346	0.9117647	20	47	88	121	173	4490	0	85	2020-02-29_132849
41	5000	3547	78	0	18	0	504	766	4.3503203	4.0361317492210675	23.968765	0.0	504.0	668.0	3.5728405	3.575392	16.543161	0.0	1375	1357	1357	0.9186508	20	47	88	121	173	4496	0	87	2020-02-29_132849
41	5000	3543	78	0	17	0	489	786	4.3623433	4.040014394602295	23.968765	0.0	489.0	668.0	3.5728405	3.575392	16.543161	0.0	1379	1362	1362	0.9284254	20	47	88	121	173	4511	0	87	2020-02-29_132849
42	5000	3538	77	0	14	0	479	802	4.3835196	4.072582702733668	23.968765	0.0	479.0	668.0	3.5728405	3.575392	16.543161	0.0	1385	1371	1371	0.9164927	20	47	88	121	173	4521	0	90	2020-02-29_132850
42	5000	3536	76	0	13	0	462	822	4.394944	4.103462171683028	23.968765	0.0	462.0	668.0	3.5728405	3.575392	16.543161	0.0	1388	1375	1375	0.9112554	20	47	88	121	174	4538	0	91	2020-02-29_132850
42	5000	3533	72	0	15	0	453	834	4.450402	4.127900462140747	23.968765	0.0	453.0	668.0	3.5728405	3.575392	16.543161	0.0	1395	1380	1380	0.9249448	20	47	88	121	174	4547	0	93	2020-02-29_132851
43	5000	3528	72	0	14	0	450	842	4.483397	4.147537622355875	23.968765	0.0	450.0	668.0	3.5728405	3.575392	16.543161	0.0	1400	1386	1386	0.93777776	20	47	88	121	174	4550	0	94	2020-02-29_132851
43	5000	3526	70	0	15	0	436	858	4.4975376	4.182928750179371	23.968765	0.0	436.0	668.0	3.5728405	3.575392	16.543161	0.0	1404	1389	1389	0.93119264	20	47	88	121	174	4564	0	95	2020-02-29_132851
43	5000	3524	70	0	11	0	427	870	4.535905	4.18776804507375	23.968765	0.0	427.0	668.0	3.5728405	3.575392	16.543161	0.0	1406	1395	1395	0.9297424	20	47	88	121	174	4573	0	98	2020-02-29_132851
44	5000	3522	70	0	7	0	420	883	4.5501184	4.196176450628545	23.968765	0.0	420.0	668.0	3.5728405	3.575392	16.543161	0.0	1408	1401	1401	0.93333334	20	47	88	121	174	4580	0	98	2020-02-29_132852
44	5000	3520	66	0	10	0	408	897	4.608744	4.2154869741320695	23.968765	0.0	408.0	668.0	3.5728405	3.575392	16.543161	0.0	1414	1404	1404	0.92156863	20	47	88	121	174	4592	0	99	2020-02-29_132852
44	5000	3519	62	0	13	0	397	908	4.604563	4.217622507393018	23.968765	0.0	397.0	668.0	3.5728405	3.575392	16.543161	0.0	1419	1406	1406	0.9017632	20	47	88	121	174	4603	0	101	2020-02-29_132852
45	5000	3515	59	0	18	0	386	921	4.649624	4.232559546892774	23.968765	0.0	386.0	668.0	3.5728405	3.575392	16.543161	0.0	1426	1408	1408	0.89896375	20	47	88	121	174	4614	0	101	2020-02-29_132853
45	5000	3511	56	0	18	0	375	939	4.745486	4.229386998843488	23.968765	0.0	375.0	668.0	3.5728405	3.575392	16.543161	0.0	1433	1415	1415	0.90933335	20	47	88	121	174	4625	0	101	2020-02-29_132853
45	5000	3510	53	0	17	0	366	952	4.7219768	4.211513161457632	23.968765	0.0	366.0	668.0	3.5728405	3.575392	16.543161	0.0	1437	1420	1420	0.90163934	20	47	88	121	174	4634	0	102	2020-02-29_132853
46	5000	3506	55	0	13	0	361	961	4.7031665	4.203544737551357	23.968765	0.0	361.0	668.0	3.5728405	3.575392	16.543161	0.0	1439	1426	1426	0.8947368	20	47	88	121	174	4639	0	104	2020-02-29_132854
46	5000	3505	46	0	15	0	358	971	4.7509546	4.187780342397031	23.968765	0.0	358.0	668.0	3.5728405	3.575392	16.543161	0.0	1449	1434	1434	0.88547486	20	47	88	121	174	4642	0	105	2020-02-29_132854
46	5000	3500	46	0	17	0	346	986	4.6922503	4.190780720957309	23.968765	0.0	346.0	668.0	3.5728405	3.575392	16.543161	0.0	1454	1437	1437	0.88439304	20	47	88	121	174	4654	0	105	2020-02-29_132854
47	5000	3499	41	0	21	0	337	997	4.743152	4.203325117941644	23.968765	0.0	337.0	668.0	3.5728405	3.575392	16.543161	0.0	1460	1439	1439	0.88130563	20	47	88	121	174	4663	0	105	2020-02-29_132855
47	5000	3495	41	0	15	0	334	1010	4.816986	4.192661122437355	23.968765	0.0	334.0	668.0	3.5728405	3.575392	16.543161	0.0	1464	1449	1449	0.9011976	20	47	88	121	174	4666	0	105	2020-02-29_132855
47	5000	3494	41	0	8	0	336	1016	4.8198953	4.210378068271685	23.968765	0.0	336.0	668.0	3.5728405	3.575392	16.543161	0.0	1465	1457	1457	0.91071427	20	47	88	121	174	4664	0	105	2020-02-29_132855
48	5000	3494	39	0	6	0	327	1027	4.9094334	4.250440462512822	23.968765	0.0	327.0	668.0	3.5728405	3.575392	16.543161	0.0	1467	1461	1461	0.91131496	20	47	88	121	174	4673	0	107	2020-02-29_132855
48	5000	3492	39	0	5	0	316	1041	4.9248123	4.245146729142954	23.968765	0.0	316.0	668.0	3.5728405	3.575392	16.543161	0.0	1469	1464	1464	0.9272152	20	47	88	121	174	4684	0	107	2020-02-29_132856
48	5000	3489	36	0	10	0	306	1051	5.003706	4.251178353706126	23.968765	0.0	306.0	668.0	3.5728405	3.575392	16.543161	0.0	1475	1465	1465	0.9379085	20	47	88	121	174	4694	0	108	2020-02-29_132856
49	5000	3484	38	0	11	0	299	1060	4.9157286	4.2372478578883825	23.968765	0.0	299.0	668.0	3.5728405	3.575392	16.543161	0.0	1478	1467	1467	0.916388	20	47	88	121	174	4701	0	108	2020-02-29_132856
49	5000	3484	35	0	12	0	286	1075	4.9588127	4.262249068316084	23.968765	0.0	286.0	668.0	3.5728405	3.575392	16.543161	0.0	1481	1469	1469	0.9230769	20	47	88	121	174	4714	0	108	2020-02-29_132857
49	5000	3484	32	0	8	0	279	1087	5.081509	4.353163583862455	23.968765	0.0	279.0	668.0	3.5728405	3.575392	16.543161	0.0	1484	1476	1476	0.93189967	20	47	88	121	174	4721	0	110	2020-02-29_132857
50	5000	3483	33	0	6	0	272	1096	5.10166	4.362524938648722	23.968765	0.0	272.0	668.0	3.5728405	3.575392	16.543161	0.0	1484	1478	1478	0.9338235	20	47	88	121	174	4728	0	110	2020-02-29_132857
50	5000	3483	30	0	6	0	264	1107	5.0921416	4.340937740080689	23.968765	0.0	264.0	668.0	3.5728405	3.575392	16.543161	0.0	1487	1481	1481	0.8787879	20	47	88	121	174	4736	0	110	2020-02-29_132857
50	5000	3483	27	0	6	0	257	1117	5.0695033	4.339464886984465	23.968765	0.0	257.0	668.0	3.5728405	3.575392	16.543161	0.0	1490	1484	1484	0.85214007	20	47	88	121	174	4743	0	110	2020-02-29_132858
51	5000	3480	27	0	9	0	246	1127	5.130881	4.367097311163435	23.968765	0.0	246.0	668.0	3.5728405	3.575392	16.543161	0.0	1493	1484	1484	0.86585367	20	47	88	121	174	4754	0	111	2020-02-29_132858
51	5000	3479	25	0	9	0	239	1137	5.192234	4.468291786016817	23.968765	0.0	239.0	668.0	3.5728405	3.575392	16.543161	0.0	1496	1487	1487	0.87447697	20	47	88	121	174	4761	0	111	2020-02-29_132858
51	5000	3477	23	0	10	0	233	1144	5.192944	4.500775376382103	23.968765	0.0	233.0	668.0	3.5728405	3.575392	16.543161	0.0	1500	1490	1490	0.8497854	20	47	88	121	174	4767	0	113	2020-02-29_132858
52	5000	3477	22	0	7	0	230	1150	5.2237935	4.489292120579422	23.968765	0.0	230.0	668.0	3.5728405	3.575392	16.543161	0.0	1501	1494	1494	0.8521739	20	47	88	121	174	4770	0	114	2020-02-29_132859
52	5000	3475	22	0	6	0	227	1156	5.153462	4.456005356160477	23.968765	0.0	227.0	668.0	3.5728405	3.575392	16.543161	0.0	1503	1497	1497	0.845815	20	47	88	121	174	4773	0	114	2020-02-29_132859
52	5000	3474	23	0	3	0	218	1168	5.3523374	4.529855658313656	23.968765	0.0	218.0	668.0	3.5728405	3.575392	16.543161	0.0	1503	1500	1500	0.8715596	20	47	88	121	174	4782	0	114	2020-02-29_132859
53	5000	3472	24	0	3	0	213	1174	5.397341	4.567172440599638	23.968765	0.0	213.0	668.0	3.5728405	3.575392	16.543161	0.0	1504	1501	1501	0.8544601	20	47	88	121	174	4787	0	114	2020-02-29_132859
53	5000	3472	22	0	3	0	201	1188	5.4347057	4.585270119866828	23.968765	0.0	201.0	668.0	3.5728405	3.575392	16.543161	0.0	1506	1503	1503	0.8557214	20	47	88	121	174	4799	0	114	2020-02-29_132900
53	5000	3471	21	0	5	0	193	1195	5.530737	4.613525797590621	23.968765	0.0	193.0	668.0	3.5728405	3.575392	16.543161	0.0	1508	1503	1503	0.8601036	20	47	88	121	174	4807	0	115	2020-02-29_132900
54	5000	3471	21	0	4	0	186	1203	5.4693003	4.67622606652199	23.968765	0.0	186.0	668.0	3.5728405	3.575392	16.543161	0.0	1508	1504	1504	0.8494624	20	47	88	121	174	4814	0	115	2020-02-29_132900
54	5000	3471	21	0	2	0	182	1209	5.593686	4.685372645520586	23.968765	0.0	182.0	668.0	3.5728405	3.575392	16.543161	0.0	1508	1506	1506	0.86263734	20	47	88	121	174	4818	0	115	2020-02-29_132900
54	5000	3471	19	0	2	0	181	1212	5.580657	4.667278158905644	23.968765	0.0	181.0	668.0	3.5728405	3.575392	16.543161	0.0	1510	1508	1508	0.878453	20	47	88	121	174	4819	0	115	2020-02-29_132901
55	5000	3471	16	0	5	0	175	1218	5.6659255	4.699856151246252	23.968765	0.0	175.0	668.0	3.5728405	3.575392	16.543161	0.0	1513	1508	1508	0.8914286	20	47	88	121	174	4825	0	115	2020-02-29_132901
55	5000	3471	16	0	5	0	166	1227	5.696323	4.714243372607303	23.968765	0.0	166.0	668.0	3.5728405	3.575392	16.543161	0.0	1513	1508	1508	0.89759034	20	47	88	121	174	4834	0	115	2020-02-29_132901
55	5000	3471	16	0	3	0	164	1230	5.6470413	4.699813741686256	23.968765	0.0	164.0	668.0	3.5728405	3.575392	16.543161	0.0	1513	1510	1510	0.8902439	20	47	88	121	174	4836	0	116	2020-02-29_132901
56	5000	3469	16	0	2	0	160	1236	5.706617	4.716117680460503	23.968765	0.0	160.0	668.0	3.5728405	3.575392	16.543161	0.0	1515	1513	1513	0.9	20	47	88	121	174	4840	0	117	2020-02-29_132902
56	5000	3468	15	0	4	0	156	1240	5.758838	4.716166212043849	23.968765	0.0	156.0	668.0	3.5728405	3.575392	16.543161	0.0	1517	1513	1513	0.89102566	20	47	88	121	174	4844	0	117	2020-02-29_132902
56	5000	3468	14	0	5	0	147	1248	5.6536126	4.533412654033167	19.447107	0.0	147.0	668.0	3.5728405	3.575392	16.543161	0.0	1518	1513	1513	0.88435376	20	47	88	121	174	4853	0	118	2020-02-29_132902
57	5000	3468	12	0	4	0	143	1254	5.679802	4.504157159438261	19.447107	0.0	143.0	668.0	3.5728405	3.575392	16.543161	0.0	1520	1516	1516	0.8811189	20	47	88	121	174	4857	0	119	2020-02-29_132902
57	5000	3467	13	0	3	0	141	1257	5.6720543	4.495930845224275	19.447107	0.0	141.0	668.0	3.5728405	3.575392	16.543161	0.0	1520	1517	1517	0.8794326	20	47	88	121	174	4859	0	119	2020-02-29_132902
57	5000	3467	9	0	6	0	136	1263	5.693732	4.454218358785764	19.447107	0.0	136.0	668.0	3.5728405	3.575392	16.543161	0.0	1524	1518	1518	0.89705884	20	47	88	121	174	4864	0	119	2020-02-29_132903
58	5000	3466	8	0	6	0	132	1269	5.844261	4.459803876456349	19.447107	0.0	132.0	668.0	3.5728405	3.575392	16.543161	0.0	1526	1520	1520	0.90909094	20	47	88	121	174	4868	0	119	2020-02-29_132903
58	5000	3466	8	0	5	0	128	1274	5.8791656	4.4923749536296524	19.447107	0.0	128.0	668.0	3.5728405	3.575392	16.543161	0.0	1526	1521	1521	0.90625	20	47	88	121	174	4872	0	119	2020-02-29_132903
58	5000	3466	7	0	3	0	125	1280	5.8956122	4.456341782918097	19.447107	0.0	125.0	668.0	3.5728405	3.575392	16.543161	0.0	1527	1524	1524	0.888	20	47	88	121	174	4875	0	119	2020-02-29_132903
59	5000	3464	8	0	2	0	123	1284	6.037005	4.618368601247339	20.732342	0.0	123.0	668.0	3.5728405	3.575392	16.543161	0.0	1528	1526	1526	0.902439	20	47	88	121	174	4877	0	119	2020-02-29_132904
59	5000	3463	7	0	4	0	116	1290	6.2572427	4.63425817979028	20.732342	0.0	116.0	668.0	3.5728405	3.575392	16.543161	0.0	1530	1526	1526	0.8965517	20	47	88	121	174	4884	0	120	2020-02-29_132904
59	5000	3462	8	0	3	0	109	1297	6.226412	4.648452271510143	20.732342	0.0	109.0	668.0	3.5728405	3.575392	16.543161	0.0	1530	1527	1527	0.8715596	20	47	88	121	174	4891	0	121	2020-02-29_132904
60	5000	3462	7	0	2	0	110	1298	6.1767006	4.665783230857241	20.732342	0.0	110.0	668.0	3.5728405	3.575392	16.543161	0.0	1531	1529	1529	0.8727273	20	47	88	121	174	4890	0	121	2020-02-29_132904
60	5000	3462	7	0	1	0	107	1302	6.232274	4.553638998433205	20.732342	0.0	107.0	668.0	3.5728405	3.575392	16.543161	0.0	1531	1530	1530	0.88785046	20	47	88	121	174	4893	0	121	2020-02-29_132904
60	5000	3462	7	0	1	0	102	1307	6.2602053	4.611663146978666	20.732342	0.0	102.0	668.0	3.5728405	3.575392	16.543161	0.0	1531	1530	1530	0.89215684	20	47	88	121	174	4898	0	121	2020-02-29_132905
61	5000	3462	7	0	0	0	99	1311	6.3419566	4.6480686073426725	20.732342	0.0	99.0	668.0	3.5728405	3.575392	16.543161	0.0	1531	1531	1531	0.9191919	20	47	88	121	174	4901	0	121	2020-02-29_132905
61	5000	3460	8	0	1	0	97	1313	6.3441896	4.685150167853418	20.732342	0.0	97.0	668.0	3.5728405	3.575392	16.543161	0.0	1532	1531	1531	0.9381443	20	47	88	121	174	4903	0	121	2020-02-29_132905
61	5000	3460	6	0	3	0	91	1319	6.4410415	4.71838498756398	20.732342	0.0	91.0	668.0	3.5728405	3.575392	16.543161	0.0	1534	1531	1531	0.94505495	20	47	88	121	174	4909	0	121	2020-02-29_132905
62	5000	3460	6	0	3	0	87	1323	6.4240265	4.650359453643955	20.732342	0.0	87.0	668.0	3.5728405	3.575392	16.543161	0.0	1534	1531	1531	0.954023	20	47	88	121	174	4913	0	121	2020-02-29_132905
62	5000	3460	6	0	1	0	84	1328	6.6721	4.644277862489891	20.732342	0.0	84.0	668.0	3.5728405	3.575392	16.543161	0.0	1534	1533	1533	0.97619045	20	47	88	121	174	4916	0	121	2020-02-29_132906
62	5000	3459	7	0	0	0	79	1333	6.4672437	4.624445495356861	20.732342	0.0	79.0	668.0	3.5728405	3.575392	16.543161	0.0	1534	1534	1534	0.93670887	20	47	88	121	174	4921	0	122	2020-02-29_132906
63	5000	3459	7	0	0	0	77	1335	6.5693417	4.621882857392746	20.732342	0.0	77.0	668.0	3.5728405	3.575392	16.543161	0.0	1534	1534	1534	0.96103895	20	47	88	121	174	4923	0	122	2020-02-29_132906
63	5000	3459	7	0	0	0	73	1339	6.474162	4.7080417418983265	20.732342	0.0	73.0	668.0	3.5728405	3.575392	16.543161	0.0	1534	1534	1534	0.9315069	20	47	88	121	174	4927	0	122	2020-02-29_132906
63	5000	3458	6	0	2	0	72	1340	6.444385	4.734154422267198	20.732342	0.0	72.0	668.0	3.5728405	3.575392	16.543161	0.0	1536	1534	1534	0.9027778	20	47	88	121	174	4928	0	122	2020-02-29_132906
64	5000	3456	8	0	2	0	65	1347	6.63379	4.844448506842571	20.732342	0.0	65.0	668.0	3.5728405	3.575392	16.543161	0.0	1536	1534	1534	0.9692308	20	47	88	121	174	4935	0	122	2020-02-29_132907
64	5000	3455	9	0	2	0	61	1351	6.5514627	4.916503494055065	20.732342	0.0	61.0	668.0	3.5728405	3.575392	16.543161	0.0	1536	1534	1534	0.9672131	20	47	88	121	174	4939	0	122	2020-02-29_132907
64	5000	3455	7	0	2	0	61	1353	6.559726	5.109787483947206	20.732342	0.0	61.0	668.0	3.5728405	3.575392	16.543161	0.0	1538	1536	1536	0.9836066	20	47	88	121	174	4939	0	122	2020-02-29_132907
65	5000	3455	7	0	2	0	58	1356	6.332774	4.929915772002902	20.732342	0.0	58.0	668.0	3.5728405	3.575392	16.543161	0.0	1538	1536	1536	0.8965517	20	47	88	121	174	4942	0	122	2020-02-29_132907
65	5000	3455	7	0	2	0	53	1361	6.547256	4.999746506940826	20.732342	0.0	53.0	668.0	3.5728405	3.575392	16.543161	0.0	1538	1536	1536	0.9056604	20	47	88	121	174	4947	0	122	2020-02-29_132907
65	5000	3455	6	0	1	0	51	1365	6.441415	4.923391925839332	20.732342	0.0	51.0	668.0	3.5728405	3.575392	16.543161	0.0	1539	1538	1538	0.9411765	20	47	88	121	174	4949	0	122	2020-02-29_132908
66	5000	3455	6	0	1	0	49	1367	6.4384303	4.929782872554553	20.732342	0.0	49.0	668.0	3.5728405	3.575392	16.543161	0.0	1539	1538	1538	0.9183673	20	47	88	121	174	4951	0	122	2020-02-29_132908
66	5000	3455	6	0	1	0	46	1370	6.2285104	4.866183402396761	20.732342	0.0	46.0	668.0	3.5728405	3.575392	16.543161	0.0	1539	1538	1538	0.82608694	20	47	88	121	174	4954	0	122	2020-02-29_132908
66	5000	3455	5	0	1	0	44	1373	6.5603414	5.05660573417617	20.732342	0.0	44.0	668.0	3.5728405	3.575392	16.543161	0.0	1540	1539	1539	0.90909094	20	47	88	121	174	4956	0	122	2020-02-29_132908
67	5000	3453	7	0	1	0	40	1377	6.5768366	5.2356030290463	20.732342	0.0	40.0	668.0	3.5728405	3.575392	16.543161	0.0	1540	1539	1539	0.9	20	47	88	121	174	4960	0	122	2020-02-29_132908
67	5000	3453	7	0	1	0	39	1378	6.7454734	5.192824423310787	20.732342	0.0	39.0	668.0	3.5728405	3.575392	16.543161	0.0	1540	1539	1539	0.8974359	20	47	88	121	174	4961	0	122	2020-02-29_132909
67	5000	3453	7	0	0	0	40	1378	6.7484	5.1258506999276925	20.732342	0.0	40.0	668.0	3.5728405	3.575392	16.543161	0.0	1540	1540	1540	0.875	20	47	88	121	174	4960	0	122	2020-02-29_132909
68	5000	3453	7	0	0	0	37	1381	6.7565727	5.206544044864432	20.732342	0.0	37.0	668.0	3.5728405	3.575392	16.543161	0.0	1540	1540	1540	0.9189189	20	47	88	121	174	4963	0	122	2020-02-29_132909
68	5000	3453	7	0	0	0	33	1385	6.526209	5.269667344424924	20.732342	0.0	33.0	668.0	3.5728405	3.575392	16.543161	0.0	1540	1540	1540	0.8484849	20	47	88	121	174	4967	0	122	2020-02-29_132909
68	5000	3453	7	0	0	0	32	1386	6.3894415	5.294146980254246	20.732342	0.0	32.0	668.0	3.5728405	3.575392	16.543161	0.0	1540	1540	1540	0.875	20	47	88	121	174	4968	0	122	2020-02-29_132909
69	5000	3453	5	0	2	0	30	1388	6.375659	5.471546439039909	20.732342	0.0	30.0	668.0	3.5728405	3.575392	16.543161	0.0	1542	1540	1540	0.8666667	20	47	88	121	174	4970	0	122	2020-02-29_132909
69	5000	3453	5	0	2	0	30	1388	6.375659	5.471546439039909	20.732342	0.0	30.0	668.0	3.5728405	3.575392	16.543161	0.0	1542	1540	1540	0.8666667	20	47	88	121	174	4970	0	122	2020-02-29_132910
69	5000	3452	6	0	2	0	26	1392	6.5088053	5.733005120988918	20.732342	0.0	26.0	668.0	3.5728405	3.575392	16.543161	0.0	1542	1540	1540	0.9230769	20	47	88	121	174	4974	0	122	2020-02-29_132910
70	5000	3451	7	0	0	0	28	1392	6.485757	5.530879638686483	20.732342	0.0	28.0	668.0	3.5728405	3.575392	16.543161	0.0	1542	1542	1542	0.9285714	20	47	88	121	174	4972	0	122	2020-02-29_132910
70	5000	3451	7	0	0	0	27	1393	5.958105	4.865357668863789	16.345337	0.0	27.0	668.0	3.5728405	3.575392	16.543161	0.0	1542	1542	1542	0.9259259	20	47	88	121	174	4973	0	122	2020-02-29_132910
70	5000	3450	8	0	0	0	26	1394	5.99488	4.957882687047505	16.345337	0.0	26.0	668.0	3.5728405	3.575392	16.543161	0.0	1542	1542	1542	0.9230769	20	47	88	121	174	4974	0	122	2020-02-29_132910
71	5000	3450	8	0	0	0	26	1394	5.99488	4.957882687047505	16.345337	0.0	26.0	668.0	3.5728405	3.575392	16.543161	0.0	1542	1542	1542	0.9230769	20	47	88	121	174	4974	0	122	2020-02-29_132911
71	5000	3449	7	0	2	0	24	1395	6.3384933	4.981147127513161	16.345337	0.0	24.0	668.0	3.5728405	3.575392	16.543161	0.0	1544	1542	1542	1.0	20	47	88	121	174	4976	0	123	2020-02-29_132911
71	5000	3449	6	0	3	0	23	1396	6.3078585	5.090784625600267	16.345337	0.0	23.0	668.0	3.5728405	3.575392	16.543161	0.0	1545	1542	1542	1.0	20	47	88	121	174	4977	0	123	2020-02-29_132911
72	5000	3448	6	0	4	0	20	1399	6.618048	5.271948574527348	16.345337	0.0	20.0	668.0	3.5728405	3.575392	16.543161	0.0	1546	1542	1542	1.05	20	47	88	121	174	4980	0	123	2020-02-29_132911
72	5000	3448	6	0	1	0	21	1401	6.462104	5.521310788027891	16.345337	0.0	21.0	668.0	3.5728405	3.575392	16.543161	0.0	1546	1545	1545	1.0	20	47	88	121	174	4979	0	123	2020-02-29_132911
72	5000	3447	7	0	1	0	21	1401	6.462104	5.521310788027891	16.345337	0.0	21.0	668.0	3.5728405	3.575392	16.543161	0.0	1546	1545	1545	1.0	20	47	88	121	174	4979	0	123	2020-02-29_132912
73	5000	3447	5	0	2	0	21	1402	6.3491936	5.465431994285106	16.345337	0.0	21.0	668.0	3.5728405	3.575392	16.543161	0.0	1548	1546	1546	1.0476191	20	47	88	121	174	4979	0	123	2020-02-29_132912
73	5000	3446	6	0	2	0	20	1403	5.8493867	5.091272418569634	16.102734	0.0	20.0	668.0	3.5728405	3.575392	16.543161	0.0	1548	1546	1546	1.0	20	47	88	121	174	4980	0	123	2020-02-29_132912
73	5000	3446	5	0	3	0	20	1403	5.8493867	5.091272418569634	16.102734	0.0	20.0	668.0	3.5728405	3.575392	16.543161	0.0	1549	1546	1546	1.0	20	47	88	121	174	4980	0	123	2020-02-29_132912
74	5000	3446	5	0	1	0	22	1403	5.718603	4.883755572989306	16.102734	0.0	22.0	668.0	3.5728405	3.575392	16.543161	0.0	1549	1548	1548	0.95454544	20	47	88	121	174	4978	0	123	2020-02-29_132912
74	5000	3446	5	0	0	0	23	1403	5.469968	4.9182080368961065	16.102734	0.0	23.0	668.0	3.5728405	3.575392	16.543161	0.0	1549	1549	1549	0.9130435	20	47	88	121	174	4977	0	123	2020-02-29_132912
74	5000	3446	5	0	0	0	23	1403	5.469968	4.9182080368961065	16.102734	0.0	23.0	668.0	3.5728405	3.575392	16.543161	0.0	1549	1549	1549	0.9130435	20	47	88	121	174	4977	0	123	2020-02-29_132913
75	5000	3445	6	0	0	0	21	1405	5.435802	4.971206153942924	16.102734	0.0	21.0	668.0	3.5728405	3.575392	16.543161	0.0	1549	1549	1549	1.0	20	47	88	121	174	4979	0	123	2020-02-29_132913
75	5000	3445	5	0	1	0	20	1406	5.707592	4.93767730780829	16.102734	0.0	20.0	668.0	3.5728405	3.575392	16.543161	0.0	1550	1549	1549	1.05	20	47	88	121	174	4980	0	123	2020-02-29_132913
75	5000	3444	6	0	1	0	18	1408	5.9525585	5.0888030012083805	16.102734	0.0	18.0	668.0	3.5728405	3.575392	16.543161	0.0	1550	1549	1549	1.1666666	20	47	88	121	174	4982	0	123	2020-02-29_132913
76	5000	3444	6	0	1	0	17	1409	5.8867044	5.237505986977299	16.102734	0.0	17.0	668.0	3.5728405	3.575392	16.543161	0.0	1550	1549	1549	1.1764706	20	47	88	121	174	4983	0	123	2020-02-29_132913
76	5000	3443	7	0	0	0	18	1409	6.1594815	5.211255751561106	16.102734	0.0	18.0	668.0	3.5728405	3.575392	16.543161	0.0	1550	1550	1550	1.1111112	20	47	88	121	174	4982	0	123	2020-02-29_132914
76	5000	3443	7	0	0	0	18	1409	6.1594815	5.211255751561106	16.102734	0.0	18.0	668.0	3.5728405	3.575392	16.543161	0.0	1550	1550	1550	1.1111112	20	47	88	121	174	4982	0	123	2020-02-29_132914
77	5000	3443	6	0	1	0	18	1409	6.1594815	5.211255751561106	16.102734	0.0	18.0	668.0	3.5728405	3.575392	16.543161	0.0	1551	1550	1550	1.1111112	20	47	88	121	174	4982	0	123	2020-02-29_132914
77	5000	3443	5	0	2	0	18	1409	6.1594815	5.211255751561106	16.102734	0.0	18.0	668.0	3.5728405	3.575392	16.543161	0.0	1552	1550	1550	1.1111112	20	47	88	121	174	4982	0	123	2020-02-29_132914
77	5000	3443	4	0	3	0	16	1411	6.739128	5.241563285127546	16.102734	0.0	16.0	668.0	3.5728405	3.575392	16.543161	0.0	1553	1550	1550	1.1875	20	47	88	121	174	4984	0	123	2020-02-29_132914
78	5000	3443	4	0	2	0	17	1411	6.702748	5.077337867180486	16.102734	0.0	17.0	668.0	3.5728405	3.575392	16.543161	0.0	1553	1551	1551	1.2352941	20	47	88	121	174	4983	0	123	2020-02-29_132914
78	5000	3443	4	0	1	0	18	1411	6.3816047	5.110706400858054	16.102734	0.0	18.0	668.0	3.5728405	3.575392	16.543161	0.0	1553	1552	1552	1.1666666	20	47	88	121	174	4982	0	123	2020-02-29_132915
78	5000	3443	3	0	1	0	19	1411	6.1486526	5.069449282198242	16.102734	0.0	19.0	668.0	3.5728405	3.575392	16.543161	0.0	1554	1553	1553	1.1052631	20	47	88	121	174	4981	0	123	2020-02-29_132915
79	5000	3443	3	0	1	0	19	1411	6.1486526	5.069449282198242	16.102734	0.0	19.0	668.0	3.5728405	3.575392	16.543161	0.0	1554	1553	1553	1.1052631	20	47	88	121	174	4981	0	123	2020-02-29_132915
79	5000	3443	2	0	2	0	19	1411	6.1486526	5.069449282198242	16.102734	0.0	19.0	668.0	3.5728405	3.575392	16.543161	0.0	1555	1553	1553	1.1052631	20	47	88	121	174	4981	0	123	2020-02-29_132915
79	5000	3441	4	0	1	0	20	1411	6.2778397	4.967947841167767	16.102734	0.0	20.0	668.0	3.5728405	3.575392	16.543161	0.0	1555	1554	1554	1.1	20	47	88	121	174	4980	0	123	2020-02-29_132915
80	5000	3441	4	0	1	0	19	1412	5.7607408	4.517377783806218	14.426201	0.0	19.0	668.0	3.5728405	3.575392	16.543161	0.0	1555	1554	1554	1.0	20	47	88	121	174	4981	0	123	2020-02-29_132916
80	5000	3441	4	0	0	0	19	1413	6.050299	4.366865388459193	14.426201	0.0	19.0	668.0	3.5728405	3.575392	16.543161	0.0	1555	1555	1555	1.0526316	20	47	88	121	174	4981	0	123	2020-02-29_132916
80	5000	3441	4	0	0	0	19	1413	6.050299	4.366865388459193	14.426201	0.0	19.0	668.0	3.5728405	3.575392	16.543161	0.0	1555	1555	1555	1.0526316	20	47	88	121	174	4981	0	123	2020-02-29_132916
81	5000	3441	4	0	0	0	18	1414	6.332191	4.311918578828261	14.426201	0.0	18.0	668.0	3.5728405	3.575392	16.543161	0.0	1555	1555	1555	1.0555556	20	47	88	121	174	4982	0	123	2020-02-29_132916
81	5000	3440	4	0	1	0	18	1414	6.332191	4.311918578828261	14.426201	0.0	18.0	668.0	3.5728405	3.575392	16.543161	0.0	1556	1555	1555	1.0555556	20	47	88	121	174	4982	0	123	2020-02-29_132916
81	5000	3440	4	0	1	0	18	1414	6.332191	4.311918578828261	14.426201	0.0	18.0	668.0	3.5728405	3.575392	16.543161	0.0	1556	1555	1555	1.0555556	20	47	88	121	174	4982	0	123	2020-02-29_132916
82	5000	3439	5	0	1	0	18	1414	6.332191	4.311918578828261	14.426201	0.0	18.0	668.0	3.5728405	3.575392	16.543161	0.0	1556	1555	1555	1.0555556	20	47	88	121	174	4982	0	123	2020-02-29_132917
82	5000	3439	5	0	0	0	19	1414	6.4797664	4.239517298878521	14.426201	0.0	19.0	668.0	3.5728405	3.575392	16.543161	0.0	1556	1556	1556	1.1578947	20	47	88	121	174	4981	0	123	2020-02-29_132917
82	5000	3439	5	0	0	0	16	1416	6.0198197	4.104877752419028	13.228416	0.0	16.0	668.0	3.5728405	3.575392	16.543161	0.0	1556	1556	1556	1.0625	20	47	88	121	174	4984	0	124	2020-02-29_132917
83	5000	3439	4	0	1	0	16	1416	6.0198197	4.104877752419028	13.228416	0.0	16.0	668.0	3.5728405	3.575392	16.543161	0.0	1557	1556	1556	1.0625	20	47	88	121	174	4984	0	124	2020-02-29_132917
83	5000	3439	4	0	1	0	15	1417	5.9636383	4.242579770436911	13.228416	0.0	15.0	668.0	3.5728405	3.575392	16.543161	0.0	1557	1556	1556	1.1333333	20	47	88	121	174	4985	0	124	2020-02-29_132917
83	5000	3438	4	0	2	0	14	1418	6.0956264	4.370657591412541	13.228416	0.0	14.0	668.0	3.5728405	3.575392	16.543161	0.0	1558	1556	1556	1.1428572	20	47	88	121	174	4986	0	124	2020-02-29_132917
84	5000	3438	4	0	1	0	15	1418	5.7941084	4.370568128794313	13.228416	0.0	15.0	668.0	3.5728405	3.575392	16.543161	0.0	1558	1557	1557	1.1333333	20	47	88	121	174	4985	0	124	2020-02-29_132918
84	5000	3438	4	0	1	0	15	1418	5.7941084	4.370568128794313	13.228416	0.0	15.0	668.0	3.5728405	3.575392	16.543161	0.0	1558	1557	1557	1.1333333	20	47	88	121	174	4985	0	124	2020-02-29_132918
84	5000	3438	4	0	0	0	16	1418	5.962645	4.275848322348727	13.228416	0.0	16.0	668.0	3.5728405	3.575392	16.543161	0.0	1558	1558	1558	1.125	20	47	88	121	174	4984	0	124	2020-02-29_132918
85	5000	3438	4	0	0	0	15	1419	6.1673136	4.344041553839509	13.228416	0.0	15.0	668.0	3.5728405	3.575392	16.543161	0.0	1558	1558	1558	1.1333333	20	47	88	121	174	4985	0	124	2020-02-29_132918
85	5000	3438	4	0	0	0	14	1420	6.050031	4.483312819952756	13.228416	0.0	14.0	668.0	3.5728405	3.575392	16.543161	0.0	1558	1558	1558	1.0714285	20	47	88	121	174	4986	0	124	2020-02-29_132918
85	5000	3438	2	0	2	0	13	1421	5.642561	4.388273756697581	13.228416	0.0	13.0	668.0	3.5728405	3.575392	16.543161	0.0	1560	1558	1558	0.9230769	20	47	88	121	174	4987	0	124	2020-02-29_132918
86	5000	3438	2	0	2	0	13	1421	5.642561	4.388273756697581	13.228416	0.0	13.0	668.0	3.5728405	3.575392	16.543161	0.0	1560	1558	1558	0.9230769	20	47	88	121	174	4987	0	124	2020-02-29_132919
86	5000	3438	2	0	2	0	13	1421	5.642561	4.388273756697581	13.228416	0.0	13.0	668.0	3.5728405	3.575392	16.543161	0.0	1560	1558	1558	0.9230769	20	47	88	121	174	4987	0	124	2020-02-29_132919
86	5000	3438	2	0	0	0	15	1421	5.4192023	4.173821270320763	13.228416	0.0	15.0	668.0	3.5728405	3.575392	16.543161	0.0	1560	1560	1560	0.8666667	20	47	88	121	174	4985	0	124	2020-02-29_132919
87	5000	3438	2	0	0	0	15	1421	5.4192023	4.173821270320763	13.228416	0.0	15.0	668.0	3.5728405	3.575392	16.543161	0.0	1560	1560	1560	0.8666667	20	47	88	121	174	4985	0	124	2020-02-29_132919
87	5000	3438	2	0	0	0	15	1421	5.4192023	4.173821270320763	13.228416	0.0	15.0	668.0	3.5728405	3.575392	16.543161	0.0	1560	1560	1560	0.8666667	20	47	88	121	174	4985	0	124	2020-02-29_132919
87	5000	3438	2	0	0	0	14	1422	5.8062882	4.042328980177687	13.228416	0.0	14.0	668.0	3.5728405	3.575392	16.543161	0.0	1560	1560	1560	0.9285714	20	47	88	121	174	4986	0	124	2020-02-29_132919
88	5000	3438	2	0	0	0	12	1423	6.279927	4.000062703594836	13.228416	0.9221649	12.0	668.0	3.5728405	3.575392	16.543161	0.0	1560	1560	1560	1.0833334	20	47	88	121	174	4988	0	125	2020-02-29_132920
88	5000	3437	3	0	0	0	12	1423	6.279927	4.000062703594836	13.228416	0.9221649	12.0	668.0	3.5728405	3.575392	16.543161	0.0	1560	1560	1560	1.0833334	20	47	88	121	174	4988	0	125	2020-02-29_132920
88	5000	3437	2	0	1	0	11	1424	5.6482463	3.5119050414644857	10.796692	0.9221649	11.0	668.0	3.5728405	3.575392	16.543161	0.0	1561	1560	1560	0.90909094	20	47	88	121	174	4989	0	125	2020-02-29_132920
89	5000	3437	2	0	1	0	11	1424	5.6482463	3.5119050414644857	10.796692	0.9221649	11.0	668.0	3.5728405	3.575392	16.543161	0.0	1561	1560	1560	0.90909094	20	47	88	121	174	4989	0	125	2020-02-29_132920
89	5000	3437	2	0	1	0	11	1424	5.6482463	3.5119050414644857	10.796692	0.9221649	11.0	668.0	3.5728405	3.575392	16.543161	0.0	1561	1560	1560	0.90909094	20	47	88	121	174	4989	0	125	2020-02-29_132920
89	5000	3437	2	0	0	0	12	1424	5.7299237	3.360402646462191	10.796692	0.9221649	12.0	668.0	3.5728405	3.575392	16.543161	0.0	1561	1561	1561	0.9166667	20	47	88	121	174	4988	0	125	2020-02-29_132920
90	5000	3437	2	0	0	0	12	1424	5.7299237	3.360402646462191	10.796692	0.9221649	12.0	668.0	3.5728405	3.575392	16.543161	0.0	1561	1561	1561	0.9166667	20	47	88	121	174	4988	0	125	2020-02-29_132921
90	5000	3437	2	0	0	0	12	1424	5.7299237	3.360402646462191	10.796692	0.9221649	12.0	668.0	3.5728405	3.575392	16.543161	0.0	1561	1561	1561	0.9166667	20	47	88	121	174	4988	0	125	2020-02-29_132921
90	5000	3437	2	0	0	0	12	1424	5.7299237	3.360402646462191	10.796692	0.9221649	12.0	668.0	3.5728405	3.575392	16.543161	0.0	1561	1561	1561	0.9166667	20	47	88	121	174	4988	0	125	2020-02-29_132921
91	5000	3437	2	0	0	0	11	1425	5.6944003	3.522056427338432	10.796692	0.9221649	11.0	668.0	3.5728405	3.575392	16.543161	0.0	1561	1561	1561	0.8181818	20	47	88	121	174	4989	0	125	2020-02-29_132921
91	5000	3437	1	0	1	0	11	1425	5.6944003	3.522056427338432	10.796692	0.9221649	11.0	668.0	3.5728405	3.575392	16.543161	0.0	1562	1561	1561	0.8181818	20	47	88	121	174	4989	0	125	2020-02-29_132921
91	5000	3437	1	0	1	0	11	1425	5.6944003	3.522056427338432	10.796692	0.9221649	11.0	668.0	3.5728405	3.575392	16.543161	0.0	1562	1561	1561	0.8181818	20	47	88	121	174	4989	0	125	2020-02-29_132921
92	5000	3437	1	0	1	0	11	1425	5.6944003	3.522056427338432	10.796692	0.9221649	11.0	668.0	3.5728405	3.575392	16.543161	0.0	1562	1561	1561	0.8181818	20	47	88	121	174	4989	0	125	2020-02-29_132921
92	5000	3437	1	0	0	0	11	1426	5.76591	3.641953778387855	11.583298	0.9221649	11.0	668.0	3.5728405	3.575392	16.543161	0.0	1562	1562	1562	0.8181818	20	47	88	121	174	4989	0	125	2020-02-29_132922
92	5000	3437	1	0	0	0	11	1426	5.76591	3.641953778387855	11.583298	0.9221649	11.0	668.0	3.5728405	3.575392	16.543161	0.0	1562	1562	1562	0.8181818	20	47	88	121	174	4989	0	125	2020-02-29_132922
93	5000	3437	1	0	0	0	11	1426	5.76591	3.641953778387855	11.583298	0.9221649	11.0	668.0	3.5728405	3.575392	16.543161	0.0	1562	1562	1562	0.8181818	20	47	88	121	174	4989	0	125	2020-02-29_132922
93	5000	3437	0	0	1	0	11	1426	5.76591	3.641953778387855	11.583298	0.9221649	11.0	668.0	3.5728405	3.575392	16.543161	0.0	1563	1562	1562	0.8181818	20	47	88	121	174	4989	0	125	2020-02-29_132922
93	5000	3437	0	0	1	0	10	1427	5.6956177	3.8310829412433174	11.583298	0.9221649	10.0	668.0	3.5728405	3.575392	16.543161	0.0	1563	1562	1562	0.8	20	47	88	121	174	4990	0	125	2020-02-29_132922
94	5000	3437	0	0	1	0	10	1427	5.6956177	3.8310829412433174	11.583298	0.9221649	10.0	668.0	3.5728405	3.575392	16.543161	0.0	1563	1562	1562	0.8	20	47	88	121	174	4990	0	125	2020-02-29_132922
94	5000	3437	0	0	0	0	10	1428	6.0962205	3.4687981129651724	11.583298	1.5728607	10.0	668.0	3.5728405	3.575392	16.543161	0.0	1563	1563	1563	0.8	20	47	88	121	174	4990	0	125	2020-02-29_132923
94	5000	3437	0	0	0	0	10	1428	6.0962205	3.4687981129651724	11.583298	1.5728607	10.0	668.0	3.5728405	3.575392	16.543161	0.0	1563	1563	1563	0.8	20	47	88	121	174	4990	0	125	2020-02-29_132923
95	5000	3437	0	0	0	0	9	1429	5.803312	3.5456212722594653	11.583298	1.5728607	9.0	668.0	3.5728405	3.575392	16.543161	0.0	1563	1563	1563	0.7777778	20	47	88	121	174	4991	0	125	2020-02-29_132923
95	5000	3437	0	0	0	0	8	1430	6.2842855	3.462353694317382	11.583298	1.5728607	8.0	668.0	3.5728405	3.575392	16.543161	0.0	1563	1563	1563	0.875	20	47	88	121	174	4992	0	125	2020-02-29_132923
95	5000	3437	0	0	0	0	8	1430	6.2842855	3.462353694317382	11.583298	1.5728607	8.0	668.0	3.5728405	3.575392	16.543161	0.0	1563	1563	1563	0.875	20	47	88	121	174	4992	0	125	2020-02-29_132923
96	5000	3437	0	0	0	0	8	1430	6.2842855	3.462353694317382	11.583298	1.5728607	8.0	668.0	3.5728405	3.575392	16.543161	0.0	1563	1563	1563	0.875	20	47	88	121	174	4992	0	125	2020-02-29_132923
96	5000	3437	0	0	0	0	8	1430	6.2842855	3.462353694317382	11.583298	1.5728607	8.0	668.0	3.5728405	3.575392	16.543161	0.0	1563	1563	1563	0.875	20	47	88	121	174	4992	0	125	2020-02-29_132924
96	5000	3437	0	0	0	0	8	1430	6.2842855	3.462353694317382	11.583298	1.5728607	8.0	668.0	3.5728405	3.575392	16.543161	0.0	1563	1563	1563	0.875	20	47	88	121	174	4992	0	125	2020-02-29_132924
97	5000	3437	0	0	0	0	8	1430	6.2842855	3.462353694317382	11.583298	1.5728607	8.0	668.0	3.5728405	3.575392	16.543161	0.0	1563	1563	1563	0.875	20	47	88	121	174	4992	0	125	2020-02-29_132924
97	5000	3437	0	0	0	0	8	1430	6.2842855	3.462353694317382	11.583298	1.5728607	8.0	668.0	3.5728405	3.575392	16.543161	0.0	1563	1563	1563	0.875	20	47	88	121	174	4992	0	125	2020-02-29_132924
97	5000	3437	0	0	0	0	8	1430	6.2842855	3.462353694317382	11.583298	1.5728607	8.0	668.0	3.5728405	3.575392	16.543161	0.0	1563	1563	1563	0.875	20	47	88	121	174	4992	0	125	2020-02-29_132924
98	5000	3437	0	0	0	0	7	1431	5.87688	3.5265758265698577	11.583298	1.5728607	7.0	668.0	3.5728405	3.575392	16.543161	0.0	1563	1563	1563	0.5714286	20	47	88	121	174	4993	0	125	2020-02-29_132924
98	5000	3437	0	0	0	0	7	1431	5.87688	3.5265758265698577	11.583298	1.5728607	7.0	668.0	3.5728405	3.575392	16.543161	0.0	1563	1563	1563	0.5714286	20	47	88	121	174	4993	0	125	2020-02-29_132925
98	5000	3437	0	0	0	0	7	1431	5.87688	3.5265758265698577	11.583298	1.5728607	7.0	668.0	3.5728405	3.575392	16.543161	0.0	1563	1563	1563	0.5714286	20	47	88	121	174	4993	0	125	2020-02-29_132925
99	5000	3437	0	0	0	0	7	1431	5.87688	3.5265758265698577	11.583298	1.5728607	7.0	668.0	3.5728405	3.575392	16.543161	0.0	1563	1563	1563	0.5714286	20	47	88	121	174	4993	0	125	2020-02-29_132925
99	5000	3437	0	0	0	0	7	1431	5.87688	3.5265758265698577	11.583298	1.5728607	7.0	668.0	3.5728405	3.575392	16.543161	0.0	1563	1563	1563	0.5714286	20	47	88	121	174	4993	0	125	2020-02-29_132925
99	5000	3437	0	0	0	0	7	1431	5.87688	3.5265758265698577	11.583298	1.5728607	7.0	668.0	3.5728405	3.575392	16.543161	0.0	1563	1563	1563	0.5714286	20	47	88	121	174	4993	0	125	2020-02-29_132925
100	5000	3437	0	0	0	0	7	1431	5.87688	3.5265758265698577	11.583298	1.5728607	7.0	668.0	3.5728405	3.575392	16.543161	0.0	1563	1563	1563	0.5714286	20	47	88	121	174	4993	0	125	2020-02-29_132925
100	5000	3437	0	0	0	0	7	1431	5.87688	3.5265758265698577	11.583298	1.5728607	7.0	668.0	3.5728405	3.575392	16.543161	0.0	1563	1563	1563	0.5714286	20	47	88	121	174	4993	0	125	2020-02-29_132926
100	5000	3437	0	0	0	0	5	1433	6.2149215	3.4889995181476134	11.583298	1.9744568	5.0	668.0	3.5728405	3.575392	16.543161	0.0	1563	1563	1563	0.4	20	47	88	121	174	4995	0	125	2020-02-29_132926
101	5000	3437	0	0	0	0	4	1434	7.275038	2.956097595286544	11.583298	4.928192	4.0	668.0	3.5728405	3.575392	16.543161	0.0	1563	1563	1563	0.5	20	47	88	121	174	4996	0	125	2020-02-29_132926
101	5000	3437	0	0	0	0	4	1434	7.275038	2.956097595286544	11.583298	4.928192	4.0	668.0	3.5728405	3.575392	16.543161	0.0	1563	1563	1563	0.5	20	47	88	121	174	4996	0	125	2020-02-29_132926
101	5000	3437	0	0	0	0	4	1434	7.275038	2.956097595286544	11.583298	4.928192	4.0	668.0	3.5728405	3.575392	16.543161	0.0	1563	1563	1563	0.5	20	47	88	121	174	4996	0	125	2020-02-29_132926
102	5000	3437	0	0	0	0	4	1434	7.275038	2.956097595286544	11.583298	4.928192	4.0	668.0	3.5728405	3.575392	16.543161	0.0	1563	1563	1563	0.5	20	47	88	121	174	4996	0	125	2020-02-29_132926
102	5000	3437	0	0	0	0	4	1434	7.275038	2.956097595286544	11.583298	4.928192	4.0	668.0	3.5728405	3.575392	16.543161	0.0	1563	1563	1563	0.5	20	47	88	121	174	4996	0	125	2020-02-29_132927
102	5000	3437	0	0	0	0	4	1434	7.275038	2.956097595286544	11.583298	4.928192	4.0	668.0	3.5728405	3.575392	16.543161	0.0	1563	1563	1563	0.5	20	47	88	121	174	4996	0	125	2020-02-29_132927
103	5000	3437	0	0	0	0	4	1434	7.275038	2.956097595286544	11.583298	4.928192	4.0	668.0	3.5728405	3.575392	16.543161	0.0	1563	1563	1563	0.5	20	47	88	121	174	4996	0	125	2020-02-29_132927
103	5000	3437	0	0	0	0	3	1435	7.4905906	3.5817582121010925	11.583298	4.928192	3.0	668.0	3.5728405	3.575392	16.543161	0.0	1563	1563	1563	0.33333334	20	47	88	121	174	4997	0	125	2020-02-29_132927
103	5000	3437	0	0	0	0	3	1435	7.4905906	3.5817582121010925	11.583298	4.928192	3.0	668.0	3.5728405	3.575392	16.543161	0.0	1563	1563	1563	0.33333334	20	47	88	121	174	4997	0	125	2020-02-29_132927
104	5000	3437	0	0	0	0	3	1435	7.4905906	3.5817582121010925	11.583298	4.928192	3.0	668.0	3.5728405	3.575392	16.543161	0.0	1563	1563	1563	0.33333334	20	47	88	121	174	4997	0	125	2020-02-29_132927
104	5000	3437	0	0	0	0	3	1435	7.4905906	3.5817582121010925	11.583298	4.928192	3.0	668.0	3.5728405	3.575392	16.543161	0.0	1563	1563	1563	0.33333334	20	47	88	121	174	4997	0	125	2020-02-29_132927
104	5000	3437	0	0	0	0	3	1435	7.4905906	3.5817582121010925	11.583298	4.928192	3.0	668.0	3.5728405	3.575392	16.543161	0.0	1563	1563	1563	0.33333334	20	47	88	121	174	4997	0	125	2020-02-29_132928
105	5000	3437	0	0	0	0	3	1435	7.4905906	3.5817582121010925	11.583298	4.928192	3.0	668.0	3.5728405	3.575392	16.543161	0.0	1563	1563	1563	0.33333334	20	47	88	121	174	4997	0	125	2020-02-29_132928
105	5000	3437	0	0	0	0	2	1436	8.255745	4.705870375197258	11.583298	4.928192	2.0	668.0	3.5728405	3.575392	16.543161	0.0	1563	1563	1563	0.0	20	47	88	121	174	4998	0	125	2020-02-29_132928
105	5000	3437	0	0	0	0	2	1436	8.255745	4.705870375197258	11.583298	4.928192	2.0	668.0	3.5728405	3.575392	16.543161	0.0	1563	1563	1563	0.0	20	47	88	121	174	4998	0	125	2020-02-29_132928
106	5000	3437	0	0	0	0	2	1436	8.255745	4.705870375197258	11.583298	4.928192	2.0	668.0	3.5728405	3.575392	16.543161	0.0	1563	1563	1563	0.0	20	47	88	121	174	4998	0	125	2020-02-29_132928
106	5000	3437	0	0	0	0	2	1436	8.255745	4.705870375197258	11.583298	4.928192	2.0	668.0	3.5728405	3.575392	16.543161	0.0	1563	1563	1563	0.0	20	47	88	121	174	4998	0	125	2020-02-29_132928
106	5000	3437	0	0	0	0	2	1436	8.255745	4.705870375197258	11.583298	4.928192	2.0	668.0	3.5728405	3.575392	16.543161	0.0	1563	1563	1563	0.0	20	47	88	121	174	4998	0	125	2020-02-29_132929
107	5000	3437	0	0	0	0	1	1437	11.583298	NaN	11.583298	11.583298	1.0	668.0	3.5728405	3.575392	16.543161	0.0	1563	1563	1563	0.0	20	47	88	121	174	4999	0	125	2020-02-29_132929
107	5000	3437	0	0	0	0	1	1437	11.583298	NaN	11.583298	11.583298	1.0	668.0	3.5728405	3.575392	16.543161	0.0	1563	1563	1563	0.0	20	47	88	121	174	4999	0	125	2020-02-29_132929
107	5000	3437	0	0	0	0	1	1437	11.583298	NaN	11.583298	11.583298	1.0	668.0	3.5728405	3.575392	16.543161	0.0	1563	1563	1563	0.0	20	47	88	121	174	4999	0	125	2020-02-29_132929
108	5000	3437	0	0	0	0	0	1438	NaN	-0.0	9999.0	9999.0	0.0	668.0	3.5728405	3.575392	16.543161	0.0	1563	1563	1563	0.0	20	47	88	121	174	5000	0	125	2020-02-29_132929
108	5000	3437	0	0	0	0	0	1438	NaN	-0.0	9999.0	9999.0	0.0	668.0	3.5728405	3.575392	16.543161	0.0	1563	1563	1563	0.0	20	47	88	121	174	5000	0	125	2020-02-29_132929
108	5000	3437	0	0	0	0	0	1438	NaN	-0.0	9999.0	9999.0	0.0	668.0	3.5728405	3.575392	16.543161	0.0	1563	1563	1563	0.0	20	47	88	121	174	5000	0	125	2020-02-29_132930
109	5000	3437	0	0	0	0	0	1438	NaN	-0.0	9999.0	9999.0	0.0	668.0	3.5728405	3.575392	16.543161	0.0	1563	1563	1563	0.0	20	47	88	121	174	5000	0	125	2020-02-29_132930
109	5000	3437	0	0	0	0	0	1438	NaN	-0.0	9999.0	9999.0	0.0	668.0	3.5728405	3.575392	16.543161	0.0	1563	1563	1563	0.0	20	47	88	121	174	5000	0	125	2020-02-29_132930
109	5000	3437	0	0	0	0	0	1438	NaN	-0.0	9999.0	9999.0	0.0	668.0	3.5728405	3.575392	16.543161	0.0	1563	1563	1563	0.0	20	47	88	121	174	5000	0	125	2020-02-29_132930
110	5000	3437	0	0	0	0	0	1438	NaN	-0.0	9999.0	9999.0	0.0	668.0	3.5728405	3.575392	16.543161	0.0	1563	1563	1563	0.0	20	47	88	121	174	5000	0	125	2020-02-29_132930
110	5000	3437	0	0	0	0	0	1438	NaN	-0.0	9999.0	9999.0	0.0	668.0	3.5728405	3.575392	16.543161	0.0	1563	1563	1563	0.0	20	47	88	121	174	5000	0	125	2020-02-29_132930
110	5000	3437	0	0	0	0	0	1438	NaN	-0.0	9999.0	9999.0	0.0	668.0	3.5728405	3.575392	16.543161	0.0	1563	1563	1563	0.0	20	47	88	121	174	5000	0	125	2020-02-29_132931
111	5000	3437	0	0	0	0	0	1438	NaN	-0.0	9999.0	9999.0	0.0	668.0	3.5728405	3.575392	16.543161	0.0	1563	1563	1563	0.0	20	47	88	121	174	5000	0	125	2020-02-29_132931
111	5000	3437	0	0	0	0	0	1438	NaN	-0.0	9999.0	9999.0	0.0	668.0	3.5728405	3.575392	16.543161	0.0	1563	1563	1563	0.0	20	47	88	121	174	5000	0	125	2020-02-29_132931
111	5000	3437	0	0	0	0	0	1438	NaN	-0.0	9999.0	9999.0	0.0	668.0	3.5728405	3.575392	16.543161	0.0	1563	1563	1563	0.0	20	47	88	121	174	5000	0	125	2020-02-29_132931
112	5000	3437	0	0	0	0	0	1438	NaN	-0.0	9999.0	9999.0	0.0	668.0	3.5728405	3.575392	16.543161	0.0	1563	1563	1563	0.0	20	47	88	121	174	5000	0	125	2020-02-29_132931
112	5000	3437	0	0	0	0	0	1438	NaN	-0.0	9999.0	9999.0	0.0	668.0	3.5728405	3.575392	16.543161	0.0	1563	1563	1563	0.0	20	47	88	121	174	5000	0	125	2020-02-29_132931
112	5000	3437	0	0	0	0	0	1438	NaN	-0.0	9999.0	9999.0	0.0	668.0	3.5728405	3.575392	16.543161	0.0	1563	1563	1563	0.0	20	47	88	121	174	5000	0	125	2020-02-29_132932
113	5000	3437	0	0	0	0	0	1438	NaN	-0.0	9999.0	9999.0	0.0	668.0	3.5728405	3.575392	16.543161	0.0	1563	1563	1563	0.0	20	47	88	121	174	5000	0	125	2020-02-29_132932
113	5000	3437	0	0	0	0	0	1438	NaN	-0.0	9999.0	9999.0	0.0	668.0	3.5728405	3.575392	16.543161	0.0	1563	1563	1563	0.0	20	47	88	121	174	5000	0	125	2020-02-29_132932
113	5000	3437	0	0	0	0	0	1438	NaN	-0.0	9999.0	9999.0	0.0	668.0	3.5728405	3.575392	16.543161	0.0	1563	1563	1563	0.0	20	47	88	121	174	5000	0	125	2020-02-29_132932
114	5000	3437	0	0	0	0	0	1438	NaN	-0.0	9999.0	9999.0	0.0	668.0	3.5728405	3.575392	16.543161	0.0	1563	1563	1563	0.0	20	47	88	121	174	5000	0	125	2020-02-29_132932
114	5000	3437	0	0	0	0	0	1438	NaN	-0.0	9999.0	9999.0	0.0	668.0	3.5728405	3.575392	16.543161	0.0	1563	1563	1563	0.0	20	47	88	121	174	5000	0	125	2020-02-29_132932
114	5000	3437	0	0	0	0	0	1438	NaN	-0.0	9999.0	9999.0	0.0	668.0	3.5728405	3.575392	16.543161	0.0	1563	1563	1563	0.0	20	47	88	121	174	5000	0	125	2020-02-29_132933
115	5000	3437	0	0	0	0	0	1438	NaN	-0.0	9999.0	9999.0	0.0	668.0	3.5728405	3.575392	16.543161	0.0	1563	1563	1563	0.0	20	47	88	121	174	5000	0	125	2020-02-29_132933
115	5000	3437	0	0	0	0	0	1438	NaN	-0.0	9999.0	9999.0	0.0	668.0	3.5728405	3.575392	16.543161	0.0	1563	1563	1563	0.0	20	47	88	121	174	5000	0	125	2020-02-29_132933
115	5000	3437	0	0	0	0	0	1438	NaN	-0.0	9999.0	9999.0	0.0	668.0	3.5728405	3.575392	16.543161	0.0	1563	1563	1563	0.0	20	47	88	121	174	5000	0	125	2020-02-29_132933
116	5000	3437	0	0	0	0	0	1438	NaN	-0.0	9999.0	9999.0	0.0	668.0	3.5728405	3.575392	16.543161	0.0	1563	1563	1563	0.0	20	47	88	121	174	5000	0	125	2020-02-29_132933
116	5000	3437	0	0	0	0	0	1438	NaN	-0.0	9999.0	9999.0	0.0	668.0	3.5728405	3.575392	16.543161	0.0	1563	1563	1563	0.0	20	47	88	121	174	5000	0	125	2020-02-29_132933
116	5000	3437	0	0	0	0	0	1438	NaN	-0.0	9999.0	9999.0	0.0	668.0	3.5728405	3.575392	16.543161	0.0	1563	1563	1563	0.0	20	47	88	121	174	5000	0	125	2020-02-29_132934
117	5000	3437	0	0	0	0	0	1438	NaN	-0.0	9999.0	9999.0	0.0	668.0	3.5728405	3.575392	16.543161	0.0	1563	1563	1563	0.0	20	47	88	121	174	5000	0	125	2020-02-29_132934
117	5000	3437	0	0	0	0	0	1438	NaN	-0.0	9999.0	9999.0	0.0	668.0	3.5728405	3.575392	16.543161	0.0	1563	1563	1563	0.0	20	47	88	121	174	5000	0	125	2020-02-29_132934
117	5000	3437	0	0	0	0	0	1438	NaN	-0.0	9999.0	9999.0	0.0	668.0	3.5728405	3.575392	16.543161	0.0	1563	1563	1563	0.0	20	47	88	121	174	5000	0	125	2020-02-29_132934
118	5000	3437	0	0	0	0	0	1438	NaN	-0.0	9999.0	9999.0	0.0	668.0	3.5728405	3.575392	16.543161	0.0	1563	1563	1563	0.0	20	47	88	121	174	5000	0	125	2020-02-29_132934
118	5000	3437	0	0	0	0	0	1438	NaN	-0.0	9999.0	9999.0	0.0	668.0	3.5728405	3.575392	16.543161	0.0	1563	1563	1563	0.0	20	47	88	121	174	5000	0	125	2020-02-29_132934
118	5000	3437	0	0	0	0	0	1438	NaN	-0.0	9999.0	9999.0	0.0	668.0	3.5728405	3.575392	16.543161	0.0	1563	1563	1563	0.0	20	47	88	121	174	5000	0	125	2020-02-29_132935
119	5000	3437	0	0	0	0	0	1438	NaN	-0.0	9999.0	9999.0	0.0	668.0	3.5728405	3.575392	16.543161	0.0	1563	1563	1563	0.0	20	47	88	121	174	5000	0	125	2020-02-29_132935
119	5000	3437	0	0	0	0	0	1438	NaN	-0.0	9999.0	9999.0	0.0	668.0	3.5728405	3.575392	16.543161	0.0	1563	1563	1563	0.0	20	47	88	121	174	5000	0	125	2020-02-29_132935
119	5000	3437	0	0	0	0	0	1438	NaN	-0.0	9999.0	9999.0	0.0	668.0	3.5728405	3.575392	16.543161	0.0	1563	1563	1563	0.0	20	47	88	121	174	5000	0	125	2020-02-29_132935
120	5000	3437	0	0	0	0	0	1438	NaN	-0.0	9999.0	9999.0	0.0	668.0	3.5728405	3.575392	16.543161	0.0	1563	1563	1563	0.0	20	47	88	121	174	5000	0	125	2020-02-29_132935
120	5000	3437	0	0	0	0	0	1438	NaN	-0.0	9999.0	9999.0	0.0	668.0	3.5728405	3.575392	16.543161	0.0	1563	1563	1563	0.0	20	47	88	121	174	5000	0	125	2020-02-29_132935
120	5000	3437	0	0	0	0	0	1438	NaN	-0.0	9999.0	9999.0	0.0	668.0	3.5728405	3.575392	16.543161	0.0	1563	1563	1563	0.0	20	47	88	121	174	5000	0	125	2020-02-29_132935
121	5000	3437	0	0	0	0	0	1438	NaN	-0.0	9999.0	9999.0	0.0	668.0	3.5728405	3.575392	16.543161	0.0	1563	1563	1563	0.0	20	47	88	121	174	5000	0	125	2020-02-29_132936
