# Supplementary material for: Discrete simulation analysis of COVID-19 and prediction of isolation bed numbers
Source: PeerJ. 2021 Jun 23;9:e11629. doi: 10.7717/peerj.11629 (PMC8234972; doi:10.7717/peerj.11629)
Supplement: Supplemental Information 3 [file peerj-09-11629-s003.zip › raw_data/Incubation period_output_2020-02-29_132943.csv]

worldTime(Day)	CITY_PERSON_SIZE	NORMAL	SHADOW	SUPER	CONFIRMED	DIAGNOSIS	FREEZE	CURED	shadow_average	shadow_std	shadow_max	shadow_min	real_countTmp	max_count	count_shadow_average	count_shadow_std	count_shadow_max	count_shadow_min	sum_confirmed_mark	sum_diagnosis_mark	sum_freeze_mark	r0	G1num	G2num	G3Num	G4Num	G5Num	BED_CanUse	BED_Need	DEATH	recordTime
0	5000	4975	25	0	0	0	0	0	NaN	-0.0	9999.0	9999.0	0.0	0.0	NaN	-0.0	9999.0	9999.0	0	0	0	0.0	0	0	0	0	0	5000	0	0	2020-02-29_132944
0	5000	4967	23	0	10	0	0	0	NaN	-0.0	9999.0	9999.0	0.0	0.0	NaN	-0.0	9999.0	9999.0	10	0	0	0.0	0	0	0	0	0	5000	0	0	2020-02-29_132945
0	5000	4962	24	0	14	0	0	0	NaN	-0.0	9999.0	9999.0	0.0	0.0	NaN	-0.0	9999.0	9999.0	14	0	0	0.0	0	0	0	0	0	5000	0	0	2020-02-29_132945
1	5000	4958	26	0	9	0	7	0	0.0	0.0	0.0	0.0	7.0	7.0	0.0	0.0	0.0	0.0	16	7	7	0.2857143	6	1	0	0	0	4993	0	0	2020-02-29_132945
1	5000	4947	37	0	3	0	13	0	0.023725005	0.046030819999806113	0.12272763	0.0	13.0	13.0	0.023725005	0.04603082	0.12272763	0.0	16	13	13	0.3846154	9	3	1	0	0	4987	0	0	2020-02-29_132946
1	5000	4938	42	0	5	0	15	0	0.057108324	0.14251465887246825	0.5481998	0.0	15.0	15.0	0.057108324	0.14251466	0.5481998	0.0	20	15	15	0.6	10	3	2	0	0	4985	0	0	2020-02-29_132946
2	5000	4927	50	0	7	0	16	0	0.09042892	0.19162618885181618	0.59023786	0.0	16.0	16.0	0.09042892	0.19162619	0.59023786	0.0	23	16	16	0.6875	10	3	3	0	0	4984	0	0	2020-02-29_132946
2	5000	4917	59	0	4	0	20	0	0.07234313	0.17426183257674627	0.59023786	0.0	20.0	20.0	0.07234313	0.17426184	0.59023786	0.0	24	20	20	0.75	10	3	4	3	0	4980	0	0	2020-02-29_132946
2	5000	4905	70	0	2	0	23	0	0.06290708	0.16384984607804257	0.59023786	0.0	23.0	23.0	0.06290708	0.16384985	0.59023786	0.0	25	23	23	0.65217394	10	4	5	3	1	4977	0	0	2020-02-29_132946
3	5000	4891	75	0	10	0	24	0	0.060285944	0.16076199605336453	0.59023786	0.0	24.0	24.0	0.060285944	0.160762	0.59023786	0.0	34	24	24	0.625	10	4	5	4	1	4976	0	0	2020-02-29_132946
3	5000	4878	78	0	19	0	25	0	0.05787451	0.15783835968748083	0.59023786	0.0	25.0	25.0	0.05787451	0.15783836	0.59023786	0.0	44	25	25	0.6	10	4	5	5	1	4975	0	0	2020-02-29_132946
3	5000	4868	79	0	23	0	30	0	0.048228756	0.1452544457847605	0.59023786	0.0	30.0	30.0	0.048228756	0.14525445	0.59023786	0.0	53	30	30	0.53333336	10	5	8	6	1	4970	0	0	2020-02-29_132947
4	5000	4847	96	0	19	0	38	0	0.23471087	0.6378357339801703	2.691889	0.0	38.0	38.0	0.23471087	0.63783574	2.691889	0.0	57	38	38	0.57894737	11	7	10	8	2	4962	0	0	2020-02-29_132947
4	5000	4829	108	0	14	0	49	0	0.36401713	0.7985545018537418	3.0027132	0.0	49.0	49.0	0.36401713	0.7985545	3.0027132	0.0	63	49	49	0.67346936	11	12	11	9	5	4951	0	0	2020-02-29_132947
4	5000	4813	113	0	20	0	54	0	0.40127772	0.7933555373789738	3.0027132	0.0	54.0	54.0	0.40127772	0.7933555	3.0027132	0.0	74	54	54	0.7222222	11	13	12	11	5	4946	0	0	2020-02-29_132947
5	5000	4795	116	0	28	0	60	0	0.5135435	0.9871407362345541	3.90201	0.0	60.0	60.0	0.5135435	0.9871407	3.90201	0.0	89	61	61	0.85	13	15	14	11	6	4940	0	1	2020-02-29_132947
5	5000	4775	131	0	25	0	68	0	0.50752455	0.9669306806967786	3.90201	0.0	68.0	68.0	0.50752455	0.9669307	3.90201	0.0	94	69	69	0.8235294	13	15	16	13	8	4932	0	1	2020-02-29_132947
5	5000	4752	141	0	27	0	79	0	0.53187513	0.9946376554828124	3.9334466	0.0	79.0	79.0	0.53187513	0.99463767	3.9334466	0.0	107	80	80	0.7848101	13	19	20	14	9	4921	0	1	2020-02-29_132948
6	5000	4736	146	0	26	0	90	0	0.7430348	1.2589287395535156	4.819283	0.0	90.0	90.0	0.7430348	1.2589288	4.819283	0.0	118	92	92	0.82222223	16	19	24	14	9	4910	0	2	2020-02-29_132948
6	5000	4709	161	0	29	0	99	0	0.731211	1.266635538438148	4.819283	0.0	99.0	99.0	0.731211	1.2666355	4.819283	0.0	130	101	101	0.7979798	16	19	26	15	13	4901	0	2	2020-02-29_132948
6	5000	4685	175	0	27	0	111	0	0.7749983	1.2979422624410357	4.819283	0.0	111.0	111.0	0.7749983	1.2979423	4.819283	0.0	140	113	113	0.7927928	16	21	28	18	17	4889	0	2	2020-02-29_132948
7	5000	4667	179	0	31	0	121	0	0.78751516	1.3207972161602763	4.819283	0.0	121.0	121.0	0.78751516	1.3207972	4.819283	0.0	154	123	123	0.8016529	16	22	30	19	18	4879	0	2	2020-02-29_132948
7	5000	4650	180	0	35	0	133	0	0.8248297	1.3344371915167186	4.819283	0.0	133.0	133.0	0.8248297	1.3344373	4.819283	0.0	170	135	135	0.7819549	16	23	31	21	21	4867	0	2	2020-02-29_132949
7	5000	4618	205	0	31	0	144	0	0.8713882	1.4110020771646654	6.652848	0.0	144.0	144.0	0.8713882	1.411002	6.652848	0.0	177	146	146	0.8055556	17	24	33	23	23	4856	0	2	2020-02-29_132949
8	5000	4593	218	0	26	0	161	0	0.9578817	1.5603581052961226	6.7118335	0.0	161.0	161.0	0.9578817	1.560358	6.7118335	0.0	189	163	163	0.8198758	18	26	34	25	28	4839	0	2	2020-02-29_132949
8	5000	4572	215	0	42	0	169	0	1.0017313	1.5532566559712042	6.7118335	0.0	169.0	169.0	1.0017313	1.5532566	6.7118335	0.0	213	171	171	0.84615386	18	26	35	29	29	4831	0	2	2020-02-29_132950
8	5000	4545	226	0	46	0	180	0	1.0249078	1.597774958222657	7.304281	0.0	180.0	180.0	1.0249078	1.597775	7.304281	0.0	229	183	183	0.85	18	26	38	30	32	4820	0	3	2020-02-29_132950
9	5000	4505	245	0	52	0	195	0	1.0545096	1.6789344696470856	7.4865046	0.0	195.0	195.0	1.0545096	1.6789345	7.4865046	0.0	250	198	198	0.8769231	18	28	41	34	36	4805	0	3	2020-02-29_132950
9	5000	4483	239	0	59	0	216	0	1.1383305	1.7630008337632326	7.4865046	0.0	216.0	216.0	1.1383305	1.7630008	7.4865046	0.0	278	219	219	0.9351852	18	29	43	37	40	4784	0	3	2020-02-29_132950
9	5000	4451	256	0	58	0	231	0	1.1975242	1.7877165549820897	7.4865046	0.0	231.0	231.0	1.1975242	1.7877165	7.4865046	0.0	293	235	235	0.969697	18	31	46	42	44	4769	0	4	2020-02-29_132951
10	5000	4423	265	0	51	0	257	0	1.2425573	1.8117494015488045	7.4865046	0.0	257.0	257.0	1.2425573	1.8117495	7.4865046	0.0	312	261	261	0.97276264	18	32	51	45	51	4743	0	4	2020-02-29_132951
10	5000	4394	276	0	51	0	275	0	1.3731371	1.9342092439938838	7.4865046	0.0	275.0	275.0	1.3731371	1.9342092	7.4865046	0.0	330	279	279	1.0	18	33	54	47	56	4725	0	4	2020-02-29_132951
10	5000	4366	288	0	44	0	298	0	1.4570678	1.9858199138030526	7.4865046	0.0	298.0	298.0	1.4570678	1.9858199	7.4865046	0.0	346	302	302	1.0100671	18	33	59	49	63	4702	0	4	2020-02-29_132951
11	5000	4341	285	0	53	0	316	0	1.5057032	2.050354075673839	9.699261	0.0	316.0	316.0	1.5057032	2.050354	9.699261	0.0	374	321	321	1.0189873	18	36	61	52	64	4684	0	5	2020-02-29_132952
11	5000	4306	308	0	49	0	332	0	1.5680029	2.1783051294526006	10.275401	0.0	332.0	332.0	1.5680029	2.1783051	10.275401	0.0	386	337	337	1.0301205	19	37	63	55	68	4668	0	5	2020-02-29_132952
11	5000	4273	319	0	56	0	347	0	1.5971498	2.2125486293125296	10.275401	0.0	347.0	347.0	1.5971498	2.2125487	10.275401	0.0	408	352	352	1.0115274	19	37	66	57	70	4653	0	5	2020-02-29_132952
12	5000	4250	323	0	47	0	375	0	1.744334	2.3558722762442614	10.81721	0.0	375.0	375.0	1.744334	2.3558724	10.81721	0.0	427	380	380	1.0666667	19	42	68	63	74	4625	0	5	2020-02-29_132953
12	5000	4219	332	0	54	0	389	0	1.7279238	2.3457067840573043	10.81721	0.0	389.0	389.0	1.7279238	2.3457067	10.81721	0.0	449	395	395	1.0488431	19	42	68	65	76	4611	0	6	2020-02-29_132953
12	5000	4191	340	0	55	0	405	3	1.7413081	2.3248506600603944	10.81721	0.0	405.0	405.0	1.7413081	2.3248506	10.81721	0.0	469	414	414	1.0493827	19	42	69	69	79	4595	0	6	2020-02-29_132953
13	5000	4157	349	0	59	0	426	3	1.7793548	2.3691807780436496	10.81721	0.0	426.0	426.0	1.7793548	2.3691807	10.81721	0.0	494	435	435	1.0516431	19	42	70	74	83	4574	0	6	2020-02-29_132954
13	5000	4120	355	0	71	0	444	4	1.8042513	2.3812667085156507	10.81721	0.0	444.0	444.0	1.8042513	2.3812666	10.81721	0.0	525	454	454	1.0653154	19	42	74	81	85	4556	0	6	2020-02-29_132954
13	5000	4092	353	0	83	0	462	4	1.8590299	2.4069583395192264	10.81721	0.0	462.0	462.0	1.8590299	2.4069583	10.81721	0.0	555	472	472	1.0584415	19	42	77	85	87	4538	0	6	2020-02-29_132954
14	5000	4059	356	0	79	0	494	6	1.8988516	2.41563833215743	10.81721	0.0	494.0	494.0	1.8988516	2.4156384	10.81721	0.0	585	506	506	1.0323887	19	42	79	88	94	4506	0	6	2020-02-29_132955
14	5000	4031	343	0	89	0	522	9	1.9557463	2.4714509699158507	11.039558	0.0	522.0	522.0	1.9557463	2.471451	11.039558	0.0	626	537	537	1.02682	19	42	79	92	102	4478	0	6	2020-02-29_132955
14	5000	4004	334	0	103	0	543	10	2.062852	2.5726221716575965	12.879368	0.0	543.0	543.0	2.062852	2.572622	12.879368	0.0	662	559	559	1.0497237	19	44	80	94	106	4457	0	6	2020-02-29_132955
15	5000	3981	324	0	100	0	577	11	2.1409707	2.646207157269315	12.879368	0.0	577.0	577.0	2.1409707	2.646207	12.879368	0.0	695	595	595	1.0623916	19	47	84	98	109	4423	0	7	2020-02-29_132956
15	5000	3949	334	0	80	0	614	14	2.2546036	2.744959373103991	14.253226	0.0	614.0	614.0	2.2546036	2.7449594	14.253226	0.0	717	637	637	1.0814332	20	48	88	101	113	4386	0	9	2020-02-29_132956
15	5000	3927	334	0	66	0	648	15	2.3130453	2.7861523231440937	14.253226	0.0	648.0	648.0	2.3130453	2.7861524	14.253226	0.0	739	673	673	1.095679	20	51	94	104	117	4352	0	10	2020-02-29_132956
16	5000	3909	324	0	65	0	675	16	2.33622	2.7928143225172297	14.253226	0.0	675.0	675.0	2.33622	2.7928143	14.253226	0.0	767	702	702	1.0888889	20	51	94	108	123	4325	0	11	2020-02-29_132957
16	5000	3902	312	0	61	0	697	17	2.3793216	2.8343790779799427	14.253226	0.0	697.0	697.0	2.3793216	2.8343792	14.253226	0.0	786	725	725	1.0918221	20	51	98	113	127	4303	0	11	2020-02-29_132957
16	5000	3876	315	0	62	0	718	17	2.4133966	2.880594532317789	14.253226	0.0	718.0	718.0	2.4133966	2.8805945	14.253226	0.0	809	747	747	1.0807799	20	52	99	114	130	4282	0	12	2020-02-29_132958
17	5000	3855	302	0	71	0	739	20	2.445018	2.902703531178648	14.253226	0.0	739.0	739.0	2.445018	2.9027035	14.253226	0.0	843	772	772	1.0744249	20	52	100	119	132	4261	0	13	2020-02-29_132958
17	5000	3841	289	0	83	0	751	21	2.4995532	2.9354695546620233	14.253226	0.0	751.0	751.0	2.4995532	2.9354696	14.253226	0.0	870	787	787	1.0785619	20	52	100	121	136	4249	0	15	2020-02-29_132958
17	5000	3829	287	0	66	0	774	27	2.55089	2.938556886832113	14.253226	0.0	774.0	774.0	2.55089	2.938557	14.253226	0.0	884	818	818	1.0788114	20	52	103	122	141	4226	0	17	2020-02-29_132959
18	5000	3803	293	0	55	0	800	31	2.6310601	2.9798319325000975	14.253226	0.0	800.0	800.0	2.6310601	2.979832	14.253226	0.0	904	849	849	1.0675	20	53	103	128	145	4200	0	18	2020-02-29_132959
18	5000	3782	298	0	49	0	815	36	2.7002325	2.984857969499302	14.253226	0.0	815.0	815.0	2.7002325	2.984858	14.253226	0.0	920	871	871	1.0748466	20	53	104	129	151	4185	0	20	2020-02-29_133000
18	5000	3766	292	0	56	0	828	38	2.736185	3.0012369784605326	14.253226	0.0	828.0	828.0	2.736185	3.001237	14.253226	0.0	942	886	886	1.0821255	20	53	105	131	154	4172	0	20	2020-02-29_133000
19	5000	3749	285	0	57	0	840	45	2.797131	3.0297770903523777	14.253226	0.0	840.0	840.0	2.797131	3.029777	14.253226	0.0	966	909	909	1.0821428	20	53	105	134	160	4160	0	24	2020-02-29_133000
19	5000	3732	276	0	69	0	844	54	2.8454995	3.0569298360582318	14.253226	0.0	844.0	844.0	2.8454995	3.0569298	14.253226	0.0	992	923	923	1.0817536	20	53	105	136	164	4156	0	25	2020-02-29_133001
19	5000	3722	264	0	70	0	855	63	2.8904588	3.079778082147855	14.253226	0.0	855.0	855.0	2.8904588	3.0797782	14.253226	0.0	1014	944	944	1.0842105	20	53	105	137	168	4145	0	26	2020-02-29_133001
20	5000	3708	253	0	67	0	871	72	2.9704828	3.1210098732764937	14.253226	0.0	871.0	871.0	2.9704828	3.1210098	14.253226	0.0	1039	972	972	1.0780712	20	54	107	141	171	4129	0	29	2020-02-29_133002
20	5000	3691	248	0	65	0	889	77	3.0374956	3.1419117886734464	14.253226	0.0	889.0	889.0	3.0374956	3.1419117	14.253226	0.0	1061	996	996	1.0832396	20	54	109	143	178	4111	0	30	2020-02-29_133002
20	5000	3678	242	0	63	0	900	85	3.0886455	3.182151345979745	14.366951	0.0	900.0	900.0	3.0886455	3.1821513	14.366951	0.0	1080	1017	1017	1.08	20	54	111	144	182	4100	0	32	2020-02-29_133003
21	5000	3661	243	0	54	0	918	92	3.2024782	3.2892859013816103	16.20166	0.0	918.0	918.0	3.2024782	3.289286	16.20166	0.0	1096	1042	1042	1.0980393	20	55	112	144	189	4082	0	32	2020-02-29_133003
21	5000	3650	234	0	52	0	927	101	3.2752366	3.3175325851162496	16.20166	0.0	927.0	927.0	3.2752366	3.3175325	16.20166	0.0	1116	1064	1064	1.1100323	20	56	112	145	191	4073	0	36	2020-02-29_133003
21	5000	3634	229	0	54	0	939	106	3.306022	3.329337315647777	16.20166	0.0	939.0	939.0	3.306022	3.3293374	16.20166	0.0	1137	1083	1083	1.1086262	20	56	112	147	196	4061	0	38	2020-02-29_133004
22	5000	3621	214	0	61	0	942	120	3.335131	3.336806601741299	16.20166	0.0	942.0	942.0	3.335131	3.3368065	16.20166	0.0	1165	1104	1104	1.111465	20	56	113	148	198	4058	0	42	2020-02-29_133004
22	5000	3610	209	0	61	0	950	128	3.3678799	3.3491202038948553	16.20166	0.0	950.0	950.0	3.3678799	3.3491201	16.20166	0.0	1181	1120	1120	1.1063157	20	56	113	150	201	4050	0	42	2020-02-29_133005
22	5000	3598	203	0	56	0	959	139	3.4412467	3.4313903613122396	18.730566	0.0	959.0	959.0	3.4412467	3.4313903	18.730566	0.0	1199	1143	1143	1.1063608	20	56	114	152	203	4041	0	45	2020-02-29_133005
23	5000	3582	200	0	50	0	971	151	3.4924526	3.4546775952304585	18.730566	0.0	971.0	971.0	3.4924526	3.4546776	18.730566	0.0	1218	1168	1168	1.099897	20	56	116	154	206	4029	0	46	2020-02-29_133006
23	5000	3570	199	0	49	0	969	167	3.55119	3.481882615198351	18.730566	0.0	969.0	971.0	3.4924526	3.4546776	18.730566	0.0	1231	1182	1182	1.0980393	20	56	116	156	206	4031	0	46	2020-02-29_133006
23	5000	3561	193	0	44	0	977	178	3.614479	3.5035102135612965	18.730566	0.0	977.0	977.0	3.614479	3.5035102	18.730566	0.0	1246	1202	1202	1.0839304	20	56	116	161	208	4023	0	47	2020-02-29_133006
24	5000	3552	189	0	38	0	978	193	3.6577437	3.5387141917366454	18.730566	0.0	978.0	978.0	3.6577437	3.5387142	18.730566	0.0	1259	1221	1221	1.0685072	20	56	117	162	211	4022	0	50	2020-02-29_133007
24	5000	3535	191	0	40	0	962	219	3.7101884	3.563869815285448	18.730566	0.0	962.0	978.0	3.6577437	3.5387142	18.730566	0.0	1274	1234	1234	1.0717256	20	56	117	163	212	4038	0	53	2020-02-29_133007
24	5000	3524	190	0	37	0	964	231	3.7409616	3.57272104037304	18.730566	0.0	964.0	978.0	3.6577437	3.5387142	18.730566	0.0	1286	1249	1249	1.0653527	20	56	118	163	215	4036	0	54	2020-02-29_133008
25	5000	3512	184	0	43	0	950	255	3.7980816	3.6092008738605803	18.730566	0.0	950.0	978.0	3.6577437	3.5387142	18.730566	0.0	1304	1261	1261	1.0494736	20	56	120	163	217	4050	0	56	2020-02-29_133008
25	5000	3505	178	0	42	0	945	273	3.8545213	3.6244832690033424	18.730566	0.0	945.0	978.0	3.6577437	3.5387142	18.730566	0.0	1317	1275	1275	1.0476191	20	56	120	164	219	4055	0	57	2020-02-29_133009
25	5000	3499	168	0	43	0	935	297	3.950981	3.6521328951919405	18.730566	0.0	935.0	978.0	3.6577437	3.5387142	18.730566	0.0	1333	1290	1290	1.0588236	20	56	121	165	219	4065	0	58	2020-02-29_133009
26	5000	3478	173	0	44	0	936	311	3.9888675	3.6824777314237274	18.730566	0.0	936.0	978.0	3.6577437	3.5387142	18.730566	0.0	1349	1305	1305	1.0491453	20	56	123	165	221	4064	0	58	2020-02-29_133009
26	5000	3471	166	0	44	0	937	322	4.004739	3.689567245083582	18.730566	0.0	937.0	978.0	3.6577437	3.5387142	18.730566	0.0	1363	1319	1319	1.0458912	20	56	123	167	222	4063	0	60	2020-02-29_133010
26	5000	3461	166	0	38	0	928	346	4.0911684	3.7202037886718045	18.730566	0.0	928.0	978.0	3.6577437	3.5387142	18.730566	0.0	1373	1335	1335	1.0355604	20	56	124	167	222	4072	0	61	2020-02-29_133010
27	5000	3452	159	0	38	0	923	363	4.139804	3.717811273653345	18.730566	0.0	923.0	978.0	3.6577437	3.5387142	18.730566	0.0	1389	1351	1351	1.0368364	20	56	124	168	223	4077	0	65	2020-02-29_133011
27	5000	3440	153	0	43	0	919	379	4.179223	3.7188362945032876	18.730566	0.0	919.0	978.0	3.6577437	3.5387142	18.730566	0.0	1407	1364	1364	1.031556	20	56	125	168	225	4081	0	66	2020-02-29_133011
27	5000	3435	145	0	44	0	902	408	4.222381	3.744542282919147	18.730566	0.0	902.0	978.0	3.6577437	3.5387142	18.730566	0.0	1420	1376	1376	1.0277162	20	56	125	168	225	4098	0	66	2020-02-29_133011
28	5000	3431	139	0	35	0	892	433	4.2614427	3.773160367467883	18.730566	0.0	892.0	978.0	3.6577437	3.5387142	18.730566	0.0	1430	1395	1395	1.0213004	20	56	125	168	226	4108	0	70	2020-02-29_133012
28	5000	3426	129	0	36	0	882	453	4.323034	3.793901574313521	18.730566	0.0	882.0	978.0	3.6577437	3.5387142	18.730566	0.0	1445	1409	1409	1.031746	20	56	125	170	229	4118	0	74	2020-02-29_133012
28	5000	3415	129	0	34	0	876	469	4.3428383	3.791945031536241	18.730566	0.0	876.0	978.0	3.6577437	3.5387142	18.730566	0.0	1456	1422	1422	1.0148401	20	56	125	170	231	4124	0	77	2020-02-29_133013
29	5000	3406	126	0	36	0	859	496	4.3582826	3.7933109337313518	18.730566	0.0	859.0	978.0	3.6577437	3.5387142	18.730566	0.0	1468	1432	1432	1.0058208	20	56	125	171	231	4141	0	77	2020-02-29_133013
29	5000	3395	124	0	34	0	856	514	4.398713	3.8135637143930547	18.730566	0.0	856.0	978.0	3.6577437	3.5387142	18.730566	0.0	1481	1447	1447	0.99883175	20	56	125	171	234	4144	0	77	2020-02-29_133014
29	5000	3392	110	0	39	0	840	542	4.514811	3.8548969436110503	18.730566	0.0	840.0	978.0	3.6577437	3.5387142	18.730566	0.0	1498	1459	1459	1.0059524	20	56	125	171	236	4160	0	77	2020-02-29_133014
30	5000	3388	107	0	36	0	824	567	4.548349	3.89366147842325	18.730566	0.0	824.0	978.0	3.6577437	3.5387142	18.730566	0.0	1505	1469	1469	1.0072815	20	56	125	172	236	4176	0	78	2020-02-29_133014
30	5000	3384	103	0	27	0	812	593	4.578521	3.8906812548879186	18.730566	0.0	812.0	978.0	3.6577437	3.5387142	18.730566	0.0	1513	1486	1486	1.0061576	20	56	125	173	239	4188	0	81	2020-02-29_133015
30	5000	3380	102	0	20	0	800	616	4.6011186	3.88697416913572	18.730566	0.0	800.0	978.0	3.6577437	3.5387142	18.730566	0.0	1518	1498	1498	0.99875	20	56	125	174	239	4200	0	82	2020-02-29_133015
31	5000	3376	95	0	23	0	783	635	4.6048713	3.8704615441439625	18.730566	0.0	783.0	978.0	3.6577437	3.5387142	18.730566	0.0	1529	1506	1506	0.9833972	20	56	125	174	240	4217	0	88	2020-02-29_133016
31	5000	3368	95	0	24	0	767	658	4.620896	3.8970552184059666	18.730566	0.0	767.0	978.0	3.6577437	3.5387142	18.730566	0.0	1537	1513	1513	0.9739244	20	56	125	174	240	4233	0	88	2020-02-29_133016
31	5000	3363	92	0	26	0	746	684	4.668732	3.9073429867370764	18.730566	0.0	746.0	978.0	3.6577437	3.5387142	18.730566	0.0	1545	1519	1519	0.9624665	20	56	125	174	241	4254	0	89	2020-02-29_133016
32	5000	3358	93	0	20	0	726	712	4.7831306	3.942517308286072	18.730566	0.0	726.0	978.0	3.6577437	3.5387142	18.730566	0.0	1549	1529	1529	0.976584	20	56	125	174	242	4274	0	91	2020-02-29_133017
32	5000	3355	90	0	15	0	717	729	4.822714	3.966943284548841	18.730566	0.0	717.0	978.0	3.6577437	3.5387142	18.730566	0.0	1555	1540	1540	0.972106	20	56	125	174	242	4283	0	94	2020-02-29_133017
32	5000	3352	88	0	15	0	701	749	4.8385878	3.9693141746515663	18.730566	0.0	701.0	978.0	3.6577437	3.5387142	18.730566	0.0	1560	1545	1545	0.95435095	20	56	125	175	242	4299	0	95	2020-02-29_133017
33	5000	3348	86	0	16	0	675	776	4.9047337	4.005062237850085	18.730566	0.0	675.0	978.0	3.6577437	3.5387142	18.730566	0.0	1566	1550	1550	0.9437037	20	56	125	175	242	4325	0	99	2020-02-29_133018
33	5000	3347	81	0	17	0	654	802	4.93297	4.024879330549958	18.730566	0.0	654.0	978.0	3.6577437	3.5387142	18.730566	0.0	1572	1555	1555	0.941896	20	56	125	175	242	4346	0	99	2020-02-29_133018
33	5000	3342	80	0	18	0	644	817	4.9546843	4.029798852713986	18.730566	0.0	644.0	978.0	3.6577437	3.5387142	18.730566	0.0	1578	1560	1560	0.95186335	20	56	125	175	242	4356	0	99	2020-02-29_133019
34	5000	3338	79	0	15	0	625	842	5.035829	4.05920158879208	18.730566	0.0	625.0	978.0	3.6577437	3.5387142	18.730566	0.0	1583	1568	1568	0.968	20	56	125	176	244	4375	0	101	2020-02-29_133019
34	5000	3334	80	0	14	0	605	865	5.0348587	4.090531809585337	18.730566	0.0	605.0	978.0	3.6577437	3.5387142	18.730566	0.0	1586	1572	1572	0.9504132	20	56	125	177	244	4395	0	102	2020-02-29_133019
34	5000	3331	78	0	11	0	594	884	5.043509	4.122982803490208	18.730566	0.0	594.0	978.0	3.6577437	3.5387142	18.730566	0.0	1591	1580	1580	0.9259259	20	56	125	177	244	4406	0	102	2020-02-29_133020
35	5000	3323	79	0	14	0	579	903	5.0542307	4.124833768327277	18.730566	0.0	579.0	978.0	3.6577437	3.5387142	18.730566	0.0	1598	1584	1584	0.91882557	20	56	125	177	244	4421	0	102	2020-02-29_133020
35	5000	3314	82	0	18	0	560	923	5.1093526	4.118123188860772	18.730566	0.0	560.0	978.0	3.6577437	3.5387142	18.730566	0.0	1604	1586	1586	0.93392855	20	56	125	177	244	4440	0	103	2020-02-29_133020
35	5000	3310	77	0	22	0	537	951	5.176184	4.141428743483765	18.730566	0.0	537.0	978.0	3.6577437	3.5387142	18.730566	0.0	1613	1591	1591	0.92178774	20	56	125	177	244	4463	0	103	2020-02-29_133021
36	5000	3307	73	0	19	0	530	967	5.1861587	4.146310034459009	18.730566	0.0	530.0	978.0	3.6577437	3.5387142	18.730566	0.0	1620	1601	1601	0.92075473	20	56	125	177	244	4470	0	104	2020-02-29_133021
36	5000	3300	74	0	20	0	523	978	5.2711344	4.1951681499404065	19.766808	0.0	523.0	978.0	3.6577437	3.5387142	18.730566	0.0	1626	1606	1606	0.93690246	20	56	125	177	244	4477	0	105	2020-02-29_133021
36	5000	3297	68	0	19	0	511	1000	5.2832346	4.229421723791065	19.766808	0.0	511.0	978.0	3.6577437	3.5387142	18.730566	0.0	1635	1616	1616	0.92367905	20	56	125	177	244	4489	0	105	2020-02-29_133022
37	5000	3290	72	0	17	0	496	1018	5.2990737	4.242449617103556	19.766808	0.0	496.0	978.0	3.6577437	3.5387142	18.730566	0.0	1638	1621	1621	0.9092742	20	56	125	177	244	4504	0	107	2020-02-29_133022
37	5000	3289	67	0	17	0	482	1038	5.325795	4.221742148183267	19.766808	0.0	482.0	978.0	3.6577437	3.5387142	18.730566	0.0	1644	1627	1627	0.90041494	20	56	125	177	244	4518	0	107	2020-02-29_133022
37	5000	3285	66	0	13	0	472	1056	5.309754	4.22658235612249	19.766808	0.0	472.0	978.0	3.6577437	3.5387142	18.730566	0.0	1649	1636	1636	0.89830506	20	56	125	177	246	4528	0	108	2020-02-29_133023
38	5000	3283	66	0	12	0	460	1071	5.2826777	4.193390759518092	19.766808	0.0	460.0	978.0	3.6577437	3.5387142	18.730566	0.0	1651	1639	1639	0.8913044	20	56	125	177	246	4540	0	108	2020-02-29_133023
38	5000	3276	70	0	10	0	446	1088	5.3689284	4.21276136543996	19.766808	0.0	446.0	978.0	3.6577437	3.5387142	18.730566	0.0	1654	1644	1644	0.89910316	20	56	125	177	246	4554	0	110	2020-02-29_133023
38	5000	3271	69	0	11	0	435	1104	5.3727193	4.225581987915591	19.766808	0.0	435.0	978.0	3.6577437	3.5387142	18.730566	0.0	1660	1649	1649	0.8896552	20	56	125	177	246	4565	0	110	2020-02-29_133024
39	5000	3270	64	0	15	0	423	1117	5.352822	4.1660634685045785	19.766808	0.0	423.0	978.0	3.6577437	3.5387142	18.730566	0.0	1666	1651	1651	0.8747045	20	56	125	177	246	4577	0	111	2020-02-29_133024
39	5000	3265	63	0	17	0	410	1131	5.315422	4.183213730479016	19.766808	0.0	410.0	978.0	3.6577437	3.5387142	18.730566	0.0	1672	1655	1655	0.86341465	20	56	125	177	246	4590	0	114	2020-02-29_133024
39	5000	3263	58	0	17	0	400	1148	5.3195763	4.218023619106794	19.766808	0.0	400.0	978.0	3.6577437	3.5387142	18.730566	0.0	1679	1662	1662	0.855	20	56	125	177	246	4600	0	114	2020-02-29_133025
40	5000	3261	55	0	17	0	390	1162	5.3575497	4.229306724496705	19.766808	0.0	390.0	978.0	3.6577437	3.5387142	18.730566	0.0	1684	1667	1667	0.8820513	20	56	125	177	246	4610	0	115	2020-02-29_133025
40	5000	3260	50	0	16	0	379	1179	5.3776135	4.258050362478619	19.766808	0.0	379.0	978.0	3.6577437	3.5387142	18.730566	0.0	1690	1674	1674	0.9023747	20	56	125	177	246	4621	0	116	2020-02-29_133025
40	5000	3259	49	0	13	0	364	1199	5.3571744	4.299925674860692	19.766808	0.0	364.0	978.0	3.6577437	3.5387142	18.730566	0.0	1692	1679	1679	0.8681319	20	56	125	177	246	4636	0	116	2020-02-29_133026
41	5000	3257	47	0	11	0	352	1216	5.4130893	4.291020514477187	19.766808	0.0	352.0	978.0	3.6577437	3.5387142	18.730566	0.0	1696	1685	1685	0.87215906	20	56	125	177	246	4648	0	117	2020-02-29_133026
41	5000	3253	47	0	10	0	347	1226	5.4818187	4.281172257434539	19.766808	0.0	347.0	978.0	3.6577437	3.5387142	18.730566	0.0	1700	1690	1690	0.8991355	20	56	125	177	246	4653	0	117	2020-02-29_133026
41	5000	3252	45	0	11	0	336	1239	5.48063	4.3228430071457264	19.766808	0.0	336.0	978.0	3.6577437	3.5387142	18.730566	0.0	1703	1692	1692	0.9285714	20	56	125	177	246	4664	0	117	2020-02-29_133027
42	5000	3249	47	0	7	0	328	1251	5.490337	4.322492439258994	19.766808	0.0	328.0	978.0	3.6577437	3.5387142	18.730566	0.0	1704	1697	1697	0.91768295	20	56	125	177	246	4672	0	118	2020-02-29_133027
42	5000	3249	44	0	6	0	323	1259	5.5334873	4.377801924336082	19.766808	0.0	323.0	978.0	3.6577437	3.5387142	18.730566	0.0	1707	1701	1701	0.9411765	20	56	125	177	246	4677	0	119	2020-02-29_133027
42	5000	3245	48	0	4	0	314	1266	5.584296	4.3910528768658255	19.766808	0.0	314.0	978.0	3.6577437	3.5387142	18.730566	0.0	1707	1703	1703	0.95859873	20	56	125	177	246	4686	0	123	2020-02-29_133028
43	5000	3242	48	0	5	0	304	1278	5.5039835	4.318950748884394	19.766808	0.0	304.0	978.0	3.6577437	3.5387142	18.730566	0.0	1710	1705	1705	0.9440789	20	56	125	177	246	4696	0	123	2020-02-29_133028
43	5000	3238	48	0	7	0	295	1287	5.457866	4.324456267824789	19.766808	0.0	295.0	978.0	3.6577437	3.5387142	18.730566	0.0	1714	1707	1707	0.92542374	20	56	125	177	246	4705	0	125	2020-02-29_133028
43	5000	3234	50	0	9	0	281	1301	5.455239	4.308053862154422	19.766808	0.0	281.0	978.0	3.6577437	3.5387142	18.730566	0.0	1716	1707	1707	0.911032	20	56	125	177	246	4719	0	125	2020-02-29_133028
44	5000	3232	48	0	9	0	268	1318	5.5074544	4.281435551764283	19.766808	0.0	268.0	978.0	3.6577437	3.5387142	18.730566	0.0	1720	1711	1711	0.9402985	20	56	125	177	246	4732	0	125	2020-02-29_133029
44	5000	3230	46	0	9	0	257	1333	5.507532	4.35521365389453	19.766808	0.0	257.0	978.0	3.6577437	3.5387142	18.730566	0.0	1724	1715	1715	0.9377432	20	56	125	177	246	4743	0	125	2020-02-29_133029
44	5000	3228	45	0	11	0	243	1347	5.5798993	4.363733225527681	19.766808	0.0	243.0	978.0	3.6577437	3.5387142	18.730566	0.0	1727	1716	1716	0.93004113	20	56	125	177	246	4757	0	126	2020-02-29_133029
45	5000	3225	43	0	12	0	232	1362	5.771964	4.383760672698505	19.766808	0.0	232.0	978.0	3.6577437	3.5387142	18.730566	0.0	1732	1720	1720	0.94827586	20	56	125	177	246	4768	0	126	2020-02-29_133030
45	5000	3223	43	0	10	0	226	1372	5.7601504	4.392909205855904	19.766808	0.0	226.0	978.0	3.6577437	3.5387142	18.730566	0.0	1734	1724	1724	0.96460176	20	56	125	177	246	4774	0	126	2020-02-29_133030
45	5000	3219	42	0	11	0	222	1380	5.719752	4.417220938589386	19.766808	0.0	222.0	978.0	3.6577437	3.5387142	18.730566	0.0	1739	1728	1728	0.9594595	20	56	125	177	246	4778	0	126	2020-02-29_133030
46	5000	3218	40	0	8	0	221	1387	5.807689	4.413426176133755	19.766808	0.0	221.0	978.0	3.6577437	3.5387142	18.730566	0.0	1742	1734	1734	0.95475113	20	56	125	177	246	4779	0	126	2020-02-29_133030
46	5000	3217	41	0	7	0	213	1394	5.702223	4.395711430069134	19.766808	0.0	213.0	978.0	3.6577437	3.5387142	18.730566	0.0	1742	1735	1735	0.9342723	20	56	125	177	246	4787	0	128	2020-02-29_133031
46	5000	3214	42	0	4	0	211	1401	5.7402124	4.426180519349405	19.766808	0.0	211.0	978.0	3.6577437	3.5387142	18.730566	0.0	1744	1740	1740	0.91943127	20	56	125	177	246	4789	0	128	2020-02-29_133031
47	5000	3212	38	0	8	0	206	1408	5.725132	4.44255465755639	19.766808	0.0	206.0	978.0	3.6577437	3.5387142	18.730566	0.0	1750	1742	1742	0.9223301	20	56	125	177	246	4794	0	128	2020-02-29_133031
47	5000	3210	37	0	11	0	200	1414	5.7234654	4.431157482133729	19.766808	0.0	200.0	978.0	3.6577437	3.5387142	18.730566	0.0	1753	1742	1742	0.925	20	56	125	177	246	4800	0	128	2020-02-29_133031
47	5000	3209	32	0	13	0	197	1421	5.5913134	4.393734736843377	19.766808	0.0	197.0	978.0	3.6577437	3.5387142	18.730566	0.0	1759	1746	1746	0.88832486	20	56	125	177	246	4803	0	128	2020-02-29_133032
48	5000	3208	31	0	10	0	195	1428	5.589431	4.396012771101946	19.766808	0.0	195.0	978.0	3.6577437	3.5387142	18.730566	0.0	1761	1751	1751	0.8717949	20	56	125	177	246	4805	0	128	2020-02-29_133032
48	5000	3207	30	0	9	0	194	1432	5.58835	4.370374577790251	19.766808	0.0	194.0	978.0	3.6577437	3.5387142	18.730566	0.0	1763	1754	1754	0.87628865	20	56	125	177	246	4806	0	128	2020-02-29_133032
48	5000	3207	29	0	5	0	190	1441	5.545244	4.395934671737467	19.766808	0.0	190.0	978.0	3.6577437	3.5387142	18.730566	0.0	1764	1759	1759	0.86315787	20	56	125	177	246	4810	0	128	2020-02-29_133032
49	5000	3207	25	0	7	0	186	1447	5.5486975	4.398500811322766	19.766808	0.0	186.0	978.0	3.6577437	3.5387142	18.730566	0.0	1768	1761	1761	0.87096775	20	56	125	177	246	4814	0	128	2020-02-29_133033
49	5000	3206	24	0	7	0	182	1453	5.5772095	4.4217768681828655	19.766808	0.0	182.0	978.0	3.6577437	3.5387142	18.730566	0.0	1770	1763	1763	0.85164833	20	56	125	177	246	4818	0	128	2020-02-29_133033
49	5000	3206	23	0	7	0	178	1457	5.643921	4.4109072050107585	19.766808	0.0	178.0	978.0	3.6577437	3.5387142	18.730566	0.0	1771	1764	1764	0.85393256	20	56	125	177	246	4822	0	129	2020-02-29_133033
50	5000	3205	23	0	4	0	178	1461	5.686635	4.482975651726175	19.766808	0.0	178.0	978.0	3.6577437	3.5387142	18.730566	0.0	1772	1768	1768	0.85955054	20	56	125	177	246	4822	0	129	2020-02-29_133033
50	5000	3204	22	0	4	0	175	1466	5.6016917	4.517220924594213	19.766808	0.0	175.0	978.0	3.6577437	3.5387142	18.730566	0.0	1774	1770	1770	0.8742857	20	56	125	177	246	4825	0	129	2020-02-29_133034
50	5000	3203	22	0	4	0	165	1476	5.5281262	4.3480370312809695	16.776861	0.0	165.0	978.0	3.6577437	3.5387142	18.730566	0.0	1775	1771	1771	0.8727273	20	56	125	177	246	4835	0	130	2020-02-29_133034
51	5000	3202	22	0	4	0	158	1484	5.520619	4.231117938416402	16.776861	0.0	158.0	978.0	3.6577437	3.5387142	18.730566	0.0	1776	1772	1772	0.87341774	20	56	125	177	246	4842	0	130	2020-02-29_133034
51	5000	3202	20	0	4	0	156	1487	5.571945	4.233929262243367	16.776861	0.0	156.0	978.0	3.6577437	3.5387142	18.730566	0.0	1778	1774	1774	0.8974359	20	56	125	177	246	4844	0	131	2020-02-29_133034
51	5000	3202	18	0	5	0	151	1493	5.5437465	4.181444258803116	16.776861	0.0	151.0	978.0	3.6577437	3.5387142	18.730566	0.0	1780	1775	1775	0.86092716	20	56	125	177	246	4849	0	131	2020-02-29_133035
52	5000	3200	19	0	5	0	148	1496	5.558718	4.1937991916824355	16.776861	0.0	148.0	978.0	3.6577437	3.5387142	18.730566	0.0	1781	1776	1776	0.8513514	20	56	125	177	246	4852	0	132	2020-02-29_133035
52	5000	3200	18	0	4	0	147	1499	5.5832396	4.322790721605978	18.74041	0.0	147.0	978.0	3.6577437	3.5387142	18.730566	0.0	1782	1778	1778	0.8503401	20	56	125	177	246	4853	0	132	2020-02-29_133035
52	5000	3200	14	0	6	0	145	1502	5.723729	4.47961683746479	18.74041	0.0	145.0	978.0	3.6577437	3.5387142	18.730566	0.0	1786	1780	1780	0.84827584	20	56	125	177	246	4855	0	133	2020-02-29_133035
53	5000	3199	11	0	9	0	144	1504	5.7595806	4.469467212236251	18.74041	0.0	144.0	978.0	3.6577437	3.5387142	18.730566	0.0	1790	1781	1781	0.8611111	20	56	125	177	246	4856	0	133	2020-02-29_133036
53	5000	3198	10	0	10	0	141	1508	5.776426	4.447762884955327	18.74041	0.0	141.0	978.0	3.6577437	3.5387142	18.730566	0.0	1792	1782	1782	0.8439716	20	56	125	177	246	4859	0	133	2020-02-29_133036
53	5000	3197	11	0	6	0	140	1513	5.9164734	4.393340767568069	18.74041	0.0	140.0	978.0	3.6577437	3.5387142	18.730566	0.0	1792	1786	1786	0.8428571	20	56	125	177	246	4860	0	133	2020-02-29_133036
54	5000	3197	10	0	2	0	142	1516	5.8877506	4.4391966249316654	18.74041	0.0	142.0	978.0	3.6577437	3.5387142	18.730566	0.0	1793	1791	1791	0.8450704	20	56	125	177	246	4858	0	133	2020-02-29_133036
54	5000	3197	10	0	1	0	137	1522	5.880696	4.442879009061596	18.74041	0.0	137.0	978.0	3.6577437	3.5387142	18.730566	0.0	1793	1792	1792	0.82481754	20	56	125	177	246	4863	0	133	2020-02-29_133037
54	5000	3197	10	0	1	0	133	1526	5.8935523	4.454832158036306	18.74041	0.0	133.0	978.0	3.6577437	3.5387142	18.730566	0.0	1793	1792	1792	0.8270677	20	56	125	177	246	4867	0	133	2020-02-29_133037
55	5000	3197	9	0	1	0	126	1534	5.8699765	4.5256152667323	18.74041	0.0	126.0	978.0	3.6577437	3.5387142	18.730566	0.0	1794	1793	1793	0.8333333	20	56	125	177	246	4874	0	133	2020-02-29_133037
55	5000	3197	8	0	2	0	116	1544	5.9496946	4.641598788757587	18.74041	0.0	116.0	978.0	3.6577437	3.5387142	18.730566	0.0	1795	1793	1793	0.8362069	20	56	125	177	246	4884	0	133	2020-02-29_133037
55	5000	3197	8	0	2	0	114	1546	5.983966	4.674453483093033	18.74041	0.0	114.0	978.0	3.6577437	3.5387142	18.730566	0.0	1795	1793	1793	0.8333333	20	56	125	177	246	4886	0	133	2020-02-29_133038
56	5000	3195	10	0	1	0	105	1556	5.778789	4.5325206158985	18.74041	0.0	105.0	978.0	3.6577437	3.5387142	18.730566	0.0	1795	1794	1794	0.8	20	56	125	177	246	4895	0	133	2020-02-29_133038
56	5000	3195	8	0	2	0	103	1559	5.759661	4.567523855429972	18.74041	0.0	103.0	978.0	3.6577437	3.5387142	18.730566	0.0	1797	1795	1795	0.815534	20	56	125	177	246	4897	0	133	2020-02-29_133038
56	5000	3195	8	0	2	0	97	1565	5.7297773	4.470291618717068	18.74041	0.0	97.0	978.0	3.6577437	3.5387142	18.730566	0.0	1797	1795	1795	0.8041237	20	56	125	177	246	4903	0	133	2020-02-29_133038
57	5000	3195	7	0	2	0	95	1568	5.805185	4.478497311753879	18.74041	0.0	95.0	978.0	3.6577437	3.5387142	18.730566	0.0	1798	1796	1796	0.8210526	20	56	125	177	246	4905	0	133	2020-02-29_133038
57	5000	3195	6	0	2	0	94	1570	5.884887	4.536077624294259	18.74041	0.0	94.0	978.0	3.6577437	3.5387142	18.730566	0.0	1799	1797	1797	0.79787236	20	56	125	177	246	4906	0	133	2020-02-29_133039
57	5000	3195	6	0	2	0	87	1577	5.8241115	4.461807299793791	18.74041	0.0	87.0	978.0	3.6577437	3.5387142	18.730566	0.0	1799	1797	1797	0.7126437	20	56	125	177	246	4913	0	133	2020-02-29_133039
58	5000	3195	6	0	1	0	88	1577	5.9001284	4.493040425142299	18.74041	0.0	88.0	978.0	3.6577437	3.5387142	18.730566	0.0	1799	1798	1798	0.70454544	20	56	125	177	246	4912	0	133	2020-02-29_133039
58	5000	3195	5	0	1	0	87	1579	6.121457	4.747179699900712	20.845642	0.0	87.0	978.0	3.6577437	3.5387142	18.730566	0.0	1800	1799	1799	0.7126437	20	56	125	177	246	4913	0	133	2020-02-29_133039
58	5000	3195	5	0	1	0	84	1582	6.081607	4.7267880724840765	20.845642	0.0	84.0	978.0	3.6577437	3.5387142	18.730566	0.0	1800	1799	1799	0.72619045	20	56	125	177	246	4916	0	133	2020-02-29_133040
59	5000	3195	5	0	1	0	79	1587	6.2736583	4.754137947247635	20.845642	0.0	79.0	978.0	3.6577437	3.5387142	18.730566	0.0	1800	1799	1799	0.7468355	20	56	125	177	246	4921	0	133	2020-02-29_133040
59	5000	3195	5	0	0	0	78	1589	6.297323	4.774980411189778	20.845642	0.0	78.0	978.0	3.6577437	3.5387142	18.730566	0.0	1800	1800	1800	0.7051282	20	56	125	177	246	4922	0	133	2020-02-29_133040
59	5000	3195	5	0	0	0	75	1592	6.2881594	4.777514425801885	20.845642	0.0	75.0	978.0	3.6577437	3.5387142	18.730566	0.0	1800	1800	1800	0.73333335	20	56	125	177	246	4925	0	133	2020-02-29_133040
60	5000	3194	5	0	1	0	75	1592	6.2881594	4.777514425801885	20.845642	0.0	75.0	978.0	3.6577437	3.5387142	18.730566	0.0	1801	1800	1800	0.73333335	20	56	125	177	246	4925	0	133	2020-02-29_133040
60	5000	3192	6	0	2	0	71	1595	6.23481	4.812287957610485	20.845642	0.0	71.0	978.0	3.6577437	3.5387142	18.730566	0.0	1802	1800	1800	0.6760563	20	56	125	177	246	4929	0	134	2020-02-29_133041
60	5000	3192	4	0	4	0	66	1600	6.2912107	4.766038820403969	20.845642	0.0	66.0	978.0	3.6577437	3.5387142	18.730566	0.0	1804	1800	1800	0.6212121	20	56	125	177	246	4934	0	134	2020-02-29_133041
61	5000	3192	4	0	3	0	65	1602	6.3383684	4.782091253733371	20.845642	0.0	65.0	978.0	3.6577437	3.5387142	18.730566	0.0	1804	1801	1801	0.64615387	20	56	125	177	246	4935	0	134	2020-02-29_133041
61	5000	3192	4	0	1	0	66	1603	6.3802166	4.914648557809332	20.845642	0.0	66.0	978.0	3.6577437	3.5387142	18.730566	0.0	1804	1803	1803	0.6666667	20	56	125	177	246	4934	0	134	2020-02-29_133041
61	5000	3192	4	0	0	0	64	1606	6.6997805	5.012106733995583	20.845642	0.0	64.0	978.0	3.6577437	3.5387142	18.730566	0.0	1804	1804	1804	0.71875	20	56	125	177	246	4936	0	134	2020-02-29_133041
62	5000	3192	4	0	0	0	59	1611	6.909223	5.068245347344474	20.845642	0.0	59.0	978.0	3.6577437	3.5387142	18.730566	0.0	1804	1804	1804	0.7288136	20	56	125	177	246	4941	0	134	2020-02-29_133042
62	5000	3192	4	0	0	0	54	1616	7.009138	5.126645638100729	20.845642	0.0	54.0	978.0	3.6577437	3.5387142	18.730566	0.0	1804	1804	1804	0.7407407	20	56	125	177	246	4946	0	134	2020-02-29_133042
62	5000	3192	4	0	0	0	51	1619	7.0155363	5.194848244940738	20.845642	0.0	51.0	978.0	3.6577437	3.5387142	18.730566	0.0	1804	1804	1804	0.7254902	20	56	125	177	246	4949	0	134	2020-02-29_133042
63	5000	3192	4	0	0	0	47	1622	7.273888	5.285454334951298	20.845642	0.0	47.0	978.0	3.6577437	3.5387142	18.730566	0.0	1804	1804	1804	0.68085104	20	56	125	177	246	4953	0	135	2020-02-29_133042
63	5000	3192	4	0	0	0	43	1626	7.199951	5.497120363485724	20.845642	0.0	43.0	978.0	3.6577437	3.5387142	18.730566	0.0	1804	1804	1804	0.627907	20	56	125	177	246	4957	0	135	2020-02-29_133043
63	5000	3192	4	0	0	0	41	1628	7.2251186	5.63045389896751	20.845642	0.0	41.0	978.0	3.6577437	3.5387142	18.730566	0.0	1804	1804	1804	0.63414633	20	56	125	177	246	4959	0	135	2020-02-29_133043
64	5000	3192	4	0	0	0	37	1632	7.3487716	5.86938240454573	20.845642	0.0	37.0	978.0	3.6577437	3.5387142	18.730566	0.0	1804	1804	1804	0.5945946	20	56	125	177	246	4963	0	135	2020-02-29_133043
64	5000	3191	5	0	0	0	35	1634	7.6263766	5.911689635021473	20.845642	0.0	35.0	978.0	3.6577437	3.5387142	18.730566	0.0	1804	1804	1804	0.62857145	20	56	125	177	246	4965	0	135	2020-02-29_133043
64	5000	3190	6	0	0	0	30	1639	8.321601	5.992843810822869	20.845642	0.0	30.0	978.0	3.6577437	3.5387142	18.730566	0.0	1804	1804	1804	0.6333333	20	56	125	177	246	4970	0	135	2020-02-29_133043
65	5000	3190	6	0	0	0	29	1640	8.218772	6.071925122127306	20.845642	0.0	29.0	978.0	3.6577437	3.5387142	18.730566	0.0	1804	1804	1804	0.6551724	20	56	125	177	246	4971	0	135	2020-02-29_133044
65	5000	3190	5	0	1	0	28	1641	8.243773	6.181825752559656	20.845642	0.0	28.0	978.0	3.6577437	3.5387142	18.730566	0.0	1805	1804	1804	0.6785714	20	56	125	177	246	4972	0	135	2020-02-29_133044
65	5000	3189	5	0	2	0	28	1641	8.243773	6.181825752559656	20.845642	0.0	28.0	978.0	3.6577437	3.5387142	18.730566	0.0	1806	1804	1804	0.6785714	20	56	125	177	246	4972	0	135	2020-02-29_133044
66	5000	3189	4	0	3	0	28	1641	8.243773	6.181825752559656	20.845642	0.0	28.0	978.0	3.6577437	3.5387142	18.730566	0.0	1807	1804	1804	0.6785714	20	56	125	177	246	4972	0	135	2020-02-29_133044
66	5000	3189	3	0	3	0	27	1643	7.9567485	6.033910609214412	20.845642	0.0	27.0	978.0	3.6577437	3.5387142	18.730566	0.0	1808	1805	1805	0.6296296	20	56	125	177	246	4973	0	135	2020-02-29_133044
66	5000	3189	3	0	1	0	29	1643	7.919152	6.144179851283805	20.845642	0.0	29.0	978.0	3.6577437	3.5387142	18.730566	0.0	1808	1807	1807	0.5862069	20	56	125	177	246	4971	0	135	2020-02-29_133045
67	5000	3189	3	0	1	0	28	1644	7.9775424	6.248726982170455	20.845642	0.0	28.0	978.0	3.6577437	3.5387142	18.730566	0.0	1808	1807	1807	0.60714287	20	56	125	177	246	4972	0	135	2020-02-29_133045
67	5000	3189	3	0	0	0	28	1645	8.099132	6.254488439582341	20.845642	0.0	28.0	978.0	3.6577437	3.5387142	18.730566	0.0	1808	1808	1808	0.60714287	20	56	125	177	246	4972	0	135	2020-02-29_133045
67	5000	3189	2	0	1	0	26	1647	8.472264	6.308785431491982	20.845642	0.0	26.0	978.0	3.6577437	3.5387142	18.730566	0.0	1809	1808	1808	0.5769231	20	56	125	177	246	4974	0	135	2020-02-29_133045
68	5000	3189	2	0	1	0	23	1650	8.236726	6.2599728173588955	20.845642	0.0	23.0	978.0	3.6577437	3.5387142	18.730566	0.0	1809	1808	1808	0.65217394	20	56	125	177	246	4977	0	135	2020-02-29_133045
68	5000	3189	2	0	1	0	22	1651	8.37168	6.372949307788245	20.845642	0.0	22.0	978.0	3.6577437	3.5387142	18.730566	0.0	1809	1808	1808	0.6818182	20	56	125	177	246	4978	0	135	2020-02-29_133045
68	5000	3189	2	0	0	0	22	1652	8.343459	6.396774206219986	20.845642	0.0	22.0	978.0	3.6577437	3.5387142	18.730566	0.0	1809	1809	1809	0.6818182	20	56	125	177	246	4978	0	135	2020-02-29_133046
69	5000	3189	2	0	0	0	21	1653	8.740767	6.270426216301571	20.845642	0.0	21.0	978.0	3.6577437	3.5387142	18.730566	0.0	1809	1809	1809	0.71428573	20	56	125	177	246	4979	0	135	2020-02-29_133046
69	5000	3189	2	0	0	0	19	1655	9.0194235	6.526417673963971	20.845642	0.0	19.0	978.0	3.6577437	3.5387142	18.730566	0.0	1809	1809	1809	0.68421054	20	56	125	177	246	4981	0	135	2020-02-29_133046
69	5000	3187	4	0	0	0	17	1657	8.579895	6.441342882685583	20.845642	0.0	17.0	978.0	3.6577437	3.5387142	18.730566	0.0	1809	1809	1809	0.64705884	20	56	125	177	246	4983	0	135	2020-02-29_133046
70	5000	3187	3	0	1	0	16	1657	8.489501	6.641444687462291	20.845642	0.0	16.0	978.0	3.6577437	3.5387142	18.730566	0.0	1810	1809	1809	0.6875	20	56	125	177	246	4984	0	136	2020-02-29_133046
70	5000	3187	3	0	1	0	16	1657	8.489501	6.641444687462291	20.845642	0.0	16.0	978.0	3.6577437	3.5387142	18.730566	0.0	1810	1809	1809	0.6875	20	56	125	177	246	4984	0	136	2020-02-29_133047
70	5000	3187	3	0	0	0	14	1659	7.555776	7.177447379466447	20.845642	0.0	14.0	978.0	3.6577437	3.5387142	18.730566	0.0	1810	1810	1810	0.78571427	20	56	125	177	246	4986	0	137	2020-02-29_133047
71	5000	3186	4	0	0	0	14	1659	7.555776	7.177447379466447	20.845642	0.0	14.0	978.0	3.6577437	3.5387142	18.730566	0.0	1810	1810	1810	0.78571427	20	56	125	177	246	4986	0	137	2020-02-29_133047
71	5000	3186	4	0	0	0	13	1660	8.05692	7.211082184270995	20.845642	0.0	13.0	978.0	3.6577437	3.5387142	18.730566	0.0	1810	1810	1810	0.84615386	20	56	125	177	246	4987	0	137	2020-02-29_133047
71	5000	3186	4	0	0	0	13	1660	8.05692	7.211082184270995	20.845642	0.0	13.0	978.0	3.6577437	3.5387142	18.730566	0.0	1810	1810	1810	0.84615386	20	56	125	177	246	4987	0	137	2020-02-29_133047
72	5000	3186	3	0	1	0	13	1660	8.05692	7.211082184270995	20.845642	0.0	13.0	978.0	3.6577437	3.5387142	18.730566	0.0	1811	1810	1810	0.84615386	20	56	125	177	246	4987	0	137	2020-02-29_133047
72	5000	3186	3	0	1	0	12	1661	7.9868503	7.527105053461114	20.845642	0.0	12.0	978.0	3.6577437	3.5387142	18.730566	0.0	1811	1810	1810	0.9166667	20	56	125	177	246	4988	0	137	2020-02-29_133047
72	5000	3186	2	0	2	0	12	1661	7.9868503	7.527105053461114	20.845642	0.0	12.0	978.0	3.6577437	3.5387142	18.730566	0.0	1812	1810	1810	0.9166667	20	56	125	177	246	4988	0	137	2020-02-29_133047
73	5000	3186	2	0	1	0	13	1661	8.277866	7.282640054327048	20.845642	0.0	13.0	978.0	3.6577437	3.5387142	18.730566	0.0	1812	1811	1811	1.0769231	20	56	125	177	246	4987	0	137	2020-02-29_133048
73	5000	3186	2	0	1	0	12	1661	8.967689	7.149118126323754	20.845642	0.0	12.0	978.0	3.6577437	3.5387142	18.730566	0.0	1812	1811	1811	1.1666666	20	56	125	177	246	4988	0	138	2020-02-29_133048
73	5000	3185	3	0	0	0	12	1662	9.03261	7.176292903727376	20.845642	0.0	12.0	978.0	3.6577437	3.5387142	18.730566	0.0	1812	1812	1812	1.3333334	20	56	125	177	246	4988	0	138	2020-02-29_133048
74	5000	3185	3	0	0	0	12	1662	9.03261	7.176292903727376	20.845642	0.0	12.0	978.0	3.6577437	3.5387142	18.730566	0.0	1812	1812	1812	1.3333334	20	56	125	177	246	4988	0	138	2020-02-29_133048
74	5000	3185	3	0	0	0	12	1662	9.03261	7.176292903727376	20.845642	0.0	12.0	978.0	3.6577437	3.5387142	18.730566	0.0	1812	1812	1812	1.3333334	20	56	125	177	246	4988	0	138	2020-02-29_133048
74	5000	3185	3	0	0	0	11	1663	7.958698	6.43628066283253	16.765053	0.0	11.0	978.0	3.6577437	3.5387142	18.730566	0.0	1812	1812	1812	1.3636364	20	56	125	177	246	4989	0	138	2020-02-29_133048
75	5000	3185	3	0	0	0	10	1664	7.30112	6.383069783771908	16.765053	0.0	10.0	978.0	3.6577437	3.5387142	18.730566	0.0	1812	1812	1812	1.2	20	56	125	177	246	4990	0	138	2020-02-29_133049
75	5000	3185	3	0	0	0	10	1664	7.30112	6.383069783771908	16.765053	0.0	10.0	978.0	3.6577437	3.5387142	18.730566	0.0	1812	1812	1812	1.2	20	56	125	177	246	4990	0	138	2020-02-29_133049
75	5000	3185	2	0	1	0	9	1665	8.112355	6.1994245815899935	16.765053	0.0	9.0	978.0	3.6577437	3.5387142	18.730566	0.0	1813	1812	1812	1.2222222	20	56	125	177	246	4991	0	138	2020-02-29_133049
76	5000	3185	2	0	1	0	9	1665	8.112355	6.1994245815899935	16.765053	0.0	9.0	978.0	3.6577437	3.5387142	18.730566	0.0	1813	1812	1812	1.2222222	20	56	125	177	246	4991	0	138	2020-02-29_133049
76	5000	3185	2	0	1	0	9	1665	8.112355	6.1994245815899935	16.765053	0.0	9.0	978.0	3.6577437	3.5387142	18.730566	0.0	1813	1812	1812	1.2222222	20	56	125	177	246	4991	0	138	2020-02-29_133049
76	5000	3185	2	0	0	0	8	1667	8.124767	6.569553907511618	16.765053	0.0	8.0	978.0	3.6577437	3.5387142	18.730566	0.0	1813	1813	1813	1.25	20	56	125	177	246	4992	0	138	2020-02-29_133049
77	5000	3184	3	0	0	0	8	1667	8.124767	6.569553907511618	16.765053	0.0	8.0	978.0	3.6577437	3.5387142	18.730566	0.0	1813	1813	1813	1.25	20	56	125	177	246	4992	0	138	2020-02-29_133049
77	5000	3184	2	0	1	0	7	1668	6.890441	6.011014682719478	14.823154	0.0	7.0	978.0	3.6577437	3.5387142	18.730566	0.0	1814	1813	1813	1.0	20	56	125	177	246	4993	0	138	2020-02-29_133049
77	5000	3184	2	0	1	0	7	1668	6.890441	6.011014682719478	14.823154	0.0	7.0	978.0	3.6577437	3.5387142	18.730566	0.0	1814	1813	1813	1.0	20	56	125	177	246	4993	0	138	2020-02-29_133050
78	5000	3184	2	0	0	0	8	1668	6.0291357	6.07497420442858	14.823154	0.0	8.0	978.0	3.6577437	3.5387142	18.730566	0.0	1814	1814	1814	0.875	20	56	125	177	246	4992	0	138	2020-02-29_133050
78	5000	3184	1	0	1	0	8	1668	6.0291357	6.07497420442858	14.823154	0.0	8.0	978.0	3.6577437	3.5387142	18.730566	0.0	1815	1814	1814	0.875	20	56	125	177	246	4992	0	138	2020-02-29_133050
78	5000	3184	1	0	1	0	8	1668	6.0291357	6.07497420442858	14.823154	0.0	8.0	978.0	3.6577437	3.5387142	18.730566	0.0	1815	1814	1814	0.875	20	56	125	177	246	4992	0	138	2020-02-29_133050
79	5000	3184	1	0	1	0	8	1668	6.0291357	6.07497420442858	14.823154	0.0	8.0	978.0	3.6577437	3.5387142	18.730566	0.0	1815	1814	1814	0.875	20	56	125	177	246	4992	0	138	2020-02-29_133050
79	5000	3184	1	0	0	0	9	1668	5.8558407	5.7063500887563166	14.823154	0.0	9.0	978.0	3.6577437	3.5387142	18.730566	0.0	1815	1815	1815	0.8888889	20	56	125	177	246	4991	0	138	2020-02-29_133050
79	5000	3184	1	0	0	0	9	1668	5.8558407	5.7063500887563166	14.823154	0.0	9.0	978.0	3.6577437	3.5387142	18.730566	0.0	1815	1815	1815	0.8888889	20	56	125	177	246	4991	0	138	2020-02-29_133050
80	5000	3184	1	0	0	0	9	1668	5.8558407	5.7063500887563166	14.823154	0.0	9.0	978.0	3.6577437	3.5387142	18.730566	0.0	1815	1815	1815	0.8888889	20	56	125	177	246	4991	0	138	2020-02-29_133051
80	5000	3184	1	0	0	0	9	1668	5.8558407	5.7063500887563166	14.823154	0.0	9.0	978.0	3.6577437	3.5387142	18.730566	0.0	1815	1815	1815	0.8888889	20	56	125	177	246	4991	0	138	2020-02-29_133051
80	5000	3184	1	0	0	0	9	1668	5.8558407	5.7063500887563166	14.823154	0.0	9.0	978.0	3.6577437	3.5387142	18.730566	0.0	1815	1815	1815	0.8888889	20	56	125	177	246	4991	0	138	2020-02-29_133051
81	5000	3184	1	0	0	0	9	1668	5.8558407	5.7063500887563166	14.823154	0.0	9.0	978.0	3.6577437	3.5387142	18.730566	0.0	1815	1815	1815	0.8888889	20	56	125	177	246	4991	0	138	2020-02-29_133051
81	5000	3184	1	0	0	0	8	1669	6.4982796	5.741864295219524	14.823154	0.0	8.0	978.0	3.6577437	3.5387142	18.730566	0.0	1815	1815	1815	1.0	20	56	125	177	246	4992	0	138	2020-02-29_133051
81	5000	3184	1	0	0	0	7	1670	7.012013	6.000047365637423	14.823154	0.0	7.0	978.0	3.6577437	3.5387142	18.730566	0.0	1815	1815	1815	1.1428572	20	56	125	177	246	4993	0	138	2020-02-29_133051
82	5000	3184	1	0	0	0	6	1671	5.710156	5.381830532823679	12.137989	0.0	6.0	978.0	3.6577437	3.5387142	18.730566	0.0	1815	1815	1815	1.3333334	20	56	125	177	246	4994	0	138	2020-02-29_133051
82	5000	3184	1	0	0	0	6	1671	5.710156	5.381830532823679	12.137989	0.0	6.0	978.0	3.6577437	3.5387142	18.730566	0.0	1815	1815	1815	1.3333334	20	56	125	177	246	4994	0	138	2020-02-29_133051
82	5000	3184	0	0	1	0	6	1671	5.710156	5.381830532823679	12.137989	0.0	6.0	978.0	3.6577437	3.5387142	18.730566	0.0	1816	1815	1815	1.3333334	20	56	125	177	246	4994	0	138	2020-02-29_133052
83	5000	3183	1	0	1	0	6	1671	5.710156	5.381830532823679	12.137989	0.0	6.0	978.0	3.6577437	3.5387142	18.730566	0.0	1816	1815	1815	1.3333334	20	56	125	177	246	4994	0	138	2020-02-29_133052
83	5000	3183	0	0	2	0	6	1671	5.710156	5.381830532823679	12.137989	0.0	6.0	978.0	3.6577437	3.5387142	18.730566	0.0	1817	1815	1815	1.3333334	20	56	125	177	246	4994	0	138	2020-02-29_133052
83	5000	3183	0	0	1	0	7	1671	6.5143633	5.353876702240896	12.137989	0.0	7.0	978.0	3.6577437	3.5387142	18.730566	0.0	1817	1816	1816	1.2857143	20	56	125	177	246	4993	0	138	2020-02-29_133052
84	5000	3183	0	0	0	0	8	1671	5.700068	5.46568884051615	12.137989	0.0	8.0	978.0	3.6577437	3.5387142	18.730566	0.0	1817	1817	1817	1.125	20	56	125	177	246	4992	0	138	2020-02-29_133052
84	5000	3183	0	0	0	0	8	1671	5.700068	5.46568884051615	12.137989	0.0	8.0	978.0	3.6577437	3.5387142	18.730566	0.0	1817	1817	1817	1.125	20	56	125	177	246	4992	0	138	2020-02-29_133052
84	5000	3183	0	0	0	0	8	1671	5.700068	5.46568884051615	12.137989	0.0	8.0	978.0	3.6577437	3.5387142	18.730566	0.0	1817	1817	1817	1.125	20	56	125	177	246	4992	0	138	2020-02-29_133052
85	5000	3183	0	0	0	0	7	1671	4.780365	5.192117313687806	11.770058	0.0	7.0	978.0	3.6577437	3.5387142	18.730566	0.0	1817	1817	1817	0.85714287	20	56	125	177	246	4993	0	139	2020-02-29_133053
85	5000	3183	0	0	0	0	7	1671	4.780365	5.192117313687806	11.770058	0.0	7.0	978.0	3.6577437	3.5387142	18.730566	0.0	1817	1817	1817	0.85714287	20	56	125	177	246	4993	0	139	2020-02-29_133053
85	5000	3183	0	0	0	0	7	1671	4.780365	5.192117313687806	11.770058	0.0	7.0	978.0	3.6577437	3.5387142	18.730566	0.0	1817	1817	1817	0.85714287	20	56	125	177	246	4993	0	139	2020-02-29_133053
86	5000	3183	0	0	0	0	6	1672	5.5770926	5.197844520735798	11.770058	0.0	6.0	978.0	3.6577437	3.5387142	18.730566	0.0	1817	1817	1817	0.8333333	20	56	125	177	246	4994	0	139	2020-02-29_133053
86	5000	3183	0	0	0	0	6	1672	5.5770926	5.197844520735798	11.770058	0.0	6.0	978.0	3.6577437	3.5387142	18.730566	0.0	1817	1817	1817	0.8333333	20	56	125	177	246	4994	0	139	2020-02-29_133053
86	5000	3183	0	0	0	0	6	1672	5.5770926	5.197844520735798	11.770058	0.0	6.0	978.0	3.6577437	3.5387142	18.730566	0.0	1817	1817	1817	0.8333333	20	56	125	177	246	4994	0	139	2020-02-29_133053
87	5000	3183	0	0	0	0	6	1672	5.5770926	5.197844520735798	11.770058	0.0	6.0	978.0	3.6577437	3.5387142	18.730566	0.0	1817	1817	1817	0.8333333	20	56	125	177	246	4994	0	139	2020-02-29_133053
87	5000	3183	0	0	0	0	6	1672	5.5770926	5.197844520735798	11.770058	0.0	6.0	978.0	3.6577437	3.5387142	18.730566	0.0	1817	1817	1817	0.8333333	20	56	125	177	246	4994	0	139	2020-02-29_133053
87	5000	3183	0	0	0	0	6	1672	5.5770926	5.197844520735798	11.770058	0.0	6.0	978.0	3.6577437	3.5387142	18.730566	0.0	1817	1817	1817	0.8333333	20	56	125	177	246	4994	0	139	2020-02-29_133054
88	5000	3183	0	0	0	0	6	1672	5.5770926	5.197844520735798	11.770058	0.0	6.0	978.0	3.6577437	3.5387142	18.730566	0.0	1817	1817	1817	0.8333333	20	56	125	177	246	4994	0	139	2020-02-29_133054
88	5000	3183	0	0	0	0	5	1673	4.3384995	4.718701292885521	11.339607	0.0	5.0	978.0	3.6577437	3.5387142	18.730566	0.0	1817	1817	1817	0.4	20	56	125	177	246	4995	0	139	2020-02-29_133054
88	5000	3183	0	0	0	0	5	1673	4.3384995	4.718701292885521	11.339607	0.0	5.0	978.0	3.6577437	3.5387142	18.730566	0.0	1817	1817	1817	0.4	20	56	125	177	246	4995	0	139	2020-02-29_133054
89	5000	3183	0	0	0	0	5	1673	4.3384995	4.718701292885521	11.339607	0.0	5.0	978.0	3.6577437	3.5387142	18.730566	0.0	1817	1817	1817	0.4	20	56	125	177	246	4995	0	139	2020-02-29_133054
89	5000	3183	0	0	0	0	5	1673	4.3384995	4.718701292885521	11.339607	0.0	5.0	978.0	3.6577437	3.5387142	18.730566	0.0	1817	1817	1817	0.4	20	56	125	177	246	4995	0	139	2020-02-29_133054
89	5000	3183	0	0	0	0	5	1673	4.3384995	4.718701292885521	11.339607	0.0	5.0	978.0	3.6577437	3.5387142	18.730566	0.0	1817	1817	1817	0.4	20	56	125	177	246	4995	0	139	2020-02-29_133054
90	5000	3183	0	0	0	0	5	1673	4.3384995	4.718701292885521	11.339607	0.0	5.0	978.0	3.6577437	3.5387142	18.730566	0.0	1817	1817	1817	0.4	20	56	125	177	246	4995	0	139	2020-02-29_133054
90	5000	3183	0	0	0	0	5	1673	4.3384995	4.718701292885521	11.339607	0.0	5.0	978.0	3.6577437	3.5387142	18.730566	0.0	1817	1817	1817	0.4	20	56	125	177	246	4995	0	139	2020-02-29_133055
90	5000	3183	0	0	0	0	4	1674	5.4231243	4.673911170843383	11.339607	0.0	4.0	978.0	3.6577437	3.5387142	18.730566	0.0	1817	1817	1817	0.5	20	56	125	177	246	4996	0	139	2020-02-29_133055
91	5000	3183	0	0	0	0	3	1675	5.2696967	5.7119987952394045	11.339607	0.0	3.0	978.0	3.6577437	3.5387142	18.730566	0.0	1817	1817	1817	0.6666667	20	56	125	177	246	4997	0	139	2020-02-29_133055
91	5000	3183	0	0	0	0	3	1675	5.2696967	5.7119987952394045	11.339607	0.0	3.0	978.0	3.6577437	3.5387142	18.730566	0.0	1817	1817	1817	0.6666667	20	56	125	177	246	4997	0	139	2020-02-29_133055
91	5000	3183	0	0	0	0	3	1675	5.2696967	5.7119987952394045	11.339607	0.0	3.0	978.0	3.6577437	3.5387142	18.730566	0.0	1817	1817	1817	0.6666667	20	56	125	177	246	4997	0	139	2020-02-29_133055
92	5000	3183	0	0	0	0	3	1675	5.2696967	5.7119987952394045	11.339607	0.0	3.0	978.0	3.6577437	3.5387142	18.730566	0.0	1817	1817	1817	0.6666667	20	56	125	177	246	4997	0	139	2020-02-29_133055
92	5000	3183	0	0	0	0	3	1675	5.2696967	5.7119987952394045	11.339607	0.0	3.0	978.0	3.6577437	3.5387142	18.730566	0.0	1817	1817	1817	0.6666667	20	56	125	177	246	4997	0	139	2020-02-29_133055
92	5000	3183	0	0	0	0	3	1675	5.2696967	5.7119987952394045	11.339607	0.0	3.0	978.0	3.6577437	3.5387142	18.730566	0.0	1817	1817	1817	0.6666667	20	56	125	177	246	4997	0	139	2020-02-29_133055
93	5000	3183	0	0	0	0	3	1675	5.2696967	5.7119987952394045	11.339607	0.0	3.0	978.0	3.6577437	3.5387142	18.730566	0.0	1817	1817	1817	0.6666667	20	56	125	177	246	4997	0	139	2020-02-29_133056
93	5000	3183	0	0	0	0	3	1675	5.2696967	5.7119987952394045	11.339607	0.0	3.0	978.0	3.6577437	3.5387142	18.730566	0.0	1817	1817	1817	0.6666667	20	56	125	177	246	4997	0	139	2020-02-29_133056
93	5000	3183	0	0	0	0	3	1675	5.2696967	5.7119987952394045	11.339607	0.0	3.0	978.0	3.6577437	3.5387142	18.730566	0.0	1817	1817	1817	0.6666667	20	56	125	177	246	4997	0	139	2020-02-29_133056
94	5000	3183	0	0	0	0	3	1675	5.2696967	5.7119987952394045	11.339607	0.0	3.0	978.0	3.6577437	3.5387142	18.730566	0.0	1817	1817	1817	0.6666667	20	56	125	177	246	4997	0	139	2020-02-29_133056
94	5000	3183	0	0	0	0	3	1675	5.2696967	5.7119987952394045	11.339607	0.0	3.0	978.0	3.6577437	3.5387142	18.730566	0.0	1817	1817	1817	0.6666667	20	56	125	177	246	4997	0	139	2020-02-29_133056
94	5000	3183	0	0	0	0	3	1675	5.2696967	5.7119987952394045	11.339607	0.0	3.0	978.0	3.6577437	3.5387142	18.730566	0.0	1817	1817	1817	0.6666667	20	56	125	177	246	4997	0	139	2020-02-29_133056
95	5000	3183	0	0	0	0	3	1675	5.2696967	5.7119987952394045	11.339607	0.0	3.0	978.0	3.6577437	3.5387142	18.730566	0.0	1817	1817	1817	0.6666667	20	56	125	177	246	4997	0	139	2020-02-29_133056
95	5000	3183	0	0	0	0	3	1675	5.2696967	5.7119987952394045	11.339607	0.0	3.0	978.0	3.6577437	3.5387142	18.730566	0.0	1817	1817	1817	0.6666667	20	56	125	177	246	4997	0	139	2020-02-29_133056
95	5000	3183	0	0	0	0	3	1675	5.2696967	5.7119987952394045	11.339607	0.0	3.0	978.0	3.6577437	3.5387142	18.730566	0.0	1817	1817	1817	0.6666667	20	56	125	177	246	4997	0	139	2020-02-29_133057
96	5000	3183	0	0	0	0	2	1676	5.6698036	8.018312951633407	11.339607	0.0	2.0	978.0	3.6577437	3.5387142	18.730566	0.0	1817	1817	1817	0.5	20	56	125	177	246	4998	0	139	2020-02-29_133057
96	5000	3183	0	0	0	0	2	1676	5.6698036	8.018312951633407	11.339607	0.0	2.0	978.0	3.6577437	3.5387142	18.730566	0.0	1817	1817	1817	0.5	20	56	125	177	246	4998	0	139	2020-02-29_133057
96	5000	3183	0	0	0	0	2	1676	5.6698036	8.018312951633407	11.339607	0.0	2.0	978.0	3.6577437	3.5387142	18.730566	0.0	1817	1817	1817	0.5	20	56	125	177	246	4998	0	139	2020-02-29_133057
97	5000	3183	0	0	0	0	2	1676	5.6698036	8.018312951633407	11.339607	0.0	2.0	978.0	3.6577437	3.5387142	18.730566	0.0	1817	1817	1817	0.5	20	56	125	177	246	4998	0	139	2020-02-29_133057
97	5000	3183	0	0	0	0	1	1677	0.0	NaN	0.0	0.0	1.0	978.0	3.6577437	3.5387142	18.730566	0.0	1817	1817	1817	0.0	20	56	125	177	246	4999	0	139	2020-02-29_133057
97	5000	3183	0	0	0	0	1	1677	0.0	NaN	0.0	0.0	1.0	978.0	3.6577437	3.5387142	18.730566	0.0	1817	1817	1817	0.0	20	56	125	177	246	4999	0	139	2020-02-29_133057
98	5000	3183	0	0	0	0	1	1677	0.0	NaN	0.0	0.0	1.0	978.0	3.6577437	3.5387142	18.730566	0.0	1817	1817	1817	0.0	20	56	125	177	246	4999	0	139	2020-02-29_133057
98	5000	3183	0	0	0	0	0	1678	NaN	-0.0	9999.0	9999.0	0.0	978.0	3.6577437	3.5387142	18.730566	0.0	1817	1817	1817	0.0	20	56	125	177	246	5000	0	139	2020-02-29_133058
98	5000	3183	0	0	0	0	0	1678	NaN	-0.0	9999.0	9999.0	0.0	978.0	3.6577437	3.5387142	18.730566	0.0	1817	1817	1817	0.0	20	56	125	177	246	5000	0	139	2020-02-29_133058
99	5000	3183	0	0	0	0	0	1678	NaN	-0.0	9999.0	9999.0	0.0	978.0	3.6577437	3.5387142	18.730566	0.0	1817	1817	1817	0.0	20	56	125	177	246	5000	0	139	2020-02-29_133058
99	5000	3183	0	0	0	0	0	1678	NaN	-0.0	9999.0	9999.0	0.0	978.0	3.6577437	3.5387142	18.730566	0.0	1817	1817	1817	0.0	20	56	125	177	246	5000	0	139	2020-02-29_133058
99	5000	3183	0	0	0	0	0	1678	NaN	-0.0	9999.0	9999.0	0.0	978.0	3.6577437	3.5387142	18.730566	0.0	1817	1817	1817	0.0	20	56	125	177	246	5000	0	139	2020-02-29_133058
100	5000	3183	0	0	0	0	0	1678	NaN	-0.0	9999.0	9999.0	0.0	978.0	3.6577437	3.5387142	18.730566	0.0	1817	1817	1817	0.0	20	56	125	177	246	5000	0	139	2020-02-29_133058
100	5000	3183	0	0	0	0	0	1678	NaN	-0.0	9999.0	9999.0	0.0	978.0	3.6577437	3.5387142	18.730566	0.0	1817	1817	1817	0.0	20	56	125	177	246	5000	0	139	2020-02-29_133058
100	5000	3183	0	0	0	0	0	1678	NaN	-0.0	9999.0	9999.0	0.0	978.0	3.6577437	3.5387142	18.730566	0.0	1817	1817	1817	0.0	20	56	125	177	246	5000	0	139	2020-02-29_133058
101	5000	3183	0	0	0	0	0	1678	NaN	-0.0	9999.0	9999.0	0.0	978.0	3.6577437	3.5387142	18.730566	0.0	1817	1817	1817	0.0	20	56	125	177	246	5000	0	139	2020-02-29_133059
101	5000	3183	0	0	0	0	0	1678	NaN	-0.0	9999.0	9999.0	0.0	978.0	3.6577437	3.5387142	18.730566	0.0	1817	1817	1817	0.0	20	56	125	177	246	5000	0	139	2020-02-29_133059
101	5000	3183	0	0	0	0	0	1678	NaN	-0.0	9999.0	9999.0	0.0	978.0	3.6577437	3.5387142	18.730566	0.0	1817	1817	1817	0.0	20	56	125	177	246	5000	0	139	2020-02-29_133059
102	5000	3183	0	0	0	0	0	1678	NaN	-0.0	9999.0	9999.0	0.0	978.0	3.6577437	3.5387142	18.730566	0.0	1817	1817	1817	0.0	20	56	125	177	246	5000	0	139	2020-02-29_133059
102	5000	3183	0	0	0	0	0	1678	NaN	-0.0	9999.0	9999.0	0.0	978.0	3.6577437	3.5387142	18.730566	0.0	1817	1817	1817	0.0	20	56	125	177	246	5000	0	139	2020-02-29_133059
102	5000	3183	0	0	0	0	0	1678	NaN	-0.0	9999.0	9999.0	0.0	978.0	3.6577437	3.5387142	18.730566	0.0	1817	1817	1817	0.0	20	56	125	177	246	5000	0	139	2020-02-29_133059
103	5000	3183	0	0	0	0	0	1678	NaN	-0.0	9999.0	9999.0	0.0	978.0	3.6577437	3.5387142	18.730566	0.0	1817	1817	1817	0.0	20	56	125	177	246	5000	0	139	2020-02-29_133059
103	5000	3183	0	0	0	0	0	1678	NaN	-0.0	9999.0	9999.0	0.0	978.0	3.6577437	3.5387142	18.730566	0.0	1817	1817	1817	0.0	20	56	125	177	246	5000	0	139	2020-02-29_133059
103	5000	3183	0	0	0	0	0	1678	NaN	-0.0	9999.0	9999.0	0.0	978.0	3.6577437	3.5387142	18.730566	0.0	1817	1817	1817	0.0	20	56	125	177	246	5000	0	139	2020-02-29_133100
104	5000	3183	0	0	0	0	0	1678	NaN	-0.0	9999.0	9999.0	0.0	978.0	3.6577437	3.5387142	18.730566	0.0	1817	1817	1817	0.0	20	56	125	177	246	5000	0	139	2020-02-29_133100
104	5000	3183	0	0	0	0	0	1678	NaN	-0.0	9999.0	9999.0	0.0	978.0	3.6577437	3.5387142	18.730566	0.0	1817	1817	1817	0.0	20	56	125	177	246	5000	0	139	2020-02-29_133100
104	5000	3183	0	0	0	0	0	1678	NaN	-0.0	9999.0	9999.0	0.0	978.0	3.6577437	3.5387142	18.730566	0.0	1817	1817	1817	0.0	20	56	125	177	246	5000	0	139	2020-02-29_133100
105	5000	3183	0	0	0	0	0	1678	NaN	-0.0	9999.0	9999.0	0.0	978.0	3.6577437	3.5387142	18.730566	0.0	1817	1817	1817	0.0	20	56	125	177	246	5000	0	139	2020-02-29_133100
105	5000	3183	0	0	0	0	0	1678	NaN	-0.0	9999.0	9999.0	0.0	978.0	3.6577437	3.5387142	18.730566	0.0	1817	1817	1817	0.0	20	56	125	177	246	5000	0	139	2020-02-29_133100
105	5000	3183	0	0	0	0	0	1678	NaN	-0.0	9999.0	9999.0	0.0	978.0	3.6577437	3.5387142	18.730566	0.0	1817	1817	1817	0.0	20	56	125	177	246	5000	0	139	2020-02-29_133100
106	5000	3183	0	0	0	0	0	1678	NaN	-0.0	9999.0	9999.0	0.0	978.0	3.6577437	3.5387142	18.730566	0.0	1817	1817	1817	0.0	20	56	125	177	246	5000	0	139	2020-02-29_133100
106	5000	3183	0	0	0	0	0	1678	NaN	-0.0	9999.0	9999.0	0.0	978.0	3.6577437	3.5387142	18.730566	0.0	1817	1817	1817	0.0	20	56	125	177	246	5000	0	139	2020-02-29_133101
106	5000	3183	0	0	0	0	0	1678	NaN	-0.0	9999.0	9999.0	0.0	978.0	3.6577437	3.5387142	18.730566	0.0	1817	1817	1817	0.0	20	56	125	177	246	5000	0	139	2020-02-29_133101
107	5000	3183	0	0	0	0	0	1678	NaN	-0.0	9999.0	9999.0	0.0	978.0	3.6577437	3.5387142	18.730566	0.0	1817	1817	1817	0.0	20	56	125	177	246	5000	0	139	2020-02-29_133101
107	5000	3183	0	0	0	0	0	1678	NaN	-0.0	9999.0	9999.0	0.0	978.0	3.6577437	3.5387142	18.730566	0.0	1817	1817	1817	0.0	20	56	125	177	246	5000	0	139	2020-02-29_133101
107	5000	3183	0	0	0	0	0	1678	NaN	-0.0	9999.0	9999.0	0.0	978.0	3.6577437	3.5387142	18.730566	0.0	1817	1817	1817	0.0	20	56	125	177	246	5000	0	139	2020-02-29_133101
108	5000	3183	0	0	0	0	0	1678	NaN	-0.0	9999.0	9999.0	0.0	978.0	3.6577437	3.5387142	18.730566	0.0	1817	1817	1817	0.0	20	56	125	177	246	5000	0	139	2020-02-29_133101
108	5000	3183	0	0	0	0	0	1678	NaN	-0.0	9999.0	9999.0	0.0	978.0	3.6577437	3.5387142	18.730566	0.0	1817	1817	1817	0.0	20	56	125	177	246	5000	0	139	2020-02-29_133101
108	5000	3183	0	0	0	0	0	1678	NaN	-0.0	9999.0	9999.0	0.0	978.0	3.6577437	3.5387142	18.730566	0.0	1817	1817	1817	0.0	20	56	125	177	246	5000	0	139	2020-02-29_133101
109	5000	3183	0	0	0	0	0	1678	NaN	-0.0	9999.0	9999.0	0.0	978.0	3.6577437	3.5387142	18.730566	0.0	1817	1817	1817	0.0	20	56	125	177	246	5000	0	139	2020-02-29_133102
109	5000	3183	0	0	0	0	0	1678	NaN	-0.0	9999.0	9999.0	0.0	978.0	3.6577437	3.5387142	18.730566	0.0	1817	1817	1817	0.0	20	56	125	177	246	5000	0	139	2020-02-29_133102
109	5000	3183	0	0	0	0	0	1678	NaN	-0.0	9999.0	9999.0	0.0	978.0	3.6577437	3.5387142	18.730566	0.0	1817	1817	1817	0.0	20	56	125	177	246	5000	0	139	2020-02-29_133102
110	5000	3183	0	0	0	0	0	1678	NaN	-0.0	9999.0	9999.0	0.0	978.0	3.6577437	3.5387142	18.730566	0.0	1817	1817	1817	0.0	20	56	125	177	246	5000	0	139	2020-02-29_133102
110	5000	3183	0	0	0	0	0	1678	NaN	-0.0	9999.0	9999.0	0.0	978.0	3.6577437	3.5387142	18.730566	0.0	1817	1817	1817	0.0	20	56	125	177	246	5000	0	139	2020-02-29_133102
110	5000	3183	0	0	0	0	0	1678	NaN	-0.0	9999.0	9999.0	0.0	978.0	3.6577437	3.5387142	18.730566	0.0	1817	1817	1817	0.0	20	56	125	177	246	5000	0	139	2020-02-29_133102
111	5000	3183	0	0	0	0	0	1678	NaN	-0.0	9999.0	9999.0	0.0	978.0	3.6577437	3.5387142	18.730566	0.0	1817	1817	1817	0.0	20	56	125	177	246	5000	0	139	2020-02-29_133102
111	5000	3183	0	0	0	0	0	1678	NaN	-0.0	9999.0	9999.0	0.0	978.0	3.6577437	3.5387142	18.730566	0.0	1817	1817	1817	0.0	20	56	125	177	246	5000	0	139	2020-02-29_133102
111	5000	3183	0	0	0	0	0	1678	NaN	-0.0	9999.0	9999.0	0.0	978.0	3.6577437	3.5387142	18.730566	0.0	1817	1817	1817	0.0	20	56	125	177	246	5000	0	139	2020-02-29_133103
112	5000	3183	0	0	0	0	0	1678	NaN	-0.0	9999.0	9999.0	0.0	978.0	3.6577437	3.5387142	18.730566	0.0	1817	1817	1817	0.0	20	56	125	177	246	5000	0	139	2020-02-29_133103
112	5000	3183	0	0	0	0	0	1678	NaN	-0.0	9999.0	9999.0	0.0	978.0	3.6577437	3.5387142	18.730566	0.0	1817	1817	1817	0.0	20	56	125	177	246	5000	0	139	2020-02-29_133103
112	5000	3183	0	0	0	0	0	1678	NaN	-0.0	9999.0	9999.0	0.0	978.0	3.6577437	3.5387142	18.730566	0.0	1817	1817	1817	0.0	20	56	125	177	246	5000	0	139	2020-02-29_133103
113	5000	3183	0	0	0	0	0	1678	NaN	-0.0	9999.0	9999.0	0.0	978.0	3.6577437	3.5387142	18.730566	0.0	1817	1817	1817	0.0	20	56	125	177	246	5000	0	139	2020-02-29_133103
113	5000	3183	0	0	0	0	0	1678	NaN	-0.0	9999.0	9999.0	0.0	978.0	3.6577437	3.5387142	18.730566	0.0	1817	1817	1817	0.0	20	56	125	177	246	5000	0	139	2020-02-29_133103
113	5000	3183	0	0	0	0	0	1678	NaN	-0.0	9999.0	9999.0	0.0	978.0	3.6577437	3.5387142	18.730566	0.0	1817	1817	1817	0.0	20	56	125	177	246	5000	0	139	2020-02-29_133103
114	5000	3183	0	0	0	0	0	1678	NaN	-0.0	9999.0	9999.0	0.0	978.0	3.6577437	3.5387142	18.730566	0.0	1817	1817	1817	0.0	20	56	125	177	246	5000	0	139	2020-02-29_133103
114	5000	3183	0	0	0	0	0	1678	NaN	-0.0	9999.0	9999.0	0.0	978.0	3.6577437	3.5387142	18.730566	0.0	1817	1817	1817	0.0	20	56	125	177	246	5000	0	139	2020-02-29_133104
114	5000	3183	0	0	0	0	0	1678	NaN	-0.0	9999.0	9999.0	0.0	978.0	3.6577437	3.5387142	18.730566	0.0	1817	1817	1817	0.0	20	56	125	177	246	5000	0	139	2020-02-29_133104
115	5000	3183	0	0	0	0	0	1678	NaN	-0.0	9999.0	9999.0	0.0	978.0	3.6577437	3.5387142	18.730566	0.0	1817	1817	1817	0.0	20	56	125	177	246	5000	0	139	2020-02-29_133104
115	5000	3183	0	0	0	0	0	1678	NaN	-0.0	9999.0	9999.0	0.0	978.0	3.6577437	3.5387142	18.730566	0.0	1817	1817	1817	0.0	20	56	125	177	246	5000	0	139	2020-02-29_133104
115	5000	3183	0	0	0	0	0	1678	NaN	-0.0	9999.0	9999.0	0.0	978.0	3.6577437	3.5387142	18.730566	0.0	1817	1817	1817	0.0	20	56	125	177	246	5000	0	139	2020-02-29_133104
116	5000	3183	0	0	0	0	0	1678	NaN	-0.0	9999.0	9999.0	0.0	978.0	3.6577437	3.5387142	18.730566	0.0	1817	1817	1817	0.0	20	56	125	177	246	5000	0	139	2020-02-29_133104
116	5000	3183	0	0	0	0	0	1678	NaN	-0.0	9999.0	9999.0	0.0	978.0	3.6577437	3.5387142	18.730566	0.0	1817	1817	1817	0.0	20	56	125	177	246	5000	0	139	2020-02-29_133104
116	5000	3183	0	0	0	0	0	1678	NaN	-0.0	9999.0	9999.0	0.0	978.0	3.6577437	3.5387142	18.730566	0.0	1817	1817	1817	0.0	20	56	125	177	246	5000	0	139	2020-02-29_133105
117	5000	3183	0	0	0	0	0	1678	NaN	-0.0	9999.0	9999.0	0.0	978.0	3.6577437	3.5387142	18.730566	0.0	1817	1817	1817	0.0	20	56	125	177	246	5000	0	139	2020-02-29_133105
117	5000	3183	0	0	0	0	0	1678	NaN	-0.0	9999.0	9999.0	0.0	978.0	3.6577437	3.5387142	18.730566	0.0	1817	1817	1817	0.0	20	56	125	177	246	5000	0	139	2020-02-29_133105
117	5000	3183	0	0	0	0	0	1678	NaN	-0.0	9999.0	9999.0	0.0	978.0	3.6577437	3.5387142	18.730566	0.0	1817	1817	1817	0.0	20	56	125	177	246	5000	0	139	2020-02-29_133105
118	5000	3183	0	0	0	0	0	1678	NaN	-0.0	9999.0	9999.0	0.0	978.0	3.6577437	3.5387142	18.730566	0.0	1817	1817	1817	0.0	20	56	125	177	246	5000	0	139	2020-02-29_133105
118	5000	3183	0	0	0	0	0	1678	NaN	-0.0	9999.0	9999.0	0.0	978.0	3.6577437	3.5387142	18.730566	0.0	1817	1817	1817	0.0	20	56	125	177	246	5000	0	139	2020-02-29_133105
118	5000	3183	0	0	0	0	0	1678	NaN	-0.0	9999.0	9999.0	0.0	978.0	3.6577437	3.5387142	18.730566	0.0	1817	1817	1817	0.0	20	56	125	177	246	5000	0	139	2020-02-29_133105
119	5000	3183	0	0	0	0	0	1678	NaN	-0.0	9999.0	9999.0	0.0	978.0	3.6577437	3.5387142	18.730566	0.0	1817	1817	1817	0.0	20	56	125	177	246	5000	0	139	2020-02-29_133105
119	5000	3183	0	0	0	0	0	1678	NaN	-0.0	9999.0	9999.0	0.0	978.0	3.6577437	3.5387142	18.730566	0.0	1817	1817	1817	0.0	20	56	125	177	246	5000	0	139	2020-02-29_133106
119	5000	3183	0	0	0	0	0	1678	NaN	-0.0	9999.0	9999.0	0.0	978.0	3.6577437	3.5387142	18.730566	0.0	1817	1817	1817	0.0	20	56	125	177	246	5000	0	139	2020-02-29_133106
120	5000	3183	0	0	0	0	0	1678	NaN	-0.0	9999.0	9999.0	0.0	978.0	3.6577437	3.5387142	18.730566	0.0	1817	1817	1817	0.0	20	56	125	177	246	5000	0	139	2020-02-29_133106
120	5000	3183	0	0	0	0	0	1678	NaN	-0.0	9999.0	9999.0	0.0	978.0	3.6577437	3.5387142	18.730566	0.0	1817	1817	1817	0.0	20	56	125	177	246	5000	0	139	2020-02-29_133106
