# Supplementary material for: Discrete simulation analysis of COVID-19 and prediction of isolation bed numbers
Source: PeerJ. 2021 Jun 23;9:e11629. doi: 10.7717/peerj.11629 (PMC8234972; doi:10.7717/peerj.11629)
Supplement: Supplemental Information 3 [file peerj-09-11629-s003.zip › raw_data/Incubation period_output_2020-02-29_133115.csv]

worldTime(Day)	CITY_PERSON_SIZE	NORMAL	SHADOW	SUPER	CONFIRMED	DIAGNOSIS	FREEZE	CURED	shadow_average	shadow_std	shadow_max	shadow_min	real_countTmp	max_count	count_shadow_average	count_shadow_std	count_shadow_max	count_shadow_min	sum_confirmed_mark	sum_diagnosis_mark	sum_freeze_mark	r0	G1num	G2num	G3Num	G4Num	G5Num	BED_CanUse	BED_Need	DEATH	recordTime
0	5000	4972	28	0	0	0	0	0	NaN	-0.0	9999.0	9999.0	0.0	0.0	NaN	-0.0	9999.0	9999.0	0	0	0	0.0	0	0	0	0	0	5000	0	0	2020-02-29_133116
0	5000	4963	22	0	15	0	0	0	NaN	-0.0	9999.0	9999.0	0.0	0.0	NaN	-0.0	9999.0	9999.0	15	0	0	0.0	0	0	0	0	0	5000	0	0	2020-02-29_133116
0	5000	4959	22	0	19	0	0	0	NaN	-0.0	9999.0	9999.0	0.0	0.0	NaN	-0.0	9999.0	9999.0	19	0	0	0.0	0	0	0	0	0	5000	0	0	2020-02-29_133117
1	5000	4951	29	0	5	0	15	0	0.0	0.0	0.0	0.0	15.0	15.0	0.0	0.0	0.0	0.0	20	15	15	0.8666667	11	3	1	0	0	4985	0	0	2020-02-29_133117
1	5000	4948	27	0	7	0	18	0	0.0	0.0	0.0	0.0	18.0	18.0	0.0	0.0	0.0	0.0	25	18	18	0.7777778	11	4	2	1	0	4982	0	0	2020-02-29_133117
1	5000	4942	33	0	6	0	19	0	0.005352003	0.023328838437206244	0.10168806	0.0	19.0	19.0	0.005352003	0.023328839	0.10168806	0.0	25	19	19	0.7894737	11	4	3	1	0	4981	0	0	2020-02-29_133117
2	5000	4936	38	0	4	0	22	0	0.04047388	0.16852406812658347	0.7887373	0.0	22.0	22.0	0.04047388	0.16852407	0.7887373	0.0	26	22	22	0.72727275	12	5	3	1	0	4978	0	0	2020-02-29_133118
2	5000	4924	48	0	3	0	25	0	0.10288915	0.25803495693142786	0.80695426	0.0	25.0	25.0	0.10288915	0.25803494	0.80695426	0.0	28	25	25	0.76	12	6	4	1	0	4975	0	0	2020-02-29_133118
2	5000	4919	48	0	7	0	26	0	0.09893187	0.2536256413317713	0.80695426	0.0	26.0	26.0	0.09893187	0.25362563	0.80695426	0.0	33	26	26	0.7307692	12	6	5	1	0	4974	0	0	2020-02-29_133118
3	5000	4914	49	0	9	0	28	0	0.09186531	0.24542665892861512	0.80695426	0.0	28.0	28.0	0.09186531	0.24542665	0.80695426	0.0	37	28	28	0.75	12	6	5	1	0	4972	0	0	2020-02-29_133118
3	5000	4904	57	0	7	0	32	0	0.080382146	0.23111663690840634	0.80695426	0.0	32.0	32.0	0.080382146	0.23111664	0.80695426	0.0	39	32	32	0.6875	12	6	7	2	1	4968	0	0	2020-02-29_133118
3	5000	4896	57	0	11	0	36	0	0.13898	0.44967540252827864	2.431052	0.0	36.0	36.0	0.13898	0.4496754	2.431052	0.0	47	36	36	0.6666667	12	7	8	3	1	4964	0	0	2020-02-29_133118
4	5000	4886	62	0	13	0	39	0	0.17653048	0.5154706550556003	2.431052	0.0	39.0	39.0	0.17653048	0.5154707	2.431052	0.0	52	39	39	0.6923077	12	8	10	3	1	4961	0	0	2020-02-29_133119
4	5000	4877	66	0	11	0	46	0	0.14966714	0.4780032002758887	2.431052	0.0	46.0	46.0	0.14966714	0.4780032	2.431052	0.0	57	46	46	0.6086956	12	9	13	5	2	4954	0	0	2020-02-29_133119
4	5000	4868	68	0	16	0	48	0	0.19586714	0.579908789376966	2.5169334	0.0	48.0	48.0	0.19586714	0.5799088	2.5169334	0.0	64	48	48	0.6458333	12	9	13	6	2	4952	0	0	2020-02-29_133119
5	5000	4855	75	0	16	0	54	0	0.40450513	0.9652360126476838	3.9131348	0.0	54.0	54.0	0.40450513	0.965236	3.9131348	0.0	70	54	54	0.8333333	13	10	15	7	3	4946	0	0	2020-02-29_133119
5	5000	4843	75	0	23	0	59	0	0.53249204	1.1365609600233963	4.1665945	0.0	59.0	59.0	0.53249204	1.1365609	4.1665945	0.0	82	59	59	0.88135594	14	11	15	8	4	4941	0	0	2020-02-29_133119
5	5000	4831	84	0	18	0	67	0	0.6769586	1.2374071471703836	4.1665945	0.0	67.0	67.0	0.6769586	1.2374071	4.1665945	0.0	85	67	67	0.8955224	14	13	18	8	6	4933	0	0	2020-02-29_133119
6	5000	4813	97	0	14	0	76	0	0.6897143	1.2548821475253589	4.1665945	0.0	76.0	76.0	0.6897143	1.2548821	4.1665945	0.0	90	76	76	0.8684211	14	14	21	11	6	4924	0	0	2020-02-29_133120
6	5000	4799	99	0	18	0	84	0	0.7559369	1.3159085926295142	4.9617195	0.0	84.0	84.0	0.7559369	1.3159086	4.9617195	0.0	102	84	84	0.9166667	14	15	24	12	6	4916	0	0	2020-02-29_133120
6	5000	4780	104	0	29	0	87	0	0.7942096	1.3984232214513068	5.5975385	0.0	87.0	87.0	0.7942096	1.3984232	5.5975385	0.0	116	87	87	0.8965517	15	15	25	12	6	4913	0	0	2020-02-29_133120
7	5000	4761	109	0	35	0	95	0	0.855411	1.4872576379879647	5.5975385	0.0	95.0	95.0	0.855411	1.4872576	5.5975385	0.0	130	95	95	0.9052632	15	15	26	14	6	4905	0	0	2020-02-29_133120
7	5000	4749	110	0	36	0	104	0	0.88385236	1.5253334962743614	6.1226172	0.0	104.0	104.0	0.88385236	1.5253335	6.1226172	0.0	141	105	105	0.91346157	16	16	27	17	8	4896	0	1	2020-02-29_133120
7	5000	4721	134	0	20	0	124	0	0.9475188	1.5697709853192272	6.4884353	0.0	124.0	124.0	0.9475188	1.5697709	6.4884353	0.0	145	125	125	0.8951613	16	19	32	19	13	4876	0	1	2020-02-29_133121
8	5000	4708	134	0	21	0	136	0	0.9671531	1.5911094632234926	6.4884353	0.0	136.0	136.0	0.9671531	1.5911095	6.4884353	0.0	158	137	137	0.89705884	16	20	33	23	16	4864	0	1	2020-02-29_133121
8	5000	4691	143	0	24	0	141	0	1.0427321	1.6644609717448444	6.4884353	0.0	141.0	141.0	1.0427321	1.664461	6.4884353	0.0	166	142	142	0.9361702	16	20	33	25	16	4859	0	1	2020-02-29_133121
8	5000	4675	152	0	23	0	149	0	1.0551506	1.7123747758955015	7.3911223	0.0	149.0	149.0	1.0551506	1.7123748	7.3911223	0.0	173	150	150	0.90604025	17	20	34	26	16	4851	0	1	2020-02-29_133121
9	5000	4651	165	0	24	0	159	0	1.1089547	1.754867664031898	7.3911223	0.0	159.0	159.0	1.1089547	1.7548677	7.3911223	0.0	184	160	160	0.9119497	17	21	34	29	18	4841	0	1	2020-02-29_133122
9	5000	4638	160	0	33	0	168	0	1.2207681	1.9115503758471146	8.152057	0.0	168.0	168.0	1.2207681	1.9115504	8.152057	0.0	202	169	169	1.0119047	18	23	36	29	18	4832	0	1	2020-02-29_133122
9	5000	4620	161	0	42	0	176	0	1.2123761	1.8977741605295873	8.152057	0.0	176.0	176.0	1.2123761	1.8977742	8.152057	0.0	219	177	177	0.9886364	18	24	37	29	22	4824	0	1	2020-02-29_133122
10	5000	4608	164	0	35	0	192	0	1.2103089	1.8860201282620488	8.152057	0.0	192.0	192.0	1.2103089	1.8860202	8.152057	0.0	228	193	193	0.9583333	18	25	38	31	25	4808	0	1	2020-02-29_133122
10	5000	4592	167	0	37	0	203	0	1.2481527	1.8896741761812974	8.152057	0.0	203.0	203.0	1.2481527	1.8896742	8.152057	0.0	241	204	204	0.9408867	18	26	38	32	27	4797	0	1	2020-02-29_133122
10	5000	4574	171	0	34	0	220	0	1.3616419	1.964391333973015	9.3561325	0.0	220.0	220.0	1.3616419	1.9643914	9.3561325	0.0	255	221	221	1.0090909	18	27	42	35	32	4780	0	1	2020-02-29_133123
11	5000	4552	184	0	32	0	231	0	1.4037235	2.04230460755647	9.82006	0.0	231.0	231.0	1.4037235	2.0423045	9.82006	0.0	264	232	232	1.012987	19	27	46	36	33	4769	0	1	2020-02-29_133123
11	5000	4536	185	0	33	0	243	1	1.4886853	2.1498610340718103	9.82006	0.0	243.0	243.0	1.4886853	2.149861	9.82006	0.0	279	246	246	0.9958848	19	28	48	39	36	4757	0	2	2020-02-29_133123
11	5000	4521	186	0	34	0	256	1	1.5212483	2.149094359813643	9.82006	0.0	256.0	256.0	1.5212483	2.1490943	9.82006	0.0	293	259	259	0.99609375	19	29	48	44	36	4744	0	2	2020-02-29_133123
12	5000	4491	205	0	36	0	264	2	1.5324831	2.136736156664702	9.82006	0.0	264.0	264.0	1.5324831	2.1367362	9.82006	0.0	304	268	268	0.97727275	19	29	49	47	38	4736	0	2	2020-02-29_133124
12	5000	4473	200	0	46	0	277	2	1.610885	2.169214059392832	9.82006	0.0	277.0	277.0	1.610885	2.169214	9.82006	0.0	327	281	281	0.98916966	19	29	52	49	40	4723	0	2	2020-02-29_133124
12	5000	4452	210	0	43	0	290	3	1.688863	2.23749319320581	11.22774	0.0	290.0	290.0	1.688863	2.2374933	11.22774	0.0	338	295	295	1.0034482	19	30	56	50	41	4710	0	2	2020-02-29_133124
13	5000	4423	225	0	37	0	310	3	1.6569428	2.248093963315481	11.22774	0.0	310.0	310.0	1.6569428	2.248094	11.22774	0.0	352	315	315	0.9774194	19	30	59	50	47	4690	0	2	2020-02-29_133125
13	5000	4406	220	0	46	0	321	4	1.7584788	2.3145324435907315	11.22774	0.0	321.0	321.0	1.7584788	2.3145325	11.22774	0.0	374	328	328	1.0218068	19	30	59	54	48	4679	0	3	2020-02-29_133125
13	5000	4388	219	0	51	0	334	5	1.7838732	2.3159942003154446	11.22774	0.0	334.0	334.0	1.7838732	2.3159943	11.22774	0.0	393	342	342	1.0089821	19	30	60	55	49	4666	0	3	2020-02-29_133125
14	5000	4362	230	0	48	0	351	5	1.8136687	2.334560230673454	11.22774	0.0	351.0	351.0	1.8136687	2.3345602	11.22774	0.0	408	360	360	0.994302	19	30	61	60	52	4649	0	4	2020-02-29_133125
14	5000	4331	244	0	46	0	369	6	1.9066119	2.4559390698743533	13.047	0.0	369.0	369.0	1.9066119	2.455939	13.047	0.0	425	379	379	0.99728996	20	31	63	62	53	4631	0	4	2020-02-29_133126
14	5000	4297	255	0	50	0	387	7	1.9777548	2.5119425672416567	13.047	0.0	387.0	387.0	1.9777548	2.5119426	13.047	0.0	448	398	398	1.0361757	20	31	65	69	56	4613	0	4	2020-02-29_133126
15	5000	4270	255	0	64	0	395	10	2.0385077	2.5419574842161503	13.047	0.0	395.0	395.0	2.0385077	2.5419574	13.047	0.0	475	411	411	1.0253165	20	31	65	71	57	4605	0	6	2020-02-29_133126
15	5000	4253	244	0	68	0	418	10	2.066159	2.5979346104674947	13.047	0.0	418.0	418.0	2.066159	2.5979347	13.047	0.0	503	435	435	1.0287081	20	31	66	74	65	4582	0	7	2020-02-29_133127
15	5000	4235	238	0	64	0	443	13	2.0427644	2.573639174933558	13.047	0.0	443.0	443.0	2.0427644	2.5736392	13.047	0.0	527	463	463	1.0	20	31	67	79	68	4557	0	7	2020-02-29_133127
16	5000	4220	233	0	60	0	465	14	2.0819423	2.6342912364236306	13.047	0.0	465.0	465.0	2.0819423	2.6342912	13.047	0.0	547	487	487	1.0150537	20	31	68	82	75	4535	0	8	2020-02-29_133127
16	5000	4199	238	0	56	0	482	17	2.1241224	2.6933475131741154	14.17991	0.0	482.0	482.0	2.1241224	2.6933475	14.17991	0.0	563	507	507	1.0248963	20	32	70	84	80	4518	0	8	2020-02-29_133128
16	5000	4190	223	0	52	0	507	19	2.239303	2.815684401957759	14.17991	0.0	507.0	507.0	2.239303	2.8156843	14.17991	0.0	587	535	535	1.0473373	20	34	71	86	86	4493	0	9	2020-02-29_133128
17	5000	4178	218	0	52	0	521	21	2.2984343	2.8468773382284067	14.17991	0.0	521.0	521.0	2.2984343	2.8468773	14.17991	0.0	604	552	552	1.0710173	20	34	71	89	90	4479	0	10	2020-02-29_133128
17	5000	4168	213	0	50	0	535	23	2.3002677	2.8327613889077945	14.17991	0.0	535.0	535.0	2.3002677	2.8327613	14.17991	0.0	619	569	569	1.0485982	20	34	71	91	93	4465	0	11	2020-02-29_133129
17	5000	4148	216	0	45	0	553	27	2.385789	2.937426140039275	14.643673	0.0	553.0	553.0	2.385789	2.937426	14.643673	0.0	636	591	591	1.0596745	20	34	74	94	98	4447	0	11	2020-02-29_133129
18	5000	4123	218	0	51	0	565	31	2.4335806	2.9468028701902877	14.643673	0.0	565.0	565.0	2.4335806	2.9468029	14.643673	0.0	659	608	608	1.0548673	20	35	74	95	101	4435	0	12	2020-02-29_133129
18	5000	4109	213	0	57	0	575	34	2.4644663	2.9362688122272953	14.643673	0.0	575.0	575.0	2.4644663	2.9362688	14.643673	0.0	678	621	621	1.0608696	20	35	74	97	102	4425	0	12	2020-02-29_133130
18	5000	4088	221	0	48	0	592	38	2.5440009	3.001604445887691	14.643673	0.0	592.0	592.0	2.5440009	3.0016046	14.643673	0.0	691	643	643	1.0793918	20	35	75	99	106	4408	0	13	2020-02-29_133130
19	5000	4075	218	0	41	0	610	43	2.6220112	3.0428209770862615	14.643673	0.0	610.0	610.0	2.6220112	3.042821	14.643673	0.0	707	666	666	1.0885246	20	35	75	100	109	4390	0	13	2020-02-29_133130
19	5000	4061	208	0	48	0	623	45	2.61712	3.018433839025824	14.643673	0.0	623.0	623.0	2.61712	3.0184338	14.643673	0.0	731	683	683	1.0850723	20	36	75	102	112	4377	0	15	2020-02-29_133131
19	5000	4050	204	0	51	0	632	48	2.6377604	3.0280986017074474	14.643673	0.0	632.0	632.0	2.6377604	3.0280986	14.643673	0.0	746	695	695	1.079114	20	36	76	102	115	4368	0	15	2020-02-29_133131
20	5000	4038	206	0	44	0	640	54	2.6692822	3.044090681181549	14.643673	0.0	640.0	640.0	2.6692822	3.0440907	14.643673	0.0	756	712	712	1.06875	20	36	77	103	119	4360	0	18	2020-02-29_133131
20	5000	4022	203	0	39	0	656	61	2.7478528	3.0927762127000493	14.643673	0.0	656.0	656.0	2.7478528	3.0927763	14.643673	0.0	775	736	736	1.0716463	20	36	78	104	122	4344	0	19	2020-02-29_133132
20	5000	4010	204	0	36	0	654	75	2.783917	3.0996587565478007	14.643673	0.0	654.0	656.0	2.7478528	3.0927763	14.643673	0.0	786	750	750	1.0550458	20	36	78	105	124	4346	0	21	2020-02-29_133132
21	5000	3997	207	0	35	0	652	88	2.8120718	3.112520859736513	14.643673	0.0	652.0	656.0	2.7478528	3.0927763	14.643673	0.0	796	761	761	1.0444785	20	36	78	106	125	4348	0	21	2020-02-29_133132
21	5000	3980	202	0	42	0	661	94	2.8756921	3.1054558519779323	14.643673	0.0	661.0	661.0	2.8756921	3.1054559	14.643673	0.0	818	776	776	1.0453858	20	36	79	107	129	4339	0	21	2020-02-29_133133
21	5000	3965	196	0	51	0	659	105	2.9547384	3.1493889291632797	14.643673	0.0	659.0	661.0	2.8756921	3.1054559	14.643673	0.0	839	788	788	1.060698	20	36	79	107	130	4341	0	24	2020-02-29_133133
22	5000	3949	201	0	50	0	658	117	2.9810276	3.1540720762097796	14.643673	0.0	658.0	661.0	2.8756921	3.1054559	14.643673	0.0	850	800	800	1.0471125	20	36	80	109	131	4342	0	25	2020-02-29_133134
22	5000	3936	192	0	47	0	680	119	3.071317	3.251994328051661	14.643673	0.0	680.0	680.0	3.071317	3.2519944	14.643673	0.0	872	825	825	1.0529412	20	36	81	109	134	4320	0	26	2020-02-29_133134
22	5000	3921	195	0	42	0	683	131	3.1743917	3.2757867290397327	14.643673	0.0	683.0	683.0	3.1743917	3.2757866	14.643673	0.0	884	842	842	1.0790629	20	36	81	112	135	4317	0	28	2020-02-29_133134
23	5000	3902	202	0	43	0	684	140	3.22674	3.3130658224275886	14.643673	0.0	684.0	684.0	3.22674	3.3130658	14.643673	0.0	896	853	853	1.0789474	20	36	81	112	139	4316	0	29	2020-02-29_133135
23	5000	3897	187	0	41	0	697	149	3.2542932	3.324715313878011	14.643673	0.0	697.0	697.0	3.2542932	3.3247154	14.643673	0.0	916	875	875	1.0416069	20	36	82	113	140	4303	0	29	2020-02-29_133135
23	5000	3884	187	0	43	0	700	157	3.2827752	3.3319949006113734	14.643673	0.0	700.0	700.0	3.2827752	3.331995	14.643673	0.0	929	886	886	1.0414286	20	36	82	114	140	4300	0	29	2020-02-29_133135
24	5000	3877	185	0	36	0	703	168	3.2840362	3.3385752628121814	14.643673	0.0	703.0	703.0	3.2840362	3.3385754	14.643673	0.0	938	902	902	1.0156472	20	36	82	114	140	4297	0	31	2020-02-29_133136
24	5000	3861	189	0	33	0	711	175	3.3395138	3.3918433747118484	16.564947	0.0	711.0	711.0	3.3395138	3.3918433	16.564947	0.0	950	917	917	1.0140647	20	36	83	114	140	4289	0	31	2020-02-29_133136
24	5000	3849	188	0	32	0	707	193	3.387218	3.409577031010666	16.564947	0.0	707.0	711.0	3.3395138	3.3918433	16.564947	0.0	963	931	931	1.0084865	20	36	83	114	145	4293	0	31	2020-02-29_133136
25	5000	3841	182	0	38	0	703	203	3.380035	3.4058081664059445	16.564947	0.0	703.0	711.0	3.3395138	3.3918433	16.564947	0.0	977	939	939	0.99146515	20	36	83	115	145	4297	0	33	2020-02-29_133137
25	5000	3831	181	0	32	0	706	215	3.3962715	3.411717078416195	16.564947	0.0	706.0	711.0	3.3395138	3.3918433	16.564947	0.0	988	956	956	0.99858356	20	36	83	115	146	4294	0	35	2020-02-29_133137
25	5000	3818	182	0	32	0	711	222	3.4014614	3.414402855290414	16.564947	0.0	711.0	711.0	3.3395138	3.3918433	16.564947	0.0	1000	968	968	0.99296767	20	36	84	115	148	4289	0	35	2020-02-29_133138
26	5000	3804	180	0	38	0	713	229	3.4376187	3.4188474038037446	16.564947	0.0	713.0	713.0	3.4376187	3.4188473	16.564947	0.0	1016	978	978	1.002805	20	36	84	115	148	4287	0	36	2020-02-29_133138
26	5000	3793	169	0	49	0	706	245	3.4958272	3.434300962835453	16.564947	0.0	706.0	713.0	3.4376187	3.4188473	16.564947	0.0	1038	989	989	1.0042493	20	36	84	115	148	4294	0	38	2020-02-29_133138
26	5000	3787	158	0	50	0	706	259	3.512905	3.453576244024593	16.564947	0.0	706.0	713.0	3.4376187	3.4188473	16.564947	0.0	1055	1005	1005	1.0	20	36	84	116	149	4294	0	40	2020-02-29_133139
27	5000	3776	158	0	44	0	710	271	3.5573566	3.4853640123499274	16.564947	0.0	710.0	713.0	3.4376187	3.4188473	16.564947	0.0	1066	1022	1022	0.984507	20	36	84	116	150	4290	0	41	2020-02-29_133139
27	5000	3774	152	0	32	0	716	285	3.677143	3.5833190799400088	17.762112	0.0	716.0	716.0	3.677143	3.5833192	17.762112	0.0	1074	1042	1042	1.0181564	20	37	84	118	154	4284	0	41	2020-02-29_133139
27	5000	3769	147	0	26	0	716	300	3.7272904	3.6068518600818873	17.762112	0.0	716.0	716.0	3.677143	3.5833192	17.762112	0.0	1084	1058	1058	1.0265363	20	37	84	119	156	4284	0	42	2020-02-29_133140
28	5000	3760	143	0	29	0	701	323	3.7983525	3.6326219078027964	17.762112	0.0	701.0	716.0	3.677143	3.5833192	17.762112	0.0	1097	1068	1068	1.0271041	20	37	84	119	156	4299	0	44	2020-02-29_133140
28	5000	3754	134	0	38	0	685	344	3.8665645	3.6509179254405626	17.762112	0.0	685.0	716.0	3.677143	3.5833192	17.762112	0.0	1112	1074	1074	1.0306569	20	37	84	119	157	4315	0	45	2020-02-29_133141
28	5000	3740	139	0	36	0	677	362	3.9109645	3.6504876790786436	17.762112	0.0	677.0	716.0	3.677143	3.5833192	17.762112	0.0	1121	1085	1085	1.0310192	20	37	84	119	157	4323	0	46	2020-02-29_133141
29	5000	3731	133	0	35	0	677	376	3.9196708	3.658482839763332	17.762112	0.0	677.0	716.0	3.677143	3.5833192	17.762112	0.0	1136	1101	1101	1.0251108	20	37	84	119	159	4323	0	48	2020-02-29_133141
29	5000	3726	122	0	38	0	676	389	3.9786298	3.706237643705359	17.762112	0.0	676.0	716.0	3.677143	3.5833192	17.762112	0.0	1152	1114	1114	1.0295858	20	37	84	121	159	4324	0	49	2020-02-29_133142
29	5000	3722	113	0	41	0	669	406	3.9989507	3.722503434814344	17.762112	0.0	669.0	716.0	3.677143	3.5833192	17.762112	0.0	1165	1124	1124	1.0074738	20	37	84	121	160	4331	0	49	2020-02-29_133142
30	5000	3718	107	0	39	0	666	418	4.0531526	3.767019812871821	17.762112	0.0	666.0	716.0	3.677143	3.5833192	17.762112	0.0	1175	1136	1136	0.993994	20	37	84	121	160	4334	0	52	2020-02-29_133142
30	5000	3708	112	0	27	0	659	442	4.1206636	3.7886413969447617	17.762112	0.0	659.0	716.0	3.677143	3.5833192	17.762112	0.0	1180	1153	1153	0.9878604	20	37	84	121	163	4341	0	52	2020-02-29_133143
30	5000	3700	109	0	25	0	650	463	4.252565	3.8435250813497177	17.762112	0.0	650.0	716.0	3.677143	3.5833192	17.762112	0.0	1191	1166	1166	1.0092307	20	37	84	123	163	4350	0	53	2020-02-29_133143
31	5000	3695	102	0	26	0	648	475	4.2575455	3.831049957778115	17.762112	0.0	648.0	716.0	3.677143	3.5833192	17.762112	0.0	1203	1177	1177	0.9861111	20	37	84	123	163	4352	0	54	2020-02-29_133143
31	5000	3689	98	0	30	0	632	496	4.313343	3.8547621120967936	17.762112	0.0	632.0	716.0	3.677143	3.5833192	17.762112	0.0	1213	1183	1183	0.9936709	20	37	84	123	164	4368	0	55	2020-02-29_133144
31	5000	3679	103	0	22	0	624	516	4.336866	3.8620543040680824	17.762112	0.0	624.0	716.0	3.677143	3.5833192	17.762112	0.0	1218	1196	1196	0.96955127	20	37	84	123	164	4376	0	56	2020-02-29_133144
32	5000	3669	101	0	25	0	615	534	4.391431	3.843106099601968	17.762112	0.0	615.0	716.0	3.677143	3.5833192	17.762112	0.0	1230	1205	1205	0.95772356	20	37	84	123	164	4385	0	56	2020-02-29_133145
32	5000	3662	99	0	25	0	616	542	4.423881	3.8493530869390566	17.762112	0.0	616.0	716.0	3.677143	3.5833192	17.762112	0.0	1239	1214	1214	0.9529221	20	37	84	123	164	4384	0	56	2020-02-29_133145
32	5000	3657	92	0	28	0	605	559	4.383985	3.861363196129299	17.762112	0.0	605.0	716.0	3.677143	3.5833192	17.762112	0.0	1251	1223	1223	0.94049585	20	37	84	123	165	4395	0	59	2020-02-29_133145
33	5000	3648	94	0	25	0	593	581	4.4862523	3.918086558859419	17.762112	0.0	593.0	716.0	3.677143	3.5833192	17.762112	0.0	1258	1233	1233	0.95952785	20	37	84	123	166	4407	0	59	2020-02-29_133146
33	5000	3643	93	0	23	0	581	600	4.4794555	3.8977562685650553	17.762112	0.0	581.0	716.0	3.677143	3.5833192	17.762112	0.0	1264	1241	1241	0.9259897	20	37	84	123	166	4419	0	60	2020-02-29_133146
33	5000	3640	87	0	20	0	580	613	4.4900966	3.911662875676008	17.762112	0.0	580.0	716.0	3.677143	3.5833192	17.762112	0.0	1273	1253	1253	0.9189655	20	37	84	123	166	4420	0	60	2020-02-29_133146
34	5000	3633	86	0	19	0	574	627	4.5115833	3.920695093186017	17.762112	0.0	574.0	716.0	3.677143	3.5833192	17.762112	0.0	1281	1262	1262	0.9216028	20	37	84	123	166	4426	0	61	2020-02-29_133147
34	5000	3629	85	0	20	0	557	647	4.557315	3.9487836920739974	17.762112	0.0	557.0	716.0	3.677143	3.5833192	17.762112	0.0	1286	1266	1266	0.92100537	20	37	84	123	166	4443	0	62	2020-02-29_133147
34	5000	3625	81	0	21	0	548	660	4.611115	3.9658147816078153	17.762112	0.0	548.0	716.0	3.677143	3.5833192	17.762112	0.0	1294	1273	1273	0.9178832	20	37	84	123	166	4452	0	65	2020-02-29_133147
35	5000	3621	79	0	17	0	532	681	4.683213	3.998120939447399	19.709522	0.0	532.0	716.0	3.677143	3.5833192	17.762112	0.0	1300	1283	1283	0.9135338	20	37	84	123	167	4468	0	70	2020-02-29_133148
35	5000	3615	79	0	19	0	528	687	4.698379	4.026033086467383	19.709522	0.0	528.0	716.0	3.677143	3.5833192	17.762112	0.0	1306	1287	1287	0.9128788	20	37	84	123	167	4472	0	72	2020-02-29_133148
35	5000	3608	72	0	25	0	516	706	4.7383456	4.057304934021686	19.709522	0.0	516.0	716.0	3.677143	3.5833192	17.762112	0.0	1320	1295	1295	0.9050388	20	37	84	123	167	4484	0	73	2020-02-29_133148
36	5000	3605	68	0	26	0	508	719	4.750347	4.086664488907483	19.709522	0.0	508.0	716.0	3.677143	3.5833192	17.762112	0.0	1327	1301	1301	0.9173228	20	37	84	123	167	4492	0	74	2020-02-29_133149
36	5000	3602	66	0	25	0	503	728	4.7216587	4.083516382798529	19.709522	0.0	503.0	716.0	3.677143	3.5833192	17.762112	0.0	1332	1307	1307	0.9085487	20	37	84	123	167	4497	0	76	2020-02-29_133149
36	5000	3600	66	0	13	0	495	749	4.7603765	4.091639316775611	19.709522	0.0	495.0	716.0	3.677143	3.5833192	17.762112	0.0	1334	1321	1321	0.8888889	20	37	84	123	168	4505	0	77	2020-02-29_133149
37	5000	3599	59	0	15	0	484	765	4.7813554	4.082937623656756	19.709522	0.0	484.0	716.0	3.677143	3.5833192	17.762112	0.0	1342	1327	1327	0.90082645	20	37	84	123	169	4516	0	78	2020-02-29_133150
37	5000	3596	58	0	14	0	474	780	4.854911	4.090694772520168	19.709522	0.0	474.0	716.0	3.677143	3.5833192	17.762112	0.0	1346	1332	1332	0.92616034	20	37	84	123	169	4526	0	78	2020-02-29_133150
37	5000	3592	55	0	18	0	462	794	4.8432508	4.141536741822087	19.709522	0.0	462.0	716.0	3.677143	3.5833192	17.762112	0.0	1353	1335	1335	0.92424244	20	37	84	123	169	4538	0	79	2020-02-29_133150
38	5000	3588	54	0	16	0	457	804	4.8448772	4.1306984583758135	19.709522	0.0	457.0	716.0	3.677143	3.5833192	17.762112	0.0	1358	1342	1342	0.9321663	20	37	84	123	169	4543	0	81	2020-02-29_133151
38	5000	3585	56	0	12	0	453	812	4.834139	4.1500788026244955	19.709522	0.0	453.0	716.0	3.677143	3.5833192	17.762112	0.0	1359	1347	1347	0.90949225	20	37	84	123	169	4547	0	82	2020-02-29_133151
38	5000	3580	59	0	6	0	447	824	4.8991847	4.188121692569066	19.709522	0.0	447.0	716.0	3.677143	3.5833192	17.762112	0.0	1361	1355	1355	0.9082774	20	37	84	123	169	4553	0	84	2020-02-29_133151
39	5000	3578	57	0	7	0	440	833	4.9305153	4.206349777239921	19.709522	0.0	440.0	716.0	3.677143	3.5833192	17.762112	0.0	1365	1358	1358	0.91818184	20	37	84	123	169	4560	0	85	2020-02-29_133151
39	5000	3574	58	0	9	0	427	847	4.9158497	4.247770959071068	19.709522	0.0	427.0	716.0	3.677143	3.5833192	17.762112	0.0	1368	1359	1359	0.91569084	20	37	84	123	170	4573	0	85	2020-02-29_133152
39	5000	3574	51	0	12	0	410	868	4.9930162	4.266223236724305	19.709522	0.0	410.0	716.0	3.677143	3.5833192	17.762112	0.0	1375	1363	1363	0.92195123	20	37	84	123	170	4590	0	85	2020-02-29_133152
40	5000	3572	48	0	13	0	400	880	5.0091157	4.28017172495651	19.709522	0.0	400.0	716.0	3.677143	3.5833192	17.762112	0.0	1380	1367	1367	0.93	20	37	84	123	170	4600	0	87	2020-02-29_133152
40	5000	3566	51	0	13	0	389	894	5.046437	4.302952688586055	19.709522	0.0	389.0	716.0	3.677143	3.5833192	17.762112	0.0	1383	1370	1370	0.92287916	20	37	84	123	170	4611	0	87	2020-02-29_133153
40	5000	3563	52	0	10	0	382	906	5.1329265	4.29375152809971	19.709522	0.0	382.0	716.0	3.677143	3.5833192	17.762112	0.0	1385	1375	1375	0.9424084	20	37	84	123	170	4618	0	87	2020-02-29_133153
41	5000	3561	46	0	13	0	374	917	5.099885	4.285269973066508	19.709522	0.0	374.0	716.0	3.677143	3.5833192	17.762112	0.0	1393	1380	1380	0.9278075	20	37	84	123	170	4626	0	89	2020-02-29_133153
41	5000	3557	48	0	10	0	365	931	5.0812483	4.322561937355034	19.709522	0.0	365.0	716.0	3.677143	3.5833192	17.762112	0.0	1395	1385	1385	0.9123288	20	37	84	123	171	4635	0	89	2020-02-29_133154
41	5000	3555	49	0	10	0	351	943	5.0743046	4.381994269655869	19.709522	0.0	351.0	716.0	3.677143	3.5833192	17.762112	0.0	1396	1386	1386	0.91168094	20	37	84	123	171	4649	0	92	2020-02-29_133154
42	5000	3550	47	0	10	0	345	956	5.1452546	4.364548979679402	19.709522	0.0	345.0	716.0	3.677143	3.5833192	17.762112	0.0	1403	1393	1393	0.9130435	20	37	84	123	171	4655	0	92	2020-02-29_133154
42	5000	3549	42	0	14	0	334	967	5.127634	4.381698494020884	19.709522	0.0	334.0	716.0	3.677143	3.5833192	17.762112	0.0	1409	1395	1395	0.92814374	20	37	84	123	171	4666	0	94	2020-02-29_133154
42	5000	3545	44	0	13	0	324	977	5.0965867	4.395519420148248	19.709522	0.0	324.0	716.0	3.677143	3.5833192	17.762112	0.0	1411	1398	1398	0.9228395	20	37	84	123	171	4676	0	97	2020-02-29_133155
43	5000	3542	42	0	11	0	320	988	5.142061	4.448118159117483	19.709522	0.0	320.0	716.0	3.677143	3.5833192	17.762112	0.0	1416	1405	1405	0.9625	20	37	84	123	171	4680	0	97	2020-02-29_133155
43	5000	3542	34	0	15	0	312	999	5.120775	4.474567601289074	19.709522	0.0	312.0	716.0	3.677143	3.5833192	17.762112	0.0	1424	1409	1409	0.9423077	20	37	84	123	171	4688	0	98	2020-02-29_133155
43	5000	3541	34	0	12	0	303	1011	5.096746	4.4708793208781055	19.709522	0.0	303.0	716.0	3.677143	3.5833192	17.762112	0.0	1425	1413	1413	0.9438944	20	37	84	123	171	4697	0	99	2020-02-29_133156
44	5000	3539	35	0	8	0	295	1023	4.9748683	4.4140728705630385	19.709522	0.0	295.0	716.0	3.677143	3.5833192	17.762112	0.0	1426	1418	1418	0.92542374	20	37	84	123	171	4705	0	100	2020-02-29_133156
44	5000	3537	31	0	8	0	290	1032	5.067209	4.416549225211446	19.709522	0.0	290.0	716.0	3.677143	3.5833192	17.762112	0.0	1432	1424	1424	0.9310345	20	37	84	123	171	4710	0	102	2020-02-29_133156
44	5000	3537	28	0	10	0	277	1044	5.059911	4.432108653048429	19.709522	0.0	277.0	716.0	3.677143	3.5833192	17.762112	0.0	1435	1425	1425	0.93862814	20	37	84	123	171	4723	0	104	2020-02-29_133156
45	5000	3535	29	0	9	0	272	1051	4.9471073	4.367367653722128	19.709522	0.0	272.0	716.0	3.677143	3.5833192	17.762112	0.0	1436	1427	1427	0.88235295	20	37	84	123	171	4728	0	104	2020-02-29_133157
45	5000	3535	27	0	6	0	266	1062	4.9330654	4.311761544069319	19.709522	0.0	266.0	716.0	3.677143	3.5833192	17.762112	0.0	1438	1432	1432	0.88721806	20	37	84	123	171	4734	0	104	2020-02-29_133157
45	5000	3535	25	0	5	0	256	1074	4.9520297	4.340878202826859	19.709522	0.0	256.0	716.0	3.677143	3.5833192	17.762112	0.0	1440	1435	1435	0.88671875	20	37	84	123	171	4744	0	105	2020-02-29_133157
46	5000	3535	23	0	6	0	246	1084	5.0081396	4.372189300124487	19.709522	0.0	246.0	716.0	3.677143	3.5833192	17.762112	0.0	1442	1436	1436	0.8902439	20	37	84	123	171	4754	0	106	2020-02-29_133157
46	5000	3534	23	0	5	0	243	1089	5.039663	4.364465510098891	19.709522	0.0	243.0	716.0	3.677143	3.5833192	17.762112	0.0	1443	1438	1438	0.8930041	20	37	84	123	171	4757	0	106	2020-02-29_133158
46	5000	3533	22	0	5	0	237	1097	5.1560373	4.416955590544553	19.709522	0.0	237.0	716.0	3.677143	3.5833192	17.762112	0.0	1445	1440	1440	0.907173	20	37	84	123	171	4763	0	106	2020-02-29_133158
47	5000	3533	17	0	8	0	232	1104	5.089771	4.418009979568338	19.709522	0.0	232.0	716.0	3.677143	3.5833192	17.762112	0.0	1450	1442	1442	0.9051724	20	37	84	123	171	4768	0	106	2020-02-29_133158
47	5000	3532	15	0	10	0	224	1112	5.1575727	4.429680180081033	19.709522	0.0	224.0	716.0	3.677143	3.5833192	17.762112	0.0	1453	1443	1443	0.9285714	20	37	84	123	171	4776	0	107	2020-02-29_133158
47	5000	3532	14	0	9	0	214	1123	5.0679493	4.303377980405199	18.692799	0.0	214.0	716.0	3.677143	3.5833192	17.762112	0.0	1454	1445	1445	0.9205608	20	37	84	123	171	4786	0	108	2020-02-29_133159
48	5000	3530	15	0	5	0	206	1136	5.1215706	4.317335872744433	18.692799	0.0	206.0	716.0	3.677143	3.5833192	17.762112	0.0	1455	1450	1450	0.9174757	20	37	84	123	171	4794	0	108	2020-02-29_133159
48	5000	3530	14	0	2	0	206	1140	5.156457	4.3237282355037285	18.692799	0.0	206.0	716.0	3.677143	3.5833192	17.762112	0.0	1456	1454	1454	0.9174757	20	37	84	123	171	4794	0	108	2020-02-29_133159
48	5000	3530	12	0	4	0	199	1147	5.172325	4.269786328010482	18.692799	0.0	199.0	716.0	3.677143	3.5833192	17.762112	0.0	1458	1454	1454	0.89447236	20	37	84	123	171	4801	0	108	2020-02-29_133159
49	5000	3530	11	0	3	0	194	1154	5.089777	4.161852280451202	18.692799	0.0	194.0	716.0	3.677143	3.5833192	17.762112	0.0	1459	1456	1456	0.87113404	20	37	84	123	171	4806	0	108	2020-02-29_133200
49	5000	3530	11	0	3	0	188	1160	5.1010795	4.2098729304258145	18.692799	0.0	188.0	716.0	3.677143	3.5833192	17.762112	0.0	1459	1456	1456	0.87234044	20	37	84	123	171	4812	0	108	2020-02-29_133200
49	5000	3530	11	0	1	0	184	1166	5.032386	4.087433579398105	18.692799	0.0	184.0	716.0	3.677143	3.5833192	17.762112	0.0	1459	1458	1458	0.8586956	20	37	84	123	171	4816	0	108	2020-02-29_133200
50	5000	3529	12	0	0	0	170	1181	5.255135	4.147562915400685	18.692799	0.0	170.0	716.0	3.677143	3.5833192	17.762112	0.0	1459	1459	1459	0.89411765	20	37	84	123	171	4830	0	108	2020-02-29_133200
50	5000	3529	12	0	0	0	161	1189	5.2453127	4.17753074831008	18.692799	0.0	161.0	716.0	3.677143	3.5833192	17.762112	0.0	1459	1459	1459	0.9068323	20	37	84	123	171	4839	0	109	2020-02-29_133201
50	5000	3529	9	0	3	0	157	1193	5.272561	4.213371408588256	18.692799	0.0	157.0	716.0	3.677143	3.5833192	17.762112	0.0	1462	1459	1459	0.9044586	20	37	84	123	171	4843	0	109	2020-02-29_133201
51	5000	3529	6	0	6	0	149	1200	5.3097024	4.262251305806317	18.692799	0.0	149.0	716.0	3.677143	3.5833192	17.762112	0.0	1465	1459	1459	0.9261745	20	37	84	123	171	4851	0	110	2020-02-29_133201
51	5000	3529	6	0	6	0	138	1211	5.4824224	4.248548596449334	18.692799	0.0	138.0	716.0	3.677143	3.5833192	17.762112	0.0	1465	1459	1459	0.95652175	20	37	84	123	171	4862	0	110	2020-02-29_133201
51	5000	3529	6	0	3	0	134	1217	5.709893	4.476961713901979	22.305017	0.0	134.0	716.0	3.677143	3.5833192	17.762112	0.0	1465	1462	1462	0.9477612	20	37	84	123	171	4866	0	111	2020-02-29_133201
52	5000	3527	8	0	0	0	129	1225	5.810108	4.537956168624207	22.305017	0.0	129.0	716.0	3.677143	3.5833192	17.762112	0.0	1465	1465	1465	0.9302326	20	37	84	123	171	4871	0	111	2020-02-29_133202
52	5000	3527	7	0	1	0	125	1229	5.8115864	4.596849498768809	22.305017	0.0	125.0	716.0	3.677143	3.5833192	17.762112	0.0	1466	1465	1465	0.92	20	37	84	123	171	4875	0	111	2020-02-29_133202
52	5000	3526	7	0	2	0	121	1233	5.7068853	4.516661211599361	22.305017	0.0	121.0	716.0	3.677143	3.5833192	17.762112	0.0	1467	1465	1465	0.91735536	20	37	84	123	171	4879	0	111	2020-02-29_133202
53	5000	3526	7	0	2	0	115	1239	5.7204947	4.557682995661329	22.305017	0.0	115.0	716.0	3.677143	3.5833192	17.762112	0.0	1467	1465	1465	0.9130435	20	37	84	123	171	4885	0	111	2020-02-29_133202
53	5000	3526	7	0	1	0	115	1240	5.732158	4.546959945042543	22.305017	0.0	115.0	716.0	3.677143	3.5833192	17.762112	0.0	1467	1466	1466	0.9130435	20	37	84	123	171	4885	0	111	2020-02-29_133202
53	5000	3526	6	0	1	0	110	1246	5.808509	4.459879360534594	22.305017	0.0	110.0	716.0	3.677143	3.5833192	17.762112	0.0	1468	1467	1467	0.8818182	20	37	84	123	171	4890	0	111	2020-02-29_133203
54	5000	3526	6	0	1	0	107	1249	5.828509	4.479934460977995	22.305017	0.0	107.0	716.0	3.677143	3.5833192	17.762112	0.0	1468	1467	1467	0.88785046	20	37	84	123	171	4893	0	111	2020-02-29_133203
54	5000	3526	6	0	1	0	99	1257	5.7325335	4.587018744979889	22.305017	0.0	99.0	716.0	3.677143	3.5833192	17.762112	0.0	1468	1467	1467	0.8484849	20	37	84	123	171	4901	0	111	2020-02-29_133203
54	5000	3525	7	0	0	0	92	1265	5.660279	4.677067247574069	22.305017	0.0	92.0	716.0	3.677143	3.5833192	17.762112	0.0	1468	1468	1468	0.8369565	20	37	84	123	171	4908	0	111	2020-02-29_133203
55	5000	3525	6	0	1	0	91	1266	5.6534176	4.702514811628866	22.305017	0.0	91.0	716.0	3.677143	3.5833192	17.762112	0.0	1469	1468	1468	0.82417583	20	37	84	123	171	4909	0	111	2020-02-29_133204
55	5000	3525	6	0	1	0	87	1269	5.6741557	4.743018390192793	22.305017	0.0	87.0	716.0	3.677143	3.5833192	17.762112	0.0	1469	1468	1468	0.85057473	20	37	84	123	171	4913	0	112	2020-02-29_133204
55	5000	3525	6	0	1	0	82	1273	5.5877566	4.788777528034967	22.305017	0.0	82.0	716.0	3.677143	3.5833192	17.762112	0.0	1469	1468	1468	0.8292683	20	37	84	123	171	4918	0	113	2020-02-29_133204
56	5000	3525	6	0	0	0	80	1276	5.751313	4.888501763670358	22.305017	0.0	80.0	716.0	3.677143	3.5833192	17.762112	0.0	1469	1469	1469	0.825	20	37	84	123	171	4920	0	113	2020-02-29_133204
56	5000	3525	5	0	1	0	75	1281	6.017236	4.910418252320237	22.305017	0.0	75.0	716.0	3.677143	3.5833192	17.762112	0.0	1470	1469	1469	0.85333335	20	37	84	123	171	4925	0	113	2020-02-29_133204
56	5000	3525	4	0	2	0	70	1286	6.121382	5.024535822899037	22.305017	0.0	70.0	716.0	3.677143	3.5833192	17.762112	0.0	1471	1469	1469	0.8142857	20	37	84	123	171	4930	0	113	2020-02-29_133205
57	5000	3525	4	0	2	0	65	1290	6.2348146	5.045312976335047	22.305017	0.0	65.0	716.0	3.677143	3.5833192	17.762112	0.0	1471	1469	1469	0.75384617	20	37	84	123	171	4935	0	114	2020-02-29_133205
57	5000	3524	5	0	1	0	64	1292	6.3486996	5.014711290836626	22.305017	0.0	64.0	716.0	3.677143	3.5833192	17.762112	0.0	1471	1470	1470	0.78125	20	37	84	123	171	4936	0	114	2020-02-29_133205
57	5000	3524	4	0	1	0	64	1293	6.4195375	4.955274434424291	22.305017	0.0	64.0	716.0	3.677143	3.5833192	17.762112	0.0	1472	1471	1471	0.796875	20	37	84	123	171	4936	0	114	2020-02-29_133205
58	5000	3524	4	0	1	0	58	1298	6.6242204	5.123430895764747	22.305017	0.0	58.0	716.0	3.677143	3.5833192	17.762112	0.0	1472	1471	1471	0.79310346	20	37	84	123	171	4942	0	115	2020-02-29_133205
58	5000	3524	3	0	1	0	55	1301	6.3561625	4.982503605452256	22.305017	0.0	55.0	716.0	3.677143	3.5833192	17.762112	0.0	1473	1472	1472	0.7090909	20	37	84	123	171	4945	0	116	2020-02-29_133206
58	5000	3524	2	0	2	0	52	1304	6.722864	4.875657452975433	22.305017	0.0	52.0	716.0	3.677143	3.5833192	17.762112	0.0	1474	1472	1472	0.75	20	37	84	123	171	4948	0	116	2020-02-29_133206
59	5000	3524	1	0	3	0	49	1307	6.667981	4.956357268318722	22.305017	0.0	49.0	716.0	3.677143	3.5833192	17.762112	0.0	1475	1472	1472	0.7346939	20	37	84	123	171	4951	0	116	2020-02-29_133206
59	5000	3524	1	0	2	0	49	1308	6.543181	4.959012452534731	22.305017	0.0	49.0	716.0	3.677143	3.5833192	17.762112	0.0	1475	1473	1473	0.71428573	20	37	84	123	171	4951	0	116	2020-02-29_133206
59	5000	3524	1	0	1	0	48	1310	6.763481	4.999218688955305	22.305017	0.0	48.0	716.0	3.677143	3.5833192	17.762112	0.0	1475	1474	1474	0.7083333	20	37	84	123	171	4952	0	116	2020-02-29_133206
60	5000	3524	1	0	0	0	47	1312	6.7308354	4.827343726293191	22.305017	0.0	47.0	716.0	3.677143	3.5833192	17.762112	0.0	1475	1475	1475	0.7234042	20	37	84	123	171	4953	0	116	2020-02-29_133206
60	5000	3524	0	0	1	0	42	1317	6.7004867	5.020792453119308	22.305017	0.0	42.0	716.0	3.677143	3.5833192	17.762112	0.0	1476	1475	1475	0.71428573	20	37	84	123	171	4958	0	116	2020-02-29_133207
60	5000	3524	0	0	1	0	39	1320	6.972887	5.087276159512528	22.305017	0.0	39.0	716.0	3.677143	3.5833192	17.762112	0.0	1476	1475	1475	0.74358976	20	37	84	123	171	4961	0	116	2020-02-29_133207
61	5000	3524	0	0	1	0	37	1322	7.026481	5.042936223026395	22.305017	0.0	37.0	716.0	3.677143	3.5833192	17.762112	0.0	1476	1475	1475	0.7297297	20	37	84	123	171	4963	0	116	2020-02-29_133207
61	5000	3524	0	0	0	0	36	1324	7.4538007	4.9981976121515235	22.305017	0.0	36.0	716.0	3.677143	3.5833192	17.762112	0.0	1476	1476	1476	0.75	20	37	84	123	171	4964	0	116	2020-02-29_133207
61	5000	3524	0	0	0	0	31	1329	7.3391643	5.036054508886842	22.305017	0.0	31.0	716.0	3.677143	3.5833192	17.762112	0.0	1476	1476	1476	0.7419355	20	37	84	123	171	4969	0	116	2020-02-29_133207
62	5000	3524	0	0	0	0	29	1331	7.1919494	5.110591825191182	22.305017	0.0	29.0	716.0	3.677143	3.5833192	17.762112	0.0	1476	1476	1476	0.6551724	20	37	84	123	171	4971	0	116	2020-02-29_133207
62	5000	3524	0	0	0	0	28	1332	7.4488044	5.010125969313901	22.305017	0.0	28.0	716.0	3.677143	3.5833192	17.762112	0.0	1476	1476	1476	0.6785714	20	37	84	123	171	4972	0	116	2020-02-29_133208
62	5000	3524	0	0	0	0	26	1333	7.6477084	5.097687118261425	22.305017	0.0	26.0	716.0	3.677143	3.5833192	17.762112	0.0	1476	1476	1476	0.65384614	20	37	84	123	171	4974	0	117	2020-02-29_133208
63	5000	3524	0	0	0	0	23	1336	7.6727786	5.351565351276613	22.305017	0.0	23.0	716.0	3.677143	3.5833192	17.762112	0.0	1476	1476	1476	0.65217394	20	37	84	123	171	4977	0	117	2020-02-29_133208
63	5000	3524	0	0	0	0	21	1338	8.090774	5.414183335930578	22.305017	0.0	21.0	716.0	3.677143	3.5833192	17.762112	0.0	1476	1476	1476	0.71428573	20	37	84	123	171	4979	0	117	2020-02-29_133208
63	5000	3524	0	0	0	0	19	1340	8.823509	5.1456723001382585	22.305017	0.0	19.0	716.0	3.677143	3.5833192	17.762112	0.0	1476	1476	1476	0.7894737	20	37	84	123	171	4981	0	117	2020-02-29_133208
64	5000	3524	0	0	0	0	16	1343	8.621011	5.266226080480908	22.305017	0.0	16.0	716.0	3.677143	3.5833192	17.762112	0.0	1476	1476	1476	0.75	20	37	84	123	171	4984	0	117	2020-02-29_133208
64	5000	3524	0	0	0	0	16	1343	8.621011	5.266226080480908	22.305017	0.0	16.0	716.0	3.677143	3.5833192	17.762112	0.0	1476	1476	1476	0.75	20	37	84	123	171	4984	0	117	2020-02-29_133209
64	5000	3524	0	0	0	0	16	1343	8.621011	5.266226080480908	22.305017	0.0	16.0	716.0	3.677143	3.5833192	17.762112	0.0	1476	1476	1476	0.75	20	37	84	123	171	4984	0	117	2020-02-29_133209
65	5000	3524	0	0	0	0	16	1343	8.621011	5.266226080480908	22.305017	0.0	16.0	716.0	3.677143	3.5833192	17.762112	0.0	1476	1476	1476	0.75	20	37	84	123	171	4984	0	117	2020-02-29_133209
65	5000	3524	0	0	0	0	16	1343	8.621011	5.266226080480908	22.305017	0.0	16.0	716.0	3.677143	3.5833192	17.762112	0.0	1476	1476	1476	0.75	20	37	84	123	171	4984	0	117	2020-02-29_133209
65	5000	3524	0	0	0	0	15	1344	8.754614	5.422921818972453	22.305017	0.0	15.0	716.0	3.677143	3.5833192	17.762112	0.0	1476	1476	1476	0.73333335	20	37	84	123	171	4985	0	117	2020-02-29_133209
66	5000	3524	0	0	0	0	15	1344	8.754614	5.422921818972453	22.305017	0.0	15.0	716.0	3.677143	3.5833192	17.762112	0.0	1476	1476	1476	0.73333335	20	37	84	123	171	4985	0	117	2020-02-29_133209
66	5000	3524	0	0	0	0	15	1344	8.754614	5.422921818972453	22.305017	0.0	15.0	716.0	3.677143	3.5833192	17.762112	0.0	1476	1476	1476	0.73333335	20	37	84	123	171	4985	0	117	2020-02-29_133210
66	5000	3524	0	0	0	0	12	1347	7.5996947	4.336613123038099	13.933048	0.0	12.0	716.0	3.677143	3.5833192	17.762112	0.0	1476	1476	1476	0.6666667	20	37	84	123	171	4988	0	117	2020-02-29_133210
67	5000	3524	0	0	0	0	12	1347	7.5996947	4.336613123038099	13.933048	0.0	12.0	716.0	3.677143	3.5833192	17.762112	0.0	1476	1476	1476	0.6666667	20	37	84	123	171	4988	0	117	2020-02-29_133210
67	5000	3524	0	0	0	0	11	1348	7.766617	4.507664828468344	13.933048	0.0	11.0	716.0	3.677143	3.5833192	17.762112	0.0	1476	1476	1476	0.72727275	20	37	84	123	171	4989	0	117	2020-02-29_133210
67	5000	3524	0	0	0	0	8	1350	8.54561	4.405441101712651	13.933048	3.444687	8.0	716.0	3.677143	3.5833192	17.762112	0.0	1476	1476	1476	0.75	20	37	84	123	171	4992	0	118	2020-02-29_133210
68	5000	3524	0	0	0	0	8	1350	8.54561	4.405441101712651	13.933048	3.444687	8.0	716.0	3.677143	3.5833192	17.762112	0.0	1476	1476	1476	0.75	20	37	84	123	171	4992	0	118	2020-02-29_133210
68	5000	3524	0	0	0	0	8	1350	8.54561	4.405441101712651	13.933048	3.444687	8.0	716.0	3.677143	3.5833192	17.762112	0.0	1476	1476	1476	0.75	20	37	84	123	171	4992	0	118	2020-02-29_133211
68	5000	3524	0	0	0	0	8	1350	8.54561	4.405441101712651	13.933048	3.444687	8.0	716.0	3.677143	3.5833192	17.762112	0.0	1476	1476	1476	0.75	20	37	84	123	171	4992	0	118	2020-02-29_133211
69	5000	3524	0	0	0	0	7	1351	7.7759767	4.1369179307571855	13.441849	3.444687	7.0	716.0	3.677143	3.5833192	17.762112	0.0	1476	1476	1476	0.71428573	20	37	84	123	171	4993	0	118	2020-02-29_133211
69	5000	3524	0	0	0	0	7	1351	7.7759767	4.1369179307571855	13.441849	3.444687	7.0	716.0	3.677143	3.5833192	17.762112	0.0	1476	1476	1476	0.71428573	20	37	84	123	171	4993	0	118	2020-02-29_133211
69	5000	3524	0	0	0	0	6	1352	7.3120427	4.3276946477016045	13.441849	3.444687	6.0	716.0	3.677143	3.5833192	17.762112	0.0	1476	1476	1476	0.5	20	37	84	123	171	4994	0	118	2020-02-29_133211
70	5000	3524	0	0	0	0	6	1352	7.3120427	4.3276946477016045	13.441849	3.444687	6.0	716.0	3.677143	3.5833192	17.762112	0.0	1476	1476	1476	0.5	20	37	84	123	171	4994	0	118	2020-02-29_133211
70	5000	3524	0	0	0	0	6	1352	7.3120427	4.3276946477016045	13.441849	3.444687	6.0	716.0	3.677143	3.5833192	17.762112	0.0	1476	1476	1476	0.5	20	37	84	123	171	4994	0	118	2020-02-29_133212
70	5000	3524	0	0	0	0	6	1352	7.3120427	4.3276946477016045	13.441849	3.444687	6.0	716.0	3.677143	3.5833192	17.762112	0.0	1476	1476	1476	0.5	20	37	84	123	171	4994	0	118	2020-02-29_133212
71	5000	3524	0	0	0	0	6	1352	7.3120427	4.3276946477016045	13.441849	3.444687	6.0	716.0	3.677143	3.5833192	17.762112	0.0	1476	1476	1476	0.5	20	37	84	123	171	4994	0	118	2020-02-29_133212
71	5000	3524	0	0	0	0	5	1353	7.5659537	4.788281823604958	13.441849	3.444687	5.0	716.0	3.677143	3.5833192	17.762112	0.0	1476	1476	1476	0.6	20	37	84	123	171	4995	0	118	2020-02-29_133212
71	5000	3524	0	0	0	0	4	1354	6.4349613	4.69495094671817	13.441849	3.444687	4.0	716.0	3.677143	3.5833192	17.762112	0.0	1476	1476	1476	0.5	20	37	84	123	171	4996	0	118	2020-02-29_133212
72	5000	3524	0	0	0	0	3	1355	7.140059	5.484603138061244	13.441849	3.444687	3.0	716.0	3.677143	3.5833192	17.762112	0.0	1476	1476	1476	0.33333334	20	37	84	123	171	4997	0	118	2020-02-29_133212
72	5000	3524	0	0	0	0	3	1355	7.140059	5.484603138061244	13.441849	3.444687	3.0	716.0	3.677143	3.5833192	17.762112	0.0	1476	1476	1476	0.33333334	20	37	84	123	171	4997	0	118	2020-02-29_133213
72	5000	3524	0	0	0	0	2	1356	8.443268	7.069060932474766	13.441849	3.444687	2.0	716.0	3.677143	3.5833192	17.762112	0.0	1476	1476	1476	0.0	20	37	84	123	171	4998	0	118	2020-02-29_133213
73	5000	3524	0	0	0	0	2	1356	8.443268	7.069060932474766	13.441849	3.444687	2.0	716.0	3.677143	3.5833192	17.762112	0.0	1476	1476	1476	0.0	20	37	84	123	171	4998	0	118	2020-02-29_133213
73	5000	3524	0	0	0	0	2	1356	8.443268	7.069060932474766	13.441849	3.444687	2.0	716.0	3.677143	3.5833192	17.762112	0.0	1476	1476	1476	0.0	20	37	84	123	171	4998	0	118	2020-02-29_133213
73	5000	3524	0	0	0	0	2	1356	8.443268	7.069060932474766	13.441849	3.444687	2.0	716.0	3.677143	3.5833192	17.762112	0.0	1476	1476	1476	0.0	20	37	84	123	171	4998	0	118	2020-02-29_133213
74	5000	3524	0	0	0	0	2	1356	8.443268	7.069060932474766	13.441849	3.444687	2.0	716.0	3.677143	3.5833192	17.762112	0.0	1476	1476	1476	0.0	20	37	84	123	171	4998	0	118	2020-02-29_133213
74	5000	3524	0	0	0	0	1	1357	13.441849	NaN	13.441849	13.441849	1.0	716.0	3.677143	3.5833192	17.762112	0.0	1476	1476	1476	0.0	20	37	84	123	171	4999	0	118	2020-02-29_133214
74	5000	3524	0	0	0	0	1	1357	13.441849	NaN	13.441849	13.441849	1.0	716.0	3.677143	3.5833192	17.762112	0.0	1476	1476	1476	0.0	20	37	84	123	171	4999	0	118	2020-02-29_133214
75	5000	3524	0	0	0	0	1	1357	13.441849	NaN	13.441849	13.441849	1.0	716.0	3.677143	3.5833192	17.762112	0.0	1476	1476	1476	0.0	20	37	84	123	171	4999	0	118	2020-02-29_133214
75	5000	3524	0	0	0	0	0	1357	NaN	-0.0	9999.0	9999.0	0.0	716.0	3.677143	3.5833192	17.762112	0.0	1476	1476	1476	0.0	20	37	84	123	171	5000	0	119	2020-02-29_133214
75	5000	3524	0	0	0	0	0	1357	NaN	-0.0	9999.0	9999.0	0.0	716.0	3.677143	3.5833192	17.762112	0.0	1476	1476	1476	0.0	20	37	84	123	171	5000	0	119	2020-02-29_133214
76	5000	3524	0	0	0	0	0	1357	NaN	-0.0	9999.0	9999.0	0.0	716.0	3.677143	3.5833192	17.762112	0.0	1476	1476	1476	0.0	20	37	84	123	171	5000	0	119	2020-02-29_133214
76	5000	3524	0	0	0	0	0	1357	NaN	-0.0	9999.0	9999.0	0.0	716.0	3.677143	3.5833192	17.762112	0.0	1476	1476	1476	0.0	20	37	84	123	171	5000	0	119	2020-02-29_133214
76	5000	3524	0	0	0	0	0	1357	NaN	-0.0	9999.0	9999.0	0.0	716.0	3.677143	3.5833192	17.762112	0.0	1476	1476	1476	0.0	20	37	84	123	171	5000	0	119	2020-02-29_133215
77	5000	3524	0	0	0	0	0	1357	NaN	-0.0	9999.0	9999.0	0.0	716.0	3.677143	3.5833192	17.762112	0.0	1476	1476	1476	0.0	20	37	84	123	171	5000	0	119	2020-02-29_133215
77	5000	3524	0	0	0	0	0	1357	NaN	-0.0	9999.0	9999.0	0.0	716.0	3.677143	3.5833192	17.762112	0.0	1476	1476	1476	0.0	20	37	84	123	171	5000	0	119	2020-02-29_133215
77	5000	3524	0	0	0	0	0	1357	NaN	-0.0	9999.0	9999.0	0.0	716.0	3.677143	3.5833192	17.762112	0.0	1476	1476	1476	0.0	20	37	84	123	171	5000	0	119	2020-02-29_133215
78	5000	3524	0	0	0	0	0	1357	NaN	-0.0	9999.0	9999.0	0.0	716.0	3.677143	3.5833192	17.762112	0.0	1476	1476	1476	0.0	20	37	84	123	171	5000	0	119	2020-02-29_133215
78	5000	3524	0	0	0	0	0	1357	NaN	-0.0	9999.0	9999.0	0.0	716.0	3.677143	3.5833192	17.762112	0.0	1476	1476	1476	0.0	20	37	84	123	171	5000	0	119	2020-02-29_133215
78	5000	3524	0	0	0	0	0	1357	NaN	-0.0	9999.0	9999.0	0.0	716.0	3.677143	3.5833192	17.762112	0.0	1476	1476	1476	0.0	20	37	84	123	171	5000	0	119	2020-02-29_133216
79	5000	3524	0	0	0	0	0	1357	NaN	-0.0	9999.0	9999.0	0.0	716.0	3.677143	3.5833192	17.762112	0.0	1476	1476	1476	0.0	20	37	84	123	171	5000	0	119	2020-02-29_133216
79	5000	3524	0	0	0	0	0	1357	NaN	-0.0	9999.0	9999.0	0.0	716.0	3.677143	3.5833192	17.762112	0.0	1476	1476	1476	0.0	20	37	84	123	171	5000	0	119	2020-02-29_133216
79	5000	3524	0	0	0	0	0	1357	NaN	-0.0	9999.0	9999.0	0.0	716.0	3.677143	3.5833192	17.762112	0.0	1476	1476	1476	0.0	20	37	84	123	171	5000	0	119	2020-02-29_133216
80	5000	3524	0	0	0	0	0	1357	NaN	-0.0	9999.0	9999.0	0.0	716.0	3.677143	3.5833192	17.762112	0.0	1476	1476	1476	0.0	20	37	84	123	171	5000	0	119	2020-02-29_133216
80	5000	3524	0	0	0	0	0	1357	NaN	-0.0	9999.0	9999.0	0.0	716.0	3.677143	3.5833192	17.762112	0.0	1476	1476	1476	0.0	20	37	84	123	171	5000	0	119	2020-02-29_133216
80	5000	3524	0	0	0	0	0	1357	NaN	-0.0	9999.0	9999.0	0.0	716.0	3.677143	3.5833192	17.762112	0.0	1476	1476	1476	0.0	20	37	84	123	171	5000	0	119	2020-02-29_133216
81	5000	3524	0	0	0	0	0	1357	NaN	-0.0	9999.0	9999.0	0.0	716.0	3.677143	3.5833192	17.762112	0.0	1476	1476	1476	0.0	20	37	84	123	171	5000	0	119	2020-02-29_133217
81	5000	3524	0	0	0	0	0	1357	NaN	-0.0	9999.0	9999.0	0.0	716.0	3.677143	3.5833192	17.762112	0.0	1476	1476	1476	0.0	20	37	84	123	171	5000	0	119	2020-02-29_133217
81	5000	3524	0	0	0	0	0	1357	NaN	-0.0	9999.0	9999.0	0.0	716.0	3.677143	3.5833192	17.762112	0.0	1476	1476	1476	0.0	20	37	84	123	171	5000	0	119	2020-02-29_133217
82	5000	3524	0	0	0	0	0	1357	NaN	-0.0	9999.0	9999.0	0.0	716.0	3.677143	3.5833192	17.762112	0.0	1476	1476	1476	0.0	20	37	84	123	171	5000	0	119	2020-02-29_133217
82	5000	3524	0	0	0	0	0	1357	NaN	-0.0	9999.0	9999.0	0.0	716.0	3.677143	3.5833192	17.762112	0.0	1476	1476	1476	0.0	20	37	84	123	171	5000	0	119	2020-02-29_133217
