# Supplementary material for: Discrete simulation analysis of COVID-19 and prediction of isolation bed numbers
Source: PeerJ. 2021 Jun 23;9:e11629. doi: 10.7717/peerj.11629 (PMC8234972; doi:10.7717/peerj.11629)
Supplement: Supplemental Information 3 [file peerj-09-11629-s003.zip › raw_data/Incubation period_output_2020-02-29_133449.csv]

worldTime(Day)	CITY_PERSON_SIZE	NORMAL	SHADOW	SUPER	CONFIRMED	DIAGNOSIS	FREEZE	CURED	shadow_average	shadow_std	shadow_max	shadow_min	real_countTmp	max_count	count_shadow_average	count_shadow_std	count_shadow_max	count_shadow_min	sum_confirmed_mark	sum_diagnosis_mark	sum_freeze_mark	r0	G1num	G2num	G3Num	G4Num	G5Num	BED_CanUse	BED_Need	DEATH	recordTime
0	5000	4976	24	0	0	0	0	0	NaN	-0.0	9999.0	9999.0	0.0	0.0	NaN	-0.0	9999.0	9999.0	0	0	0	0.0	0	0	0	0	0	5000	0	0	2020-02-29_133451
0	5000	4970	30	0	0	0	0	0	NaN	-0.0	9999.0	9999.0	0.0	0.0	NaN	-0.0	9999.0	9999.0	0	0	0	0.0	0	0	0	0	0	5000	0	0	2020-02-29_133451
0	5000	4966	34	0	0	0	0	0	NaN	-0.0	9999.0	9999.0	0.0	0.0	NaN	-0.0	9999.0	9999.0	0	0	0	0.0	0	0	0	0	0	5000	0	0	2020-02-29_133451
1	5000	4961	39	0	0	0	0	0	NaN	-0.0	9999.0	9999.0	0.0	0.0	NaN	-0.0	9999.0	9999.0	0	0	0	0.0	0	0	0	0	0	5000	0	0	2020-02-29_133451
1	5000	4956	44	0	0	0	0	0	NaN	-0.0	9999.0	9999.0	0.0	0.0	NaN	-0.0	9999.0	9999.0	0	0	0	0.0	0	0	0	0	0	5000	0	0	2020-02-29_133452
1	5000	4953	47	0	0	0	0	0	NaN	-0.0	9999.0	9999.0	0.0	0.0	NaN	-0.0	9999.0	9999.0	0	0	0	0.0	0	0	0	0	0	5000	0	0	2020-02-29_133452
2	5000	4949	51	0	0	0	0	0	NaN	-0.0	9999.0	9999.0	0.0	0.0	NaN	-0.0	9999.0	9999.0	0	0	0	0.0	0	0	0	0	0	5000	0	0	2020-02-29_133452
2	5000	4941	59	0	0	0	0	0	NaN	-0.0	9999.0	9999.0	0.0	0.0	NaN	-0.0	9999.0	9999.0	0	0	0	0.0	0	0	0	0	0	5000	0	0	2020-02-29_133452
2	5000	4927	73	0	0	0	0	0	NaN	-0.0	9999.0	9999.0	0.0	0.0	NaN	-0.0	9999.0	9999.0	0	0	0	0.0	0	0	0	0	0	5000	0	0	2020-02-29_133452
3	5000	4918	82	0	0	0	0	0	NaN	-0.0	9999.0	9999.0	0.0	0.0	NaN	-0.0	9999.0	9999.0	0	0	0	0.0	0	0	0	0	0	5000	0	0	2020-02-29_133452
3	5000	4902	98	0	0	0	0	0	NaN	-0.0	9999.0	9999.0	0.0	0.0	NaN	-0.0	9999.0	9999.0	0	0	0	0.0	0	0	0	0	0	5000	0	0	2020-02-29_133453
3	5000	4887	113	0	0	0	0	0	NaN	-0.0	9999.0	9999.0	0.0	0.0	NaN	-0.0	9999.0	9999.0	0	0	0	0.0	0	0	0	0	0	5000	0	0	2020-02-29_133453
4	5000	4867	133	0	0	0	0	0	NaN	-0.0	9999.0	9999.0	0.0	0.0	NaN	-0.0	9999.0	9999.0	0	0	0	0.0	0	0	0	0	0	5000	0	0	2020-02-29_133453
4	5000	4854	146	0	0	0	0	0	NaN	-0.0	9999.0	9999.0	0.0	0.0	NaN	-0.0	9999.0	9999.0	0	0	0	0.0	0	0	0	0	0	5000	0	0	2020-02-29_133453
4	5000	4835	165	0	0	0	0	0	NaN	-0.0	9999.0	9999.0	0.0	0.0	NaN	-0.0	9999.0	9999.0	0	0	0	0.0	0	0	0	0	0	5000	0	0	2020-02-29_133453
5	5000	4801	199	0	0	0	0	0	NaN	-0.0	9999.0	9999.0	0.0	0.0	NaN	-0.0	9999.0	9999.0	0	0	0	0.0	0	0	0	0	0	5000	0	0	2020-02-29_133453
5	5000	4775	225	0	0	0	0	0	NaN	-0.0	9999.0	9999.0	0.0	0.0	NaN	-0.0	9999.0	9999.0	0	0	0	0.0	0	0	0	0	0	5000	0	0	2020-02-29_133454
5	5000	4759	241	0	0	0	0	0	NaN	-0.0	9999.0	9999.0	0.0	0.0	NaN	-0.0	9999.0	9999.0	0	0	0	0.0	0	0	0	0	0	5000	0	0	2020-02-29_133454
6	5000	4733	267	0	0	0	0	0	NaN	-0.0	9999.0	9999.0	0.0	0.0	NaN	-0.0	9999.0	9999.0	0	0	0	0.0	0	0	0	0	0	5000	0	0	2020-02-29_133454
6	5000	4711	289	0	0	0	0	0	NaN	-0.0	9999.0	9999.0	0.0	0.0	NaN	-0.0	9999.0	9999.0	0	0	0	0.0	0	0	0	0	0	5000	0	0	2020-02-29_133454
6	5000	4675	325	0	0	0	0	0	NaN	-0.0	9999.0	9999.0	0.0	0.0	NaN	-0.0	9999.0	9999.0	0	0	0	0.0	0	0	0	0	0	5000	0	0	2020-02-29_133454
7	5000	4643	357	0	0	0	0	0	NaN	-0.0	9999.0	9999.0	0.0	0.0	NaN	-0.0	9999.0	9999.0	0	0	0	0.0	0	0	0	0	0	5000	0	0	2020-02-29_133455
7	5000	4609	391	0	0	0	0	0	NaN	-0.0	9999.0	9999.0	0.0	0.0	NaN	-0.0	9999.0	9999.0	0	0	0	0.0	0	0	0	0	0	5000	0	0	2020-02-29_133455
7	5000	4565	435	0	0	0	0	0	NaN	-0.0	9999.0	9999.0	0.0	0.0	NaN	-0.0	9999.0	9999.0	0	0	0	0.0	0	0	0	0	0	5000	0	0	2020-02-29_133455
8	5000	4528	472	0	0	0	0	0	NaN	-0.0	9999.0	9999.0	0.0	0.0	NaN	-0.0	9999.0	9999.0	0	0	0	0.0	0	0	0	0	0	5000	0	0	2020-02-29_133456
8	5000	4477	523	0	0	0	0	0	NaN	-0.0	9999.0	9999.0	0.0	0.0	NaN	-0.0	9999.0	9999.0	0	0	0	0.0	0	0	0	0	0	5000	0	0	2020-02-29_133456
8	5000	4418	582	0	0	0	0	0	NaN	-0.0	9999.0	9999.0	0.0	0.0	NaN	-0.0	9999.0	9999.0	0	0	0	0.0	0	0	0	0	0	5000	0	0	2020-02-29_133456
9	5000	4370	630	0	0	0	0	0	NaN	-0.0	9999.0	9999.0	0.0	0.0	NaN	-0.0	9999.0	9999.0	0	0	0	0.0	0	0	0	0	0	5000	0	0	2020-02-29_133456
9	5000	4323	677	0	0	0	0	0	NaN	-0.0	9999.0	9999.0	0.0	0.0	NaN	-0.0	9999.0	9999.0	0	0	0	0.0	0	0	0	0	0	5000	0	0	2020-02-29_133457
9	5000	4271	729	0	0	0	0	0	NaN	-0.0	9999.0	9999.0	0.0	0.0	NaN	-0.0	9999.0	9999.0	0	0	0	0.0	0	0	0	0	0	5000	0	0	2020-02-29_133457
10	5000	4215	785	0	0	0	0	0	NaN	-0.0	9999.0	9999.0	0.0	0.0	NaN	-0.0	9999.0	9999.0	0	0	0	0.0	0	0	0	0	0	5000	0	0	2020-02-29_133457
10	5000	4168	832	0	0	0	0	0	NaN	-0.0	9999.0	9999.0	0.0	0.0	NaN	-0.0	9999.0	9999.0	0	0	0	0.0	0	0	0	0	0	5000	0	0	2020-02-29_133458
10	5000	4104	896	0	0	0	0	0	NaN	-0.0	9999.0	9999.0	0.0	0.0	NaN	-0.0	9999.0	9999.0	0	0	0	0.0	0	0	0	0	0	5000	0	0	2020-02-29_133458
11	5000	4040	960	0	0	0	0	0	NaN	-0.0	9999.0	9999.0	0.0	0.0	NaN	-0.0	9999.0	9999.0	0	0	0	0.0	0	0	0	0	0	5000	0	0	2020-02-29_133458
11	5000	3975	1025	0	0	0	0	0	NaN	-0.0	9999.0	9999.0	0.0	0.0	NaN	-0.0	9999.0	9999.0	0	0	0	0.0	0	0	0	0	0	5000	0	0	2020-02-29_133459
11	5000	3883	1116	0	1	0	0	0	NaN	-0.0	9999.0	9999.0	0.0	0.0	NaN	-0.0	9999.0	9999.0	1	0	0	0.0	0	0	0	0	0	5000	0	0	2020-02-29_133459
12	5000	3822	1177	0	1	0	0	0	NaN	-0.0	9999.0	9999.0	0.0	0.0	NaN	-0.0	9999.0	9999.0	1	0	0	0.0	0	0	0	0	0	5000	0	0	2020-02-29_133459
12	5000	3782	1217	0	1	0	0	0	NaN	-0.0	9999.0	9999.0	0.0	0.0	NaN	-0.0	9999.0	9999.0	1	0	0	0.0	0	0	0	0	0	5000	0	0	2020-02-29_133500
12	5000	3733	1264	0	2	0	1	0	11.609886	NaN	11.609886	11.609886	1.0	1.0	11.609886	NaN	11.609886	11.609886	3	1	1	1.0	1	0	0	0	0	4999	0	0	2020-02-29_133500
13	5000	3685	1310	0	4	0	1	0	11.609886	NaN	11.609886	11.609886	1.0	1.0	11.609886	NaN	11.609886	11.609886	5	1	1	1.0	1	0	0	0	0	4999	0	0	2020-02-29_133501
13	5000	3622	1373	0	4	0	1	0	11.609886	NaN	11.609886	11.609886	1.0	1.0	11.609886	NaN	11.609886	11.609886	5	1	1	1.0	1	0	0	0	0	4999	0	0	2020-02-29_133501
13	5000	3564	1431	0	2	0	3	0	10.728665	2.4773120407726554	12.644889	7.9312224	3.0	3.0	10.728665	2.477312	12.644889	7.9312224	5	3	3	2.3333333	2	0	0	1	0	4997	0	0	2020-02-29_133502
14	5000	3514	1479	0	2	0	5	0	10.8608885	2.119391276219157	12.726857	7.9312224	5.0	5.0	10.8608885	2.1193912	12.726857	7.9312224	7	5	5	3.2	3	1	0	1	0	4995	0	0	2020-02-29_133502
14	5000	3461	1530	0	4	0	5	0	10.8608885	2.119391276219157	12.726857	7.9312224	5.0	5.0	10.8608885	2.1193912	12.726857	7.9312224	9	5	5	3.2	3	1	0	1	0	4995	0	0	2020-02-29_133503
14	5000	3414	1576	0	5	0	5	0	10.8608885	2.119391276219157	12.726857	7.9312224	5.0	5.0	10.8608885	2.1193912	12.726857	7.9312224	10	5	5	3.2	3	1	0	1	0	4995	0	0	2020-02-29_133503
15	5000	3373	1616	0	4	0	7	0	10.535933	1.8393162580644407	12.726857	7.9312224	7.0	7.0	10.535933	1.8393162	12.726857	7.9312224	11	7	7	2.857143	3	1	1	2	0	4993	0	0	2020-02-29_133504
15	5000	3334	1654	0	3	0	9	0	10.628427	1.605762909534581	12.726857	7.9312224	9.0	9.0	10.628427	1.605763	12.726857	7.9312224	12	9	9	3.1111112	3	2	2	2	0	4991	0	0	2020-02-29_133504
15	5000	3288	1698	0	4	0	10	0	11.019457	1.954745299584777	14.538734	7.9312224	10.0	10.0	11.019457	1.9547453	14.538734	7.9312224	14	10	10	2.9	4	2	2	2	0	4990	0	0	2020-02-29_133505
16	5000	3256	1727	0	6	0	11	0	10.670601	2.1857802033836022	14.538734	7.182036	11.0	11.0	10.670601	2.1857803	14.538734	7.182036	17	11	11	2.6363637	4	2	2	3	0	4989	0	0	2020-02-29_133505
16	5000	3199	1781	0	8	0	12	0	10.820846	2.148065597250026	14.538734	7.182036	12.0	12.0	10.820846	2.1480656	14.538734	7.182036	20	12	12	2.5833333	4	3	2	3	0	4988	0	0	2020-02-29_133506
16	5000	3153	1825	0	8	0	14	0	10.951981	2.067547834366547	14.538734	7.182036	14.0	14.0	10.951981	2.0675478	14.538734	7.182036	22	14	14	2.642857	4	3	4	3	0	4986	0	0	2020-02-29_133506
17	5000	3109	1867	0	7	0	17	0	11.514786	2.303529196148233	15.813339	7.182036	17.0	17.0	11.514786	2.3035293	15.813339	7.182036	24	17	17	2.9411764	5	3	6	3	0	4983	0	0	2020-02-29_133507
17	5000	3073	1900	0	7	0	20	0	11.164779	2.495371061723538	15.813339	5.6042585	20.0	20.0	11.164779	2.495371	15.813339	5.6042585	27	20	20	2.9	5	3	6	5	1	4980	0	0	2020-02-29_133507
17	5000	3032	1938	0	8	0	22	0	11.316138	2.4584343668548105	15.813339	5.6042585	22.0	22.0	11.316138	2.4584343	15.813339	5.6042585	30	22	22	3.090909	5	4	7	5	1	4978	0	0	2020-02-29_133508
18	5000	2992	1974	0	10	0	24	0	11.298305	2.394198371189549	15.813339	5.6042585	24.0	24.0	11.298305	2.3941984	15.813339	5.6042585	34	24	24	3.0833333	5	5	7	5	2	4976	0	0	2020-02-29_133508
18	5000	2967	1996	0	10	0	27	0	11.190745	2.323280363021785	15.813339	5.6042585	27.0	27.0	11.190745	2.3232803	15.813339	5.6042585	37	27	27	3.0370371	5	5	8	6	3	4973	0	0	2020-02-29_133509
18	5000	2928	2027	0	15	0	30	0	11.356759	2.436020720151027	16.525091	5.6042585	30.0	30.0	11.356759	2.4360206	16.525091	5.6042585	45	30	30	3.1666667	5	7	9	6	3	4970	0	0	2020-02-29_133509
19	5000	2895	2052	0	19	0	34	0	11.851498	2.7823512436688778	17.845905	5.6042585	34.0	34.0	11.851498	2.7823513	17.845905	5.6042585	53	34	34	3.264706	6	10	9	6	3	4966	0	0	2020-02-29_133510
19	5000	2866	2075	0	22	0	37	0	11.858265	2.695742100189416	17.845905	5.6042585	37.0	37.0	11.858265	2.6957421	17.845905	5.6042585	59	37	37	3.0270271	6	10	9	6	3	4963	0	0	2020-02-29_133510
19	5000	2836	2101	0	18	0	45	0	12.243788	2.9107060879484075	18.36593	5.6042585	45.0	45.0	12.243788	2.910706	18.36593	5.6042585	63	45	45	3.1777778	7	11	12	8	3	4955	0	0	2020-02-29_133511
20	5000	2803	2129	0	15	0	53	0	12.379239	2.9751559561234493	18.927143	5.6042585	53.0	53.0	12.379239	2.975156	18.927143	5.6042585	68	53	53	3.0566037	8	11	14	11	3	4947	0	0	2020-02-29_133511
20	5000	2774	2150	0	17	0	59	0	12.762427	3.1269005146163678	19.310432	5.6042585	59.0	59.0	12.762427	3.1269004	19.310432	5.6042585	76	59	59	3.2542372	8	15	14	12	4	4941	0	0	2020-02-29_133512
20	5000	2745	2167	0	25	0	63	0	12.933393	3.16887985655627	19.378399	5.6042585	63.0	63.0	12.933393	3.1688797	19.378399	5.6042585	88	63	63	3.3492064	9	15	14	14	5	4937	0	0	2020-02-29_133513
21	5000	2721	2176	0	35	0	68	0	12.989258	3.191743457026456	19.378399	5.6042585	68.0	68.0	12.989258	3.1917434	19.378399	5.6042585	103	68	68	3.1764705	9	15	15	17	5	4932	0	0	2020-02-29_133513
21	5000	2701	2187	0	36	0	76	0	13.1998	3.242607218220436	19.456171	5.6042585	76.0	76.0	13.1998	3.242607	19.456171	5.6042585	112	76	76	3.1842105	9	16	18	19	5	4924	0	0	2020-02-29_133514
21	5000	2670	2210	0	32	0	88	0	13.45037	3.2679642325490232	20.56582	5.6042585	88.0	88.0	13.45037	3.2679641	20.56582	5.6042585	120	88	88	3.1704545	9	19	22	21	6	4912	0	0	2020-02-29_133514
22	5000	2629	2245	0	23	0	103	0	13.700033	3.4127203007387257	20.56582	5.6042585	103.0	103.0	13.700033	3.4127202	20.56582	5.6042585	126	103	103	3.2330098	9	23	23	23	10	4897	0	0	2020-02-29_133515
22	5000	2606	2255	0	27	0	112	0	13.717438	3.372989903660809	20.56582	5.6042585	112.0	112.0	13.717438	3.37299	20.56582	5.6042585	139	112	112	3.1160715	9	23	25	25	13	4888	0	0	2020-02-29_133515
22	5000	2582	2268	0	30	0	120	0	13.888304	3.385598249211787	20.56582	5.6042585	120.0	120.0	13.888304	3.3855982	20.56582	5.6042585	150	120	120	3.2166667	9	23	30	28	13	4880	0	0	2020-02-29_133516
23	5000	2554	2284	0	36	0	126	0	14.0736885	3.5060073523784347	21.711863	5.6042585	126.0	126.0	14.0736885	3.5060074	21.711863	5.6042585	162	126	126	3.2539682	10	26	30	28	13	4874	0	0	2020-02-29_133516
23	5000	2531	2289	0	41	0	139	0	14.177382	3.4496279308540108	21.711863	5.6042585	139.0	139.0	14.177382	3.4496279	21.711863	5.6042585	180	139	139	3.115108	10	27	34	29	15	4861	0	0	2020-02-29_133517
23	5000	2496	2305	0	49	0	149	1	14.276262	3.3987600590008804	21.711863	5.6042585	149.0	149.0	14.276262	3.39876	21.711863	5.6042585	199	150	150	3.067114	10	30	35	31	17	4851	0	0	2020-02-29_133518
24	5000	2471	2319	0	48	0	161	1	14.271813	3.4897744804904827	21.711863	5.6042585	161.0	161.0	14.271813	3.4897745	21.711863	5.6042585	210	162	162	3.0745342	10	31	42	33	18	4839	0	0	2020-02-29_133518
24	5000	2450	2313	0	57	0	178	1	14.319701	3.544968012569936	22.687908	5.6042585	178.0	178.0	14.319701	3.5449681	22.687908	5.6042585	237	180	180	2.9213483	10	33	48	36	23	4822	0	1	2020-02-29_133519
24	5000	2425	2317	0	59	0	197	1	14.576829	3.692844978390486	23.373423	5.6042585	197.0	197.0	14.576829	3.6928449	23.373423	5.6042585	258	199	199	2.898477	12	35	53	40	26	4803	0	1	2020-02-29_133519
25	5000	2399	2320	0	71	0	207	1	14.731884	3.766424956766835	23.843956	5.6042585	207.0	207.0	14.731884	3.766425	23.843956	5.6042585	281	210	210	2.8309178	12	37	55	42	29	4793	0	2	2020-02-29_133520
25	5000	2381	2315	0	67	0	234	1	14.8406315	3.683585335811904	23.843956	5.6042585	234.0	234.0	14.8406315	3.6835854	23.843956	5.6042585	304	237	237	2.7179487	12	38	59	49	36	4766	0	2	2020-02-29_133520
25	5000	2354	2319	0	69	0	255	1	14.970308	3.6483269292834173	23.843956	5.6042585	255.0	255.0	14.970308	3.6483269	23.843956	5.6042585	327	258	258	2.6	12	39	63	52	41	4745	0	2	2020-02-29_133521
26	5000	2334	2314	0	71	0	278	1	15.251619	3.7611627375786076	24.99305	5.6042585	278.0	278.0	15.251619	3.7611628	24.99305	5.6042585	352	281	281	2.5899282	14	41	66	54	47	4722	0	2	2020-02-29_133521
26	5000	2312	2307	0	77	0	301	1	15.279102	3.779341791561251	24.99305	5.6042585	301.0	301.0	15.279102	3.7793417	24.99305	5.6042585	381	304	304	2.5215948	14	43	67	65	51	4699	0	2	2020-02-29_133522
26	5000	2296	2301	0	76	0	324	1	15.4919405	3.842907696987519	25.590033	5.6042585	324.0	324.0	15.4919405	3.8429077	25.590033	5.6042585	403	327	327	2.4537036	16	43	72	68	58	4676	0	2	2020-02-29_133522
27	5000	2275	2293	0	80	0	349	1	15.722416	3.8828104122777964	25.590033	5.6042585	349.0	349.0	15.722416	3.8828104	25.590033	5.6042585	432	352	352	2.4212034	16	45	76	77	64	4651	0	2	2020-02-29_133523
27	5000	2264	2266	0	89	0	377	2	15.911685	3.9703738277282126	26.300163	5.6042585	377.0	377.0	15.911685	3.9703739	26.300163	5.6042585	470	381	381	2.3819628	17	49	81	86	69	4623	0	2	2020-02-29_133523
27	5000	2250	2254	0	93	0	398	3	15.999627	3.937162838987375	26.300163	5.6042585	398.0	398.0	15.999627	3.9371629	26.300163	5.6042585	496	403	403	2.321608	17	51	84	94	75	4602	0	2	2020-02-29_133524
28	5000	2229	2253	0	86	0	426	4	16.174316	3.914524561244747	26.300163	5.6042585	426.0	426.0	16.174316	3.9145246	26.300163	5.6042585	518	432	432	2.2793427	17	54	89	100	83	4574	0	2	2020-02-29_133524
28	5000	2211	2230	0	89	0	464	4	16.319752	3.89618870275436	26.300163	5.6042585	464.0	464.0	16.319752	3.8961887	26.300163	5.6042585	559	470	470	2.1961207	17	57	95	106	93	4536	0	2	2020-02-29_133525
28	5000	2197	2209	0	98	0	488	5	16.431517	3.8910346983629878	26.402618	5.6042585	488.0	488.0	16.431517	3.8910346	26.402618	5.6042585	594	496	496	2.1639345	17	58	97	111	102	4512	0	3	2020-02-29_133526
29	5000	2180	2186	0	116	0	509	5	16.543535	3.883143942366318	26.402618	5.6042585	509.0	509.0	16.543535	3.883144	26.402618	5.6042585	634	518	518	2.1218076	17	58	100	120	105	4491	0	4	2020-02-29_133526
29	5000	2159	2160	0	122	0	546	9	16.734245	3.901360220777572	27.76952	5.6042585	546.0	546.0	16.734245	3.9013603	27.76952	5.6042585	681	559	559	2.054945	17	61	108	132	110	4454	0	4	2020-02-29_133527
29	5000	2137	2145	0	124	0	578	10	16.88381	3.920112122469761	27.76952	5.6042585	578.0	578.0	16.88381	3.9201121	27.76952	5.6042585	718	594	594	2.0259516	17	63	116	136	120	4422	0	6	2020-02-29_133527
30	5000	2123	2123	0	120	0	616	12	16.960014	3.859566749411657	27.76952	5.6042585	616.0	616.0	16.960014	3.8595667	27.76952	5.6042585	754	634	634	1.9594156	17	64	123	143	128	4384	0	6	2020-02-29_133527
30	5000	2109	2102	0	108	0	663	12	17.107264	3.885452324888562	29.145256	5.6042585	663.0	663.0	17.107264	3.8854523	29.145256	5.6042585	789	681	681	1.9426848	18	64	130	157	138	4337	0	6	2020-02-29_133528
30	5000	2094	2076	0	112	0	698	13	17.169657	3.899913561914581	29.145256	3.3170776	698.0	698.0	17.169657	3.8999135	29.145256	3.3170776	830	718	718	1.9097421	18	65	138	164	146	4302	0	7	2020-02-29_133528
31	5000	2078	2051	0	117	0	733	14	17.326958	3.941782363473251	29.765284	3.3170776	733.0	733.0	17.326958	3.9417825	29.765284	3.3170776	871	754	754	1.9372442	19	66	146	173	155	4267	0	7	2020-02-29_133529
31	5000	2061	2023	0	127	0	767	15	17.46429	3.9653896012417533	29.765284	3.3170776	767.0	767.0	17.46429	3.9653895	29.765284	3.3170776	916	789	789	1.8956975	19	67	153	184	162	4233	0	7	2020-02-29_133529
31	5000	2049	1994	0	127	0	806	17	17.562502	3.958047568730756	29.765284	3.3170776	806.0	806.0	17.562502	3.9580476	29.765284	3.3170776	957	830	830	1.8722085	19	68	161	192	169	4194	0	7	2020-02-29_133530
32	5000	2042	1960	0	127	0	847	17	17.648846	3.9677762015819193	29.765284	3.3170776	847.0	847.0	17.648846	3.9677763	29.765284	3.3170776	998	871	871	1.8465171	19	69	163	200	184	4153	0	7	2020-02-29_133530
32	5000	2030	1933	0	121	0	890	18	17.779034	3.966064024808091	29.765284	3.3170776	890.0	890.0	17.779034	3.966064	29.765284	3.3170776	1037	916	916	1.7932584	19	69	170	210	193	4110	0	8	2020-02-29_133531
32	5000	2018	1903	0	122	0	926	21	17.881037	3.9409531483162956	29.765284	3.3170776	926.0	926.0	17.881037	3.9409533	29.765284	3.3170776	1079	957	957	1.7473003	19	72	173	217	208	4074	0	10	2020-02-29_133531
33	5000	2007	1863	0	132	0	966	21	17.962456	3.940552875242946	29.765284	3.3170776	966.0	966.0	17.962456	3.940553	29.765284	3.3170776	1130	998	998	1.7225673	19	75	174	229	216	4034	0	11	2020-02-29_133532
33	5000	1996	1830	0	137	0	997	26	18.104868	3.9315771940129713	29.765284	3.3170776	997.0	997.0	18.104868	3.9315772	29.765284	3.3170776	1174	1037	1037	1.7071214	19	78	176	238	230	4003	0	14	2020-02-29_133532
33	5000	1986	1805	0	130	0	1035	29	18.262156	3.996596438056272	29.93178	3.3170776	1035.0	1035.0	18.262156	3.9965963	29.93178	3.3170776	1209	1079	1079	1.6724638	19	80	178	247	242	3965	0	15	2020-02-29_133533
34	5000	1978	1768	0	124	0	1077	35	18.445568	4.018728044369822	30.399954	3.3170776	1077.0	1077.0	18.445568	4.0187283	30.399954	3.3170776	1254	1130	1130	1.6536676	19	82	183	259	254	3923	0	18	2020-02-29_133533
34	5000	1967	1726	0	133	0	1113	43	18.549246	4.0320485824806696	30.399954	3.3170776	1113.0	1113.0	18.549246	4.0320487	30.399954	3.3170776	1307	1174	1174	1.6046721	19	83	189	268	266	3887	0	18	2020-02-29_133534
34	5000	1953	1697	0	141	0	1133	53	18.648598	3.9980344711580913	30.399954	3.3170776	1133.0	1133.0	18.648598	3.9980345	30.399954	3.3170776	1350	1209	1209	1.5666373	19	83	192	272	270	3867	0	23	2020-02-29_133534
35	5000	1939	1658	0	149	0	1166	63	18.778622	3.9962388475612682	30.625685	3.3170776	1166.0	1166.0	18.778622	3.996239	30.625685	3.3170776	1403	1254	1254	1.5197256	19	84	195	285	280	3834	0	25	2020-02-29_133535
35	5000	1930	1618	0	145	0	1205	75	18.897514	4.004728859856407	30.625685	3.3170776	1205.0	1205.0	18.897514	4.004729	30.625685	3.3170776	1452	1307	1307	1.4838175	19	85	199	292	298	3795	0	27	2020-02-29_133535
35	5000	1916	1587	0	147	0	1233	84	18.98737	3.9864175983650645	30.625685	3.3170776	1233.0	1233.0	18.98737	3.9864175	30.625685	3.3170776	1497	1350	1350	1.4468775	19	87	204	299	312	3767	0	33	2020-02-29_133536
36	5000	1905	1546	0	146	0	1283	87	19.097086	4.004548586052086	34.67025	3.3170776	1283.0	1283.0	19.097086	4.0045485	34.67025	3.3170776	1549	1403	1403	1.4279033	20	87	206	313	324	3717	0	33	2020-02-29_133536
36	5000	1885	1535	0	128	0	1317	99	19.210981	4.02889851437533	34.67025	3.3170776	1317.0	1317.0	19.210981	4.0288987	34.67025	3.3170776	1580	1452	1452	1.3788915	20	87	209	326	336	3683	0	36	2020-02-29_133537
36	5000	1877	1509	0	117	0	1354	106	19.290854	4.022808136835031	34.67025	3.3170776	1354.0	1354.0	19.290854	4.022808	34.67025	3.3170776	1614	1497	1497	1.3471197	20	87	218	332	346	3646	0	37	2020-02-29_133537
37	5000	1859	1493	0	99	0	1391	117	19.448187	3.998823231214037	34.67025	3.3170776	1391.0	1391.0	19.448187	3.9988232	34.67025	3.3170776	1648	1549	1549	1.3278217	20	88	226	345	358	3609	0	41	2020-02-29_133538
37	5000	1848	1472	0	100	0	1408	129	19.544945	4.02690612013623	34.67025	3.3170776	1408.0	1408.0	19.544945	4.026906	34.67025	3.3170776	1680	1580	1580	1.3231534	20	89	228	352	360	3592	0	43	2020-02-29_133538
37	5000	1841	1424	0	121	0	1428	141	19.645382	4.033340503486587	34.67025	3.3170776	1428.0	1428.0	19.645382	4.0333405	34.67025	3.3170776	1735	1614	1614	1.3186275	20	91	237	357	368	3572	0	45	2020-02-29_133539
38	5000	1828	1402	0	122	0	1452	149	19.696371	4.078757986001869	34.67025	3.14962	1452.0	1452.0	19.696371	4.078758	34.67025	3.14962	1770	1648	1648	1.3030303	20	91	240	367	377	3548	0	47	2020-02-29_133539
38	5000	1819	1369	0	132	0	1464	165	19.75694	4.085560068236299	34.67025	3.14962	1464.0	1464.0	19.75694	4.08556	34.67025	3.14962	1812	1680	1680	1.2786885	20	93	242	371	382	3536	0	51	2020-02-29_133540
38	5000	1815	1332	0	118	0	1505	178	19.880236	4.094596484078943	34.67025	3.14962	1505.0	1505.0	19.880236	4.0945964	34.67025	3.14962	1853	1735	1735	1.2538205	20	95	249	379	391	3495	0	52	2020-02-29_133540
39	5000	1807	1303	0	120	0	1526	190	20.012743	4.140452946381143	34.67025	3.14962	1526.0	1526.0	20.012743	4.140453	34.67025	3.14962	1890	1770	1770	1.2470511	20	96	252	386	402	3474	0	54	2020-02-29_133541
39	5000	1800	1282	0	106	0	1556	201	20.096928	4.142874628415345	34.67025	3.14962	1556.0	1556.0	20.096928	4.1428747	34.67025	3.14962	1918	1812	1812	1.2120823	20	96	254	392	416	3444	0	55	2020-02-29_133541
39	5000	1791	1263	0	93	0	1581	216	20.165905	4.1540675348807925	34.67025	3.14962	1581.0	1581.0	20.165905	4.1540675	34.67025	3.14962	1946	1853	1853	1.1859583	20	97	257	403	428	3419	0	56	2020-02-29_133542
40	5000	1781	1239	0	90	0	1599	234	20.240175	4.187920620418301	34.67025	3.14962	1599.0	1599.0	20.240175	4.1879206	34.67025	3.14962	1980	1890	1890	1.1582239	20	98	261	407	436	3401	0	57	2020-02-29_133542
40	5000	1773	1205	0	104	0	1608	251	20.282671	4.20769606697259	34.67025	3.14962	1608.0	1608.0	20.282671	4.207696	34.67025	3.14962	2022	1918	1918	1.1343284	20	99	264	408	440	3392	0	59	2020-02-29_133542
40	5000	1766	1170	0	118	0	1616	268	20.362759	4.230342281913315	34.67025	3.14962	1616.0	1616.0	20.362759	4.2303424	34.67025	3.14962	2064	1946	1946	1.115099	20	99	265	415	443	3384	0	62	2020-02-29_133543
41	5000	1761	1144	0	115	0	1626	288	20.430819	4.227917240787275	34.67025	3.14962	1626.0	1626.0	20.430819	4.227917	34.67025	3.14962	2095	1980	1980	1.0873308	20	101	271	422	450	3374	0	66	2020-02-29_133543
41	5000	1752	1120	0	106	0	1644	309	20.528347	4.235509291181932	34.67025	3.14962	1644.0	1644.0	20.528347	4.2355094	34.67025	3.14962	2128	2022	2022	1.0772506	20	102	272	428	461	3356	0	69	2020-02-29_133544
41	5000	1745	1098	0	93	0	1651	341	20.632835	4.243091578243089	34.67025	3.14962	1651.0	1651.0	20.632835	4.2430916	34.67025	3.14962	2157	2064	2064	1.0666263	20	103	279	434	472	3349	0	72	2020-02-29_133544
42	5000	1738	1079	0	88	0	1652	370	20.727201	4.262129360876178	34.67025	3.14962	1652.0	1652.0	20.727201	4.2621293	34.67025	3.14962	2183	2095	2095	1.0429782	20	103	281	441	479	3348	0	73	2020-02-29_133545
42	5000	1737	1038	0	97	0	1657	394	20.787218	4.284674173116946	34.67025	3.14962	1657.0	1657.0	20.787218	4.284674	34.67025	3.14962	2225	2128	2128	1.013277	20	103	283	445	490	3343	0	77	2020-02-29_133545
42	5000	1731	1017	0	95	0	1657	422	20.854816	4.270140552932289	34.67025	3.14962	1657.0	1657.0	20.787218	4.284674	34.67025	3.14962	2252	2157	2157	1.006035	20	105	288	448	495	3343	0	78	2020-02-29_133546
43	5000	1721	990	0	106	0	1660	442	20.938658	4.283689374759079	35.021378	3.14962	1660.0	1660.0	20.938658	4.2836895	35.021378	3.14962	2289	2183	2183	0.9993976	20	106	291	455	502	3340	0	81	2020-02-29_133546
43	5000	1713	971	0	91	0	1670	471	21.00429	4.304701678742529	35.021378	3.14962	1670.0	1670.0	21.00429	4.304702	35.021378	3.14962	2316	2225	2225	0.994012	20	107	296	462	512	3330	0	84	2020-02-29_133547
43	5000	1707	954	0	87	0	1662	503	21.077915	4.320787510618182	35.021378	3.14962	1662.0	1670.0	21.00429	4.304702	35.021378	3.14962	2339	2252	2252	0.98616123	20	107	300	468	515	3338	0	87	2020-02-29_133547
44	5000	1702	936	0	73	0	1663	533	21.116844	4.3364545634126035	35.021378	3.14962	1663.0	1670.0	21.00429	4.304702	35.021378	3.14962	2362	2289	2289	0.97053516	20	108	304	480	519	3337	0	93	2020-02-29_133548
44	5000	1694	911	0	79	0	1657	561	21.185913	4.323593246031466	35.021378	3.14962	1657.0	1670.0	21.00429	4.304702	35.021378	3.14962	2395	2316	2316	0.956548	20	108	306	485	525	3343	0	98	2020-02-29_133548
44	5000	1688	889	0	84	0	1650	591	21.246136	4.351973399515761	35.021378	3.14962	1650.0	1670.0	21.00429	4.304702	35.021378	3.14962	2423	2339	2339	0.9412121	20	109	307	488	533	3350	0	98	2020-02-29_133549
45	5000	1680	880	0	78	0	1629	631	21.356277	4.358964579414456	35.021378	3.14962	1629.0	1670.0	21.00429	4.304702	35.021378	3.14962	2440	2362	2362	0.926949	20	111	307	493	541	3371	0	102	2020-02-29_133549
45	5000	1671	861	0	73	0	1626	666	21.411081	4.385201467759696	35.021378	3.14962	1626.0	1670.0	21.00429	4.304702	35.021378	3.14962	2468	2395	2395	0.8923739	20	111	311	503	546	3374	0	103	2020-02-29_133550
45	5000	1659	843	0	75	0	1619	698	21.485521	4.3681395009998605	35.021378	3.14962	1619.0	1670.0	21.00429	4.304702	35.021378	3.14962	2498	2423	2423	0.8863496	20	111	313	510	553	3381	0	106	2020-02-29_133550
46	5000	1656	823	0	81	0	1589	741	21.555418	4.368144085823704	35.021378	3.14962	1589.0	1670.0	21.00429	4.304702	35.021378	3.14962	2521	2440	2440	0.86910003	20	111	314	513	554	3411	0	110	2020-02-29_133551
46	5000	1652	808	0	72	0	1575	780	21.655687	4.351059286994985	35.021378	3.14962	1575.0	1670.0	21.00429	4.304702	35.021378	3.14962	2540	2468	2468	0.8577778	20	111	318	516	563	3425	0	113	2020-02-29_133551
46	5000	1645	798	0	59	0	1561	821	21.708212	4.355815788094071	35.021378	3.14962	1561.0	1670.0	21.00429	4.304702	35.021378	3.14962	2557	2498	2498	0.83664316	20	111	321	518	568	3439	0	116	2020-02-29_133552
47	5000	1642	779	0	58	0	1544	856	21.76467	4.364754150738243	35.021378	3.14962	1544.0	1670.0	21.00429	4.304702	35.021378	3.14962	2579	2521	2521	0.8218912	20	111	322	525	573	3456	0	121	2020-02-29_133552
47	5000	1633	767	0	60	0	1527	891	21.80536	4.3751985777338716	35.021378	3.14962	1527.0	1670.0	21.00429	4.304702	35.021378	3.14962	2600	2540	2540	0.80615586	20	111	323	527	576	3473	0	122	2020-02-29_133553
47	5000	1628	754	0	61	0	1501	933	21.876871	4.423860892538689	35.021378	3.14962	1501.0	1670.0	21.00429	4.304702	35.021378	3.14962	2618	2557	2557	0.7961359	20	111	324	528	581	3499	0	123	2020-02-29_133553
48	5000	1626	737	0	58	0	1489	965	21.936377	4.420867913075259	35.021378	3.14962	1489.0	1670.0	21.00429	4.304702	35.021378	3.14962	2637	2579	2579	0.78844863	20	111	324	529	586	3511	0	125	2020-02-29_133554
48	5000	1620	728	0	52	0	1468	1005	21.986683	4.437981592828674	35.385612	3.14962	1468.0	1670.0	21.00429	4.304702	35.021378	3.14962	2652	2600	2600	0.77111715	20	111	324	531	593	3532	0	127	2020-02-29_133554
48	5000	1614	717	0	51	0	1449	1042	22.05407	4.457596738817127	35.385612	3.14962	1449.0	1670.0	21.00429	4.304702	35.021378	3.14962	2669	2618	2618	0.7612146	20	111	325	534	599	3551	0	127	2020-02-29_133555
49	5000	1608	705	0	50	0	1426	1082	22.119823	4.458110387819089	35.385612	3.14962	1426.0	1670.0	21.00429	4.304702	35.021378	3.14962	2687	2637	2637	0.743338	20	111	325	539	606	3574	0	129	2020-02-29_133555
49	5000	1603	683	0	62	0	1397	1124	22.150148	4.474520925099722	35.385612	3.14962	1397.0	1670.0	21.00429	4.304702	35.021378	3.14962	2714	2652	2652	0.7415891	20	111	327	540	610	3603	0	131	2020-02-29_133556
49	5000	1599	668	0	64	0	1369	1167	22.184631	4.501778357168997	35.385612	3.14962	1369.0	1670.0	21.00429	4.304702	35.021378	3.14962	2733	2669	2669	0.7377648	20	112	327	542	611	3631	0	133	2020-02-29_133556
50	5000	1594	650	0	69	0	1347	1204	22.174007	4.521714694457864	35.385612	3.14962	1347.0	1670.0	21.00429	4.304702	35.021378	3.14962	2756	2687	2687	0.7193764	20	112	327	545	615	3653	0	136	2020-02-29_133557
50	5000	1587	647	0	52	0	1330	1248	22.215887	4.545074001335105	35.385612	3.14962	1330.0	1670.0	21.00429	4.304702	35.021378	3.14962	2766	2714	2714	0.70150375	20	113	329	548	620	3670	0	136	2020-02-29_133557
50	5000	1586	634	0	47	0	1307	1287	22.311497	4.575809869844443	35.385612	3.14962	1307.0	1670.0	21.00429	4.304702	35.021378	3.14962	2780	2733	2733	0.7061974	20	113	331	550	623	3693	0	139	2020-02-29_133558
51	5000	1579	627	0	38	0	1296	1321	22.361116	4.609388862201083	35.385612	3.14962	1296.0	1670.0	21.00429	4.304702	35.021378	3.14962	2794	2756	2756	0.70756173	20	113	332	556	627	3704	0	139	2020-02-29_133558
51	5000	1576	612	0	46	0	1266	1359	22.410992	4.622971167063345	35.42427	3.14962	1266.0	1670.0	21.00429	4.304702	35.021378	3.14962	2812	2766	2766	0.7022117	20	113	332	557	632	3734	0	141	2020-02-29_133559
51	5000	1573	597	0	50	0	1241	1397	22.496265	4.5933158825089295	35.42427	3.14962	1241.0	1670.0	21.00429	4.304702	35.021378	3.14962	2830	2780	2780	0.69137794	20	113	332	558	636	3759	0	142	2020-02-29_133559
52	5000	1566	585	0	55	0	1227	1424	22.617085	4.530514150919263	35.42427	4.287487	1227.0	1670.0	21.00429	4.304702	35.021378	3.14962	2849	2794	2794	0.6927465	20	113	332	559	642	3773	0	143	2020-02-29_133600
52	5000	1561	573	0	54	0	1197	1468	22.614212	4.568025143756245	35.42427	4.287487	1197.0	1670.0	21.00429	4.304702	35.021378	3.14962	2866	2812	2812	0.68922305	20	113	332	561	643	3803	0	147	2020-02-29_133600
52	5000	1552	565	0	53	0	1177	1504	22.61421	4.572856488479974	35.42427	4.287487	1177.0	1670.0	21.00429	4.304702	35.021378	3.14962	2883	2830	2830	0.6745964	20	113	333	562	649	3823	0	149	2020-02-29_133601
53	5000	1551	542	0	58	0	1155	1542	22.632767	4.563399970768822	35.42427	4.287487	1155.0	1670.0	21.00429	4.304702	35.021378	3.14962	2907	2849	2849	0.6632035	20	113	335	566	657	3845	0	152	2020-02-29_133602
53	5000	1546	535	0	53	0	1132	1578	22.665497	4.619120185274545	35.42427	4.287487	1132.0	1670.0	21.00429	4.304702	35.021378	3.14962	2919	2866	2866	0.6457597	20	113	335	568	660	3868	0	156	2020-02-29_133602
53	5000	1539	525	0	53	0	1112	1615	22.699673	4.644960170283541	35.42427	4.287487	1112.0	1670.0	21.00429	4.304702	35.021378	3.14962	2936	2883	2883	0.6384892	20	113	335	571	665	3888	0	156	2020-02-29_133603
54	5000	1535	516	0	42	0	1103	1644	22.771935	4.6516653954834375	35.42427	4.287487	1103.0	1670.0	21.00429	4.304702	35.021378	3.14962	2949	2907	2907	0.6355394	20	113	335	575	669	3897	0	160	2020-02-29_133603
54	5000	1533	505	0	43	0	1072	1684	22.73178	4.677364530655775	35.42427	4.287487	1072.0	1670.0	21.00429	4.304702	35.021378	3.14962	2962	2919	2919	0.6277985	20	113	336	577	671	3928	0	163	2020-02-29_133603
54	5000	1530	495	0	39	0	1054	1717	22.78935	4.6779107237765905	35.42427	4.287487	1054.0	1670.0	21.00429	4.304702	35.021378	3.14962	2975	2936	2936	0.61859584	20	113	337	583	672	3946	0	165	2020-02-29_133604
55	5000	1525	484	0	42	0	1029	1753	22.795311	4.722238829839088	35.481285	4.287487	1029.0	1670.0	21.00429	4.304702	35.021378	3.14962	2991	2949	2949	0.61613214	20	113	339	584	676	3971	0	167	2020-02-29_133604
55	5000	1516	479	0	43	0	1009	1784	22.78352	4.732879100191169	35.481285	4.287487	1009.0	1670.0	21.00429	4.304702	35.021378	3.14962	3005	2962	2962	0.5956392	20	113	340	585	678	3991	0	169	2020-02-29_133605
55	5000	1512	477	0	36	0	986	1818	22.836414	4.677433853211809	35.481285	9.489975	986.0	1670.0	21.00429	4.304702	35.021378	3.14962	3011	2975	2975	0.6034483	20	113	340	586	679	4014	0	171	2020-02-29_133605
56	5000	1508	468	0	33	0	969	1849	22.832365	4.698666915138691	35.481285	9.214973	969.0	1670.0	21.00429	4.304702	35.021378	3.14962	3024	2991	2991	0.5975232	20	113	340	586	681	4031	0	173	2020-02-29_133606
56	5000	1506	455	0	34	0	946	1886	22.821188	4.704728673718661	35.481285	9.214973	946.0	1670.0	21.00429	4.304702	35.021378	3.14962	3039	3005	3005	0.6088795	20	113	341	587	683	4054	0	173	2020-02-29_133606
56	5000	1503	445	0	41	0	919	1916	22.825588	4.709765843687791	35.481285	9.214973	919.0	1670.0	21.00429	4.304702	35.021378	3.14962	3052	3011	3011	0.609358	20	114	341	587	684	4081	0	176	2020-02-29_133607
57	5000	1497	439	0	40	0	894	1952	22.831703	4.7804814138554885	35.756516	9.214973	894.0	1670.0	21.00429	4.304702	35.021378	3.14962	3064	3024	3024	0.6107383	20	114	341	587	687	4106	0	178	2020-02-29_133607
57	5000	1492	436	0	33	0	874	1986	22.809036	4.782894275642891	35.756516	9.214973	874.0	1670.0	21.00429	4.304702	35.021378	3.14962	3072	3039	3039	0.6144165	20	114	341	588	694	4126	0	179	2020-02-29_133608
57	5000	1491	425	0	32	0	850	2020	22.791039	4.793605224333031	35.756516	9.214973	850.0	1670.0	21.00429	4.304702	35.021378	3.14962	3084	3052	3052	0.6247059	20	114	341	589	697	4150	0	182	2020-02-29_133608
58	5000	1487	417	0	32	0	830	2051	22.818628	4.816524259756637	35.756516	9.214973	830.0	1670.0	21.00429	4.304702	35.021378	3.14962	3096	3064	3064	0.6204819	20	114	341	590	698	4170	0	183	2020-02-29_133609
58	5000	1483	411	0	34	0	811	2077	22.829943	4.851724274866726	35.756516	9.214973	811.0	1670.0	21.00429	4.304702	35.021378	3.14962	3106	3072	3072	0.6103576	20	114	341	590	701	4189	0	184	2020-02-29_133609
58	5000	1483	397	0	36	0	803	2097	22.856636	4.832913194132148	35.756516	9.214973	803.0	1670.0	21.00429	4.304702	35.021378	3.14962	3120	3084	3084	0.62141967	20	114	341	591	702	4197	0	184	2020-02-29_133610
59	5000	1480	388	0	36	0	789	2120	22.86234	4.857753078211373	35.756516	9.214973	789.0	1670.0	21.00429	4.304702	35.021378	3.14962	3132	3096	3096	0.61723703	20	114	341	591	703	4211	0	187	2020-02-29_133610
59	5000	1479	376	0	39	0	763	2155	22.927061	4.84847870396456	35.756516	9.214973	763.0	1670.0	21.00429	4.304702	35.021378	3.14962	3145	3106	3106	0.62516385	20	114	341	593	704	4237	0	188	2020-02-29_133611
59	5000	1478	366	0	36	0	753	2175	22.965261	4.866299421136388	35.756516	9.214973	753.0	1670.0	21.00429	4.304702	35.021378	3.14962	3156	3120	3120	0.63213813	20	114	341	595	706	4247	0	192	2020-02-29_133611
60	5000	1476	355	0	37	0	742	2198	22.974512	4.873762315967904	35.756516	9.214973	742.0	1670.0	21.00429	4.304702	35.021378	3.14962	3169	3132	3132	0.6239892	20	114	341	596	707	4258	0	192	2020-02-29_133611
60	5000	1471	348	0	36	0	728	2222	22.954445	4.903738557489578	35.756516	9.214973	728.0	1670.0	21.00429	4.304702	35.021378	3.14962	3181	3145	3145	0.63736266	20	114	342	597	708	4272	0	195	2020-02-29_133612
60	5000	1466	344	0	34	0	710	2248	22.942726	4.926595307497109	35.756516	9.214973	710.0	1670.0	21.00429	4.304702	35.021378	3.14962	3190	3156	3156	0.6309859	20	114	343	597	709	4290	0	198	2020-02-29_133612
61	5000	1465	332	0	34	0	698	2272	22.9322	4.939999297910324	35.756516	9.214973	698.0	1670.0	21.00429	4.304702	35.021378	3.14962	3203	3169	3169	0.63610315	20	114	343	598	712	4302	0	199	2020-02-29_133613
61	5000	1460	333	0	26	0	679	2300	22.969963	4.92811735995613	35.756516	9.214973	679.0	1670.0	21.00429	4.304702	35.021378	3.14962	3207	3181	3181	0.6332843	20	114	344	598	714	4321	0	202	2020-02-29_133613
61	5000	1456	331	0	23	0	659	2327	22.94285	4.9272774247483335	35.756516	9.214973	659.0	1670.0	21.00429	4.304702	35.021378	3.14962	3213	3190	3190	0.6327769	20	114	344	599	715	4341	0	204	2020-02-29_133614
62	5000	1454	325	0	18	0	651	2347	22.911215	4.922723606159168	35.756516	9.214973	651.0	1670.0	21.00429	4.304702	35.021378	3.14962	3221	3203	3203	0.6313364	20	114	344	600	716	4349	0	205	2020-02-29_133614
62	5000	1452	320	0	21	0	639	2361	23.013296	4.9343257309698885	35.77575	9.214973	639.0	1670.0	21.00429	4.304702	35.021378	3.14962	3228	3207	3207	0.63380283	20	114	344	600	719	4361	0	207	2020-02-29_133614
62	5000	1449	315	0	23	0	631	2373	22.95439	4.930915014688458	35.77575	9.214973	631.0	1670.0	21.00429	4.304702	35.021378	3.14962	3236	3213	3213	0.637084	20	114	344	600	721	4369	0	209	2020-02-29_133615
63	5000	1447	308	0	24	0	620	2392	22.976624	4.947642279261422	35.77575	9.214973	620.0	1670.0	21.00429	4.304702	35.021378	3.14962	3245	3221	3221	0.62580645	20	114	344	600	721	4380	0	209	2020-02-29_133615
63	5000	1447	298	0	27	0	607	2412	22.908173	4.925607192664744	35.77575	9.214973	607.0	1670.0	21.00429	4.304702	35.021378	3.14962	3255	3228	3228	0.6375618	20	114	344	600	723	4393	0	209	2020-02-29_133616
63	5000	1446	287	0	31	0	586	2440	22.841148	4.925289459242393	35.77575	8.631107	586.0	1670.0	21.00429	4.304702	35.021378	3.14962	3267	3236	3236	0.62286687	20	114	344	600	725	4414	0	210	2020-02-29_133616
64	5000	1442	284	0	29	0	577	2458	22.825449	4.862560540535817	35.77575	8.631107	577.0	1670.0	21.00429	4.304702	35.021378	3.14962	3274	3245	3245	0.6204506	20	114	345	600	726	4423	0	210	2020-02-29_133616
64	5000	1437	280	0	28	0	575	2470	22.760447	4.836228369622308	35.77575	8.631107	575.0	1670.0	21.00429	4.304702	35.021378	3.14962	3283	3255	3255	0.6208696	20	114	345	601	726	4425	0	210	2020-02-29_133617
64	5000	1437	270	0	26	0	569	2485	22.755987	4.894784152110485	35.77575	8.631107	569.0	1670.0	21.00429	4.304702	35.021378	3.14962	3293	3267	3267	0.61335677	20	114	345	603	729	4431	0	213	2020-02-29_133617
65	5000	1434	267	0	25	0	553	2508	22.669533	4.861133122470007	35.77575	8.631107	553.0	1670.0	21.00429	4.304702	35.021378	3.14962	3299	3274	3274	0.596745	20	114	345	603	730	4447	0	213	2020-02-29_133618
65	5000	1434	259	0	24	0	547	2523	22.597025	4.925611258590344	35.77575	8.631107	547.0	1670.0	21.00429	4.304702	35.021378	3.14962	3307	3283	3283	0.606947	20	114	345	603	731	4453	0	213	2020-02-29_133618
65	5000	1430	260	0	17	0	539	2540	22.6458	4.891555258908167	35.77575	8.631107	539.0	1670.0	21.00429	4.304702	35.021378	3.14962	3310	3293	3293	0.61410016	20	114	345	603	731	4461	0	214	2020-02-29_133618
66	5000	1426	261	0	14	0	525	2560	22.61761	4.935903363473581	35.77575	8.631107	525.0	1670.0	21.00429	4.304702	35.021378	3.14962	3313	3299	3299	0.61333334	20	114	345	604	732	4475	0	214	2020-02-29_133619
66	5000	1426	253	0	14	0	525	2568	22.657349	4.944288006044829	35.77575	8.631107	525.0	1670.0	21.00429	4.304702	35.021378	3.14962	3321	3307	3307	0.61714286	20	114	345	604	733	4475	0	214	2020-02-29_133619
66	5000	1424	249	0	17	0	511	2582	22.565163	4.976482971609934	35.77575	8.631107	511.0	1670.0	21.00429	4.304702	35.021378	3.14962	3327	3310	3310	0.6086106	20	114	345	604	734	4489	0	217	2020-02-29_133619
67	5000	1422	245	0	20	0	503	2593	22.535685	5.000825432354424	35.77575	8.631107	503.0	1670.0	21.00429	4.304702	35.021378	3.14962	3333	3313	3313	0.59840953	20	114	345	604	734	4497	0	217	2020-02-29_133620
67	5000	1418	244	0	17	0	494	2609	22.631304	5.043284742411635	35.77575	8.631107	494.0	1670.0	21.00429	4.304702	35.021378	3.14962	3338	3321	3321	0.597166	20	114	345	604	735	4506	0	218	2020-02-29_133620
67	5000	1413	242	0	18	0	477	2631	22.614546	5.044027275017756	35.77575	8.631107	477.0	1670.0	21.00429	4.304702	35.021378	3.14962	3345	3327	3327	0.6142558	20	114	345	604	736	4523	0	219	2020-02-29_133620
68	5000	1411	239	0	17	0	469	2643	22.654692	5.055221034197204	35.77575	8.631107	469.0	1670.0	21.00429	4.304702	35.021378	3.14962	3350	3333	3333	0.6332623	20	114	345	604	737	4531	0	221	2020-02-29_133621
68	5000	1408	236	0	18	0	452	2663	22.591238	5.0113807855649615	35.77575	8.631107	452.0	1670.0	21.00429	4.304702	35.021378	3.14962	3356	3338	3338	0.63274336	20	114	345	604	737	4548	0	223	2020-02-29_133621
68	5000	1405	233	0	17	0	441	2681	22.570906	5.031264784891902	35.77575	8.631107	441.0	1670.0	21.00429	4.304702	35.021378	3.14962	3362	3345	3345	0.64625853	20	114	345	604	738	4559	0	223	2020-02-29_133621
69	5000	1403	223	0	24	0	426	2700	22.581726	5.037220888948351	35.77575	8.631107	426.0	1670.0	21.00429	4.304702	35.021378	3.14962	3374	3350	3350	0.6314554	20	114	345	604	738	4574	0	224	2020-02-29_133622
69	5000	1402	218	0	24	0	420	2711	22.531115	5.06840509824029	35.77575	6.375271	420.0	1670.0	21.00429	4.304702	35.021378	3.14962	3380	3356	3356	0.62857145	20	114	345	604	738	4580	0	225	2020-02-29_133622
69	5000	1402	215	0	21	0	415	2721	22.47012	5.07332160894883	35.77575	6.375271	415.0	1670.0	21.00429	4.304702	35.021378	3.14962	3383	3362	3362	0.6433735	20	114	345	604	739	4585	0	226	2020-02-29_133622
70	5000	1401	211	0	14	0	411	2736	22.426527	5.050921350410944	35.77575	6.375271	411.0	1670.0	21.00429	4.304702	35.021378	3.14962	3388	3374	3374	0.6155718	20	114	345	604	741	4589	0	227	2020-02-29_133623
70	5000	1399	210	0	11	0	402	2748	22.303406	5.070422155196663	35.77575	6.375271	402.0	1670.0	21.00429	4.304702	35.021378	3.14962	3391	3380	3380	0.5970149	20	114	345	604	741	4598	0	230	2020-02-29_133623
70	5000	1396	207	0	14	0	385	2767	22.250807	5.068071666629312	35.77575	6.375271	385.0	1670.0	21.00429	4.304702	35.021378	3.14962	3397	3383	3383	0.6103896	20	114	345	604	741	4615	0	231	2020-02-29_133623
71	5000	1391	209	0	12	0	375	2781	22.154413	5.0551078421147615	35.77575	6.375271	375.0	1670.0	21.00429	4.304702	35.021378	3.14962	3400	3388	3388	0.624	20	114	345	604	742	4625	0	232	2020-02-29_133624
71	5000	1388	210	0	11	0	361	2797	22.12264	5.046849489885702	35.77575	6.375271	361.0	1670.0	21.00429	4.304702	35.021378	3.14962	3402	3391	3391	0.6371191	20	114	345	604	742	4639	0	233	2020-02-29_133624
71	5000	1385	206	0	12	0	357	2805	22.107386	5.055226882385939	35.77575	6.375271	357.0	1670.0	21.00429	4.304702	35.021378	3.14962	3409	3397	3397	0.63585436	20	114	345	604	744	4643	0	235	2020-02-29_133624
72	5000	1382	207	0	11	0	348	2816	21.971165	5.020048573475531	35.77575	6.375271	348.0	1670.0	21.00429	4.304702	35.021378	3.14962	3411	3400	3400	0.6321839	20	114	345	604	744	4652	0	236	2020-02-29_133624
72	5000	1380	202	0	16	0	338	2826	21.938595	5.051150751722421	35.77575	6.375271	338.0	1670.0	21.00429	4.304702	35.021378	3.14962	3418	3402	3402	0.6213018	20	114	345	604	744	4662	0	238	2020-02-29_133625
72	5000	1377	203	0	11	0	335	2836	21.957106	5.098891021731025	35.77575	6.375271	335.0	1670.0	21.00429	4.304702	35.021378	3.14962	3420	3409	3409	0.6149254	20	114	345	604	744	4665	0	238	2020-02-29_133625
73	5000	1374	203	0	12	0	328	2845	21.885721	5.092128378521092	34.94921	6.375271	328.0	1670.0	21.00429	4.304702	35.021378	3.14962	3423	3411	3411	0.61585367	20	114	345	604	745	4672	0	238	2020-02-29_133625
73	5000	1373	197	0	12	0	325	2854	21.801226	5.094872286677431	34.94921	6.375271	325.0	1670.0	21.00429	4.304702	35.021378	3.14962	3430	3418	3418	0.6246154	20	114	345	604	747	4675	0	239	2020-02-29_133626
73	5000	1371	190	0	19	0	312	2868	21.834211	5.1036561464102395	34.94921	6.375271	312.0	1670.0	21.00429	4.304702	35.021378	3.14962	3439	3420	3420	0.64102566	20	114	345	604	747	4688	0	240	2020-02-29_133626
74	5000	1369	186	0	22	0	306	2876	21.828678	5.090828086778306	34.94921	6.375271	306.0	1670.0	21.00429	4.304702	35.021378	3.14962	3445	3423	3423	0.6503268	20	114	345	604	748	4694	0	241	2020-02-29_133626
74	5000	1366	185	0	19	0	298	2890	21.853777	5.082118884657076	34.297318	6.375271	298.0	1670.0	21.00429	4.304702	35.021378	3.14962	3449	3430	3430	0.67114097	20	114	345	604	748	4702	0	242	2020-02-29_133627
74	5000	1365	182	0	14	0	293	2903	21.931686	5.002058559082571	34.297318	6.375271	293.0	1670.0	21.00429	4.304702	35.021378	3.14962	3453	3439	3439	0.665529	20	114	345	604	748	4707	0	243	2020-02-29_133627
75	5000	1361	183	0	11	0	295	2907	21.970625	5.036809846537368	34.297318	6.375271	295.0	1670.0	21.00429	4.304702	35.021378	3.14962	3456	3445	3445	0.68135595	20	114	345	604	749	4705	0	243	2020-02-29_133627
75	5000	1358	184	0	9	0	288	2918	21.88816	5.078528567197089	34.297318	6.375271	288.0	1670.0	21.00429	4.304702	35.021378	3.14962	3458	3449	3449	0.6979167	20	114	345	604	749	4712	0	243	2020-02-29_133627
75	5000	1357	183	0	7	0	279	2930	21.9628	5.069546164039358	34.297318	6.375271	279.0	1670.0	21.00429	4.304702	35.021378	3.14962	3460	3453	3453	0.68817204	20	114	345	605	750	4721	0	244	2020-02-29_133628
76	5000	1353	181	0	10	0	274	2937	21.970613	5.069326060870989	34.297318	6.375271	274.0	1670.0	21.00429	4.304702	35.021378	3.14962	3466	3456	3456	0.69343066	20	114	345	605	750	4726	0	245	2020-02-29_133628
76	5000	1350	180	0	12	0	262	2951	21.878876	5.046578318848473	34.297318	6.375271	262.0	1670.0	21.00429	4.304702	35.021378	3.14962	3470	3458	3458	0.6908397	20	114	345	605	750	4738	0	245	2020-02-29_133628
76	5000	1348	180	0	12	0	250	2963	21.801846	5.013653233920351	34.297318	6.375271	250.0	1670.0	21.00429	4.304702	35.021378	3.14962	3472	3460	3460	0.676	20	114	345	605	750	4750	0	247	2020-02-29_133628
77	5000	1343	176	0	15	0	248	2970	21.906223	5.005801268622475	34.297318	6.375271	248.0	1670.0	21.00429	4.304702	35.021378	3.14962	3481	3466	3466	0.67741936	20	114	345	605	750	4752	0	248	2020-02-29_133629
77	5000	1341	176	0	13	0	245	2977	21.817202	5.0238636838679165	34.297318	6.375271	245.0	1670.0	21.00429	4.304702	35.021378	3.14962	3483	3470	3470	0.6571429	20	114	345	605	750	4755	0	248	2020-02-29_133629
77	5000	1338	176	0	14	0	239	2985	21.8746	5.039341834554219	34.297318	6.375271	239.0	1670.0	21.00429	4.304702	35.021378	3.14962	3486	3472	3472	0.6610879	20	114	345	605	750	4761	0	248	2020-02-29_133629
78	5000	1337	173	0	9	0	242	2990	21.913092	5.080657796848912	34.297318	6.375271	242.0	1670.0	21.00429	4.304702	35.021378	3.14962	3490	3481	3481	0.6570248	20	114	345	605	750	4758	0	249	2020-02-29_133630
78	5000	1336	171	0	10	0	239	2995	21.855846	5.041173779483422	34.297318	6.375271	239.0	1670.0	21.00429	4.304702	35.021378	3.14962	3493	3483	3483	0.66527194	20	114	345	605	750	4761	0	249	2020-02-29_133630
78	5000	1335	169	0	10	0	234	3002	21.848352	5.00902962734472	34.297318	6.375271	234.0	1670.0	21.00429	4.304702	35.021378	3.14962	3496	3486	3486	0.6965812	20	114	345	605	750	4766	0	250	2020-02-29_133630
79	5000	1334	166	0	10	0	222	3016	21.896069	5.142418823788367	34.297318	6.375271	222.0	1670.0	21.00429	4.304702	35.021378	3.14962	3500	3490	3490	0.6756757	20	114	345	605	750	4778	0	252	2020-02-29_133630
79	5000	1333	164	0	10	0	215	3025	22.072773	5.129192963116211	34.297318	6.375271	215.0	1670.0	21.00429	4.304702	35.021378	3.14962	3503	3493	3493	0.66976744	20	114	345	605	750	4785	0	253	2020-02-29_133631
79	5000	1330	162	0	12	0	210	3032	22.043753	5.15622669561495	34.297318	6.375271	210.0	1670.0	21.00429	4.304702	35.021378	3.14962	3508	3496	3496	0.64761907	20	114	345	605	750	4790	0	254	2020-02-29_133631
80	5000	1326	164	0	10	0	207	3038	22.062603	5.139333081450815	34.297318	6.375271	207.0	1670.0	21.00429	4.304702	35.021378	3.14962	3510	3500	3500	0.6425121	20	114	345	605	750	4793	0	255	2020-02-29_133631
80	5000	1323	163	0	11	0	203	3045	22.143364	5.288686538925032	38.4118	6.375271	203.0	1670.0	21.00429	4.304702	35.021378	3.14962	3514	3503	3503	0.6403941	20	114	345	605	750	4797	0	255	2020-02-29_133631
80	5000	1322	160	0	10	0	204	3049	22.136383	5.251570330508704	38.4118	6.375271	204.0	1670.0	21.00429	4.304702	35.021378	3.14962	3518	3508	3508	0.6519608	20	114	345	605	750	4796	0	255	2020-02-29_133632
81	5000	1322	157	0	11	0	195	3059	22.091759	5.266751765919707	38.4118	6.375271	195.0	1670.0	21.00429	4.304702	35.021378	3.14962	3521	3510	3510	0.6717949	20	114	345	605	750	4805	0	256	2020-02-29_133632
81	5000	1321	153	0	12	0	193	3064	22.062363	5.287583926281059	38.4118	6.375271	193.0	1670.0	21.00429	4.304702	35.021378	3.14962	3526	3514	3514	0.6787565	20	114	345	605	750	4807	0	257	2020-02-29_133632
81	5000	1319	152	0	11	0	192	3069	22.008553	5.266089897121528	38.4118	6.375271	192.0	1670.0	21.00429	4.304702	35.021378	3.14962	3529	3518	3518	0.6875	20	114	345	605	750	4808	0	257	2020-02-29_133632
82	5000	1318	148	0	13	0	190	3074	21.99688	5.229631056308602	38.4118	6.375271	190.0	1670.0	21.00429	4.304702	35.021378	3.14962	3534	3521	3521	0.68421054	20	114	345	605	750	4810	0	257	2020-02-29_133633
82	5000	1317	148	0	9	0	188	3081	22.149967	5.159376271719634	38.4118	6.8558197	188.0	1670.0	21.00429	4.304702	35.021378	3.14962	3535	3526	3526	0.69148934	20	114	345	605	750	4812	0	257	2020-02-29_133633
82	5000	1315	147	0	9	0	185	3087	22.084734	5.271263657846865	38.4118	6.8558197	185.0	1670.0	21.00429	4.304702	35.021378	3.14962	3538	3529	3529	0.6864865	20	114	345	605	750	4815	0	257	2020-02-29_133633
83	5000	1314	145	0	7	0	182	3095	22.090733	5.265605620849447	38.4118	6.8558197	182.0	1670.0	21.00429	4.304702	35.021378	3.14962	3541	3534	3534	0.6923077	20	114	345	605	750	4818	0	257	2020-02-29_133633
83	5000	1313	146	0	6	0	179	3098	22.1737	5.193422544510516	38.4118	6.8558197	179.0	1670.0	21.00429	4.304702	35.021378	3.14962	3541	3535	3535	0.7094972	20	114	345	605	750	4821	0	258	2020-02-29_133634
83	5000	1311	148	0	3	0	175	3104	22.119518	5.221327641927899	38.4118	6.8558197	175.0	1670.0	21.00429	4.304702	35.021378	3.14962	3541	3538	3538	0.6857143	20	114	345	605	750	4825	0	259	2020-02-29_133634
84	5000	1311	143	0	5	0	172	3110	21.996801	5.1799060435961	38.4118	6.8558197	172.0	1670.0	21.00429	4.304702	35.021378	3.14962	3546	3541	3541	0.6976744	20	114	345	605	750	4828	0	259	2020-02-29_133634
84	5000	1311	139	0	9	0	167	3115	21.926918	5.196360179842458	38.4118	6.8558197	167.0	1670.0	21.00429	4.304702	35.021378	3.14962	3550	3541	3541	0.6706587	20	114	345	605	750	4833	0	259	2020-02-29_133634
84	5000	1310	137	0	12	0	163	3119	21.939539	5.161608137259363	38.4118	6.8558197	163.0	1670.0	21.00429	4.304702	35.021378	3.14962	3553	3541	3541	0.67484665	20	114	345	605	750	4837	0	259	2020-02-29_133635
85	5000	1309	135	0	10	0	162	3124	22.107483	5.060628662861849	38.4118	6.8558197	162.0	1670.0	21.00429	4.304702	35.021378	3.14962	3556	3546	3546	0.66049385	20	114	345	606	750	4838	0	260	2020-02-29_133635
85	5000	1305	138	0	7	0	165	3124	22.252655	5.202430289230855	38.4118	6.8558197	165.0	1670.0	21.00429	4.304702	35.021378	3.14962	3557	3550	3550	0.6545454	20	114	345	606	750	4835	0	261	2020-02-29_133635
85	5000	1304	134	0	9	0	162	3130	22.123669	5.298109962736343	38.4118	6.8558197	162.0	1670.0	21.00429	4.304702	35.021378	3.14962	3562	3553	3553	0.654321	20	114	345	606	750	4838	0	261	2020-02-29_133635
86	5000	1303	131	0	10	0	154	3141	22.06311	5.290927845398192	38.4118	6.8558197	154.0	1670.0	21.00429	4.304702	35.021378	3.14962	3566	3556	3556	0.66233766	20	114	345	606	750	4846	0	261	2020-02-29_133635
86	5000	1302	130	0	11	0	152	3144	22.111435	5.373924857553722	38.4118	6.8558197	152.0	1670.0	21.00429	4.304702	35.021378	3.14962	3568	3557	3557	0.6644737	20	114	345	606	750	4848	0	261	2020-02-29_133636
86	5000	1302	127	0	9	0	155	3145	22.144697	5.310021933242702	38.4118	6.8558197	155.0	1670.0	21.00429	4.304702	35.021378	3.14962	3571	3562	3562	0.7096774	20	114	345	606	751	4845	0	262	2020-02-29_133636
87	5000	1301	128	0	5	0	153	3151	22.30655	5.408661056644165	38.4118	6.8558197	153.0	1670.0	21.00429	4.304702	35.021378	3.14962	3571	3566	3566	0.71895427	20	114	345	606	751	4847	0	262	2020-02-29_133636
87	5000	1301	128	0	3	0	153	3153	22.377974	5.342318158980011	38.4118	6.8558197	153.0	1670.0	21.00429	4.304702	35.021378	3.14962	3571	3568	3568	0.71895427	20	114	345	606	751	4847	0	262	2020-02-29_133636
87	5000	1299	125	0	5	0	154	3155	22.277138	5.320503578731888	38.4118	6.8558197	154.0	1670.0	21.00429	4.304702	35.021378	3.14962	3576	3571	3571	0.6948052	20	114	345	606	751	4846	0	262	2020-02-29_133637
88	5000	1298	123	0	8	0	148	3160	22.336931	5.342740147521265	38.4118	6.8558197	148.0	1670.0	21.00429	4.304702	35.021378	3.14962	3579	3571	3571	0.7027027	20	114	345	606	751	4852	0	263	2020-02-29_133637
88	5000	1297	122	0	10	0	146	3162	22.2853	5.3599538240294144	38.4118	6.8558197	146.0	1670.0	21.00429	4.304702	35.021378	3.14962	3581	3571	3571	0.69863015	20	114	345	606	751	4854	0	263	2020-02-29_133637
88	5000	1297	122	0	5	0	146	3167	22.426239	5.249656666019597	38.4118	6.8558197	146.0	1670.0	21.00429	4.304702	35.021378	3.14962	3581	3576	3576	0.7328767	20	114	345	606	751	4854	0	263	2020-02-29_133637
89	5000	1294	122	0	5	0	147	3169	22.33811	5.266405721227814	38.4118	6.8558197	147.0	1670.0	21.00429	4.304702	35.021378	3.14962	3584	3579	3579	0.7414966	20	114	345	606	751	4853	0	263	2020-02-29_133637
89	5000	1290	123	0	6	0	145	3173	22.257008	5.297885314552623	38.4118	6.8558197	145.0	1670.0	21.00429	4.304702	35.021378	3.14962	3587	3581	3581	0.7517241	20	114	345	606	751	4855	0	263	2020-02-29_133638
89	5000	1288	123	0	8	0	136	3182	22.22345	5.305280379814743	38.4118	6.8558197	136.0	1670.0	21.00429	4.304702	35.021378	3.14962	3589	3581	3581	0.75735295	20	114	345	606	751	4864	0	263	2020-02-29_133638
90	5000	1287	122	0	7	0	135	3184	22.211155	5.283589764618488	38.4118	6.8558197	135.0	1670.0	21.00429	4.304702	35.021378	3.14962	3591	3584	3584	0.7407407	20	114	345	606	751	4865	0	265	2020-02-29_133638
90	5000	1283	121	0	9	0	135	3187	22.323599	5.191712840422439	38.4118	6.8558197	135.0	1670.0	21.00429	4.304702	35.021378	3.14962	3596	3587	3587	0.75555557	20	114	345	606	751	4865	0	265	2020-02-29_133638
90	5000	1279	121	0	11	0	128	3195	22.300648	5.149542682675642	38.4118	6.8558197	128.0	1670.0	21.00429	4.304702	35.021378	3.14962	3600	3589	3589	0.734375	20	114	345	606	751	4872	0	266	2020-02-29_133639
91	5000	1277	123	0	9	0	126	3199	22.253716	5.1486066173973715	38.4118	6.8558197	126.0	1670.0	21.00429	4.304702	35.021378	3.14962	3600	3591	3591	0.75396824	20	114	345	606	751	4874	0	266	2020-02-29_133639
91	5000	1277	121	0	6	0	126	3204	22.146563	5.275130840685616	38.4118	6.8558197	126.0	1670.0	21.00429	4.304702	35.021378	3.14962	3602	3596	3596	0.71428573	20	114	345	606	751	4874	0	266	2020-02-29_133639
91	5000	1276	119	0	5	0	126	3208	22.167448	5.289082694754652	38.4118	6.8558197	126.0	1670.0	21.00429	4.304702	35.021378	3.14962	3605	3600	3600	0.73015875	20	114	345	606	751	4874	0	266	2020-02-29_133639
92	5000	1276	118	0	6	0	121	3213	21.974579	5.295922657923363	38.4118	6.8558197	121.0	1670.0	21.00429	4.304702	35.021378	3.14962	3606	3600	3600	0.74380165	20	114	345	606	751	4879	0	266	2020-02-29_133639
92	5000	1275	115	0	8	0	116	3220	21.765787	5.045543388690479	37.379566	6.8558197	116.0	1670.0	21.00429	4.304702	35.021378	3.14962	3610	3602	3602	0.73275864	20	114	345	606	751	4884	0	266	2020-02-29_133640
92	5000	1273	114	0	8	0	116	3223	21.875801	5.085382996785889	37.379566	6.8558197	116.0	1670.0	21.00429	4.304702	35.021378	3.14962	3613	3605	3605	0.76724136	20	114	345	606	751	4884	0	266	2020-02-29_133640
93	5000	1270	113	0	11	0	114	3226	21.876528	5.112572838747057	37.379566	6.8558197	114.0	1670.0	21.00429	4.304702	35.021378	3.14962	3617	3606	3606	0.74561405	20	114	345	606	751	4886	0	266	2020-02-29_133640
93	5000	1269	110	0	11	0	115	3229	21.98483	4.9004881245905425	37.379566	9.696594	115.0	1670.0	21.00429	4.304702	35.021378	3.14962	3621	3610	3610	0.71304345	20	114	345	606	751	4885	0	266	2020-02-29_133640
93	5000	1269	108	0	10	0	113	3234	21.979544	4.873963661568681	37.379566	9.696594	113.0	1670.0	21.00429	4.304702	35.021378	3.14962	3623	3613	3613	0.7079646	20	114	345	606	751	4887	0	266	2020-02-29_133640
94	5000	1269	104	0	10	0	113	3238	21.756182	5.0439514573716195	37.379566	9.696594	113.0	1670.0	21.00429	4.304702	35.021378	3.14962	3627	3617	3617	0.7345133	20	114	345	606	751	4887	0	266	2020-02-29_133641
94	5000	1268	104	0	7	0	116	3239	21.683071	5.0069139361793145	37.379566	9.696594	116.0	1670.0	21.00429	4.304702	35.021378	3.14962	3628	3621	3621	0.7241379	20	114	345	606	751	4884	0	266	2020-02-29_133641
94	5000	1268	104	0	5	0	115	3241	21.58143	5.02783067978671	37.379566	9.696594	115.0	1670.0	21.00429	4.304702	35.021378	3.14962	3628	3623	3623	0.7217391	20	114	345	606	751	4885	0	267	2020-02-29_133641
95	5000	1267	104	0	2	0	118	3242	21.478815	5.06474329848665	37.379566	9.696594	118.0	1670.0	21.00429	4.304702	35.021378	3.14962	3629	3627	3627	0.7542373	20	114	345	606	751	4882	0	267	2020-02-29_133641
95	5000	1267	103	0	2	0	117	3244	21.629324	4.95370836161985	37.379566	10.5913315	117.0	1670.0	21.00429	4.304702	35.021378	3.14962	3630	3628	3628	0.7863248	20	114	345	606	751	4883	0	267	2020-02-29_133641
95	5000	1266	104	0	2	0	113	3248	21.634052	4.992137640045904	37.379566	10.5913315	113.0	1670.0	21.00429	4.304702	35.021378	3.14962	3630	3628	3628	0.8053097	20	114	345	606	751	4887	0	267	2020-02-29_133642
96	5000	1264	104	0	3	0	113	3249	21.654993	4.990598422692127	37.379566	10.5913315	113.0	1670.0	21.00429	4.304702	35.021378	3.14962	3632	3629	3629	0.79646015	20	114	345	606	751	4887	0	267	2020-02-29_133642
96	5000	1261	104	0	5	0	112	3251	21.64342	4.997829347552381	37.379566	10.5913315	112.0	1670.0	21.00429	4.304702	35.021378	3.14962	3635	3630	3630	0.78571427	20	114	345	606	751	4888	0	267	2020-02-29_133642
96	5000	1261	104	0	5	0	111	3252	21.57382	4.965674066031087	37.379566	10.5913315	111.0	1670.0	21.00429	4.304702	35.021378	3.14962	3635	3630	3630	0.7927928	20	114	345	606	751	4889	0	267	2020-02-29_133642
97	5000	1261	102	0	5	0	110	3254	21.60714	4.995248253259725	37.379566	10.5913315	110.0	1670.0	21.00429	4.304702	35.021378	3.14962	3637	3632	3632	0.8090909	20	114	345	606	751	4890	0	268	2020-02-29_133643
97	5000	1259	101	0	5	0	112	3255	21.57715	5.008447758557067	37.379566	10.5913315	112.0	1670.0	21.00429	4.304702	35.021378	3.14962	3640	3635	3635	0.8035714	20	114	345	606	751	4888	0	268	2020-02-29_133643
97	5000	1258	100	0	7	0	108	3259	21.613302	4.989007692307785	37.379566	10.5913315	108.0	1670.0	21.00429	4.304702	35.021378	3.14962	3642	3635	3635	0.8333333	20	114	345	606	751	4892	0	268	2020-02-29_133643
98	5000	1258	100	0	5	0	107	3262	21.638083	4.976732284069028	37.379566	10.5913315	107.0	1670.0	21.00429	4.304702	35.021378	3.14962	3642	3637	3637	0.8317757	20	114	345	606	751	4893	0	268	2020-02-29_133643
98	5000	1258	100	0	2	0	107	3265	21.93542	5.110181832260438	37.379566	10.5913315	107.0	1670.0	21.00429	4.304702	35.021378	3.14962	3642	3640	3640	0.8411215	20	114	345	606	751	4893	0	268	2020-02-29_133643
98	5000	1255	102	0	1	0	106	3268	21.814352	5.113251408430874	37.379566	10.5913315	106.0	1670.0	21.00429	4.304702	35.021378	3.14962	3643	3642	3642	0.8490566	20	114	345	606	751	4894	0	268	2020-02-29_133643
99	5000	1251	103	0	4	0	105	3269	21.869406	5.106110909667569	37.379566	10.5913315	105.0	1670.0	21.00429	4.304702	35.021378	3.14962	3646	3642	3642	0.84761906	20	114	345	606	751	4895	0	268	2020-02-29_133644
99	5000	1250	101	0	7	0	97	3276	21.923307	5.2195812180126735	37.379566	10.5913315	97.0	1670.0	21.00429	4.304702	35.021378	3.14962	3649	3642	3642	0.8453608	20	114	345	606	751	4903	0	269	2020-02-29_133644
99	5000	1248	98	0	11	0	96	3278	21.915274	5.219391377948312	37.379566	10.5913315	96.0	1670.0	21.00429	4.304702	35.021378	3.14962	3654	3643	3643	0.84375	20	114	345	606	751	4904	0	269	2020-02-29_133644
100	5000	1247	98	0	9	0	96	3281	21.854467	5.135442933588641	37.379566	10.5913315	96.0	1670.0	21.00429	4.304702	35.021378	3.14962	3655	3646	3646	0.8229167	20	114	345	606	751	4904	0	269	2020-02-29_133644
100	5000	1247	97	0	7	0	96	3284	21.92763	4.94263355558995	36.79466	10.5913315	96.0	1670.0	21.00429	4.304702	35.021378	3.14962	3656	3649	3649	0.90625	20	114	345	606	751	4904	0	269	2020-02-29_133644
100	5000	1246	96	0	4	0	97	3288	21.959179	4.9299018438445	36.79466	10.5913315	97.0	1670.0	21.00429	4.304702	35.021378	3.14962	3658	3654	3654	0.8556701	20	114	345	606	751	4903	0	269	2020-02-29_133645
101	5000	1244	96	0	5	0	95	3290	21.949085	4.9658392291613636	36.79466	10.5913315	95.0	1670.0	21.00429	4.304702	35.021378	3.14962	3660	3655	3655	0.85263157	20	114	345	606	751	4905	0	270	2020-02-29_133645
101	5000	1244	92	0	8	0	91	3295	22.07133	5.0038647020864895	36.79466	10.5913315	91.0	1670.0	21.00429	4.304702	35.021378	3.14962	3664	3656	3656	0.84615386	20	114	345	606	751	4909	0	270	2020-02-29_133645
101	5000	1244	90	0	8	0	91	3297	22.167261	5.050129599843921	36.79466	10.5913315	91.0	1670.0	21.00429	4.304702	35.021378	3.14962	3666	3658	3658	0.83516484	20	114	345	606	751	4909	0	270	2020-02-29_133645
102	5000	1241	92	0	7	0	90	3300	22.156467	5.015482772759533	36.79466	10.5913315	90.0	1670.0	21.00429	4.304702	35.021378	3.14962	3667	3660	3660	0.7888889	20	114	345	606	751	4910	0	270	2020-02-29_133645
102	5000	1241	90	0	5	0	94	3300	22.323961	4.9775723042163005	36.79466	10.5913315	94.0	1670.0	21.00429	4.304702	35.021378	3.14962	3669	3664	3664	0.79787236	20	114	345	606	751	4906	0	270	2020-02-29_133646
102	5000	1240	90	0	4	0	93	3303	22.339165	4.997581660036229	36.79466	10.5913315	93.0	1670.0	21.00429	4.304702	35.021378	3.14962	3670	3666	3666	0.79569894	20	114	345	606	751	4907	0	270	2020-02-29_133646
103	5000	1240	88	0	5	0	94	3303	22.302994	4.98299491694354	36.79466	10.5913315	94.0	1670.0	21.00429	4.304702	35.021378	3.14962	3672	3667	3667	0.78723407	20	114	345	606	751	4906	0	270	2020-02-29_133646
103	5000	1239	87	0	5	0	91	3307	22.268496	4.846852742383211	36.79466	10.5913315	91.0	1670.0	21.00429	4.304702	35.021378	3.14962	3674	3669	3669	0.7692308	20	114	345	606	751	4909	0	271	2020-02-29_133646
103	5000	1239	84	0	7	0	92	3307	22.310696	4.8371127030241725	36.79466	10.5913315	92.0	1670.0	21.00429	4.304702	35.021378	3.14962	3677	3670	3670	0.7717391	20	114	345	606	751	4908	0	271	2020-02-29_133646
104	5000	1235	87	0	6	0	91	3310	22.274199	4.832402479487287	36.79466	10.5913315	91.0	1670.0	21.00429	4.304702	35.021378	3.14962	3678	3672	3672	0.73626375	20	114	345	606	751	4909	0	271	2020-02-29_133647
104	5000	1234	88	0	4	0	90	3313	22.234917	4.829062756574364	36.79466	10.5913315	90.0	1670.0	21.00429	4.304702	35.021378	3.14962	3678	3674	3674	0.7222222	20	114	345	606	751	4910	0	271	2020-02-29_133647
104	5000	1230	91	0	2	0	91	3315	22.207106	4.912928997847478	36.79466	10.5913315	91.0	1670.0	21.00429	4.304702	35.021378	3.14962	3679	3677	3677	0.72527474	20	114	345	606	751	4909	0	271	2020-02-29_133647
105	5000	1229	89	0	4	0	90	3317	22.154144	4.895345828627468	36.79466	10.5913315	90.0	1670.0	21.00429	4.304702	35.021378	3.14962	3682	3678	3678	0.73333335	20	114	345	606	751	4910	0	271	2020-02-29_133647
105	5000	1229	86	0	7	0	88	3319	22.260557	4.898811678915461	36.79466	10.5913315	88.0	1670.0	21.00429	4.304702	35.021378	3.14962	3685	3678	3678	0.7386364	20	114	345	606	751	4912	0	271	2020-02-29_133647
105	5000	1229	83	0	9	0	87	3320	22.266602	4.914481674292125	36.79466	10.5913315	87.0	1670.0	21.00429	4.304702	35.021378	3.14962	3688	3679	3679	0.7586207	20	114	345	606	751	4913	0	272	2020-02-29_133648
106	5000	1228	81	0	9	0	87	3323	22.344755	4.827604099062005	36.79466	10.5913315	87.0	1670.0	21.00429	4.304702	35.021378	3.14962	3691	3682	3682	0.74712646	20	114	345	606	751	4913	0	272	2020-02-29_133648
106	5000	1228	79	0	8	0	88	3325	22.338606	4.827819221961548	36.79466	10.5913315	88.0	1670.0	21.00429	4.304702	35.021378	3.14962	3693	3685	3685	0.7613636	20	114	345	606	751	4912	0	272	2020-02-29_133648
106	5000	1224	82	0	6	0	89	3327	22.381502	4.851701080259622	36.79466	10.5913315	89.0	1670.0	21.00429	4.304702	35.021378	3.14962	3694	3688	3688	0.752809	20	114	345	606	751	4911	0	272	2020-02-29_133648
107	5000	1224	79	0	6	0	90	3329	22.416555	4.897357827771757	36.79466	10.5913315	90.0	1670.0	21.00429	4.304702	35.021378	3.14962	3697	3691	3691	0.76666665	20	114	345	606	751	4910	0	272	2020-02-29_133648
107	5000	1223	79	0	5	0	91	3330	22.501287	4.939829216603443	36.79466	10.5913315	91.0	1670.0	21.00429	4.304702	35.021378	3.14962	3698	3693	3693	0.7692308	20	114	345	606	751	4909	0	272	2020-02-29_133648
107	5000	1222	80	0	4	0	90	3332	22.61288	4.888158986966397	36.79466	10.5913315	90.0	1670.0	21.00429	4.304702	35.021378	3.14962	3698	3694	3694	0.75555557	20	114	345	606	751	4910	0	272	2020-02-29_133649
108	5000	1221	78	0	4	0	90	3335	22.58635	4.8267771002920075	36.79466	10.5913315	90.0	1670.0	21.00429	4.304702	35.021378	3.14962	3701	3697	3697	0.7222222	20	114	345	606	751	4910	0	272	2020-02-29_133649
108	5000	1220	79	0	3	0	87	3339	22.743862	4.732650392362415	36.79466	10.5913315	87.0	1670.0	21.00429	4.304702	35.021378	3.14962	3701	3698	3698	0.74712646	20	114	345	606	751	4913	0	272	2020-02-29_133649
108	5000	1219	80	0	3	0	85	3341	22.863583	4.594792669390276	36.79466	11.677071	85.0	1670.0	21.00429	4.304702	35.021378	3.14962	3701	3698	3698	0.7647059	20	114	345	606	751	4915	0	272	2020-02-29_133649
109	5000	1218	81	0	0	0	86	3342	22.90736	4.489369233138459	36.79466	11.677071	86.0	1670.0	21.00429	4.304702	35.021378	3.14962	3701	3701	3701	0.7093023	20	114	345	606	751	4914	0	273	2020-02-29_133649
109	5000	1215	83	0	1	0	83	3345	22.965826	4.41562515550358	36.79466	11.677071	83.0	1670.0	21.00429	4.304702	35.021378	3.14962	3702	3701	3701	0.67469877	20	114	345	606	751	4917	0	273	2020-02-29_133650
109	5000	1215	81	0	3	0	80	3348	22.951696	4.404472479523056	36.79466	11.677071	80.0	1670.0	21.00429	4.304702	35.021378	3.14962	3704	3701	3701	0.6875	20	114	345	606	751	4920	0	273	2020-02-29_133650
110	5000	1215	79	0	5	0	78	3350	23.031284	4.432185469482146	36.79466	11.677071	78.0	1670.0	21.00429	4.304702	35.021378	3.14962	3706	3701	3701	0.7051282	20	114	345	606	751	4922	0	273	2020-02-29_133650
110	5000	1215	76	0	7	0	78	3350	22.982832	4.402551925326969	36.79466	11.677071	78.0	1670.0	21.00429	4.304702	35.021378	3.14962	3709	3702	3702	0.67948717	20	114	345	606	751	4922	0	274	2020-02-29_133650
110	5000	1215	76	0	5	0	79	3351	22.967371	4.333919461053408	36.79466	13.077942	79.0	1670.0	21.00429	4.304702	35.021378	3.14962	3709	3704	3704	0.6835443	20	114	345	606	751	4921	0	274	2020-02-29_133650
111	5000	1213	76	0	5	0	81	3351	23.03055	4.449916178738959	36.79466	13.077942	81.0	1670.0	21.00429	4.304702	35.021378	3.14962	3711	3706	3706	0.67901236	20	114	345	606	751	4919	0	274	2020-02-29_133651
111	5000	1212	73	0	6	0	81	3354	22.956385	4.406436780934241	36.79466	13.077942	81.0	1670.0	21.00429	4.304702	35.021378	3.14962	3715	3709	3709	0.6666667	20	114	345	606	751	4919	0	274	2020-02-29_133651
111	5000	1211	70	0	10	0	80	3355	22.939426	4.431577571926388	36.79466	13.077942	80.0	1670.0	21.00429	4.304702	35.021378	3.14962	3719	3709	3709	0.675	20	114	345	606	751	4920	0	274	2020-02-29_133651
112	5000	1210	69	0	10	0	80	3357	22.913136	4.438534683165942	36.79466	13.077942	80.0	1670.0	21.00429	4.304702	35.021378	3.14962	3721	3711	3711	0.6625	20	114	345	606	751	4920	0	274	2020-02-29_133651
112	5000	1210	69	0	6	0	81	3360	22.414303	4.864851144393269	36.79466	10.1195755	81.0	1670.0	21.00429	4.304702	35.021378	3.14962	3721	3715	3715	0.6419753	20	114	345	606	751	4919	0	274	2020-02-29_133651
112	5000	1209	69	0	3	0	82	3363	22.426096	4.934334041722625	36.79466	10.1195755	82.0	1670.0	21.00429	4.304702	35.021378	3.14962	3722	3719	3719	0.64634144	20	114	345	606	751	4918	0	274	2020-02-29_133651
113	5000	1209	68	0	2	0	84	3363	22.339645	4.906691610300545	36.79466	10.1195755	84.0	1670.0	21.00429	4.304702	35.021378	3.14962	3723	3721	3721	0.63095236	20	114	345	606	751	4916	0	274	2020-02-29_133652
113	5000	1206	69	0	4	0	82	3365	22.185923	4.847425481450723	36.79466	10.1195755	82.0	1670.0	21.00429	4.304702	35.021378	3.14962	3725	3721	3721	0.5609756	20	114	345	606	751	4918	0	274	2020-02-29_133652
113	5000	1206	69	0	3	0	80	3368	22.348522	4.769418076180824	36.79466	10.1195755	80.0	1670.0	21.00429	4.304702	35.021378	3.14962	3725	3722	3722	0.6125	20	114	345	606	751	4920	0	274	2020-02-29_133652
114	5000	1205	69	0	3	0	80	3369	22.266983	4.853277275020204	36.79466	10.1195755	80.0	1670.0	21.00429	4.304702	35.021378	3.14962	3726	3723	3723	0.6125	20	114	345	606	751	4920	0	274	2020-02-29_133652
114	5000	1205	66	0	4	0	79	3370	22.288061	4.812001190096612	36.79466	10.1195755	79.0	1670.0	21.00429	4.304702	35.021378	3.14962	3729	3725	3725	0.5949367	20	114	345	606	751	4921	0	276	2020-02-29_133652
114	5000	1203	68	0	4	0	76	3373	22.119095	4.591962401644869	32.816803	10.1195755	76.0	1670.0	21.00429	4.304702	35.021378	3.14962	3729	3725	3725	0.6184211	20	114	345	606	751	4924	0	276	2020-02-29_133652
115	5000	1201	69	0	4	0	76	3374	22.162334	4.632798913739564	32.816803	10.1195755	76.0	1670.0	21.00429	4.304702	35.021378	3.14962	3730	3726	3726	0.6052632	20	114	345	606	751	4924	0	276	2020-02-29_133653
115	5000	1201	68	0	2	0	78	3375	22.173346	4.589422146527609	32.816803	10.1195755	78.0	1670.0	21.00429	4.304702	35.021378	3.14962	3731	3729	3729	0.61538464	20	114	345	606	751	4922	0	276	2020-02-29_133653
115	5000	1200	68	0	3	0	76	3377	22.040794	4.574188518994359	32.816803	10.1195755	76.0	1670.0	21.00429	4.304702	35.021378	3.14962	3732	3729	3729	0.6052632	20	114	345	606	751	4924	0	276	2020-02-29_133653
116	5000	1198	68	0	4	0	77	3377	22.062729	4.548068909041683	32.816803	10.1195755	77.0	1670.0	21.00429	4.304702	35.021378	3.14962	3734	3730	3730	0.6103896	20	114	345	606	751	4923	0	276	2020-02-29_133653
116	5000	1198	67	0	4	0	75	3379	22.047924	4.601595038151619	32.816803	10.1195755	75.0	1670.0	21.00429	4.304702	35.021378	3.14962	3735	3731	3731	0.61333334	20	114	345	606	751	4925	0	277	2020-02-29_133653
116	5000	1196	68	0	4	0	72	3382	21.840645	4.664769718091896	32.816803	10.1195755	72.0	1670.0	21.00429	4.304702	35.021378	3.14962	3736	3732	3732	0.6111111	20	114	345	606	751	4928	0	278	2020-02-29_133654
117	5000	1196	66	0	4	0	73	3383	21.858696	4.637794736148684	32.816803	10.1195755	73.0	1670.0	21.00429	4.304702	35.021378	3.14962	3738	3734	3734	0.6438356	20	114	345	606	751	4927	0	278	2020-02-29_133654
117	5000	1195	65	0	5	0	70	3387	21.845348	4.691785760500635	32.816803	10.1195755	70.0	1670.0	21.00429	4.304702	35.021378	3.14962	3740	3735	3735	0.64285713	20	114	345	606	751	4930	0	278	2020-02-29_133654
117	5000	1195	64	0	5	0	67	3391	21.809158	4.656598378916139	32.816803	10.1195755	67.0	1670.0	21.00429	4.304702	35.021378	3.14962	3741	3736	3736	0.67164177	20	114	345	606	751	4933	0	278	2020-02-29_133654
118	5000	1194	63	0	5	0	68	3392	21.767632	4.650629735164234	32.816803	10.1195755	68.0	1670.0	21.00429	4.304702	35.021378	3.14962	3743	3738	3738	0.6911765	20	114	345	606	751	4932	0	278	2020-02-29_133654
118	5000	1194	62	0	4	0	67	3395	21.71863	4.6686230827351505	32.816803	10.1195755	67.0	1670.0	21.00429	4.304702	35.021378	3.14962	3744	3740	3740	0.6865672	20	114	345	606	751	4933	0	278	2020-02-29_133654
118	5000	1194	60	0	5	0	63	3400	21.569626	4.70213981778156	32.816803	10.1195755	63.0	1670.0	21.00429	4.304702	35.021378	3.14962	3746	3741	3741	0.71428573	20	114	345	606	751	4937	0	278	2020-02-29_133655
119	5000	1193	61	0	3	0	64	3401	21.61015	4.691099488760833	32.816803	10.1195755	64.0	1670.0	21.00429	4.304702	35.021378	3.14962	3746	3743	3743	0.734375	20	114	345	606	751	4936	0	278	2020-02-29_133655
119	5000	1193	60	0	3	0	63	3403	21.502571	4.704272158813673	32.816803	10.1195755	63.0	1670.0	21.00429	4.304702	35.021378	3.14962	3747	3744	3744	0.73015875	20	114	345	606	751	4937	0	278	2020-02-29_133655
119	5000	1192	59	0	3	0	64	3404	21.405666	4.931202796158935	32.816803	10.1195755	64.0	1670.0	21.00429	4.304702	35.021378	3.14962	3749	3746	3746	0.734375	20	114	345	606	751	4936	0	278	2020-02-29_133655
120	5000	1191	58	0	5	0	60	3408	21.131449	4.903450331097087	32.816803	10.1195755	60.0	1670.0	21.00429	4.304702	35.021378	3.14962	3751	3746	3746	0.75	20	114	345	606	751	4940	0	278	2020-02-29_133655
120	5000	1191	58	0	4	0	60	3409	21.215336	4.985431810231954	32.816803	10.1195755	60.0	1670.0	21.00429	4.304702	35.021378	3.14962	3751	3747	3747	0.75	20	114	345	606	751	4940	0	278	2020-02-29_133656
120	5000	1190	58	0	3	0	61	3410	21.27153	4.8877947237954755	32.816803	10.1195755	61.0	1670.0	21.00429	4.304702	35.021378	3.14962	3752	3749	3749	0.75409836	20	114	345	606	751	4939	0	278	2020-02-29_133656
121	5000	1189	56	0	4	0	59	3414	21.222385	4.778457324669388	32.816803	10.1195755	59.0	1670.0	21.00429	4.304702	35.021378	3.14962	3755	3751	3751	0.7288136	20	114	345	606	751	4941	0	278	2020-02-29_133656
121	5000	1188	57	0	4	0	56	3416	21.104094	4.772943798949928	32.816803	10.1195755	56.0	1670.0	21.00429	4.304702	35.021378	3.14962	3755	3751	3751	0.76785713	20	114	345	606	751	4944	0	279	2020-02-29_133656
121	5000	1188	57	0	3	0	57	3416	21.081821	4.733124319127113	32.816803	10.1195755	57.0	1670.0	21.00429	4.304702	35.021378	3.14962	3755	3752	3752	0.7894737	20	114	345	606	751	4943	0	279	2020-02-29_133656
122	5000	1187	58	0	0	0	60	3416	21.064062	4.6732304370633715	32.816803	10.1195755	60.0	1670.0	21.00429	4.304702	35.021378	3.14962	3755	3755	3755	0.75	20	114	345	606	751	4940	0	279	2020-02-29_133656
122	5000	1187	58	0	0	0	59	3417	21.141773	4.6740819509011855	32.816803	10.1195755	59.0	1670.0	21.00429	4.304702	35.021378	3.14962	3755	3755	3755	0.7627119	20	114	345	606	751	4941	0	279	2020-02-29_133657
122	5000	1187	56	0	2	0	53	3422	21.20167	4.796752928134245	32.816803	10.1195755	53.0	1670.0	21.00429	4.304702	35.021378	3.14962	3757	3755	3755	0.7924528	20	114	345	606	751	4947	0	280	2020-02-29_133657
123	5000	1186	56	0	3	0	52	3422	21.069344	4.744864046261482	32.816803	10.1195755	52.0	1670.0	21.00429	4.304702	35.021378	3.14962	3758	3755	3755	0.78846157	20	114	345	606	751	4948	0	281	2020-02-29_133657
123	5000	1186	53	0	6	0	52	3422	21.069344	4.744864046261482	32.816803	10.1195755	52.0	1670.0	21.00429	4.304702	35.021378	3.14962	3761	3755	3755	0.78846157	20	114	345	606	751	4948	0	281	2020-02-29_133657
123	5000	1185	54	0	4	0	54	3422	20.963966	4.707030439574619	32.816803	10.1195755	54.0	1670.0	21.00429	4.304702	35.021378	3.14962	3761	3757	3757	0.7777778	20	114	345	606	751	4946	0	281	2020-02-29_133657
124	5000	1185	53	0	4	0	53	3424	21.02157	4.596943478362739	32.816803	10.1195755	53.0	1670.0	21.00429	4.304702	35.021378	3.14962	3762	3758	3758	0.7735849	20	114	345	606	751	4947	0	281	2020-02-29_133657
124	5000	1184	54	0	1	0	54	3426	20.989017	4.565120205920851	32.816803	10.1195755	54.0	1670.0	21.00429	4.304702	35.021378	3.14962	3762	3761	3761	0.7777778	20	114	345	606	751	4946	0	281	2020-02-29_133657
124	5000	1182	54	0	3	0	52	3428	21.013124	4.63258420436396	32.816803	10.1195755	52.0	1670.0	21.00429	4.304702	35.021378	3.14962	3764	3761	3761	0.7692308	20	114	345	606	751	4948	0	281	2020-02-29_133658
125	5000	1181	54	0	3	0	52	3429	21.159054	4.510765972516583	32.816803	10.1195755	52.0	1670.0	21.00429	4.304702	35.021378	3.14962	3765	3762	3762	0.8076923	20	114	345	606	751	4948	0	281	2020-02-29_133658
125	5000	1180	54	0	4	0	52	3429	21.159054	4.510765972516583	32.816803	10.1195755	52.0	1670.0	21.00429	4.304702	35.021378	3.14962	3766	3762	3762	0.8076923	20	114	345	606	751	4948	0	281	2020-02-29_133658
125	5000	1179	54	0	3	0	52	3431	21.055286	4.546638823467777	32.816803	10.1195755	52.0	1670.0	21.00429	4.304702	35.021378	3.14962	3767	3764	3764	0.8076923	20	114	345	606	751	4948	0	281	2020-02-29_133658
126	5000	1179	53	0	3	0	52	3432	21.199404	4.3816016389401815	32.816803	10.1195755	52.0	1670.0	21.00429	4.304702	35.021378	3.14962	3768	3765	3765	0.8076923	20	114	345	606	751	4948	0	281	2020-02-29_133658
126	5000	1176	56	0	2	0	50	3434	21.322365	4.0980604934211575	32.816803	10.477875	50.0	1670.0	21.00429	4.304702	35.021378	3.14962	3768	3766	3766	0.86	20	114	345	606	751	4950	0	282	2020-02-29_133658
126	5000	1174	58	0	1	0	49	3436	21.216848	4.04218860415343	32.816803	10.477875	49.0	1670.0	21.00429	4.304702	35.021378	3.14962	3768	3767	3767	0.79591835	20	114	345	606	751	4951	0	282	2020-02-29_133659
127	5000	1173	57	0	2	0	50	3436	21.309202	4.053674354470858	32.816803	10.477875	50.0	1670.0	21.00429	4.304702	35.021378	3.14962	3770	3768	3768	0.78	20	114	345	606	751	4950	0	282	2020-02-29_133659
127	5000	1172	58	0	2	0	50	3436	21.309202	4.053674354470858	32.816803	10.477875	50.0	1670.0	21.00429	4.304702	35.021378	3.14962	3770	3768	3768	0.78	20	114	345	606	751	4950	0	282	2020-02-29_133659
127	5000	1172	57	0	3	0	49	3436	21.37236	4.070751320290335	32.816803	10.477875	49.0	1670.0	21.00429	4.304702	35.021378	3.14962	3771	3768	3768	0.7755102	20	114	345	606	751	4951	0	283	2020-02-29_133659
128	5000	1172	57	0	1	0	50	3437	21.49686	4.079094431740535	32.816803	10.477875	50.0	1670.0	21.00429	4.304702	35.021378	3.14962	3771	3770	3770	0.76	20	114	345	606	751	4950	0	283	2020-02-29_133659
128	5000	1170	59	0	1	0	50	3437	21.49686	4.079094431740535	32.816803	10.477875	50.0	1670.0	21.00429	4.304702	35.021378	3.14962	3771	3770	3770	0.76	20	114	345	606	751	4950	0	283	2020-02-29_133659
128	5000	1170	58	0	1	0	46	3441	21.671217	4.16559828730358	32.816803	10.477875	46.0	1670.0	21.00429	4.304702	35.021378	3.14962	3772	3771	3771	0.7173913	20	114	345	606	751	4954	0	284	2020-02-29_133700
129	5000	1169	58	0	2	0	45	3442	21.708996	4.204693469692204	32.816803	10.477875	45.0	1670.0	21.00429	4.304702	35.021378	3.14962	3773	3771	3771	0.73333335	20	114	345	606	751	4955	0	284	2020-02-29_133700
129	5000	1168	58	0	3	0	44	3443	21.643206	4.22981021789041	32.816803	10.477875	44.0	1670.0	21.00429	4.304702	35.021378	3.14962	3774	3771	3771	0.70454544	20	114	345	606	751	4956	0	284	2020-02-29_133700
129	5000	1168	58	0	2	0	42	3446	21.51337	4.298074007074342	32.816803	10.477875	42.0	1670.0	21.00429	4.304702	35.021378	3.14962	3774	3772	3772	0.54761904	20	114	345	606	751	4958	0	284	2020-02-29_133700
130	5000	1166	59	0	2	0	43	3446	21.376343	4.340618514185894	32.816803	10.477875	43.0	1670.0	21.00429	4.304702	35.021378	3.14962	3775	3773	3773	0.53488374	20	114	345	606	751	4957	0	284	2020-02-29_133700
130	5000	1165	60	0	1	0	43	3447	21.398403	4.3189341879845315	32.816803	10.477875	43.0	1670.0	21.00429	4.304702	35.021378	3.14962	3775	3774	3774	0.53488374	20	114	345	606	751	4957	0	284	2020-02-29_133700
130	5000	1165	59	0	2	0	42	3448	21.570751	4.218971303150985	32.816803	10.477875	42.0	1670.0	21.00429	4.304702	35.021378	3.14962	3776	3774	3774	0.54761904	20	114	345	606	751	4958	0	284	2020-02-29_133701
131	5000	1163	59	0	3	0	41	3450	21.612274	4.23805105401648	32.816803	10.477875	41.0	1670.0	21.00429	4.304702	35.021378	3.14962	3778	3775	3775	0.5609756	20	114	345	606	751	4959	0	284	2020-02-29_133701
131	5000	1162	58	0	5	0	41	3450	21.612274	4.23805105401648	32.816803	10.477875	41.0	1670.0	21.00429	4.304702	35.021378	3.14962	3780	3775	3775	0.5609756	20	114	345	606	751	4959	0	284	2020-02-29_133701
131	5000	1162	56	0	6	0	41	3450	21.98813	3.895374753892955	32.816803	15.518806	41.0	1670.0	21.00429	4.304702	35.021378	3.14962	3782	3776	3776	0.6097561	20	114	345	606	751	4959	0	285	2020-02-29_133701
132	5000	1161	57	0	4	0	39	3453	21.781292	3.5629232054856974	28.451942	15.518806	39.0	1670.0	21.00429	4.304702	35.021378	3.14962	3782	3778	3778	0.64102566	20	114	345	606	751	4961	0	286	2020-02-29_133701
132	5000	1160	55	0	5	0	41	3453	21.521173	3.6733751195156694	28.451942	15.171494	41.0	1670.0	21.00429	4.304702	35.021378	3.14962	3785	3780	3780	0.70731705	20	114	345	606	751	4959	0	286	2020-02-29_133701
132	5000	1160	54	0	4	0	43	3453	21.711876	3.928181596710911	31.79705	15.171494	43.0	1670.0	21.00429	4.304702	35.021378	3.14962	3786	3782	3782	0.7209302	20	114	345	606	751	4957	0	286	2020-02-29_133702
133	5000	1159	55	0	4	0	41	3455	21.395308	3.740384426045276	31.79705	15.171494	41.0	1670.0	21.00429	4.304702	35.021378	3.14962	3786	3782	3782	0.70731705	20	114	345	606	751	4959	0	286	2020-02-29_133702
133	5000	1159	53	0	3	0	44	3455	21.21832	3.7209595599377177	31.79705	15.171494	44.0	1670.0	21.00429	4.304702	35.021378	3.14962	3788	3785	3785	0.72727275	20	114	345	606	751	4956	0	286	2020-02-29_133702
133	5000	1159	53	0	2	0	45	3455	21.336435	3.762802015584116	31.79705	15.171494	45.0	1670.0	21.00429	4.304702	35.021378	3.14962	3788	3786	3786	0.75555557	20	114	345	606	751	4955	0	286	2020-02-29_133702
134	5000	1158	52	0	4	0	44	3456	21.255089	3.766064250225773	31.79705	15.171494	44.0	1670.0	21.00429	4.304702	35.021378	3.14962	3790	3786	3786	0.75	20	114	345	606	751	4956	0	286	2020-02-29_133702
134	5000	1157	50	0	5	0	45	3457	21.113178	3.8034584519860193	31.79705	15.171494	45.0	1670.0	21.00429	4.304702	35.021378	3.14962	3793	3788	3788	0.73333335	20	114	345	606	751	4955	0	286	2020-02-29_133702
134	5000	1156	51	0	5	0	42	3460	20.952091	3.75404203647659	31.79705	15.171494	42.0	1670.0	21.00429	4.304702	35.021378	3.14962	3793	3788	3788	0.71428573	20	114	345	606	751	4958	0	286	2020-02-29_133703
135	5000	1156	48	0	6	0	44	3460	21.045238	3.728077194789896	31.79705	15.171494	44.0	1670.0	21.00429	4.304702	35.021378	3.14962	3796	3790	3790	0.79545456	20	114	345	606	751	4956	0	286	2020-02-29_133703
135	5000	1155	49	0	3	0	41	3466	21.506075	3.701066487203411	31.79705	15.171494	41.0	1670.0	21.00429	4.304702	35.021378	3.14962	3796	3793	3793	0.9268293	20	114	345	606	751	4959	0	286	2020-02-29_133703
135	5000	1155	47	0	5	0	39	3467	21.404392	3.762838638629263	31.79705	15.171494	39.0	1670.0	21.00429	4.304702	35.021378	3.14962	3798	3793	3793	0.94871795	20	114	345	606	751	4961	0	287	2020-02-29_133703
136	5000	1155	47	0	2	0	41	3468	21.553335	4.033992573691073	31.79705	14.841278	41.0	1670.0	21.00429	4.304702	35.021378	3.14962	3798	3796	3796	0.9268293	20	114	345	606	751	4959	0	287	2020-02-29_133703
136	5000	1154	48	0	2	0	41	3468	21.553335	4.033992573691073	31.79705	14.841278	41.0	1670.0	21.00429	4.304702	35.021378	3.14962	3798	3796	3796	0.9268293	20	114	345	606	751	4959	0	287	2020-02-29_133703
136	5000	1153	47	0	2	0	43	3468	21.579876	4.02885093569625	31.79705	14.841278	43.0	1670.0	21.00429	4.304702	35.021378	3.14962	3800	3798	3798	0.90697676	20	114	345	606	751	4957	0	287	2020-02-29_133704
137	5000	1153	47	0	2	0	43	3468	21.579876	4.02885093569625	31.79705	14.841278	43.0	1670.0	21.00429	4.304702	35.021378	3.14962	3800	3798	3798	0.90697676	20	114	345	606	751	4957	0	287	2020-02-29_133704
137	5000	1153	46	0	3	0	42	3468	21.461933	4.001847317415333	31.79705	14.841278	42.0	1670.0	21.00429	4.304702	35.021378	3.14962	3801	3798	3798	0.88095236	20	114	345	606	751	4958	0	288	2020-02-29_133704
137	5000	1152	46	0	2	0	42	3470	21.473269	4.1422565052985885	31.79705	14.841278	42.0	1670.0	21.00429	4.304702	35.021378	3.14962	3802	3800	3800	0.88095236	20	114	345	606	751	4958	0	288	2020-02-29_133704
138	5000	1151	46	0	3	0	42	3470	21.473269	4.1422565052985885	31.79705	14.841278	42.0	1670.0	21.00429	4.304702	35.021378	3.14962	3803	3800	3800	0.88095236	20	114	345	606	751	4958	0	288	2020-02-29_133704
138	5000	1151	46	0	2	0	42	3471	21.54556	4.129687333729423	31.79705	14.841278	42.0	1670.0	21.00429	4.304702	35.021378	3.14962	3803	3801	3801	0.88095236	20	114	345	606	751	4958	0	288	2020-02-29_133704
138	5000	1151	46	0	1	0	43	3471	21.460081	4.118551357729424	31.79705	14.841278	43.0	1670.0	21.00429	4.304702	35.021378	3.14962	3803	3802	3802	0.88372093	20	114	345	606	751	4957	0	288	2020-02-29_133704
139	5000	1151	46	0	0	0	43	3472	21.434967	4.11338164088376	31.79705	14.841278	43.0	1670.0	21.00429	4.304702	35.021378	3.14962	3803	3803	3803	0.88372093	20	114	345	606	751	4957	0	288	2020-02-29_133705
139	5000	1151	46	0	0	0	43	3472	21.434967	4.11338164088376	31.79705	14.841278	43.0	1670.0	21.00429	4.304702	35.021378	3.14962	3803	3803	3803	0.88372093	20	114	345	606	751	4957	0	288	2020-02-29_133705
139	5000	1150	46	0	1	0	42	3472	21.442966	4.162903701405169	31.79705	14.841278	42.0	1670.0	21.00429	4.304702	35.021378	3.14962	3804	3803	3803	0.9047619	20	114	345	606	751	4958	0	289	2020-02-29_133705
140	5000	1150	45	0	2	0	41	3473	21.450424	4.214335074147225	31.79705	14.841278	41.0	1670.0	21.00429	4.304702	35.021378	3.14962	3805	3803	3803	0.8780488	20	114	345	606	751	4959	0	289	2020-02-29_133705
140	5000	1149	45	0	3	0	39	3475	21.709599	4.155830534225285	31.79705	14.841278	39.0	1670.0	21.00429	4.304702	35.021378	3.14962	3806	3803	3803	0.8974359	20	114	345	606	751	4961	0	289	2020-02-29_133705
140	5000	1147	47	0	2	0	40	3475	21.78526	4.130021708803181	31.79705	14.841278	40.0	1670.0	21.00429	4.304702	35.021378	3.14962	3806	3804	3804	0.9	20	114	345	606	751	4960	0	289	2020-02-29_133705
141	5000	1145	48	0	2	0	40	3476	21.85495	4.163972263181507	31.79705	14.841278	40.0	1670.0	21.00429	4.304702	35.021378	3.14962	3807	3805	3805	0.875	20	114	345	606	751	4960	0	289	2020-02-29_133706
141	5000	1144	47	0	3	0	37	3478	21.472729	4.4161782384506	31.79705	13.679466	37.0	1670.0	21.00429	4.304702	35.021378	3.14962	3809	3806	3806	0.8378378	20	114	345	606	751	4963	0	291	2020-02-29_133706
141	5000	1143	47	0	4	0	36	3479	21.4936	4.476970873675119	31.79705	13.679466	36.0	1670.0	21.00429	4.304702	35.021378	3.14962	3810	3806	3806	0.8055556	20	114	345	606	751	4964	0	291	2020-02-29_133706
142	5000	1143	46	0	4	0	36	3480	21.371792	4.465674348936235	31.79705	13.679466	36.0	1670.0	21.00429	4.304702	35.021378	3.14962	3811	3807	3807	0.7777778	20	114	345	606	751	4964	0	291	2020-02-29_133706
142	5000	1143	46	0	2	0	38	3480	21.544256	4.418812476421944	31.79705	13.679466	38.0	1670.0	21.00429	4.304702	35.021378	3.14962	3811	3809	3809	0.7894737	20	114	345	606	751	4962	0	291	2020-02-29_133706
142	5000	1142	46	0	2	0	35	3483	21.36478	4.65197106701553	31.79705	13.679466	35.0	1670.0	21.00429	4.304702	35.021378	3.14962	3812	3810	3810	0.85714287	20	114	345	606	751	4965	0	292	2020-02-29_133706
143	5000	1142	46	0	1	0	34	3484	21.379675	4.734784300582961	31.79705	13.679466	34.0	1670.0	21.00429	4.304702	35.021378	3.14962	3812	3811	3811	0.85294116	20	114	345	606	751	4966	0	293	2020-02-29_133707
143	5000	1142	44	0	3	0	34	3484	21.379675	4.734784300582961	31.79705	13.679466	34.0	1670.0	21.00429	4.304702	35.021378	3.14962	3814	3811	3811	0.85294116	20	114	345	606	751	4966	0	293	2020-02-29_133707
143	5000	1141	44	0	3	0	35	3484	21.228647	4.749435190451165	31.79705	13.679466	35.0	1670.0	21.00429	4.304702	35.021378	3.14962	3815	3812	3812	0.85714287	20	114	345	606	751	4965	0	293	2020-02-29_133707
144	5000	1139	45	0	4	0	35	3484	21.228647	4.749435190451165	31.79705	13.679466	35.0	1670.0	21.00429	4.304702	35.021378	3.14962	3816	3812	3812	0.85714287	20	114	345	606	751	4965	0	293	2020-02-29_133707
144	5000	1139	44	0	3	0	37	3484	21.191204	4.645144949007516	31.79705	13.679466	37.0	1670.0	21.00429	4.304702	35.021378	3.14962	3817	3814	3814	0.8648649	20	114	345	606	751	4963	0	293	2020-02-29_133707
144	5000	1139	44	0	2	0	36	3486	20.93242	4.302913681082923	28.328026	13.679466	36.0	1670.0	21.00429	4.304702	35.021378	3.14962	3817	3815	3815	0.8611111	20	114	345	606	751	4964	0	293	2020-02-29_133707
145	5000	1137	45	0	2	0	35	3488	21.056763	4.259633310144155	28.328026	13.679466	35.0	1670.0	21.00429	4.304702	35.021378	3.14962	3818	3816	3816	0.8857143	20	114	345	606	751	4965	0	293	2020-02-29_133707
145	5000	1137	45	0	1	0	36	3488	21.440996	4.789672215342081	34.8892	13.679466	36.0	1670.0	21.00429	4.304702	35.021378	3.14962	3818	3817	3817	0.8611111	20	114	345	606	751	4964	0	293	2020-02-29_133708
145	5000	1137	45	0	1	0	35	3489	21.547737	4.815958737066682	34.8892	13.679466	35.0	1670.0	21.00429	4.304702	35.021378	3.14962	3818	3817	3817	0.8857143	20	114	345	606	751	4965	0	293	2020-02-29_133708
146	5000	1137	45	0	0	0	36	3489	21.486765	4.760736278041204	34.8892	13.679466	36.0	1670.0	21.00429	4.304702	35.021378	3.14962	3818	3818	3818	0.9166667	20	114	345	606	751	4964	0	293	2020-02-29_133708
146	5000	1137	44	0	1	0	36	3489	21.486765	4.760736278041204	34.8892	13.679466	36.0	1670.0	21.00429	4.304702	35.021378	3.14962	3819	3818	3818	0.9166667	20	114	345	606	751	4964	0	293	2020-02-29_133708
146	5000	1136	45	0	1	0	35	3490	21.512936	4.827611408261822	34.8892	13.679466	35.0	1670.0	21.00429	4.304702	35.021378	3.14962	3819	3818	3818	0.85714287	20	114	345	606	751	4965	0	293	2020-02-29_133708
147	5000	1135	44	0	3	0	35	3490	21.512936	4.827611408261822	34.8892	13.679466	35.0	1670.0	21.00429	4.304702	35.021378	3.14962	3821	3818	3818	0.85714287	20	114	345	606	751	4965	0	293	2020-02-29_133708
147	5000	1134	45	0	2	0	36	3490	21.41173	4.796737619228273	34.8892	13.679466	36.0	1670.0	21.00429	4.304702	35.021378	3.14962	3821	3819	3819	0.8611111	20	114	345	606	751	4964	0	293	2020-02-29_133709
147	5000	1133	46	0	2	0	34	3492	21.527336	4.782260364166074	34.8892	13.679466	34.0	1670.0	21.00429	4.304702	35.021378	3.14962	3821	3819	3819	0.88235295	20	114	345	606	751	4966	0	293	2020-02-29_133709
148	5000	1132	46	0	1	0	36	3492	21.48624	4.705922862888328	34.8892	13.679466	36.0	1670.0	21.00429	4.304702	35.021378	3.14962	3822	3821	3821	0.8611111	20	114	345	606	751	4964	0	293	2020-02-29_133709
148	5000	1132	45	0	2	0	35	3493	21.360474	4.712845702101482	34.8892	13.679466	35.0	1670.0	21.00429	4.304702	35.021378	3.14962	3823	3821	3821	0.82857144	20	114	345	606	751	4965	0	293	2020-02-29_133709
148	5000	1132	44	0	3	0	34	3494	21.250254	4.73771021233151	34.8892	13.679466	34.0	1670.0	21.00429	4.304702	35.021378	3.14962	3824	3821	3821	0.85294116	20	114	345	606	751	4966	0	293	2020-02-29_133709
149	5000	1132	41	0	5	0	35	3494	21.29479	4.674949017415023	34.8892	13.679466	35.0	1670.0	21.00429	4.304702	35.021378	3.14962	3827	3822	3822	0.82857144	20	114	345	606	751	4965	0	293	2020-02-29_133709
149	5000	1132	41	0	4	0	36	3494	21.223183	4.627668693348778	34.8892	13.679466	36.0	1670.0	21.00429	4.304702	35.021378	3.14962	3827	3823	3823	0.8333333	20	114	345	606	751	4964	0	293	2020-02-29_133709
149	5000	1132	40	0	4	0	37	3494	21.126532	4.600660251834253	34.8892	13.679466	37.0	1670.0	21.00429	4.304702	35.021378	3.14962	3828	3824	3824	0.8108108	20	114	345	606	751	4963	0	293	2020-02-29_133710
150	5000	1132	39	0	2	0	39	3495	21.095419	4.48984887325432	34.8892	13.679466	39.0	1670.0	21.00429	4.304702	35.021378	3.14962	3829	3827	3827	0.7692308	20	114	345	606	751	4961	0	293	2020-02-29_133710
150	5000	1132	38	0	3	0	39	3495	21.095419	4.48984887325432	34.8892	13.679466	39.0	1670.0	21.00429	4.304702	35.021378	3.14962	3830	3827	3827	0.7692308	20	114	345	606	751	4961	0	293	2020-02-29_133710
150	5000	1132	37	0	3	0	38	3497	21.159382	4.516684015294689	34.8892	13.679466	38.0	1670.0	21.00429	4.304702	35.021378	3.14962	3831	3828	3828	0.7894737	20	114	345	606	751	4962	0	293	2020-02-29_133710
151	5000	1132	35	0	4	0	38	3498	21.301804	4.490752360768412	34.8892	13.679466	38.0	1670.0	21.00429	4.304702	35.021378	3.14962	3833	3829	3829	0.7368421	20	114	345	606	751	4962	0	293	2020-02-29_133710
151	5000	1132	34	0	4	0	38	3499	21.15302	4.443631087159411	34.8892	13.679466	38.0	1670.0	21.00429	4.304702	35.021378	3.14962	3834	3830	3830	0.7105263	20	114	345	606	751	4962	0	293	2020-02-29_133710
151	5000	1131	35	0	3	0	38	3500	21.0921	4.357643357773203	34.8892	13.679466	38.0	1670.0	21.00429	4.304702	35.021378	3.14962	3834	3831	3831	0.7368421	20	114	345	606	751	4962	0	293	2020-02-29_133711
152	5000	1131	34	0	2	0	39	3501	21.390917	4.654325356278258	34.8892	13.679466	39.0	1670.0	21.00429	4.304702	35.021378	3.14962	3835	3833	3833	0.7692308	20	114	345	606	751	4961	0	293	2020-02-29_133711
152	5000	1130	34	0	2	0	38	3503	21.281824	4.763283876803442	34.8892	13.679466	38.0	1670.0	21.00429	4.304702	35.021378	3.14962	3836	3834	3834	0.7105263	20	114	345	606	751	4962	0	293	2020-02-29_133711
152	5000	1130	33	0	3	0	37	3504	21.487293	4.655135667833699	34.8892	14.297981	37.0	1670.0	21.00429	4.304702	35.021378	3.14962	3837	3834	3834	0.7297297	20	114	345	606	751	4963	0	293	2020-02-29_133711
153	5000	1130	33	0	2	0	38	3504	21.581394	4.6282932825293654	34.8892	14.297981	38.0	1670.0	21.00429	4.304702	35.021378	3.14962	3837	3835	3835	0.7631579	20	114	345	606	751	4962	0	293	2020-02-29_133711
153	5000	1130	31	0	3	0	37	3506	21.600412	4.713981391530134	34.8892	14.297981	37.0	1670.0	21.00429	4.304702	35.021378	3.14962	3839	3836	3836	0.7027027	20	114	345	606	751	4963	0	293	2020-02-29_133711
153	5000	1130	31	0	2	0	37	3507	21.258507	4.933870937507234	34.8892	12.085663	37.0	1670.0	21.00429	4.304702	35.021378	3.14962	3839	3837	3837	0.6756757	20	114	345	606	751	4963	0	293	2020-02-29_133711
154	5000	1130	31	0	2	0	36	3508	21.126554	4.937202541227721	34.8892	12.085663	36.0	1670.0	21.00429	4.304702	35.021378	3.14962	3839	3837	3837	0.6944444	20	114	345	606	751	4964	0	293	2020-02-29_133712
154	5000	1130	30	0	1	0	37	3509	21.136963	4.881149326121512	34.8892	12.085663	37.0	1670.0	21.00429	4.304702	35.021378	3.14962	3840	3839	3839	0.7297297	20	114	345	606	751	4963	0	293	2020-02-29_133712
154	5000	1130	29	0	2	0	37	3509	21.136963	4.881149326121512	34.8892	12.085663	37.0	1670.0	21.00429	4.304702	35.021378	3.14962	3841	3839	3839	0.7297297	20	114	345	606	751	4963	0	293	2020-02-29_133712
155	5000	1130	28	0	3	0	35	3511	21.430096	4.856269850131869	34.8892	12.085663	35.0	1670.0	21.00429	4.304702	35.021378	3.14962	3842	3839	3839	0.7714286	20	114	345	606	751	4965	0	293	2020-02-29_133712
155	5000	1130	27	0	3	0	35	3512	21.447622	4.860701303313564	34.8892	12.085663	35.0	1670.0	21.00429	4.304702	35.021378	3.14962	3843	3840	3840	0.8	20	114	345	606	751	4965	0	293	2020-02-29_133712
155	5000	1130	27	0	2	0	35	3513	21.41362	4.8905349089395775	34.8892	12.085663	35.0	1670.0	21.00429	4.304702	35.021378	3.14962	3843	3841	3841	0.7714286	20	114	345	606	751	4965	0	293	2020-02-29_133712
156	5000	1130	27	0	1	0	35	3514	21.212555	4.875616181386037	34.8892	12.085663	35.0	1670.0	21.00429	4.304702	35.021378	3.14962	3843	3842	3842	0.7714286	20	114	345	606	751	4965	0	293	2020-02-29_133713
156	5000	1130	27	0	0	0	36	3514	21.214548	4.805475235539133	34.8892	12.085663	36.0	1670.0	21.00429	4.304702	35.021378	3.14962	3843	3843	3843	0.75	20	114	345	606	751	4964	0	293	2020-02-29_133713
156	5000	1130	27	0	0	0	36	3514	21.214548	4.805475235539133	34.8892	12.085663	36.0	1670.0	21.00429	4.304702	35.021378	3.14962	3843	3843	3843	0.75	20	114	345	606	751	4964	0	293	2020-02-29_133713
157	5000	1130	26	0	1	0	35	3515	21.26774	4.864867219122469	34.8892	12.085663	35.0	1670.0	21.00429	4.304702	35.021378	3.14962	3844	3843	3843	0.71428573	20	114	345	606	751	4965	0	293	2020-02-29_133713
157	5000	1130	26	0	1	0	35	3515	21.26774	4.864867219122469	34.8892	12.085663	35.0	1670.0	21.00429	4.304702	35.021378	3.14962	3844	3843	3843	0.71428573	20	114	345	606	751	4965	0	293	2020-02-29_133713
157	5000	1130	26	0	1	0	33	3517	21.510756	4.898533870351362	34.8892	12.085663	33.0	1670.0	21.00429	4.304702	35.021378	3.14962	3844	3843	3843	0.6969697	20	114	345	606	751	4967	0	293	2020-02-29_133713
158	5000	1130	26	0	0	0	33	3518	21.943432	4.872053184945591	34.8892	12.085663	33.0	1670.0	21.00429	4.304702	35.021378	3.14962	3844	3844	3844	0.6363636	20	114	345	606	751	4967	0	293	2020-02-29_133713
158	5000	1129	25	0	2	0	33	3518	21.943432	4.872053184945591	34.8892	12.085663	33.0	1670.0	21.00429	4.304702	35.021378	3.14962	3846	3844	3844	0.6363636	20	114	345	606	751	4967	0	293	2020-02-29_133714
158	5000	1128	26	0	2	0	30	3521	21.556551	4.316277880939015	31.699875	12.085663	30.0	1670.0	21.00429	4.304702	35.021378	3.14962	3846	3844	3844	0.6666667	20	114	345	606	751	4970	0	293	2020-02-29_133714
159	5000	1128	26	0	2	0	30	3521	21.556551	4.316277880939015	31.699875	12.085663	30.0	1670.0	21.00429	4.304702	35.021378	3.14962	3846	3844	3844	0.6666667	20	114	345	606	751	4970	0	293	2020-02-29_133714
159	5000	1128	26	0	0	0	32	3521	21.55067	4.3149285596324125	31.699875	12.085663	32.0	1670.0	21.00429	4.304702	35.021378	3.14962	3846	3846	3846	0.65625	20	114	345	606	751	4968	0	293	2020-02-29_133714
159	5000	1127	25	0	2	0	31	3521	21.527805	4.384283407155917	31.699875	12.085663	31.0	1670.0	21.00429	4.304702	35.021378	3.14962	3848	3846	3846	0.67741936	20	114	345	606	751	4969	0	294	2020-02-29_133714
160	5000	1127	24	0	3	0	29	3522	21.490635	4.394812925000557	31.699875	12.085663	29.0	1670.0	21.00429	4.304702	35.021378	3.14962	3849	3846	3846	0.6551724	20	114	345	606	751	4971	0	295	2020-02-29_133714
160	5000	1127	24	0	3	0	27	3524	21.516127	4.5405405497458915	31.699875	12.085663	27.0	1670.0	21.00429	4.304702	35.021378	3.14962	3849	3846	3846	0.6666667	20	114	345	606	751	4973	0	295	2020-02-29_133714
160	5000	1127	24	0	1	0	27	3526	21.10924	4.6694962687695485	31.699875	12.085663	27.0	1670.0	21.00429	4.304702	35.021378	3.14962	3849	3848	3848	0.5555556	20	114	345	606	751	4973	0	295	2020-02-29_133715
161	5000	1126	24	0	1	0	28	3526	21.030804	4.60096703191668	31.699875	12.085663	28.0	1670.0	21.00429	4.304702	35.021378	3.14962	3850	3849	3849	0.53571427	20	114	345	606	751	4972	0	295	2020-02-29_133715
161	5000	1125	24	0	2	0	27	3526	21.116503	4.665782208869748	31.699875	12.085663	27.0	1670.0	21.00429	4.304702	35.021378	3.14962	3851	3849	3849	0.5185185	20	114	345	606	751	4973	0	296	2020-02-29_133715
161	5000	1125	24	0	2	0	27	3526	21.116503	4.665782208869748	31.699875	12.085663	27.0	1670.0	21.00429	4.304702	35.021378	3.14962	3851	3849	3849	0.5185185	20	114	345	606	751	4973	0	296	2020-02-29_133715
162	5000	1125	24	0	1	0	27	3527	21.34263	4.893365744051196	31.699875	12.085663	27.0	1670.0	21.00429	4.304702	35.021378	3.14962	3851	3850	3850	0.5555556	20	114	345	606	751	4973	0	296	2020-02-29_133715
162	5000	1125	23	0	1	0	28	3527	21.54373	4.91838332558103	31.699875	12.085663	28.0	1670.0	21.00429	4.304702	35.021378	3.14962	3852	3851	3851	0.5714286	20	114	345	606	751	4972	0	296	2020-02-29_133715
162	5000	1125	22	0	2	0	28	3527	21.54373	4.91838332558103	31.699875	12.085663	28.0	1670.0	21.00429	4.304702	35.021378	3.14962	3853	3851	3851	0.5714286	20	114	345	606	751	4972	0	296	2020-02-29_133716
163	5000	1124	22	0	3	0	28	3527	21.54373	4.91838332558103	31.699875	12.085663	28.0	1670.0	21.00429	4.304702	35.021378	3.14962	3854	3851	3851	0.5714286	20	114	345	606	751	4972	0	296	2020-02-29_133716
163	5000	1124	22	0	2	0	29	3527	21.394512	4.896144884085044	31.699875	12.085663	29.0	1670.0	21.00429	4.304702	35.021378	3.14962	3854	3852	3852	0.55172414	20	114	345	606	751	4971	0	296	2020-02-29_133716
163	5000	1124	21	0	2	0	30	3527	21.549604	4.885409465640793	31.699875	12.085663	30.0	1670.0	21.00429	4.304702	35.021378	3.14962	3855	3853	3853	0.53333336	20	114	345	606	751	4970	0	296	2020-02-29_133716
164	5000	1124	20	0	2	0	31	3527	21.37459	4.901143715174742	31.699875	12.085663	31.0	1670.0	21.00429	4.304702	35.021378	3.14962	3856	3854	3854	0.516129	20	114	345	606	751	4969	0	296	2020-02-29_133716
164	5000	1124	20	0	2	0	30	3528	21.538883	4.897338354491552	31.699875	12.085663	30.0	1670.0	21.00429	4.304702	35.021378	3.14962	3856	3854	3854	0.5	20	114	345	606	751	4970	0	296	2020-02-29_133716
164	5000	1124	19	0	2	0	29	3529	22.098722	5.405262057491408	33.43013	12.085663	29.0	1670.0	21.00429	4.304702	35.021378	3.14962	3857	3855	3855	0.4827586	20	114	345	606	751	4971	0	297	2020-02-29_133716
165	5000	1124	19	0	1	0	29	3530	22.38437	5.382058410531699	33.43013	12.085663	29.0	1670.0	21.00429	4.304702	35.021378	3.14962	3857	3856	3856	0.4827586	20	114	345	606	751	4971	0	297	2020-02-29_133717
165	5000	1123	20	0	1	0	29	3530	22.38437	5.382058410531699	33.43013	12.085663	29.0	1670.0	21.00429	4.304702	35.021378	3.14962	3857	3856	3856	0.4827586	20	114	345	606	751	4971	0	297	2020-02-29_133717
165	5000	1123	20	0	0	0	30	3530	22.400764	5.289212336030774	33.43013	12.085663	30.0	1670.0	21.00429	4.304702	35.021378	3.14962	3857	3857	3857	0.5	20	114	345	606	751	4970	0	297	2020-02-29_133717
166	5000	1123	20	0	0	0	30	3530	22.400764	5.289212336030774	33.43013	12.085663	30.0	1670.0	21.00429	4.304702	35.021378	3.14962	3857	3857	3857	0.5	20	114	345	606	751	4970	0	297	2020-02-29_133717
166	5000	1122	21	0	0	0	29	3531	22.308958	5.358453699226385	33.43013	12.085663	29.0	1670.0	21.00429	4.304702	35.021378	3.14962	3857	3857	3857	0.44827586	20	114	345	606	751	4971	0	297	2020-02-29_133717
166	5000	1122	21	0	0	0	29	3531	22.308958	5.358453699226385	33.43013	12.085663	29.0	1670.0	21.00429	4.304702	35.021378	3.14962	3857	3857	3857	0.44827586	20	114	345	606	751	4971	0	297	2020-02-29_133717
167	5000	1122	21	0	0	0	28	3532	22.176668	5.408341725268953	33.43013	12.085663	28.0	1670.0	21.00429	4.304702	35.021378	3.14962	3857	3857	3857	0.42857143	20	114	345	606	751	4972	0	297	2020-02-29_133717
167	5000	1121	22	0	0	0	27	3533	22.141056	5.508020967907635	33.43013	12.085663	27.0	1670.0	21.00429	4.304702	35.021378	3.14962	3857	3857	3857	0.4074074	20	114	345	606	751	4973	0	297	2020-02-29_133718
167	5000	1121	21	0	1	0	25	3535	22.233522	5.640714100480053	33.43013	12.085663	25.0	1670.0	21.00429	4.304702	35.021378	3.14962	3858	3857	3857	0.44	20	114	345	606	751	4975	0	297	2020-02-29_133718
168	5000	1121	21	0	1	0	22	3538	22.241528	5.446837727456918	33.43013	12.085663	22.0	1670.0	21.00429	4.304702	35.021378	3.14962	3858	3857	3857	0.4090909	20	114	345	606	751	4978	0	297	2020-02-29_133718
168	5000	1121	20	0	2	0	20	3540	22.41066	5.660534326788072	33.43013	12.085663	20.0	1670.0	21.00429	4.304702	35.021378	3.14962	3859	3857	3857	0.25	20	114	345	606	751	4980	0	297	2020-02-29_133718
168	5000	1121	19	0	2	0	19	3542	23.01002	5.717329672280843	33.43013	12.085663	19.0	1670.0	21.00429	4.304702	35.021378	3.14962	3860	3858	3858	0.31578946	20	114	345	606	751	4981	0	297	2020-02-29_133718
169	5000	1121	19	0	2	0	18	3543	22.82479	5.824124433340952	33.43013	12.085663	18.0	1670.0	21.00429	4.304702	35.021378	3.14962	3860	3858	3858	0.33333334	20	114	345	606	751	4982	0	297	2020-02-29_133718
169	5000	1121	19	0	1	0	19	3543	23.037573	5.735520749914961	33.43013	12.085663	19.0	1670.0	21.00429	4.304702	35.021378	3.14962	3860	3859	3859	0.36842105	20	114	345	606	751	4981	0	297	2020-02-29_133718
169	5000	1121	18	0	1	0	20	3543	22.909002	5.612077407390073	33.43013	12.085663	20.0	1670.0	21.00429	4.304702	35.021378	3.14962	3861	3860	3860	0.35	20	114	345	606	751	4980	0	297	2020-02-29_133719
170	5000	1121	17	0	2	0	19	3543	22.592924	5.579968059817546	33.43013	12.085663	19.0	1670.0	21.00429	4.304702	35.021378	3.14962	3862	3860	3860	0.31578946	20	114	345	606	751	4981	0	298	2020-02-29_133719
170	5000	1121	17	0	2	0	19	3543	22.592924	5.579968059817546	33.43013	12.085663	19.0	1670.0	21.00429	4.304702	35.021378	3.14962	3862	3860	3860	0.31578946	20	114	345	606	751	4981	0	298	2020-02-29_133719
170	5000	1121	16	0	2	0	20	3543	22.809803	5.517065967657039	33.43013	12.085663	20.0	1670.0	21.00429	4.304702	35.021378	3.14962	3863	3861	3861	0.3	20	114	345	606	751	4980	0	298	2020-02-29_133719
171	5000	1121	16	0	1	0	20	3544	22.965267	5.686549180588519	33.43013	12.085663	20.0	1670.0	21.00429	4.304702	35.021378	3.14962	3863	3862	3862	0.35	20	114	345	606	751	4980	0	298	2020-02-29_133719
171	5000	1121	14	0	3	0	20	3544	22.965267	5.686549180588519	33.43013	12.085663	20.0	1670.0	21.00429	4.304702	35.021378	3.14962	3865	3862	3862	0.35	20	114	345	606	751	4980	0	298	2020-02-29_133719
171	5000	1121	12	0	4	0	20	3545	23.150732	5.745825869541793	33.43013	12.085663	20.0	1670.0	21.00429	4.304702	35.021378	3.14962	3867	3863	3863	0.4	20	114	345	606	751	4980	0	298	2020-02-29_133719
172	5000	1121	12	0	4	0	18	3547	23.181679	5.749832482592937	33.43013	12.085663	18.0	1670.0	21.00429	4.304702	35.021378	3.14962	3867	3863	3863	0.3888889	20	114	345	606	751	4982	0	298	2020-02-29_133719
172	5000	1121	12	0	2	0	20	3547	23.538525	5.5519219447208945	33.43013	12.085663	20.0	1670.0	21.00429	4.304702	35.021378	3.14962	3867	3865	3865	0.55	20	114	345	606	751	4980	0	298	2020-02-29_133720
172	5000	1121	12	0	0	0	22	3547	22.974977	6.023464732226055	33.43013	10.045578	22.0	1670.0	21.00429	4.304702	35.021378	3.14962	3867	3867	3867	0.5	20	114	345	606	751	4978	0	298	2020-02-29_133720
173	5000	1121	11	0	1	0	22	3547	22.974977	6.023464732226055	33.43013	10.045578	22.0	1670.0	21.00429	4.304702	35.021378	3.14962	3868	3867	3867	0.5	20	114	345	606	751	4978	0	298	2020-02-29_133720
173	5000	1121	11	0	1	0	21	3548	23.493519	5.646684345516437	33.43013	10.045578	21.0	1670.0	21.00429	4.304702	35.021378	3.14962	3868	3867	3867	0.52380955	20	114	345	606	751	4979	0	298	2020-02-29_133720
173	5000	1121	10	0	2	0	21	3548	23.493519	5.646684345516437	33.43013	10.045578	21.0	1670.0	21.00429	4.304702	35.021378	3.14962	3869	3867	3867	0.52380955	20	114	345	606	751	4979	0	298	2020-02-29_133720
174	5000	1120	10	0	2	0	20	3549	23.671911	5.616028476458134	33.43013	10.045578	20.0	1670.0	21.00429	4.304702	35.021378	3.14962	3870	3868	3868	0.5	20	114	345	606	751	4980	0	299	2020-02-29_133720
174	5000	1120	10	0	2	0	19	3550	23.56218	5.747849435425759	33.43013	10.045578	19.0	1670.0	21.00429	4.304702	35.021378	3.14962	3870	3868	3868	0.5263158	20	114	345	606	751	4981	0	299	2020-02-29_133720
174	5000	1120	10	0	1	0	20	3550	23.08161	5.9931509345067635	33.43013	10.045578	20.0	1670.0	21.00429	4.304702	35.021378	3.14962	3870	3869	3869	0.5	20	114	345	606	751	4980	0	299	2020-02-29_133721
175	5000	1119	11	0	0	0	20	3551	23.380991	5.746463185459879	33.43013	10.045578	20.0	1670.0	21.00429	4.304702	35.021378	3.14962	3870	3870	3870	0.55	20	114	345	606	751	4980	0	299	2020-02-29_133721
175	5000	1119	10	0	1	0	20	3551	23.380991	5.746463185459879	33.43013	10.045578	20.0	1670.0	21.00429	4.304702	35.021378	3.14962	3871	3870	3870	0.55	20	114	345	606	751	4980	0	299	2020-02-29_133721
175	5000	1119	10	0	1	0	20	3551	23.380991	5.746463185459879	33.43013	10.045578	20.0	1670.0	21.00429	4.304702	35.021378	3.14962	3871	3870	3870	0.55	20	114	345	606	751	4980	0	299	2020-02-29_133721
176	5000	1119	10	0	1	0	20	3551	23.380991	5.746463185459879	33.43013	10.045578	20.0	1670.0	21.00429	4.304702	35.021378	3.14962	3871	3870	3870	0.55	20	114	345	606	751	4980	0	299	2020-02-29_133721
176	5000	1119	10	0	0	0	19	3553	24.17673	5.664457825643694	33.43013	10.045578	19.0	1670.0	21.00429	4.304702	35.021378	3.14962	3871	3871	3871	0.68421054	20	114	345	606	751	4981	0	299	2020-02-29_133721
176	5000	1118	11	0	0	0	19	3553	24.17673	5.664457825643694	33.43013	10.045578	19.0	1670.0	21.00429	4.304702	35.021378	3.14962	3871	3871	3871	0.68421054	20	114	345	606	751	4981	0	299	2020-02-29_133721
177	5000	1118	11	0	0	0	19	3553	24.17673	5.664457825643694	33.43013	10.045578	19.0	1670.0	21.00429	4.304702	35.021378	3.14962	3871	3871	3871	0.68421054	20	114	345	606	751	4981	0	299	2020-02-29_133722
177	5000	1118	11	0	0	0	19	3553	24.17673	5.664457825643694	33.43013	10.045578	19.0	1670.0	21.00429	4.304702	35.021378	3.14962	3871	3871	3871	0.68421054	20	114	345	606	751	4981	0	299	2020-02-29_133722
177	5000	1118	9	0	2	0	19	3553	24.17673	5.664457825643694	33.43013	10.045578	19.0	1670.0	21.00429	4.304702	35.021378	3.14962	3873	3871	3871	0.68421054	20	114	345	606	751	4981	0	299	2020-02-29_133722
178	5000	1118	8	0	3	0	19	3553	24.17673	5.664457825643694	33.43013	10.045578	19.0	1670.0	21.00429	4.304702	35.021378	3.14962	3874	3871	3871	0.68421054	20	114	345	606	751	4981	0	299	2020-02-29_133722
178	5000	1118	8	0	3	0	19	3553	24.17673	5.664457825643694	33.43013	10.045578	19.0	1670.0	21.00429	4.304702	35.021378	3.14962	3874	3871	3871	0.68421054	20	114	345	606	751	4981	0	299	2020-02-29_133722
178	5000	1117	9	0	1	0	21	3553	24.003984	5.504743091433563	33.43013	10.045578	21.0	1670.0	21.00429	4.304702	35.021378	3.14962	3874	3873	3873	0.6666667	20	114	345	606	751	4979	0	299	2020-02-29_133722
179	5000	1117	9	0	0	0	22	3553	23.782585	5.471529183606322	33.43013	10.045578	22.0	1670.0	21.00429	4.304702	35.021378	3.14962	3874	3874	3874	0.72727275	20	114	345	606	751	4978	0	299	2020-02-29_133722
179	5000	1117	9	0	0	0	22	3553	23.782585	5.471529183606322	33.43013	10.045578	22.0	1670.0	21.00429	4.304702	35.021378	3.14962	3874	3874	3874	0.72727275	20	114	345	606	751	4978	0	299	2020-02-29_133722
179	5000	1117	9	0	0	0	21	3554	23.323177	5.153556906492073	30.243713	10.045578	21.0	1670.0	21.00429	4.304702	35.021378	3.14962	3874	3874	3874	0.7619048	20	114	345	606	751	4979	0	299	2020-02-29_133723
180	5000	1116	10	0	0	0	21	3554	23.323177	5.153556906492073	30.243713	10.045578	21.0	1670.0	21.00429	4.304702	35.021378	3.14962	3874	3874	3874	0.7619048	20	114	345	606	751	4979	0	299	2020-02-29_133723
180	5000	1116	10	0	0	0	20	3555	23.683132	5.009278843005003	30.243713	10.045578	20.0	1670.0	21.00429	4.304702	35.021378	3.14962	3874	3874	3874	0.8	20	114	345	606	751	4980	0	299	2020-02-29_133723
180	5000	1116	10	0	0	0	20	3555	23.683132	5.009278843005003	30.243713	10.045578	20.0	1670.0	21.00429	4.304702	35.021378	3.14962	3874	3874	3874	0.8	20	114	345	606	751	4980	0	299	2020-02-29_133723
181	5000	1116	10	0	0	0	19	3556	23.558702	5.114690692756343	30.243713	10.045578	19.0	1670.0	21.00429	4.304702	35.021378	3.14962	3874	3874	3874	0.84210527	20	114	345	606	751	4981	0	299	2020-02-29_133723
181	5000	1116	10	0	0	0	19	3556	23.558702	5.114690692756343	30.243713	10.045578	19.0	1670.0	21.00429	4.304702	35.021378	3.14962	3874	3874	3874	0.84210527	20	114	345	606	751	4981	0	299	2020-02-29_133723
181	5000	1116	10	0	0	0	18	3557	23.425276	5.228837548748866	30.243713	10.045578	18.0	1670.0	21.00429	4.304702	35.021378	3.14962	3874	3874	3874	0.8888889	20	114	345	606	751	4982	0	299	2020-02-29_133723
182	5000	1116	10	0	0	0	18	3557	23.425276	5.228837548748866	30.243713	10.045578	18.0	1670.0	21.00429	4.304702	35.021378	3.14962	3874	3874	3874	0.8888889	20	114	345	606	751	4982	0	299	2020-02-29_133724
182	5000	1116	10	0	0	0	18	3557	23.425276	5.228837548748866	30.243713	10.045578	18.0	1670.0	21.00429	4.304702	35.021378	3.14962	3874	3874	3874	0.8888889	20	114	345	606	751	4982	0	299	2020-02-29_133724
182	5000	1116	10	0	0	0	15	3560	23.158659	5.5469288138344695	30.243713	10.045578	15.0	1670.0	21.00429	4.304702	35.021378	3.14962	3874	3874	3874	0.93333334	20	114	345	606	751	4985	0	299	2020-02-29_133724
183	5000	1116	9	0	1	0	14	3561	23.178833	5.755749026024843	30.243713	10.045578	14.0	1670.0	21.00429	4.304702	35.021378	3.14962	3875	3874	3874	0.9285714	20	114	345	606	751	4986	0	299	2020-02-29_133724
183	5000	1116	9	0	1	0	14	3561	23.178833	5.755749026024843	30.243713	10.045578	14.0	1670.0	21.00429	4.304702	35.021378	3.14962	3875	3874	3874	0.9285714	20	114	345	606	751	4986	0	299	2020-02-29_133724
183	5000	1116	9	0	1	0	14	3561	23.178833	5.755749026024843	30.243713	10.045578	14.0	1670.0	21.00429	4.304702	35.021378	3.14962	3875	3874	3874	0.9285714	20	114	345	606	751	4986	0	299	2020-02-29_133724
184	5000	1116	9	0	0	0	13	3563	22.267311	5.4745776705958535	27.867538	10.045578	13.0	1670.0	21.00429	4.304702	35.021378	3.14962	3875	3875	3875	0.84615386	20	114	345	606	751	4987	0	299	2020-02-29_133724
184	5000	1116	9	0	0	0	13	3563	22.267311	5.4745776705958535	27.867538	10.045578	13.0	1670.0	21.00429	4.304702	35.021378	3.14962	3875	3875	3875	0.84615386	20	114	345	606	751	4987	0	299	2020-02-29_133724
184	5000	1116	9	0	0	0	13	3563	22.267311	5.4745776705958535	27.867538	10.045578	13.0	1670.0	21.00429	4.304702	35.021378	3.14962	3875	3875	3875	0.84615386	20	114	345	606	751	4987	0	299	2020-02-29_133725
185	5000	1116	8	0	1	0	13	3563	22.267311	5.4745776705958535	27.867538	10.045578	13.0	1670.0	21.00429	4.304702	35.021378	3.14962	3876	3875	3875	0.84615386	20	114	345	606	751	4987	0	299	2020-02-29_133725
185	5000	1116	7	0	2	0	13	3563	22.267311	5.4745776705958535	27.867538	10.045578	13.0	1670.0	21.00429	4.304702	35.021378	3.14962	3877	3875	3875	0.84615386	20	114	345	606	751	4987	0	299	2020-02-29_133725
185	5000	1116	7	0	2	0	12	3564	21.878714	5.527574772943682	27.867538	10.045578	12.0	1670.0	21.00429	4.304702	35.021378	3.14962	3877	3875	3875	0.9166667	20	114	345	606	751	4988	0	299	2020-02-29_133725
186	5000	1116	7	0	1	0	13	3564	21.541761	5.429903709443036	27.867538	10.045578	13.0	1670.0	21.00429	4.304702	35.021378	3.14962	3877	3876	3876	0.84615386	20	114	345	606	751	4987	0	299	2020-02-29_133725
186	5000	1116	7	0	0	0	14	3564	21.588152	5.219768676016968	27.867538	10.045578	14.0	1670.0	21.00429	4.304702	35.021378	3.14962	3877	3877	3877	0.78571427	20	114	345	606	751	4986	0	299	2020-02-29_133725
186	5000	1116	7	0	0	0	14	3564	21.588152	5.219768676016968	27.867538	10.045578	14.0	1670.0	21.00429	4.304702	35.021378	3.14962	3877	3877	3877	0.78571427	20	114	345	606	751	4986	0	299	2020-02-29_133725
187	5000	1116	6	0	1	0	14	3564	21.588152	5.219768676016968	27.867538	10.045578	14.0	1670.0	21.00429	4.304702	35.021378	3.14962	3878	3877	3877	0.78571427	20	114	345	606	751	4986	0	299	2020-02-29_133726
187	5000	1116	6	0	1	0	13	3565	21.353891	5.355762387384458	27.867538	10.045578	13.0	1670.0	21.00429	4.304702	35.021378	3.14962	3878	3877	3877	0.84615386	20	114	345	606	751	4987	0	299	2020-02-29_133726
187	5000	1116	6	0	1	0	13	3565	21.353891	5.355762387384458	27.867538	10.045578	13.0	1670.0	21.00429	4.304702	35.021378	3.14962	3878	3877	3877	0.84615386	20	114	345	606	751	4987	0	299	2020-02-29_133726
188	5000	1116	6	0	0	0	13	3565	21.331059	5.355118465306423	27.867538	10.045578	13.0	1670.0	21.00429	4.304702	35.021378	3.14962	3878	3878	3878	0.84615386	20	114	345	606	751	4987	0	300	2020-02-29_133726
188	5000	1116	6	0	0	0	10	3568	22.596497	3.4983757882512783	27.867538	17.498383	10.0	1670.0	21.00429	4.304702	35.021378	3.14962	3878	3878	3878	1.0	20	114	345	606	751	4990	0	300	2020-02-29_133726
188	5000	1116	6	0	0	0	9	3569	22.307875	3.5820817018240216	27.867538	17.498383	9.0	1670.0	21.00429	4.304702	35.021378	3.14962	3878	3878	3878	1.1111112	20	114	345	606	751	4991	0	300	2020-02-29_133726
189	5000	1116	6	0	0	0	9	3569	22.307875	3.5820817018240216	27.867538	17.498383	9.0	1670.0	21.00429	4.304702	35.021378	3.14962	3878	3878	3878	1.1111112	20	114	345	606	751	4991	0	300	2020-02-29_133726
189	5000	1116	6	0	0	0	8	3570	21.826616	3.5045800895405295	27.867538	17.498383	8.0	1670.0	21.00429	4.304702	35.021378	3.14962	3878	3878	3878	0.875	20	114	345	606	751	4992	0	300	2020-02-29_133727
189	5000	1115	7	0	0	0	8	3570	21.826616	3.5045800895405295	27.867538	17.498383	8.0	1670.0	21.00429	4.304702	35.021378	3.14962	3878	3878	3878	0.875	20	114	345	606	751	4992	0	300	2020-02-29_133727
190	5000	1115	7	0	0	0	8	3570	21.826616	3.5045800895405295	27.867538	17.498383	8.0	1670.0	21.00429	4.304702	35.021378	3.14962	3878	3878	3878	0.875	20	114	345	606	751	4992	0	300	2020-02-29_133727
190	5000	1115	6	0	1	0	8	3570	21.826616	3.5045800895405295	27.867538	17.498383	8.0	1670.0	21.00429	4.304702	35.021378	3.14962	3879	3878	3878	0.875	20	114	345	606	751	4992	0	300	2020-02-29_133727
190	5000	1115	6	0	1	0	8	3570	21.826616	3.5045800895405295	27.867538	17.498383	8.0	1670.0	21.00429	4.304702	35.021378	3.14962	3879	3878	3878	0.875	20	114	345	606	751	4992	0	300	2020-02-29_133727
191	5000	1115	6	0	1	0	8	3570	21.826616	3.5045800895405295	27.867538	17.498383	8.0	1670.0	21.00429	4.304702	35.021378	3.14962	3879	3878	3878	0.875	20	114	345	606	751	4992	0	300	2020-02-29_133727
191	5000	1115	6	0	0	0	8	3571	21.451132	3.96504976085018	27.867538	16.129318	8.0	1670.0	21.00429	4.304702	35.021378	3.14962	3879	3879	3879	0.625	20	114	345	606	751	4992	0	300	2020-02-29_133727
191	5000	1115	6	0	0	0	8	3571	21.451132	3.96504976085018	27.867538	16.129318	8.0	1670.0	21.00429	4.304702	35.021378	3.14962	3879	3879	3879	0.625	20	114	345	606	751	4992	0	300	2020-02-29_133727
192	5000	1115	6	0	0	0	7	3572	20.534502	3.240360195483238	25.720062	16.129318	7.0	1670.0	21.00429	4.304702	35.021378	3.14962	3879	3879	3879	0.42857143	20	114	345	606	751	4993	0	300	2020-02-29_133728
192	5000	1115	6	0	0	0	7	3572	20.534502	3.240360195483238	25.720062	16.129318	7.0	1670.0	21.00429	4.304702	35.021378	3.14962	3879	3879	3879	0.42857143	20	114	345	606	751	4993	0	300	2020-02-29_133728
192	5000	1115	6	0	0	0	7	3572	20.534502	3.240360195483238	25.720062	16.129318	7.0	1670.0	21.00429	4.304702	35.021378	3.14962	3879	3879	3879	0.42857143	20	114	345	606	751	4993	0	300	2020-02-29_133728
193	5000	1115	6	0	0	0	6	3573	20.789297	3.471972231872548	25.720062	16.129318	6.0	1670.0	21.00429	4.304702	35.021378	3.14962	3879	3879	3879	0.5	20	114	345	606	751	4994	0	300	2020-02-29_133728
193	5000	1115	6	0	0	0	6	3573	20.789297	3.471972231872548	25.720062	16.129318	6.0	1670.0	21.00429	4.304702	35.021378	3.14962	3879	3879	3879	0.5	20	114	345	606	751	4994	0	300	2020-02-29_133728
193	5000	1115	6	0	0	0	6	3573	20.789297	3.471972231872548	25.720062	16.129318	6.0	1670.0	21.00429	4.304702	35.021378	3.14962	3879	3879	3879	0.5	20	114	345	606	751	4994	0	300	2020-02-29_133728
194	5000	1114	7	0	0	0	6	3573	20.789297	3.471972231872548	25.720062	16.129318	6.0	1670.0	21.00429	4.304702	35.021378	3.14962	3879	3879	3879	0.5	20	114	345	606	751	4994	0	300	2020-02-29_133728
194	5000	1114	7	0	0	0	6	3573	20.789297	3.471972231872548	25.720062	16.129318	6.0	1670.0	21.00429	4.304702	35.021378	3.14962	3879	3879	3879	0.5	20	114	345	606	751	4994	0	300	2020-02-29_133729
194	5000	1114	7	0	0	0	6	3573	20.789297	3.471972231872548	25.720062	16.129318	6.0	1670.0	21.00429	4.304702	35.021378	3.14962	3879	3879	3879	0.5	20	114	345	606	751	4994	0	300	2020-02-29_133729
195	5000	1114	7	0	0	0	6	3573	20.789297	3.471972231872548	25.720062	16.129318	6.0	1670.0	21.00429	4.304702	35.021378	3.14962	3879	3879	3879	0.5	20	114	345	606	751	4994	0	300	2020-02-29_133729
195	5000	1114	7	0	0	0	6	3573	20.789297	3.471972231872548	25.720062	16.129318	6.0	1670.0	21.00429	4.304702	35.021378	3.14962	3879	3879	3879	0.5	20	114	345	606	751	4994	0	300	2020-02-29_133729
195	5000	1114	7	0	0	0	6	3573	20.789297	3.471972231872548	25.720062	16.129318	6.0	1670.0	21.00429	4.304702	35.021378	3.14962	3879	3879	3879	0.5	20	114	345	606	751	4994	0	300	2020-02-29_133729
196	5000	1114	6	0	1	0	6	3573	20.789297	3.471972231872548	25.720062	16.129318	6.0	1670.0	21.00429	4.304702	35.021378	3.14962	3880	3879	3879	0.5	20	114	345	606	751	4994	0	300	2020-02-29_133729
196	5000	1114	5	0	2	0	6	3573	20.789297	3.471972231872548	25.720062	16.129318	6.0	1670.0	21.00429	4.304702	35.021378	3.14962	3881	3879	3879	0.5	20	114	345	606	751	4994	0	300	2020-02-29_133729
196	5000	1114	5	0	2	0	6	3573	20.789297	3.471972231872548	25.720062	16.129318	6.0	1670.0	21.00429	4.304702	35.021378	3.14962	3881	3879	3879	0.5	20	114	345	606	751	4994	0	300	2020-02-29_133729
197	5000	1114	5	0	1	0	7	3573	22.0163	4.536989142294141	29.378326	16.129318	7.0	1670.0	21.00429	4.304702	35.021378	3.14962	3881	3880	3880	0.5714286	20	114	345	606	751	4993	0	300	2020-02-29_133730
197	5000	1114	5	0	0	0	7	3574	21.381298	4.233096447021395	29.378326	16.129318	7.0	1670.0	21.00429	4.304702	35.021378	3.14962	3881	3881	3881	0.5714286	20	114	345	606	751	4993	0	300	2020-02-29_133730
197	5000	1114	5	0	0	0	7	3574	21.381298	4.233096447021395	29.378326	16.129318	7.0	1670.0	21.00429	4.304702	35.021378	3.14962	3881	3881	3881	0.5714286	20	114	345	606	751	4993	0	300	2020-02-29_133730
198	5000	1114	5	0	0	0	7	3574	21.381298	4.233096447021395	29.378326	16.129318	7.0	1670.0	21.00429	4.304702	35.021378	3.14962	3881	3881	3881	0.5714286	20	114	345	606	751	4993	0	300	2020-02-29_133730
198	5000	1114	5	0	0	0	7	3574	21.381298	4.233096447021395	29.378326	16.129318	7.0	1670.0	21.00429	4.304702	35.021378	3.14962	3881	3881	3881	0.5714286	20	114	345	606	751	4993	0	300	2020-02-29_133730
198	5000	1114	5	0	0	0	7	3574	21.381298	4.233096447021395	29.378326	16.129318	7.0	1670.0	21.00429	4.304702	35.021378	3.14962	3881	3881	3881	0.5714286	20	114	345	606	751	4993	0	300	2020-02-29_133730
199	5000	1114	5	0	0	0	7	3574	21.381298	4.233096447021395	29.378326	16.129318	7.0	1670.0	21.00429	4.304702	35.021378	3.14962	3881	3881	3881	0.5714286	20	114	345	606	751	4993	0	300	2020-02-29_133730
199	5000	1114	5	0	0	0	7	3574	21.381298	4.233096447021395	29.378326	16.129318	7.0	1670.0	21.00429	4.304702	35.021378	3.14962	3881	3881	3881	0.5714286	20	114	345	606	751	4993	0	300	2020-02-29_133731
199	5000	1114	4	0	1	0	7	3574	21.381298	4.233096447021395	29.378326	16.129318	7.0	1670.0	21.00429	4.304702	35.021378	3.14962	3882	3881	3881	0.5714286	20	114	345	606	751	4993	0	300	2020-02-29_133731
200	5000	1114	4	0	1	0	6	3575	22.02845	4.240867001762227	29.378326	16.129318	6.0	1670.0	21.00429	4.304702	35.021378	3.14962	3882	3881	3881	0.6666667	20	114	345	606	751	4994	0	300	2020-02-29_133731
200	5000	1113	5	0	1	0	5	3576	22.061472	4.7405711503512915	29.378326	16.129318	5.0	1670.0	21.00429	4.304702	35.021378	3.14962	3882	3881	3881	0.6	20	114	345	606	751	4995	0	300	2020-02-29_133731
200	5000	1113	5	0	0	0	6	3576	21.855217	4.270088738763407	29.378326	16.129318	6.0	1670.0	21.00429	4.304702	35.021378	3.14962	3882	3882	3882	0.5	20	114	345	606	751	4994	0	300	2020-02-29_133731
201	5000	1113	4	0	1	0	6	3576	21.855217	4.270088738763407	29.378326	16.129318	6.0	1670.0	21.00429	4.304702	35.021378	3.14962	3883	3882	3882	0.5	20	114	345	606	751	4994	0	300	2020-02-29_133731
201	5000	1113	4	0	1	0	6	3576	21.855217	4.270088738763407	29.378326	16.129318	6.0	1670.0	21.00429	4.304702	35.021378	3.14962	3883	3882	3882	0.5	20	114	345	606	751	4994	0	300	2020-02-29_133731
201	5000	1113	4	0	1	0	6	3576	21.855217	4.270088738763407	29.378326	16.129318	6.0	1670.0	21.00429	4.304702	35.021378	3.14962	3883	3882	3882	0.5	20	114	345	606	751	4994	0	300	2020-02-29_133731
202	5000	1113	4	0	0	0	7	3576	21.718454	3.9147981420633973	29.378326	16.129318	7.0	1670.0	21.00429	4.304702	35.021378	3.14962	3883	3883	3883	0.5714286	20	114	345	606	751	4993	0	300	2020-02-29_133732
202	5000	1112	5	0	0	0	7	3576	21.718454	3.9147981420633973	29.378326	16.129318	7.0	1670.0	21.00429	4.304702	35.021378	3.14962	3883	3883	3883	0.5714286	20	114	345	606	751	4993	0	300	2020-02-29_133732
202	5000	1112	5	0	0	0	7	3576	21.718454	3.9147981420633973	29.378326	16.129318	7.0	1670.0	21.00429	4.304702	35.021378	3.14962	3883	3883	3883	0.5714286	20	114	345	606	751	4993	0	300	2020-02-29_133732
203	5000	1112	5	0	0	0	6	3577	21.639666	4.282362521893832	29.378326	16.129318	6.0	1670.0	21.00429	4.304702	35.021378	3.14962	3883	3883	3883	0.6666667	20	114	345	606	751	4994	0	300	2020-02-29_133732
203	5000	1112	5	0	0	0	5	3577	20.091934	2.226483474132134	21.333496	16.129318	5.0	1670.0	21.00429	4.304702	35.021378	3.14962	3883	3883	3883	0.6	20	114	345	606	751	4995	0	301	2020-02-29_133732
203	5000	1112	5	0	0	0	5	3577	20.091934	2.226483474132134	21.333496	16.129318	5.0	1670.0	21.00429	4.304702	35.021378	3.14962	3883	3883	3883	0.6	20	114	345	606	751	4995	0	301	2020-02-29_133732
204	5000	1112	5	0	0	0	5	3577	20.091934	2.226483474132134	21.333496	16.129318	5.0	1670.0	21.00429	4.304702	35.021378	3.14962	3883	3883	3883	0.6	20	114	345	606	751	4995	0	301	2020-02-29_133732
204	5000	1112	5	0	0	0	5	3577	20.091934	2.226483474132134	21.333496	16.129318	5.0	1670.0	21.00429	4.304702	35.021378	3.14962	3883	3883	3883	0.6	20	114	345	606	751	4995	0	301	2020-02-29_133732
204	5000	1112	5	0	0	0	5	3577	20.091934	2.226483474132134	21.333496	16.129318	5.0	1670.0	21.00429	4.304702	35.021378	3.14962	3883	3883	3883	0.6	20	114	345	606	751	4995	0	301	2020-02-29_133733
205	5000	1112	5	0	0	0	5	3577	20.091934	2.226483474132134	21.333496	16.129318	5.0	1670.0	21.00429	4.304702	35.021378	3.14962	3883	3883	3883	0.6	20	114	345	606	751	4995	0	301	2020-02-29_133733
205	5000	1112	5	0	0	0	4	3578	19.781544	2.4428174632298845	21.27504	16.129318	4.0	1670.0	21.00429	4.304702	35.021378	3.14962	3883	3883	3883	0.5	20	114	345	606	751	4996	0	301	2020-02-29_133733
205	5000	1112	5	0	0	0	4	3578	19.781544	2.4428174632298845	21.27504	16.129318	4.0	1670.0	21.00429	4.304702	35.021378	3.14962	3883	3883	3883	0.5	20	114	345	606	751	4996	0	301	2020-02-29_133733
206	5000	1111	5	0	1	0	4	3578	19.781544	2.4428174632298845	21.27504	16.129318	4.0	1670.0	21.00429	4.304702	35.021378	3.14962	3884	3883	3883	0.5	20	114	345	606	751	4996	0	301	2020-02-29_133733
206	5000	1111	5	0	1	0	3	3579	20.998953	0.24193919435182248	21.27504	20.823944	3.0	1670.0	21.00429	4.304702	35.021378	3.14962	3884	3883	3883	0.6666667	20	114	345	606	751	4997	0	301	2020-02-29_133733
206	5000	1111	5	0	1	0	3	3579	20.998953	0.24193919435182248	21.27504	20.823944	3.0	1670.0	21.00429	4.304702	35.021378	3.14962	3884	3883	3883	0.6666667	20	114	345	606	751	4997	0	301	2020-02-29_133733
207	5000	1111	5	0	0	0	4	3579	23.031982	4.070856274032898	29.131073	20.823944	4.0	1670.0	21.00429	4.304702	35.021378	3.14962	3884	3884	3884	1.0	20	114	345	606	751	4996	0	301	2020-02-29_133734
207	5000	1111	5	0	0	0	4	3579	23.031982	4.070856274032898	29.131073	20.823944	4.0	1670.0	21.00429	4.304702	35.021378	3.14962	3884	3884	3884	1.0	20	114	345	606	751	4996	0	301	2020-02-29_133734
207	5000	1111	4	0	1	0	4	3579	23.031982	4.070856274032898	29.131073	20.823944	4.0	1670.0	21.00429	4.304702	35.021378	3.14962	3885	3884	3884	1.0	20	114	345	606	751	4996	0	301	2020-02-29_133734
208	5000	1111	4	0	1	0	4	3579	23.031982	4.070856274032898	29.131073	20.823944	4.0	1670.0	21.00429	4.304702	35.021378	3.14962	3885	3884	3884	1.0	20	114	345	606	751	4996	0	301	2020-02-29_133734
208	5000	1111	4	0	1	0	4	3579	23.031982	4.070856274032898	29.131073	20.823944	4.0	1670.0	21.00429	4.304702	35.021378	3.14962	3885	3884	3884	1.0	20	114	345	606	751	4996	0	301	2020-02-29_133734
208	5000	1111	4	0	0	0	5	3579	21.999676	4.213926821891181	29.131073	17.870453	5.0	1670.0	21.00429	4.304702	35.021378	3.14962	3885	3885	3885	1.2	20	114	345	606	751	4995	0	301	2020-02-29_133734
209	5000	1111	4	0	0	0	5	3579	21.999676	4.213926821891181	29.131073	17.870453	5.0	1670.0	21.00429	4.304702	35.021378	3.14962	3885	3885	3885	1.2	20	114	345	606	751	4995	0	301	2020-02-29_133734
209	5000	1111	4	0	0	0	5	3579	21.999676	4.213926821891181	29.131073	17.870453	5.0	1670.0	21.00429	4.304702	35.021378	3.14962	3885	3885	3885	1.2	20	114	345	606	751	4995	0	301	2020-02-29_133734
209	5000	1111	4	0	0	0	5	3579	21.999676	4.213926821891181	29.131073	17.870453	5.0	1670.0	21.00429	4.304702	35.021378	3.14962	3885	3885	3885	1.2	20	114	345	606	751	4995	0	301	2020-02-29_133735
210	5000	1111	4	0	0	0	5	3579	21.999676	4.213926821891181	29.131073	17.870453	5.0	1670.0	21.00429	4.304702	35.021378	3.14962	3885	3885	3885	1.2	20	114	345	606	751	4995	0	301	2020-02-29_133735
210	5000	1111	4	0	0	0	5	3579	21.999676	4.213926821891181	29.131073	17.870453	5.0	1670.0	21.00429	4.304702	35.021378	3.14962	3885	3885	3885	1.2	20	114	345	606	751	4995	0	301	2020-02-29_133735
210	5000	1111	4	0	0	0	5	3579	21.999676	4.213926821891181	29.131073	17.870453	5.0	1670.0	21.00429	4.304702	35.021378	3.14962	3885	3885	3885	1.2	20	114	345	606	751	4995	0	301	2020-02-29_133735
211	5000	1111	4	0	0	0	5	3579	21.999676	4.213926821891181	29.131073	17.870453	5.0	1670.0	21.00429	4.304702	35.021378	3.14962	3885	3885	3885	1.2	20	114	345	606	751	4995	0	301	2020-02-29_133735
211	5000	1111	4	0	0	0	5	3579	21.999676	4.213926821891181	29.131073	17.870453	5.0	1670.0	21.00429	4.304702	35.021378	3.14962	3885	3885	3885	1.2	20	114	345	606	751	4995	0	301	2020-02-29_133735
211	5000	1111	4	0	0	0	5	3579	21.999676	4.213926821891181	29.131073	17.870453	5.0	1670.0	21.00429	4.304702	35.021378	3.14962	3885	3885	3885	1.2	20	114	345	606	751	4995	0	301	2020-02-29_133735
212	5000	1111	4	0	0	0	5	3579	21.999676	4.213926821891181	29.131073	17.870453	5.0	1670.0	21.00429	4.304702	35.021378	3.14962	3885	3885	3885	1.2	20	114	345	606	751	4995	0	301	2020-02-29_133736
212	5000	1111	4	0	0	0	5	3579	21.999676	4.213926821891181	29.131073	17.870453	5.0	1670.0	21.00429	4.304702	35.021378	3.14962	3885	3885	3885	1.2	20	114	345	606	751	4995	0	301	2020-02-29_133736
212	5000	1111	4	0	0	0	5	3579	21.999676	4.213926821891181	29.131073	17.870453	5.0	1670.0	21.00429	4.304702	35.021378	3.14962	3885	3885	3885	1.2	20	114	345	606	751	4995	0	301	2020-02-29_133736
213	5000	1111	4	0	0	0	5	3579	21.999676	4.213926821891181	29.131073	17.870453	5.0	1670.0	21.00429	4.304702	35.021378	3.14962	3885	3885	3885	1.2	20	114	345	606	751	4995	0	301	2020-02-29_133736
213	5000	1111	4	0	0	0	4	3580	22.180836	4.84328906419497	29.131073	17.870453	4.0	1670.0	21.00429	4.304702	35.021378	3.14962	3885	3885	3885	1.25	20	114	345	606	751	4996	0	301	2020-02-29_133736
213	5000	1111	4	0	0	0	3	3581	22.60849	5.8385652603457645	29.131073	17.870453	3.0	1670.0	21.00429	4.304702	35.021378	3.14962	3885	3885	3885	1.3333334	20	114	345	606	751	4997	0	301	2020-02-29_133736
214	5000	1111	4	0	0	0	3	3581	22.60849	5.8385652603457645	29.131073	17.870453	3.0	1670.0	21.00429	4.304702	35.021378	3.14962	3885	3885	3885	1.3333334	20	114	345	606	751	4997	0	301	2020-02-29_133736
214	5000	1111	3	0	1	0	3	3581	22.60849	5.8385652603457645	29.131073	17.870453	3.0	1670.0	21.00429	4.304702	35.021378	3.14962	3886	3885	3885	1.3333334	20	114	345	606	751	4997	0	301	2020-02-29_133736
214	5000	1111	3	0	1	0	3	3581	22.60849	5.8385652603457645	29.131073	17.870453	3.0	1670.0	21.00429	4.304702	35.021378	3.14962	3886	3885	3885	1.3333334	20	114	345	606	751	4997	0	301	2020-02-29_133737
215	5000	1111	3	0	1	0	2	3582	23.500763	7.962460897161026	29.131073	17.870453	2.0	1670.0	21.00429	4.304702	35.021378	3.14962	3886	3885	3885	2.0	20	114	345	606	751	4998	0	301	2020-02-29_133737
215	5000	1111	3	0	0	0	3	3582	22.354675	5.970003485750494	29.131073	17.870453	3.0	1670.0	21.00429	4.304702	35.021378	3.14962	3886	3886	3886	1.3333334	20	114	345	606	751	4997	0	301	2020-02-29_133737
215	5000	1111	3	0	0	0	3	3582	22.354675	5.970003485750494	29.131073	17.870453	3.0	1670.0	21.00429	4.304702	35.021378	3.14962	3886	3886	3886	1.3333334	20	114	345	606	751	4997	0	301	2020-02-29_133737
216	5000	1111	3	0	0	0	3	3582	22.354675	5.970003485750494	29.131073	17.870453	3.0	1670.0	21.00429	4.304702	35.021378	3.14962	3886	3886	3886	1.3333334	20	114	345	606	751	4997	0	301	2020-02-29_133737
216	5000	1111	3	0	0	0	3	3582	22.354675	5.970003485750494	29.131073	17.870453	3.0	1670.0	21.00429	4.304702	35.021378	3.14962	3886	3886	3886	1.3333334	20	114	345	606	751	4997	0	301	2020-02-29_133737
216	5000	1111	3	0	0	0	3	3582	22.354675	5.970003485750494	29.131073	17.870453	3.0	1670.0	21.00429	4.304702	35.021378	3.14962	3886	3886	3886	1.3333334	20	114	345	606	751	4997	0	301	2020-02-29_133737
217	5000	1111	3	0	0	0	3	3582	22.354675	5.970003485750494	29.131073	17.870453	3.0	1670.0	21.00429	4.304702	35.021378	3.14962	3886	3886	3886	1.3333334	20	114	345	606	751	4997	0	301	2020-02-29_133737
217	5000	1111	3	0	0	0	3	3582	22.354675	5.970003485750494	29.131073	17.870453	3.0	1670.0	21.00429	4.304702	35.021378	3.14962	3886	3886	3886	1.3333334	20	114	345	606	751	4997	0	301	2020-02-29_133738
217	5000	1111	3	0	0	0	2	3583	18.966476	1.5500113548355117	20.0625	17.870453	2.0	1670.0	21.00429	4.304702	35.021378	3.14962	3886	3886	3886	1.0	20	114	345	606	751	4998	0	301	2020-02-29_133738
218	5000	1111	3	0	0	0	2	3583	18.966476	1.5500113548355117	20.0625	17.870453	2.0	1670.0	21.00429	4.304702	35.021378	3.14962	3886	3886	3886	1.0	20	114	345	606	751	4998	0	301	2020-02-29_133738
218	5000	1111	3	0	0	0	2	3583	18.966476	1.5500113548355117	20.0625	17.870453	2.0	1670.0	21.00429	4.304702	35.021378	3.14962	3886	3886	3886	1.0	20	114	345	606	751	4998	0	301	2020-02-29_133738
218	5000	1111	3	0	0	0	2	3583	18.966476	1.5500113548355117	20.0625	17.870453	2.0	1670.0	21.00429	4.304702	35.021378	3.14962	3886	3886	3886	1.0	20	114	345	606	751	4998	0	301	2020-02-29_133738
219	5000	1111	3	0	0	0	2	3583	18.966476	1.5500113548355117	20.0625	17.870453	2.0	1670.0	21.00429	4.304702	35.021378	3.14962	3886	3886	3886	1.0	20	114	345	606	751	4998	0	301	2020-02-29_133738
219	5000	1111	3	0	0	0	2	3583	18.966476	1.5500113548355117	20.0625	17.870453	2.0	1670.0	21.00429	4.304702	35.021378	3.14962	3886	3886	3886	1.0	20	114	345	606	751	4998	0	301	2020-02-29_133738
219	5000	1111	3	0	0	0	2	3583	18.966476	1.5500113548355117	20.0625	17.870453	2.0	1670.0	21.00429	4.304702	35.021378	3.14962	3886	3886	3886	1.0	20	114	345	606	751	4998	0	301	2020-02-29_133739
220	5000	1111	3	0	0	0	2	3583	18.966476	1.5500113548355117	20.0625	17.870453	2.0	1670.0	21.00429	4.304702	35.021378	3.14962	3886	3886	3886	1.0	20	114	345	606	751	4998	0	301	2020-02-29_133739
220	5000	1111	3	0	0	0	2	3583	18.966476	1.5500113548355117	20.0625	17.870453	2.0	1670.0	21.00429	4.304702	35.021378	3.14962	3886	3886	3886	1.0	20	114	345	606	751	4998	0	301	2020-02-29_133739
220	5000	1111	3	0	0	0	2	3583	18.966476	1.5500113548355117	20.0625	17.870453	2.0	1670.0	21.00429	4.304702	35.021378	3.14962	3886	3886	3886	1.0	20	114	345	606	751	4998	0	301	2020-02-29_133739
221	5000	1111	3	0	0	0	2	3583	18.966476	1.5500113548355117	20.0625	17.870453	2.0	1670.0	21.00429	4.304702	35.021378	3.14962	3886	3886	3886	1.0	20	114	345	606	751	4998	0	301	2020-02-29_133739
221	5000	1111	3	0	0	0	2	3583	18.966476	1.5500113548355117	20.0625	17.870453	2.0	1670.0	21.00429	4.304702	35.021378	3.14962	3886	3886	3886	1.0	20	114	345	606	751	4998	0	301	2020-02-29_133739
221	5000	1111	3	0	0	0	2	3583	18.966476	1.5500113548355117	20.0625	17.870453	2.0	1670.0	21.00429	4.304702	35.021378	3.14962	3886	3886	3886	1.0	20	114	345	606	751	4998	0	301	2020-02-29_133739
222	5000	1111	3	0	0	0	2	3583	18.966476	1.5500113548355117	20.0625	17.870453	2.0	1670.0	21.00429	4.304702	35.021378	3.14962	3886	3886	3886	1.0	20	114	345	606	751	4998	0	301	2020-02-29_133739
222	5000	1111	3	0	0	0	2	3583	18.966476	1.5500113548355117	20.0625	17.870453	2.0	1670.0	21.00429	4.304702	35.021378	3.14962	3886	3886	3886	1.0	20	114	345	606	751	4998	0	301	2020-02-29_133740
222	5000	1111	3	0	0	0	1	3584	20.0625	NaN	20.0625	20.0625	1.0	1670.0	21.00429	4.304702	35.021378	3.14962	3886	3886	3886	0.0	20	114	345	606	751	4999	0	301	2020-02-29_133740
223	5000	1111	3	0	0	0	1	3584	20.0625	NaN	20.0625	20.0625	1.0	1670.0	21.00429	4.304702	35.021378	3.14962	3886	3886	3886	0.0	20	114	345	606	751	4999	0	301	2020-02-29_133740
223	5000	1111	3	0	0	0	1	3584	20.0625	NaN	20.0625	20.0625	1.0	1670.0	21.00429	4.304702	35.021378	3.14962	3886	3886	3886	0.0	20	114	345	606	751	4999	0	301	2020-02-29_133740
223	5000	1111	3	0	0	0	1	3584	20.0625	NaN	20.0625	20.0625	1.0	1670.0	21.00429	4.304702	35.021378	3.14962	3886	3886	3886	0.0	20	114	345	606	751	4999	0	301	2020-02-29_133740
224	5000	1111	2	0	1	0	1	3584	20.0625	NaN	20.0625	20.0625	1.0	1670.0	21.00429	4.304702	35.021378	3.14962	3887	3886	3886	0.0	20	114	345	606	751	4999	0	301	2020-02-29_133740
224	5000	1111	2	0	1	0	1	3584	20.0625	NaN	20.0625	20.0625	1.0	1670.0	21.00429	4.304702	35.021378	3.14962	3887	3886	3886	0.0	20	114	345	606	751	4999	0	301	2020-02-29_133740
224	5000	1111	2	0	1	0	1	3584	20.0625	NaN	20.0625	20.0625	1.0	1670.0	21.00429	4.304702	35.021378	3.14962	3887	3886	3886	0.0	20	114	345	606	751	4999	0	301	2020-02-29_133740
225	5000	1111	2	0	0	0	2	3584	21.756546	2.395742884600977	23.450592	20.0625	2.0	1670.0	21.00429	4.304702	35.021378	3.14962	3887	3887	3887	0.0	20	114	345	606	751	4998	0	301	2020-02-29_133741
225	5000	1111	2	0	0	0	2	3584	21.756546	2.395742884600977	23.450592	20.0625	2.0	1670.0	21.00429	4.304702	35.021378	3.14962	3887	3887	3887	0.0	20	114	345	606	751	4998	0	301	2020-02-29_133741
225	5000	1111	2	0	0	0	2	3584	21.756546	2.395742884600977	23.450592	20.0625	2.0	1670.0	21.00429	4.304702	35.021378	3.14962	3887	3887	3887	0.0	20	114	345	606	751	4998	0	301	2020-02-29_133741
226	5000	1111	1	0	1	0	2	3584	21.756546	2.395742884600977	23.450592	20.0625	2.0	1670.0	21.00429	4.304702	35.021378	3.14962	3888	3887	3887	0.0	20	114	345	606	751	4998	0	301	2020-02-29_133741
226	5000	1111	1	0	1	0	2	3584	21.756546	2.395742884600977	23.450592	20.0625	2.0	1670.0	21.00429	4.304702	35.021378	3.14962	3888	3887	3887	0.0	20	114	345	606	751	4998	0	301	2020-02-29_133741
226	5000	1111	1	0	1	0	2	3584	21.756546	2.395742884600977	23.450592	20.0625	2.0	1670.0	21.00429	4.304702	35.021378	3.14962	3888	3887	3887	0.0	20	114	345	606	751	4998	0	301	2020-02-29_133741
227	5000	1111	1	0	0	0	3	3584	22.287237	1.927352852059571	23.450592	20.0625	3.0	1670.0	21.00429	4.304702	35.021378	3.14962	3888	3888	3888	0.0	20	114	345	606	751	4997	0	301	2020-02-29_133741
227	5000	1111	1	0	0	0	3	3584	22.287237	1.927352852059571	23.450592	20.0625	3.0	1670.0	21.00429	4.304702	35.021378	3.14962	3888	3888	3888	0.0	20	114	345	606	751	4997	0	301	2020-02-29_133741
227	5000	1111	1	0	0	0	3	3584	22.287237	1.927352852059571	23.450592	20.0625	3.0	1670.0	21.00429	4.304702	35.021378	3.14962	3888	3888	3888	0.0	20	114	345	606	751	4997	0	301	2020-02-29_133742
228	5000	1111	1	0	0	0	3	3584	22.287237	1.927352852059571	23.450592	20.0625	3.0	1670.0	21.00429	4.304702	35.021378	3.14962	3888	3888	3888	0.0	20	114	345	606	751	4997	0	301	2020-02-29_133742
228	5000	1111	1	0	0	0	3	3584	22.287237	1.927352852059571	23.450592	20.0625	3.0	1670.0	21.00429	4.304702	35.021378	3.14962	3888	3888	3888	0.0	20	114	345	606	751	4997	0	301	2020-02-29_133742
228	5000	1111	1	0	0	0	3	3584	22.287237	1.927352852059571	23.450592	20.0625	3.0	1670.0	21.00429	4.304702	35.021378	3.14962	3888	3888	3888	0.0	20	114	345	606	751	4997	0	301	2020-02-29_133742
229	5000	1111	1	0	0	0	3	3584	22.287237	1.927352852059571	23.450592	20.0625	3.0	1670.0	21.00429	4.304702	35.021378	3.14962	3888	3888	3888	0.0	20	114	345	606	751	4997	0	301	2020-02-29_133742
229	5000	1111	1	0	0	0	3	3584	22.287237	1.927352852059571	23.450592	20.0625	3.0	1670.0	21.00429	4.304702	35.021378	3.14962	3888	3888	3888	0.0	20	114	345	606	751	4997	0	301	2020-02-29_133742
229	5000	1111	1	0	0	0	3	3584	22.287237	1.927352852059571	23.450592	20.0625	3.0	1670.0	21.00429	4.304702	35.021378	3.14962	3888	3888	3888	0.0	20	114	345	606	751	4997	0	301	2020-02-29_133742
230	5000	1111	1	0	0	0	3	3584	22.287237	1.927352852059571	23.450592	20.0625	3.0	1670.0	21.00429	4.304702	35.021378	3.14962	3888	3888	3888	0.0	20	114	345	606	751	4997	0	301	2020-02-29_133743
230	5000	1111	1	0	0	0	3	3584	22.287237	1.927352852059571	23.450592	20.0625	3.0	1670.0	21.00429	4.304702	35.021378	3.14962	3888	3888	3888	0.0	20	114	345	606	751	4997	0	301	2020-02-29_133743
230	5000	1111	1	0	0	0	2	3585	23.399605	0.07210685067392428	23.450592	23.348618	2.0	1670.0	21.00429	4.304702	35.021378	3.14962	3888	3888	3888	0.0	20	114	345	606	751	4998	0	301	2020-02-29_133743
231	5000	1111	1	0	0	0	2	3585	23.399605	0.07210685067392428	23.450592	23.348618	2.0	1670.0	21.00429	4.304702	35.021378	3.14962	3888	3888	3888	0.0	20	114	345	606	751	4998	0	301	2020-02-29_133743
231	5000	1111	1	0	0	0	2	3585	23.399605	0.07210685067392428	23.450592	23.348618	2.0	1670.0	21.00429	4.304702	35.021378	3.14962	3888	3888	3888	0.0	20	114	345	606	751	4998	0	301	2020-02-29_133743
231	5000	1111	1	0	0	0	2	3585	23.399605	0.07210685067392428	23.450592	23.348618	2.0	1670.0	21.00429	4.304702	35.021378	3.14962	3888	3888	3888	0.0	20	114	345	606	751	4998	0	301	2020-02-29_133743
232	5000	1111	1	0	0	0	2	3585	23.399605	0.07210685067392428	23.450592	23.348618	2.0	1670.0	21.00429	4.304702	35.021378	3.14962	3888	3888	3888	0.0	20	114	345	606	751	4998	0	301	2020-02-29_133743
232	5000	1111	1	0	0	0	2	3585	23.399605	0.07210685067392428	23.450592	23.348618	2.0	1670.0	21.00429	4.304702	35.021378	3.14962	3888	3888	3888	0.0	20	114	345	606	751	4998	0	301	2020-02-29_133743
232	5000	1111	1	0	0	0	2	3585	23.399605	0.07210685067392428	23.450592	23.348618	2.0	1670.0	21.00429	4.304702	35.021378	3.14962	3888	3888	3888	0.0	20	114	345	606	751	4998	0	301	2020-02-29_133744
233	5000	1111	1	0	0	0	2	3585	23.399605	0.07210685067392428	23.450592	23.348618	2.0	1670.0	21.00429	4.304702	35.021378	3.14962	3888	3888	3888	0.0	20	114	345	606	751	4998	0	301	2020-02-29_133744
233	5000	1111	1	0	0	0	2	3585	23.399605	0.07210685067392428	23.450592	23.348618	2.0	1670.0	21.00429	4.304702	35.021378	3.14962	3888	3888	3888	0.0	20	114	345	606	751	4998	0	301	2020-02-29_133744
233	5000	1111	1	0	0	0	2	3585	23.399605	0.07210685067392428	23.450592	23.348618	2.0	1670.0	21.00429	4.304702	35.021378	3.14962	3888	3888	3888	0.0	20	114	345	606	751	4998	0	301	2020-02-29_133744
234	5000	1111	1	0	0	0	2	3585	23.399605	0.07210685067392428	23.450592	23.348618	2.0	1670.0	21.00429	4.304702	35.021378	3.14962	3888	3888	3888	0.0	20	114	345	606	751	4998	0	301	2020-02-29_133744
234	5000	1111	1	0	0	0	2	3585	23.399605	0.07210685067392428	23.450592	23.348618	2.0	1670.0	21.00429	4.304702	35.021378	3.14962	3888	3888	3888	0.0	20	114	345	606	751	4998	0	301	2020-02-29_133744
234	5000	1111	1	0	0	0	2	3585	23.399605	0.07210685067392428	23.450592	23.348618	2.0	1670.0	21.00429	4.304702	35.021378	3.14962	3888	3888	3888	0.0	20	114	345	606	751	4998	0	301	2020-02-29_133744
235	5000	1111	1	0	0	0	2	3585	23.399605	0.07210685067392428	23.450592	23.348618	2.0	1670.0	21.00429	4.304702	35.021378	3.14962	3888	3888	3888	0.0	20	114	345	606	751	4998	0	301	2020-02-29_133744
235	5000	1111	1	0	0	0	2	3585	23.399605	0.07210685067392428	23.450592	23.348618	2.0	1670.0	21.00429	4.304702	35.021378	3.14962	3888	3888	3888	0.0	20	114	345	606	751	4998	0	301	2020-02-29_133745
235	5000	1111	0	0	1	0	2	3585	23.399605	0.07210685067392428	23.450592	23.348618	2.0	1670.0	21.00429	4.304702	35.021378	3.14962	3889	3888	3888	0.0	20	114	345	606	751	4998	0	301	2020-02-29_133745
236	5000	1111	0	0	1	0	2	3585	23.399605	0.07210685067392428	23.450592	23.348618	2.0	1670.0	21.00429	4.304702	35.021378	3.14962	3889	3888	3888	0.0	20	114	345	606	751	4998	0	301	2020-02-29_133745
236	5000	1111	0	0	1	0	2	3585	23.399605	0.07210685067392428	23.450592	23.348618	2.0	1670.0	21.00429	4.304702	35.021378	3.14962	3889	3888	3888	0.0	20	114	345	606	751	4998	0	301	2020-02-29_133745
236	5000	1111	0	0	0	0	3	3585	25.47229	3.590358294615709	29.61766	23.348618	3.0	1670.0	21.00429	4.304702	35.021378	3.14962	3889	3889	3889	0.0	20	114	345	606	751	4997	0	301	2020-02-29_133745
237	5000	1111	0	0	0	0	3	3585	25.47229	3.590358294615709	29.61766	23.348618	3.0	1670.0	21.00429	4.304702	35.021378	3.14962	3889	3889	3889	0.0	20	114	345	606	751	4997	0	301	2020-02-29_133745
237	5000	1111	0	0	0	0	3	3585	25.47229	3.590358294615709	29.61766	23.348618	3.0	1670.0	21.00429	4.304702	35.021378	3.14962	3889	3889	3889	0.0	20	114	345	606	751	4997	0	301	2020-02-29_133745
237	5000	1111	0	0	0	0	3	3585	25.47229	3.590358294615709	29.61766	23.348618	3.0	1670.0	21.00429	4.304702	35.021378	3.14962	3889	3889	3889	0.0	20	114	345	606	751	4997	0	301	2020-02-29_133746
238	5000	1111	0	0	0	0	2	3586	26.483139	4.432882781306947	29.61766	23.348618	2.0	1670.0	21.00429	4.304702	35.021378	3.14962	3889	3889	3889	0.0	20	114	345	606	751	4998	0	301	2020-02-29_133746
238	5000	1111	0	0	0	0	2	3586	26.483139	4.432882781306947	29.61766	23.348618	2.0	1670.0	21.00429	4.304702	35.021378	3.14962	3889	3889	3889	0.0	20	114	345	606	751	4998	0	301	2020-02-29_133746
238	5000	1111	0	0	0	0	2	3586	26.483139	4.432882781306947	29.61766	23.348618	2.0	1670.0	21.00429	4.304702	35.021378	3.14962	3889	3889	3889	0.0	20	114	345	606	751	4998	0	301	2020-02-29_133746
239	5000	1111	0	0	0	0	2	3586	26.483139	4.432882781306947	29.61766	23.348618	2.0	1670.0	21.00429	4.304702	35.021378	3.14962	3889	3889	3889	0.0	20	114	345	606	751	4998	0	301	2020-02-29_133746
239	5000	1111	0	0	0	0	2	3586	26.483139	4.432882781306947	29.61766	23.348618	2.0	1670.0	21.00429	4.304702	35.021378	3.14962	3889	3889	3889	0.0	20	114	345	606	751	4998	0	301	2020-02-29_133746
239	5000	1111	0	0	0	0	2	3586	26.483139	4.432882781306947	29.61766	23.348618	2.0	1670.0	21.00429	4.304702	35.021378	3.14962	3889	3889	3889	0.0	20	114	345	606	751	4998	0	301	2020-02-29_133746
240	5000	1111	0	0	0	0	2	3586	26.483139	4.432882781306947	29.61766	23.348618	2.0	1670.0	21.00429	4.304702	35.021378	3.14962	3889	3889	3889	0.0	20	114	345	606	751	4998	0	301	2020-02-29_133746
240	5000	1111	0	0	0	0	2	3586	26.483139	4.432882781306947	29.61766	23.348618	2.0	1670.0	21.00429	4.304702	35.021378	3.14962	3889	3889	3889	0.0	20	114	345	606	751	4998	0	301	2020-02-29_133747
240	5000	1111	0	0	0	0	2	3586	26.483139	4.432882781306947	29.61766	23.348618	2.0	1670.0	21.00429	4.304702	35.021378	3.14962	3889	3889	3889	0.0	20	114	345	606	751	4998	0	301	2020-02-29_133747
241	5000	1111	0	0	0	0	1	3587	29.61766	NaN	29.61766	29.61766	1.0	1670.0	21.00429	4.304702	35.021378	3.14962	3889	3889	3889	0.0	20	114	345	606	751	4999	0	301	2020-02-29_133747
241	5000	1111	0	0	0	0	1	3587	29.61766	NaN	29.61766	29.61766	1.0	1670.0	21.00429	4.304702	35.021378	3.14962	3889	3889	3889	0.0	20	114	345	606	751	4999	0	301	2020-02-29_133747
241	5000	1111	0	0	0	0	1	3587	29.61766	NaN	29.61766	29.61766	1.0	1670.0	21.00429	4.304702	35.021378	3.14962	3889	3889	3889	0.0	20	114	345	606	751	4999	0	301	2020-02-29_133747
242	5000	1111	0	0	0	0	1	3587	29.61766	NaN	29.61766	29.61766	1.0	1670.0	21.00429	4.304702	35.021378	3.14962	3889	3889	3889	0.0	20	114	345	606	751	4999	0	301	2020-02-29_133747
242	5000	1111	0	0	0	0	1	3587	29.61766	NaN	29.61766	29.61766	1.0	1670.0	21.00429	4.304702	35.021378	3.14962	3889	3889	3889	0.0	20	114	345	606	751	4999	0	301	2020-02-29_133747
242	5000	1111	0	0	0	0	1	3587	29.61766	NaN	29.61766	29.61766	1.0	1670.0	21.00429	4.304702	35.021378	3.14962	3889	3889	3889	0.0	20	114	345	606	751	4999	0	301	2020-02-29_133747
243	5000	1111	0	0	0	0	1	3587	29.61766	NaN	29.61766	29.61766	1.0	1670.0	21.00429	4.304702	35.021378	3.14962	3889	3889	3889	0.0	20	114	345	606	751	4999	0	301	2020-02-29_133748
243	5000	1111	0	0	0	0	1	3587	29.61766	NaN	29.61766	29.61766	1.0	1670.0	21.00429	4.304702	35.021378	3.14962	3889	3889	3889	0.0	20	114	345	606	751	4999	0	301	2020-02-29_133748
243	5000	1111	0	0	0	0	1	3587	29.61766	NaN	29.61766	29.61766	1.0	1670.0	21.00429	4.304702	35.021378	3.14962	3889	3889	3889	0.0	20	114	345	606	751	4999	0	301	2020-02-29_133748
244	5000	1111	0	0	0	0	1	3587	29.61766	NaN	29.61766	29.61766	1.0	1670.0	21.00429	4.304702	35.021378	3.14962	3889	3889	3889	0.0	20	114	345	606	751	4999	0	301	2020-02-29_133748
244	5000	1111	0	0	0	0	1	3587	29.61766	NaN	29.61766	29.61766	1.0	1670.0	21.00429	4.304702	35.021378	3.14962	3889	3889	3889	0.0	20	114	345	606	751	4999	0	301	2020-02-29_133748
244	5000	1111	0	0	0	0	1	3587	29.61766	NaN	29.61766	29.61766	1.0	1670.0	21.00429	4.304702	35.021378	3.14962	3889	3889	3889	0.0	20	114	345	606	751	4999	0	301	2020-02-29_133748
245	5000	1111	0	0	0	0	1	3587	29.61766	NaN	29.61766	29.61766	1.0	1670.0	21.00429	4.304702	35.021378	3.14962	3889	3889	3889	0.0	20	114	345	606	751	4999	0	301	2020-02-29_133748
245	5000	1111	0	0	0	0	1	3587	29.61766	NaN	29.61766	29.61766	1.0	1670.0	21.00429	4.304702	35.021378	3.14962	3889	3889	3889	0.0	20	114	345	606	751	4999	0	301	2020-02-29_133748
245	5000	1111	0	0	0	0	1	3587	29.61766	NaN	29.61766	29.61766	1.0	1670.0	21.00429	4.304702	35.021378	3.14962	3889	3889	3889	0.0	20	114	345	606	751	4999	0	301	2020-02-29_133749
246	5000	1111	0	0	0	0	1	3587	29.61766	NaN	29.61766	29.61766	1.0	1670.0	21.00429	4.304702	35.021378	3.14962	3889	3889	3889	0.0	20	114	345	606	751	4999	0	301	2020-02-29_133749
246	5000	1111	0	0	0	0	1	3587	29.61766	NaN	29.61766	29.61766	1.0	1670.0	21.00429	4.304702	35.021378	3.14962	3889	3889	3889	0.0	20	114	345	606	751	4999	0	301	2020-02-29_133749
246	5000	1111	0	0	0	0	1	3587	29.61766	NaN	29.61766	29.61766	1.0	1670.0	21.00429	4.304702	35.021378	3.14962	3889	3889	3889	0.0	20	114	345	606	751	4999	0	301	2020-02-29_133749
247	5000	1111	0	0	0	0	1	3587	29.61766	NaN	29.61766	29.61766	1.0	1670.0	21.00429	4.304702	35.021378	3.14962	3889	3889	3889	0.0	20	114	345	606	751	4999	0	301	2020-02-29_133749
247	5000	1111	0	0	0	0	1	3587	29.61766	NaN	29.61766	29.61766	1.0	1670.0	21.00429	4.304702	35.021378	3.14962	3889	3889	3889	0.0	20	114	345	606	751	4999	0	301	2020-02-29_133749
247	5000	1111	0	0	0	0	1	3587	29.61766	NaN	29.61766	29.61766	1.0	1670.0	21.00429	4.304702	35.021378	3.14962	3889	3889	3889	0.0	20	114	345	606	751	4999	0	301	2020-02-29_133749
248	5000	1111	0	0	0	0	1	3587	29.61766	NaN	29.61766	29.61766	1.0	1670.0	21.00429	4.304702	35.021378	3.14962	3889	3889	3889	0.0	20	114	345	606	751	4999	0	301	2020-02-29_133749
248	5000	1111	0	0	0	0	1	3587	29.61766	NaN	29.61766	29.61766	1.0	1670.0	21.00429	4.304702	35.021378	3.14962	3889	3889	3889	0.0	20	114	345	606	751	4999	0	301	2020-02-29_133750
248	5000	1111	0	0	0	0	0	3588	NaN	-0.0	9999.0	9999.0	0.0	1670.0	21.00429	4.304702	35.021378	3.14962	3889	3889	3889	0.0	20	114	345	606	751	5000	0	301	2020-02-29_133750
249	5000	1111	0	0	0	0	0	3588	NaN	-0.0	9999.0	9999.0	0.0	1670.0	21.00429	4.304702	35.021378	3.14962	3889	3889	3889	0.0	20	114	345	606	751	5000	0	301	2020-02-29_133750
249	5000	1111	0	0	0	0	0	3588	NaN	-0.0	9999.0	9999.0	0.0	1670.0	21.00429	4.304702	35.021378	3.14962	3889	3889	3889	0.0	20	114	345	606	751	5000	0	301	2020-02-29_133750
249	5000	1111	0	0	0	0	0	3588	NaN	-0.0	9999.0	9999.0	0.0	1670.0	21.00429	4.304702	35.021378	3.14962	3889	3889	3889	0.0	20	114	345	606	751	5000	0	301	2020-02-29_133750
250	5000	1111	0	0	0	0	0	3588	NaN	-0.0	9999.0	9999.0	0.0	1670.0	21.00429	4.304702	35.021378	3.14962	3889	3889	3889	0.0	20	114	345	606	751	5000	0	301	2020-02-29_133750
250	5000	1111	0	0	0	0	0	3588	NaN	-0.0	9999.0	9999.0	0.0	1670.0	21.00429	4.304702	35.021378	3.14962	3889	3889	3889	0.0	20	114	345	606	751	5000	0	301	2020-02-29_133750
250	5000	1111	0	0	0	0	0	3588	NaN	-0.0	9999.0	9999.0	0.0	1670.0	21.00429	4.304702	35.021378	3.14962	3889	3889	3889	0.0	20	114	345	606	751	5000	0	301	2020-02-29_133750
251	5000	1111	0	0	0	0	0	3588	NaN	-0.0	9999.0	9999.0	0.0	1670.0	21.00429	4.304702	35.021378	3.14962	3889	3889	3889	0.0	20	114	345	606	751	5000	0	301	2020-02-29_133751
251	5000	1111	0	0	0	0	0	3588	NaN	-0.0	9999.0	9999.0	0.0	1670.0	21.00429	4.304702	35.021378	3.14962	3889	3889	3889	0.0	20	114	345	606	751	5000	0	301	2020-02-29_133751
251	5000	1111	0	0	0	0	0	3588	NaN	-0.0	9999.0	9999.0	0.0	1670.0	21.00429	4.304702	35.021378	3.14962	3889	3889	3889	0.0	20	114	345	606	751	5000	0	301	2020-02-29_133751
252	5000	1111	0	0	0	0	0	3588	NaN	-0.0	9999.0	9999.0	0.0	1670.0	21.00429	4.304702	35.021378	3.14962	3889	3889	3889	0.0	20	114	345	606	751	5000	0	301	2020-02-29_133751
252	5000	1111	0	0	0	0	0	3588	NaN	-0.0	9999.0	9999.0	0.0	1670.0	21.00429	4.304702	35.021378	3.14962	3889	3889	3889	0.0	20	114	345	606	751	5000	0	301	2020-02-29_133751
252	5000	1111	0	0	0	0	0	3588	NaN	-0.0	9999.0	9999.0	0.0	1670.0	21.00429	4.304702	35.021378	3.14962	3889	3889	3889	0.0	20	114	345	606	751	5000	0	301	2020-02-29_133751
253	5000	1111	0	0	0	0	0	3588	NaN	-0.0	9999.0	9999.0	0.0	1670.0	21.00429	4.304702	35.021378	3.14962	3889	3889	3889	0.0	20	114	345	606	751	5000	0	301	2020-02-29_133751
253	5000	1111	0	0	0	0	0	3588	NaN	-0.0	9999.0	9999.0	0.0	1670.0	21.00429	4.304702	35.021378	3.14962	3889	3889	3889	0.0	20	114	345	606	751	5000	0	301	2020-02-29_133752
253	5000	1111	0	0	0	0	0	3588	NaN	-0.0	9999.0	9999.0	0.0	1670.0	21.00429	4.304702	35.021378	3.14962	3889	3889	3889	0.0	20	114	345	606	751	5000	0	301	2020-02-29_133752
254	5000	1111	0	0	0	0	0	3588	NaN	-0.0	9999.0	9999.0	0.0	1670.0	21.00429	4.304702	35.021378	3.14962	3889	3889	3889	0.0	20	114	345	606	751	5000	0	301	2020-02-29_133752
254	5000	1111	0	0	0	0	0	3588	NaN	-0.0	9999.0	9999.0	0.0	1670.0	21.00429	4.304702	35.021378	3.14962	3889	3889	3889	0.0	20	114	345	606	751	5000	0	301	2020-02-29_133752
254	5000	1111	0	0	0	0	0	3588	NaN	-0.0	9999.0	9999.0	0.0	1670.0	21.00429	4.304702	35.021378	3.14962	3889	3889	3889	0.0	20	114	345	606	751	5000	0	301	2020-02-29_133752
255	5000	1111	0	0	0	0	0	3588	NaN	-0.0	9999.0	9999.0	0.0	1670.0	21.00429	4.304702	35.021378	3.14962	3889	3889	3889	0.0	20	114	345	606	751	5000	0	301	2020-02-29_133752
255	5000	1111	0	0	0	0	0	3588	NaN	-0.0	9999.0	9999.0	0.0	1670.0	21.00429	4.304702	35.021378	3.14962	3889	3889	3889	0.0	20	114	345	606	751	5000	0	301	2020-02-29_133752
255	5000	1111	0	0	0	0	0	3588	NaN	-0.0	9999.0	9999.0	0.0	1670.0	21.00429	4.304702	35.021378	3.14962	3889	3889	3889	0.0	20	114	345	606	751	5000	0	301	2020-02-29_133752
256	5000	1111	0	0	0	0	0	3588	NaN	-0.0	9999.0	9999.0	0.0	1670.0	21.00429	4.304702	35.021378	3.14962	3889	3889	3889	0.0	20	114	345	606	751	5000	0	301	2020-02-29_133753
256	5000	1111	0	0	0	0	0	3588	NaN	-0.0	9999.0	9999.0	0.0	1670.0	21.00429	4.304702	35.021378	3.14962	3889	3889	3889	0.0	20	114	345	606	751	5000	0	301	2020-02-29_133753
256	5000	1111	0	0	0	0	0	3588	NaN	-0.0	9999.0	9999.0	0.0	1670.0	21.00429	4.304702	35.021378	3.14962	3889	3889	3889	0.0	20	114	345	606	751	5000	0	301	2020-02-29_133753
257	5000	1111	0	0	0	0	0	3588	NaN	-0.0	9999.0	9999.0	0.0	1670.0	21.00429	4.304702	35.021378	3.14962	3889	3889	3889	0.0	20	114	345	606	751	5000	0	301	2020-02-29_133753
257	5000	1111	0	0	0	0	0	3588	NaN	-0.0	9999.0	9999.0	0.0	1670.0	21.00429	4.304702	35.021378	3.14962	3889	3889	3889	0.0	20	114	345	606	751	5000	0	301	2020-02-29_133753
257	5000	1111	0	0	0	0	0	3588	NaN	-0.0	9999.0	9999.0	0.0	1670.0	21.00429	4.304702	35.021378	3.14962	3889	3889	3889	0.0	20	114	345	606	751	5000	0	301	2020-02-29_133753
258	5000	1111	0	0	0	0	0	3588	NaN	-0.0	9999.0	9999.0	0.0	1670.0	21.00429	4.304702	35.021378	3.14962	3889	3889	3889	0.0	20	114	345	606	751	5000	0	301	2020-02-29_133753
258	5000	1111	0	0	0	0	0	3588	NaN	-0.0	9999.0	9999.0	0.0	1670.0	21.00429	4.304702	35.021378	3.14962	3889	3889	3889	0.0	20	114	345	606	751	5000	0	301	2020-02-29_133753
258	5000	1111	0	0	0	0	0	3588	NaN	-0.0	9999.0	9999.0	0.0	1670.0	21.00429	4.304702	35.021378	3.14962	3889	3889	3889	0.0	20	114	345	606	751	5000	0	301	2020-02-29_133754
259	5000	1111	0	0	0	0	0	3588	NaN	-0.0	9999.0	9999.0	0.0	1670.0	21.00429	4.304702	35.021378	3.14962	3889	3889	3889	0.0	20	114	345	606	751	5000	0	301	2020-02-29_133754
259	5000	1111	0	0	0	0	0	3588	NaN	-0.0	9999.0	9999.0	0.0	1670.0	21.00429	4.304702	35.021378	3.14962	3889	3889	3889	0.0	20	114	345	606	751	5000	0	301	2020-02-29_133754
259	5000	1111	0	0	0	0	0	3588	NaN	-0.0	9999.0	9999.0	0.0	1670.0	21.00429	4.304702	35.021378	3.14962	3889	3889	3889	0.0	20	114	345	606	751	5000	0	301	2020-02-29_133754
260	5000	1111	0	0	0	0	0	3588	NaN	-0.0	9999.0	9999.0	0.0	1670.0	21.00429	4.304702	35.021378	3.14962	3889	3889	3889	0.0	20	114	345	606	751	5000	0	301	2020-02-29_133754
260	5000	1111	0	0	0	0	0	3588	NaN	-0.0	9999.0	9999.0	0.0	1670.0	21.00429	4.304702	35.021378	3.14962	3889	3889	3889	0.0	20	114	345	606	751	5000	0	301	2020-02-29_133754
260	5000	1111	0	0	0	0	0	3588	NaN	-0.0	9999.0	9999.0	0.0	1670.0	21.00429	4.304702	35.021378	3.14962	3889	3889	3889	0.0	20	114	345	606	751	5000	0	301	2020-02-29_133754
261	5000	1111	0	0	0	0	0	3588	NaN	-0.0	9999.0	9999.0	0.0	1670.0	21.00429	4.304702	35.021378	3.14962	3889	3889	3889	0.0	20	114	345	606	751	5000	0	301	2020-02-29_133754
261	5000	1111	0	0	0	0	0	3588	NaN	-0.0	9999.0	9999.0	0.0	1670.0	21.00429	4.304702	35.021378	3.14962	3889	3889	3889	0.0	20	114	345	606	751	5000	0	301	2020-02-29_133755
261	5000	1111	0	0	0	0	0	3588	NaN	-0.0	9999.0	9999.0	0.0	1670.0	21.00429	4.304702	35.021378	3.14962	3889	3889	3889	0.0	20	114	345	606	751	5000	0	301	2020-02-29_133755
262	5000	1111	0	0	0	0	0	3588	NaN	-0.0	9999.0	9999.0	0.0	1670.0	21.00429	4.304702	35.021378	3.14962	3889	3889	3889	0.0	20	114	345	606	751	5000	0	301	2020-02-29_133755
262	5000	1111	0	0	0	0	0	3588	NaN	-0.0	9999.0	9999.0	0.0	1670.0	21.00429	4.304702	35.021378	3.14962	3889	3889	3889	0.0	20	114	345	606	751	5000	0	301	2020-02-29_133755
262	5000	1111	0	0	0	0	0	3588	NaN	-0.0	9999.0	9999.0	0.0	1670.0	21.00429	4.304702	35.021378	3.14962	3889	3889	3889	0.0	20	114	345	606	751	5000	0	301	2020-02-29_133755
263	5000	1111	0	0	0	0	0	3588	NaN	-0.0	9999.0	9999.0	0.0	1670.0	21.00429	4.304702	35.021378	3.14962	3889	3889	3889	0.0	20	114	345	606	751	5000	0	301	2020-02-29_133755
263	5000	1111	0	0	0	0	0	3588	NaN	-0.0	9999.0	9999.0	0.0	1670.0	21.00429	4.304702	35.021378	3.14962	3889	3889	3889	0.0	20	114	345	606	751	5000	0	301	2020-02-29_133755
263	5000	1111	0	0	0	0	0	3588	NaN	-0.0	9999.0	9999.0	0.0	1670.0	21.00429	4.304702	35.021378	3.14962	3889	3889	3889	0.0	20	114	345	606	751	5000	0	301	2020-02-29_133755
264	5000	1111	0	0	0	0	0	3588	NaN	-0.0	9999.0	9999.0	0.0	1670.0	21.00429	4.304702	35.021378	3.14962	3889	3889	3889	0.0	20	114	345	606	751	5000	0	301	2020-02-29_133756
264	5000	1111	0	0	0	0	0	3588	NaN	-0.0	9999.0	9999.0	0.0	1670.0	21.00429	4.304702	35.021378	3.14962	3889	3889	3889	0.0	20	114	345	606	751	5000	0	301	2020-02-29_133756
264	5000	1111	0	0	0	0	0	3588	NaN	-0.0	9999.0	9999.0	0.0	1670.0	21.00429	4.304702	35.021378	3.14962	3889	3889	3889	0.0	20	114	345	606	751	5000	0	301	2020-02-29_133756
265	5000	1111	0	0	0	0	0	3588	NaN	-0.0	9999.0	9999.0	0.0	1670.0	21.00429	4.304702	35.021378	3.14962	3889	3889	3889	0.0	20	114	345	606	751	5000	0	301	2020-02-29_133756
265	5000	1111	0	0	0	0	0	3588	NaN	-0.0	9999.0	9999.0	0.0	1670.0	21.00429	4.304702	35.021378	3.14962	3889	3889	3889	0.0	20	114	345	606	751	5000	0	301	2020-02-29_133756
265	5000	1111	0	0	0	0	0	3588	NaN	-0.0	9999.0	9999.0	0.0	1670.0	21.00429	4.304702	35.021378	3.14962	3889	3889	3889	0.0	20	114	345	606	751	5000	0	301	2020-02-29_133756
266	5000	1111	0	0	0	0	0	3588	NaN	-0.0	9999.0	9999.0	0.0	1670.0	21.00429	4.304702	35.021378	3.14962	3889	3889	3889	0.0	20	114	345	606	751	5000	0	301	2020-02-29_133756
266	5000	1111	0	0	0	0	0	3588	NaN	-0.0	9999.0	9999.0	0.0	1670.0	21.00429	4.304702	35.021378	3.14962	3889	3889	3889	0.0	20	114	345	606	751	5000	0	301	2020-02-29_133756
266	5000	1111	0	0	0	0	0	3588	NaN	-0.0	9999.0	9999.0	0.0	1670.0	21.00429	4.304702	35.021378	3.14962	3889	3889	3889	0.0	20	114	345	606	751	5000	0	301	2020-02-29_133757
267	5000	1111	0	0	0	0	0	3588	NaN	-0.0	9999.0	9999.0	0.0	1670.0	21.00429	4.304702	35.021378	3.14962	3889	3889	3889	0.0	20	114	345	606	751	5000	0	301	2020-02-29_133757
267	5000	1111	0	0	0	0	0	3588	NaN	-0.0	9999.0	9999.0	0.0	1670.0	21.00429	4.304702	35.021378	3.14962	3889	3889	3889	0.0	20	114	345	606	751	5000	0	301	2020-02-29_133757
267	5000	1111	0	0	0	0	0	3588	NaN	-0.0	9999.0	9999.0	0.0	1670.0	21.00429	4.304702	35.021378	3.14962	3889	3889	3889	0.0	20	114	345	606	751	5000	0	301	2020-02-29_133757
268	5000	1111	0	0	0	0	0	3588	NaN	-0.0	9999.0	9999.0	0.0	1670.0	21.00429	4.304702	35.021378	3.14962	3889	3889	3889	0.0	20	114	345	606	751	5000	0	301	2020-02-29_133757
268	5000	1111	0	0	0	0	0	3588	NaN	-0.0	9999.0	9999.0	0.0	1670.0	21.00429	4.304702	35.021378	3.14962	3889	3889	3889	0.0	20	114	345	606	751	5000	0	301	2020-02-29_133757
268	5000	1111	0	0	0	0	0	3588	NaN	-0.0	9999.0	9999.0	0.0	1670.0	21.00429	4.304702	35.021378	3.14962	3889	3889	3889	0.0	20	114	345	606	751	5000	0	301	2020-02-29_133757
269	5000	1111	0	0	0	0	0	3588	NaN	-0.0	9999.0	9999.0	0.0	1670.0	21.00429	4.304702	35.021378	3.14962	3889	3889	3889	0.0	20	114	345	606	751	5000	0	301	2020-02-29_133758
269	5000	1111	0	0	0	0	0	3588	NaN	-0.0	9999.0	9999.0	0.0	1670.0	21.00429	4.304702	35.021378	3.14962	3889	3889	3889	0.0	20	114	345	606	751	5000	0	301	2020-02-29_133758
269	5000	1111	0	0	0	0	0	3588	NaN	-0.0	9999.0	9999.0	0.0	1670.0	21.00429	4.304702	35.021378	3.14962	3889	3889	3889	0.0	20	114	345	606	751	5000	0	301	2020-02-29_133758
270	5000	1111	0	0	0	0	0	3588	NaN	-0.0	9999.0	9999.0	0.0	1670.0	21.00429	4.304702	35.021378	3.14962	3889	3889	3889	0.0	20	114	345	606	751	5000	0	301	2020-02-29_133758
270	5000	1111	0	0	0	0	0	3588	NaN	-0.0	9999.0	9999.0	0.0	1670.0	21.00429	4.304702	35.021378	3.14962	3889	3889	3889	0.0	20	114	345	606	751	5000	0	301	2020-02-29_133758
270	5000	1111	0	0	0	0	0	3588	NaN	-0.0	9999.0	9999.0	0.0	1670.0	21.00429	4.304702	35.021378	3.14962	3889	3889	3889	0.0	20	114	345	606	751	5000	0	301	2020-02-29_133758
271	5000	1111	0	0	0	0	0	3588	NaN	-0.0	9999.0	9999.0	0.0	1670.0	21.00429	4.304702	35.021378	3.14962	3889	3889	3889	0.0	20	114	345	606	751	5000	0	301	2020-02-29_133758
271	5000	1111	0	0	0	0	0	3588	NaN	-0.0	9999.0	9999.0	0.0	1670.0	21.00429	4.304702	35.021378	3.14962	3889	3889	3889	0.0	20	114	345	606	751	5000	0	301	2020-02-29_133758
271	5000	1111	0	0	0	0	0	3588	NaN	-0.0	9999.0	9999.0	0.0	1670.0	21.00429	4.304702	35.021378	3.14962	3889	3889	3889	0.0	20	114	345	606	751	5000	0	301	2020-02-29_133759
272	5000	1111	0	0	0	0	0	3588	NaN	-0.0	9999.0	9999.0	0.0	1670.0	21.00429	4.304702	35.021378	3.14962	3889	3889	3889	0.0	20	114	345	606	751	5000	0	301	2020-02-29_133759
272	5000	1111	0	0	0	0	0	3588	NaN	-0.0	9999.0	9999.0	0.0	1670.0	21.00429	4.304702	35.021378	3.14962	3889	3889	3889	0.0	20	114	345	606	751	5000	0	301	2020-02-29_133759
272	5000	1111	0	0	0	0	0	3588	NaN	-0.0	9999.0	9999.0	0.0	1670.0	21.00429	4.304702	35.021378	3.14962	3889	3889	3889	0.0	20	114	345	606	751	5000	0	301	2020-02-29_133759
273	5000	1111	0	0	0	0	0	3588	NaN	-0.0	9999.0	9999.0	0.0	1670.0	21.00429	4.304702	35.021378	3.14962	3889	3889	3889	0.0	20	114	345	606	751	5000	0	301	2020-02-29_133759
273	5000	1111	0	0	0	0	0	3588	NaN	-0.0	9999.0	9999.0	0.0	1670.0	21.00429	4.304702	35.021378	3.14962	3889	3889	3889	0.0	20	114	345	606	751	5000	0	301	2020-02-29_133759
273	5000	1111	0	0	0	0	0	3588	NaN	-0.0	9999.0	9999.0	0.0	1670.0	21.00429	4.304702	35.021378	3.14962	3889	3889	3889	0.0	20	114	345	606	751	5000	0	301	2020-02-29_133759
274	5000	1111	0	0	0	0	0	3588	NaN	-0.0	9999.0	9999.0	0.0	1670.0	21.00429	4.304702	35.021378	3.14962	3889	3889	3889	0.0	20	114	345	606	751	5000	0	301	2020-02-29_133759
274	5000	1111	0	0	0	0	0	3588	NaN	-0.0	9999.0	9999.0	0.0	1670.0	21.00429	4.304702	35.021378	3.14962	3889	3889	3889	0.0	20	114	345	606	751	5000	0	301	2020-02-29_133800
274	5000	1111	0	0	0	0	0	3588	NaN	-0.0	9999.0	9999.0	0.0	1670.0	21.00429	4.304702	35.021378	3.14962	3889	3889	3889	0.0	20	114	345	606	751	5000	0	301	2020-02-29_133800
275	5000	1111	0	0	0	0	0	3588	NaN	-0.0	9999.0	9999.0	0.0	1670.0	21.00429	4.304702	35.021378	3.14962	3889	3889	3889	0.0	20	114	345	606	751	5000	0	301	2020-02-29_133800
275	5000	1111	0	0	0	0	0	3588	NaN	-0.0	9999.0	9999.0	0.0	1670.0	21.00429	4.304702	35.021378	3.14962	3889	3889	3889	0.0	20	114	345	606	751	5000	0	301	2020-02-29_133800
275	5000	1111	0	0	0	0	0	3588	NaN	-0.0	9999.0	9999.0	0.0	1670.0	21.00429	4.304702	35.021378	3.14962	3889	3889	3889	0.0	20	114	345	606	751	5000	0	301	2020-02-29_133800
276	5000	1111	0	0	0	0	0	3588	NaN	-0.0	9999.0	9999.0	0.0	1670.0	21.00429	4.304702	35.021378	3.14962	3889	3889	3889	0.0	20	114	345	606	751	5000	0	301	2020-02-29_133800
276	5000	1111	0	0	0	0	0	3588	NaN	-0.0	9999.0	9999.0	0.0	1670.0	21.00429	4.304702	35.021378	3.14962	3889	3889	3889	0.0	20	114	345	606	751	5000	0	301	2020-02-29_133800
276	5000	1111	0	0	0	0	0	3588	NaN	-0.0	9999.0	9999.0	0.0	1670.0	21.00429	4.304702	35.021378	3.14962	3889	3889	3889	0.0	20	114	345	606	751	5000	0	301	2020-02-29_133800
277	5000	1111	0	0	0	0	0	3588	NaN	-0.0	9999.0	9999.0	0.0	1670.0	21.00429	4.304702	35.021378	3.14962	3889	3889	3889	0.0	20	114	345	606	751	5000	0	301	2020-02-29_133801
277	5000	1111	0	0	0	0	0	3588	NaN	-0.0	9999.0	9999.0	0.0	1670.0	21.00429	4.304702	35.021378	3.14962	3889	3889	3889	0.0	20	114	345	606	751	5000	0	301	2020-02-29_133801
277	5000	1111	0	0	0	0	0	3588	NaN	-0.0	9999.0	9999.0	0.0	1670.0	21.00429	4.304702	35.021378	3.14962	3889	3889	3889	0.0	20	114	345	606	751	5000	0	301	2020-02-29_133801
278	5000	1111	0	0	0	0	0	3588	NaN	-0.0	9999.0	9999.0	0.0	1670.0	21.00429	4.304702	35.021378	3.14962	3889	3889	3889	0.0	20	114	345	606	751	5000	0	301	2020-02-29_133801
278	5000	1111	0	0	0	0	0	3588	NaN	-0.0	9999.0	9999.0	0.0	1670.0	21.00429	4.304702	35.021378	3.14962	3889	3889	3889	0.0	20	114	345	606	751	5000	0	301	2020-02-29_133801
278	5000	1111	0	0	0	0	0	3588	NaN	-0.0	9999.0	9999.0	0.0	1670.0	21.00429	4.304702	35.021378	3.14962	3889	3889	3889	0.0	20	114	345	606	751	5000	0	301	2020-02-29_133801
279	5000	1111	0	0	0	0	0	3588	NaN	-0.0	9999.0	9999.0	0.0	1670.0	21.00429	4.304702	35.021378	3.14962	3889	3889	3889	0.0	20	114	345	606	751	5000	0	301	2020-02-29_133801
279	5000	1111	0	0	0	0	0	3588	NaN	-0.0	9999.0	9999.0	0.0	1670.0	21.00429	4.304702	35.021378	3.14962	3889	3889	3889	0.0	20	114	345	606	751	5000	0	301	2020-02-29_133801
279	5000	1111	0	0	0	0	0	3588	NaN	-0.0	9999.0	9999.0	0.0	1670.0	21.00429	4.304702	35.021378	3.14962	3889	3889	3889	0.0	20	114	345	606	751	5000	0	301	2020-02-29_133802
280	5000	1111	0	0	0	0	0	3588	NaN	-0.0	9999.0	9999.0	0.0	1670.0	21.00429	4.304702	35.021378	3.14962	3889	3889	3889	0.0	20	114	345	606	751	5000	0	301	2020-02-29_133802
280	5000	1111	0	0	0	0	0	3588	NaN	-0.0	9999.0	9999.0	0.0	1670.0	21.00429	4.304702	35.021378	3.14962	3889	3889	3889	0.0	20	114	345	606	751	5000	0	301	2020-02-29_133802
280	5000	1111	0	0	0	0	0	3588	NaN	-0.0	9999.0	9999.0	0.0	1670.0	21.00429	4.304702	35.021378	3.14962	3889	3889	3889	0.0	20	114	345	606	751	5000	0	301	2020-02-29_133802
281	5000	1111	0	0	0	0	0	3588	NaN	-0.0	9999.0	9999.0	0.0	1670.0	21.00429	4.304702	35.021378	3.14962	3889	3889	3889	0.0	20	114	345	606	751	5000	0	301	2020-02-29_133802
281	5000	1111	0	0	0	0	0	3588	NaN	-0.0	9999.0	9999.0	0.0	1670.0	21.00429	4.304702	35.021378	3.14962	3889	3889	3889	0.0	20	114	345	606	751	5000	0	301	2020-02-29_133802
281	5000	1111	0	0	0	0	0	3588	NaN	-0.0	9999.0	9999.0	0.0	1670.0	21.00429	4.304702	35.021378	3.14962	3889	3889	3889	0.0	20	114	345	606	751	5000	0	301	2020-02-29_133802
282	5000	1111	0	0	0	0	0	3588	NaN	-0.0	9999.0	9999.0	0.0	1670.0	21.00429	4.304702	35.021378	3.14962	3889	3889	3889	0.0	20	114	345	606	751	5000	0	301	2020-02-29_133803
282	5000	1111	0	0	0	0	0	3588	NaN	-0.0	9999.0	9999.0	0.0	1670.0	21.00429	4.304702	35.021378	3.14962	3889	3889	3889	0.0	20	114	345	606	751	5000	0	301	2020-02-29_133803
282	5000	1111	0	0	0	0	0	3588	NaN	-0.0	9999.0	9999.0	0.0	1670.0	21.00429	4.304702	35.021378	3.14962	3889	3889	3889	0.0	20	114	345	606	751	5000	0	301	2020-02-29_133803
283	5000	1111	0	0	0	0	0	3588	NaN	-0.0	9999.0	9999.0	0.0	1670.0	21.00429	4.304702	35.021378	3.14962	3889	3889	3889	0.0	20	114	345	606	751	5000	0	301	2020-02-29_133803
283	5000	1111	0	0	0	0	0	3588	NaN	-0.0	9999.0	9999.0	0.0	1670.0	21.00429	4.304702	35.021378	3.14962	3889	3889	3889	0.0	20	114	345	606	751	5000	0	301	2020-02-29_133803
283	5000	1111	0	0	0	0	0	3588	NaN	-0.0	9999.0	9999.0	0.0	1670.0	21.00429	4.304702	35.021378	3.14962	3889	3889	3889	0.0	20	114	345	606	751	5000	0	301	2020-02-29_133803
284	5000	1111	0	0	0	0	0	3588	NaN	-0.0	9999.0	9999.0	0.0	1670.0	21.00429	4.304702	35.021378	3.14962	3889	3889	3889	0.0	20	114	345	606	751	5000	0	301	2020-02-29_133803
284	5000	1111	0	0	0	0	0	3588	NaN	-0.0	9999.0	9999.0	0.0	1670.0	21.00429	4.304702	35.021378	3.14962	3889	3889	3889	0.0	20	114	345	606	751	5000	0	301	2020-02-29_133803
284	5000	1111	0	0	0	0	0	3588	NaN	-0.0	9999.0	9999.0	0.0	1670.0	21.00429	4.304702	35.021378	3.14962	3889	3889	3889	0.0	20	114	345	606	751	5000	0	301	2020-02-29_133804
285	5000	1111	0	0	0	0	0	3588	NaN	-0.0	9999.0	9999.0	0.0	1670.0	21.00429	4.304702	35.021378	3.14962	3889	3889	3889	0.0	20	114	345	606	751	5000	0	301	2020-02-29_133804
285	5000	1111	0	0	0	0	0	3588	NaN	-0.0	9999.0	9999.0	0.0	1670.0	21.00429	4.304702	35.021378	3.14962	3889	3889	3889	0.0	20	114	345	606	751	5000	0	301	2020-02-29_133804
285	5000	1111	0	0	0	0	0	3588	NaN	-0.0	9999.0	9999.0	0.0	1670.0	21.00429	4.304702	35.021378	3.14962	3889	3889	3889	0.0	20	114	345	606	751	5000	0	301	2020-02-29_133804
286	5000	1111	0	0	0	0	0	3588	NaN	-0.0	9999.0	9999.0	0.0	1670.0	21.00429	4.304702	35.021378	3.14962	3889	3889	3889	0.0	20	114	345	606	751	5000	0	301	2020-02-29_133804
286	5000	1111	0	0	0	0	0	3588	NaN	-0.0	9999.0	9999.0	0.0	1670.0	21.00429	4.304702	35.021378	3.14962	3889	3889	3889	0.0	20	114	345	606	751	5000	0	301	2020-02-29_133804
286	5000	1111	0	0	0	0	0	3588	NaN	-0.0	9999.0	9999.0	0.0	1670.0	21.00429	4.304702	35.021378	3.14962	3889	3889	3889	0.0	20	114	345	606	751	5000	0	301	2020-02-29_133804
287	5000	1111	0	0	0	0	0	3588	NaN	-0.0	9999.0	9999.0	0.0	1670.0	21.00429	4.304702	35.021378	3.14962	3889	3889	3889	0.0	20	114	345	606	751	5000	0	301	2020-02-29_133804
287	5000	1111	0	0	0	0	0	3588	NaN	-0.0	9999.0	9999.0	0.0	1670.0	21.00429	4.304702	35.021378	3.14962	3889	3889	3889	0.0	20	114	345	606	751	5000	0	301	2020-02-29_133805
287	5000	1111	0	0	0	0	0	3588	NaN	-0.0	9999.0	9999.0	0.0	1670.0	21.00429	4.304702	35.021378	3.14962	3889	3889	3889	0.0	20	114	345	606	751	5000	0	301	2020-02-29_133805
288	5000	1111	0	0	0	0	0	3588	NaN	-0.0	9999.0	9999.0	0.0	1670.0	21.00429	4.304702	35.021378	3.14962	3889	3889	3889	0.0	20	114	345	606	751	5000	0	301	2020-02-29_133805
288	5000	1111	0	0	0	0	0	3588	NaN	-0.0	9999.0	9999.0	0.0	1670.0	21.00429	4.304702	35.021378	3.14962	3889	3889	3889	0.0	20	114	345	606	751	5000	0	301	2020-02-29_133805
288	5000	1111	0	0	0	0	0	3588	NaN	-0.0	9999.0	9999.0	0.0	1670.0	21.00429	4.304702	35.021378	3.14962	3889	3889	3889	0.0	20	114	345	606	751	5000	0	301	2020-02-29_133805
289	5000	1111	0	0	0	0	0	3588	NaN	-0.0	9999.0	9999.0	0.0	1670.0	21.00429	4.304702	35.021378	3.14962	3889	3889	3889	0.0	20	114	345	606	751	5000	0	301	2020-02-29_133805
289	5000	1111	0	0	0	0	0	3588	NaN	-0.0	9999.0	9999.0	0.0	1670.0	21.00429	4.304702	35.021378	3.14962	3889	3889	3889	0.0	20	114	345	606	751	5000	0	301	2020-02-29_133805
289	5000	1111	0	0	0	0	0	3588	NaN	-0.0	9999.0	9999.0	0.0	1670.0	21.00429	4.304702	35.021378	3.14962	3889	3889	3889	0.0	20	114	345	606	751	5000	0	301	2020-02-29_133805
290	5000	1111	0	0	0	0	0	3588	NaN	-0.0	9999.0	9999.0	0.0	1670.0	21.00429	4.304702	35.021378	3.14962	3889	3889	3889	0.0	20	114	345	606	751	5000	0	301	2020-02-29_133806
290	5000	1111	0	0	0	0	0	3588	NaN	-0.0	9999.0	9999.0	0.0	1670.0	21.00429	4.304702	35.021378	3.14962	3889	3889	3889	0.0	20	114	345	606	751	5000	0	301	2020-02-29_133806
290	5000	1111	0	0	0	0	0	3588	NaN	-0.0	9999.0	9999.0	0.0	1670.0	21.00429	4.304702	35.021378	3.14962	3889	3889	3889	0.0	20	114	345	606	751	5000	0	301	2020-02-29_133806
291	5000	1111	0	0	0	0	0	3588	NaN	-0.0	9999.0	9999.0	0.0	1670.0	21.00429	4.304702	35.021378	3.14962	3889	3889	3889	0.0	20	114	345	606	751	5000	0	301	2020-02-29_133806
291	5000	1111	0	0	0	0	0	3588	NaN	-0.0	9999.0	9999.0	0.0	1670.0	21.00429	4.304702	35.021378	3.14962	3889	3889	3889	0.0	20	114	345	606	751	5000	0	301	2020-02-29_133806
291	5000	1111	0	0	0	0	0	3588	NaN	-0.0	9999.0	9999.0	0.0	1670.0	21.00429	4.304702	35.021378	3.14962	3889	3889	3889	0.0	20	114	345	606	751	5000	0	301	2020-02-29_133806
292	5000	1111	0	0	0	0	0	3588	NaN	-0.0	9999.0	9999.0	0.0	1670.0	21.00429	4.304702	35.021378	3.14962	3889	3889	3889	0.0	20	114	345	606	751	5000	0	301	2020-02-29_133806
292	5000	1111	0	0	0	0	0	3588	NaN	-0.0	9999.0	9999.0	0.0	1670.0	21.00429	4.304702	35.021378	3.14962	3889	3889	3889	0.0	20	114	345	606	751	5000	0	301	2020-02-29_133806
292	5000	1111	0	0	0	0	0	3588	NaN	-0.0	9999.0	9999.0	0.0	1670.0	21.00429	4.304702	35.021378	3.14962	3889	3889	3889	0.0	20	114	345	606	751	5000	0	301	2020-02-29_133807
293	5000	1111	0	0	0	0	0	3588	NaN	-0.0	9999.0	9999.0	0.0	1670.0	21.00429	4.304702	35.021378	3.14962	3889	3889	3889	0.0	20	114	345	606	751	5000	0	301	2020-02-29_133807
293	5000	1111	0	0	0	0	0	3588	NaN	-0.0	9999.0	9999.0	0.0	1670.0	21.00429	4.304702	35.021378	3.14962	3889	3889	3889	0.0	20	114	345	606	751	5000	0	301	2020-02-29_133807
293	5000	1111	0	0	0	0	0	3588	NaN	-0.0	9999.0	9999.0	0.0	1670.0	21.00429	4.304702	35.021378	3.14962	3889	3889	3889	0.0	20	114	345	606	751	5000	0	301	2020-02-29_133807
294	5000	1111	0	0	0	0	0	3588	NaN	-0.0	9999.0	9999.0	0.0	1670.0	21.00429	4.304702	35.021378	3.14962	3889	3889	3889	0.0	20	114	345	606	751	5000	0	301	2020-02-29_133807
294	5000	1111	0	0	0	0	0	3588	NaN	-0.0	9999.0	9999.0	0.0	1670.0	21.00429	4.304702	35.021378	3.14962	3889	3889	3889	0.0	20	114	345	606	751	5000	0	301	2020-02-29_133807
294	5000	1111	0	0	0	0	0	3588	NaN	-0.0	9999.0	9999.0	0.0	1670.0	21.00429	4.304702	35.021378	3.14962	3889	3889	3889	0.0	20	114	345	606	751	5000	0	301	2020-02-29_133807
295	5000	1111	0	0	0	0	0	3588	NaN	-0.0	9999.0	9999.0	0.0	1670.0	21.00429	4.304702	35.021378	3.14962	3889	3889	3889	0.0	20	114	345	606	751	5000	0	301	2020-02-29_133808
295	5000	1111	0	0	0	0	0	3588	NaN	-0.0	9999.0	9999.0	0.0	1670.0	21.00429	4.304702	35.021378	3.14962	3889	3889	3889	0.0	20	114	345	606	751	5000	0	301	2020-02-29_133808
295	5000	1111	0	0	0	0	0	3588	NaN	-0.0	9999.0	9999.0	0.0	1670.0	21.00429	4.304702	35.021378	3.14962	3889	3889	3889	0.0	20	114	345	606	751	5000	0	301	2020-02-29_133808
296	5000	1111	0	0	0	0	0	3588	NaN	-0.0	9999.0	9999.0	0.0	1670.0	21.00429	4.304702	35.021378	3.14962	3889	3889	3889	0.0	20	114	345	606	751	5000	0	301	2020-02-29_133808
296	5000	1111	0	0	0	0	0	3588	NaN	-0.0	9999.0	9999.0	0.0	1670.0	21.00429	4.304702	35.021378	3.14962	3889	3889	3889	0.0	20	114	345	606	751	5000	0	301	2020-02-29_133808
296	5000	1111	0	0	0	0	0	3588	NaN	-0.0	9999.0	9999.0	0.0	1670.0	21.00429	4.304702	35.021378	3.14962	3889	3889	3889	0.0	20	114	345	606	751	5000	0	301	2020-02-29_133808
297	5000	1111	0	0	0	0	0	3588	NaN	-0.0	9999.0	9999.0	0.0	1670.0	21.00429	4.304702	35.021378	3.14962	3889	3889	3889	0.0	20	114	345	606	751	5000	0	301	2020-02-29_133808
297	5000	1111	0	0	0	0	0	3588	NaN	-0.0	9999.0	9999.0	0.0	1670.0	21.00429	4.304702	35.021378	3.14962	3889	3889	3889	0.0	20	114	345	606	751	5000	0	301	2020-02-29_133808
297	5000	1111	0	0	0	0	0	3588	NaN	-0.0	9999.0	9999.0	0.0	1670.0	21.00429	4.304702	35.021378	3.14962	3889	3889	3889	0.0	20	114	345	606	751	5000	0	301	2020-02-29_133809
298	5000	1111	0	0	0	0	0	3588	NaN	-0.0	9999.0	9999.0	0.0	1670.0	21.00429	4.304702	35.021378	3.14962	3889	3889	3889	0.0	20	114	345	606	751	5000	0	301	2020-02-29_133809
298	5000	1111	0	0	0	0	0	3588	NaN	-0.0	9999.0	9999.0	0.0	1670.0	21.00429	4.304702	35.021378	3.14962	3889	3889	3889	0.0	20	114	345	606	751	5000	0	301	2020-02-29_133809
298	5000	1111	0	0	0	0	0	3588	NaN	-0.0	9999.0	9999.0	0.0	1670.0	21.00429	4.304702	35.021378	3.14962	3889	3889	3889	0.0	20	114	345	606	751	5000	0	301	2020-02-29_133809
299	5000	1111	0	0	0	0	0	3588	NaN	-0.0	9999.0	9999.0	0.0	1670.0	21.00429	4.304702	35.021378	3.14962	3889	3889	3889	0.0	20	114	345	606	751	5000	0	301	2020-02-29_133809
299	5000	1111	0	0	0	0	0	3588	NaN	-0.0	9999.0	9999.0	0.0	1670.0	21.00429	4.304702	35.021378	3.14962	3889	3889	3889	0.0	20	114	345	606	751	5000	0	301	2020-02-29_133809
299	5000	1111	0	0	0	0	0	3588	NaN	-0.0	9999.0	9999.0	0.0	1670.0	21.00429	4.304702	35.021378	3.14962	3889	3889	3889	0.0	20	114	345	606	751	5000	0	301	2020-02-29_133809
300	5000	1111	0	0	0	0	0	3588	NaN	-0.0	9999.0	9999.0	0.0	1670.0	21.00429	4.304702	35.021378	3.14962	3889	3889	3889	0.0	20	114	345	606	751	5000	0	301	2020-02-29_133809
300	5000	1111	0	0	0	0	0	3588	NaN	-0.0	9999.0	9999.0	0.0	1670.0	21.00429	4.304702	35.021378	3.14962	3889	3889	3889	0.0	20	114	345	606	751	5000	0	301	2020-02-29_133810
300	5000	1111	0	0	0	0	0	3588	NaN	-0.0	9999.0	9999.0	0.0	1670.0	21.00429	4.304702	35.021378	3.14962	3889	3889	3889	0.0	20	114	345	606	751	5000	0	301	2020-02-29_133810
301	5000	1111	0	0	0	0	0	3588	NaN	-0.0	9999.0	9999.0	0.0	1670.0	21.00429	4.304702	35.021378	3.14962	3889	3889	3889	0.0	20	114	345	606	751	5000	0	301	2020-02-29_133810
301	5000	1111	0	0	0	0	0	3588	NaN	-0.0	9999.0	9999.0	0.0	1670.0	21.00429	4.304702	35.021378	3.14962	3889	3889	3889	0.0	20	114	345	606	751	5000	0	301	2020-02-29_133810
301	5000	1111	0	0	0	0	0	3588	NaN	-0.0	9999.0	9999.0	0.0	1670.0	21.00429	4.304702	35.021378	3.14962	3889	3889	3889	0.0	20	114	345	606	751	5000	0	301	2020-02-29_133810
302	5000	1111	0	0	0	0	0	3588	NaN	-0.0	9999.0	9999.0	0.0	1670.0	21.00429	4.304702	35.021378	3.14962	3889	3889	3889	0.0	20	114	345	606	751	5000	0	301	2020-02-29_133810
302	5000	1111	0	0	0	0	0	3588	NaN	-0.0	9999.0	9999.0	0.0	1670.0	21.00429	4.304702	35.021378	3.14962	3889	3889	3889	0.0	20	114	345	606	751	5000	0	301	2020-02-29_133810
302	5000	1111	0	0	0	0	0	3588	NaN	-0.0	9999.0	9999.0	0.0	1670.0	21.00429	4.304702	35.021378	3.14962	3889	3889	3889	0.0	20	114	345	606	751	5000	0	301	2020-02-29_133811
303	5000	1111	0	0	0	0	0	3588	NaN	-0.0	9999.0	9999.0	0.0	1670.0	21.00429	4.304702	35.021378	3.14962	3889	3889	3889	0.0	20	114	345	606	751	5000	0	301	2020-02-29_133811
303	5000	1111	0	0	0	0	0	3588	NaN	-0.0	9999.0	9999.0	0.0	1670.0	21.00429	4.304702	35.021378	3.14962	3889	3889	3889	0.0	20	114	345	606	751	5000	0	301	2020-02-29_133811
303	5000	1111	0	0	0	0	0	3588	NaN	-0.0	9999.0	9999.0	0.0	1670.0	21.00429	4.304702	35.021378	3.14962	3889	3889	3889	0.0	20	114	345	606	751	5000	0	301	2020-02-29_133811
304	5000	1111	0	0	0	0	0	3588	NaN	-0.0	9999.0	9999.0	0.0	1670.0	21.00429	4.304702	35.021378	3.14962	3889	3889	3889	0.0	20	114	345	606	751	5000	0	301	2020-02-29_133811
304	5000	1111	0	0	0	0	0	3588	NaN	-0.0	9999.0	9999.0	0.0	1670.0	21.00429	4.304702	35.021378	3.14962	3889	3889	3889	0.0	20	114	345	606	751	5000	0	301	2020-02-29_133811
304	5000	1111	0	0	0	0	0	3588	NaN	-0.0	9999.0	9999.0	0.0	1670.0	21.00429	4.304702	35.021378	3.14962	3889	3889	3889	0.0	20	114	345	606	751	5000	0	301	2020-02-29_133811
305	5000	1111	0	0	0	0	0	3588	NaN	-0.0	9999.0	9999.0	0.0	1670.0	21.00429	4.304702	35.021378	3.14962	3889	3889	3889	0.0	20	114	345	606	751	5000	0	301	2020-02-29_133811
305	5000	1111	0	0	0	0	0	3588	NaN	-0.0	9999.0	9999.0	0.0	1670.0	21.00429	4.304702	35.021378	3.14962	3889	3889	3889	0.0	20	114	345	606	751	5000	0	301	2020-02-29_133812
305	5000	1111	0	0	0	0	0	3588	NaN	-0.0	9999.0	9999.0	0.0	1670.0	21.00429	4.304702	35.021378	3.14962	3889	3889	3889	0.0	20	114	345	606	751	5000	0	301	2020-02-29_133812
306	5000	1111	0	0	0	0	0	3588	NaN	-0.0	9999.0	9999.0	0.0	1670.0	21.00429	4.304702	35.021378	3.14962	3889	3889	3889	0.0	20	114	345	606	751	5000	0	301	2020-02-29_133812
306	5000	1111	0	0	0	0	0	3588	NaN	-0.0	9999.0	9999.0	0.0	1670.0	21.00429	4.304702	35.021378	3.14962	3889	3889	3889	0.0	20	114	345	606	751	5000	0	301	2020-02-29_133812
306	5000	1111	0	0	0	0	0	3588	NaN	-0.0	9999.0	9999.0	0.0	1670.0	21.00429	4.304702	35.021378	3.14962	3889	3889	3889	0.0	20	114	345	606	751	5000	0	301	2020-02-29_133812
307	5000	1111	0	0	0	0	0	3588	NaN	-0.0	9999.0	9999.0	0.0	1670.0	21.00429	4.304702	35.021378	3.14962	3889	3889	3889	0.0	20	114	345	606	751	5000	0	301	2020-02-29_133812
307	5000	1111	0	0	0	0	0	3588	NaN	-0.0	9999.0	9999.0	0.0	1670.0	21.00429	4.304702	35.021378	3.14962	3889	3889	3889	0.0	20	114	345	606	751	5000	0	301	2020-02-29_133812
307	5000	1111	0	0	0	0	0	3588	NaN	-0.0	9999.0	9999.0	0.0	1670.0	21.00429	4.304702	35.021378	3.14962	3889	3889	3889	0.0	20	114	345	606	751	5000	0	301	2020-02-29_133812
308	5000	1111	0	0	0	0	0	3588	NaN	-0.0	9999.0	9999.0	0.0	1670.0	21.00429	4.304702	35.021378	3.14962	3889	3889	3889	0.0	20	114	345	606	751	5000	0	301	2020-02-29_133813
308	5000	1111	0	0	0	0	0	3588	NaN	-0.0	9999.0	9999.0	0.0	1670.0	21.00429	4.304702	35.021378	3.14962	3889	3889	3889	0.0	20	114	345	606	751	5000	0	301	2020-02-29_133813
308	5000	1111	0	0	0	0	0	3588	NaN	-0.0	9999.0	9999.0	0.0	1670.0	21.00429	4.304702	35.021378	3.14962	3889	3889	3889	0.0	20	114	345	606	751	5000	0	301	2020-02-29_133813
309	5000	1111	0	0	0	0	0	3588	NaN	-0.0	9999.0	9999.0	0.0	1670.0	21.00429	4.304702	35.021378	3.14962	3889	3889	3889	0.0	20	114	345	606	751	5000	0	301	2020-02-29_133813
309	5000	1111	0	0	0	0	0	3588	NaN	-0.0	9999.0	9999.0	0.0	1670.0	21.00429	4.304702	35.021378	3.14962	3889	3889	3889	0.0	20	114	345	606	751	5000	0	301	2020-02-29_133813
309	5000	1111	0	0	0	0	0	3588	NaN	-0.0	9999.0	9999.0	0.0	1670.0	21.00429	4.304702	35.021378	3.14962	3889	3889	3889	0.0	20	114	345	606	751	5000	0	301	2020-02-29_133813
310	5000	1111	0	0	0	0	0	3588	NaN	-0.0	9999.0	9999.0	0.0	1670.0	21.00429	4.304702	35.021378	3.14962	3889	3889	3889	0.0	20	114	345	606	751	5000	0	301	2020-02-29_133813
310	5000	1111	0	0	0	0	0	3588	NaN	-0.0	9999.0	9999.0	0.0	1670.0	21.00429	4.304702	35.021378	3.14962	3889	3889	3889	0.0	20	114	345	606	751	5000	0	301	2020-02-29_133814
310	5000	1111	0	0	0	0	0	3588	NaN	-0.0	9999.0	9999.0	0.0	1670.0	21.00429	4.304702	35.021378	3.14962	3889	3889	3889	0.0	20	114	345	606	751	5000	0	301	2020-02-29_133814
311	5000	1111	0	0	0	0	0	3588	NaN	-0.0	9999.0	9999.0	0.0	1670.0	21.00429	4.304702	35.021378	3.14962	3889	3889	3889	0.0	20	114	345	606	751	5000	0	301	2020-02-29_133814
311	5000	1111	0	0	0	0	0	3588	NaN	-0.0	9999.0	9999.0	0.0	1670.0	21.00429	4.304702	35.021378	3.14962	3889	3889	3889	0.0	20	114	345	606	751	5000	0	301	2020-02-29_133814
311	5000	1111	0	0	0	0	0	3588	NaN	-0.0	9999.0	9999.0	0.0	1670.0	21.00429	4.304702	35.021378	3.14962	3889	3889	3889	0.0	20	114	345	606	751	5000	0	301	2020-02-29_133814
312	5000	1111	0	0	0	0	0	3588	NaN	-0.0	9999.0	9999.0	0.0	1670.0	21.00429	4.304702	35.021378	3.14962	3889	3889	3889	0.0	20	114	345	606	751	5000	0	301	2020-02-29_133814
312	5000	1111	0	0	0	0	0	3588	NaN	-0.0	9999.0	9999.0	0.0	1670.0	21.00429	4.304702	35.021378	3.14962	3889	3889	3889	0.0	20	114	345	606	751	5000	0	301	2020-02-29_133814
312	5000	1111	0	0	0	0	0	3588	NaN	-0.0	9999.0	9999.0	0.0	1670.0	21.00429	4.304702	35.021378	3.14962	3889	3889	3889	0.0	20	114	345	606	751	5000	0	301	2020-02-29_133814
313	5000	1111	0	0	0	0	0	3588	NaN	-0.0	9999.0	9999.0	0.0	1670.0	21.00429	4.304702	35.021378	3.14962	3889	3889	3889	0.0	20	114	345	606	751	5000	0	301	2020-02-29_133815
313	5000	1111	0	0	0	0	0	3588	NaN	-0.0	9999.0	9999.0	0.0	1670.0	21.00429	4.304702	35.021378	3.14962	3889	3889	3889	0.0	20	114	345	606	751	5000	0	301	2020-02-29_133815
313	5000	1111	0	0	0	0	0	3588	NaN	-0.0	9999.0	9999.0	0.0	1670.0	21.00429	4.304702	35.021378	3.14962	3889	3889	3889	0.0	20	114	345	606	751	5000	0	301	2020-02-29_133815
314	5000	1111	0	0	0	0	0	3588	NaN	-0.0	9999.0	9999.0	0.0	1670.0	21.00429	4.304702	35.021378	3.14962	3889	3889	3889	0.0	20	114	345	606	751	5000	0	301	2020-02-29_133815
314	5000	1111	0	0	0	0	0	3588	NaN	-0.0	9999.0	9999.0	0.0	1670.0	21.00429	4.304702	35.021378	3.14962	3889	3889	3889	0.0	20	114	345	606	751	5000	0	301	2020-02-29_133815
314	5000	1111	0	0	0	0	0	3588	NaN	-0.0	9999.0	9999.0	0.0	1670.0	21.00429	4.304702	35.021378	3.14962	3889	3889	3889	0.0	20	114	345	606	751	5000	0	301	2020-02-29_133815
315	5000	1111	0	0	0	0	0	3588	NaN	-0.0	9999.0	9999.0	0.0	1670.0	21.00429	4.304702	35.021378	3.14962	3889	3889	3889	0.0	20	114	345	606	751	5000	0	301	2020-02-29_133815
315	5000	1111	0	0	0	0	0	3588	NaN	-0.0	9999.0	9999.0	0.0	1670.0	21.00429	4.304702	35.021378	3.14962	3889	3889	3889	0.0	20	114	345	606	751	5000	0	301	2020-02-29_133815
315	5000	1111	0	0	0	0	0	3588	NaN	-0.0	9999.0	9999.0	0.0	1670.0	21.00429	4.304702	35.021378	3.14962	3889	3889	3889	0.0	20	114	345	606	751	5000	0	301	2020-02-29_133816
316	5000	1111	0	0	0	0	0	3588	NaN	-0.0	9999.0	9999.0	0.0	1670.0	21.00429	4.304702	35.021378	3.14962	3889	3889	3889	0.0	20	114	345	606	751	5000	0	301	2020-02-29_133816
316	5000	1111	0	0	0	0	0	3588	NaN	-0.0	9999.0	9999.0	0.0	1670.0	21.00429	4.304702	35.021378	3.14962	3889	3889	3889	0.0	20	114	345	606	751	5000	0	301	2020-02-29_133816
316	5000	1111	0	0	0	0	0	3588	NaN	-0.0	9999.0	9999.0	0.0	1670.0	21.00429	4.304702	35.021378	3.14962	3889	3889	3889	0.0	20	114	345	606	751	5000	0	301	2020-02-29_133816
317	5000	1111	0	0	0	0	0	3588	NaN	-0.0	9999.0	9999.0	0.0	1670.0	21.00429	4.304702	35.021378	3.14962	3889	3889	3889	0.0	20	114	345	606	751	5000	0	301	2020-02-29_133816
317	5000	1111	0	0	0	0	0	3588	NaN	-0.0	9999.0	9999.0	0.0	1670.0	21.00429	4.304702	35.021378	3.14962	3889	3889	3889	0.0	20	114	345	606	751	5000	0	301	2020-02-29_133816
317	5000	1111	0	0	0	0	0	3588	NaN	-0.0	9999.0	9999.0	0.0	1670.0	21.00429	4.304702	35.021378	3.14962	3889	3889	3889	0.0	20	114	345	606	751	5000	0	301	2020-02-29_133816
318	5000	1111	0	0	0	0	0	3588	NaN	-0.0	9999.0	9999.0	0.0	1670.0	21.00429	4.304702	35.021378	3.14962	3889	3889	3889	0.0	20	114	345	606	751	5000	0	301	2020-02-29_133816
318	5000	1111	0	0	0	0	0	3588	NaN	-0.0	9999.0	9999.0	0.0	1670.0	21.00429	4.304702	35.021378	3.14962	3889	3889	3889	0.0	20	114	345	606	751	5000	0	301	2020-02-29_133817
318	5000	1111	0	0	0	0	0	3588	NaN	-0.0	9999.0	9999.0	0.0	1670.0	21.00429	4.304702	35.021378	3.14962	3889	3889	3889	0.0	20	114	345	606	751	5000	0	301	2020-02-29_133817
319	5000	1111	0	0	0	0	0	3588	NaN	-0.0	9999.0	9999.0	0.0	1670.0	21.00429	4.304702	35.021378	3.14962	3889	3889	3889	0.0	20	114	345	606	751	5000	0	301	2020-02-29_133817
319	5000	1111	0	0	0	0	0	3588	NaN	-0.0	9999.0	9999.0	0.0	1670.0	21.00429	4.304702	35.021378	3.14962	3889	3889	3889	0.0	20	114	345	606	751	5000	0	301	2020-02-29_133817
319	5000	1111	0	0	0	0	0	3588	NaN	-0.0	9999.0	9999.0	0.0	1670.0	21.00429	4.304702	35.021378	3.14962	3889	3889	3889	0.0	20	114	345	606	751	5000	0	301	2020-02-29_133817
320	5000	1111	0	0	0	0	0	3588	NaN	-0.0	9999.0	9999.0	0.0	1670.0	21.00429	4.304702	35.021378	3.14962	3889	3889	3889	0.0	20	114	345	606	751	5000	0	301	2020-02-29_133817
320	5000	1111	0	0	0	0	0	3588	NaN	-0.0	9999.0	9999.0	0.0	1670.0	21.00429	4.304702	35.021378	3.14962	3889	3889	3889	0.0	20	114	345	606	751	5000	0	301	2020-02-29_133817
320	5000	1111	0	0	0	0	0	3588	NaN	-0.0	9999.0	9999.0	0.0	1670.0	21.00429	4.304702	35.021378	3.14962	3889	3889	3889	0.0	20	114	345	606	751	5000	0	301	2020-02-29_133817
321	5000	1111	0	0	0	0	0	3588	NaN	-0.0	9999.0	9999.0	0.0	1670.0	21.00429	4.304702	35.021378	3.14962	3889	3889	3889	0.0	20	114	345	606	751	5000	0	301	2020-02-29_133818
321	5000	1111	0	0	0	0	0	3588	NaN	-0.0	9999.0	9999.0	0.0	1670.0	21.00429	4.304702	35.021378	3.14962	3889	3889	3889	0.0	20	114	345	606	751	5000	0	301	2020-02-29_133818
321	5000	1111	0	0	0	0	0	3588	NaN	-0.0	9999.0	9999.0	0.0	1670.0	21.00429	4.304702	35.021378	3.14962	3889	3889	3889	0.0	20	114	345	606	751	5000	0	301	2020-02-29_133818
322	5000	1111	0	0	0	0	0	3588	NaN	-0.0	9999.0	9999.0	0.0	1670.0	21.00429	4.304702	35.021378	3.14962	3889	3889	3889	0.0	20	114	345	606	751	5000	0	301	2020-02-29_133818
322	5000	1111	0	0	0	0	0	3588	NaN	-0.0	9999.0	9999.0	0.0	1670.0	21.00429	4.304702	35.021378	3.14962	3889	3889	3889	0.0	20	114	345	606	751	5000	0	301	2020-02-29_133818
322	5000	1111	0	0	0	0	0	3588	NaN	-0.0	9999.0	9999.0	0.0	1670.0	21.00429	4.304702	35.021378	3.14962	3889	3889	3889	0.0	20	114	345	606	751	5000	0	301	2020-02-29_133818
323	5000	1111	0	0	0	0	0	3588	NaN	-0.0	9999.0	9999.0	0.0	1670.0	21.00429	4.304702	35.021378	3.14962	3889	3889	3889	0.0	20	114	345	606	751	5000	0	301	2020-02-29_133818
323	5000	1111	0	0	0	0	0	3588	NaN	-0.0	9999.0	9999.0	0.0	1670.0	21.00429	4.304702	35.021378	3.14962	3889	3889	3889	0.0	20	114	345	606	751	5000	0	301	2020-02-29_133818
323	5000	1111	0	0	0	0	0	3588	NaN	-0.0	9999.0	9999.0	0.0	1670.0	21.00429	4.304702	35.021378	3.14962	3889	3889	3889	0.0	20	114	345	606	751	5000	0	301	2020-02-29_133819
324	5000	1111	0	0	0	0	0	3588	NaN	-0.0	9999.0	9999.0	0.0	1670.0	21.00429	4.304702	35.021378	3.14962	3889	3889	3889	0.0	20	114	345	606	751	5000	0	301	2020-02-29_133819
324	5000	1111	0	0	0	0	0	3588	NaN	-0.0	9999.0	9999.0	0.0	1670.0	21.00429	4.304702	35.021378	3.14962	3889	3889	3889	0.0	20	114	345	606	751	5000	0	301	2020-02-29_133819
