# Supplementary material for: Discrete simulation analysis of COVID-19 and prediction of isolation bed numbers
Source: PeerJ. 2021 Jun 23;9:e11629. doi: 10.7717/peerj.11629 (PMC8234972; doi:10.7717/peerj.11629)
Supplement: Supplemental Information 3 [file peerj-09-11629-s003.zip › raw_data/Incubation period_output_2020-02-29_133826.csv]

worldTime(Day)	CITY_PERSON_SIZE	NORMAL	SHADOW	SUPER	CONFIRMED	DIAGNOSIS	FREEZE	CURED	shadow_average	shadow_std	shadow_max	shadow_min	real_countTmp	max_count	count_shadow_average	count_shadow_std	count_shadow_max	count_shadow_min	sum_confirmed_mark	sum_diagnosis_mark	sum_freeze_mark	r0	G1num	G2num	G3Num	G4Num	G5Num	BED_CanUse	BED_Need	DEATH	recordTime
0	5000	4976	24	0	0	0	0	0	NaN	-0.0	9999.0	9999.0	0.0	0.0	NaN	-0.0	9999.0	9999.0	0	0	0	0.0	0	0	0	0	0	5000	0	0	2020-02-29_133827
0	5000	4971	29	0	0	0	0	0	NaN	-0.0	9999.0	9999.0	0.0	0.0	NaN	-0.0	9999.0	9999.0	0	0	0	0.0	0	0	0	0	0	5000	0	0	2020-02-29_133827
0	5000	4966	34	0	0	0	0	0	NaN	-0.0	9999.0	9999.0	0.0	0.0	NaN	-0.0	9999.0	9999.0	0	0	0	0.0	0	0	0	0	0	5000	0	0	2020-02-29_133828
1	5000	4964	36	0	0	0	0	0	NaN	-0.0	9999.0	9999.0	0.0	0.0	NaN	-0.0	9999.0	9999.0	0	0	0	0.0	0	0	0	0	0	5000	0	0	2020-02-29_133828
1	5000	4953	47	0	0	0	0	0	NaN	-0.0	9999.0	9999.0	0.0	0.0	NaN	-0.0	9999.0	9999.0	0	0	0	0.0	0	0	0	0	0	5000	0	0	2020-02-29_133828
1	5000	4952	48	0	0	0	0	0	NaN	-0.0	9999.0	9999.0	0.0	0.0	NaN	-0.0	9999.0	9999.0	0	0	0	0.0	0	0	0	0	0	5000	0	0	2020-02-29_133828
2	5000	4948	52	0	0	0	0	0	NaN	-0.0	9999.0	9999.0	0.0	0.0	NaN	-0.0	9999.0	9999.0	0	0	0	0.0	0	0	0	0	0	5000	0	0	2020-02-29_133828
2	5000	4942	58	0	0	0	0	0	NaN	-0.0	9999.0	9999.0	0.0	0.0	NaN	-0.0	9999.0	9999.0	0	0	0	0.0	0	0	0	0	0	5000	0	0	2020-02-29_133828
2	5000	4934	66	0	0	0	0	0	NaN	-0.0	9999.0	9999.0	0.0	0.0	NaN	-0.0	9999.0	9999.0	0	0	0	0.0	0	0	0	0	0	5000	0	0	2020-02-29_133828
3	5000	4926	74	0	0	0	0	0	NaN	-0.0	9999.0	9999.0	0.0	0.0	NaN	-0.0	9999.0	9999.0	0	0	0	0.0	0	0	0	0	0	5000	0	0	2020-02-29_133829
3	5000	4916	84	0	0	0	0	0	NaN	-0.0	9999.0	9999.0	0.0	0.0	NaN	-0.0	9999.0	9999.0	0	0	0	0.0	0	0	0	0	0	5000	0	0	2020-02-29_133829
3	5000	4905	95	0	0	0	0	0	NaN	-0.0	9999.0	9999.0	0.0	0.0	NaN	-0.0	9999.0	9999.0	0	0	0	0.0	0	0	0	0	0	5000	0	0	2020-02-29_133829
4	5000	4892	108	0	0	0	0	0	NaN	-0.0	9999.0	9999.0	0.0	0.0	NaN	-0.0	9999.0	9999.0	0	0	0	0.0	0	0	0	0	0	5000	0	0	2020-02-29_133829
4	5000	4880	120	0	0	0	0	0	NaN	-0.0	9999.0	9999.0	0.0	0.0	NaN	-0.0	9999.0	9999.0	0	0	0	0.0	0	0	0	0	0	5000	0	0	2020-02-29_133829
4	5000	4867	133	0	0	0	0	0	NaN	-0.0	9999.0	9999.0	0.0	0.0	NaN	-0.0	9999.0	9999.0	0	0	0	0.0	0	0	0	0	0	5000	0	0	2020-02-29_133829
5	5000	4853	147	0	0	0	0	0	NaN	-0.0	9999.0	9999.0	0.0	0.0	NaN	-0.0	9999.0	9999.0	0	0	0	0.0	0	0	0	0	0	5000	0	0	2020-02-29_133829
5	5000	4834	166	0	0	0	0	0	NaN	-0.0	9999.0	9999.0	0.0	0.0	NaN	-0.0	9999.0	9999.0	0	0	0	0.0	0	0	0	0	0	5000	0	0	2020-02-29_133830
5	5000	4816	184	0	0	0	0	0	NaN	-0.0	9999.0	9999.0	0.0	0.0	NaN	-0.0	9999.0	9999.0	0	0	0	0.0	0	0	0	0	0	5000	0	0	2020-02-29_133830
6	5000	4798	202	0	0	0	0	0	NaN	-0.0	9999.0	9999.0	0.0	0.0	NaN	-0.0	9999.0	9999.0	0	0	0	0.0	0	0	0	0	0	5000	0	0	2020-02-29_133830
6	5000	4769	231	0	0	0	0	0	NaN	-0.0	9999.0	9999.0	0.0	0.0	NaN	-0.0	9999.0	9999.0	0	0	0	0.0	0	0	0	0	0	5000	0	0	2020-02-29_133830
6	5000	4748	252	0	0	0	0	0	NaN	-0.0	9999.0	9999.0	0.0	0.0	NaN	-0.0	9999.0	9999.0	0	0	0	0.0	0	0	0	0	0	5000	0	0	2020-02-29_133830
7	5000	4723	277	0	0	0	0	0	NaN	-0.0	9999.0	9999.0	0.0	0.0	NaN	-0.0	9999.0	9999.0	0	0	0	0.0	0	0	0	0	0	5000	0	0	2020-02-29_133830
7	5000	4700	300	0	0	0	0	0	NaN	-0.0	9999.0	9999.0	0.0	0.0	NaN	-0.0	9999.0	9999.0	0	0	0	0.0	0	0	0	0	0	5000	0	0	2020-02-29_133831
7	5000	4677	323	0	0	0	0	0	NaN	-0.0	9999.0	9999.0	0.0	0.0	NaN	-0.0	9999.0	9999.0	0	0	0	0.0	0	0	0	0	0	5000	0	0	2020-02-29_133831
8	5000	4646	354	0	0	0	0	0	NaN	-0.0	9999.0	9999.0	0.0	0.0	NaN	-0.0	9999.0	9999.0	0	0	0	0.0	0	0	0	0	0	5000	0	0	2020-02-29_133831
8	5000	4612	388	0	0	0	0	0	NaN	-0.0	9999.0	9999.0	0.0	0.0	NaN	-0.0	9999.0	9999.0	0	0	0	0.0	0	0	0	0	0	5000	0	0	2020-02-29_133831
8	5000	4567	433	0	0	0	0	0	NaN	-0.0	9999.0	9999.0	0.0	0.0	NaN	-0.0	9999.0	9999.0	0	0	0	0.0	0	0	0	0	0	5000	0	0	2020-02-29_133831
9	5000	4537	463	0	0	0	0	0	NaN	-0.0	9999.0	9999.0	0.0	0.0	NaN	-0.0	9999.0	9999.0	0	0	0	0.0	0	0	0	0	0	5000	0	0	2020-02-29_133832
9	5000	4501	499	0	0	0	0	0	NaN	-0.0	9999.0	9999.0	0.0	0.0	NaN	-0.0	9999.0	9999.0	0	0	0	0.0	0	0	0	0	0	5000	0	0	2020-02-29_133832
9	5000	4459	541	0	0	0	0	0	NaN	-0.0	9999.0	9999.0	0.0	0.0	NaN	-0.0	9999.0	9999.0	0	0	0	0.0	0	0	0	0	0	5000	0	0	2020-02-29_133832
10	5000	4424	576	0	0	0	0	0	NaN	-0.0	9999.0	9999.0	0.0	0.0	NaN	-0.0	9999.0	9999.0	0	0	0	0.0	0	0	0	0	0	5000	0	0	2020-02-29_133832
10	5000	4381	619	0	0	0	0	0	NaN	-0.0	9999.0	9999.0	0.0	0.0	NaN	-0.0	9999.0	9999.0	0	0	0	0.0	0	0	0	0	0	5000	0	0	2020-02-29_133833
10	5000	4326	674	0	0	0	0	0	NaN	-0.0	9999.0	9999.0	0.0	0.0	NaN	-0.0	9999.0	9999.0	0	0	0	0.0	0	0	0	0	0	5000	0	0	2020-02-29_133833
11	5000	4281	719	0	0	0	0	0	NaN	-0.0	9999.0	9999.0	0.0	0.0	NaN	-0.0	9999.0	9999.0	0	0	0	0.0	0	0	0	0	0	5000	0	0	2020-02-29_133833
11	5000	4235	765	0	0	0	0	0	NaN	-0.0	9999.0	9999.0	0.0	0.0	NaN	-0.0	9999.0	9999.0	0	0	0	0.0	0	0	0	0	0	5000	0	0	2020-02-29_133834
11	5000	4199	801	0	0	0	0	0	NaN	-0.0	9999.0	9999.0	0.0	0.0	NaN	-0.0	9999.0	9999.0	0	0	0	0.0	0	0	0	0	0	5000	0	0	2020-02-29_133834
12	5000	4159	841	0	0	0	0	0	NaN	-0.0	9999.0	9999.0	0.0	0.0	NaN	-0.0	9999.0	9999.0	0	0	0	0.0	0	0	0	0	0	5000	0	0	2020-02-29_133834
12	5000	4111	888	0	1	0	0	0	NaN	-0.0	9999.0	9999.0	0.0	0.0	NaN	-0.0	9999.0	9999.0	1	0	0	0.0	0	0	0	0	0	5000	0	0	2020-02-29_133835
12	5000	4059	940	0	1	0	0	0	NaN	-0.0	9999.0	9999.0	0.0	0.0	NaN	-0.0	9999.0	9999.0	1	0	0	0.0	0	0	0	0	0	5000	0	0	2020-02-29_133835
13	5000	4012	987	0	1	0	0	0	NaN	-0.0	9999.0	9999.0	0.0	0.0	NaN	-0.0	9999.0	9999.0	1	0	0	0.0	0	0	0	0	0	5000	0	0	2020-02-29_133835
13	5000	3961	1036	0	2	0	1	0	12.13102	NaN	12.13102	12.13102	1.0	1.0	12.13102	NaN	12.13102	12.13102	3	1	1	2.0	0	1	0	0	0	4999	0	0	2020-02-29_133836
13	5000	3919	1078	0	2	0	1	0	12.13102	NaN	12.13102	12.13102	1.0	1.0	12.13102	NaN	12.13102	12.13102	3	1	1	2.0	0	1	0	0	0	4999	0	0	2020-02-29_133836
14	5000	3872	1124	0	3	0	1	0	12.13102	NaN	12.13102	12.13102	1.0	1.0	12.13102	NaN	12.13102	12.13102	4	1	1	2.0	0	1	0	0	0	4999	0	0	2020-02-29_133837
14	5000	3819	1175	0	3	0	3	0	9.645438	2.7268114386212434	12.13102	6.7287555	3.0	3.0	9.645438	2.7268114	12.13102	6.7287555	6	3	3	4.3333335	0	1	1	0	1	4997	0	0	2020-02-29_133837
14	5000	3771	1222	0	4	0	3	0	9.645438	2.7268114386212434	12.13102	6.7287555	3.0	3.0	9.645438	2.7268114	12.13102	6.7287555	7	3	3	4.3333335	0	1	1	0	1	4997	0	0	2020-02-29_133837
15	5000	3716	1274	0	6	0	4	0	10.679352	3.038570256317218	13.781093	6.7287555	4.0	4.0	10.679352	3.0385702	13.781093	6.7287555	10	4	4	3.75	1	1	1	0	1	4996	0	0	2020-02-29_133838
15	5000	3668	1321	0	5	0	6	0	9.701425	2.9673590362928035	13.781093	6.1881256	6.0	6.0	9.701425	2.967359	13.781093	6.1881256	11	6	6	2.8333333	1	1	1	0	1	4994	0	0	2020-02-29_133838
15	5000	3621	1364	0	8	0	7	0	9.499189	2.761154786277687	13.781093	6.1881256	7.0	7.0	9.499189	2.761155	13.781093	6.1881256	15	7	7	2.5714285	1	2	1	0	1	4993	0	0	2020-02-29_133839
16	5000	3572	1411	0	7	0	10	0	9.98412	3.193523027152172	14.897243	6.1340675	10.0	10.0	9.98412	3.193523	14.897243	6.1340675	17	10	10	3.3	2	3	1	0	1	4990	0	0	2020-02-29_133839
16	5000	3521	1460	0	8	0	11	0	10.396003	3.3233783524759946	14.897243	6.1340675	11.0	11.0	10.396003	3.3233783	14.897243	6.1340675	19	11	11	3.2727273	2	3	2	0	1	4989	0	0	2020-02-29_133840
16	5000	3470	1511	0	4	0	15	0	10.353344	3.2899205046908135	15.466206	6.1340675	15.0	15.0	10.353344	3.2899206	15.466206	6.1340675	19	15	15	3.2	3	4	2	1	1	4985	0	0	2020-02-29_133840
17	5000	3411	1566	0	6	0	17	0	10.202412	3.1133343968467884	15.466206	6.1340675	17.0	17.0	10.202412	3.1133344	15.466206	6.1340675	23	17	17	2.8823528	3	4	2	1	3	4983	0	0	2020-02-29_133841
17	5000	3365	1609	0	7	0	19	0	10.658153	3.2741133326802196	16.002934	6.1340675	19.0	19.0	10.658153	3.2741134	16.002934	6.1340675	26	19	19	2.8947368	4	4	3	1	3	4981	0	0	2020-02-29_133841
17	5000	3313	1658	0	10	0	19	0	10.658153	3.2741133326802196	16.002934	6.1340675	19.0	19.0	10.658153	3.2741134	16.002934	6.1340675	29	19	19	2.8947368	4	4	3	1	3	4981	0	0	2020-02-29_133842
18	5000	3258	1709	0	10	0	23	0	11.439555	3.495331511703716	16.85901	6.1340675	23.0	23.0	11.439555	3.4953315	16.85901	6.1340675	33	23	23	3.347826	5	6	3	2	3	4977	0	0	2020-02-29_133842
18	5000	3207	1756	0	11	0	26	0	11.65055	3.3977786773847884	16.85901	6.1340675	26.0	26.0	11.65055	3.3977787	16.85901	6.1340675	37	26	26	3.0769231	5	6	3	4	4	4974	0	0	2020-02-29_133843
18	5000	3158	1802	0	11	0	29	0	11.674275	3.25767783931824	16.85901	6.1340675	29.0	29.0	11.674275	3.2576778	16.85901	6.1340675	40	29	29	2.862069	5	7	3	5	4	4971	0	0	2020-02-29_133843
19	5000	3108	1845	0	14	0	33	0	12.143274	3.381039901664929	17.893452	6.1340675	33.0	33.0	12.143274	3.3810399	17.893452	6.1340675	47	33	33	3.090909	5	11	3	5	4	4967	0	0	2020-02-29_133844
19	5000	3068	1883	0	12	0	37	0	12.596151	3.4882850775104983	18.074827	6.1340675	37.0	37.0	12.596151	3.488285	18.074827	6.1340675	49	37	37	3.2702703	6	11	4	6	4	4963	0	0	2020-02-29_133844
19	5000	3016	1931	0	13	0	40	0	12.704764	3.455132224703643	18.074827	6.1340675	40.0	40.0	12.704764	3.4551322	18.074827	6.1340675	53	40	40	3.2	6	12	5	6	5	4960	0	0	2020-02-29_133845
20	5000	2967	1979	0	7	0	47	0	12.860801	3.3330959394480293	18.074827	6.1340675	47.0	47.0	12.860801	3.333096	18.074827	6.1340675	54	47	47	3.1702127	6	12	9	7	6	4953	0	0	2020-02-29_133845
20	5000	2914	2025	0	12	0	49	0	12.883099	3.333939608433708	18.074827	6.1340675	49.0	49.0	12.883099	3.3339396	18.074827	6.1340675	61	49	49	3.122449	6	13	9	8	6	4951	0	0	2020-02-29_133846
20	5000	2864	2072	0	11	0	53	0	12.885959	3.6647709078310426	19.395973	3.1904354	53.0	53.0	12.885959	3.6647708	19.395973	3.1904354	64	53	53	3.1698112	7	14	10	9	6	4947	0	0	2020-02-29_133847
21	5000	2817	2113	0	16	0	54	0	12.953105	3.6634148714700348	19.395973	3.1904354	54.0	54.0	12.953105	3.663415	19.395973	3.1904354	70	54	54	3.1666667	7	14	10	10	6	4946	0	0	2020-02-29_133847
21	5000	2778	2143	0	18	0	60	0	12.911723	3.6611304681240826	19.395973	3.1904354	60.0	60.0	12.911723	3.6611304	19.395973	3.1904354	79	61	61	2.9333334	7	15	10	13	7	4940	0	1	2020-02-29_133848
21	5000	2730	2181	0	25	0	63	0	12.969944	3.5921110977204895	19.395973	3.1904354	63.0	63.0	12.969944	3.592111	19.395973	3.1904354	89	64	64	2.936508	7	15	12	13	8	4937	0	1	2020-02-29_133848
22	5000	2683	2221	0	26	0	69	0	13.167501	3.9546221284199667	20.833008	3.1904354	69.0	69.0	13.167501	3.954622	20.833008	3.1904354	96	70	70	2.9710145	9	16	13	13	9	4931	0	1	2020-02-29_133849
22	5000	2642	2250	0	29	0	78	0	13.367688	3.9845491259056365	21.05675	3.1904354	78.0	78.0	13.367688	3.984549	21.05675	3.1904354	108	79	79	2.9230769	10	17	14	14	14	4922	0	1	2020-02-29_133849
22	5000	2607	2276	0	28	0	88	0	13.702496	4.0269125144214035	21.566444	3.1904354	88.0	88.0	13.702496	4.0269127	21.566444	3.1904354	117	89	89	3.0	12	18	19	14	16	4912	0	1	2020-02-29_133850
23	5000	2568	2298	0	38	0	95	0	13.70782	3.963084103827936	21.566444	3.1904354	95.0	95.0	13.70782	3.9630842	21.566444	3.1904354	134	96	96	2.968421	12	19	21	14	19	4905	0	1	2020-02-29_133850
23	5000	2525	2332	0	35	0	106	0	14.202566	4.173735585880438	22.289991	3.1904354	106.0	106.0	14.202566	4.1737356	22.289991	3.1904354	143	108	108	3.04717	15	22	23	15	19	4894	0	2	2020-02-29_133851
23	5000	2488	2362	0	33	0	115	0	14.226262	4.061729710251009	22.289991	3.1904354	115.0	115.0	14.226262	4.06173	22.289991	3.1904354	150	117	117	2.9913044	15	23	27	19	19	4885	0	2	2020-02-29_133852
24	5000	2442	2398	0	26	0	132	0	14.437497	3.989848965532559	22.289991	3.1904354	132.0	132.0	14.437497	3.9898489	22.289991	3.1904354	160	134	134	2.8939395	15	26	32	26	21	4868	0	2	2020-02-29_133852
24	5000	2401	2425	0	31	0	141	0	14.655216	4.05581161410649	23.297579	3.1904354	141.0	141.0	14.655216	4.0558114	23.297579	3.1904354	174	143	143	2.929078	16	30	32	28	22	4859	0	2	2020-02-29_133853
24	5000	2367	2448	0	35	0	148	0	14.803729	4.081786868432334	23.447752	3.1904354	148.0	148.0	14.803729	4.0817866	23.447752	3.1904354	185	150	150	2.8716216	17	32	33	30	23	4852	0	2	2020-02-29_133853
25	5000	2327	2475	0	38	0	158	0	14.859963	4.053722347573379	23.447752	3.1904354	158.0	158.0	14.859963	4.0537224	23.447752	3.1904354	198	160	160	2.778481	17	32	36	32	26	4842	0	2	2020-02-29_133854
25	5000	2284	2508	0	34	0	171	0	15.003082	4.019716308604397	24.049173	3.1904354	171.0	171.0	15.003082	4.0197163	24.049173	3.1904354	208	174	174	2.7076023	17	35	41	34	28	4829	0	3	2020-02-29_133854
25	5000	2254	2523	0	38	0	182	0	14.943261	3.9752773164185213	24.049173	3.1904354	182.0	182.0	14.943261	3.9752774	24.049173	3.1904354	223	185	185	2.5824175	17	36	42	35	31	4818	0	3	2020-02-29_133855
26	5000	2211	2546	0	45	0	195	0	15.100412	3.96844601405632	24.049173	3.1904354	195.0	195.0	15.100412	3.968446	24.049173	3.1904354	243	198	198	2.6820512	17	38	46	40	32	4805	0	3	2020-02-29_133855
26	5000	2172	2563	0	57	0	203	1	15.321544	4.061602684104563	25.269983	3.1904354	203.0	203.0	15.321544	4.0616026	25.269983	3.1904354	265	208	208	2.7389162	19	38	50	43	33	4797	0	4	2020-02-29_133856
26	5000	2135	2577	0	65	0	218	1	15.377028	3.9964889375707022	25.269983	3.1904354	218.0	218.0	15.377028	3.996489	25.269983	3.1904354	288	223	223	2.6697247	19	40	52	50	36	4782	0	4	2020-02-29_133856
27	5000	2110	2582	0	65	0	238	1	15.6205635	4.057141335101389	25.52276	3.1904354	238.0	238.0	15.6205635	4.0571413	25.52276	3.1904354	308	243	243	2.6932774	19	46	54	53	41	4762	0	4	2020-02-29_133857
27	5000	2069	2592	0	74	0	259	2	15.826178	4.061717735682216	25.52276	3.1904354	259.0	259.0	15.826178	4.0617175	25.52276	3.1904354	339	265	265	2.7837837	19	48	59	58	47	4741	0	4	2020-02-29_133857
27	5000	2053	2590	0	69	0	281	3	16.04846	4.035302306317228	25.52276	3.1904354	281.0	281.0	16.04846	4.035302	25.52276	3.1904354	357	288	288	2.6939502	19	49	64	64	53	4719	0	4	2020-02-29_133858
28	5000	2025	2595	0	72	0	301	3	16.177544	4.068419384158962	25.52276	3.1904354	301.0	301.0	16.177544	4.0684195	25.52276	3.1904354	380	308	308	2.6744187	19	52	68	72	55	4699	0	4	2020-02-29_133858
28	5000	2000	2593	0	68	0	330	5	16.25365	4.016333372816141	27.234398	3.1904354	330.0	330.0	16.25365	4.0163336	27.234398	3.1904354	407	339	339	2.560606	20	54	75	81	60	4670	0	4	2020-02-29_133859
28	5000	1967	2601	0	75	0	347	5	16.273453	3.933427551455762	27.234398	4.718157	347.0	347.0	16.273453	3.9334276	27.234398	4.718157	432	357	357	2.5244956	20	54	76	89	64	4653	0	5	2020-02-29_133859
29	5000	1941	2599	0	80	0	369	5	16.43227	3.963667370895243	27.234398	4.718157	369.0	369.0	16.43227	3.9636674	27.234398	4.718157	460	380	380	2.4742548	20	55	80	99	67	4631	0	6	2020-02-29_133900
29	5000	1907	2590	0	96	0	393	7	16.618841	3.928191671966446	27.234398	4.718157	393.0	393.0	16.618841	3.9281917	27.234398	4.718157	503	407	407	2.40458	20	55	83	110	75	4607	0	7	2020-02-29_133900
29	5000	1880	2590	0	98	0	415	8	16.739925	3.9682755073992166	27.234398	4.718157	415.0	415.0	16.739925	3.9682755	27.234398	4.718157	530	432	432	2.3373494	20	57	88	117	79	4585	0	9	2020-02-29_133900
30	5000	1855	2582	0	103	0	441	9	16.795969	3.9805219382793315	27.38121	4.718157	441.0	441.0	16.795969	3.980522	27.38121	4.718157	563	460	460	2.2675736	20	57	96	123	86	4559	0	10	2020-02-29_133901
30	5000	1834	2572	0	91	0	483	10	16.885857	4.032419434302517	28.908548	4.718157	483.0	483.0	16.885857	4.032419	28.908548	4.718157	594	503	503	2.2091098	20	61	106	131	91	4517	0	10	2020-02-29_133901
30	5000	1803	2564	0	103	0	506	14	17.099646	4.078597118190843	29.66134	4.718157	506.0	506.0	17.099646	4.078597	29.66134	4.718157	633	530	530	2.1857708	20	63	111	135	97	4494	0	10	2020-02-29_133902
31	5000	1784	2546	0	107	0	537	16	17.188316	4.099791051611059	29.66134	4.718157	537.0	537.0	17.188316	4.099791	29.66134	4.718157	670	563	563	2.122905	20	72	119	138	100	4463	0	10	2020-02-29_133902
31	5000	1759	2537	0	110	0	567	17	17.256311	4.0795851391822815	29.66134	4.718157	567.0	567.0	17.256311	4.079585	29.66134	4.718157	704	594	594	2.058201	20	72	125	147	108	4433	0	10	2020-02-29_133903
31	5000	1735	2531	0	101	0	603	20	17.391827	4.0780815034497895	29.66134	4.718157	603.0	603.0	17.391827	4.0780816	29.66134	4.718157	734	633	633	2.0199006	20	73	130	163	120	4397	0	10	2020-02-29_133903
32	5000	1697	2546	0	87	0	638	22	17.503695	4.142159116598106	29.66134	4.718157	638.0	638.0	17.503695	4.142159	29.66134	4.718157	757	670	670	2.0156739	20	77	135	170	132	4362	0	10	2020-02-29_133904
32	5000	1664	2538	0	94	0	669	23	17.585333	4.165122292727898	30.766785	4.718157	669.0	669.0	17.585333	4.1651225	30.766785	4.718157	798	704	704	1.9910314	20	81	145	177	140	4331	0	12	2020-02-29_133904
32	5000	1637	2541	0	88	0	699	23	17.638792	4.170379713595203	30.766785	4.718157	699.0	699.0	17.638792	4.1703796	30.766785	4.718157	822	734	734	1.9670959	20	83	147	188	145	4301	0	12	2020-02-29_133905
33	5000	1608	2528	0	107	0	715	27	17.743994	4.230101508687907	30.766785	4.718157	715.0	715.0	17.743994	4.2301016	30.766785	4.718157	864	757	757	1.9538461	20	84	152	193	149	4285	0	15	2020-02-29_133905
33	5000	1587	2511	0	104	0	750	33	17.839169	4.214635127917316	30.766785	4.718157	750.0	750.0	17.839169	4.214635	30.766785	4.718157	902	798	798	1.948	20	86	158	202	163	4250	0	15	2020-02-29_133905
33	5000	1567	2494	0	117	0	771	35	17.923223	4.245398105604849	30.766785	4.718157	771.0	771.0	17.923223	4.245398	30.766785	4.718157	939	822	822	1.9481193	20	87	162	210	166	4229	0	16	2020-02-29_133906
34	5000	1544	2472	0	120	0	809	37	18.018827	4.265637967156343	30.766785	4.718157	809.0	809.0	18.018827	4.265638	30.766785	4.718157	984	864	864	1.9122373	20	91	170	216	175	4191	0	18	2020-02-29_133906
34	5000	1530	2442	0	126	0	844	39	18.127384	4.319869227372695	30.766785	4.718157	844.0	844.0	18.127384	4.319869	30.766785	4.718157	1028	902	902	1.9040284	20	94	178	224	182	4156	0	19	2020-02-29_133907
34	5000	1512	2408	0	141	0	874	46	18.22419	4.362384809924315	30.766785	4.718157	874.0	874.0	18.22419	4.362385	30.766785	4.718157	1080	939	939	1.8798627	20	95	185	228	195	4126	0	19	2020-02-29_133907
35	5000	1487	2403	0	126	0	911	54	18.381077	4.340184127136347	30.766785	5.7397423	911.0	911.0	18.381077	4.340184	30.766785	5.7397423	1110	984	984	1.830955	20	99	192	240	204	4089	0	19	2020-02-29_133907
35	5000	1468	2376	0	128	0	950	58	18.48097	4.3603103345265355	30.766785	5.7397423	950.0	950.0	18.48097	4.3603106	30.766785	5.7397423	1156	1028	1028	1.7810526	20	100	202	246	215	4050	0	20	2020-02-29_133908
35	5000	1446	2353	0	121	0	989	66	18.61734	4.358343186862716	30.857828	5.7397423	989.0	989.0	18.61734	4.358343	30.857828	5.7397423	1201	1080	1080	1.7229525	20	102	208	255	224	4011	0	25	2020-02-29_133908
36	5000	1425	2331	0	134	0	1013	70	18.69512	4.377104770632719	30.857828	5.7397423	1013.0	1013.0	18.69512	4.3771048	30.857828	5.7397423	1244	1110	1110	1.6969398	20	104	213	262	231	3987	0	27	2020-02-29_133909
36	5000	1409	2301	0	134	0	1051	76	18.788507	4.404785562203798	30.857828	3.7103329	1051.0	1051.0	18.788507	4.4047856	30.857828	3.7103329	1290	1156	1156	1.6489058	20	106	219	271	240	3949	0	29	2020-02-29_133909
36	5000	1395	2263	0	141	0	1092	78	18.873817	4.422080314911008	31.629879	3.7103329	1092.0	1092.0	18.873817	4.4220805	31.629879	3.7103329	1342	1201	1201	1.6355312	20	107	227	279	252	3908	0	31	2020-02-29_133909
37	5000	1376	2232	0	148	0	1124	87	18.933859	4.4193202750100875	31.629879	3.7103329	1124.0	1124.0	18.933859	4.41932	31.629879	3.7103329	1392	1244	1244	1.6023132	20	108	236	284	262	3876	0	33	2020-02-29_133910
37	5000	1362	2192	0	156	0	1160	95	19.013489	4.415742645532263	31.629879	3.7103329	1160.0	1160.0	19.013489	4.415743	31.629879	3.7103329	1446	1290	1290	1.5620689	20	108	239	297	277	3840	0	35	2020-02-29_133910
37	5000	1349	2142	0	167	0	1207	100	19.113773	4.412089489220348	31.629879	3.7103329	1207.0	1207.0	19.113773	4.4120893	31.629879	3.7103329	1509	1342	1342	1.5343828	20	111	242	309	292	3793	0	35	2020-02-29_133911
38	5000	1332	2109	0	167	0	1245	111	19.18419	4.437087348771151	31.629879	3.7103329	1245.0	1245.0	19.18419	4.4370875	31.629879	3.7103329	1559	1392	1392	1.4939759	20	112	247	317	304	3755	0	36	2020-02-29_133911
38	5000	1320	2080	0	154	0	1286	120	19.30027	4.478806284519674	32.70603	3.7103329	1286.0	1286.0	19.30027	4.4788065	32.70603	3.7103329	1600	1446	1446	1.4712286	20	114	255	333	314	3714	0	40	2020-02-29_133911
38	5000	1310	2043	0	138	0	1331	135	19.441639	4.52962659496826	32.70603	3.7103329	1331.0	1331.0	19.441639	4.5296264	32.70603	3.7103329	1647	1509	1509	1.4410218	20	115	263	348	330	3669	0	43	2020-02-29_133912
39	5000	1300	1996	0	145	0	1372	144	19.519243	4.544524853737763	33.27886	3.7103329	1372.0	1372.0	19.519243	4.5445247	33.27886	3.7103329	1704	1559	1559	1.4110787	20	115	267	365	342	3628	0	43	2020-02-29_133912
39	5000	1283	1964	0	153	0	1404	153	19.547815	4.530167654273965	33.27886	3.7103329	1404.0	1404.0	19.547815	4.5301676	33.27886	3.7103329	1753	1600	1600	1.3924501	20	115	268	377	354	3596	0	43	2020-02-29_133913
39	5000	1275	1939	0	139	0	1438	166	19.682945	4.55391648638732	33.27886	3.7103329	1438.0	1438.0	19.682945	4.5539165	33.27886	3.7103329	1786	1647	1647	1.3901252	20	116	272	385	364	3562	0	43	2020-02-29_133913
40	5000	1266	1906	0	124	0	1482	177	19.741394	4.5277075238748505	33.27886	3.7103329	1482.0	1482.0	19.741394	4.5277076	33.27886	3.7103329	1828	1704	1704	1.3596492	20	117	275	399	377	3518	0	45	2020-02-29_133913
40	5000	1258	1866	0	123	0	1512	193	19.846476	4.520907892177816	33.27886	3.7103329	1512.0	1512.0	19.846476	4.520908	33.27886	3.7103329	1876	1753	1753	1.348545	20	121	277	408	388	3488	0	48	2020-02-29_133914
40	5000	1254	1824	0	136	0	1530	206	19.92417	4.494755974278308	33.27886	3.7103329	1530.0	1530.0	19.92417	4.4947557	33.27886	3.7103329	1922	1786	1786	1.3392156	20	121	279	417	398	3470	0	50	2020-02-29_133914
41	5000	1248	1777	0	147	0	1550	224	19.960081	4.498400297869028	33.27886	3.7103329	1550.0	1550.0	19.960081	4.4984	33.27886	3.7103329	1975	1828	1828	1.3187097	20	121	283	429	406	3450	0	54	2020-02-29_133915
41	5000	1238	1747	0	139	0	1591	230	20.053484	4.516054759974991	33.27886	3.7103329	1591.0	1591.0	20.053484	4.5160546	33.27886	3.7103329	2015	1876	1876	1.3086109	20	122	290	440	422	3409	0	55	2020-02-29_133915
41	5000	1231	1696	0	151	0	1612	251	20.089962	4.500963531759994	33.27886	3.7103329	1612.0	1612.0	20.089962	4.5009637	33.27886	3.7103329	2073	1922	1922	1.2636477	20	122	295	445	434	3388	0	59	2020-02-29_133915
42	5000	1224	1661	0	140	0	1632	281	20.132523	4.49515930063235	33.27886	3.7103329	1632.0	1632.0	20.132523	4.495159	33.27886	3.7103329	2115	1975	1975	1.21875	20	123	299	451	452	3368	0	62	2020-02-29_133916
42	5000	1217	1615	0	153	0	1649	300	20.194674	4.494638640037328	33.27886	3.7103329	1649.0	1649.0	20.194674	4.4946384	33.27886	3.7103329	2168	2015	2015	1.202547	20	123	303	458	463	3351	0	66	2020-02-29_133916
42	5000	1209	1572	0	146	0	1688	316	20.30395	4.5229890433057935	34.580017	3.7103329	1688.0	1688.0	20.30395	4.5229893	34.580017	3.7103329	2219	2073	2073	1.1943128	20	123	311	468	477	3312	0	69	2020-02-29_133917
43	5000	1201	1527	0	157	0	1703	337	20.356892	4.510933626898017	34.580017	3.7103329	1703.0	1703.0	20.356892	4.5109334	34.580017	3.7103329	2272	2115	2115	1.1861421	20	124	316	482	482	3297	0	75	2020-02-29_133917
43	5000	1194	1495	0	143	0	1728	361	20.466991	4.535009679142592	34.580017	3.7103329	1728.0	1728.0	20.466991	4.53501	34.580017	3.7103329	2311	2168	2168	1.1637732	20	124	320	492	496	3272	0	79	2020-02-29_133917
43	5000	1187	1475	0	119	0	1756	382	20.51595	4.524055610024887	34.580017	3.7103329	1756.0	1756.0	20.51595	4.5240555	34.580017	3.7103329	2338	2219	2219	1.1326879	20	124	322	502	510	3244	0	81	2020-02-29_133918
44	5000	1181	1444	0	103	0	1795	393	20.586376	4.550601441592596	34.580017	3.7103329	1795.0	1795.0	20.586376	4.5506015	34.580017	3.7103329	2375	2272	2272	1.11922	20	124	327	510	523	3205	0	84	2020-02-29_133918
44	5000	1175	1405	0	109	0	1811	415	20.656977	4.551173534594367	34.580017	3.7103329	1811.0	1811.0	20.656977	4.5511737	34.580017	3.7103329	2420	2311	2311	1.1087797	20	124	330	515	534	3189	0	85	2020-02-29_133919
44	5000	1167	1385	0	110	0	1806	447	20.701775	4.558479314183285	36.918205	3.7103329	1806.0	1811.0	20.656977	4.5511737	34.580017	3.7103329	2448	2338	2338	1.0880399	20	125	332	519	540	3194	0	85	2020-02-29_133919
45	5000	1164	1350	0	111	0	1815	471	20.742468	4.564693602926557	36.918205	3.7103329	1815.0	1815.0	20.742468	4.5646935	36.918205	3.7103329	2486	2375	2375	1.0683196	20	125	336	526	548	3185	0	89	2020-02-29_133919
45	5000	1161	1302	0	117	0	1833	496	20.847853	4.529353303874446	36.918205	3.7103329	1833.0	1833.0	20.847853	4.529353	36.918205	3.7103329	2537	2420	2420	1.0671031	20	126	337	535	556	3167	0	91	2020-02-29_133920
45	5000	1155	1278	0	119	0	1829	524	20.908066	4.528195318356588	36.918205	3.7103329	1829.0	1833.0	20.847853	4.529353	36.918205	3.7103329	2567	2448	2448	1.056315	20	126	339	541	564	3171	0	95	2020-02-29_133920
46	5000	1151	1251	0	112	0	1828	559	20.95494	4.530860831550438	36.918205	3.7103329	1828.0	1833.0	20.847853	4.529353	36.918205	3.7103329	2598	2486	2486	1.0421225	20	126	344	548	571	3172	0	99	2020-02-29_133921
46	5000	1146	1222	0	95	0	1846	587	21.004967	4.539071114247958	36.918205	3.7103329	1846.0	1846.0	21.004967	4.539071	36.918205	3.7103329	2632	2537	2537	1.0373781	20	126	346	557	584	3154	0	104	2020-02-29_133921
46	5000	1140	1200	0	93	0	1839	618	21.087936	4.542913539875719	36.918205	3.7103329	1839.0	1846.0	21.004967	4.539071	36.918205	3.7103329	2660	2567	2567	1.0217509	20	126	348	563	593	3161	0	110	2020-02-29_133922
47	5000	1130	1174	0	98	0	1835	649	21.095737	4.5488799089339915	36.918205	2.481041	1835.0	1846.0	21.004967	4.539071	36.918205	3.7103329	2696	2598	2598	0.99727523	20	126	348	565	604	3165	0	114	2020-02-29_133922
47	5000	1121	1154	0	93	0	1841	676	21.118341	4.565696537154519	36.918205	2.481041	1841.0	1846.0	21.004967	4.539071	36.918205	3.7103329	2725	2632	2632	0.98642045	20	126	352	571	615	3159	0	115	2020-02-29_133922
47	5000	1113	1125	0	102	0	1823	717	21.163713	4.543383329307177	36.918205	2.481041	1823.0	1846.0	21.004967	4.539071	36.918205	3.7103329	2762	2660	2660	0.96489304	20	126	353	573	620	3177	0	120	2020-02-29_133923
48	5000	1111	1098	0	95	0	1824	749	21.19881	4.5487570521632055	36.918205	2.481041	1824.0	1846.0	21.004967	4.539071	36.918205	3.7103329	2791	2696	2696	0.9583333	20	126	357	578	628	3176	0	123	2020-02-29_133923
48	5000	1105	1064	0	106	0	1817	784	21.202318	4.557366814856606	36.918205	2.481041	1817.0	1846.0	21.004967	4.539071	36.918205	3.7103329	2831	2725	2725	0.9389103	20	126	358	581	637	3183	0	124	2020-02-29_133924
48	5000	1100	1047	0	91	0	1821	816	21.238283	4.578856530185614	36.918205	2.481041	1821.0	1846.0	21.004967	4.539071	36.918205	3.7103329	2853	2762	2762	0.91652936	20	126	359	588	645	3179	0	125	2020-02-29_133924
49	5000	1097	1015	0	97	0	1817	846	21.278645	4.595225609687805	36.918205	2.481041	1817.0	1846.0	21.004967	4.539071	36.918205	3.7103329	2888	2791	2791	0.9135938	20	126	362	593	650	3183	0	128	2020-02-29_133925
49	5000	1094	977	0	98	0	1817	881	21.335987	4.5943727655033	36.918205	2.481041	1817.0	1846.0	21.004967	4.539071	36.918205	3.7103329	2929	2831	2831	0.9069895	20	126	364	598	660	3183	0	133	2020-02-29_133925
49	5000	1090	950	0	107	0	1791	924	21.432861	4.6164614240467685	36.918205	2.481041	1791.0	1846.0	21.004967	4.539071	36.918205	3.7103329	2960	2853	2853	0.8900056	20	126	366	600	667	3209	0	138	2020-02-29_133926
50	5000	1087	923	0	102	0	1792	955	21.469873	4.6145524252838825	36.918205	2.481041	1792.0	1846.0	21.004967	4.539071	36.918205	3.7103329	2990	2888	2888	0.8761161	20	126	367	601	678	3208	0	141	2020-02-29_133926
50	5000	1082	898	0	91	0	1793	993	21.439552	4.659307717567324	36.918205	2.481041	1793.0	1846.0	21.004967	4.539071	36.918205	3.7103329	3020	2929	2929	0.85610706	20	126	368	604	688	3207	0	143	2020-02-29_133927
50	5000	1078	877	0	85	0	1783	1031	21.488316	4.680706543692837	36.918205	2.481041	1783.0	1846.0	21.004967	4.539071	36.918205	3.7103329	3045	2960	2960	0.844083	20	126	368	610	696	3217	0	146	2020-02-29_133927
51	5000	1075	845	0	90	0	1778	1064	21.507309	4.692454860106354	36.918205	2.481041	1778.0	1846.0	21.004967	4.539071	36.918205	3.7103329	3080	2990	2990	0.8267717	20	127	370	615	704	3222	0	148	2020-02-29_133928
51	5000	1074	820	0	86	0	1767	1103	21.486208	4.699251423735641	36.918205	2.481041	1767.0	1846.0	21.004967	4.539071	36.918205	3.7103329	3106	3020	3020	0.8189021	20	127	370	619	708	3233	0	150	2020-02-29_133928
51	5000	1072	795	0	88	0	1747	1144	21.528536	4.712712752095618	36.918205	2.481041	1747.0	1846.0	21.004967	4.539071	36.918205	3.7103329	3133	3045	3045	0.81167716	20	127	370	622	713	3253	0	154	2020-02-29_133928
52	5000	1067	771	0	82	0	1743	1178	21.574453	4.730227627267182	36.918205	2.481041	1743.0	1846.0	21.004967	4.539071	36.918205	3.7103329	3162	3080	3080	0.8037866	20	127	373	624	724	3257	0	159	2020-02-29_133929
52	5000	1060	749	0	85	0	1713	1231	21.622692	4.70710641634745	36.918205	2.481041	1713.0	1846.0	21.004967	4.539071	36.918205	3.7103329	3191	3106	3106	0.79509634	20	127	373	626	729	3287	0	162	2020-02-29_133929
52	5000	1058	729	0	80	0	1688	1282	21.6804	4.721677566732978	36.918205	2.481041	1688.0	1846.0	21.004967	4.539071	36.918205	3.7103329	3213	3133	3133	0.7843602	20	127	373	629	734	3312	0	163	2020-02-29_133930
53	5000	1056	701	0	81	0	1677	1322	21.712906	4.742510261423997	36.918205	2.481041	1677.0	1846.0	21.004967	4.539071	36.918205	3.7103329	3243	3162	3162	0.7602862	20	127	374	631	742	3323	0	163	2020-02-29_133930
53	5000	1051	683	0	75	0	1665	1361	21.741165	4.730629827653415	36.918205	2.481041	1665.0	1846.0	21.004967	4.539071	36.918205	3.7103329	3266	3191	3191	0.75435436	20	127	374	631	753	3335	0	165	2020-02-29_133931
53	5000	1049	657	0	81	0	1636	1410	21.768908	4.724908510967352	36.918205	2.481041	1636.0	1846.0	21.004967	4.539071	36.918205	3.7103329	3294	3213	3213	0.74022007	20	127	376	635	756	3364	0	167	2020-02-29_133931
54	5000	1046	632	0	79	0	1613	1462	21.812365	4.746193816460534	36.918205	2.481041	1613.0	1846.0	21.004967	4.539071	36.918205	3.7103329	3322	3243	3243	0.73031616	20	127	377	641	759	3387	0	168	2020-02-29_133932
54	5000	1042	624	0	68	0	1586	1509	21.842768	4.7501847080658015	36.918205	2.481041	1586.0	1846.0	21.004967	4.539071	36.918205	3.7103329	3334	3266	3266	0.7099622	20	127	377	644	766	3414	0	171	2020-02-29_133932
54	5000	1041	605	0	60	0	1561	1561	21.911333	4.746731085036559	36.918205	2.481041	1561.0	1846.0	21.004967	4.539071	36.918205	3.7103329	3354	3294	3294	0.69891095	20	127	377	650	772	3439	0	172	2020-02-29_133933
55	5000	1040	578	0	60	0	1534	1611	21.952253	4.749820103501289	36.918205	2.481041	1534.0	1846.0	21.004967	4.539071	36.918205	3.7103329	3382	3322	3322	0.6994785	20	127	378	651	779	3466	0	177	2020-02-29_133933
55	5000	1039	553	0	74	0	1505	1650	21.954119	4.755003452239603	36.918205	2.481041	1505.0	1846.0	21.004967	4.539071	36.918205	3.7103329	3408	3334	3334	0.68903655	20	127	378	654	781	3495	0	179	2020-02-29_133934
55	5000	1036	532	0	78	0	1485	1688	21.968557	4.7523442556997715	36.918205	2.481041	1485.0	1846.0	21.004967	4.539071	36.918205	3.7103329	3432	3354	3354	0.6794613	20	127	379	656	788	3515	0	181	2020-02-29_133934
56	5000	1032	517	0	69	0	1465	1732	21.96399	4.7755823389431145	36.918205	2.481041	1465.0	1846.0	21.004967	4.539071	36.918205	3.7103329	3451	3382	3382	0.67167234	20	127	379	658	793	3535	0	185	2020-02-29_133935
56	5000	1030	503	0	59	0	1447	1774	21.998344	4.760052934881196	36.918205	2.481041	1447.0	1846.0	21.004967	4.539071	36.918205	3.7103329	3467	3408	3408	0.6579129	20	127	379	659	800	3553	0	187	2020-02-29_133935
56	5000	1027	483	0	58	0	1427	1818	22.006084	4.780981118613937	36.918205	2.481041	1427.0	1846.0	21.004967	4.539071	36.918205	3.7103329	3490	3432	3432	0.6440084	20	127	379	661	801	3573	0	187	2020-02-29_133936
57	5000	1026	468	0	55	0	1408	1852	22.015388	4.768009977304657	36.918205	2.481041	1408.0	1846.0	21.004967	4.539071	36.918205	3.7103329	3506	3451	3451	0.63565344	20	127	379	663	807	3592	0	191	2020-02-29_133936
57	5000	1023	456	0	54	0	1375	1898	22.054607	4.815959727185441	36.918205	2.481041	1375.0	1846.0	21.004967	4.539071	36.918205	3.7103329	3521	3467	3467	0.6283636	20	127	379	665	815	3625	0	194	2020-02-29_133937
57	5000	1023	434	0	53	0	1343	1950	22.130165	4.806731494849095	36.918205	2.481041	1343.0	1846.0	21.004967	4.539071	36.918205	3.7103329	3543	3490	3490	0.62174237	20	127	380	670	821	3657	0	197	2020-02-29_133937
58	5000	1022	423	0	49	0	1316	1990	22.169086	4.782396366095287	35.983944	2.481041	1316.0	1846.0	21.004967	4.539071	36.918205	3.7103329	3555	3506	3506	0.6025836	20	127	380	671	826	3684	0	200	2020-02-29_133938
58	5000	1022	415	0	42	0	1290	2024	22.194584	4.7960944022081735	35.983944	2.481041	1290.0	1846.0	21.004967	4.539071	36.918205	3.7103329	3563	3521	3521	0.58914727	20	127	380	673	827	3710	0	207	2020-02-29_133938
58	5000	1021	400	0	36	0	1274	2061	22.230223	4.7907058858295075	35.983944	2.481041	1274.0	1846.0	21.004967	4.539071	36.918205	3.7103329	3579	3543	3543	0.5902669	20	127	380	675	832	3726	0	208	2020-02-29_133939
59	5000	1021	391	0	33	0	1245	2101	22.25904	4.816428228546264	37.37642	2.481041	1245.0	1846.0	21.004967	4.539071	36.918205	3.7103329	3588	3555	3555	0.5815261	20	127	380	677	835	3755	0	209	2020-02-29_133939
59	5000	1017	376	0	44	0	1198	2153	22.323282	4.877216715443788	37.37642	2.481041	1198.0	1846.0	21.004967	4.539071	36.918205	3.7103329	3607	3563	3563	0.58096826	20	127	381	677	836	3802	0	212	2020-02-29_133939
59	5000	1012	361	0	48	0	1180	2185	22.339138	4.874165585829133	37.37642	2.481041	1180.0	1846.0	21.004967	4.539071	36.918205	3.7103329	3627	3579	3579	0.57033896	20	127	381	679	838	3820	0	214	2020-02-29_133940
60	5000	1008	350	0	54	0	1149	2224	22.343124	4.889063576746645	37.37642	2.481041	1149.0	1846.0	21.004967	4.539071	36.918205	3.7103329	3642	3588	3588	0.5657093	20	127	381	680	840	3851	0	215	2020-02-29_133940
60	5000	1003	345	0	45	0	1138	2253	22.406408	4.900028244248556	37.37642	2.481041	1138.0	1846.0	21.004967	4.539071	36.918205	3.7103329	3652	3607	3607	0.556239	20	127	381	683	842	3862	0	216	2020-02-29_133941
60	5000	1001	334	0	38	0	1111	2297	22.42398	4.925293719058199	37.37642	2.481041	1111.0	1846.0	21.004967	4.539071	36.918205	3.7103329	3665	3627	3627	0.55355537	20	127	381	685	845	3889	0	219	2020-02-29_133941
61	5000	996	325	0	37	0	1096	2323	22.492685	4.897399500331245	37.37642	2.481041	1096.0	1846.0	21.004967	4.539071	36.918205	3.7103329	3679	3642	3642	0.54835767	20	127	381	692	847	3904	0	223	2020-02-29_133942
61	5000	993	314	0	41	0	1071	2357	22.48153	4.9049717884244	37.37642	2.481041	1071.0	1846.0	21.004967	4.539071	36.918205	3.7103329	3693	3652	3652	0.5424837	20	127	381	695	847	3929	0	224	2020-02-29_133942
61	5000	992	303	0	40	0	1065	2373	22.480734	4.889447055126255	37.37642	2.481041	1065.0	1846.0	21.004967	4.539071	36.918205	3.7103329	3705	3665	3665	0.5295775	20	127	381	695	850	3935	0	227	2020-02-29_133943
62	5000	991	290	0	40	0	1051	2401	22.530046	4.885864085495879	37.37642	2.481041	1051.0	1846.0	21.004967	4.539071	36.918205	3.7103329	3719	3679	3679	0.52901995	20	127	381	697	852	3949	0	227	2020-02-29_133943
62	5000	990	277	0	40	0	1033	2432	22.562235	4.938269639691797	37.37642	2.481041	1033.0	1846.0	21.004967	4.539071	36.918205	3.7103329	3733	3693	3693	0.52758956	20	127	381	697	855	3967	0	228	2020-02-29_133943
62	5000	986	274	0	35	0	1006	2470	22.626783	4.90141904096276	37.37642	2.481041	1006.0	1846.0	21.004967	4.539071	36.918205	3.7103329	3740	3705	3705	0.528827	20	127	381	697	858	3994	0	229	2020-02-29_133944
63	5000	984	269	0	28	0	994	2495	22.651617	4.905930429729682	37.37642	2.481041	994.0	1846.0	21.004967	4.539071	36.918205	3.7103329	3747	3719	3719	0.51810867	20	127	381	697	860	4006	0	230	2020-02-29_133944
63	5000	981	264	0	22	0	961	2538	22.706009	4.833383603766333	37.37642	5.821968	961.0	1846.0	21.004967	4.539071	36.918205	3.7103329	3755	3733	3733	0.49843913	20	127	381	698	865	4039	0	234	2020-02-29_133945
63	5000	979	256	0	25	0	934	2571	22.707285	4.843358571633734	37.37642	5.821968	934.0	1846.0	21.004967	4.539071	36.918205	3.7103329	3765	3740	3740	0.4882227	20	127	381	699	866	4066	0	235	2020-02-29_133945
64	5000	977	249	0	27	0	923	2587	22.7521	4.8392892293560354	37.37642	5.821968	923.0	1846.0	21.004967	4.539071	36.918205	3.7103329	3774	3747	3747	0.48429036	20	127	381	699	867	4077	0	237	2020-02-29_133946
64	5000	976	239	0	30	0	894	2622	22.736055	4.851711498190089	37.37642	5.821968	894.0	1846.0	21.004967	4.539071	36.918205	3.7103329	3785	3755	3755	0.48769575	20	127	381	699	870	4106	0	239	2020-02-29_133946
64	5000	974	233	0	28	0	876	2648	22.787981	4.844634141522966	37.37642	5.821968	876.0	1846.0	21.004967	4.539071	36.918205	3.7103329	3793	3765	3765	0.4885845	20	127	381	700	872	4124	0	241	2020-02-29_133946
65	5000	973	225	0	28	0	851	2677	22.775293	4.840858236152388	37.37642	5.821968	851.0	1846.0	21.004967	4.539071	36.918205	3.7103329	3802	3774	3774	0.4958872	20	127	381	700	875	4149	0	246	2020-02-29_133947
65	5000	973	215	0	27	0	823	2713	22.82359	4.841682632778891	37.37642	5.821968	823.0	1846.0	21.004967	4.539071	36.918205	3.7103329	3812	3785	3785	0.490887	20	127	382	700	878	4177	0	249	2020-02-29_133947
65	5000	973	207	0	27	0	803	2739	22.83906	4.872419799332539	37.37642	5.821968	803.0	1846.0	21.004967	4.539071	36.918205	3.7103329	3820	3793	3793	0.4894147	20	127	382	700	878	4197	0	251	2020-02-29_133947
66	5000	971	203	0	24	0	780	2771	22.945127	4.882175935068493	37.37642	5.821968	780.0	1846.0	21.004967	4.539071	36.918205	3.7103329	3826	3802	3802	0.4871795	20	127	382	701	881	4220	0	251	2020-02-29_133948
66	5000	968	205	0	15	0	763	2797	23.031975	4.840721709613338	37.37642	5.821968	763.0	1846.0	21.004967	4.539071	36.918205	3.7103329	3827	3812	3812	0.47313237	20	127	382	701	881	4237	0	252	2020-02-29_133948
66	5000	966	207	0	7	0	742	2826	23.087978	4.88417754356858	37.37642	5.821968	742.0	1846.0	21.004967	4.539071	36.918205	3.7103329	3827	3820	3820	0.46765497	20	127	382	701	882	4258	0	252	2020-02-29_133949
67	5000	964	207	0	3	0	726	2848	23.166237	4.8713461069479305	37.37642	5.821968	726.0	1846.0	21.004967	4.539071	36.918205	3.7103329	3829	3826	3826	0.46418732	20	127	382	701	883	4274	0	252	2020-02-29_133949
67	5000	962	204	0	7	0	702	2873	23.202593	4.86287590084073	37.37642	5.821968	702.0	1846.0	21.004967	4.539071	36.918205	3.7103329	3834	3827	3827	0.46296296	20	127	382	701	883	4298	0	252	2020-02-29_133949
67	5000	959	204	0	10	0	666	2909	23.273073	4.840250436908423	37.37642	5.821968	666.0	1846.0	21.004967	4.539071	36.918205	3.7103329	3837	3827	3827	0.46246246	20	127	382	701	883	4334	0	252	2020-02-29_133950
68	5000	957	196	0	18	0	647	2930	23.290073	4.797041601214159	37.37642	5.821968	647.0	1846.0	21.004967	4.539071	36.918205	3.7103329	3847	3829	3829	0.46213293	20	127	382	701	883	4353	0	252	2020-02-29_133950
68	5000	957	192	0	17	0	632	2950	23.344847	4.757065387063936	37.37642	5.821968	632.0	1846.0	21.004967	4.539071	36.918205	3.7103329	3851	3834	3834	0.4620253	20	127	382	701	883	4368	0	252	2020-02-29_133950
68	5000	953	191	0	19	0	602	2982	23.338974	4.768623784346052	37.37642	5.821968	602.0	1846.0	21.004967	4.539071	36.918205	3.7103329	3856	3837	3837	0.4501661	20	127	382	701	885	4398	0	253	2020-02-29_133951
69	5000	951	189	0	13	0	589	3005	23.304482	4.740534737921497	37.37642	5.821968	589.0	1846.0	21.004967	4.539071	36.918205	3.7103329	3860	3847	3847	0.4533107	20	127	382	701	886	4411	0	253	2020-02-29_133951
69	5000	949	189	0	11	0	569	3029	23.317556	4.763811810867464	37.37642	5.821968	569.0	1846.0	21.004967	4.539071	36.918205	3.7103329	3862	3851	3851	0.4622144	20	127	382	701	886	4431	0	253	2020-02-29_133952
69	5000	948	185	0	11	0	545	3058	23.337725	4.773191754747329	37.37642	5.821968	545.0	1846.0	21.004967	4.539071	36.918205	3.7103329	3867	3856	3856	0.4678899	20	127	382	701	887	4455	0	253	2020-02-29_133952
70	5000	947	184	0	9	0	521	3084	23.305527	4.809487130467227	37.37642	5.821968	521.0	1846.0	21.004967	4.539071	36.918205	3.7103329	3869	3860	3860	0.46449137	20	127	382	701	889	4479	0	255	2020-02-29_133952
70	5000	946	177	0	15	0	497	3108	23.357449	4.8261015272088645	37.37642	5.821968	497.0	1846.0	21.004967	4.539071	36.918205	3.7103329	3877	3862	3862	0.46478873	20	127	382	701	889	4503	0	257	2020-02-29_133953
70	5000	946	170	0	17	0	479	3130	23.490015	4.805838792768147	37.37642	9.391354	479.0	1846.0	21.004967	4.539071	36.918205	3.7103329	3884	3867	3867	0.47390395	20	127	382	702	889	4521	0	258	2020-02-29_133953
71	5000	943	167	0	21	0	454	3156	23.4873	4.789651308687667	37.37642	9.391354	454.0	1846.0	21.004967	4.539071	36.918205	3.7103329	3890	3869	3869	0.46696034	20	127	382	702	889	4546	0	259	2020-02-29_133953
71	5000	943	161	0	19	0	443	3174	23.526894	4.837077411655983	37.37642	9.391354	443.0	1846.0	21.004967	4.539071	36.918205	3.7103329	3896	3877	3877	0.4537246	20	127	382	703	890	4557	0	260	2020-02-29_133954
71	5000	941	160	0	15	0	436	3187	23.490719	4.859608341023936	37.37642	9.391354	436.0	1846.0	21.004967	4.539071	36.918205	3.7103329	3899	3884	3884	0.47247708	20	127	382	703	890	4564	0	261	2020-02-29_133954
72	5000	941	154	0	15	0	425	3202	23.560144	4.894988334727586	37.37642	9.391354	425.0	1846.0	21.004967	4.539071	36.918205	3.7103329	3905	3890	3890	0.48	20	127	382	703	890	4575	0	263	2020-02-29_133954
72	5000	940	150	0	14	0	419	3214	23.490637	4.882025327173755	37.37642	9.391354	419.0	1846.0	21.004967	4.539071	36.918205	3.7103329	3910	3896	3896	0.46539378	20	127	382	703	891	4581	0	263	2020-02-29_133954
72	5000	939	146	0	16	0	404	3232	23.540598	4.940758897196321	37.37642	9.391354	404.0	1846.0	21.004967	4.539071	36.918205	3.7103329	3915	3899	3899	0.47029704	20	127	382	703	891	4596	0	263	2020-02-29_133955
73	5000	938	142	0	15	0	391	3249	23.551994	4.9687298468415	37.37642	9.391354	391.0	1846.0	21.004967	4.539071	36.918205	3.7103329	3920	3905	3905	0.48081842	20	127	382	703	893	4609	0	265	2020-02-29_133955
73	5000	937	137	0	16	0	367	3276	23.50703	4.922048414293725	35.733887	9.391354	367.0	1846.0	21.004967	4.539071	36.918205	3.7103329	3926	3910	3910	0.46594006	20	127	382	703	894	4633	0	267	2020-02-29_133955
73	5000	935	137	0	13	0	361	3286	23.467987	4.921313638312005	35.733887	9.391354	361.0	1846.0	21.004967	4.539071	36.918205	3.7103329	3928	3915	3915	0.47922438	20	127	382	703	896	4639	0	268	2020-02-29_133956
74	5000	935	133	0	12	0	355	3296	23.495852	4.921374680051812	35.733887	11.142574	355.0	1846.0	21.004967	4.539071	36.918205	3.7103329	3932	3920	3920	0.48169014	20	127	382	703	896	4645	0	269	2020-02-29_133956
74	5000	934	131	0	9	0	338	3319	23.51657	4.8593959991884494	35.733887	11.142574	338.0	1846.0	21.004967	4.539071	36.918205	3.7103329	3935	3926	3926	0.4822485	20	127	382	703	896	4662	0	269	2020-02-29_133956
74	5000	933	129	0	10	0	326	3332	23.58908	4.878695334524822	35.733887	11.142574	326.0	1846.0	21.004967	4.539071	36.918205	3.7103329	3938	3928	3928	0.4969325	20	127	382	703	896	4674	0	270	2020-02-29_133957
75	5000	932	124	0	12	0	316	3345	23.61323	4.897645244382175	35.733887	11.142574	316.0	1846.0	21.004967	4.539071	36.918205	3.7103329	3944	3932	3932	0.51582277	20	127	382	703	896	4684	0	271	2020-02-29_133957
75	5000	932	121	0	12	0	311	3353	23.683735	4.931705213067155	35.733887	11.142574	311.0	1846.0	21.004967	4.539071	36.918205	3.7103329	3947	3935	3935	0.5209003	20	127	382	703	896	4689	0	271	2020-02-29_133957
75	5000	931	118	0	13	0	300	3367	23.653236	4.899100567537842	35.733887	11.142574	300.0	1846.0	21.004967	4.539071	36.918205	3.7103329	3951	3938	3938	0.50666666	20	127	382	703	896	4700	0	271	2020-02-29_133957
76	5000	930	116	0	10	0	294	3378	23.578924	4.852734312112613	35.733887	11.142574	294.0	1846.0	21.004967	4.539071	36.918205	3.7103329	3954	3944	3944	0.49659863	20	127	382	703	896	4706	0	272	2020-02-29_133958
76	5000	929	116	0	8	0	283	3390	23.522797	4.926679706237908	35.733887	11.142574	283.0	1846.0	21.004967	4.539071	36.918205	3.7103329	3955	3947	3947	0.50530034	20	127	382	703	896	4717	0	274	2020-02-29_133958
76	5000	927	114	0	8	0	274	3402	23.533985	4.875994067444294	35.733887	11.142574	274.0	1846.0	21.004967	4.539071	36.918205	3.7103329	3959	3951	3951	0.5	20	127	382	703	897	4726	0	275	2020-02-29_133958
77	5000	927	110	0	9	0	269	3409	23.513523	4.90282403181457	35.733887	11.142574	269.0	1846.0	21.004967	4.539071	36.918205	3.7103329	3963	3954	3954	0.5018587	20	127	382	703	897	4731	0	276	2020-02-29_133959
77	5000	927	108	0	10	0	263	3415	23.521696	4.930266090934341	35.733887	11.142574	263.0	1846.0	21.004967	4.539071	36.918205	3.7103329	3965	3955	3955	0.50570345	20	127	382	703	897	4737	0	277	2020-02-29_133959
77	5000	927	104	0	10	0	247	3433	23.548853	4.863857740680953	35.75868	11.142574	247.0	1846.0	21.004967	4.539071	36.918205	3.7103329	3969	3959	3959	0.48582995	20	127	382	703	897	4753	0	279	2020-02-29_133959
78	5000	927	100	0	10	0	243	3441	23.517704	4.81751930759522	35.75868	11.142574	243.0	1846.0	21.004967	4.539071	36.918205	3.7103329	3973	3963	3963	0.50617284	20	127	382	703	897	4757	0	279	2020-02-29_133959
78	5000	925	101	0	9	0	230	3456	23.602818	4.665106626152721	35.75868	11.142574	230.0	1846.0	21.004967	4.539071	36.918205	3.7103329	3974	3965	3965	0.49565217	20	127	382	703	897	4770	0	279	2020-02-29_134000
78	5000	925	94	0	12	0	223	3466	23.441204	4.701919147609229	35.75868	11.142574	223.0	1846.0	21.004967	4.539071	36.918205	3.7103329	3981	3969	3969	0.4753363	20	127	382	703	898	4777	0	280	2020-02-29_134000
79	5000	925	92	0	10	0	218	3475	23.383202	4.780146652270401	35.75868	10.327339	218.0	1846.0	21.004967	4.539071	36.918205	3.7103329	3983	3973	3973	0.47706422	20	127	382	703	899	4782	0	280	2020-02-29_134000
79	5000	923	92	0	11	0	211	3483	23.26717	4.818285746295977	35.75868	10.327339	211.0	1846.0	21.004967	4.539071	36.918205	3.7103329	3985	3974	3974	0.47393364	20	127	382	703	899	4789	0	280	2020-02-29_134000
79	5000	922	91	0	6	0	213	3488	23.169672	4.884722087533386	35.75868	10.327339	213.0	1846.0	21.004967	4.539071	36.918205	3.7103329	3987	3981	3981	0.4741784	20	127	382	703	899	4787	0	280	2020-02-29_134001
80	5000	922	90	0	5	0	205	3498	23.015072	4.986865148079197	35.75868	10.327339	205.0	1846.0	21.004967	4.539071	36.918205	3.7103329	3988	3983	3983	0.46829268	20	127	382	703	899	4795	0	280	2020-02-29_134001
80	5000	922	86	0	7	0	196	3508	22.87193	4.989350421648582	35.75868	10.327339	196.0	1846.0	21.004967	4.539071	36.918205	3.7103329	3992	3985	3985	0.48979592	20	127	382	703	899	4804	0	281	2020-02-29_134001
80	5000	922	86	0	5	0	191	3514	22.85144	5.044788791556691	35.75868	10.327339	191.0	1846.0	21.004967	4.539071	36.918205	3.7103329	3992	3987	3987	0.5026178	20	127	382	703	899	4809	0	282	2020-02-29_134001
81	5000	922	86	0	4	0	187	3519	22.82145	5.024025035807924	35.75868	10.327339	187.0	1846.0	21.004967	4.539071	36.918205	3.7103329	3992	3988	3988	0.49197862	20	127	382	703	899	4813	0	282	2020-02-29_134002
81	5000	922	85	0	1	0	177	3533	22.89876	5.119447258676956	35.75868	10.327339	177.0	1846.0	21.004967	4.539071	36.918205	3.7103329	3993	3992	3992	0.49717513	20	127	382	703	899	4823	0	282	2020-02-29_134002
81	5000	921	84	0	3	0	173	3537	22.873617	5.170150054288783	35.75868	10.327339	173.0	1846.0	21.004967	4.539071	36.918205	3.7103329	3995	3992	3992	0.48554912	20	127	382	703	899	4827	0	282	2020-02-29_134002
82	5000	921	81	0	6	0	166	3542	22.809256	5.204365350469918	35.75868	10.327339	166.0	1846.0	21.004967	4.539071	36.918205	3.7103329	3998	3992	3992	0.48192772	20	127	382	703	899	4834	0	284	2020-02-29_134003
82	5000	921	81	0	5	0	165	3544	22.805609	5.2066940576188605	35.75868	10.327339	165.0	1846.0	21.004967	4.539071	36.918205	3.7103329	3998	3993	3993	0.4909091	20	127	382	703	899	4835	0	284	2020-02-29_134003
82	5000	920	80	0	5	0	162	3549	22.806429	5.2067927816033395	35.75868	10.327339	162.0	1846.0	21.004967	4.539071	36.918205	3.7103329	4000	3995	3995	0.48765433	20	127	382	703	899	4838	0	284	2020-02-29_134003
83	5000	920	77	0	5	0	160	3554	22.720242	5.384632970969856	35.75868	7.329071	160.0	1846.0	21.004967	4.539071	36.918205	3.7103329	4003	3998	3998	0.5	20	127	382	703	899	4840	0	284	2020-02-29_134003
83	5000	920	73	0	9	0	151	3562	22.750109	5.481884861090118	35.75868	7.329071	151.0	1846.0	21.004967	4.539071	36.918205	3.7103329	4007	3998	3998	0.47682118	20	127	382	703	899	4849	0	285	2020-02-29_134003
83	5000	919	69	0	12	0	149	3565	22.765236	5.4581151826473855	35.75868	7.329071	149.0	1846.0	21.004967	4.539071	36.918205	3.7103329	4012	4000	4000	0.48322147	20	127	382	703	899	4851	0	286	2020-02-29_134004
84	5000	919	69	0	9	0	149	3568	22.734823	5.452006840220895	35.75868	7.329071	149.0	1846.0	21.004967	4.539071	36.918205	3.7103329	4012	4003	4003	0.46979865	20	127	382	703	899	4851	0	286	2020-02-29_134004
84	5000	918	69	0	6	0	145	3575	22.758316	5.389855371350169	35.75868	7.329071	145.0	1846.0	21.004967	4.539071	36.918205	3.7103329	4013	4007	4007	0.46206897	20	127	382	703	899	4855	0	287	2020-02-29_134004
84	5000	917	69	0	2	0	147	3578	22.724766	5.398734453041565	35.75868	7.329071	147.0	1846.0	21.004967	4.539071	36.918205	3.7103329	4014	4012	4012	0.45578232	20	127	382	703	899	4853	0	287	2020-02-29_134004
85	5000	917	67	0	4	0	143	3582	22.613249	5.425517065483846	35.75868	7.329071	143.0	1846.0	21.004967	4.539071	36.918205	3.7103329	4016	4012	4012	0.44755244	20	127	382	703	899	4857	0	287	2020-02-29_134005
85	5000	917	63	0	7	0	140	3586	22.477962	5.459630719786417	35.75868	7.329071	140.0	1846.0	21.004967	4.539071	36.918205	3.7103329	4020	4013	4013	0.44285715	20	127	382	703	899	4860	0	287	2020-02-29_134005
85	5000	916	61	0	9	0	137	3590	22.376043	5.444775504256172	35.75868	7.329071	137.0	1846.0	21.004967	4.539071	36.918205	3.7103329	4023	4014	4014	0.4452555	20	127	382	703	899	4863	0	287	2020-02-29_134005
86	5000	916	60	0	8	0	130	3599	22.191837	5.423936787149726	35.75868	7.329071	130.0	1846.0	21.004967	4.539071	36.918205	3.7103329	4024	4016	4016	0.44615385	20	127	382	703	899	4870	0	287	2020-02-29_134005
86	5000	916	56	0	8	0	130	3603	22.107483	5.322710345525415	35.75868	7.329071	130.0	1846.0	21.004967	4.539071	36.918205	3.7103329	4028	4020	4020	0.44615385	20	127	382	703	899	4870	0	287	2020-02-29_134005
86	5000	916	55	0	6	0	128	3608	22.010788	5.248770615277615	35.75868	7.329071	128.0	1846.0	21.004967	4.539071	36.918205	3.7103329	4029	4023	4023	0.4375	20	127	382	703	899	4872	0	287	2020-02-29_134006
87	5000	916	53	0	7	0	124	3613	22.08073	5.267825609163573	35.75868	7.329071	124.0	1846.0	21.004967	4.539071	36.918205	3.7103329	4031	4024	4024	0.4516129	20	127	382	703	899	4876	0	287	2020-02-29_134006
87	5000	916	53	0	3	0	124	3617	21.97385	5.29459406261158	35.75868	7.329071	124.0	1846.0	21.004967	4.539071	36.918205	3.7103329	4031	4028	4028	0.4516129	20	127	382	703	899	4876	0	287	2020-02-29_134006
87	5000	916	49	0	6	0	121	3621	21.929224	5.3209640395267215	35.75868	7.329071	121.0	1846.0	21.004967	4.539071	36.918205	3.7103329	4035	4029	4029	0.46280992	20	127	382	703	899	4879	0	287	2020-02-29_134006
88	5000	916	49	0	4	0	120	3624	21.814568	5.271047997406853	35.75868	7.329071	120.0	1846.0	21.004967	4.539071	36.918205	3.7103329	4035	4031	4031	0.45833334	20	127	382	703	899	4880	0	287	2020-02-29_134006
88	5000	916	47	0	6	0	116	3627	21.845226	5.320370756438118	35.75868	7.329071	116.0	1846.0	21.004967	4.539071	36.918205	3.7103329	4037	4031	4031	0.46551725	20	127	382	703	899	4884	0	288	2020-02-29_134007
88	5000	916	45	0	4	0	117	3630	21.676239	5.349686030506837	35.75868	7.329071	117.0	1846.0	21.004967	4.539071	36.918205	3.7103329	4039	4035	4035	0.46153846	20	127	382	703	899	4883	0	288	2020-02-29_134007
89	5000	915	45	0	5	0	112	3635	21.66369	5.414569253036002	35.75868	7.329071	112.0	1846.0	21.004967	4.539071	36.918205	3.7103329	4040	4035	4035	0.4642857	20	127	382	703	899	4888	0	288	2020-02-29_134007
89	5000	915	43	0	5	0	106	3643	21.604979	5.298077022132302	35.75868	7.329071	106.0	1846.0	21.004967	4.539071	36.918205	3.7103329	4042	4037	4037	0.4528302	20	127	382	703	899	4894	0	288	2020-02-29_134007
89	5000	915	40	0	6	0	107	3644	21.589972	5.283316484458523	35.75868	7.329071	107.0	1846.0	21.004967	4.539071	36.918205	3.7103329	4045	4039	4039	0.45794392	20	127	382	703	899	4893	0	288	2020-02-29_134007
90	5000	914	41	0	5	0	105	3647	21.675392	5.2864298501836835	35.75868	7.329071	105.0	1846.0	21.004967	4.539071	36.918205	3.7103329	4045	4040	4040	0.45714286	20	127	382	703	899	4895	0	288	2020-02-29_134008
90	5000	914	40	0	4	0	106	3648	21.690897	5.296261912285898	35.75868	7.329071	106.0	1846.0	21.004967	4.539071	36.918205	3.7103329	4046	4042	4042	0.46226415	20	127	382	703	899	4894	0	288	2020-02-29_134008
90	5000	914	37	0	4	0	105	3652	21.657265	5.298384279812337	35.75868	7.329071	105.0	1846.0	21.004967	4.539071	36.918205	3.7103329	4049	4045	4045	0.47619048	20	127	382	703	899	4895	0	288	2020-02-29_134008
91	5000	914	37	0	4	0	99	3658	21.433945	5.156728456435639	31.999016	7.329071	99.0	1846.0	21.004967	4.539071	36.918205	3.7103329	4049	4045	4045	0.45454547	20	127	382	703	899	4901	0	288	2020-02-29_134008
91	5000	914	35	0	5	0	98	3660	21.505081	5.138100233075154	31.999016	7.329071	98.0	1846.0	21.004967	4.539071	36.918205	3.7103329	4051	4046	4046	0.46938777	20	127	382	703	899	4902	0	288	2020-02-29_134008
91	5000	914	32	0	5	0	97	3664	21.691145	5.268817420609557	34.729534	7.329071	97.0	1846.0	21.004967	4.539071	36.918205	3.7103329	4054	4049	4049	0.41237113	20	127	382	703	899	4903	0	288	2020-02-29_134009
92	5000	914	31	0	6	0	94	3667	21.7485	5.266449362863139	34.729534	7.329071	94.0	1846.0	21.004967	4.539071	36.918205	3.7103329	4055	4049	4049	0.41489363	20	127	382	703	899	4906	0	288	2020-02-29_134009
92	5000	914	28	0	7	0	94	3668	21.804287	5.277322245341548	34.729534	7.329071	94.0	1846.0	21.004967	4.539071	36.918205	3.7103329	4058	4051	4051	0.41489363	20	127	382	703	899	4906	0	289	2020-02-29_134009
92	5000	913	28	0	5	0	95	3670	22.001984	5.256873399777112	34.729534	7.329071	95.0	1846.0	21.004967	4.539071	36.918205	3.7103329	4059	4054	4054	0.4105263	20	127	382	703	900	4905	0	289	2020-02-29_134009
93	5000	913	28	0	4	0	93	3673	22.081095	5.260757143188088	34.729534	7.329071	93.0	1846.0	21.004967	4.539071	36.918205	3.7103329	4059	4055	4055	0.4516129	20	127	382	703	900	4907	0	289	2020-02-29_134009
93	5000	912	28	0	2	0	94	3675	22.07355	5.244936544872703	34.729534	7.329071	94.0	1846.0	21.004967	4.539071	36.918205	3.7103329	4060	4058	4058	0.5	20	127	382	703	900	4906	0	289	2020-02-29_134009
93	5000	912	27	0	2	0	93	3677	21.965609	5.192624789388228	34.729534	7.329071	93.0	1846.0	21.004967	4.539071	36.918205	3.7103329	4061	4059	4059	0.50537634	20	127	382	703	901	4907	0	289	2020-02-29_134010
94	5000	912	27	0	2	0	87	3683	22.077066	5.226751714682694	34.729534	7.329071	87.0	1846.0	21.004967	4.539071	36.918205	3.7103329	4061	4059	4059	0.50574714	20	127	382	703	901	4913	0	289	2020-02-29_134010
94	5000	912	27	0	1	0	87	3684	22.224405	5.361266400202514	34.729534	7.329071	87.0	1846.0	21.004967	4.539071	36.918205	3.7103329	4061	4060	4060	0.52873564	20	127	382	703	901	4913	0	289	2020-02-29_134010
94	5000	912	25	0	2	0	83	3689	21.92928	5.266345600208456	34.729534	7.329071	83.0	1846.0	21.004967	4.539071	36.918205	3.7103329	4063	4061	4061	0.5180723	20	127	382	703	901	4917	0	289	2020-02-29_134010
95	5000	912	25	0	2	0	78	3694	21.860094	5.382106784573469	34.729534	7.329071	78.0	1846.0	21.004967	4.539071	36.918205	3.7103329	4063	4061	4061	0.525641	20	127	382	703	901	4922	0	289	2020-02-29_134010
95	5000	911	25	0	3	0	76	3695	22.073824	5.255850483955226	34.729534	7.329071	76.0	1846.0	21.004967	4.539071	36.918205	3.7103329	4064	4061	4061	0.5394737	20	127	382	703	901	4924	0	290	2020-02-29_134010
95	5000	909	25	0	3	0	75	3698	21.94516	5.181573814884497	34.729534	7.329071	75.0	1846.0	21.004967	4.539071	36.918205	3.7103329	4066	4063	4063	0.53333336	20	127	382	703	901	4925	0	290	2020-02-29_134011
96	5000	909	24	0	4	0	71	3702	21.842615	5.050251212339764	34.729534	7.329071	71.0	1846.0	21.004967	4.539071	36.918205	3.7103329	4067	4063	4063	0.53521127	20	127	382	703	901	4929	0	290	2020-02-29_134011
96	5000	909	23	0	4	0	70	3704	21.794462	5.089804215178865	34.729534	7.329071	70.0	1846.0	21.004967	4.539071	36.918205	3.7103329	4068	4064	4064	0.5285714	20	127	382	703	901	4930	0	290	2020-02-29_134011
96	5000	908	23	0	3	0	70	3706	22.039639	5.319074444675318	35.09843	7.329071	70.0	1846.0	21.004967	4.539071	36.918205	3.7103329	4069	4066	4066	0.5	20	127	382	703	901	4930	0	290	2020-02-29_134011
97	5000	908	22	0	3	0	70	3707	22.069298	5.267515120590951	35.09843	7.329071	70.0	1846.0	21.004967	4.539071	36.918205	3.7103329	4070	4067	4067	0.5	20	127	382	703	901	4930	0	290	2020-02-29_134011
97	5000	908	22	0	2	0	69	3708	22.12253	5.233338575097312	35.09843	7.329071	69.0	1846.0	21.004967	4.539071	36.918205	3.7103329	4070	4068	4068	0.5072464	20	127	382	703	901	4931	0	291	2020-02-29_134011
97	5000	908	21	0	2	0	69	3709	22.16964	5.241820548527379	35.09843	7.329071	69.0	1846.0	21.004967	4.539071	36.918205	3.7103329	4071	4069	4069	0.5217391	20	127	382	703	901	4931	0	291	2020-02-29_134012
98	5000	908	21	0	1	0	70	3709	22.163166	5.203979605292454	35.09843	7.329071	70.0	1846.0	21.004967	4.539071	36.918205	3.7103329	4071	4070	4070	0.51428574	20	127	382	703	901	4930	0	291	2020-02-29_134012
98	5000	908	20	0	2	0	69	3710	22.207527	5.228753285070706	35.09843	7.329071	69.0	1846.0	21.004967	4.539071	36.918205	3.7103329	4072	4070	4070	0.5072464	20	127	382	703	901	4931	0	291	2020-02-29_134012
98	5000	908	20	0	1	0	67	3712	22.17759	5.27835346673792	35.09843	7.329071	67.0	1846.0	21.004967	4.539071	36.918205	3.7103329	4072	4071	4071	0.52238804	20	127	382	703	901	4933	0	292	2020-02-29_134012
99	5000	906	22	0	1	0	65	3714	22.119715	5.3106449254234445	35.09843	7.329071	65.0	1846.0	21.004967	4.539071	36.918205	3.7103329	4072	4071	4071	0.50769234	20	127	382	703	901	4935	0	292	2020-02-29_134012
99	5000	906	22	0	0	0	64	3716	22.098515	5.336197540961821	35.09843	7.329071	64.0	1846.0	21.004967	4.539071	36.918205	3.7103329	4072	4072	4072	0.5	20	127	382	703	901	4936	0	292	2020-02-29_134012
99	5000	906	21	0	1	0	62	3718	22.197266	5.391236909053979	35.09843	7.329071	62.0	1846.0	21.004967	4.539071	36.918205	3.7103329	4073	4072	4072	0.5	20	127	382	703	901	4938	0	292	2020-02-29_134013
100	5000	906	21	0	1	0	59	3721	22.290134	5.410695976575263	35.09843	7.329071	59.0	1846.0	21.004967	4.539071	36.918205	3.7103329	4073	4072	4072	0.5254237	20	127	382	703	901	4941	0	292	2020-02-29_134013
100	5000	906	21	0	1	0	56	3724	22.749529	5.052505045590531	35.09843	14.021408	56.0	1846.0	21.004967	4.539071	36.918205	3.7103329	4073	4072	4072	0.51785713	20	127	382	703	901	4944	0	292	2020-02-29_134013
100	5000	906	21	0	0	0	56	3725	22.707296	5.0561106357300165	35.09843	14.021408	56.0	1846.0	21.004967	4.539071	36.918205	3.7103329	4073	4073	4073	0.51785713	20	127	382	703	901	4944	0	292	2020-02-29_134013
101	5000	906	20	0	1	0	56	3725	22.707296	5.0561106357300165	35.09843	14.021408	56.0	1846.0	21.004967	4.539071	36.918205	3.7103329	4074	4073	4073	0.51785713	20	127	382	703	901	4944	0	292	2020-02-29_134013
101	5000	906	20	0	1	0	56	3725	22.707296	5.0561106357300165	35.09843	14.021408	56.0	1846.0	21.004967	4.539071	36.918205	3.7103329	4074	4073	4073	0.51785713	20	127	382	703	901	4944	0	292	2020-02-29_134013
101	5000	905	20	0	2	0	53	3728	22.694017	5.193196305967497	35.09843	14.021408	53.0	1846.0	21.004967	4.539071	36.918205	3.7103329	4075	4073	4073	0.509434	20	127	382	703	901	4947	0	292	2020-02-29_134014
102	5000	904	20	0	2	0	53	3729	22.771181	5.200977879056736	35.09843	14.021408	53.0	1846.0	21.004967	4.539071	36.918205	3.7103329	4076	4074	4074	0.49056605	20	127	382	703	901	4947	0	292	2020-02-29_134014
102	5000	904	19	0	3	0	49	3733	22.864098	5.355278562678763	35.09843	14.021408	49.0	1846.0	21.004967	4.539071	36.918205	3.7103329	4077	4074	4074	0.48979592	20	127	382	703	901	4951	0	292	2020-02-29_134014
102	5000	904	18	0	3	0	50	3733	22.763603	5.347769848193092	35.09843	14.021408	50.0	1846.0	21.004967	4.539071	36.918205	3.7103329	4078	4075	4075	0.5	20	127	382	703	901	4950	0	292	2020-02-29_134014
103	5000	904	17	0	3	0	47	3737	23.002607	5.462940203564799	35.09843	14.021408	47.0	1846.0	21.004967	4.539071	36.918205	3.7103329	4079	4076	4076	0.5531915	20	127	382	703	901	4953	0	292	2020-02-29_134014
103	5000	904	16	0	3	0	46	3739	23.15716	5.37528848982796	35.09843	14.021408	46.0	1846.0	21.004967	4.539071	36.918205	3.7103329	4080	4077	4077	0.5652174	20	127	382	703	901	4954	0	292	2020-02-29_134014
103	5000	904	16	0	2	0	45	3741	23.370806	5.328685563208151	35.09843	14.021408	45.0	1846.0	21.004967	4.539071	36.918205	3.7103329	4080	4078	4078	0.5777778	20	127	382	703	901	4955	0	292	2020-02-29_134015
104	5000	904	15	0	2	0	45	3742	23.425478	5.344194181843234	35.09843	14.021408	45.0	1846.0	21.004967	4.539071	36.918205	3.7103329	4081	4079	4079	0.5555556	20	127	382	703	901	4955	0	292	2020-02-29_134015
104	5000	904	15	0	1	0	45	3743	23.615683	5.192507980700528	35.09843	14.021408	45.0	1846.0	21.004967	4.539071	36.918205	3.7103329	4081	4080	4080	0.5555556	20	127	382	703	901	4955	0	292	2020-02-29_134015
104	5000	904	14	0	2	0	45	3743	23.615683	5.192507980700528	35.09843	14.021408	45.0	1846.0	21.004967	4.539071	36.918205	3.7103329	4082	4080	4080	0.5555556	20	127	382	703	901	4955	0	292	2020-02-29_134015
105	5000	903	15	0	1	0	41	3748	23.599232	4.921493467045038	35.09843	14.021408	41.0	1846.0	21.004967	4.539071	36.918205	3.7103329	4082	4081	4081	0.5365854	20	127	382	703	901	4959	0	292	2020-02-29_134015
105	5000	903	15	0	1	0	41	3748	23.599232	4.921493467045038	35.09843	14.021408	41.0	1846.0	21.004967	4.539071	36.918205	3.7103329	4082	4081	4081	0.5365854	20	127	382	703	901	4959	0	292	2020-02-29_134015
105	5000	902	16	0	0	0	39	3750	23.577894	5.065854127045016	35.09843	14.021408	39.0	1846.0	21.004967	4.539071	36.918205	3.7103329	4082	4082	4082	0.5641026	20	127	382	703	901	4961	0	293	2020-02-29_134016
106	5000	902	16	0	0	0	37	3752	23.50999	5.046884070231788	35.09843	14.021408	37.0	1846.0	21.004967	4.539071	36.918205	3.7103329	4082	4082	4082	0.5675676	20	127	382	703	901	4963	0	293	2020-02-29_134016
106	5000	902	14	0	2	0	37	3752	23.50999	5.046884070231788	35.09843	14.021408	37.0	1846.0	21.004967	4.539071	36.918205	3.7103329	4084	4082	4082	0.5675676	20	127	382	703	901	4963	0	293	2020-02-29_134016
106	5000	902	14	0	2	0	36	3753	23.717451	4.955882559356978	35.09843	14.021408	36.0	1846.0	21.004967	4.539071	36.918205	3.7103329	4084	4082	4082	0.5555556	20	127	382	703	901	4964	0	293	2020-02-29_134016
107	5000	902	14	0	2	0	32	3757	23.847496	5.215084593279718	35.09843	14.021408	32.0	1846.0	21.004967	4.539071	36.918205	3.7103329	4084	4082	4082	0.59375	20	127	382	703	901	4968	0	293	2020-02-29_134016
107	5000	902	14	0	0	0	32	3759	23.32734	5.421798133854899	35.09843	13.455315	32.0	1846.0	21.004967	4.539071	36.918205	3.7103329	4084	4084	4084	0.53125	20	127	382	703	901	4968	0	293	2020-02-29_134016
107	5000	902	14	0	0	0	31	3760	23.350306	5.509837629137803	35.09843	13.455315	31.0	1846.0	21.004967	4.539071	36.918205	3.7103329	4084	4084	4084	0.5483871	20	127	382	703	901	4969	0	293	2020-02-29_134016
108	5000	901	15	0	0	0	31	3760	23.350306	5.509837629137803	35.09843	13.455315	31.0	1846.0	21.004967	4.539071	36.918205	3.7103329	4084	4084	4084	0.5483871	20	127	382	703	901	4969	0	293	2020-02-29_134017
108	5000	901	15	0	0	0	29	3762	23.2064	5.451707540973258	35.09843	13.455315	29.0	1846.0	21.004967	4.539071	36.918205	3.7103329	4084	4084	4084	0.4827586	20	127	382	703	901	4971	0	293	2020-02-29_134017
108	5000	901	14	0	1	0	27	3764	22.534704	5.012653742308879	35.09843	13.455315	27.0	1846.0	21.004967	4.539071	36.918205	3.7103329	4085	4084	4084	0.44444445	20	127	382	703	901	4973	0	293	2020-02-29_134017
109	5000	901	14	0	1	0	25	3766	22.620214	5.093285662309804	35.09843	13.455315	25.0	1846.0	21.004967	4.539071	36.918205	3.7103329	4085	4084	4084	0.44	20	127	382	703	901	4975	0	293	2020-02-29_134017
109	5000	901	14	0	1	0	24	3767	22.926447	4.962159974870917	35.09843	13.455315	24.0	1846.0	21.004967	4.539071	36.918205	3.7103329	4085	4084	4084	0.45833334	20	127	382	703	901	4976	0	293	2020-02-29_134017
109	5000	901	14	0	0	0	24	3768	22.763361	5.040315977818255	35.09843	13.455315	24.0	1846.0	21.004967	4.539071	36.918205	3.7103329	4085	4085	4085	0.41666666	20	127	382	703	901	4976	0	293	2020-02-29_134017
110	5000	901	12	0	2	0	22	3770	22.485628	5.172514446638462	35.09843	13.455315	22.0	1846.0	21.004967	4.539071	36.918205	3.7103329	4087	4085	4085	0.36363637	20	127	382	703	901	4978	0	293	2020-02-29_134018
110	5000	901	12	0	2	0	22	3770	22.485628	5.172514446638462	35.09843	13.455315	22.0	1846.0	21.004967	4.539071	36.918205	3.7103329	4087	4085	4085	0.36363637	20	127	382	703	901	4978	0	293	2020-02-29_134018
110	5000	899	14	0	2	0	21	3771	22.888687	4.933550643430545	35.09843	13.455315	21.0	1846.0	21.004967	4.539071	36.918205	3.7103329	4087	4085	4085	0.3809524	20	127	382	703	901	4979	0	293	2020-02-29_134018
111	5000	899	13	0	1	0	23	3771	22.925674	5.133341815660743	35.09843	13.455315	23.0	1846.0	21.004967	4.539071	36.918205	3.7103329	4088	4087	4087	0.3478261	20	127	382	703	901	4977	0	293	2020-02-29_134018
111	5000	899	13	0	1	0	22	3772	22.84499	5.239194922589696	35.09843	13.455315	22.0	1846.0	21.004967	4.539071	36.918205	3.7103329	4088	4087	4087	0.3181818	20	127	382	703	901	4978	0	293	2020-02-29_134018
111	5000	898	13	0	2	0	20	3774	22.387949	5.270130618248322	35.09843	13.455315	20.0	1846.0	21.004967	4.539071	36.918205	3.7103329	4089	4087	4087	0.25	20	127	382	703	901	4980	0	293	2020-02-29_134018
112	5000	898	13	0	1	0	20	3775	22.04548	5.50613927654087	35.09843	13.455315	20.0	1846.0	21.004967	4.539071	36.918205	3.7103329	4089	4088	4088	0.35	20	127	382	703	901	4980	0	293	2020-02-29_134018
112	5000	897	14	0	1	0	19	3776	21.358484	4.694482307858231	30.118378	13.455315	19.0	1846.0	21.004967	4.539071	36.918205	3.7103329	4089	4088	4088	0.31578946	20	127	382	703	901	4981	0	293	2020-02-29_134019
112	5000	897	14	0	0	0	18	3778	20.286621	5.2313764951080834	30.118378	9.531029	18.0	1846.0	21.004967	4.539071	36.918205	3.7103329	4089	4089	4089	0.33333334	20	127	382	703	901	4982	0	293	2020-02-29_134019
113	5000	897	13	0	1	0	18	3778	20.286621	5.2313764951080834	30.118378	9.531029	18.0	1846.0	21.004967	4.539071	36.918205	3.7103329	4090	4089	4089	0.33333334	20	127	382	703	901	4982	0	293	2020-02-29_134019
113	5000	897	13	0	1	0	18	3778	20.286621	5.2313764951080834	30.118378	9.531029	18.0	1846.0	21.004967	4.539071	36.918205	3.7103329	4090	4089	4089	0.33333334	20	127	382	703	901	4982	0	293	2020-02-29_134019
113	5000	897	13	0	1	0	18	3778	20.286621	5.2313764951080834	30.118378	9.531029	18.0	1846.0	21.004967	4.539071	36.918205	3.7103329	4090	4089	4089	0.33333334	20	127	382	703	901	4982	0	293	2020-02-29_134019
114	5000	897	13	0	0	0	19	3778	20.122574	5.134024513248521	30.118378	9.531029	19.0	1846.0	21.004967	4.539071	36.918205	3.7103329	4090	4090	4090	0.31578946	20	127	382	703	901	4981	0	293	2020-02-29_134019
114	5000	897	13	0	0	0	17	3780	20.077057	5.0708601880622775	30.118378	9.531029	17.0	1846.0	21.004967	4.539071	36.918205	3.7103329	4090	4090	4090	0.3529412	20	127	382	703	901	4983	0	293	2020-02-29_134019
114	5000	896	13	0	1	0	17	3780	20.077057	5.0708601880622775	30.118378	9.531029	17.0	1846.0	21.004967	4.539071	36.918205	3.7103329	4091	4090	4090	0.3529412	20	127	382	703	901	4983	0	293	2020-02-29_134020
115	5000	896	13	0	1	0	16	3781	19.751148	5.049930368075595	30.118378	9.531029	16.0	1846.0	21.004967	4.539071	36.918205	3.7103329	4091	4090	4090	0.375	20	127	382	703	901	4984	0	293	2020-02-29_134020
115	5000	896	13	0	1	0	15	3782	19.450695	5.076990746222751	30.118378	9.531029	15.0	1846.0	21.004967	4.539071	36.918205	3.7103329	4091	4090	4090	0.4	20	127	382	703	901	4985	0	293	2020-02-29_134020
115	5000	896	13	0	0	0	16	3782	19.82884	5.132770880729287	30.118378	9.531029	16.0	1846.0	21.004967	4.539071	36.918205	3.7103329	4091	4091	4091	0.6875	20	127	382	703	901	4984	0	293	2020-02-29_134020
116	5000	896	13	0	0	0	16	3782	19.82884	5.132770880729287	30.118378	9.531029	16.0	1846.0	21.004967	4.539071	36.918205	3.7103329	4091	4091	4091	0.6875	20	127	382	703	901	4984	0	293	2020-02-29_134020
116	5000	896	12	0	1	0	16	3782	19.82884	5.132770880729287	30.118378	9.531029	16.0	1846.0	21.004967	4.539071	36.918205	3.7103329	4092	4091	4091	0.6875	20	127	382	703	901	4984	0	293	2020-02-29_134020
116	5000	896	12	0	1	0	15	3783	19.742622	5.3009167220276225	30.118378	9.531029	15.0	1846.0	21.004967	4.539071	36.918205	3.7103329	4092	4091	4091	0.73333335	20	127	382	703	901	4985	0	293	2020-02-29_134020
117	5000	896	12	0	1	0	15	3783	19.742622	5.3009167220276225	30.118378	9.531029	15.0	1846.0	21.004967	4.539071	36.918205	3.7103329	4092	4091	4091	0.73333335	20	127	382	703	901	4985	0	293	2020-02-29_134021
117	5000	896	12	0	0	0	16	3783	19.574577	5.165098608650657	30.118378	9.531029	16.0	1846.0	21.004967	4.539071	36.918205	3.7103329	4092	4092	4092	0.6875	20	127	382	703	901	4984	0	293	2020-02-29_134021
117	5000	896	12	0	0	0	15	3784	19.363224	5.274283243812557	30.118378	9.531029	15.0	1846.0	21.004967	4.539071	36.918205	3.7103329	4092	4092	4092	0.6666667	20	127	382	703	901	4985	0	293	2020-02-29_134021
118	5000	896	12	0	0	0	15	3784	19.363224	5.274283243812557	30.118378	9.531029	15.0	1846.0	21.004967	4.539071	36.918205	3.7103329	4092	4092	4092	0.6666667	20	127	382	703	901	4985	0	293	2020-02-29_134021
118	5000	896	12	0	0	0	14	3785	19.3449	5.472887141866032	30.118378	9.531029	14.0	1846.0	21.004967	4.539071	36.918205	3.7103329	4092	4092	4092	0.64285713	20	127	382	703	901	4986	0	293	2020-02-29_134021
118	5000	896	12	0	0	0	13	3786	19.460695	5.678483460217084	30.118378	9.531029	13.0	1846.0	21.004967	4.539071	36.918205	3.7103329	4092	4092	4092	0.61538464	20	127	382	703	901	4987	0	293	2020-02-29_134021
119	5000	896	11	0	1	0	13	3786	19.460695	5.678483460217084	30.118378	9.531029	13.0	1846.0	21.004967	4.539071	36.918205	3.7103329	4093	4092	4092	0.61538464	20	127	382	703	901	4987	0	293	2020-02-29_134021
119	5000	896	11	0	1	0	12	3787	18.925798	5.578434099454176	30.118378	9.531029	12.0	1846.0	21.004967	4.539071	36.918205	3.7103329	4093	4092	4092	0.5833333	20	127	382	703	901	4988	0	293	2020-02-29_134022
119	5000	896	11	0	1	0	12	3787	18.925798	5.578434099454176	30.118378	9.531029	12.0	1846.0	21.004967	4.539071	36.918205	3.7103329	4093	4092	4092	0.5833333	20	127	382	703	901	4988	0	293	2020-02-29_134022
120	5000	896	10	0	1	0	13	3787	19.177542	5.417523047411823	30.118378	9.531029	13.0	1846.0	21.004967	4.539071	36.918205	3.7103329	4094	4093	4093	0.53846157	20	127	382	703	901	4987	0	293	2020-02-29_134022
120	5000	896	10	0	1	0	12	3788	18.979826	5.609216204337461	30.118378	9.531029	12.0	1846.0	21.004967	4.539071	36.918205	3.7103329	4094	4093	4093	0.5833333	20	127	382	703	901	4988	0	293	2020-02-29_134022
120	5000	896	10	0	1	0	12	3788	18.979826	5.609216204337461	30.118378	9.531029	12.0	1846.0	21.004967	4.539071	36.918205	3.7103329	4094	4093	4093	0.5833333	20	127	382	703	901	4988	0	293	2020-02-29_134022
121	5000	896	10	0	0	0	13	3788	19.392296	5.572528328838536	30.118378	9.531029	13.0	1846.0	21.004967	4.539071	36.918205	3.7103329	4094	4094	4094	0.61538464	20	127	382	703	901	4987	0	293	2020-02-29_134022
121	5000	896	9	0	1	0	12	3789	19.452272	5.81593205022144	30.118378	9.531029	12.0	1846.0	21.004967	4.539071	36.918205	3.7103329	4095	4094	4094	0.6666667	20	127	382	703	901	4988	0	293	2020-02-29_134022
121	5000	896	8	0	2	0	11	3790	19.066814	5.936863915352453	30.118378	9.531029	11.0	1846.0	21.004967	4.539071	36.918205	3.7103329	4096	4094	4094	0.72727275	20	127	382	703	901	4989	0	293	2020-02-29_134023
122	5000	895	9	0	2	0	10	3791	19.627964	5.9425560555323775	30.118378	9.531029	10.0	1846.0	21.004967	4.539071	36.918205	3.7103329	4096	4094	4094	0.8	20	127	382	703	901	4990	0	293	2020-02-29_134023
122	5000	895	9	0	1	0	11	3791	19.241962	5.7811361765610885	30.118378	9.531029	11.0	1846.0	21.004967	4.539071	36.918205	3.7103329	4096	4095	4095	0.8181818	20	127	382	703	901	4989	0	293	2020-02-29_134023
122	5000	895	9	0	0	0	11	3791	19.23067	5.7871242063385715	30.118378	9.531029	11.0	1846.0	21.004967	4.539071	36.918205	3.7103329	4096	4096	4096	0.90909094	20	127	382	703	901	4989	0	294	2020-02-29_134023
123	5000	895	9	0	0	0	11	3791	19.23067	5.7871242063385715	30.118378	9.531029	11.0	1846.0	21.004967	4.539071	36.918205	3.7103329	4096	4096	4096	0.90909094	20	127	382	703	901	4989	0	294	2020-02-29_134023
123	5000	895	8	0	1	0	11	3791	19.23067	5.7871242063385715	30.118378	9.531029	11.0	1846.0	21.004967	4.539071	36.918205	3.7103329	4097	4096	4096	0.90909094	20	127	382	703	901	4989	0	294	2020-02-29_134023
123	5000	895	8	0	1	0	10	3792	19.294641	6.096063888615508	30.118378	9.531029	10.0	1846.0	21.004967	4.539071	36.918205	3.7103329	4097	4096	4096	1.0	20	127	382	703	901	4990	0	294	2020-02-29_134024
124	5000	895	8	0	1	0	9	3792	19.543617	6.411697974066193	30.118378	9.531029	9.0	1846.0	21.004967	4.539071	36.918205	3.7103329	4097	4096	4096	1.1111112	20	127	382	703	901	4991	0	295	2020-02-29_134024
124	5000	895	8	0	0	0	10	3792	18.85437	6.425940644394656	30.118378	9.531029	10.0	1846.0	21.004967	4.539071	36.918205	3.7103329	4097	4097	4097	1.0	20	127	382	703	901	4990	0	295	2020-02-29_134024
124	5000	895	7	0	1	0	10	3792	18.85437	6.425940644394656	30.118378	9.531029	10.0	1846.0	21.004967	4.539071	36.918205	3.7103329	4098	4097	4097	1.0	20	127	382	703	901	4990	0	295	2020-02-29_134024
125	5000	895	7	0	1	0	8	3794	17.895102	5.663264019687714	25.501	9.531029	8.0	1846.0	21.004967	4.539071	36.918205	3.7103329	4098	4097	4097	1.0	20	127	382	703	901	4992	0	295	2020-02-29_134024
125	5000	895	7	0	1	0	8	3794	17.895102	5.663264019687714	25.501	9.531029	8.0	1846.0	21.004967	4.539071	36.918205	3.7103329	4098	4097	4097	1.0	20	127	382	703	901	4992	0	295	2020-02-29_134024
125	5000	895	7	0	0	0	9	3794	18.72977	5.859483397434833	25.501	9.531029	9.0	1846.0	21.004967	4.539071	36.918205	3.7103329	4098	4098	4098	0.8888889	20	127	382	703	901	4991	0	295	2020-02-29_134024
126	5000	895	6	0	1	0	9	3794	18.72977	5.859483397434833	25.501	9.531029	9.0	1846.0	21.004967	4.539071	36.918205	3.7103329	4099	4098	4098	0.8888889	20	127	382	703	901	4991	0	295	2020-02-29_134025
126	5000	895	6	0	1	0	9	3794	18.72977	5.859483397434833	25.501	9.531029	9.0	1846.0	21.004967	4.539071	36.918205	3.7103329	4099	4098	4098	0.8888889	20	127	382	703	901	4991	0	295	2020-02-29_134025
126	5000	895	6	0	1	0	9	3794	18.72977	5.859483397434833	25.501	9.531029	9.0	1846.0	21.004967	4.539071	36.918205	3.7103329	4099	4098	4098	0.8888889	20	127	382	703	901	4991	0	295	2020-02-29_134025
127	5000	895	6	0	0	0	9	3795	20.372654	4.962066185580169	25.501	12.651154	9.0	1846.0	21.004967	4.539071	36.918205	3.7103329	4099	4099	4099	1.2222222	20	127	382	703	901	4991	0	295	2020-02-29_134025
127	5000	895	6	0	0	0	8	3796	19.73161	4.890068436906272	25.407127	12.651154	8.0	1846.0	21.004967	4.539071	36.918205	3.7103329	4099	4099	4099	0.75	20	127	382	703	901	4992	0	295	2020-02-29_134025
127	5000	895	6	0	0	0	8	3796	19.73161	4.890068436906272	25.407127	12.651154	8.0	1846.0	21.004967	4.539071	36.918205	3.7103329	4099	4099	4099	0.75	20	127	382	703	901	4992	0	295	2020-02-29_134025
128	5000	895	5	0	1	0	8	3796	19.73161	4.890068436906272	25.407127	12.651154	8.0	1846.0	21.004967	4.539071	36.918205	3.7103329	4100	4099	4099	0.75	20	127	382	703	901	4992	0	295	2020-02-29_134025
128	5000	895	5	0	1	0	8	3796	19.73161	4.890068436906272	25.407127	12.651154	8.0	1846.0	21.004967	4.539071	36.918205	3.7103329	4100	4099	4099	0.75	20	127	382	703	901	4992	0	295	2020-02-29_134026
128	5000	895	5	0	1	0	8	3796	19.73161	4.890068436906272	25.407127	12.651154	8.0	1846.0	21.004967	4.539071	36.918205	3.7103329	4100	4099	4099	0.75	20	127	382	703	901	4992	0	295	2020-02-29_134026
129	5000	895	5	0	0	0	8	3796	20.299202	4.159832321235545	25.407127	15.38195	8.0	1846.0	21.004967	4.539071	36.918205	3.7103329	4100	4100	4100	0.75	20	127	382	703	901	4992	0	296	2020-02-29_134026
129	5000	895	5	0	0	0	7	3797	20.746267	4.280513950756053	25.407127	15.38195	7.0	1846.0	21.004967	4.539071	36.918205	3.7103329	4100	4100	4100	0.85714287	20	127	382	703	901	4993	0	296	2020-02-29_134026
129	5000	895	5	0	0	0	7	3797	20.746267	4.280513950756053	25.407127	15.38195	7.0	1846.0	21.004967	4.539071	36.918205	3.7103329	4100	4100	4100	0.85714287	20	127	382	703	901	4993	0	296	2020-02-29_134026
130	5000	895	5	0	0	0	7	3797	20.746267	4.280513950756053	25.407127	15.38195	7.0	1846.0	21.004967	4.539071	36.918205	3.7103329	4100	4100	4100	0.85714287	20	127	382	703	901	4993	0	296	2020-02-29_134026
130	5000	895	5	0	0	0	7	3797	20.746267	4.280513950756053	25.407127	15.38195	7.0	1846.0	21.004967	4.539071	36.918205	3.7103329	4100	4100	4100	0.85714287	20	127	382	703	901	4993	0	296	2020-02-29_134026
130	5000	895	5	0	0	0	7	3797	20.746267	4.280513950756053	25.407127	15.38195	7.0	1846.0	21.004967	4.539071	36.918205	3.7103329	4100	4100	4100	0.85714287	20	127	382	703	901	4993	0	296	2020-02-29_134026
131	5000	895	4	0	1	0	7	3797	20.746267	4.280513950756053	25.407127	15.38195	7.0	1846.0	21.004967	4.539071	36.918205	3.7103329	4101	4100	4100	0.85714287	20	127	382	703	901	4993	0	296	2020-02-29_134027
131	5000	895	4	0	1	0	7	3797	20.746267	4.280513950756053	25.407127	15.38195	7.0	1846.0	21.004967	4.539071	36.918205	3.7103329	4101	4100	4100	0.85714287	20	127	382	703	901	4993	0	296	2020-02-29_134027
131	5000	895	4	0	1	0	7	3797	20.746267	4.280513950756053	25.407127	15.38195	7.0	1846.0	21.004967	4.539071	36.918205	3.7103329	4101	4100	4100	0.85714287	20	127	382	703	901	4993	0	296	2020-02-29_134027
132	5000	895	4	0	0	0	8	3797	20.99747	4.026173315161768	25.407127	15.38195	8.0	1846.0	21.004967	4.539071	36.918205	3.7103329	4101	4101	4101	0.75	20	127	382	703	901	4992	0	296	2020-02-29_134027
132	5000	895	4	0	0	0	8	3797	20.99747	4.026173315161768	25.407127	15.38195	8.0	1846.0	21.004967	4.539071	36.918205	3.7103329	4101	4101	4101	0.75	20	127	382	703	901	4992	0	296	2020-02-29_134027
132	5000	895	3	0	1	0	8	3797	20.99747	4.026173315161768	25.407127	15.38195	8.0	1846.0	21.004967	4.539071	36.918205	3.7103329	4102	4101	4101	0.75	20	127	382	703	901	4992	0	296	2020-02-29_134027
133	5000	895	3	0	1	0	8	3797	20.99747	4.026173315161768	25.407127	15.38195	8.0	1846.0	21.004967	4.539071	36.918205	3.7103329	4102	4101	4101	0.75	20	127	382	703	901	4992	0	296	2020-02-29_134027
133	5000	895	3	0	1	0	8	3797	20.99747	4.026173315161768	25.407127	15.38195	8.0	1846.0	21.004967	4.539071	36.918205	3.7103329	4102	4101	4101	0.75	20	127	382	703	901	4992	0	296	2020-02-29_134028
133	5000	895	3	0	0	0	9	3797	20.902534	3.7768940702313882	25.407127	15.38195	9.0	1846.0	21.004967	4.539071	36.918205	3.7103329	4102	4102	4102	0.6666667	20	127	382	703	901	4991	0	296	2020-02-29_134028
134	5000	895	3	0	0	0	9	3797	20.902534	3.7768940702313882	25.407127	15.38195	9.0	1846.0	21.004967	4.539071	36.918205	3.7103329	4102	4102	4102	0.6666667	20	127	382	703	901	4991	0	296	2020-02-29_134028
134	5000	895	3	0	0	0	9	3797	20.902534	3.7768940702313882	25.407127	15.38195	9.0	1846.0	21.004967	4.539071	36.918205	3.7103329	4102	4102	4102	0.6666667	20	127	382	703	901	4991	0	296	2020-02-29_134028
134	5000	895	3	0	0	0	9	3797	20.902534	3.7768940702313882	25.407127	15.38195	9.0	1846.0	21.004967	4.539071	36.918205	3.7103329	4102	4102	4102	0.6666667	20	127	382	703	901	4991	0	296	2020-02-29_134028
135	5000	895	3	0	0	0	9	3797	20.902534	3.7768940702313882	25.407127	15.38195	9.0	1846.0	21.004967	4.539071	36.918205	3.7103329	4102	4102	4102	0.6666667	20	127	382	703	901	4991	0	296	2020-02-29_134028
135	5000	895	2	0	1	0	8	3798	20.472607	3.794945371734708	25.407127	15.38195	8.0	1846.0	21.004967	4.539071	36.918205	3.7103329	4103	4102	4102	0.625	20	127	382	703	901	4992	0	296	2020-02-29_134028
135	5000	895	2	0	1	0	8	3798	20.472607	3.794945371734708	25.407127	15.38195	8.0	1846.0	21.004967	4.539071	36.918205	3.7103329	4103	4102	4102	0.625	20	127	382	703	901	4992	0	296	2020-02-29_134029
136	5000	895	2	0	1	0	8	3798	20.472607	3.794945371734708	25.407127	15.38195	8.0	1846.0	21.004967	4.539071	36.918205	3.7103329	4103	4102	4102	0.625	20	127	382	703	901	4992	0	296	2020-02-29_134029
136	5000	895	2	0	0	0	8	3799	20.61713	3.8908638631886974	25.407127	15.38195	8.0	1846.0	21.004967	4.539071	36.918205	3.7103329	4103	4103	4103	0.625	20	127	382	703	901	4992	0	296	2020-02-29_134029
136	5000	895	2	0	0	0	8	3799	20.61713	3.8908638631886974	25.407127	15.38195	8.0	1846.0	21.004967	4.539071	36.918205	3.7103329	4103	4103	4103	0.625	20	127	382	703	901	4992	0	296	2020-02-29_134029
137	5000	895	2	0	0	0	8	3799	20.61713	3.8908638631886974	25.407127	15.38195	8.0	1846.0	21.004967	4.539071	36.918205	3.7103329	4103	4103	4103	0.625	20	127	382	703	901	4992	0	296	2020-02-29_134029
137	5000	895	2	0	0	0	7	3800	21.365011	3.5272588540102014	25.407127	16.385536	7.0	1846.0	21.004967	4.539071	36.918205	3.7103329	4103	4103	4103	0.5714286	20	127	382	703	901	4993	0	296	2020-02-29_134029
137	5000	895	2	0	0	0	7	3800	21.365011	3.5272588540102014	25.407127	16.385536	7.0	1846.0	21.004967	4.539071	36.918205	3.7103329	4103	4103	4103	0.5714286	20	127	382	703	901	4993	0	296	2020-02-29_134029
138	5000	895	2	0	0	0	6	3801	22.194925	3.0239575946599775	25.407127	17.191887	6.0	1846.0	21.004967	4.539071	36.918205	3.7103329	4103	4103	4103	0.5	20	127	382	703	901	4994	0	296	2020-02-29_134030
138	5000	895	2	0	0	0	6	3801	22.194925	3.0239575946599775	25.407127	17.191887	6.0	1846.0	21.004967	4.539071	36.918205	3.7103329	4103	4103	4103	0.5	20	127	382	703	901	4994	0	296	2020-02-29_134030
138	5000	895	2	0	0	0	6	3801	22.194925	3.0239575946599775	25.407127	17.191887	6.0	1846.0	21.004967	4.539071	36.918205	3.7103329	4103	4103	4103	0.5	20	127	382	703	901	4994	0	296	2020-02-29_134030
139	5000	895	2	0	0	0	5	3802	21.552486	2.887027956207192	24.316978	17.191887	5.0	1846.0	21.004967	4.539071	36.918205	3.7103329	4103	4103	4103	0.6	20	127	382	703	901	4995	0	296	2020-02-29_134030
139	5000	895	2	0	0	0	5	3802	21.552486	2.887027956207192	24.316978	17.191887	5.0	1846.0	21.004967	4.539071	36.918205	3.7103329	4103	4103	4103	0.6	20	127	382	703	901	4995	0	296	2020-02-29_134030
139	5000	895	2	0	0	0	5	3802	21.552486	2.887027956207192	24.316978	17.191887	5.0	1846.0	21.004967	4.539071	36.918205	3.7103329	4103	4103	4103	0.6	20	127	382	703	901	4995	0	296	2020-02-29_134030
140	5000	895	2	0	0	0	5	3802	21.552486	2.887027956207192	24.316978	17.191887	5.0	1846.0	21.004967	4.539071	36.918205	3.7103329	4103	4103	4103	0.6	20	127	382	703	901	4995	0	296	2020-02-29_134030
140	5000	895	1	0	1	0	5	3802	21.552486	2.887027956207192	24.316978	17.191887	5.0	1846.0	21.004967	4.539071	36.918205	3.7103329	4104	4103	4103	0.6	20	127	382	703	901	4995	0	296	2020-02-29_134031
140	5000	895	1	0	1	0	5	3802	21.552486	2.887027956207192	24.316978	17.191887	5.0	1846.0	21.004967	4.539071	36.918205	3.7103329	4104	4103	4103	0.6	20	127	382	703	901	4995	0	296	2020-02-29_134031
141	5000	895	1	0	1	0	5	3802	21.552486	2.887027956207192	24.316978	17.191887	5.0	1846.0	21.004967	4.539071	36.918205	3.7103329	4104	4103	4103	0.6	20	127	382	703	901	4995	0	296	2020-02-29_134031
141	5000	895	1	0	0	0	4	3804	21.120625	2.379250587635663	23.354652	18.228928	4.0	1846.0	21.004967	4.539071	36.918205	3.7103329	4104	4104	4104	0.0	20	127	382	703	901	4996	0	296	2020-02-29_134031
141	5000	895	1	0	0	0	4	3804	21.120625	2.379250587635663	23.354652	18.228928	4.0	1846.0	21.004967	4.539071	36.918205	3.7103329	4104	4104	4104	0.0	20	127	382	703	901	4996	0	296	2020-02-29_134031
142	5000	895	1	0	0	0	4	3804	21.120625	2.379250587635663	23.354652	18.228928	4.0	1846.0	21.004967	4.539071	36.918205	3.7103329	4104	4104	4104	0.0	20	127	382	703	901	4996	0	296	2020-02-29_134031
142	5000	895	1	0	0	0	4	3804	21.120625	2.379250587635663	23.354652	18.228928	4.0	1846.0	21.004967	4.539071	36.918205	3.7103329	4104	4104	4104	0.0	20	127	382	703	901	4996	0	296	2020-02-29_134031
142	5000	895	1	0	0	0	4	3804	21.120625	2.379250587635663	23.354652	18.228928	4.0	1846.0	21.004967	4.539071	36.918205	3.7103329	4104	4104	4104	0.0	20	127	382	703	901	4996	0	296	2020-02-29_134032
143	5000	895	1	0	0	0	4	3804	21.120625	2.379250587635663	23.354652	18.228928	4.0	1846.0	21.004967	4.539071	36.918205	3.7103329	4104	4104	4104	0.0	20	127	382	703	901	4996	0	296	2020-02-29_134032
143	5000	895	1	0	0	0	4	3804	21.120625	2.379250587635663	23.354652	18.228928	4.0	1846.0	21.004967	4.539071	36.918205	3.7103329	4104	4104	4104	0.0	20	127	382	703	901	4996	0	296	2020-02-29_134032
143	5000	895	1	0	0	0	4	3804	21.120625	2.379250587635663	23.354652	18.228928	4.0	1846.0	21.004967	4.539071	36.918205	3.7103329	4104	4104	4104	0.0	20	127	382	703	901	4996	0	296	2020-02-29_134032
144	5000	895	0	0	1	0	4	3804	21.120625	2.379250587635663	23.354652	18.228928	4.0	1846.0	21.004967	4.539071	36.918205	3.7103329	4105	4104	4104	0.0	20	127	382	703	901	4996	0	296	2020-02-29_134032
144	5000	895	0	0	1	0	4	3804	21.120625	2.379250587635663	23.354652	18.228928	4.0	1846.0	21.004967	4.539071	36.918205	3.7103329	4105	4104	4104	0.0	20	127	382	703	901	4996	0	296	2020-02-29_134032
144	5000	895	0	0	1	0	4	3804	21.120625	2.379250587635663	23.354652	18.228928	4.0	1846.0	21.004967	4.539071	36.918205	3.7103329	4105	4104	4104	0.0	20	127	382	703	901	4996	0	296	2020-02-29_134033
145	5000	895	0	0	0	0	5	3804	22.72018	4.127772930878888	29.1184	18.228928	5.0	1846.0	21.004967	4.539071	36.918205	3.7103329	4105	4105	4105	0.0	20	127	382	703	901	4995	0	296	2020-02-29_134033
145	5000	895	0	0	0	0	5	3804	22.72018	4.127772930878888	29.1184	18.228928	5.0	1846.0	21.004967	4.539071	36.918205	3.7103329	4105	4105	4105	0.0	20	127	382	703	901	4995	0	296	2020-02-29_134033
145	5000	895	0	0	0	0	5	3804	22.72018	4.127772930878888	29.1184	18.228928	5.0	1846.0	21.004967	4.539071	36.918205	3.7103329	4105	4105	4105	0.0	20	127	382	703	901	4995	0	296	2020-02-29_134033
146	5000	895	0	0	0	0	5	3804	22.72018	4.127772930878888	29.1184	18.228928	5.0	1846.0	21.004967	4.539071	36.918205	3.7103329	4105	4105	4105	0.0	20	127	382	703	901	4995	0	296	2020-02-29_134033
146	5000	895	0	0	0	0	4	3805	22.711256	4.766285934893036	29.1184	18.228928	4.0	1846.0	21.004967	4.539071	36.918205	3.7103329	4105	4105	4105	0.0	20	127	382	703	901	4996	0	296	2020-02-29_134033
146	5000	895	0	0	0	0	4	3805	22.711256	4.766285934893036	29.1184	18.228928	4.0	1846.0	21.004967	4.539071	36.918205	3.7103329	4105	4105	4105	0.0	20	127	382	703	901	4996	0	296	2020-02-29_134033
147	5000	895	0	0	0	0	4	3805	22.711256	4.766285934893036	29.1184	18.228928	4.0	1846.0	21.004967	4.539071	36.918205	3.7103329	4105	4105	4105	0.0	20	127	382	703	901	4996	0	296	2020-02-29_134034
147	5000	895	0	0	0	0	4	3805	22.711256	4.766285934893036	29.1184	18.228928	4.0	1846.0	21.004967	4.539071	36.918205	3.7103329	4105	4105	4105	0.0	20	127	382	703	901	4996	0	296	2020-02-29_134034
147	5000	895	0	0	0	0	4	3805	22.711256	4.766285934893036	29.1184	18.228928	4.0	1846.0	21.004967	4.539071	36.918205	3.7103329	4105	4105	4105	0.0	20	127	382	703	901	4996	0	296	2020-02-29_134034
148	5000	895	0	0	0	0	4	3805	22.711256	4.766285934893036	29.1184	18.228928	4.0	1846.0	21.004967	4.539071	36.918205	3.7103329	4105	4105	4105	0.0	20	127	382	703	901	4996	0	296	2020-02-29_134034
148	5000	895	0	0	0	0	4	3805	22.711256	4.766285934893036	29.1184	18.228928	4.0	1846.0	21.004967	4.539071	36.918205	3.7103329	4105	4105	4105	0.0	20	127	382	703	901	4996	0	296	2020-02-29_134034
148	5000	895	0	0	0	0	4	3805	22.711256	4.766285934893036	29.1184	18.228928	4.0	1846.0	21.004967	4.539071	36.918205	3.7103329	4105	4105	4105	0.0	20	127	382	703	901	4996	0	296	2020-02-29_134034
149	5000	895	0	0	0	0	4	3805	22.711256	4.766285934893036	29.1184	18.228928	4.0	1846.0	21.004967	4.539071	36.918205	3.7103329	4105	4105	4105	0.0	20	127	382	703	901	4996	0	296	2020-02-29_134034
149	5000	895	0	0	0	0	4	3805	22.711256	4.766285934893036	29.1184	18.228928	4.0	1846.0	21.004967	4.539071	36.918205	3.7103329	4105	4105	4105	0.0	20	127	382	703	901	4996	0	296	2020-02-29_134035
149	5000	895	0	0	0	0	4	3805	22.711256	4.766285934893036	29.1184	18.228928	4.0	1846.0	21.004967	4.539071	36.918205	3.7103329	4105	4105	4105	0.0	20	127	382	703	901	4996	0	296	2020-02-29_134035
150	5000	895	0	0	0	0	3	3806	23.567327	5.447850865780572	29.1184	18.228928	3.0	1846.0	21.004967	4.539071	36.918205	3.7103329	4105	4105	4105	0.0	20	127	382	703	901	4997	0	296	2020-02-29_134035
150	5000	895	0	0	0	0	3	3806	23.567327	5.447850865780572	29.1184	18.228928	3.0	1846.0	21.004967	4.539071	36.918205	3.7103329	4105	4105	4105	0.0	20	127	382	703	901	4997	0	296	2020-02-29_134035
150	5000	895	0	0	0	0	3	3806	23.567327	5.447850865780572	29.1184	18.228928	3.0	1846.0	21.004967	4.539071	36.918205	3.7103329	4105	4105	4105	0.0	20	127	382	703	901	4997	0	296	2020-02-29_134035
151	5000	895	0	0	0	0	2	3807	23.673664	7.700020123740318	29.1184	18.228928	2.0	1846.0	21.004967	4.539071	36.918205	3.7103329	4105	4105	4105	0.0	20	127	382	703	901	4998	0	296	2020-02-29_134035
151	5000	895	0	0	0	0	2	3807	23.673664	7.700020123740318	29.1184	18.228928	2.0	1846.0	21.004967	4.539071	36.918205	3.7103329	4105	4105	4105	0.0	20	127	382	703	901	4998	0	296	2020-02-29_134035
151	5000	895	0	0	0	0	2	3807	23.673664	7.700020123740318	29.1184	18.228928	2.0	1846.0	21.004967	4.539071	36.918205	3.7103329	4105	4105	4105	0.0	20	127	382	703	901	4998	0	296	2020-02-29_134036
152	5000	895	0	0	0	0	2	3807	23.673664	7.700020123740318	29.1184	18.228928	2.0	1846.0	21.004967	4.539071	36.918205	3.7103329	4105	4105	4105	0.0	20	127	382	703	901	4998	0	296	2020-02-29_134036
152	5000	895	0	0	0	0	2	3807	23.673664	7.700020123740318	29.1184	18.228928	2.0	1846.0	21.004967	4.539071	36.918205	3.7103329	4105	4105	4105	0.0	20	127	382	703	901	4998	0	296	2020-02-29_134036
152	5000	895	0	0	0	0	2	3807	23.673664	7.700020123740318	29.1184	18.228928	2.0	1846.0	21.004967	4.539071	36.918205	3.7103329	4105	4105	4105	0.0	20	127	382	703	901	4998	0	296	2020-02-29_134036
153	5000	895	0	0	0	0	2	3807	23.673664	7.700020123740318	29.1184	18.228928	2.0	1846.0	21.004967	4.539071	36.918205	3.7103329	4105	4105	4105	0.0	20	127	382	703	901	4998	0	296	2020-02-29_134036
153	5000	895	0	0	0	0	2	3807	23.673664	7.700020123740318	29.1184	18.228928	2.0	1846.0	21.004967	4.539071	36.918205	3.7103329	4105	4105	4105	0.0	20	127	382	703	901	4998	0	296	2020-02-29_134036
153	5000	895	0	0	0	0	2	3807	23.673664	7.700020123740318	29.1184	18.228928	2.0	1846.0	21.004967	4.539071	36.918205	3.7103329	4105	4105	4105	0.0	20	127	382	703	901	4998	0	296	2020-02-29_134037
154	5000	895	0	0	0	0	2	3807	23.673664	7.700020123740318	29.1184	18.228928	2.0	1846.0	21.004967	4.539071	36.918205	3.7103329	4105	4105	4105	0.0	20	127	382	703	901	4998	0	296	2020-02-29_134037
154	5000	895	0	0	0	0	2	3807	23.673664	7.700020123740318	29.1184	18.228928	2.0	1846.0	21.004967	4.539071	36.918205	3.7103329	4105	4105	4105	0.0	20	127	382	703	901	4998	0	296	2020-02-29_134037
154	5000	895	0	0	0	0	2	3807	23.673664	7.700020123740318	29.1184	18.228928	2.0	1846.0	21.004967	4.539071	36.918205	3.7103329	4105	4105	4105	0.0	20	127	382	703	901	4998	0	296	2020-02-29_134037
155	5000	895	0	0	0	0	2	3807	23.673664	7.700020123740318	29.1184	18.228928	2.0	1846.0	21.004967	4.539071	36.918205	3.7103329	4105	4105	4105	0.0	20	127	382	703	901	4998	0	296	2020-02-29_134037
155	5000	895	0	0	0	0	2	3807	23.673664	7.700020123740318	29.1184	18.228928	2.0	1846.0	21.004967	4.539071	36.918205	3.7103329	4105	4105	4105	0.0	20	127	382	703	901	4998	0	296	2020-02-29_134037
155	5000	895	0	0	0	0	2	3807	23.673664	7.700020123740318	29.1184	18.228928	2.0	1846.0	21.004967	4.539071	36.918205	3.7103329	4105	4105	4105	0.0	20	127	382	703	901	4998	0	296	2020-02-29_134038
156	5000	895	0	0	0	0	2	3807	23.673664	7.700020123740318	29.1184	18.228928	2.0	1846.0	21.004967	4.539071	36.918205	3.7103329	4105	4105	4105	0.0	20	127	382	703	901	4998	0	296	2020-02-29_134038
156	5000	895	0	0	0	0	1	3808	29.1184	NaN	29.1184	29.1184	1.0	1846.0	21.004967	4.539071	36.918205	3.7103329	4105	4105	4105	0.0	20	127	382	703	901	4999	0	296	2020-02-29_134038
156	5000	895	0	0	0	0	1	3808	29.1184	NaN	29.1184	29.1184	1.0	1846.0	21.004967	4.539071	36.918205	3.7103329	4105	4105	4105	0.0	20	127	382	703	901	4999	0	296	2020-02-29_134038
157	5000	895	0	0	0	0	1	3808	29.1184	NaN	29.1184	29.1184	1.0	1846.0	21.004967	4.539071	36.918205	3.7103329	4105	4105	4105	0.0	20	127	382	703	901	4999	0	296	2020-02-29_134038
157	5000	895	0	0	0	0	1	3808	29.1184	NaN	29.1184	29.1184	1.0	1846.0	21.004967	4.539071	36.918205	3.7103329	4105	4105	4105	0.0	20	127	382	703	901	4999	0	296	2020-02-29_134038
157	5000	895	0	0	0	0	1	3808	29.1184	NaN	29.1184	29.1184	1.0	1846.0	21.004967	4.539071	36.918205	3.7103329	4105	4105	4105	0.0	20	127	382	703	901	4999	0	296	2020-02-29_134038
158	5000	895	0	0	0	0	1	3808	29.1184	NaN	29.1184	29.1184	1.0	1846.0	21.004967	4.539071	36.918205	3.7103329	4105	4105	4105	0.0	20	127	382	703	901	4999	0	296	2020-02-29_134038
158	5000	895	0	0	0	0	1	3808	29.1184	NaN	29.1184	29.1184	1.0	1846.0	21.004967	4.539071	36.918205	3.7103329	4105	4105	4105	0.0	20	127	382	703	901	4999	0	296	2020-02-29_134039
158	5000	895	0	0	0	0	1	3808	29.1184	NaN	29.1184	29.1184	1.0	1846.0	21.004967	4.539071	36.918205	3.7103329	4105	4105	4105	0.0	20	127	382	703	901	4999	0	296	2020-02-29_134039
159	5000	895	0	0	0	0	1	3808	29.1184	NaN	29.1184	29.1184	1.0	1846.0	21.004967	4.539071	36.918205	3.7103329	4105	4105	4105	0.0	20	127	382	703	901	4999	0	296	2020-02-29_134039
159	5000	895	0	0	0	0	1	3808	29.1184	NaN	29.1184	29.1184	1.0	1846.0	21.004967	4.539071	36.918205	3.7103329	4105	4105	4105	0.0	20	127	382	703	901	4999	0	296	2020-02-29_134039
159	5000	895	0	0	0	0	1	3808	29.1184	NaN	29.1184	29.1184	1.0	1846.0	21.004967	4.539071	36.918205	3.7103329	4105	4105	4105	0.0	20	127	382	703	901	4999	0	296	2020-02-29_134039
160	5000	895	0	0	0	0	0	3809	NaN	-0.0	9999.0	9999.0	0.0	1846.0	21.004967	4.539071	36.918205	3.7103329	4105	4105	4105	0.0	20	127	382	703	901	5000	0	296	2020-02-29_134039
160	5000	895	0	0	0	0	0	3809	NaN	-0.0	9999.0	9999.0	0.0	1846.0	21.004967	4.539071	36.918205	3.7103329	4105	4105	4105	0.0	20	127	382	703	901	5000	0	296	2020-02-29_134039
160	5000	895	0	0	0	0	0	3809	NaN	-0.0	9999.0	9999.0	0.0	1846.0	21.004967	4.539071	36.918205	3.7103329	4105	4105	4105	0.0	20	127	382	703	901	5000	0	296	2020-02-29_134040
161	5000	895	0	0	0	0	0	3809	NaN	-0.0	9999.0	9999.0	0.0	1846.0	21.004967	4.539071	36.918205	3.7103329	4105	4105	4105	0.0	20	127	382	703	901	5000	0	296	2020-02-29_134040
161	5000	895	0	0	0	0	0	3809	NaN	-0.0	9999.0	9999.0	0.0	1846.0	21.004967	4.539071	36.918205	3.7103329	4105	4105	4105	0.0	20	127	382	703	901	5000	0	296	2020-02-29_134040
161	5000	895	0	0	0	0	0	3809	NaN	-0.0	9999.0	9999.0	0.0	1846.0	21.004967	4.539071	36.918205	3.7103329	4105	4105	4105	0.0	20	127	382	703	901	5000	0	296	2020-02-29_134040
162	5000	895	0	0	0	0	0	3809	NaN	-0.0	9999.0	9999.0	0.0	1846.0	21.004967	4.539071	36.918205	3.7103329	4105	4105	4105	0.0	20	127	382	703	901	5000	0	296	2020-02-29_134040
162	5000	895	0	0	0	0	0	3809	NaN	-0.0	9999.0	9999.0	0.0	1846.0	21.004967	4.539071	36.918205	3.7103329	4105	4105	4105	0.0	20	127	382	703	901	5000	0	296	2020-02-29_134040
162	5000	895	0	0	0	0	0	3809	NaN	-0.0	9999.0	9999.0	0.0	1846.0	21.004967	4.539071	36.918205	3.7103329	4105	4105	4105	0.0	20	127	382	703	901	5000	0	296	2020-02-29_134040
163	5000	895	0	0	0	0	0	3809	NaN	-0.0	9999.0	9999.0	0.0	1846.0	21.004967	4.539071	36.918205	3.7103329	4105	4105	4105	0.0	20	127	382	703	901	5000	0	296	2020-02-29_134041
163	5000	895	0	0	0	0	0	3809	NaN	-0.0	9999.0	9999.0	0.0	1846.0	21.004967	4.539071	36.918205	3.7103329	4105	4105	4105	0.0	20	127	382	703	901	5000	0	296	2020-02-29_134041
163	5000	895	0	0	0	0	0	3809	NaN	-0.0	9999.0	9999.0	0.0	1846.0	21.004967	4.539071	36.918205	3.7103329	4105	4105	4105	0.0	20	127	382	703	901	5000	0	296	2020-02-29_134041
164	5000	895	0	0	0	0	0	3809	NaN	-0.0	9999.0	9999.0	0.0	1846.0	21.004967	4.539071	36.918205	3.7103329	4105	4105	4105	0.0	20	127	382	703	901	5000	0	296	2020-02-29_134041
164	5000	895	0	0	0	0	0	3809	NaN	-0.0	9999.0	9999.0	0.0	1846.0	21.004967	4.539071	36.918205	3.7103329	4105	4105	4105	0.0	20	127	382	703	901	5000	0	296	2020-02-29_134041
164	5000	895	0	0	0	0	0	3809	NaN	-0.0	9999.0	9999.0	0.0	1846.0	21.004967	4.539071	36.918205	3.7103329	4105	4105	4105	0.0	20	127	382	703	901	5000	0	296	2020-02-29_134041
165	5000	895	0	0	0	0	0	3809	NaN	-0.0	9999.0	9999.0	0.0	1846.0	21.004967	4.539071	36.918205	3.7103329	4105	4105	4105	0.0	20	127	382	703	901	5000	0	296	2020-02-29_134041
165	5000	895	0	0	0	0	0	3809	NaN	-0.0	9999.0	9999.0	0.0	1846.0	21.004967	4.539071	36.918205	3.7103329	4105	4105	4105	0.0	20	127	382	703	901	5000	0	296	2020-02-29_134042
165	5000	895	0	0	0	0	0	3809	NaN	-0.0	9999.0	9999.0	0.0	1846.0	21.004967	4.539071	36.918205	3.7103329	4105	4105	4105	0.0	20	127	382	703	901	5000	0	296	2020-02-29_134042
166	5000	895	0	0	0	0	0	3809	NaN	-0.0	9999.0	9999.0	0.0	1846.0	21.004967	4.539071	36.918205	3.7103329	4105	4105	4105	0.0	20	127	382	703	901	5000	0	296	2020-02-29_134042
166	5000	895	0	0	0	0	0	3809	NaN	-0.0	9999.0	9999.0	0.0	1846.0	21.004967	4.539071	36.918205	3.7103329	4105	4105	4105	0.0	20	127	382	703	901	5000	0	296	2020-02-29_134042
166	5000	895	0	0	0	0	0	3809	NaN	-0.0	9999.0	9999.0	0.0	1846.0	21.004967	4.539071	36.918205	3.7103329	4105	4105	4105	0.0	20	127	382	703	901	5000	0	296	2020-02-29_134042
167	5000	895	0	0	0	0	0	3809	NaN	-0.0	9999.0	9999.0	0.0	1846.0	21.004967	4.539071	36.918205	3.7103329	4105	4105	4105	0.0	20	127	382	703	901	5000	0	296	2020-02-29_134042
167	5000	895	0	0	0	0	0	3809	NaN	-0.0	9999.0	9999.0	0.0	1846.0	21.004967	4.539071	36.918205	3.7103329	4105	4105	4105	0.0	20	127	382	703	901	5000	0	296	2020-02-29_134042
167	5000	895	0	0	0	0	0	3809	NaN	-0.0	9999.0	9999.0	0.0	1846.0	21.004967	4.539071	36.918205	3.7103329	4105	4105	4105	0.0	20	127	382	703	901	5000	0	296	2020-02-29_134043
