# Supplementary material for: Discrete simulation analysis of COVID-19 and prediction of isolation bed numbers
Source: PeerJ. 2021 Jun 23;9:e11629. doi: 10.7717/peerj.11629 (PMC8234972; doi:10.7717/peerj.11629)
Supplement: Supplemental Information 3 [file peerj-09-11629-s003.zip › raw_data/Incubation period_output_2020-02-29_134050.csv]

worldTime(Day)	CITY_PERSON_SIZE	NORMAL	SHADOW	SUPER	CONFIRMED	DIAGNOSIS	FREEZE	CURED	shadow_average	shadow_std	shadow_max	shadow_min	real_countTmp	max_count	count_shadow_average	count_shadow_std	count_shadow_max	count_shadow_min	sum_confirmed_mark	sum_diagnosis_mark	sum_freeze_mark	r0	G1num	G2num	G3Num	G4Num	G5Num	BED_CanUse	BED_Need	DEATH	recordTime
0	5000	4967	33	0	0	0	0	0	NaN	-0.0	9999.0	9999.0	0.0	0.0	NaN	-0.0	9999.0	9999.0	0	0	0	0.0	0	0	0	0	0	5000	0	0	2020-02-29_134051
0	5000	4961	39	0	0	0	0	0	NaN	-0.0	9999.0	9999.0	0.0	0.0	NaN	-0.0	9999.0	9999.0	0	0	0	0.0	0	0	0	0	0	5000	0	0	2020-02-29_134051
0	5000	4960	40	0	0	0	0	0	NaN	-0.0	9999.0	9999.0	0.0	0.0	NaN	-0.0	9999.0	9999.0	0	0	0	0.0	0	0	0	0	0	5000	0	0	2020-02-29_134051
1	5000	4953	47	0	0	0	0	0	NaN	-0.0	9999.0	9999.0	0.0	0.0	NaN	-0.0	9999.0	9999.0	0	0	0	0.0	0	0	0	0	0	5000	0	0	2020-02-29_134052
1	5000	4944	56	0	0	0	0	0	NaN	-0.0	9999.0	9999.0	0.0	0.0	NaN	-0.0	9999.0	9999.0	0	0	0	0.0	0	0	0	0	0	5000	0	0	2020-02-29_134052
1	5000	4936	64	0	0	0	0	0	NaN	-0.0	9999.0	9999.0	0.0	0.0	NaN	-0.0	9999.0	9999.0	0	0	0	0.0	0	0	0	0	0	5000	0	0	2020-02-29_134052
2	5000	4925	75	0	0	0	0	0	NaN	-0.0	9999.0	9999.0	0.0	0.0	NaN	-0.0	9999.0	9999.0	0	0	0	0.0	0	0	0	0	0	5000	0	0	2020-02-29_134052
2	5000	4916	84	0	0	0	0	0	NaN	-0.0	9999.0	9999.0	0.0	0.0	NaN	-0.0	9999.0	9999.0	0	0	0	0.0	0	0	0	0	0	5000	0	0	2020-02-29_134052
2	5000	4908	92	0	0	0	0	0	NaN	-0.0	9999.0	9999.0	0.0	0.0	NaN	-0.0	9999.0	9999.0	0	0	0	0.0	0	0	0	0	0	5000	0	0	2020-02-29_134052
3	5000	4896	104	0	0	0	0	0	NaN	-0.0	9999.0	9999.0	0.0	0.0	NaN	-0.0	9999.0	9999.0	0	0	0	0.0	0	0	0	0	0	5000	0	0	2020-02-29_134052
3	5000	4882	118	0	0	0	0	0	NaN	-0.0	9999.0	9999.0	0.0	0.0	NaN	-0.0	9999.0	9999.0	0	0	0	0.0	0	0	0	0	0	5000	0	0	2020-02-29_134053
3	5000	4867	133	0	0	0	0	0	NaN	-0.0	9999.0	9999.0	0.0	0.0	NaN	-0.0	9999.0	9999.0	0	0	0	0.0	0	0	0	0	0	5000	0	0	2020-02-29_134053
4	5000	4857	143	0	0	0	0	0	NaN	-0.0	9999.0	9999.0	0.0	0.0	NaN	-0.0	9999.0	9999.0	0	0	0	0.0	0	0	0	0	0	5000	0	0	2020-02-29_134053
4	5000	4833	167	0	0	0	0	0	NaN	-0.0	9999.0	9999.0	0.0	0.0	NaN	-0.0	9999.0	9999.0	0	0	0	0.0	0	0	0	0	0	5000	0	0	2020-02-29_134053
4	5000	4814	186	0	0	0	0	0	NaN	-0.0	9999.0	9999.0	0.0	0.0	NaN	-0.0	9999.0	9999.0	0	0	0	0.0	0	0	0	0	0	5000	0	0	2020-02-29_134053
5	5000	4788	212	0	0	0	0	0	NaN	-0.0	9999.0	9999.0	0.0	0.0	NaN	-0.0	9999.0	9999.0	0	0	0	0.0	0	0	0	0	0	5000	0	0	2020-02-29_134054
5	5000	4764	236	0	0	0	0	0	NaN	-0.0	9999.0	9999.0	0.0	0.0	NaN	-0.0	9999.0	9999.0	0	0	0	0.0	0	0	0	0	0	5000	0	0	2020-02-29_134054
5	5000	4732	268	0	0	0	0	0	NaN	-0.0	9999.0	9999.0	0.0	0.0	NaN	-0.0	9999.0	9999.0	0	0	0	0.0	0	0	0	0	0	5000	0	0	2020-02-29_134054
6	5000	4703	297	0	0	0	0	0	NaN	-0.0	9999.0	9999.0	0.0	0.0	NaN	-0.0	9999.0	9999.0	0	0	0	0.0	0	0	0	0	0	5000	0	0	2020-02-29_134054
6	5000	4672	328	0	0	0	0	0	NaN	-0.0	9999.0	9999.0	0.0	0.0	NaN	-0.0	9999.0	9999.0	0	0	0	0.0	0	0	0	0	0	5000	0	0	2020-02-29_134054
6	5000	4641	359	0	0	0	0	0	NaN	-0.0	9999.0	9999.0	0.0	0.0	NaN	-0.0	9999.0	9999.0	0	0	0	0.0	0	0	0	0	0	5000	0	0	2020-02-29_134055
7	5000	4612	388	0	0	0	0	0	NaN	-0.0	9999.0	9999.0	0.0	0.0	NaN	-0.0	9999.0	9999.0	0	0	0	0.0	0	0	0	0	0	5000	0	0	2020-02-29_134055
7	5000	4567	433	0	0	0	0	0	NaN	-0.0	9999.0	9999.0	0.0	0.0	NaN	-0.0	9999.0	9999.0	0	0	0	0.0	0	0	0	0	0	5000	0	0	2020-02-29_134055
7	5000	4524	476	0	0	0	0	0	NaN	-0.0	9999.0	9999.0	0.0	0.0	NaN	-0.0	9999.0	9999.0	0	0	0	0.0	0	0	0	0	0	5000	0	0	2020-02-29_134056
8	5000	4472	528	0	0	0	0	0	NaN	-0.0	9999.0	9999.0	0.0	0.0	NaN	-0.0	9999.0	9999.0	0	0	0	0.0	0	0	0	0	0	5000	0	0	2020-02-29_134056
8	5000	4426	574	0	0	0	0	0	NaN	-0.0	9999.0	9999.0	0.0	0.0	NaN	-0.0	9999.0	9999.0	0	0	0	0.0	0	0	0	0	0	5000	0	0	2020-02-29_134056
8	5000	4379	621	0	0	0	0	0	NaN	-0.0	9999.0	9999.0	0.0	0.0	NaN	-0.0	9999.0	9999.0	0	0	0	0.0	0	0	0	0	0	5000	0	0	2020-02-29_134056
9	5000	4336	664	0	0	0	0	0	NaN	-0.0	9999.0	9999.0	0.0	0.0	NaN	-0.0	9999.0	9999.0	0	0	0	0.0	0	0	0	0	0	5000	0	0	2020-02-29_134057
9	5000	4273	727	0	0	0	0	0	NaN	-0.0	9999.0	9999.0	0.0	0.0	NaN	-0.0	9999.0	9999.0	0	0	0	0.0	0	0	0	0	0	5000	0	0	2020-02-29_134057
9	5000	4226	774	0	0	0	0	0	NaN	-0.0	9999.0	9999.0	0.0	0.0	NaN	-0.0	9999.0	9999.0	0	0	0	0.0	0	0	0	0	0	5000	0	0	2020-02-29_134057
10	5000	4174	826	0	0	0	0	0	NaN	-0.0	9999.0	9999.0	0.0	0.0	NaN	-0.0	9999.0	9999.0	0	0	0	0.0	0	0	0	0	0	5000	0	0	2020-02-29_134058
10	5000	4122	878	0	0	0	0	0	NaN	-0.0	9999.0	9999.0	0.0	0.0	NaN	-0.0	9999.0	9999.0	0	0	0	0.0	0	0	0	0	0	5000	0	0	2020-02-29_134058
10	5000	4072	928	0	0	0	0	0	NaN	-0.0	9999.0	9999.0	0.0	0.0	NaN	-0.0	9999.0	9999.0	0	0	0	0.0	0	0	0	0	0	5000	0	0	2020-02-29_134058
11	5000	4016	984	0	0	0	0	0	NaN	-0.0	9999.0	9999.0	0.0	0.0	NaN	-0.0	9999.0	9999.0	0	0	0	0.0	0	0	0	0	0	5000	0	0	2020-02-29_134059
11	5000	3967	1033	0	0	0	0	0	NaN	-0.0	9999.0	9999.0	0.0	0.0	NaN	-0.0	9999.0	9999.0	0	0	0	0.0	0	0	0	0	0	5000	0	0	2020-02-29_134059
11	5000	3905	1095	0	0	0	0	0	NaN	-0.0	9999.0	9999.0	0.0	0.0	NaN	-0.0	9999.0	9999.0	0	0	0	0.0	0	0	0	0	0	5000	0	0	2020-02-29_134059
12	5000	3846	1152	0	2	0	0	0	NaN	-0.0	9999.0	9999.0	0.0	0.0	NaN	-0.0	9999.0	9999.0	2	0	0	0.0	0	0	0	0	0	5000	0	0	2020-02-29_134100
12	5000	3794	1203	0	3	0	0	0	NaN	-0.0	9999.0	9999.0	0.0	0.0	NaN	-0.0	9999.0	9999.0	3	0	0	0.0	0	0	0	0	0	5000	0	0	2020-02-29_134100
12	5000	3741	1255	0	4	0	0	0	NaN	-0.0	9999.0	9999.0	0.0	0.0	NaN	-0.0	9999.0	9999.0	4	0	0	0.0	0	0	0	0	0	5000	0	0	2020-02-29_134101
13	5000	3679	1316	0	3	0	2	0	8.529663	4.062684040302436	11.402414	5.6569114	2.0	2.0	8.529663	4.062684	11.402414	5.6569114	5	2	2	3.0	0	1	0	0	1	4998	0	0	2020-02-29_134101
13	5000	3615	1379	0	3	0	3	0	8.104774	2.9655172314372367	11.402414	5.6569114	3.0	3.0	8.104774	2.9655173	11.402414	5.6569114	6	3	3	2.6666667	0	1	1	0	1	4997	0	0	2020-02-29_134102
13	5000	3557	1437	0	2	0	4	0	8.04066	2.4247275012571583	11.402414	5.6569114	4.0	4.0	8.04066	2.4247274	11.402414	5.6569114	6	4	4	2.5	0	1	1	1	1	4996	0	0	2020-02-29_134102
14	5000	3497	1495	0	3	0	5	0	8.822861	2.7328862088155943	11.951663	5.6569114	5.0	5.0	8.822861	2.7328863	11.951663	5.6569114	8	5	5	3.0	0	2	1	1	1	4995	0	0	2020-02-29_134103
14	5000	3440	1551	0	3	0	6	0	9.520681	2.9827264356711076	13.009786	5.6569114	6.0	6.0	9.520681	2.9827263	13.009786	5.6569114	9	6	6	3.1666667	1	2	1	1	1	4994	0	0	2020-02-29_134103
14	5000	3388	1602	0	4	0	6	0	9.520681	2.9827264356711076	13.009786	5.6569114	6.0	6.0	9.520681	2.9827263	13.009786	5.6569114	10	6	6	3.1666667	1	2	1	1	1	4994	0	0	2020-02-29_134104
15	5000	3330	1659	0	3	0	8	0	9.4977865	2.8032299281525823	13.009786	5.6569114	8.0	8.0	9.4977865	2.80323	13.009786	5.6569114	11	8	8	2.375	1	3	1	1	1	4992	0	0	2020-02-29_134104
15	5000	3266	1723	0	2	0	9	0	10.005702	3.032759143295134	14.0690155	5.6569114	9.0	9.0	10.005702	3.0327592	14.0690155	5.6569114	11	9	9	2.7777777	2	3	1	1	1	4991	0	0	2020-02-29_134105
15	5000	3214	1773	0	3	0	10	0	10.098749	2.8744123106988275	14.0690155	5.6569114	10.0	10.0	10.098749	2.8744123	14.0690155	5.6569114	13	10	10	2.9	2	3	1	2	1	4990	0	0	2020-02-29_134105
16	5000	3168	1817	0	4	0	11	0	10.225993	2.759370272017821	14.0690155	5.6569114	11.0	11.0	10.225993	2.7593703	14.0690155	5.6569114	15	11	11	3.1818182	2	3	2	2	1	4989	0	0	2020-02-29_134106
16	5000	3125	1855	0	9	0	11	0	10.225993	2.759370272017821	14.0690155	5.6569114	11.0	11.0	10.225993	2.7593703	14.0690155	5.6569114	20	11	11	3.1818182	2	3	2	2	1	4989	0	0	2020-02-29_134106
16	5000	3073	1904	0	10	0	13	0	10.506466	2.6123691215768425	14.0690155	5.6569114	13.0	13.0	10.506466	2.612369	14.0690155	5.6569114	23	13	13	3.0769231	2	4	2	2	2	4987	0	0	2020-02-29_134107
17	5000	3024	1945	0	16	0	15	0	11.04754	2.8308886097371873	15.501854	5.6569114	15.0	15.0	11.04754	2.8308885	15.501854	5.6569114	31	15	15	3.6666667	2	5	3	2	2	4985	0	0	2020-02-29_134107
17	5000	2975	1990	0	15	0	20	0	11.534279	2.9179182546145452	16.078314	5.6569114	20.0	20.0	11.534279	2.9179182	16.078314	5.6569114	35	20	20	3.6	3	5	5	2	3	4980	0	0	2020-02-29_134108
17	5000	2926	2036	0	15	0	23	0	11.444067	2.846061521646635	16.078314	5.6569114	23.0	23.0	11.444067	2.8460615	16.078314	5.6569114	38	23	23	3.3913043	3	5	6	4	3	4977	0	0	2020-02-29_134108
18	5000	2872	2087	0	10	0	31	0	11.429272	2.8928420354055078	16.52715	5.6569114	31.0	31.0	11.429272	2.892842	16.52715	5.6569114	41	31	31	3.1612904	3	5	10	5	6	4969	0	0	2020-02-29_134109
18	5000	2822	2134	0	9	0	35	0	11.852829	3.012698319741206	16.775276	5.6569114	35.0	35.0	11.852829	3.0126984	16.775276	5.6569114	44	35	35	3.3714285	3	7	11	6	6	4965	0	0	2020-02-29_134109
18	5000	2780	2166	0	16	0	38	0	12.019182	3.0159097645766604	17.191061	5.6569114	38.0	38.0	12.019182	3.0159097	17.191061	5.6569114	54	38	38	3.2894738	3	8	12	6	7	4962	0	0	2020-02-29_134110
19	5000	2744	2200	0	15	0	41	0	11.954056	2.94205576094759	17.191061	5.6569114	41.0	41.0	11.954056	2.9420557	17.191061	5.6569114	56	41	41	3.2195122	3	8	13	6	9	4959	0	0	2020-02-29_134110
19	5000	2705	2230	0	21	0	44	0	12.182654	3.011612352206196	18.09406	5.6569114	44.0	44.0	12.182654	3.0116124	18.09406	5.6569114	65	44	44	3.0681818	4	8	13	7	10	4956	0	0	2020-02-29_134111
19	5000	2676	2252	0	18	0	54	0	12.57805	3.086132806319616	18.391052	5.6569114	54.0	54.0	12.57805	3.0861328	18.391052	5.6569114	72	54	54	3.0	5	9	14	12	12	4946	0	0	2020-02-29_134111
20	5000	2641	2281	0	22	0	56	0	12.616953	3.0934915145626936	18.391052	5.6569114	56.0	56.0	12.616953	3.0934916	18.391052	5.6569114	78	56	56	3.0714285	5	10	14	12	12	4944	0	0	2020-02-29_134112
20	5000	2612	2302	0	21	0	65	0	12.748143	3.1272599250257205	19.330383	5.6569114	65.0	65.0	12.748143	3.12726	19.330383	5.6569114	86	65	65	3.0769231	5	11	14	14	15	4935	0	0	2020-02-29_134113
20	5000	2570	2340	0	18	0	72	0	12.913971	3.113435940028497	19.364126	5.6569114	72.0	72.0	12.913971	3.113436	19.364126	5.6569114	90	72	72	3.0138888	6	11	16	14	19	4928	0	0	2020-02-29_134113
21	5000	2541	2357	0	24	0	78	0	13.187824	3.214862438717702	19.709732	5.6569114	78.0	78.0	13.187824	3.2148623	19.709732	5.6569114	102	78	78	3.0	6	13	16	16	21	4922	0	0	2020-02-29_134114
21	5000	2518	2370	0	26	0	86	0	13.441322	3.3457222229278334	20.06174	5.6569114	86.0	86.0	13.441322	3.3457222	20.06174	5.6569114	112	86	86	3.0	7	14	18	17	23	4914	0	0	2020-02-29_134114
21	5000	2493	2375	0	42	0	89	0	13.571436	3.412819363248596	20.58166	5.6569114	89.0	89.0	13.571436	3.4128194	20.58166	5.6569114	132	90	90	3.0	8	15	18	18	23	4911	0	1	2020-02-29_134115
22	5000	2469	2391	0	38	0	101	0	13.71501	3.359468254746706	20.742586	5.6569114	101.0	101.0	13.71501	3.3594682	20.742586	5.6569114	140	102	102	2.8910892	9	15	19	21	27	4899	0	1	2020-02-29_134115
22	5000	2437	2415	0	36	0	111	0	13.9748745	3.408939664549029	21.166265	5.6569114	111.0	111.0	13.9748745	3.4089396	21.166265	5.6569114	148	112	112	2.8828828	10	16	21	23	27	4889	0	1	2020-02-29_134116
22	5000	2417	2420	0	31	0	131	0	13.990679	3.3753004999956664	21.166265	5.6569114	131.0	131.0	13.990679	3.3753004	21.166265	5.6569114	163	132	132	2.8091602	10	16	25	28	34	4869	0	1	2020-02-29_134116
23	5000	2389	2436	0	35	0	139	0	14.231212	3.499755033367207	21.933512	5.6569114	139.0	139.0	14.231212	3.4997551	21.933512	5.6569114	175	140	140	2.8273382	11	18	27	30	34	4861	0	1	2020-02-29_134117
23	5000	2373	2434	0	45	0	147	0	14.221796	3.514045733610722	21.933512	5.6569114	147.0	147.0	14.221796	3.5140457	21.933512	5.6569114	193	148	148	2.7823129	11	19	30	31	35	4853	0	1	2020-02-29_134117
23	5000	2355	2437	0	45	0	161	0	14.371421	3.424299522106974	21.933512	5.6569114	161.0	161.0	14.371421	3.4242995	21.933512	5.6569114	208	163	163	2.7763975	11	19	31	36	41	4839	0	2	2020-02-29_134118
24	5000	2334	2444	0	47	0	172	0	14.604652	3.5101178925976377	21.933512	5.6569114	172.0	172.0	14.604652	3.510118	21.933512	5.6569114	222	175	175	2.761628	11	21	34	39	43	4828	0	3	2020-02-29_134118
24	5000	2311	2447	0	49	0	190	0	14.953392	3.703229814164732	23.327398	5.6569114	190.0	190.0	14.953392	3.70323	23.327398	5.6569114	242	193	193	2.7894738	13	23	36	47	45	4810	0	3	2020-02-29_134119
24	5000	2290	2443	0	59	0	205	0	15.056271	3.6618756435827993	23.327398	5.6569114	205.0	205.0	15.056271	3.6618757	23.327398	5.6569114	267	208	208	2.7219512	13	25	38	50	50	4795	0	3	2020-02-29_134120
25	5000	2275	2438	0	65	0	219	0	15.155919	3.6582256750255997	23.875265	5.6569114	219.0	219.0	15.155919	3.6582258	23.875265	5.6569114	287	222	222	2.69863	14	26	40	53	52	4781	0	3	2020-02-29_134120
25	5000	2253	2437	0	68	0	239	0	15.3191185	3.7265777267688787	23.875265	5.6569114	239.0	239.0	15.3191185	3.7265778	23.875265	5.6569114	310	242	242	2.6108787	14	26	47	56	54	4761	0	3	2020-02-29_134121
25	5000	2237	2426	0	70	0	262	2	15.605909	3.77631074494767	24.581507	5.6569114	262.0	262.0	15.605909	3.7763107	24.581507	5.6569114	337	267	267	2.6183207	14	29	50	62	61	4738	0	3	2020-02-29_134121
26	5000	2224	2412	0	77	0	280	3	15.761176	3.7673968819806363	24.581507	5.6569114	280.0	280.0	15.761176	3.767397	24.581507	5.6569114	364	287	287	2.6035714	14	31	54	65	67	4720	0	4	2020-02-29_134122
26	5000	2204	2407	0	79	0	303	3	15.870654	3.866153709872619	25.173422	5.0196686	303.0	303.0	15.870654	3.8661537	25.173422	5.0196686	389	310	310	2.5181518	15	34	56	69	69	4697	0	4	2020-02-29_134122
26	5000	2181	2404	0	78	0	329	4	15.918759	3.8014962914561785	25.173422	5.0196686	329.0	329.0	15.918759	3.8014963	25.173422	5.0196686	415	337	337	2.4407294	15	37	58	72	77	4671	0	4	2020-02-29_134123
27	5000	2164	2387	0	85	0	356	4	15.990485	3.7831602709563055	25.173422	5.0196686	356.0	356.0	15.990485	3.7831602	25.173422	5.0196686	449	364	364	2.3988764	15	38	60	83	82	4644	0	4	2020-02-29_134123
27	5000	2153	2372	0	86	0	381	4	16.14962	3.8291945851124223	26.269615	5.0196686	381.0	381.0	16.14962	3.8291945	26.269615	5.0196686	475	389	389	2.3727033	16	39	65	87	90	4619	0	4	2020-02-29_134124
27	5000	2141	2359	0	85	0	405	5	16.22583	3.9065191557661247	26.475464	5.0196686	405.0	405.0	16.22583	3.9065192	26.475464	5.0196686	500	415	415	2.3061728	17	42	70	91	94	4595	0	5	2020-02-29_134124
28	5000	2130	2341	0	80	0	438	5	16.36843	3.956891101641108	26.834482	5.0196686	438.0	438.0	16.36843	3.956891	26.834482	5.0196686	529	449	449	2.2648401	17	44	76	97	106	4562	0	6	2020-02-29_134125
28	5000	2117	2320	0	88	0	464	5	16.463194	3.953959501337895	27.211988	5.0196686	464.0	464.0	16.463194	3.9539595	27.211988	5.0196686	563	475	475	2.2219827	17	44	82	102	110	4536	0	6	2020-02-29_134125
28	5000	2106	2298	0	96	0	488	5	16.54757	3.9475174889107647	27.211988	5.0196686	488.0	488.0	16.54757	3.9475174	27.211988	5.0196686	596	500	500	2.1782787	17	44	84	109	121	4512	0	7	2020-02-29_134126
29	5000	2081	2290	0	100	0	516	5	16.651308	3.931052120789953	27.211988	5.0196686	516.0	516.0	16.651308	3.9310522	27.211988	5.0196686	629	529	529	2.1531007	17	45	84	116	128	4484	0	8	2020-02-29_134126
29	5000	2072	2251	0	114	0	548	5	16.729935	3.977134918203401	27.211988	5.0196686	548.0	548.0	16.729935	3.977135	27.211988	5.0196686	677	563	563	2.080292	17	46	90	119	136	4452	0	10	2020-02-29_134127
29	5000	2062	2213	0	129	0	577	8	16.880182	4.031238171463993	28.612656	5.0196686	577.0	577.0	16.880182	4.031238	28.612656	5.0196686	725	596	596	2.083189	19	48	91	129	142	4423	0	11	2020-02-29_134127
30	5000	2046	2187	0	138	0	606	12	17.088854	4.073563052087332	28.757881	5.0196686	606.0	606.0	17.088854	4.073563	28.757881	5.0196686	767	629	629	2.0709572	20	51	95	138	149	4394	0	11	2020-02-29_134128
30	5000	2029	2171	0	123	0	654	12	17.26178	4.062515258760406	28.757881	5.0196686	654.0	654.0	17.26178	4.0625153	28.757881	5.0196686	800	677	677	2.0091743	20	54	104	151	157	4346	0	11	2020-02-29_134128
30	5000	2014	2134	0	127	0	697	16	17.422247	4.0329728104639395	28.757881	5.0196686	697.0	697.0	17.422247	4.032973	28.757881	5.0196686	852	725	725	1.989957	20	56	112	157	170	4303	0	12	2020-02-29_134129
31	5000	1999	2124	0	110	0	735	19	17.50506	4.06123402750591	29.71926	5.0196686	735.0	735.0	17.50506	4.061234	29.71926	5.0196686	877	767	767	1.9414966	20	59	114	165	185	4265	0	13	2020-02-29_134129
31	5000	1987	2096	0	117	0	766	21	17.618757	4.038551047314813	29.71926	5.0196686	766.0	766.0	17.618757	4.038551	29.71926	5.0196686	917	800	800	1.9164491	20	62	116	173	194	4234	0	13	2020-02-29_134130
31	5000	1975	2057	0	116	0	813	26	17.726587	4.036393543666855	29.71926	5.0196686	813.0	813.0	17.726587	4.0363936	29.71926	5.0196686	968	852	852	1.8474785	20	65	119	180	210	4187	0	13	2020-02-29_134130
32	5000	1967	2021	0	135	0	833	28	17.818356	4.050030159543616	29.71926	5.0196686	833.0	833.0	17.818356	4.05003	29.71926	5.0196686	1012	877	877	1.8367347	20	67	120	183	214	4167	0	16	2020-02-29_134131
32	5000	1957	1987	0	139	0	871	29	17.922153	4.049899234224606	29.881111	5.0196686	871.0	871.0	17.922153	4.049899	29.881111	5.0196686	1056	917	917	1.7898967	20	69	122	190	226	4129	0	17	2020-02-29_134131
32	5000	1943	1953	0	136	0	916	31	18.031738	4.065978922821671	29.881111	5.0196686	916.0	916.0	18.031738	4.065979	29.881111	5.0196686	1104	968	968	1.7587336	20	72	133	198	233	4084	0	21	2020-02-29_134131
33	5000	1934	1902	0	152	0	955	35	18.162884	4.054022997316191	30.690424	5.0196686	955.0	955.0	18.162884	4.054023	30.690424	5.0196686	1164	1012	1012	1.7089006	20	74	137	205	245	4045	0	22	2020-02-29_134132
33	5000	1927	1870	0	147	0	994	40	18.262505	4.053252978866896	30.690424	5.0196686	994.0	994.0	18.262505	4.053253	30.690424	5.0196686	1203	1056	1056	1.6820925	20	77	141	213	252	4006	0	22	2020-02-29_134132
33	5000	1917	1843	0	136	0	1035	44	18.369608	4.049179540345325	30.690424	5.0196686	1035.0	1035.0	18.369608	4.0491796	30.690424	5.0196686	1240	1104	1104	1.6202898	20	81	145	220	262	3965	0	25	2020-02-29_134133
34	5000	1911	1799	0	126	0	1089	49	18.50311	4.068022979146296	30.690424	5.0196686	1089.0	1089.0	18.50311	4.068023	30.690424	5.0196686	1290	1164	1164	1.584022	20	83	150	233	280	3911	0	26	2020-02-29_134133
34	5000	1899	1766	0	132	0	1126	51	18.567234	4.067133681783529	30.690424	5.0196686	1126.0	1126.0	18.567234	4.067134	30.690424	5.0196686	1335	1203	1203	1.5683837	20	84	154	236	291	3874	0	26	2020-02-29_134134
34	5000	1887	1725	0	148	0	1154	58	18.651346	4.075961302658734	31.858286	5.0196686	1154.0	1154.0	18.651346	4.075961	31.858286	5.0196686	1388	1240	1240	1.5337955	20	84	159	238	300	3846	0	28	2020-02-29_134134
35	5000	1877	1681	0	152	0	1195	66	18.789936	4.135497405499556	31.858286	5.0196686	1195.0	1195.0	18.789936	4.1354976	31.858286	5.0196686	1442	1290	1290	1.5096234	20	90	161	242	310	3805	0	29	2020-02-29_134135
35	5000	1871	1644	0	150	0	1225	79	18.931986	4.1314722783343845	31.858286	5.0196686	1225.0	1225.0	18.931986	4.131472	31.858286	5.0196686	1485	1335	1335	1.4832653	20	90	166	250	324	3775	0	31	2020-02-29_134135
35	5000	1856	1608	0	148	0	1268	85	19.046865	4.1444148156064635	31.858286	5.0196686	1268.0	1268.0	19.046865	4.144415	31.858286	5.0196686	1536	1388	1388	1.4558359	20	90	168	257	342	3732	0	35	2020-02-29_134136
36	5000	1847	1585	0	126	0	1303	98	19.171549	4.1496256188346985	31.858286	5.0196686	1303.0	1303.0	19.171549	4.149626	31.858286	5.0196686	1568	1442	1442	1.4297774	20	90	172	270	357	3697	0	41	2020-02-29_134136
36	5000	1836	1547	0	132	0	1333	108	19.26877	4.1563718390711895	32.50961	5.0196686	1333.0	1333.0	19.26877	4.156372	32.50961	5.0196686	1617	1485	1485	1.4058515	20	91	175	278	365	3667	0	44	2020-02-29_134137
36	5000	1822	1524	0	118	0	1374	115	19.383148	4.189853746870649	32.50961	5.0196686	1374.0	1374.0	19.383148	4.1898537	32.50961	5.0196686	1654	1536	1536	1.3799126	20	92	181	282	383	3626	0	47	2020-02-29_134137
37	5000	1815	1481	0	136	0	1395	126	19.434235	4.180067383802548	32.50961	5.0196686	1395.0	1395.0	19.434235	4.1800675	32.50961	5.0196686	1704	1568	1568	1.3591398	20	93	186	286	390	3605	0	47	2020-02-29_134138
37	5000	1806	1430	0	147	0	1434	135	19.531923	4.20006872756675	32.50961	5.0196686	1434.0	1434.0	19.531923	4.200069	32.50961	5.0196686	1764	1617	1617	1.318689	20	94	192	290	400	3566	0	48	2020-02-29_134138
37	5000	1796	1395	0	155	0	1457	147	19.58238	4.185952882927128	32.50961	5.0196686	1457.0	1457.0	19.58238	4.1859527	32.50961	5.0196686	1809	1654	1654	1.2999314	20	95	194	292	410	3543	0	50	2020-02-29_134139
38	5000	1787	1357	0	152	0	1492	160	19.666668	4.168825785392702	32.50961	5.0196686	1492.0	1492.0	19.666668	4.1688256	32.50961	5.0196686	1856	1704	1704	1.266756	20	96	200	299	424	3508	0	52	2020-02-29_134139
38	5000	1781	1322	0	133	0	1536	175	19.76884	4.175373339378571	32.50961	5.0196686	1536.0	1536.0	19.76884	4.1753736	32.50961	5.0196686	1897	1764	1764	1.2558594	20	98	204	312	433	3464	0	53	2020-02-29_134139
38	5000	1774	1286	0	131	0	1568	185	19.880968	4.241762817931817	32.50961	5.0196686	1568.0	1568.0	19.880968	4.2417626	32.50961	5.0196686	1940	1809	1809	1.2276785	20	98	208	322	449	3432	0	56	2020-02-29_134140
39	5000	1767	1258	0	119	0	1593	204	19.9823	4.2236546016417735	32.50961	5.0196686	1593.0	1593.0	19.9823	4.2236547	32.50961	5.0196686	1975	1856	1856	1.1952292	20	98	217	326	458	3407	0	59	2020-02-29_134140
39	5000	1757	1232	0	114	0	1616	218	20.038715	4.197443983602807	32.50961	5.0196686	1616.0	1616.0	20.038715	4.197444	32.50961	5.0196686	2011	1897	1897	1.1720297	20	99	218	334	469	3384	0	63	2020-02-29_134141
39	5000	1750	1196	0	114	0	1640	233	20.115473	4.201584090364991	32.50961	5.0196686	1640.0	1640.0	20.115473	4.201584	32.50961	5.0196686	2054	1940	1940	1.1384146	20	100	222	340	476	3360	0	67	2020-02-29_134141
40	5000	1745	1162	0	118	0	1656	245	20.202543	4.196869119169953	32.50961	5.0559864	1656.0	1656.0	20.202543	4.196869	32.50961	5.0559864	2093	1975	1975	1.1243961	20	100	224	346	480	3344	0	74	2020-02-29_134142
40	5000	1736	1135	0	118	0	1676	261	20.292822	4.213536410648697	33.487892	5.0559864	1676.0	1676.0	20.292822	4.2135363	33.487892	5.0559864	2129	2011	2011	1.1068019	20	100	231	352	489	3324	0	74	2020-02-29_134142
40	5000	1734	1100	0	112	0	1696	281	20.353159	4.2228342136989845	33.487892	5.0559864	1696.0	1696.0	20.353159	4.222834	33.487892	5.0559864	2166	2054	2054	1.076651	20	100	236	355	495	3304	0	77	2020-02-29_134143
41	5000	1724	1070	0	113	0	1705	306	20.485378	4.228524195285773	33.487892	5.0559864	1705.0	1705.0	20.485378	4.228524	33.487892	5.0559864	2206	2093	2093	1.0580645	20	101	242	360	505	3295	0	82	2020-02-29_134143
41	5000	1719	1040	0	112	0	1714	331	20.586533	4.2572493714478785	33.87607	5.0559864	1714.0	1714.0	20.586533	4.2572494	33.87607	5.0559864	2241	2129	2129	1.0414236	20	101	248	367	511	3286	0	84	2020-02-29_134144
41	5000	1712	1009	0	113	0	1723	354	20.652588	4.259644504453545	33.87607	5.0559864	1723.0	1723.0	20.652588	4.2596445	33.87607	5.0559864	2279	2166	2166	1.0098665	20	101	253	372	521	3277	0	89	2020-02-29_134144
42	5000	1706	975	0	113	0	1744	371	20.737803	4.334512012299149	33.87607	5.0559864	1744.0	1744.0	20.737803	4.334512	33.87607	5.0559864	2319	2206	2206	0.98337156	20	101	257	377	529	3256	0	91	2020-02-29_134145
42	5000	1695	954	0	110	0	1755	393	20.840296	4.340315304742281	33.87607	5.0559864	1755.0	1755.0	20.840296	4.3403153	33.87607	5.0559864	2351	2241	2241	0.97378916	20	101	260	383	538	3245	0	93	2020-02-29_134145
42	5000	1689	927	0	105	0	1765	417	20.932669	4.3465281871275305	33.87607	5.0559864	1765.0	1765.0	20.932669	4.346528	33.87607	5.0559864	2384	2279	2279	0.96033996	20	101	263	385	551	3235	0	97	2020-02-29_134146
43	5000	1683	910	0	88	0	1769	449	21.045977	4.3434953134642535	34.99201	5.0559864	1769.0	1769.0	21.045977	4.3434954	34.99201	5.0559864	2407	2319	2319	0.94516677	20	102	266	393	559	3231	0	101	2020-02-29_134146
43	5000	1678	886	0	85	0	1771	475	21.149057	4.317527604625038	34.99201	5.0559864	1771.0	1771.0	21.149057	4.317528	34.99201	5.0559864	2436	2351	2351	0.93619424	20	102	270	397	569	3229	0	105	2020-02-29_134147
43	5000	1675	866	0	75	0	1776	498	21.247707	4.3123142368278815	34.99201	5.0559864	1776.0	1776.0	21.247707	4.312314	34.99201	5.0559864	2459	2384	2384	0.9239865	20	102	274	404	571	3224	0	110	2020-02-29_134147
44	5000	1663	844	0	86	0	1772	524	21.30051	4.316830437301663	34.99201	5.0559864	1772.0	1776.0	21.247707	4.312314	34.99201	5.0559864	2493	2407	2407	0.9125282	20	102	276	405	573	3228	0	111	2020-02-29_134148
44	5000	1653	829	0	82	0	1774	546	21.383467	4.31675444014185	34.99201	5.0559864	1774.0	1776.0	21.247707	4.312314	34.99201	5.0559864	2518	2436	2436	0.897407	20	102	278	410	577	3226	0	116	2020-02-29_134148
44	5000	1650	799	0	92	0	1758	582	21.468176	4.296547173218785	34.99201	5.0559864	1758.0	1776.0	21.247707	4.312314	34.99201	5.0559864	2551	2459	2459	0.8816837	20	102	279	413	583	3242	0	119	2020-02-29_134149
45	5000	1643	787	0	77	0	1759	613	21.559273	4.3142342881067295	34.99201	5.0559864	1759.0	1776.0	21.247707	4.312314	34.99201	5.0559864	2570	2493	2493	0.8800455	20	102	280	414	589	3241	0	121	2020-02-29_134149
45	5000	1638	771	0	73	0	1740	652	21.629517	4.310318768389623	34.99201	5.0559864	1740.0	1776.0	21.247707	4.312314	34.99201	5.0559864	2591	2518	2518	0.8597701	20	102	283	414	591	3260	0	126	2020-02-29_134150
45	5000	1632	756	0	61	0	1731	693	21.724625	4.313108760602511	34.99201	5.0559864	1731.0	1776.0	21.247707	4.312314	34.99201	5.0559864	2612	2551	2551	0.8376661	20	104	284	423	598	3269	0	127	2020-02-29_134150
46	5000	1624	743	0	63	0	1719	721	21.781008	4.341638065373281	34.99201	5.0559864	1719.0	1776.0	21.247707	4.312314	34.99201	5.0559864	2633	2570	2570	0.8248982	20	104	284	424	600	3281	0	130	2020-02-29_134151
46	5000	1619	723	0	67	0	1707	751	21.867764	4.343593237813155	34.99201	5.0559864	1707.0	1776.0	21.247707	4.312314	34.99201	5.0559864	2658	2591	2591	0.8172232	20	104	285	429	603	3293	0	133	2020-02-29_134151
46	5000	1613	707	0	68	0	1690	786	21.907278	4.345009381072318	34.99201	5.0559864	1690.0	1776.0	21.247707	4.312314	34.99201	5.0559864	2680	2612	2612	0.8065089	20	104	286	432	607	3310	0	136	2020-02-29_134152
47	5000	1610	693	0	64	0	1670	825	21.949665	4.345137340275837	34.99201	5.0559864	1670.0	1776.0	21.247707	4.312314	34.99201	5.0559864	2697	2633	2633	0.8	20	105	289	437	612	3330	0	138	2020-02-29_134152
47	5000	1605	680	0	57	0	1650	868	22.02854	4.347362744894123	34.99201	5.0559864	1650.0	1776.0	21.247707	4.312314	34.99201	5.0559864	2715	2658	2658	0.7836364	20	106	290	439	615	3350	0	140	2020-02-29_134153
47	5000	1602	662	0	56	0	1636	901	22.098494	4.364900321040799	34.99201	5.0559864	1636.0	1776.0	21.247707	4.312314	34.99201	5.0559864	2736	2680	2680	0.7720049	20	106	291	446	620	3364	0	143	2020-02-29_134153
48	5000	1595	649	0	59	0	1609	942	22.148813	4.369521061820435	36.287865	5.0559864	1609.0	1776.0	21.247707	4.312314	34.99201	5.0559864	2756	2697	2697	0.76134247	20	106	291	448	623	3391	0	146	2020-02-29_134154
48	5000	1588	638	0	59	0	1584	982	22.210821	4.356859144314119	36.287865	5.0559864	1584.0	1776.0	21.247707	4.312314	34.99201	5.0559864	2774	2715	2715	0.7613636	20	106	291	450	627	3416	0	149	2020-02-29_134154
48	5000	1584	626	0	54	0	1568	1018	22.309261	4.370392253040289	36.287865	5.0559864	1568.0	1776.0	21.247707	4.312314	34.99201	5.0559864	2790	2736	2736	0.75127554	20	106	292	452	633	3432	0	150	2020-02-29_134155
49	5000	1578	619	0	47	0	1545	1061	22.402205	4.35131813335691	36.287865	5.0559864	1545.0	1776.0	21.247707	4.312314	34.99201	5.0559864	2803	2756	2756	0.74174756	20	106	294	456	636	3455	0	150	2020-02-29_134155
49	5000	1576	601	0	49	0	1516	1106	22.460247	4.3551856252569	36.287865	5.0559864	1516.0	1776.0	21.247707	4.312314	34.99201	5.0559864	2823	2774	2774	0.7262533	20	106	296	458	638	3484	0	152	2020-02-29_134156
49	5000	1569	591	0	50	0	1485	1147	22.509209	4.375185499345887	36.287865	5.0559864	1485.0	1776.0	21.247707	4.312314	34.99201	5.0559864	2840	2790	2790	0.72121215	20	106	297	459	642	3515	0	158	2020-02-29_134156
50	5000	1559	583	0	55	0	1454	1189	22.565388	4.376288741898302	36.287865	6.145069	1454.0	1776.0	21.247707	4.312314	34.99201	5.0559864	2858	2803	2803	0.71664375	20	106	297	461	646	3546	0	160	2020-02-29_134157
50	5000	1555	571	0	51	0	1429	1230	22.584873	4.397586611468965	36.287865	6.145069	1429.0	1776.0	21.247707	4.312314	34.99201	5.0559864	2874	2823	2823	0.7179846	20	106	297	462	654	3571	0	164	2020-02-29_134158
50	5000	1550	554	0	56	0	1402	1271	22.61497	4.415864883677765	36.287865	6.145069	1402.0	1776.0	21.247707	4.312314	34.99201	5.0559864	2896	2840	2840	0.70328104	20	106	297	467	659	3598	0	167	2020-02-29_134158
51	5000	1544	546	0	52	0	1357	1330	22.68039	4.458669964687217	36.287865	6.145069	1357.0	1776.0	21.247707	4.312314	34.99201	5.0559864	2910	2858	2858	0.6853353	20	106	298	467	666	3643	0	171	2020-02-29_134159
51	5000	1541	534	0	51	0	1317	1384	22.727865	4.488856611565936	36.287865	6.145069	1317.0	1776.0	21.247707	4.312314	34.99201	5.0559864	2925	2874	2874	0.6795748	20	106	299	468	669	3683	0	173	2020-02-29_134159
51	5000	1535	529	0	40	0	1295	1427	22.763039	4.5286066171689505	36.490765	6.145069	1295.0	1776.0	21.247707	4.312314	34.99201	5.0559864	2936	2896	2896	0.66254824	20	107	300	470	673	3705	0	174	2020-02-29_134200
52	5000	1531	521	0	38	0	1266	1467	22.838585	4.541488340650739	36.490765	6.145069	1266.0	1776.0	21.247707	4.312314	34.99201	5.0559864	2948	2910	2910	0.6690363	20	107	300	472	675	3734	0	177	2020-02-29_134200
52	5000	1527	512	0	36	0	1231	1517	22.884563	4.567939337786917	36.490765	6.145069	1231.0	1776.0	21.247707	4.312314	34.99201	5.0559864	2961	2925	2925	0.661251	20	107	301	475	678	3769	0	177	2020-02-29_134201
52	5000	1524	500	0	40	0	1202	1557	22.907583	4.5818035462656255	36.490765	6.145069	1202.0	1776.0	21.247707	4.312314	34.99201	5.0559864	2976	2936	2936	0.63643926	20	107	301	477	680	3798	0	177	2020-02-29_134201
53	5000	1521	494	0	37	0	1169	1601	22.938297	4.608595546185974	36.490765	6.145069	1169.0	1776.0	21.247707	4.312314	34.99201	5.0559864	2985	2948	2948	0.6287425	20	107	301	477	682	3831	0	178	2020-02-29_134202
53	5000	1520	487	0	32	0	1134	1647	23.021309	4.594981125885199	36.490765	6.145069	1134.0	1776.0	21.247707	4.312314	34.99201	5.0559864	2993	2961	2961	0.6164021	20	107	301	479	687	3866	0	180	2020-02-29_134202
53	5000	1517	476	0	31	0	1113	1681	23.02074	4.605892611631098	36.490765	6.145069	1113.0	1776.0	21.247707	4.312314	34.99201	5.0559864	3007	2976	2976	0.61365676	20	107	302	480	689	3887	0	182	2020-02-29_134203
54	5000	1512	468	0	35	0	1082	1721	23.100891	4.61816210070137	36.490765	6.145069	1082.0	1776.0	21.247707	4.312314	34.99201	5.0559864	3020	2985	2985	0.61737525	20	107	302	482	690	3918	0	182	2020-02-29_134203
54	5000	1511	457	0	39	0	1049	1761	23.12369	4.635270134256395	36.490765	6.145069	1049.0	1776.0	21.247707	4.312314	34.99201	5.0559864	3032	2993	2993	0.600572	20	107	303	483	690	3951	0	183	2020-02-29_134204
54	5000	1508	447	0	38	0	1018	1806	23.1503	4.668878417183133	36.490765	6.145069	1018.0	1776.0	21.247707	4.312314	34.99201	5.0559864	3045	3007	3007	0.59332025	20	107	303	485	694	3982	0	183	2020-02-29_134204
55	5000	1503	440	0	37	0	1001	1835	23.097227	4.699063901815417	36.490765	6.145069	1001.0	1776.0	21.247707	4.312314	34.99201	5.0559864	3057	3020	3020	0.5994006	20	107	303	486	699	3999	0	184	2020-02-29_134204
55	5000	1500	434	0	34	0	979	1869	23.138123	4.723949876782616	36.490765	6.145069	979.0	1776.0	21.247707	4.312314	34.99201	5.0559864	3066	3032	3032	0.6016343	20	107	304	488	702	4021	0	184	2020-02-29_134205
55	5000	1491	435	0	29	0	950	1908	23.08936	4.72247975463728	36.490765	6.145069	950.0	1776.0	21.247707	4.312314	34.99201	5.0559864	3074	3045	3045	0.58947366	20	107	305	488	705	4050	0	187	2020-02-29_134205
56	5000	1488	428	0	27	0	923	1945	23.039248	4.805043971786396	36.490765	3.7608986	923.0	1776.0	21.247707	4.312314	34.99201	5.0559864	3084	3057	3057	0.5742145	20	107	305	489	707	4077	0	189	2020-02-29_134206
56	5000	1484	422	0	28	0	892	1983	23.044413	4.808542581343311	36.490765	3.7608986	892.0	1776.0	21.247707	4.312314	34.99201	5.0559864	3094	3066	3066	0.55717486	20	107	305	489	708	4108	0	191	2020-02-29_134206
56	5000	1483	408	0	35	0	863	2020	23.044836	4.838434465231582	36.490765	3.7608986	863.0	1776.0	21.247707	4.312314	34.99201	5.0559864	3109	3074	3074	0.55272305	20	107	305	490	708	4137	0	191	2020-02-29_134207
57	5000	1478	401	0	37	0	839	2049	23.067547	4.838151415747972	36.490765	3.7608986	839.0	1776.0	21.247707	4.312314	34.99201	5.0559864	3121	3084	3084	0.55542314	20	107	305	492	710	4161	0	196	2020-02-29_134207
57	5000	1474	393	0	39	0	811	2086	23.007904	4.827980607228493	36.490765	3.7608986	811.0	1776.0	21.247707	4.312314	34.99201	5.0559864	3133	3094	3094	0.55487055	20	107	305	492	713	4189	0	197	2020-02-29_134208
57	5000	1471	389	0	31	0	792	2120	23.015556	4.833675613560946	36.490765	3.7608986	792.0	1776.0	21.247707	4.312314	34.99201	5.0559864	3140	3109	3109	0.5694444	20	107	305	492	717	4208	0	197	2020-02-29_134208
58	5000	1470	383	0	26	0	764	2155	23.04583	4.863357531091019	36.490765	3.7608986	764.0	1776.0	21.247707	4.312314	34.99201	5.0559864	3147	3121	3121	0.57591623	20	107	305	493	720	4236	0	202	2020-02-29_134208
58	5000	1461	380	0	26	0	745	2184	22.956991	4.879605392073075	36.490765	3.7608986	745.0	1776.0	21.247707	4.312314	34.99201	5.0559864	3159	3133	3133	0.54362416	20	107	305	494	722	4255	0	204	2020-02-29_134209
58	5000	1457	368	0	35	0	725	2207	22.933119	4.903895888500683	36.490765	3.7608986	725.0	1776.0	21.247707	4.312314	34.99201	5.0559864	3175	3140	3140	0.5503448	20	107	305	494	723	4275	0	208	2020-02-29_134209
59	5000	1452	364	0	37	0	706	2232	22.88016	4.92054134647134	36.490765	3.7608986	706.0	1776.0	21.247707	4.312314	34.99201	5.0559864	3184	3147	3147	0.5339943	20	107	306	495	725	4294	0	209	2020-02-29_134210
59	5000	1446	362	0	33	0	701	2249	22.82231	4.935249298508408	36.490765	3.7608986	701.0	1776.0	21.247707	4.312314	34.99201	5.0559864	3192	3159	3159	0.5278174	20	108	306	496	729	4299	0	209	2020-02-29_134210
59	5000	1440	363	0	22	0	688	2273	22.813581	4.924324903353167	36.490765	3.7608986	688.0	1776.0	21.247707	4.312314	34.99201	5.0559864	3197	3175	3175	0.5232558	20	108	306	500	733	4312	0	214	2020-02-29_134211
60	5000	1435	354	0	27	0	671	2299	22.811335	4.8916677515049285	36.490765	3.7608986	671.0	1776.0	21.247707	4.312314	34.99201	5.0559864	3211	3184	3184	0.53800297	20	108	307	500	735	4329	0	214	2020-02-29_134211
60	5000	1433	350	0	25	0	656	2320	22.83053	4.9298381993977465	36.490765	3.7608986	656.0	1776.0	21.247707	4.312314	34.99201	5.0559864	3217	3192	3192	0.54420733	20	108	308	503	736	4344	0	216	2020-02-29_134211
60	5000	1432	339	0	32	0	637	2344	22.81805	4.983660894917244	36.490765	3.7608986	637.0	1776.0	21.247707	4.312314	34.99201	5.0559864	3229	3197	3197	0.5510204	20	108	308	503	737	4363	0	216	2020-02-29_134212
61	5000	1431	329	0	29	0	622	2373	22.851158	5.054251084509806	36.490765	3.7608986	622.0	1776.0	21.247707	4.312314	34.99201	5.0559864	3240	3211	3211	0.5659164	20	108	308	503	739	4378	0	216	2020-02-29_134212
61	5000	1429	319	0	35	0	604	2395	22.866936	5.032148387619301	36.490765	3.7608986	604.0	1776.0	21.247707	4.312314	34.99201	5.0559864	3252	3217	3217	0.56953645	20	108	308	504	740	4396	0	218	2020-02-29_134213
61	5000	1428	308	0	35	0	591	2418	22.791891	5.059570406744594	36.490765	3.7608986	591.0	1776.0	21.247707	4.312314	34.99201	5.0559864	3264	3229	3229	0.59052455	20	108	308	506	744	4409	0	220	2020-02-29_134213
62	5000	1425	304	0	31	0	576	2444	22.8042	5.068486382982353	36.490765	3.7608986	576.0	1776.0	21.247707	4.312314	34.99201	5.0559864	3271	3240	3240	0.6041667	20	108	308	506	746	4424	0	220	2020-02-29_134213
62	5000	1423	301	0	24	0	566	2466	22.760317	5.0644868319236	36.490765	3.7608986	566.0	1776.0	21.247707	4.312314	34.99201	5.0559864	3276	3252	3252	0.60777384	20	108	308	507	748	4434	0	220	2020-02-29_134214
62	5000	1423	292	0	21	0	563	2479	22.775005	5.102015242999076	38.21068	3.7608986	563.0	1776.0	21.247707	4.312314	34.99201	5.0559864	3285	3264	3264	0.60923624	20	108	308	509	751	4437	0	222	2020-02-29_134214
63	5000	1422	287	0	20	0	551	2498	22.696863	5.14520467812599	38.21068	3.7608986	551.0	1776.0	21.247707	4.312314	34.99201	5.0559864	3291	3271	3271	0.6315789	20	108	308	511	752	4449	0	222	2020-02-29_134214
63	5000	1420	281	0	23	0	537	2517	22.75201	5.147531432564852	38.21068	3.7608986	537.0	1776.0	21.247707	4.312314	34.99201	5.0559864	3299	3276	3276	0.6238361	20	108	308	511	752	4463	0	222	2020-02-29_134215
63	5000	1416	279	0	20	0	528	2533	22.737087	5.12594837625014	38.21068	3.7608986	528.0	1776.0	21.247707	4.312314	34.99201	5.0559864	3305	3285	3285	0.62310606	20	108	308	512	754	4472	0	224	2020-02-29_134215
64	5000	1412	276	0	21	0	513	2552	22.776525	5.178397591966399	38.21068	3.7608986	513.0	1776.0	21.247707	4.312314	34.99201	5.0559864	3312	3291	3291	0.61988306	20	108	308	512	756	4487	0	226	2020-02-29_134216
64	5000	1408	272	0	21	0	505	2567	22.756308	5.221128367221204	38.21068	3.7608986	505.0	1776.0	21.247707	4.312314	34.99201	5.0559864	3320	3299	3299	0.62574255	20	108	308	512	759	4495	0	227	2020-02-29_134216
64	5000	1405	268	0	22	0	490	2587	22.769518	5.265008273358198	38.21068	3.7608986	490.0	1776.0	21.247707	4.312314	34.99201	5.0559864	3327	3305	3305	0.63469386	20	108	308	512	761	4510	0	228	2020-02-29_134216
65	5000	1403	263	0	22	0	483	2600	22.737986	5.28914021332078	38.21068	3.7608986	483.0	1776.0	21.247707	4.312314	34.99201	5.0559864	3334	3312	3312	0.63975155	20	108	308	513	763	4517	0	229	2020-02-29_134217
65	5000	1400	258	0	22	0	473	2617	22.771812	5.300808056824719	38.21068	3.7608986	473.0	1776.0	21.247707	4.312314	34.99201	5.0559864	3342	3320	3320	0.653277	20	108	308	513	767	4527	0	230	2020-02-29_134217
65	5000	1396	259	0	18	0	468	2629	22.727642	5.280213022847695	38.21068	3.7608986	468.0	1776.0	21.247707	4.312314	34.99201	5.0559864	3345	3327	3327	0.6581197	20	108	308	513	768	4532	0	230	2020-02-29_134217
66	5000	1392	258	0	16	0	460	2642	22.558119	5.286541336485336	38.21068	3.7608986	460.0	1776.0	21.247707	4.312314	34.99201	5.0559864	3350	3334	3334	0.66086954	20	108	308	513	769	4540	0	232	2020-02-29_134218
66	5000	1389	252	0	17	0	456	2654	22.463839	5.251561795398922	38.21068	3.7608986	456.0	1776.0	21.247707	4.312314	34.99201	5.0559864	3359	3342	3342	0.67105263	20	108	308	513	770	4544	0	232	2020-02-29_134218
66	5000	1388	248	0	19	0	437	2676	22.436228	5.269982773175395	38.21068	3.7608986	437.0	1776.0	21.247707	4.312314	34.99201	5.0559864	3364	3345	3345	0.6590389	20	108	308	513	772	4563	0	232	2020-02-29_134218
67	5000	1387	247	0	16	0	427	2691	22.401943	5.232234870328477	38.21068	3.7608986	427.0	1776.0	21.247707	4.312314	34.99201	5.0559864	3366	3350	3350	0.6651054	20	108	308	513	772	4573	0	232	2020-02-29_134219
67	5000	1386	238	0	17	0	415	2712	22.412832	5.163598020963166	38.21068	3.7608986	415.0	1776.0	21.247707	4.312314	34.99201	5.0559864	3376	3359	3359	0.6457831	20	108	308	514	773	4585	0	232	2020-02-29_134219
67	5000	1385	235	0	16	0	408	2723	22.339594	5.168809241401642	38.21068	3.7608986	408.0	1776.0	21.247707	4.312314	34.99201	5.0559864	3380	3364	3364	0.6495098	20	108	308	514	773	4592	0	233	2020-02-29_134219
68	5000	1382	232	0	20	0	403	2730	22.31989	5.167268389866646	38.21068	3.7608986	403.0	1776.0	21.247707	4.312314	34.99201	5.0559864	3386	3366	3366	0.6426799	20	108	308	514	773	4597	0	233	2020-02-29_134220
68	5000	1380	227	0	17	0	398	2743	22.249737	5.185481218687457	38.21068	3.7608986	398.0	1776.0	21.247707	4.312314	34.99201	5.0559864	3393	3376	3376	0.6407035	20	108	308	514	774	4602	0	235	2020-02-29_134220
68	5000	1378	226	0	16	0	389	2755	22.27158	5.23697481640509	38.21068	3.7608986	389.0	1776.0	21.247707	4.312314	34.99201	5.0559864	3396	3380	3380	0.622108	20	108	308	515	774	4611	0	236	2020-02-29_134220
69	5000	1377	220	0	17	0	390	2760	22.220133	5.205320336179715	38.21068	3.7608986	390.0	1776.0	21.247707	4.312314	34.99201	5.0559864	3403	3386	3386	0.62051284	20	108	308	515	774	4610	0	236	2020-02-29_134221
69	5000	1375	218	0	14	0	384	2772	22.224997	5.165233762017376	38.21068	3.7608986	384.0	1776.0	21.247707	4.312314	34.99201	5.0559864	3407	3393	3393	0.6276042	20	108	308	515	776	4616	0	237	2020-02-29_134221
69	5000	1374	216	0	14	0	377	2781	22.27294	5.08857398541852	38.21068	8.154327	377.0	1776.0	21.247707	4.312314	34.99201	5.0559864	3410	3396	3396	0.6259947	20	108	308	515	776	4623	0	238	2020-02-29_134221
70	5000	1370	215	0	12	0	370	2795	22.225086	5.083522522120872	38.21068	8.154327	370.0	1776.0	21.247707	4.312314	34.99201	5.0559864	3415	3403	3403	0.6243243	20	108	308	515	776	4630	0	238	2020-02-29_134222
70	5000	1368	217	0	8	0	364	2804	22.229057	5.139783239581017	38.21068	8.154327	364.0	1776.0	21.247707	4.312314	34.99201	5.0559864	3415	3407	3407	0.6291209	20	108	308	516	777	4636	0	239	2020-02-29_134222
70	5000	1364	218	0	8	0	357	2814	22.25377	5.090674659669442	38.21068	8.154327	357.0	1776.0	21.247707	4.312314	34.99201	5.0559864	3418	3410	3410	0.6386555	20	108	308	516	777	4643	0	239	2020-02-29_134222
71	5000	1364	212	0	9	0	341	2833	22.27964	5.055466463657051	38.21068	8.154327	341.0	1776.0	21.247707	4.312314	34.99201	5.0559864	3424	3415	3415	0.627566	20	108	308	516	778	4659	0	241	2020-02-29_134223
71	5000	1363	209	0	13	0	332	2842	22.261002	5.100364088638175	38.21068	8.154327	332.0	1776.0	21.247707	4.312314	34.99201	5.0559864	3428	3415	3415	0.63554215	20	108	308	516	778	4668	0	241	2020-02-29_134223
71	5000	1359	207	0	16	0	326	2851	22.268375	5.140319444103329	38.21068	8.154327	326.0	1776.0	21.247707	4.312314	34.99201	5.0559864	3434	3418	3418	0.6411043	20	108	308	516	778	4674	0	241	2020-02-29_134223
72	5000	1359	202	0	15	0	319	2864	22.363285	5.088236065228614	38.21068	8.154327	319.0	1776.0	21.247707	4.312314	34.99201	5.0559864	3439	3424	3424	0.64576805	20	108	308	516	778	4681	0	241	2020-02-29_134224
72	5000	1355	202	0	15	0	314	2873	22.340569	5.08189144426021	38.21068	8.154327	314.0	1776.0	21.247707	4.312314	34.99201	5.0559864	3443	3428	3428	0.64649683	20	108	308	516	778	4686	0	241	2020-02-29_134224
72	5000	1350	207	0	9	0	304	2888	22.229355	5.130780193645778	38.21068	8.154327	304.0	1776.0	21.247707	4.312314	34.99201	5.0559864	3443	3434	3434	0.63486844	20	108	308	516	778	4696	0	242	2020-02-29_134224
73	5000	1348	205	0	8	0	303	2894	22.26642	5.133516632044218	38.21068	8.154327	303.0	1776.0	21.247707	4.312314	34.99201	5.0559864	3447	3439	3439	0.64026403	20	108	308	516	779	4697	0	242	2020-02-29_134224
73	5000	1347	201	0	9	0	295	2906	22.310745	5.075798182366036	38.21068	8.154327	295.0	1776.0	21.247707	4.312314	34.99201	5.0559864	3452	3443	3443	0.6474576	20	108	308	516	780	4705	0	242	2020-02-29_134225
73	5000	1346	202	0	9	0	287	2913	22.309027	5.068349966874698	38.21068	8.154327	287.0	1776.0	21.247707	4.312314	34.99201	5.0559864	3452	3443	3443	0.6445993	20	108	308	516	780	4713	0	243	2020-02-29_134225
74	5000	1346	199	0	8	0	281	2922	22.333073	4.992819780357674	38.21068	8.154327	281.0	1776.0	21.247707	4.312314	34.99201	5.0559864	3455	3447	3447	0.65124553	20	108	308	516	781	4719	0	244	2020-02-29_134225
74	5000	1341	198	0	9	0	275	2932	22.371906	5.008208213085318	38.21068	8.154327	275.0	1776.0	21.247707	4.312314	34.99201	5.0559864	3461	3452	3452	0.64	20	108	308	516	781	4725	0	245	2020-02-29_134226
74	5000	1339	196	0	13	0	259	2947	22.378391	4.972828660539689	38.21068	8.154327	259.0	1776.0	21.247707	4.312314	34.99201	5.0559864	3465	3452	3452	0.64478767	20	108	308	516	781	4741	0	246	2020-02-29_134226
75	5000	1338	195	0	12	0	253	2956	22.4641	5.013239117778681	38.21068	8.154327	253.0	1776.0	21.247707	4.312314	34.99201	5.0559864	3467	3455	3455	0.62450594	20	108	308	516	782	4747	0	246	2020-02-29_134226
75	5000	1337	188	0	14	0	251	2964	22.454876	5.056225691502329	38.21068	8.154327	251.0	1776.0	21.247707	4.312314	34.99201	5.0559864	3475	3461	3461	0.61752987	20	108	308	516	783	4749	0	246	2020-02-29_134227
75	5000	1334	186	0	15	0	251	2968	22.467743	5.08301728730505	38.21068	8.154327	251.0	1776.0	21.247707	4.312314	34.99201	5.0559864	3480	3465	3465	0.625498	20	108	308	516	783	4749	0	246	2020-02-29_134227
76	5000	1333	182	0	18	0	240	2980	22.48835	5.027099793153331	38.21068	8.154327	240.0	1776.0	21.247707	4.312314	34.99201	5.0559864	3485	3467	3467	0.6166667	20	108	308	516	783	4760	0	247	2020-02-29_134227
76	5000	1333	175	0	17	0	240	2988	22.508446	4.920574876337872	38.21068	8.154327	240.0	1776.0	21.247707	4.312314	34.99201	5.0559864	3492	3475	3475	0.62083334	20	108	308	516	784	4760	0	247	2020-02-29_134227
76	5000	1331	173	0	16	0	238	2994	22.539618	4.984934234338374	38.21068	8.154327	238.0	1776.0	21.247707	4.312314	34.99201	5.0559864	3496	3480	3480	0.6092437	20	108	308	516	784	4762	0	248	2020-02-29_134228
77	5000	1329	171	0	15	0	232	3005	22.478477	4.967790810952272	36.66788	8.154327	232.0	1776.0	21.247707	4.312314	34.99201	5.0559864	3500	3485	3485	0.6163793	20	108	308	516	784	4768	0	248	2020-02-29_134228
77	5000	1329	168	0	11	0	234	3010	22.573782	4.972545014221292	37.202026	8.824902	234.0	1776.0	21.247707	4.312314	34.99201	5.0559864	3503	3492	3492	0.6282051	20	108	308	516	784	4766	0	248	2020-02-29_134228
77	5000	1329	165	0	10	0	227	3019	22.517454	4.9214432784368345	37.202026	8.824902	227.0	1776.0	21.247707	4.312314	34.99201	5.0559864	3506	3496	3496	0.6167401	20	108	308	516	785	4773	0	250	2020-02-29_134228
78	5000	1329	162	0	9	0	228	3021	22.467623	4.943332751928507	37.202026	8.824902	228.0	1776.0	21.247707	4.312314	34.99201	5.0559864	3509	3500	3500	0.6184211	20	108	308	516	785	4772	0	251	2020-02-29_134229
78	5000	1328	161	0	8	0	227	3025	22.435036	4.936830499383047	37.202026	8.824902	227.0	1776.0	21.247707	4.312314	34.99201	5.0559864	3511	3503	3503	0.62114537	20	108	308	516	785	4773	0	251	2020-02-29_134229
78	5000	1327	158	0	9	0	224	3031	22.270498	4.906513571493112	37.202026	8.824902	224.0	1776.0	21.247707	4.312314	34.99201	5.0559864	3515	3506	3506	0.62053573	20	108	308	516	785	4776	0	251	2020-02-29_134229
79	5000	1325	158	0	8	0	218	3040	22.373964	4.727068509845964	37.202026	10.382217	218.0	1776.0	21.247707	4.312314	34.99201	5.0559864	3517	3509	3509	0.61009175	20	108	308	516	786	4782	0	251	2020-02-29_134230
79	5000	1324	157	0	8	0	212	3048	22.28262	4.681746754181401	37.202026	10.382217	212.0	1776.0	21.247707	4.312314	34.99201	5.0559864	3519	3511	3511	0.5801887	20	108	308	516	786	4788	0	251	2020-02-29_134230
79	5000	1322	155	0	8	0	209	3054	22.225094	4.704031112425282	37.202026	10.382217	209.0	1776.0	21.247707	4.312314	34.99201	5.0559864	3523	3515	3515	0.5933014	20	108	308	516	786	4791	0	252	2020-02-29_134230
80	5000	1319	155	0	9	0	199	3065	22.268578	4.714035205047658	37.202026	10.382217	199.0	1776.0	21.247707	4.312314	34.99201	5.0559864	3526	3517	3517	0.5728643	20	108	308	516	786	4801	0	253	2020-02-29_134230
80	5000	1319	151	0	11	0	189	3076	22.264462	4.713320608558006	37.202026	10.382217	189.0	1776.0	21.247707	4.312314	34.99201	5.0559864	3530	3519	3519	0.5873016	20	108	308	516	786	4811	0	254	2020-02-29_134231
80	5000	1316	151	0	10	0	184	3084	22.238245	4.747855053521846	37.202026	10.382217	184.0	1776.0	21.247707	4.312314	34.99201	5.0559864	3533	3523	3523	0.57608694	20	108	308	516	788	4816	0	255	2020-02-29_134231
81	5000	1315	152	0	7	0	182	3088	22.344084	4.787942428663414	37.202026	10.382217	182.0	1776.0	21.247707	4.312314	34.99201	5.0559864	3533	3526	3526	0.5879121	20	108	308	516	788	4818	0	256	2020-02-29_134231
81	5000	1315	145	0	10	0	180	3093	22.35948	4.785489664723638	37.202026	10.382217	180.0	1776.0	21.247707	4.312314	34.99201	5.0559864	3540	3530	3530	0.6166667	20	108	308	516	788	4820	0	257	2020-02-29_134231
81	5000	1310	146	0	11	0	176	3100	22.387718	4.8419745359952655	37.202026	10.382217	176.0	1776.0	21.247707	4.312314	34.99201	5.0559864	3544	3533	3533	0.6136364	20	108	308	516	788	4824	0	257	2020-02-29_134232
82	5000	1310	142	0	15	0	167	3109	22.443087	4.82862708187841	37.202026	10.382217	167.0	1776.0	21.247707	4.312314	34.99201	5.0559864	3548	3533	3533	0.6347305	20	108	308	516	788	4833	0	257	2020-02-29_134232
82	5000	1309	142	0	9	0	171	3112	22.506235	4.774666236277326	37.202026	10.382217	171.0	1776.0	21.247707	4.312314	34.99201	5.0559864	3549	3540	3540	0.64912283	20	108	308	516	789	4829	0	257	2020-02-29_134232
82	5000	1308	138	0	10	0	169	3118	22.53326	4.726992248670833	37.202026	10.382217	169.0	1776.0	21.247707	4.312314	34.99201	5.0559864	3554	3544	3544	0.6627219	20	108	308	516	789	4831	0	257	2020-02-29_134232
83	5000	1308	134	0	10	0	168	3123	22.472155	4.719955795533682	37.202026	10.382217	168.0	1776.0	21.247707	4.312314	34.99201	5.0559864	3558	3548	3548	0.67261904	20	108	308	516	789	4832	0	257	2020-02-29_134233
83	5000	1306	135	0	10	0	160	3132	22.545137	4.803345134507947	37.202026	10.382217	160.0	1776.0	21.247707	4.312314	34.99201	5.0559864	3559	3549	3549	0.675	20	108	308	516	789	4840	0	257	2020-02-29_134233
83	5000	1305	133	0	8	0	161	3136	22.58704	4.763558962376462	37.202026	10.382217	161.0	1776.0	21.247707	4.312314	34.99201	5.0559864	3562	3554	3554	0.6583851	20	108	308	516	789	4839	0	257	2020-02-29_134233
84	5000	1303	132	0	7	0	162	3139	22.718227	4.711386486818273	37.202026	10.382217	162.0	1776.0	21.247707	4.312314	34.99201	5.0559864	3565	3558	3558	0.654321	20	108	308	516	790	4838	0	257	2020-02-29_134233
84	5000	1303	129	0	9	0	160	3142	22.820286	4.652686477195528	37.202026	10.382217	160.0	1776.0	21.247707	4.312314	34.99201	5.0559864	3568	3559	3559	0.65625	20	108	308	516	790	4840	0	257	2020-02-29_134234
84	5000	1302	125	0	11	0	160	3144	22.756813	4.703175896150583	37.202026	10.382217	160.0	1776.0	21.247707	4.312314	34.99201	5.0559864	3573	3562	3562	0.65625	20	108	308	516	790	4840	0	258	2020-02-29_134234
85	5000	1301	123	0	11	0	160	3147	22.683842	4.72319296539217	37.202026	10.382217	160.0	1776.0	21.247707	4.312314	34.99201	5.0559864	3576	3565	3565	0.65625	20	108	308	516	790	4840	0	258	2020-02-29_134234
85	5000	1300	124	0	8	0	158	3151	22.615685	4.654804594238826	37.202026	10.382217	158.0	1776.0	21.247707	4.312314	34.99201	5.0559864	3576	3568	3568	0.664557	20	108	308	516	790	4842	0	259	2020-02-29_134234
85	5000	1299	120	0	8	0	160	3154	22.631657	4.603571558447854	37.202026	10.382217	160.0	1776.0	21.247707	4.312314	34.99201	5.0559864	3581	3573	3573	0.65	20	108	308	516	790	4840	0	259	2020-02-29_134235
86	5000	1297	120	0	7	0	160	3157	22.707516	4.6307782343429125	37.202026	10.382217	160.0	1776.0	21.247707	4.312314	34.99201	5.0559864	3583	3576	3576	0.64375	20	108	308	516	790	4840	0	259	2020-02-29_134235
86	5000	1296	119	0	9	0	158	3159	22.751225	4.640534782174916	37.202026	10.382217	158.0	1776.0	21.247707	4.312314	34.99201	5.0559864	3585	3576	3576	0.6455696	20	108	308	516	790	4842	0	259	2020-02-29_134235
86	5000	1295	117	0	7	0	160	3162	22.805845	4.604442582414399	37.202026	10.382217	160.0	1776.0	21.247707	4.312314	34.99201	5.0559864	3588	3581	3581	0.65625	20	108	308	516	791	4840	0	259	2020-02-29_134235
87	5000	1294	113	0	10	0	159	3165	22.717756	4.657437371545972	37.202026	10.382217	159.0	1776.0	21.247707	4.312314	34.99201	5.0559864	3593	3583	3583	0.6603774	20	108	308	516	791	4841	0	259	2020-02-29_134235
87	5000	1293	112	0	10	0	157	3169	22.712439	4.665483983355874	37.202026	10.382217	157.0	1776.0	21.247707	4.312314	34.99201	5.0559864	3595	3585	3585	0.6624204	20	108	308	516	791	4843	0	259	2020-02-29_134236
87	5000	1293	108	0	11	0	154	3175	22.703012	4.682438470097083	37.202026	10.382217	154.0	1776.0	21.247707	4.312314	34.99201	5.0559864	3599	3588	3588	0.66883117	20	108	308	516	791	4846	0	259	2020-02-29_134236
88	5000	1293	108	0	6	0	158	3175	22.747557	4.764828674822951	37.202026	10.382217	158.0	1776.0	21.247707	4.312314	34.99201	5.0559864	3599	3593	3593	0.65822786	20	108	308	516	791	4842	0	260	2020-02-29_134236
88	5000	1292	106	0	7	0	155	3180	22.78598	4.785763473908656	37.202026	10.382217	155.0	1776.0	21.247707	4.312314	34.99201	5.0559864	3602	3595	3595	0.6451613	20	108	308	516	792	4845	0	260	2020-02-29_134236
88	5000	1290	106	0	5	0	156	3182	22.752638	4.84112379189806	37.202026	10.382217	156.0	1776.0	21.247707	4.312314	34.99201	5.0559864	3604	3599	3599	0.63461536	20	108	308	516	792	4844	0	261	2020-02-29_134237
89	5000	1289	103	0	9	0	148	3189	22.820715	4.841979459987659	37.202026	10.382217	148.0	1776.0	21.247707	4.312314	34.99201	5.0559864	3608	3599	3599	0.6351351	20	108	308	516	792	4852	0	262	2020-02-29_134237
89	5000	1288	101	0	9	0	149	3191	22.75861	4.849465818581046	37.202026	10.382217	149.0	1776.0	21.247707	4.312314	34.99201	5.0559864	3611	3602	3602	0.6510067	20	108	308	516	792	4851	0	262	2020-02-29_134237
89	5000	1288	99	0	9	0	145	3196	22.626768	4.813742341040673	37.202026	10.382217	145.0	1776.0	21.247707	4.312314	34.99201	5.0559864	3613	3604	3604	0.63448274	20	108	308	516	792	4855	0	263	2020-02-29_134237
90	5000	1288	96	0	8	0	144	3201	22.684227	4.794859422327501	37.202026	10.382217	144.0	1776.0	21.247707	4.312314	34.99201	5.0559864	3616	3608	3608	0.625	20	108	308	516	792	4856	0	263	2020-02-29_134238
90	5000	1287	96	0	6	0	146	3202	22.68927	4.767569323527312	37.202026	10.382217	146.0	1776.0	21.247707	4.312314	34.99201	5.0559864	3617	3611	3611	0.6164383	20	108	308	516	792	4854	0	263	2020-02-29_134238
90	5000	1286	94	0	7	0	143	3207	22.620287	4.693459143433455	37.202026	10.382217	143.0	1776.0	21.247707	4.312314	34.99201	5.0559864	3620	3613	3613	0.6293706	20	108	308	516	792	4857	0	263	2020-02-29_134238
91	5000	1285	92	0	7	0	144	3209	22.663155	4.7342728707657065	37.202026	10.382217	144.0	1776.0	21.247707	4.312314	34.99201	5.0559864	3623	3616	3616	0.6527778	20	108	308	516	792	4856	0	263	2020-02-29_134238
91	5000	1283	92	0	8	0	138	3215	22.58999	4.634316211618234	36.644714	10.382217	138.0	1776.0	21.247707	4.312314	34.99201	5.0559864	3625	3617	3617	0.6594203	20	108	308	516	792	4862	0	264	2020-02-29_134238
91	5000	1282	89	0	9	0	137	3218	22.53176	4.6118271334328	36.644714	10.382217	137.0	1776.0	21.247707	4.312314	34.99201	5.0559864	3629	3620	3620	0.649635	20	108	308	516	792	4863	0	265	2020-02-29_134239
92	5000	1281	87	0	9	0	137	3221	22.738224	4.695386025968613	36.644714	10.382217	137.0	1776.0	21.247707	4.312314	34.99201	5.0559864	3632	3623	3623	0.6569343	20	108	308	516	792	4863	0	265	2020-02-29_134239
92	5000	1280	86	0	9	0	129	3231	22.80542	4.735531102397845	36.644714	10.382217	129.0	1776.0	21.247707	4.312314	34.99201	5.0559864	3634	3625	3625	0.627907	20	108	308	516	792	4871	0	265	2020-02-29_134239
92	5000	1280	85	0	6	0	132	3232	22.772049	4.756341215003402	36.644714	10.382217	132.0	1776.0	21.247707	4.312314	34.99201	5.0559864	3635	3629	3629	0.6212121	20	108	308	516	792	4868	0	265	2020-02-29_134239
93	5000	1278	85	0	5	0	129	3237	22.597761	4.780000411157311	36.644714	10.382217	129.0	1776.0	21.247707	4.312314	34.99201	5.0559864	3637	3632	3632	0.62015504	20	108	308	516	792	4871	0	266	2020-02-29_134240
93	5000	1278	81	0	7	0	126	3242	22.574806	4.853277864523465	36.644714	10.382217	126.0	1776.0	21.247707	4.312314	34.99201	5.0559864	3641	3634	3634	0.61904764	20	108	308	516	792	4874	0	266	2020-02-29_134240
93	5000	1278	80	0	7	0	120	3249	22.576576	5.029649562876304	36.644714	10.382217	120.0	1776.0	21.247707	4.312314	34.99201	5.0559864	3642	3635	3635	0.625	20	108	308	516	792	4880	0	266	2020-02-29_134240
94	5000	1278	77	0	8	0	117	3254	22.512724	4.902464943409826	32.63332	10.382217	117.0	1776.0	21.247707	4.312314	34.99201	5.0559864	3645	3637	3637	0.63247865	20	108	308	516	792	4883	0	266	2020-02-29_134240
94	5000	1276	78	0	5	0	119	3255	22.581398	4.834056975464916	32.63332	10.382217	119.0	1776.0	21.247707	4.312314	34.99201	5.0559864	3646	3641	3641	0.6302521	20	108	308	516	792	4881	0	267	2020-02-29_134240
94	5000	1276	77	0	5	0	115	3260	22.65494	4.7086086811584025	32.63332	11.902397	115.0	1776.0	21.247707	4.312314	34.99201	5.0559864	3647	3642	3642	0.62608695	20	108	308	516	792	4885	0	267	2020-02-29_134241
95	5000	1276	74	0	5	0	117	3261	22.64566	4.688856411821927	32.63332	11.902397	117.0	1776.0	21.247707	4.312314	34.99201	5.0559864	3650	3645	3645	0.60683763	20	108	308	516	792	4883	0	267	2020-02-29_134241
95	5000	1273	75	0	6	0	117	3262	22.590483	4.731951505591486	32.63332	11.902397	117.0	1776.0	21.247707	4.312314	34.99201	5.0559864	3652	3646	3646	0.61538464	20	108	308	516	792	4883	0	267	2020-02-29_134241
95	5000	1272	74	0	7	0	114	3266	22.531982	4.806047547916782	32.63332	10.779839	114.0	1776.0	21.247707	4.312314	34.99201	5.0559864	3654	3647	3647	0.61403507	20	108	308	516	792	4886	0	267	2020-02-29_134241
96	5000	1271	74	0	5	0	115	3268	22.659918	4.956560646125568	36.42255	10.779839	115.0	1776.0	21.247707	4.312314	34.99201	5.0559864	3655	3650	3650	0.6086956	20	108	308	516	792	4885	0	267	2020-02-29_134241
96	5000	1270	70	0	8	0	115	3270	22.665522	4.951668799027624	36.42255	10.779839	115.0	1776.0	21.247707	4.312314	34.99201	5.0559864	3660	3652	3652	0.6	20	108	308	516	792	4885	0	267	2020-02-29_134242
96	5000	1270	67	0	9	0	111	3275	22.59153	4.988084901247738	36.42255	10.779839	111.0	1776.0	21.247707	4.312314	34.99201	5.0559864	3663	3654	3654	0.6396396	20	108	308	516	792	4889	0	268	2020-02-29_134242
97	5000	1270	67	0	8	0	112	3275	22.597013	4.965903948564368	36.42255	10.779839	112.0	1776.0	21.247707	4.312314	34.99201	5.0559864	3663	3655	3655	0.64285713	20	108	308	516	792	4888	0	268	2020-02-29_134242
97	5000	1270	65	0	5	0	111	3281	22.610247	5.10530137923821	36.42255	10.779839	111.0	1776.0	21.247707	4.312314	34.99201	5.0559864	3665	3660	3660	0.6216216	20	108	308	516	792	4889	0	268	2020-02-29_134242
97	5000	1270	63	0	4	0	109	3286	22.281342	5.155722111353748	36.42255	10.779839	109.0	1776.0	21.247707	4.312314	34.99201	5.0559864	3667	3663	3663	0.6055046	20	108	308	516	792	4891	0	268	2020-02-29_134243
98	5000	1270	62	0	5	0	107	3288	22.235098	5.192182518735385	36.42255	10.779839	107.0	1776.0	21.247707	4.312314	34.99201	5.0559864	3668	3663	3663	0.5981308	20	108	308	516	792	4893	0	268	2020-02-29_134243
98	5000	1269	60	0	6	0	108	3289	22.27581	5.188702179741924	36.42255	10.779839	108.0	1776.0	21.247707	4.312314	34.99201	5.0559864	3671	3665	3665	0.5925926	20	108	308	516	792	4892	0	268	2020-02-29_134243
98	5000	1268	60	0	5	0	108	3291	22.318495	5.140658207470156	36.42255	10.779839	108.0	1776.0	21.247707	4.312314	34.99201	5.0559864	3672	3667	3667	0.5925926	20	108	308	516	792	4892	0	268	2020-02-29_134243
99	5000	1267	61	0	4	0	106	3294	22.155031	5.201791403384155	36.42255	10.779839	106.0	1776.0	21.247707	4.312314	34.99201	5.0559864	3672	3668	3668	0.5566038	20	108	308	516	792	4894	0	268	2020-02-29_134243
99	5000	1266	60	0	3	0	108	3295	22.07643	5.231673451630194	36.42255	10.779839	108.0	1776.0	21.247707	4.312314	34.99201	5.0559864	3674	3671	3671	0.5462963	20	108	308	516	792	4892	0	268	2020-02-29_134244
99	5000	1264	60	0	4	0	102	3301	22.207771	5.133469445211676	36.42255	10.779839	102.0	1776.0	21.247707	4.312314	34.99201	5.0559864	3676	3672	3672	0.54901963	20	108	308	516	792	4898	0	269	2020-02-29_134244
100	5000	1264	59	0	5	0	100	3303	22.177446	5.180422079203699	36.42255	10.779839	100.0	1776.0	21.247707	4.312314	34.99201	5.0559864	3677	3672	3672	0.54	20	108	308	516	792	4900	0	269	2020-02-29_134244
100	5000	1263	59	0	4	0	100	3305	22.143278	5.203095307136559	36.42255	10.779839	100.0	1776.0	21.247707	4.312314	34.99201	5.0559864	3678	3674	3674	0.52	20	108	308	516	792	4900	0	269	2020-02-29_134244
100	5000	1263	56	0	5	0	99	3308	22.051949	5.1948289689225975	36.42255	10.779839	99.0	1776.0	21.247707	4.312314	34.99201	5.0559864	3681	3676	3676	0.5252525	20	108	308	516	792	4901	0	269	2020-02-29_134244
101	5000	1262	57	0	4	0	99	3309	22.125515	5.192712577835945	36.42255	10.779839	99.0	1776.0	21.247707	4.312314	34.99201	5.0559864	3681	3677	3677	0.54545456	20	108	308	516	792	4901	0	269	2020-02-29_134245
101	5000	1262	56	0	4	0	99	3309	22.058826	5.1755218095353985	36.42255	10.779839	99.0	1776.0	21.247707	4.312314	34.99201	5.0559864	3682	3678	3678	0.54545456	20	108	308	516	792	4901	0	270	2020-02-29_134245
101	5000	1262	55	0	2	0	102	3309	22.109781	5.194786928596832	36.42255	10.779839	102.0	1776.0	21.247707	4.312314	34.99201	5.0559864	3683	3681	3681	0.5588235	20	108	308	516	792	4898	0	270	2020-02-29_134245
102	5000	1261	54	0	4	0	98	3313	21.988508	5.13319188868529	36.42255	10.779839	98.0	1776.0	21.247707	4.312314	34.99201	5.0559864	3685	3681	3681	0.5510204	20	108	308	516	792	4902	0	270	2020-02-29_134245
102	5000	1259	56	0	3	0	98	3314	22.0324	5.157364603429737	36.42255	10.779839	98.0	1776.0	21.247707	4.312314	34.99201	5.0559864	3685	3682	3682	0.5408163	20	108	308	516	792	4902	0	270	2020-02-29_134245
102	5000	1258	55	0	4	0	95	3318	22.13493	5.189862552064955	36.42255	10.779839	95.0	1776.0	21.247707	4.312314	34.99201	5.0559864	3687	3683	3683	0.55789477	20	108	308	516	792	4905	0	270	2020-02-29_134246
103	5000	1258	54	0	3	0	93	3321	22.186272	5.21972409597112	36.42255	10.779839	93.0	1776.0	21.247707	4.312314	34.99201	5.0559864	3688	3685	3685	0.56989247	20	108	308	516	792	4907	0	271	2020-02-29_134246
103	5000	1257	53	0	5	0	83	3330	22.128433	5.366242837854453	36.42255	10.779839	83.0	1776.0	21.247707	4.312314	34.99201	5.0559864	3690	3685	3685	0.60240966	20	108	308	516	792	4917	0	272	2020-02-29_134246
103	5000	1257	52	0	4	0	81	3333	22.266012	5.419968327503637	36.42255	10.779839	81.0	1776.0	21.247707	4.312314	34.99201	5.0559864	3691	3687	3687	0.5925926	20	108	308	516	792	4919	0	273	2020-02-29_134246
104	5000	1256	52	0	4	0	79	3335	22.105623	5.412926228503822	36.42255	10.779839	79.0	1776.0	21.247707	4.312314	34.99201	5.0559864	3692	3688	3688	0.5822785	20	108	308	516	792	4921	0	274	2020-02-29_134246
104	5000	1254	54	0	2	0	78	3337	22.08674	5.376363891729155	36.42255	10.779839	78.0	1776.0	21.247707	4.312314	34.99201	5.0559864	3692	3690	3690	0.5769231	20	108	308	516	792	4922	0	275	2020-02-29_134246
104	5000	1254	54	0	1	0	78	3338	22.219465	5.445600066944994	36.42255	10.779839	78.0	1776.0	21.247707	4.312314	34.99201	5.0559864	3692	3691	3691	0.5641026	20	108	308	516	792	4922	0	275	2020-02-29_134247
105	5000	1254	52	0	2	0	76	3341	22.273088	5.48609901566386	36.42255	10.779839	76.0	1776.0	21.247707	4.312314	34.99201	5.0559864	3694	3692	3692	0.5263158	20	108	308	516	792	4924	0	275	2020-02-29_134247
105	5000	1254	51	0	3	0	75	3342	22.204739	5.490367777861666	36.42255	10.779839	75.0	1776.0	21.247707	4.312314	34.99201	5.0559864	3695	3692	3692	0.52	20	108	308	516	792	4925	0	275	2020-02-29_134247
105	5000	1254	50	0	4	0	73	3344	22.128181	5.538250474902151	36.42255	10.779839	73.0	1776.0	21.247707	4.312314	34.99201	5.0559864	3696	3692	3692	0.53424656	20	108	308	516	792	4927	0	275	2020-02-29_134247
106	5000	1253	51	0	2	0	73	3346	22.237616	5.600583638703757	36.42255	10.779839	73.0	1776.0	21.247707	4.312314	34.99201	5.0559864	3696	3694	3694	0.5753425	20	108	308	516	792	4927	0	275	2020-02-29_134247
106	5000	1253	50	0	2	0	74	3346	22.244602	5.5624158188525685	36.42255	10.779839	74.0	1776.0	21.247707	4.312314	34.99201	5.0559864	3697	3695	3695	0.5675676	20	108	308	516	792	4926	0	275	2020-02-29_134248
106	5000	1253	48	0	3	0	74	3347	22.296915	5.582766869500235	36.42255	10.779839	74.0	1776.0	21.247707	4.312314	34.99201	5.0559864	3699	3696	3696	0.5675676	20	108	308	516	792	4926	0	275	2020-02-29_134248
107	5000	1252	47	0	5	0	68	3353	22.419207	5.645062589881245	36.42255	10.779839	68.0	1776.0	21.247707	4.312314	34.99201	5.0559864	3701	3696	3696	0.60294116	20	108	308	516	792	4932	0	275	2020-02-29_134248
107	5000	1250	49	0	4	0	68	3354	22.321033	5.591863900281592	36.42255	10.779839	68.0	1776.0	21.247707	4.312314	34.99201	5.0559864	3701	3697	3697	0.5882353	20	108	308	516	792	4932	0	275	2020-02-29_134248
107	5000	1250	49	0	2	0	69	3355	22.473698	5.5991048914927015	36.42255	10.779839	69.0	1776.0	21.247707	4.312314	34.99201	5.0559864	3701	3699	3699	0.6086956	20	108	308	516	792	4931	0	275	2020-02-29_134248
108	5000	1249	50	0	0	0	71	3355	22.644508	5.615250679324156	36.42255	10.779839	71.0	1776.0	21.247707	4.312314	34.99201	5.0559864	3701	3701	3701	0.6056338	20	108	308	516	792	4929	0	275	2020-02-29_134249
108	5000	1248	50	0	1	0	68	3358	22.568817	5.677020132663784	36.42255	10.779839	68.0	1776.0	21.247707	4.312314	34.99201	5.0559864	3702	3701	3701	0.5882353	20	108	308	516	792	4932	0	275	2020-02-29_134249
108	5000	1247	51	0	1	0	67	3359	22.430696	5.6035671929811715	36.42255	10.779839	67.0	1776.0	21.247707	4.312314	34.99201	5.0559864	3702	3701	3701	0.5671642	20	108	308	516	792	4933	0	275	2020-02-29_134249
109	5000	1247	51	0	1	0	64	3362	22.58377	5.675341342961748	36.42255	10.779839	64.0	1776.0	21.247707	4.312314	34.99201	5.0559864	3702	3701	3701	0.5625	20	108	308	516	792	4936	0	275	2020-02-29_134249
109	5000	1247	49	0	2	0	60	3367	22.408474	5.774315546602756	36.42255	10.779839	60.0	1776.0	21.247707	4.312314	34.99201	5.0559864	3704	3702	3702	0.56666666	20	108	308	516	792	4940	0	275	2020-02-29_134249
109	5000	1247	49	0	2	0	58	3369	22.432947	5.87239536417912	36.42255	10.779839	58.0	1776.0	21.247707	4.312314	34.99201	5.0559864	3704	3702	3702	0.51724136	20	108	308	516	792	4942	0	275	2020-02-29_134249
110	5000	1247	48	0	3	0	57	3370	22.582401	5.812248306567542	36.42255	10.779839	57.0	1776.0	21.247707	4.312314	34.99201	5.0559864	3705	3702	3702	0.5263158	20	108	308	516	792	4943	0	275	2020-02-29_134250
110	5000	1247	48	0	1	0	56	3372	22.430346	5.813273388673122	36.42255	10.779839	56.0	1776.0	21.247707	4.312314	34.99201	5.0559864	3705	3704	3704	0.5714286	20	108	308	516	792	4944	0	276	2020-02-29_134250
110	5000	1247	47	0	2	0	55	3373	22.28188	5.758712139266009	36.42255	10.779839	55.0	1776.0	21.247707	4.312314	34.99201	5.0559864	3706	3704	3704	0.58181816	20	108	308	516	792	4945	0	276	2020-02-29_134250
111	5000	1246	46	0	3	0	54	3375	22.16997	5.827635716413037	36.42255	10.779839	54.0	1776.0	21.247707	4.312314	34.99201	5.0559864	3708	3705	3705	0.5925926	20	108	308	516	792	4946	0	276	2020-02-29_134250
111	5000	1244	48	0	3	0	51	3378	22.06331	5.98246491628738	36.42255	10.779839	51.0	1776.0	21.247707	4.312314	34.99201	5.0559864	3708	3705	3705	0.5882353	20	108	308	516	792	4949	0	276	2020-02-29_134250
111	5000	1244	47	0	3	0	49	3381	22.237427	5.889218271188726	36.42255	10.779839	49.0	1776.0	21.247707	4.312314	34.99201	5.0559864	3709	3706	3706	0.59183675	20	108	308	516	792	4951	0	276	2020-02-29_134251
112	5000	1243	46	0	3	0	47	3385	22.86533	5.4814504449746595	36.42255	11.902397	47.0	1776.0	21.247707	4.312314	34.99201	5.0559864	3711	3708	3708	0.61702126	20	108	308	516	792	4953	0	276	2020-02-29_134251
112	5000	1243	46	0	3	0	47	3385	22.86533	5.4814504449746595	36.42255	11.902397	47.0	1776.0	21.247707	4.312314	34.99201	5.0559864	3711	3708	3708	0.61702126	20	108	308	516	792	4953	0	276	2020-02-29_134251
112	5000	1243	46	0	2	0	44	3389	22.530243	4.960933847501116	31.859688	13.682007	44.0	1776.0	21.247707	4.312314	34.99201	5.0559864	3711	3709	3709	0.6363636	20	108	308	516	792	4956	0	276	2020-02-29_134251
113	5000	1243	46	0	0	0	44	3391	22.586973	4.911605341933746	31.859688	13.682007	44.0	1776.0	21.247707	4.312314	34.99201	5.0559864	3711	3711	3711	0.6136364	20	108	308	516	792	4956	0	276	2020-02-29_134251
113	5000	1243	44	0	2	0	42	3393	22.27605	4.77020463868395	30.115784	13.682007	42.0	1776.0	21.247707	4.312314	34.99201	5.0559864	3713	3711	3711	0.61904764	20	108	308	516	792	4958	0	276	2020-02-29_134251
113	5000	1242	45	0	2	0	41	3394	22.328787	4.81705269416115	30.115784	13.682007	41.0	1776.0	21.247707	4.312314	34.99201	5.0559864	3713	3711	3711	0.6097561	20	108	308	516	792	4959	0	276	2020-02-29_134252
114	5000	1240	47	0	2	0	39	3396	22.567057	4.799242659268133	30.115784	13.682007	39.0	1776.0	21.247707	4.312314	34.99201	5.0559864	3713	3711	3711	0.61538464	20	108	308	516	792	4961	0	276	2020-02-29_134252
114	5000	1240	47	0	0	0	41	3396	22.391876	4.749196235514264	30.115784	13.682007	41.0	1776.0	21.247707	4.312314	34.99201	5.0559864	3713	3713	3713	0.6585366	20	108	308	516	792	4959	0	276	2020-02-29_134252
114	5000	1239	48	0	0	0	41	3396	22.391876	4.749196235514264	30.115784	13.682007	41.0	1776.0	21.247707	4.312314	34.99201	5.0559864	3713	3713	3713	0.6585366	20	108	308	516	792	4959	0	276	2020-02-29_134252
115	5000	1237	46	0	4	0	40	3397	22.592707	4.630026688962271	30.115784	13.682007	40.0	1776.0	21.247707	4.312314	34.99201	5.0559864	3717	3713	3713	0.675	20	108	308	516	792	4960	0	276	2020-02-29_134252
115	5000	1236	46	0	5	0	38	3399	22.589502	4.652337600358027	30.115784	13.682007	38.0	1776.0	21.247707	4.312314	34.99201	5.0559864	3718	3713	3713	0.7105263	20	108	308	516	792	4962	0	276	2020-02-29_134252
115	5000	1235	47	0	5	0	38	3399	22.589502	4.652337600358027	30.115784	13.682007	38.0	1776.0	21.247707	4.312314	34.99201	5.0559864	3718	3713	3713	0.7105263	20	108	308	516	792	4962	0	276	2020-02-29_134253
116	5000	1234	45	0	4	0	40	3400	22.591915	5.001605539038405	30.115784	12.556282	40.0	1776.0	21.247707	4.312314	34.99201	5.0559864	3721	3717	3717	0.625	20	108	308	516	792	4960	0	277	2020-02-29_134253
116	5000	1234	44	0	4	0	40	3401	22.30958	5.028877220052241	30.115784	12.556282	40.0	1776.0	21.247707	4.312314	34.99201	5.0559864	3722	3718	3718	0.575	20	108	308	516	792	4960	0	277	2020-02-29_134253
116	5000	1234	43	0	5	0	39	3402	22.245834	5.078217396995952	30.115784	12.556282	39.0	1776.0	21.247707	4.312314	34.99201	5.0559864	3723	3718	3718	0.5897436	20	108	308	516	792	4961	0	277	2020-02-29_134253
117	5000	1234	42	0	3	0	41	3403	22.22626	5.042377180155519	30.115784	12.556282	41.0	1776.0	21.247707	4.312314	34.99201	5.0559864	3724	3721	3721	0.5365854	20	108	308	516	792	4959	0	277	2020-02-29_134253
117	5000	1234	42	0	2	0	41	3404	22.396994	4.949971925289802	30.115784	12.556282	41.0	1776.0	21.247707	4.312314	34.99201	5.0559864	3724	3722	3722	0.5365854	20	108	308	516	792	4959	0	277	2020-02-29_134254
117	5000	1234	39	0	4	0	39	3407	22.20147	4.89795873513836	30.103943	12.556282	39.0	1776.0	21.247707	4.312314	34.99201	5.0559864	3727	3723	3723	0.5641026	20	108	308	516	792	4961	0	277	2020-02-29_134254
118	5000	1234	39	0	3	0	39	3408	22.48682	4.709093330733485	30.103943	12.556282	39.0	1776.0	21.247707	4.312314	34.99201	5.0559864	3727	3724	3724	0.5897436	20	108	308	516	792	4961	0	277	2020-02-29_134254
118	5000	1234	38	0	4	0	36	3411	22.407064	4.7588669183234655	30.103943	12.556282	36.0	1776.0	21.247707	4.312314	34.99201	5.0559864	3728	3724	3724	0.6111111	20	108	308	516	792	4964	0	277	2020-02-29_134254
118	5000	1233	38	0	2	0	37	3413	22.538542	4.8443721248661	30.103943	12.556282	37.0	1776.0	21.247707	4.312314	34.99201	5.0559864	3729	3727	3727	0.5945946	20	108	308	516	792	4963	0	277	2020-02-29_134254
119	5000	1233	37	0	3	0	36	3414	22.773085	4.695198146551003	30.103943	12.556282	36.0	1776.0	21.247707	4.312314	34.99201	5.0559864	3730	3727	3727	0.6111111	20	108	308	516	792	4964	0	277	2020-02-29_134254
119	5000	1232	38	0	2	0	37	3414	22.763237	4.629915666574267	30.103943	12.556282	37.0	1776.0	21.247707	4.312314	34.99201	5.0559864	3730	3728	3728	0.6486486	20	108	308	516	792	4963	0	277	2020-02-29_134255
119	5000	1232	36	0	3	0	38	3414	22.855227	4.601991487723133	30.103943	12.556282	38.0	1776.0	21.247707	4.312314	34.99201	5.0559864	3732	3729	3729	0.65789473	20	108	308	516	792	4962	0	277	2020-02-29_134255
120	5000	1232	35	0	3	0	39	3414	22.726288	4.6118744878307245	30.103943	12.556282	39.0	1776.0	21.247707	4.312314	34.99201	5.0559864	3733	3730	3730	0.6666667	20	108	308	516	792	4961	0	277	2020-02-29_134255
120	5000	1231	33	0	6	0	38	3415	22.725538	4.673779357834276	30.103943	12.556282	38.0	1776.0	21.247707	4.312314	34.99201	5.0559864	3736	3730	3730	0.68421054	20	108	308	516	792	4962	0	277	2020-02-29_134255
120	5000	1229	35	0	4	0	40	3415	22.763325	4.804558282370637	30.224655	12.556282	40.0	1776.0	21.247707	4.312314	34.99201	5.0559864	3736	3732	3732	0.675	20	108	308	516	792	4960	0	277	2020-02-29_134255
121	5000	1227	36	0	4	0	41	3415	22.727556	4.74964542069347	30.224655	12.556282	41.0	1776.0	21.247707	4.312314	34.99201	5.0559864	3737	3733	3733	0.73170733	20	108	308	516	792	4959	0	277	2020-02-29_134255
121	5000	1225	38	0	1	0	42	3417	22.443037	4.808174666635763	30.224655	12.556282	42.0	1776.0	21.247707	4.312314	34.99201	5.0559864	3737	3736	3736	0.71428573	20	108	308	516	792	4958	0	277	2020-02-29_134256
121	5000	1224	39	0	1	0	42	3417	22.443037	4.808174666635763	30.224655	12.556282	42.0	1776.0	21.247707	4.312314	34.99201	5.0559864	3737	3736	3736	0.71428573	20	108	308	516	792	4958	0	277	2020-02-29_134256
122	5000	1223	39	0	1	0	42	3418	22.66726	5.019646954223369	31.787964	12.556282	42.0	1776.0	21.247707	4.312314	34.99201	5.0559864	3738	3737	3737	0.7380952	20	108	308	516	792	4958	0	277	2020-02-29_134256
122	5000	1221	38	0	4	0	40	3420	22.56457	5.110355388130376	31.787964	12.556282	40.0	1776.0	21.247707	4.312314	34.99201	5.0559864	3741	3737	3737	0.725	20	108	308	516	792	4960	0	277	2020-02-29_134256
122	5000	1221	38	0	4	0	40	3420	22.56457	5.110355388130376	31.787964	12.556282	40.0	1776.0	21.247707	4.312314	34.99201	5.0559864	3741	3737	3737	0.725	20	108	308	516	792	4960	0	277	2020-02-29_134256
123	5000	1221	38	0	3	0	41	3420	22.46244	5.08826774034269	31.787964	12.556282	41.0	1776.0	21.247707	4.312314	34.99201	5.0559864	3741	3738	3738	0.70731705	20	108	308	516	792	4959	0	277	2020-02-29_134256
123	5000	1221	35	0	3	0	42	3421	22.415499	5.109528612166665	31.787964	12.556282	42.0	1776.0	21.247707	4.312314	34.99201	5.0559864	3744	3741	3741	0.78571427	20	108	308	516	792	4958	0	278	2020-02-29_134257
123	5000	1221	35	0	3	0	40	3423	22.10726	5.0304653906481445	31.787964	12.556282	40.0	1776.0	21.247707	4.312314	34.99201	5.0559864	3744	3741	3741	0.725	20	108	308	516	792	4960	0	278	2020-02-29_134257
124	5000	1221	35	0	3	0	38	3425	21.921875	5.0211852439710345	31.787964	12.556282	38.0	1776.0	21.247707	4.312314	34.99201	5.0559864	3744	3741	3741	0.7368421	20	108	308	516	792	4962	0	278	2020-02-29_134257
124	5000	1221	35	0	0	0	41	3425	22.221457	5.148150932429166	31.829819	12.556282	41.0	1776.0	21.247707	4.312314	34.99201	5.0559864	3744	3744	3744	0.75609756	20	108	308	516	792	4959	0	278	2020-02-29_134257
124	5000	1221	35	0	0	0	40	3426	22.098505	5.152410568949306	31.829819	12.556282	40.0	1776.0	21.247707	4.312314	34.99201	5.0559864	3744	3744	3744	0.775	20	108	308	516	792	4960	0	278	2020-02-29_134257
125	5000	1221	34	0	1	0	39	3427	22.204512	5.175387109108455	31.829819	12.556282	39.0	1776.0	21.247707	4.312314	34.99201	5.0559864	3745	3744	3744	0.7692308	20	108	308	516	792	4961	0	278	2020-02-29_134258
125	5000	1221	33	0	2	0	39	3427	22.204512	5.175387109108455	31.829819	12.556282	39.0	1776.0	21.247707	4.312314	34.99201	5.0559864	3746	3744	3744	0.7692308	20	108	308	516	792	4961	0	278	2020-02-29_134258
125	5000	1221	33	0	2	0	38	3428	22.395527	5.103637460275537	31.829819	12.556282	38.0	1776.0	21.247707	4.312314	34.99201	5.0559864	3746	3744	3744	0.7631579	20	108	308	516	792	4962	0	278	2020-02-29_134258
126	5000	1221	32	0	2	0	39	3428	22.246788	5.120983317542619	31.829819	12.556282	39.0	1776.0	21.247707	4.312314	34.99201	5.0559864	3747	3745	3745	0.7692308	20	108	308	516	792	4961	0	278	2020-02-29_134258
126	5000	1221	32	0	1	0	40	3428	22.099497	5.140024260229902	31.829819	12.556282	40.0	1776.0	21.247707	4.312314	34.99201	5.0559864	3747	3746	3746	0.775	20	108	308	516	792	4960	0	278	2020-02-29_134258
126	5000	1220	33	0	1	0	39	3429	22.051699	5.1982035688319845	31.829819	12.556282	39.0	1776.0	21.247707	4.312314	34.99201	5.0559864	3747	3746	3746	0.7948718	20	108	308	516	792	4961	0	278	2020-02-29_134258
127	5000	1220	33	0	0	0	39	3430	22.344555	5.172692363954603	31.829819	12.556282	39.0	1776.0	21.247707	4.312314	34.99201	5.0559864	3747	3747	3747	0.82051283	20	108	308	516	792	4961	0	278	2020-02-29_134259
127	5000	1219	34	0	0	0	39	3430	22.344555	5.172692363954603	31.829819	12.556282	39.0	1776.0	21.247707	4.312314	34.99201	5.0559864	3747	3747	3747	0.82051283	20	108	308	516	792	4961	0	278	2020-02-29_134259
127	5000	1219	34	0	0	0	39	3430	22.344555	5.172692363954603	31.829819	12.556282	39.0	1776.0	21.247707	4.312314	34.99201	5.0559864	3747	3747	3747	0.82051283	20	108	308	516	792	4961	0	278	2020-02-29_134259
128	5000	1219	34	0	0	0	38	3431	22.399658	5.230514879429239	31.829819	12.556282	38.0	1776.0	21.247707	4.312314	34.99201	5.0559864	3747	3747	3747	0.84210527	20	108	308	516	792	4962	0	278	2020-02-29_134259
128	5000	1219	34	0	0	0	37	3432	22.462492	5.288105324439301	31.829819	12.556282	37.0	1776.0	21.247707	4.312314	34.99201	5.0559864	3747	3747	3747	0.8378378	20	108	308	516	792	4963	0	278	2020-02-29_134259
128	5000	1219	33	0	1	0	36	3433	22.35941	5.32528279587846	31.829819	12.556282	36.0	1776.0	21.247707	4.312314	34.99201	5.0559864	3748	3747	3747	0.8055556	20	108	308	516	792	4964	0	278	2020-02-29_134259
129	5000	1218	34	0	1	0	33	3436	22.292236	5.455334235003441	31.829819	12.556282	33.0	1776.0	21.247707	4.312314	34.99201	5.0559864	3748	3747	3747	0.8181818	20	108	308	516	792	4967	0	278	2020-02-29_134300
129	5000	1217	33	0	3	0	33	3436	22.292236	5.455334235003441	31.829819	12.556282	33.0	1776.0	21.247707	4.312314	34.99201	5.0559864	3750	3747	3747	0.8181818	20	108	308	516	792	4967	0	278	2020-02-29_134300
129	5000	1217	33	0	2	0	34	3436	22.350891	5.382918446775752	31.829819	12.556282	34.0	1776.0	21.247707	4.312314	34.99201	5.0559864	3750	3748	3748	0.85294116	20	108	308	516	792	4966	0	278	2020-02-29_134300
130	5000	1217	33	0	2	0	33	3437	22.24989	5.43356373694308	31.829819	12.556282	33.0	1776.0	21.247707	4.312314	34.99201	5.0559864	3750	3748	3748	0.8787879	20	108	308	516	792	4967	0	278	2020-02-29_134300
130	5000	1217	33	0	0	0	32	3439	22.521904	5.088426487796016	31.829819	13.230011	32.0	1776.0	21.247707	4.312314	34.99201	5.0559864	3750	3750	3750	0.90625	20	108	308	516	792	4968	0	279	2020-02-29_134300
130	5000	1217	32	0	1	0	30	3441	22.039278	4.879996453580975	31.829819	13.230011	30.0	1776.0	21.247707	4.312314	34.99201	5.0559864	3751	3750	3750	0.93333334	20	108	308	516	792	4970	0	279	2020-02-29_134300
131	5000	1217	32	0	1	0	30	3441	22.039278	4.879996453580975	31.829819	13.230011	30.0	1776.0	21.247707	4.312314	34.99201	5.0559864	3751	3750	3750	0.93333334	20	108	308	516	792	4970	0	279	2020-02-29_134301
131	5000	1217	32	0	1	0	29	3441	22.185728	4.898823748727214	31.829819	13.230011	29.0	1776.0	21.247707	4.312314	34.99201	5.0559864	3751	3750	3750	0.9655172	20	108	308	516	792	4971	0	280	2020-02-29_134301
131	5000	1217	32	0	0	0	29	3441	22.070633	4.923257300621217	31.829819	13.230011	29.0	1776.0	21.247707	4.312314	34.99201	5.0559864	3751	3751	3751	0.9655172	20	108	308	516	792	4971	0	281	2020-02-29_134301
132	5000	1217	32	0	0	0	25	3445	21.627527	5.103266900093397	31.829819	13.230011	25.0	1776.0	21.247707	4.312314	34.99201	5.0559864	3751	3751	3751	1.0	20	108	308	516	792	4975	0	281	2020-02-29_134301
132	5000	1217	31	0	1	0	24	3446	21.697405	5.200795428254014	31.829819	13.230011	24.0	1776.0	21.247707	4.312314	34.99201	5.0559864	3752	3751	3751	1.0416666	20	108	308	516	792	4976	0	281	2020-02-29_134301
132	5000	1217	29	0	3	0	23	3447	21.930696	5.187693396950298	31.829819	13.230011	23.0	1776.0	21.247707	4.312314	34.99201	5.0559864	3754	3751	3751	1.0869565	20	108	308	516	792	4977	0	281	2020-02-29_134301
133	5000	1217	28	0	4	0	23	3447	21.930696	5.187693396950298	31.829819	13.230011	23.0	1776.0	21.247707	4.312314	34.99201	5.0559864	3755	3751	3751	1.0869565	20	108	308	516	792	4977	0	281	2020-02-29_134302
133	5000	1217	27	0	4	0	23	3448	21.588636	5.248185888847819	31.829819	13.230011	23.0	1776.0	21.247707	4.312314	34.99201	5.0559864	3756	3752	3752	1.0869565	20	108	308	516	792	4977	0	281	2020-02-29_134302
133	5000	1216	28	0	2	0	25	3448	21.99105	5.4512890892315555	32.127174	13.230011	25.0	1776.0	21.247707	4.312314	34.99201	5.0559864	3756	3754	3754	1.16	20	108	308	516	792	4975	0	281	2020-02-29_134302
134	5000	1214	27	0	4	0	25	3449	22.127422	5.5018489504137555	32.127174	13.230011	25.0	1776.0	21.247707	4.312314	34.99201	5.0559864	3759	3755	3755	1.2	20	108	308	516	792	4975	0	281	2020-02-29_134302
134	5000	1213	28	0	3	0	24	3451	21.736618	5.349441798671432	32.127174	13.230011	24.0	1776.0	21.247707	4.312314	34.99201	5.0559864	3759	3756	3756	1.1666666	20	108	308	516	792	4976	0	281	2020-02-29_134302
134	5000	1213	28	0	3	0	20	3455	22.33492	5.440511636796413	32.127174	14.982422	20.0	1776.0	21.247707	4.312314	34.99201	5.0559864	3759	3756	3756	1.0	20	108	308	516	792	4980	0	281	2020-02-29_134302
135	5000	1213	28	0	0	0	23	3455	22.389284	5.139529033116846	32.127174	14.982422	23.0	1776.0	21.247707	4.312314	34.99201	5.0559864	3759	3759	3759	0.9130435	20	108	308	516	792	4977	0	281	2020-02-29_134302
135	5000	1213	28	0	0	0	23	3455	22.389284	5.139529033116846	32.127174	14.982422	23.0	1776.0	21.247707	4.312314	34.99201	5.0559864	3759	3759	3759	0.9130435	20	108	308	516	792	4977	0	281	2020-02-29_134303
135	5000	1213	26	0	2	0	22	3456	22.571644	5.183754361502434	32.127174	14.982422	22.0	1776.0	21.247707	4.312314	34.99201	5.0559864	3761	3759	3759	0.95454544	20	108	308	516	792	4978	0	281	2020-02-29_134303
136	5000	1213	26	0	2	0	22	3456	22.571644	5.183754361502434	32.127174	14.982422	22.0	1776.0	21.247707	4.312314	34.99201	5.0559864	3761	3759	3759	0.95454544	20	108	308	516	792	4978	0	281	2020-02-29_134303
136	5000	1212	27	0	2	0	21	3457	22.849442	5.141226968043569	32.127174	14.982422	21.0	1776.0	21.247707	4.312314	34.99201	5.0559864	3761	3759	3759	1.0	20	108	308	516	792	4979	0	281	2020-02-29_134303
136	5000	1212	27	0	0	0	23	3457	22.654064	4.950890455204849	32.127174	14.982422	23.0	1776.0	21.247707	4.312314	34.99201	5.0559864	3761	3761	3761	0.95652175	20	108	308	516	792	4977	0	281	2020-02-29_134303
137	5000	1212	24	0	3	0	21	3459	22.318424	4.738702087079623	32.127174	14.982422	21.0	1776.0	21.247707	4.312314	34.99201	5.0559864	3764	3761	3761	0.95238096	20	108	308	516	792	4979	0	281	2020-02-29_134303
137	5000	1212	24	0	3	0	21	3459	22.318424	4.738702087079623	32.127174	14.982422	21.0	1776.0	21.247707	4.312314	34.99201	5.0559864	3764	3761	3761	0.95238096	20	108	308	516	792	4979	0	281	2020-02-29_134304
137	5000	1212	23	0	4	0	20	3460	22.472448	4.807570471760386	32.127174	14.982422	20.0	1776.0	21.247707	4.312314	34.99201	5.0559864	3765	3761	3761	0.95	20	108	308	516	792	4980	0	281	2020-02-29_134304
138	5000	1212	23	0	1	0	22	3461	21.405327	4.412461900411493	32.127174	14.982422	22.0	1776.0	21.247707	4.312314	34.99201	5.0559864	3765	3764	3764	0.95454544	20	108	308	516	792	4978	0	281	2020-02-29_134304
138	5000	1211	24	0	1	0	22	3461	21.405327	4.412461900411493	32.127174	14.982422	22.0	1776.0	21.247707	4.312314	34.99201	5.0559864	3765	3764	3764	0.95454544	20	108	308	516	792	4978	0	281	2020-02-29_134304
138	5000	1211	24	0	0	0	22	3462	21.690413	4.270973736695872	32.127174	14.982422	22.0	1776.0	21.247707	4.312314	34.99201	5.0559864	3765	3765	3765	0.90909094	20	108	308	516	792	4978	0	281	2020-02-29_134304
139	5000	1210	24	0	1	0	22	3462	21.690413	4.270973736695872	32.127174	14.982422	22.0	1776.0	21.247707	4.312314	34.99201	5.0559864	3766	3765	3765	0.90909094	20	108	308	516	792	4978	0	281	2020-02-29_134304
139	5000	1210	23	0	2	0	22	3462	21.690413	4.270973736695872	32.127174	14.982422	22.0	1776.0	21.247707	4.312314	34.99201	5.0559864	3767	3765	3765	0.90909094	20	108	308	516	792	4978	0	281	2020-02-29_134305
139	5000	1210	22	0	3	0	21	3463	21.43849	4.2056230687162355	32.127174	14.982422	21.0	1776.0	21.247707	4.312314	34.99201	5.0559864	3768	3765	3765	0.85714287	20	108	308	516	792	4979	0	281	2020-02-29_134305
140	5000	1210	22	0	2	0	22	3463	21.216915	4.233806051058376	32.127174	14.982422	22.0	1776.0	21.247707	4.312314	34.99201	5.0559864	3768	3766	3766	0.8636364	20	108	308	516	792	4978	0	281	2020-02-29_134305
140	5000	1210	22	0	1	0	23	3463	21.34511	4.181902888348572	32.127174	14.982422	23.0	1776.0	21.247707	4.312314	34.99201	5.0559864	3768	3767	3767	0.82608694	20	108	308	516	792	4977	0	281	2020-02-29_134305
140	5000	1210	21	0	1	0	24	3463	21.538363	4.198125311854471	32.127174	14.982422	24.0	1776.0	21.247707	4.312314	34.99201	5.0559864	3769	3768	3768	0.8333333	20	108	308	516	792	4976	0	281	2020-02-29_134305
141	5000	1209	21	0	2	0	24	3463	21.538363	4.198125311854471	32.127174	14.982422	24.0	1776.0	21.247707	4.312314	34.99201	5.0559864	3770	3768	3768	0.8333333	20	108	308	516	792	4976	0	281	2020-02-29_134305
141	5000	1209	19	0	4	0	23	3464	21.823402	4.048057118386032	32.127174	15.708908	23.0	1776.0	21.247707	4.312314	34.99201	5.0559864	3772	3768	3768	0.7826087	20	108	308	516	792	4977	0	281	2020-02-29_134306
141	5000	1209	19	0	3	0	24	3464	21.71578	3.9940315063792617	32.127174	15.708908	24.0	1776.0	21.247707	4.312314	34.99201	5.0559864	3772	3769	3769	0.75	20	108	308	516	792	4976	0	281	2020-02-29_134306
142	5000	1209	19	0	2	0	25	3464	21.601643	3.95136592763715	32.127174	15.708908	25.0	1776.0	21.247707	4.312314	34.99201	5.0559864	3772	3770	3770	0.72	20	108	308	516	792	4975	0	281	2020-02-29_134306
142	5000	1208	20	0	0	0	27	3464	21.698347	3.9294000296738285	32.127174	15.708908	27.0	1776.0	21.247707	4.312314	34.99201	5.0559864	3772	3772	3772	0.6666667	20	108	308	516	792	4973	0	281	2020-02-29_134306
142	5000	1208	20	0	0	0	27	3464	21.698347	3.9294000296738285	32.127174	15.708908	27.0	1776.0	21.247707	4.312314	34.99201	5.0559864	3772	3772	3772	0.6666667	20	108	308	516	792	4973	0	281	2020-02-29_134306
143	5000	1208	18	0	2	0	25	3466	21.364004	3.8657385375388222	32.127174	15.708908	25.0	1776.0	21.247707	4.312314	34.99201	5.0559864	3774	3772	3772	0.6	20	108	308	516	792	4975	0	281	2020-02-29_134306
143	5000	1208	18	0	2	0	25	3466	21.364004	3.8657385375388222	32.127174	15.708908	25.0	1776.0	21.247707	4.312314	34.99201	5.0559864	3774	3772	3772	0.6	20	108	308	516	792	4975	0	281	2020-02-29_134307
143	5000	1207	19	0	2	0	24	3466	21.18279	3.8388830867293495	32.127174	15.708908	24.0	1776.0	21.247707	4.312314	34.99201	5.0559864	3774	3772	3772	0.5833333	20	108	308	516	792	4976	0	282	2020-02-29_134307
144	5000	1207	19	0	0	0	25	3467	21.214602	3.7680495438365895	32.127174	15.708908	25.0	1776.0	21.247707	4.312314	34.99201	5.0559864	3774	3774	3774	0.56	20	108	308	516	792	4975	0	282	2020-02-29_134307
144	5000	1207	19	0	0	0	25	3467	21.214602	3.7680495438365895	32.127174	15.708908	25.0	1776.0	21.247707	4.312314	34.99201	5.0559864	3774	3774	3774	0.56	20	108	308	516	792	4975	0	282	2020-02-29_134307
144	5000	1207	19	0	0	0	24	3468	21.407097	3.7214069011236153	32.127174	15.708908	24.0	1776.0	21.247707	4.312314	34.99201	5.0559864	3774	3774	3774	0.5416667	20	108	308	516	792	4976	0	282	2020-02-29_134307
145	5000	1207	19	0	0	0	24	3468	21.407097	3.7214069011236153	32.127174	15.708908	24.0	1776.0	21.247707	4.312314	34.99201	5.0559864	3774	3774	3774	0.5416667	20	108	308	516	792	4976	0	282	2020-02-29_134307
145	5000	1207	19	0	0	0	24	3468	21.407097	3.7214069011236153	32.127174	15.708908	24.0	1776.0	21.247707	4.312314	34.99201	5.0559864	3774	3774	3774	0.5416667	20	108	308	516	792	4976	0	282	2020-02-29_134307
145	5000	1207	19	0	0	0	23	3469	21.419998	3.8044958673425397	32.127174	15.708908	23.0	1776.0	21.247707	4.312314	34.99201	5.0559864	3774	3774	3774	0.47826087	20	108	308	516	792	4977	0	282	2020-02-29_134308
146	5000	1207	19	0	0	0	23	3469	21.419998	3.8044958673425397	32.127174	15.708908	23.0	1776.0	21.247707	4.312314	34.99201	5.0559864	3774	3774	3774	0.47826087	20	108	308	516	792	4977	0	282	2020-02-29_134308
146	5000	1207	19	0	0	0	23	3469	21.419998	3.8044958673425397	32.127174	15.708908	23.0	1776.0	21.247707	4.312314	34.99201	5.0559864	3774	3774	3774	0.47826087	20	108	308	516	792	4977	0	282	2020-02-29_134308
146	5000	1206	19	0	1	0	22	3470	21.623486	3.7637400361141102	32.127174	15.708908	22.0	1776.0	21.247707	4.312314	34.99201	5.0559864	3775	3774	3774	0.45454547	20	108	308	516	792	4978	0	282	2020-02-29_134308
147	5000	1206	19	0	1	0	22	3470	21.623486	3.7637400361141102	32.127174	15.708908	22.0	1776.0	21.247707	4.312314	34.99201	5.0559864	3775	3774	3774	0.45454547	20	108	308	516	792	4978	0	282	2020-02-29_134308
147	5000	1206	19	0	1	0	22	3470	21.623486	3.7637400361141102	32.127174	15.708908	22.0	1776.0	21.247707	4.312314	34.99201	5.0559864	3775	3774	3774	0.45454547	20	108	308	516	792	4978	0	282	2020-02-29_134308
147	5000	1206	18	0	1	0	22	3471	21.910437	3.830414130428131	32.127174	15.708908	22.0	1776.0	21.247707	4.312314	34.99201	5.0559864	3776	3775	3775	0.5	20	108	308	516	792	4978	0	282	2020-02-29_134309
148	5000	1205	18	0	2	0	19	3473	21.361877	3.3109560553267956	26.340065	15.708908	19.0	1776.0	21.247707	4.312314	34.99201	5.0559864	3777	3775	3775	0.42105263	20	108	308	516	792	4981	0	283	2020-02-29_134309
148	5000	1205	18	0	2	0	18	3474	21.336613	3.4050605867123904	26.340065	15.708908	18.0	1776.0	21.247707	4.312314	34.99201	5.0559864	3777	3775	3775	0.3888889	20	108	308	516	792	4982	0	283	2020-02-29_134309
148	5000	1205	18	0	1	0	18	3475	21.769934	3.826956558965809	28.778236	15.708908	18.0	1776.0	21.247707	4.312314	34.99201	5.0559864	3777	3776	3776	0.44444445	20	108	308	516	792	4982	0	283	2020-02-29_134309
149	5000	1205	18	0	0	0	18	3476	21.84287	3.9207023904132146	28.778236	15.708908	18.0	1776.0	21.247707	4.312314	34.99201	5.0559864	3777	3777	3777	0.5555556	20	108	308	516	792	4982	0	283	2020-02-29_134309
149	5000	1204	19	0	0	0	18	3476	21.84287	3.9207023904132146	28.778236	15.708908	18.0	1776.0	21.247707	4.312314	34.99201	5.0559864	3777	3777	3777	0.5555556	20	108	308	516	792	4982	0	283	2020-02-29_134309
149	5000	1204	19	0	0	0	17	3476	21.529793	3.8023778653265246	28.778236	15.708908	17.0	1776.0	21.247707	4.312314	34.99201	5.0559864	3777	3777	3777	0.47058824	20	108	308	516	792	4983	0	284	2020-02-29_134310
150	5000	1204	18	0	1	0	17	3476	21.529793	3.8023778653265246	28.778236	15.708908	17.0	1776.0	21.247707	4.312314	34.99201	5.0559864	3778	3777	3777	0.47058824	20	108	308	516	792	4983	0	284	2020-02-29_134310
150	5000	1204	18	0	1	0	16	3477	21.637222	3.9003423344923083	28.778236	15.708908	16.0	1776.0	21.247707	4.312314	34.99201	5.0559864	3778	3777	3777	0.4375	20	108	308	516	792	4984	0	284	2020-02-29_134310
150	5000	1204	18	0	1	0	15	3478	21.671259	4.03477714064941	28.778236	15.708908	15.0	1776.0	21.247707	4.312314	34.99201	5.0559864	3778	3777	3777	0.4	20	108	308	516	792	4985	0	284	2020-02-29_134310
151	5000	1204	18	0	0	0	16	3478	21.71325	3.9015820497780003	28.778236	15.708908	16.0	1776.0	21.247707	4.312314	34.99201	5.0559864	3778	3778	3778	0.375	20	108	308	516	792	4984	0	284	2020-02-29_134310
151	5000	1204	18	0	0	0	14	3480	22.506596	3.4800068798216417	28.778236	16.56385	14.0	1776.0	21.247707	4.312314	34.99201	5.0559864	3778	3778	3778	0.2857143	20	108	308	516	792	4986	0	284	2020-02-29_134310
151	5000	1203	18	0	1	0	13	3481	22.717089	3.528125156777634	28.778236	16.56385	13.0	1776.0	21.247707	4.312314	34.99201	5.0559864	3779	3778	3778	0.30769232	20	108	308	516	792	4987	0	284	2020-02-29_134310
152	5000	1203	17	0	2	0	12	3482	23.229858	3.1385357488371093	28.778236	18.86235	12.0	1776.0	21.247707	4.312314	34.99201	5.0559864	3780	3778	3778	0.25	20	108	308	516	792	4988	0	284	2020-02-29_134311
152	5000	1203	16	0	3	0	12	3482	23.229858	3.1385357488371093	28.778236	18.86235	12.0	1776.0	21.247707	4.312314	34.99201	5.0559864	3781	3778	3778	0.25	20	108	308	516	792	4988	0	284	2020-02-29_134311
152	5000	1203	16	0	2	0	13	3482	23.679892	3.415032779206759	29.080315	18.86235	13.0	1776.0	21.247707	4.312314	34.99201	5.0559864	3781	3779	3779	0.23076923	20	108	308	516	792	4987	0	284	2020-02-29_134311
153	5000	1203	15	0	2	0	14	3482	22.762325	4.748931563828311	29.080315	10.833954	14.0	1776.0	21.247707	4.312314	34.99201	5.0559864	3782	3780	3780	0.21428572	20	108	308	516	792	4986	0	284	2020-02-29_134311
153	5000	1203	15	0	1	0	14	3483	22.780336	4.74885625621449	29.080315	10.833954	14.0	1776.0	21.247707	4.312314	34.99201	5.0559864	3782	3781	3781	0.2857143	20	108	308	516	792	4986	0	284	2020-02-29_134311
153	5000	1203	14	0	2	0	13	3484	23.052639	4.827666720766552	29.080315	10.833954	13.0	1776.0	21.247707	4.312314	34.99201	5.0559864	3783	3781	3781	0.30769232	20	108	308	516	792	4987	0	284	2020-02-29_134311
154	5000	1203	13	0	2	0	14	3484	23.68242	5.2025300106739305	31.869583	10.833954	14.0	1776.0	21.247707	4.312314	34.99201	5.0559864	3784	3782	3782	0.35714287	20	108	308	516	792	4986	0	284	2020-02-29_134312
154	5000	1203	13	0	2	0	13	3485	23.645271	5.41303176205864	31.869583	10.833954	13.0	1776.0	21.247707	4.312314	34.99201	5.0559864	3784	3782	3782	0.3846154	20	108	308	516	792	4987	0	284	2020-02-29_134312
154	5000	1203	13	0	1	0	14	3485	23.339355	5.3251447201257545	31.869583	10.833954	14.0	1776.0	21.247707	4.312314	34.99201	5.0559864	3784	3783	3783	0.42857143	20	108	308	516	792	4986	0	284	2020-02-29_134312
155	5000	1203	12	0	1	0	15	3485	23.586283	5.219793523746126	31.869583	10.833954	15.0	1776.0	21.247707	4.312314	34.99201	5.0559864	3785	3784	3784	0.53333336	20	108	308	516	792	4985	0	284	2020-02-29_134312
155	5000	1203	12	0	1	0	15	3485	23.586283	5.219793523746126	31.869583	10.833954	15.0	1776.0	21.247707	4.312314	34.99201	5.0559864	3785	3784	3784	0.53333336	20	108	308	516	792	4985	0	284	2020-02-29_134312
155	5000	1203	11	0	2	0	15	3485	23.586283	5.219793523746126	31.869583	10.833954	15.0	1776.0	21.247707	4.312314	34.99201	5.0559864	3786	3784	3784	0.53333336	20	108	308	516	792	4985	0	284	2020-02-29_134312
156	5000	1203	11	0	1	0	15	3486	23.683102	5.151091058209495	31.869583	10.833954	15.0	1776.0	21.247707	4.312314	34.99201	5.0559864	3786	3785	3785	0.53333336	20	108	308	516	792	4985	0	284	2020-02-29_134312
156	5000	1202	11	0	2	0	13	3488	23.301792	5.456132381958672	31.869583	10.833954	13.0	1776.0	21.247707	4.312314	34.99201	5.0559864	3787	3785	3785	0.53846157	20	108	308	516	792	4987	0	284	2020-02-29_134313
156	5000	1202	11	0	1	0	14	3488	23.185732	5.260037953054914	31.869583	10.833954	14.0	1776.0	21.247707	4.312314	34.99201	5.0559864	3787	3786	3786	0.5	20	108	308	516	792	4986	0	284	2020-02-29_134313
157	5000	1202	11	0	1	0	14	3488	23.185732	5.260037953054914	31.869583	10.833954	14.0	1776.0	21.247707	4.312314	34.99201	5.0559864	3787	3786	3786	0.5	20	108	308	516	792	4986	0	284	2020-02-29_134313
157	5000	1202	11	0	0	0	14	3489	22.919043	5.332890233865681	31.869583	10.833954	14.0	1776.0	21.247707	4.312314	34.99201	5.0559864	3787	3787	3787	0.5	20	108	308	516	792	4986	0	284	2020-02-29_134313
157	5000	1202	11	0	0	0	13	3490	23.231098	5.415977238526967	31.869583	10.833954	13.0	1776.0	21.247707	4.312314	34.99201	5.0559864	3787	3787	3787	0.53846157	20	108	308	516	792	4987	0	284	2020-02-29_134313
158	5000	1202	11	0	0	0	13	3490	23.231098	5.415977238526967	31.869583	10.833954	13.0	1776.0	21.247707	4.312314	34.99201	5.0559864	3787	3787	3787	0.53846157	20	108	308	516	792	4987	0	284	2020-02-29_134313
158	5000	1202	11	0	0	0	13	3490	23.231098	5.415977238526967	31.869583	10.833954	13.0	1776.0	21.247707	4.312314	34.99201	5.0559864	3787	3787	3787	0.53846157	20	108	308	516	792	4987	0	284	2020-02-29_134314
158	5000	1202	10	0	1	0	13	3490	23.231098	5.415977238526967	31.869583	10.833954	13.0	1776.0	21.247707	4.312314	34.99201	5.0559864	3788	3787	3787	0.53846157	20	108	308	516	792	4987	0	284	2020-02-29_134314
159	5000	1201	10	0	2	0	12	3490	22.743662	5.350694393834862	31.869583	10.833954	12.0	1776.0	21.247707	4.312314	34.99201	5.0559864	3789	3787	3787	0.5833333	20	108	308	516	792	4988	0	285	2020-02-29_134314
159	5000	1201	10	0	2	0	11	3491	22.84735	5.59919754818436	31.869583	10.833954	11.0	1776.0	21.247707	4.312314	34.99201	5.0559864	3789	3787	3787	0.6363636	20	108	308	516	792	4989	0	285	2020-02-29_134314
159	5000	1201	10	0	1	0	12	3491	23.393509	5.663959454881626	31.869583	10.833954	12.0	1776.0	21.247707	4.312314	34.99201	5.0559864	3789	3788	3788	0.75	20	108	308	516	792	4988	0	285	2020-02-29_134314
160	5000	1201	10	0	0	0	13	3491	23.109985	5.518342383463789	31.869583	10.833954	13.0	1776.0	21.247707	4.312314	34.99201	5.0559864	3789	3789	3789	0.6923077	20	108	308	516	792	4987	0	285	2020-02-29_134314
160	5000	1201	10	0	0	0	13	3491	23.109985	5.518342383463789	31.869583	10.833954	13.0	1776.0	21.247707	4.312314	34.99201	5.0559864	3789	3789	3789	0.6923077	20	108	308	516	792	4987	0	285	2020-02-29_134314
160	5000	1201	10	0	0	0	13	3491	23.109985	5.518342383463789	31.869583	10.833954	13.0	1776.0	21.247707	4.312314	34.99201	5.0559864	3789	3789	3789	0.6923077	20	108	308	516	792	4987	0	285	2020-02-29_134315
161	5000	1201	10	0	0	0	13	3491	23.109985	5.518342383463789	31.869583	10.833954	13.0	1776.0	21.247707	4.312314	34.99201	5.0559864	3789	3789	3789	0.6923077	20	108	308	516	792	4987	0	285	2020-02-29_134315
161	5000	1200	11	0	0	0	13	3491	23.109985	5.518342383463789	31.869583	10.833954	13.0	1776.0	21.247707	4.312314	34.99201	5.0559864	3789	3789	3789	0.6923077	20	108	308	516	792	4987	0	285	2020-02-29_134315
161	5000	1200	11	0	0	0	13	3491	23.109985	5.518342383463789	31.869583	10.833954	13.0	1776.0	21.247707	4.312314	34.99201	5.0559864	3789	3789	3789	0.6923077	20	108	308	516	792	4987	0	285	2020-02-29_134315
162	5000	1200	10	0	1	0	11	3493	22.35327	5.656369708570091	31.869583	10.833954	11.0	1776.0	21.247707	4.312314	34.99201	5.0559864	3790	3789	3789	0.6363636	20	108	308	516	792	4989	0	285	2020-02-29_134315
162	5000	1200	10	0	1	0	11	3493	22.35327	5.656369708570091	31.869583	10.833954	11.0	1776.0	21.247707	4.312314	34.99201	5.0559864	3790	3789	3789	0.6363636	20	108	308	516	792	4989	0	285	2020-02-29_134315
162	5000	1200	9	0	2	0	11	3493	22.35327	5.656369708570091	31.869583	10.833954	11.0	1776.0	21.247707	4.312314	34.99201	5.0559864	3791	3789	3789	0.6363636	20	108	308	516	792	4989	0	285	2020-02-29_134316
163	5000	1200	9	0	1	0	12	3493	22.458685	5.405485242434462	31.869583	10.833954	12.0	1776.0	21.247707	4.312314	34.99201	5.0559864	3791	3790	3790	0.5833333	20	108	308	516	792	4988	0	285	2020-02-29_134316
163	5000	1200	9	0	1	0	12	3493	22.458685	5.405485242434462	31.869583	10.833954	12.0	1776.0	21.247707	4.312314	34.99201	5.0559864	3791	3790	3790	0.5833333	20	108	308	516	792	4988	0	285	2020-02-29_134316
163	5000	1200	9	0	0	0	13	3493	21.56019	6.105665871238056	31.869583	10.778244	13.0	1776.0	21.247707	4.312314	34.99201	5.0559864	3791	3791	3791	0.61538464	20	108	308	516	792	4987	0	285	2020-02-29_134316
164	5000	1200	9	0	0	0	13	3493	21.56019	6.105665871238056	31.869583	10.778244	13.0	1776.0	21.247707	4.312314	34.99201	5.0559864	3791	3791	3791	0.61538464	20	108	308	516	792	4987	0	285	2020-02-29_134316
164	5000	1200	8	0	1	0	13	3493	21.56019	6.105665871238056	31.869583	10.778244	13.0	1776.0	21.247707	4.312314	34.99201	5.0559864	3792	3791	3791	0.61538464	20	108	308	516	792	4987	0	285	2020-02-29_134317
164	5000	1200	8	0	1	0	13	3493	21.56019	6.105665871238056	31.869583	10.778244	13.0	1776.0	21.247707	4.312314	34.99201	5.0559864	3792	3791	3791	0.61538464	20	108	308	516	792	4987	0	285	2020-02-29_134317
165	5000	1200	8	0	1	0	13	3493	21.56019	6.105665871238056	31.869583	10.778244	13.0	1776.0	21.247707	4.312314	34.99201	5.0559864	3792	3791	3791	0.61538464	20	108	308	516	792	4987	0	285	2020-02-29_134317
165	5000	1200	8	0	0	0	14	3493	22.145382	6.261453129113556	31.869583	10.778244	14.0	1776.0	21.247707	4.312314	34.99201	5.0559864	3792	3792	3792	0.5714286	20	108	308	516	792	4986	0	285	2020-02-29_134317
165	5000	1200	7	0	1	0	13	3494	22.130169	6.5168575886550215	31.869583	10.778244	13.0	1776.0	21.247707	4.312314	34.99201	5.0559864	3793	3792	3792	0.61538464	20	108	308	516	792	4987	0	285	2020-02-29_134317
166	5000	1200	7	0	1	0	13	3494	22.130169	6.5168575886550215	31.869583	10.778244	13.0	1776.0	21.247707	4.312314	34.99201	5.0559864	3793	3792	3792	0.61538464	20	108	308	516	792	4987	0	285	2020-02-29_134317
166	5000	1200	6	0	2	0	12	3494	21.52424	6.412759293041357	31.869583	10.778244	12.0	1776.0	21.247707	4.312314	34.99201	5.0559864	3794	3792	3792	0.5	20	108	308	516	792	4988	0	286	2020-02-29_134317
166	5000	1200	6	0	1	0	13	3494	21.32434	6.181911526449534	31.869583	10.778244	13.0	1776.0	21.247707	4.312314	34.99201	5.0559864	3794	3793	3793	0.46153846	20	108	308	516	792	4987	0	286	2020-02-29_134318
167	5000	1200	6	0	1	0	13	3494	21.32434	6.181911526449534	31.869583	10.778244	13.0	1776.0	21.247707	4.312314	34.99201	5.0559864	3794	3793	3793	0.46153846	20	108	308	516	792	4987	0	286	2020-02-29_134318
167	5000	1200	6	0	0	0	14	3494	21.088152	6.004772195806861	31.869583	10.778244	14.0	1776.0	21.247707	4.312314	34.99201	5.0559864	3794	3794	3794	0.42857143	20	108	308	516	792	4986	0	286	2020-02-29_134318
167	5000	1200	5	0	1	0	13	3495	21.2209	6.228547472676496	31.869583	10.778244	13.0	1776.0	21.247707	4.312314	34.99201	5.0559864	3795	3794	3794	0.3846154	20	108	308	516	792	4987	0	286	2020-02-29_134318
168	5000	1200	5	0	1	0	12	3496	20.735704	6.243636286619348	31.869583	10.778244	12.0	1776.0	21.247707	4.312314	34.99201	5.0559864	3795	3794	3794	0.25	20	108	308	516	792	4988	0	286	2020-02-29_134318
168	5000	1200	4	0	2	0	11	3497	20.540854	6.510002363119561	31.869583	10.778244	11.0	1776.0	21.247707	4.312314	34.99201	5.0559864	3796	3794	3794	0.18181819	20	108	308	516	792	4989	0	286	2020-02-29_134318
168	5000	1199	5	0	1	0	12	3497	20.930485	6.352097905151561	31.869583	10.778244	12.0	1776.0	21.247707	4.312314	34.99201	5.0559864	3796	3795	3795	0.33333334	20	108	308	516	792	4988	0	286	2020-02-29_134319
169	5000	1199	5	0	1	0	12	3497	20.930485	6.352097905151561	31.869583	10.778244	12.0	1776.0	21.247707	4.312314	34.99201	5.0559864	3796	3795	3795	0.33333334	20	108	308	516	792	4988	0	286	2020-02-29_134319
169	5000	1199	5	0	0	0	12	3498	22.055582	5.545694918759777	31.869583	10.778244	12.0	1776.0	21.247707	4.312314	34.99201	5.0559864	3796	3796	3796	0.41666666	20	108	308	516	792	4988	0	286	2020-02-29_134319
169	5000	1199	5	0	0	0	12	3498	22.055582	5.545694918759777	31.869583	10.778244	12.0	1776.0	21.247707	4.312314	34.99201	5.0559864	3796	3796	3796	0.41666666	20	108	308	516	792	4988	0	286	2020-02-29_134319
170	5000	1199	5	0	0	0	12	3498	22.055582	5.545694918759777	31.869583	10.778244	12.0	1776.0	21.247707	4.312314	34.99201	5.0559864	3796	3796	3796	0.41666666	20	108	308	516	792	4988	0	286	2020-02-29_134319
170	5000	1199	5	0	0	0	12	3498	22.055582	5.545694918759777	31.869583	10.778244	12.0	1776.0	21.247707	4.312314	34.99201	5.0559864	3796	3796	3796	0.41666666	20	108	308	516	792	4988	0	286	2020-02-29_134319
170	5000	1199	5	0	0	0	11	3499	22.09	5.815029455292378	31.869583	10.778244	11.0	1776.0	21.247707	4.312314	34.99201	5.0559864	3796	3796	3796	0.45454547	20	108	308	516	792	4989	0	286	2020-02-29_134320
171	5000	1199	5	0	0	0	11	3499	22.09	5.815029455292378	31.869583	10.778244	11.0	1776.0	21.247707	4.312314	34.99201	5.0559864	3796	3796	3796	0.45454547	20	108	308	516	792	4989	0	286	2020-02-29_134320
171	5000	1199	5	0	0	0	11	3499	22.09	5.815029455292378	31.869583	10.778244	11.0	1776.0	21.247707	4.312314	34.99201	5.0559864	3796	3796	3796	0.45454547	20	108	308	516	792	4989	0	286	2020-02-29_134320
171	5000	1199	5	0	0	0	10	3500	22.314795	6.078990100007264	31.869583	10.778244	10.0	1776.0	21.247707	4.312314	34.99201	5.0559864	3796	3796	3796	0.5	20	108	308	516	792	4990	0	286	2020-02-29_134320
172	5000	1199	5	0	0	0	10	3500	22.314795	6.078990100007264	31.869583	10.778244	10.0	1776.0	21.247707	4.312314	34.99201	5.0559864	3796	3796	3796	0.5	20	108	308	516	792	4990	0	286	2020-02-29_134320
172	5000	1199	5	0	0	0	9	3501	21.25315	5.375283167277606	29.752853	10.778244	9.0	1776.0	21.247707	4.312314	34.99201	5.0559864	3796	3796	3796	0.44444445	20	108	308	516	792	4991	0	286	2020-02-29_134320
172	5000	1199	5	0	0	0	8	3502	21.293976	5.744927532379753	29.752853	10.778244	8.0	1776.0	21.247707	4.312314	34.99201	5.0559864	3796	3796	3796	0.5	20	108	308	516	792	4992	0	286	2020-02-29_134320
173	5000	1199	5	0	0	0	8	3502	21.293976	5.744927532379753	29.752853	10.778244	8.0	1776.0	21.247707	4.312314	34.99201	5.0559864	3796	3796	3796	0.5	20	108	308	516	792	4992	0	286	2020-02-29_134321
173	5000	1199	5	0	0	0	8	3502	21.293976	5.744927532379753	29.752853	10.778244	8.0	1776.0	21.247707	4.312314	34.99201	5.0559864	3796	3796	3796	0.5	20	108	308	516	792	4992	0	286	2020-02-29_134321
173	5000	1199	5	0	0	0	8	3502	21.293976	5.744927532379753	29.752853	10.778244	8.0	1776.0	21.247707	4.312314	34.99201	5.0559864	3796	3796	3796	0.5	20	108	308	516	792	4992	0	286	2020-02-29_134321
174	5000	1199	5	0	0	0	8	3502	21.293976	5.744927532379753	29.752853	10.778244	8.0	1776.0	21.247707	4.312314	34.99201	5.0559864	3796	3796	3796	0.5	20	108	308	516	792	4992	0	286	2020-02-29_134321
174	5000	1199	5	0	0	0	8	3502	21.293976	5.744927532379753	29.752853	10.778244	8.0	1776.0	21.247707	4.312314	34.99201	5.0559864	3796	3796	3796	0.5	20	108	308	516	792	4992	0	286	2020-02-29_134321
174	5000	1199	5	0	0	0	8	3502	21.293976	5.744927532379753	29.752853	10.778244	8.0	1776.0	21.247707	4.312314	34.99201	5.0559864	3796	3796	3796	0.5	20	108	308	516	792	4992	0	286	2020-02-29_134321
175	5000	1199	5	0	0	0	8	3502	21.293976	5.744927532379753	29.752853	10.778244	8.0	1776.0	21.247707	4.312314	34.99201	5.0559864	3796	3796	3796	0.5	20	108	308	516	792	4992	0	286	2020-02-29_134322
175	5000	1199	5	0	0	0	8	3502	21.293976	5.744927532379753	29.752853	10.778244	8.0	1776.0	21.247707	4.312314	34.99201	5.0559864	3796	3796	3796	0.5	20	108	308	516	792	4992	0	286	2020-02-29_134322
175	5000	1199	5	0	0	0	7	3503	22.796223	4.176352166596298	29.752853	18.017776	7.0	1776.0	21.247707	4.312314	34.99201	5.0559864	3796	3796	3796	0.42857143	20	108	308	516	792	4993	0	286	2020-02-29_134322
176	5000	1199	5	0	0	0	7	3503	22.796223	4.176352166596298	29.752853	18.017776	7.0	1776.0	21.247707	4.312314	34.99201	5.0559864	3796	3796	3796	0.42857143	20	108	308	516	792	4993	0	286	2020-02-29_134322
176	5000	1199	5	0	0	0	5	3505	22.02261	3.306250813417389	25.21643	18.017776	5.0	1776.0	21.247707	4.312314	34.99201	5.0559864	3796	3796	3796	0.6	20	108	308	516	792	4995	0	286	2020-02-29_134322
176	5000	1199	5	0	0	0	5	3505	22.02261	3.306250813417389	25.21643	18.017776	5.0	1776.0	21.247707	4.312314	34.99201	5.0559864	3796	3796	3796	0.6	20	108	308	516	792	4995	0	286	2020-02-29_134322
177	5000	1199	5	0	0	0	5	3505	22.02261	3.306250813417389	25.21643	18.017776	5.0	1776.0	21.247707	4.312314	34.99201	5.0559864	3796	3796	3796	0.6	20	108	308	516	792	4995	0	286	2020-02-29_134322
177	5000	1199	5	0	0	0	5	3505	22.02261	3.306250813417389	25.21643	18.017776	5.0	1776.0	21.247707	4.312314	34.99201	5.0559864	3796	3796	3796	0.6	20	108	308	516	792	4995	0	286	2020-02-29_134323
177	5000	1199	4	0	1	0	5	3505	22.02261	3.306250813417389	25.21643	18.017776	5.0	1776.0	21.247707	4.312314	34.99201	5.0559864	3797	3796	3796	0.6	20	108	308	516	792	4995	0	286	2020-02-29_134323
178	5000	1199	4	0	1	0	5	3505	22.02261	3.306250813417389	25.21643	18.017776	5.0	1776.0	21.247707	4.312314	34.99201	5.0559864	3797	3796	3796	0.6	20	108	308	516	792	4995	0	286	2020-02-29_134323
178	5000	1199	4	0	1	0	4	3506	21.6237	3.6761652130757296	25.21643	18.017776	4.0	1776.0	21.247707	4.312314	34.99201	5.0559864	3797	3796	3796	0.75	20	108	308	516	792	4996	0	286	2020-02-29_134323
178	5000	1199	4	0	0	0	5	3506	22.915873	4.299325473132475	28.084564	18.017776	5.0	1776.0	21.247707	4.312314	34.99201	5.0559864	3797	3797	3797	0.6	20	108	308	516	792	4995	0	286	2020-02-29_134323
179	5000	1199	4	0	0	0	5	3506	22.915873	4.299325473132475	28.084564	18.017776	5.0	1776.0	21.247707	4.312314	34.99201	5.0559864	3797	3797	3797	0.6	20	108	308	516	792	4995	0	286	2020-02-29_134323
179	5000	1199	3	0	1	0	5	3506	22.915873	4.299325473132475	28.084564	18.017776	5.0	1776.0	21.247707	4.312314	34.99201	5.0559864	3798	3797	3797	0.6	20	108	308	516	792	4995	0	286	2020-02-29_134323
179	5000	1199	3	0	1	0	4	3507	24.140396	3.827428014714935	28.084564	18.925476	4.0	1776.0	21.247707	4.312314	34.99201	5.0559864	3798	3797	3797	0.75	20	108	308	516	792	4996	0	286	2020-02-29_134324
180	5000	1199	3	0	1	0	4	3507	24.140396	3.827428014714935	28.084564	18.925476	4.0	1776.0	21.247707	4.312314	34.99201	5.0559864	3798	3797	3797	0.75	20	108	308	516	792	4996	0	286	2020-02-29_134324
180	5000	1199	3	0	0	0	5	3507	23.898167	3.3586131096881116	28.084564	18.925476	5.0	1776.0	21.247707	4.312314	34.99201	5.0559864	3798	3798	3798	0.8	20	108	308	516	792	4995	0	286	2020-02-29_134324
180	5000	1199	3	0	0	0	4	3508	25.141338	2.1765088383508093	28.084564	22.929245	4.0	1776.0	21.247707	4.312314	34.99201	5.0559864	3798	3798	3798	1.0	20	108	308	516	792	4996	0	286	2020-02-29_134324
181	5000	1199	3	0	0	0	4	3508	25.141338	2.1765088383508093	28.084564	22.929245	4.0	1776.0	21.247707	4.312314	34.99201	5.0559864	3798	3798	3798	1.0	20	108	308	516	792	4996	0	286	2020-02-29_134324
181	5000	1199	3	0	0	0	4	3508	25.141338	2.1765088383508093	28.084564	22.929245	4.0	1776.0	21.247707	4.312314	34.99201	5.0559864	3798	3798	3798	1.0	20	108	308	516	792	4996	0	286	2020-02-29_134324
181	5000	1199	3	0	0	0	3	3509	25.41008	2.5831093434676857	28.084564	22.929245	3.0	1776.0	21.247707	4.312314	34.99201	5.0559864	3798	3798	3798	1.0	20	108	308	516	792	4997	0	286	2020-02-29_134325
182	5000	1199	3	0	0	0	3	3509	25.41008	2.5831093434676857	28.084564	22.929245	3.0	1776.0	21.247707	4.312314	34.99201	5.0559864	3798	3798	3798	1.0	20	108	308	516	792	4997	0	286	2020-02-29_134325
182	5000	1199	3	0	0	0	3	3509	25.41008	2.5831093434676857	28.084564	22.929245	3.0	1776.0	21.247707	4.312314	34.99201	5.0559864	3798	3798	3798	1.0	20	108	308	516	792	4997	0	286	2020-02-29_134325
182	5000	1199	3	0	0	0	3	3509	25.41008	2.5831093434676857	28.084564	22.929245	3.0	1776.0	21.247707	4.312314	34.99201	5.0559864	3798	3798	3798	1.0	20	108	308	516	792	4997	0	286	2020-02-29_134325
183	5000	1199	3	0	0	0	3	3509	25.41008	2.5831093434676857	28.084564	22.929245	3.0	1776.0	21.247707	4.312314	34.99201	5.0559864	3798	3798	3798	1.0	20	108	308	516	792	4997	0	286	2020-02-29_134325
183	5000	1199	3	0	0	0	3	3509	25.41008	2.5831093434676857	28.084564	22.929245	3.0	1776.0	21.247707	4.312314	34.99201	5.0559864	3798	3798	3798	1.0	20	108	308	516	792	4997	0	286	2020-02-29_134325
183	5000	1199	3	0	0	0	3	3509	25.41008	2.5831093434676857	28.084564	22.929245	3.0	1776.0	21.247707	4.312314	34.99201	5.0559864	3798	3798	3798	1.0	20	108	308	516	792	4997	0	286	2020-02-29_134325
184	5000	1199	3	0	0	0	3	3509	25.41008	2.5831093434676857	28.084564	22.929245	3.0	1776.0	21.247707	4.312314	34.99201	5.0559864	3798	3798	3798	1.0	20	108	308	516	792	4997	0	286	2020-02-29_134326
184	5000	1199	3	0	0	0	3	3509	25.41008	2.5831093434676857	28.084564	22.929245	3.0	1776.0	21.247707	4.312314	34.99201	5.0559864	3798	3798	3798	1.0	20	108	308	516	792	4997	0	286	2020-02-29_134326
184	5000	1199	3	0	0	0	3	3509	25.41008	2.5831093434676857	28.084564	22.929245	3.0	1776.0	21.247707	4.312314	34.99201	5.0559864	3798	3798	3798	1.0	20	108	308	516	792	4997	0	286	2020-02-29_134326
185	5000	1199	1	0	2	0	2	3510	25.506905	3.6453611812946387	28.084564	22.929245	2.0	1776.0	21.247707	4.312314	34.99201	5.0559864	3800	3798	3798	0.5	20	108	308	516	792	4998	0	286	2020-02-29_134326
185	5000	1199	1	0	2	0	2	3510	25.506905	3.6453611812946387	28.084564	22.929245	2.0	1776.0	21.247707	4.312314	34.99201	5.0559864	3800	3798	3798	0.5	20	108	308	516	792	4998	0	286	2020-02-29_134326
185	5000	1199	1	0	2	0	2	3510	25.506905	3.6453611812946387	28.084564	22.929245	2.0	1776.0	21.247707	4.312314	34.99201	5.0559864	3800	3798	3798	0.5	20	108	308	516	792	4998	0	286	2020-02-29_134326
186	5000	1199	1	0	0	0	4	3510	25.083015	2.313861034002274	28.084564	22.929245	4.0	1776.0	21.247707	4.312314	34.99201	5.0559864	3800	3800	3800	0.25	20	108	308	516	792	4996	0	286	2020-02-29_134326
186	5000	1199	1	0	0	0	4	3510	25.083015	2.313861034002274	28.084564	22.929245	4.0	1776.0	21.247707	4.312314	34.99201	5.0559864	3800	3800	3800	0.25	20	108	308	516	792	4996	0	286	2020-02-29_134327
186	5000	1199	1	0	0	0	4	3510	25.083015	2.313861034002274	28.084564	22.929245	4.0	1776.0	21.247707	4.312314	34.99201	5.0559864	3800	3800	3800	0.25	20	108	308	516	792	4996	0	286	2020-02-29_134327
187	5000	1199	1	0	0	0	4	3510	25.083015	2.313861034002274	28.084564	22.929245	4.0	1776.0	21.247707	4.312314	34.99201	5.0559864	3800	3800	3800	0.25	20	108	308	516	792	4996	0	286	2020-02-29_134327
187	5000	1199	1	0	0	0	4	3510	25.083015	2.313861034002274	28.084564	22.929245	4.0	1776.0	21.247707	4.312314	34.99201	5.0559864	3800	3800	3800	0.25	20	108	308	516	792	4996	0	286	2020-02-29_134327
187	5000	1199	1	0	0	0	4	3510	25.083015	2.313861034002274	28.084564	22.929245	4.0	1776.0	21.247707	4.312314	34.99201	5.0559864	3800	3800	3800	0.25	20	108	308	516	792	4996	0	286	2020-02-29_134327
188	5000	1199	1	0	0	0	4	3510	25.083015	2.313861034002274	28.084564	22.929245	4.0	1776.0	21.247707	4.312314	34.99201	5.0559864	3800	3800	3800	0.25	20	108	308	516	792	4996	0	286	2020-02-29_134327
188	5000	1199	1	0	0	0	4	3510	25.083015	2.313861034002274	28.084564	22.929245	4.0	1776.0	21.247707	4.312314	34.99201	5.0559864	3800	3800	3800	0.25	20	108	308	516	792	4996	0	286	2020-02-29_134327
188	5000	1199	1	0	0	0	4	3510	25.083015	2.313861034002274	28.084564	22.929245	4.0	1776.0	21.247707	4.312314	34.99201	5.0559864	3800	3800	3800	0.25	20	108	308	516	792	4996	0	286	2020-02-29_134328
189	5000	1199	1	0	0	0	4	3510	25.083015	2.313861034002274	28.084564	22.929245	4.0	1776.0	21.247707	4.312314	34.99201	5.0559864	3800	3800	3800	0.25	20	108	308	516	792	4996	0	286	2020-02-29_134328
189	5000	1199	1	0	0	0	4	3510	25.083015	2.313861034002274	28.084564	22.929245	4.0	1776.0	21.247707	4.312314	34.99201	5.0559864	3800	3800	3800	0.25	20	108	308	516	792	4996	0	286	2020-02-29_134328
189	5000	1199	1	0	0	0	4	3510	25.083015	2.313861034002274	28.084564	22.929245	4.0	1776.0	21.247707	4.312314	34.99201	5.0559864	3800	3800	3800	0.25	20	108	308	516	792	4996	0	286	2020-02-29_134328
190	5000	1199	1	0	0	0	3	3511	24.082499	1.4229312369111224	25.672653	22.929245	3.0	1776.0	21.247707	4.312314	34.99201	5.0559864	3800	3800	3800	0.33333334	20	108	308	516	792	4997	0	286	2020-02-29_134328
190	5000	1199	1	0	0	0	3	3511	24.082499	1.4229312369111224	25.672653	22.929245	3.0	1776.0	21.247707	4.312314	34.99201	5.0559864	3800	3800	3800	0.33333334	20	108	308	516	792	4997	0	286	2020-02-29_134328
190	5000	1199	1	0	0	0	3	3511	24.082499	1.4229312369111224	25.672653	22.929245	3.0	1776.0	21.247707	4.312314	34.99201	5.0559864	3800	3800	3800	0.33333334	20	108	308	516	792	4997	0	286	2020-02-29_134328
191	5000	1199	1	0	0	0	3	3511	24.082499	1.4229312369111224	25.672653	22.929245	3.0	1776.0	21.247707	4.312314	34.99201	5.0559864	3800	3800	3800	0.33333334	20	108	308	516	792	4997	0	286	2020-02-29_134329
191	5000	1199	1	0	0	0	3	3511	24.082499	1.4229312369111224	25.672653	22.929245	3.0	1776.0	21.247707	4.312314	34.99201	5.0559864	3800	3800	3800	0.33333334	20	108	308	516	792	4997	0	286	2020-02-29_134329
191	5000	1199	1	0	0	0	3	3511	24.082499	1.4229312369111224	25.672653	22.929245	3.0	1776.0	21.247707	4.312314	34.99201	5.0559864	3800	3800	3800	0.33333334	20	108	308	516	792	4997	0	286	2020-02-29_134329
192	5000	1199	1	0	0	0	3	3511	24.082499	1.4229312369111224	25.672653	22.929245	3.0	1776.0	21.247707	4.312314	34.99201	5.0559864	3800	3800	3800	0.33333334	20	108	308	516	792	4997	0	286	2020-02-29_134329
192	5000	1199	1	0	0	0	3	3511	24.082499	1.4229312369111224	25.672653	22.929245	3.0	1776.0	21.247707	4.312314	34.99201	5.0559864	3800	3800	3800	0.33333334	20	108	308	516	792	4997	0	286	2020-02-29_134329
192	5000	1199	1	0	0	0	2	3512	24.659126	1.4333435172820737	25.672653	23.6456	2.0	1776.0	21.247707	4.312314	34.99201	5.0559864	3800	3800	3800	0.0	20	108	308	516	792	4998	0	286	2020-02-29_134329
193	5000	1199	1	0	0	0	2	3512	24.659126	1.4333435172820737	25.672653	23.6456	2.0	1776.0	21.247707	4.312314	34.99201	5.0559864	3800	3800	3800	0.0	20	108	308	516	792	4998	0	286	2020-02-29_134329
193	5000	1199	1	0	0	0	2	3512	24.659126	1.4333435172820737	25.672653	23.6456	2.0	1776.0	21.247707	4.312314	34.99201	5.0559864	3800	3800	3800	0.0	20	108	308	516	792	4998	0	286	2020-02-29_134330
193	5000	1199	1	0	0	0	2	3512	24.659126	1.4333435172820737	25.672653	23.6456	2.0	1776.0	21.247707	4.312314	34.99201	5.0559864	3800	3800	3800	0.0	20	108	308	516	792	4998	0	286	2020-02-29_134330
194	5000	1199	1	0	0	0	2	3512	24.659126	1.4333435172820737	25.672653	23.6456	2.0	1776.0	21.247707	4.312314	34.99201	5.0559864	3800	3800	3800	0.0	20	108	308	516	792	4998	0	286	2020-02-29_134330
194	5000	1199	1	0	0	0	2	3512	24.659126	1.4333435172820737	25.672653	23.6456	2.0	1776.0	21.247707	4.312314	34.99201	5.0559864	3800	3800	3800	0.0	20	108	308	516	792	4998	0	286	2020-02-29_134330
194	5000	1199	1	0	0	0	2	3512	24.659126	1.4333435172820737	25.672653	23.6456	2.0	1776.0	21.247707	4.312314	34.99201	5.0559864	3800	3800	3800	0.0	20	108	308	516	792	4998	0	286	2020-02-29_134330
195	5000	1199	1	0	0	0	2	3512	24.659126	1.4333435172820737	25.672653	23.6456	2.0	1776.0	21.247707	4.312314	34.99201	5.0559864	3800	3800	3800	0.0	20	108	308	516	792	4998	0	286	2020-02-29_134330
195	5000	1199	1	0	0	0	2	3512	24.659126	1.4333435172820737	25.672653	23.6456	2.0	1776.0	21.247707	4.312314	34.99201	5.0559864	3800	3800	3800	0.0	20	108	308	516	792	4998	0	286	2020-02-29_134330
195	5000	1199	1	0	0	0	2	3512	24.659126	1.4333435172820737	25.672653	23.6456	2.0	1776.0	21.247707	4.312314	34.99201	5.0559864	3800	3800	3800	0.0	20	108	308	516	792	4998	0	286	2020-02-29_134331
196	5000	1199	1	0	0	0	2	3512	24.659126	1.4333435172820737	25.672653	23.6456	2.0	1776.0	21.247707	4.312314	34.99201	5.0559864	3800	3800	3800	0.0	20	108	308	516	792	4998	0	286	2020-02-29_134331
196	5000	1199	0	0	1	0	2	3512	24.659126	1.4333435172820737	25.672653	23.6456	2.0	1776.0	21.247707	4.312314	34.99201	5.0559864	3801	3800	3800	0.0	20	108	308	516	792	4998	0	286	2020-02-29_134331
196	5000	1199	0	0	1	0	2	3512	24.659126	1.4333435172820737	25.672653	23.6456	2.0	1776.0	21.247707	4.312314	34.99201	5.0559864	3801	3800	3800	0.0	20	108	308	516	792	4998	0	286	2020-02-29_134331
197	5000	1199	0	0	1	0	2	3512	24.659126	1.4333435172820737	25.672653	23.6456	2.0	1776.0	21.247707	4.312314	34.99201	5.0559864	3801	3800	3800	0.0	20	108	308	516	792	4998	0	286	2020-02-29_134331
197	5000	1199	0	0	0	0	3	3512	25.6259	1.9573432841117318	27.559448	23.6456	3.0	1776.0	21.247707	4.312314	34.99201	5.0559864	3801	3801	3801	0.0	20	108	308	516	792	4997	0	286	2020-02-29_134331
197	5000	1199	0	0	0	0	3	3512	25.6259	1.9573432841117318	27.559448	23.6456	3.0	1776.0	21.247707	4.312314	34.99201	5.0559864	3801	3801	3801	0.0	20	108	308	516	792	4997	0	286	2020-02-29_134331
198	5000	1199	0	0	0	0	3	3512	25.6259	1.9573432841117318	27.559448	23.6456	3.0	1776.0	21.247707	4.312314	34.99201	5.0559864	3801	3801	3801	0.0	20	108	308	516	792	4997	0	286	2020-02-29_134332
198	5000	1199	0	0	0	0	2	3513	26.61605	1.3341655915299864	27.559448	25.672653	2.0	1776.0	21.247707	4.312314	34.99201	5.0559864	3801	3801	3801	0.0	20	108	308	516	792	4998	0	286	2020-02-29_134332
198	5000	1199	0	0	0	0	2	3513	26.61605	1.3341655915299864	27.559448	25.672653	2.0	1776.0	21.247707	4.312314	34.99201	5.0559864	3801	3801	3801	0.0	20	108	308	516	792	4998	0	286	2020-02-29_134332
199	5000	1199	0	0	0	0	2	3513	26.61605	1.3341655915299864	27.559448	25.672653	2.0	1776.0	21.247707	4.312314	34.99201	5.0559864	3801	3801	3801	0.0	20	108	308	516	792	4998	0	286	2020-02-29_134332
199	5000	1199	0	0	0	0	2	3513	26.61605	1.3341655915299864	27.559448	25.672653	2.0	1776.0	21.247707	4.312314	34.99201	5.0559864	3801	3801	3801	0.0	20	108	308	516	792	4998	0	286	2020-02-29_134332
199	5000	1199	0	0	0	0	2	3513	26.61605	1.3341655915299864	27.559448	25.672653	2.0	1776.0	21.247707	4.312314	34.99201	5.0559864	3801	3801	3801	0.0	20	108	308	516	792	4998	0	286	2020-02-29_134332
200	5000	1199	0	0	0	0	2	3513	26.61605	1.3341655915299864	27.559448	25.672653	2.0	1776.0	21.247707	4.312314	34.99201	5.0559864	3801	3801	3801	0.0	20	108	308	516	792	4998	0	286	2020-02-29_134332
200	5000	1199	0	0	0	0	2	3513	26.61605	1.3341655915299864	27.559448	25.672653	2.0	1776.0	21.247707	4.312314	34.99201	5.0559864	3801	3801	3801	0.0	20	108	308	516	792	4998	0	286	2020-02-29_134333
200	5000	1199	0	0	0	0	2	3513	26.61605	1.3341655915299864	27.559448	25.672653	2.0	1776.0	21.247707	4.312314	34.99201	5.0559864	3801	3801	3801	0.0	20	108	308	516	792	4998	0	286	2020-02-29_134333
201	5000	1199	0	0	0	0	1	3514	27.559448	NaN	27.559448	27.559448	1.0	1776.0	21.247707	4.312314	34.99201	5.0559864	3801	3801	3801	0.0	20	108	308	516	792	4999	0	286	2020-02-29_134333
201	5000	1199	0	0	0	0	1	3514	27.559448	NaN	27.559448	27.559448	1.0	1776.0	21.247707	4.312314	34.99201	5.0559864	3801	3801	3801	0.0	20	108	308	516	792	4999	0	286	2020-02-29_134333
201	5000	1199	0	0	0	0	1	3514	27.559448	NaN	27.559448	27.559448	1.0	1776.0	21.247707	4.312314	34.99201	5.0559864	3801	3801	3801	0.0	20	108	308	516	792	4999	0	286	2020-02-29_134333
202	5000	1199	0	0	0	0	1	3514	27.559448	NaN	27.559448	27.559448	1.0	1776.0	21.247707	4.312314	34.99201	5.0559864	3801	3801	3801	0.0	20	108	308	516	792	4999	0	286	2020-02-29_134333
202	5000	1199	0	0	0	0	1	3514	27.559448	NaN	27.559448	27.559448	1.0	1776.0	21.247707	4.312314	34.99201	5.0559864	3801	3801	3801	0.0	20	108	308	516	792	4999	0	286	2020-02-29_134334
202	5000	1199	0	0	0	0	1	3514	27.559448	NaN	27.559448	27.559448	1.0	1776.0	21.247707	4.312314	34.99201	5.0559864	3801	3801	3801	0.0	20	108	308	516	792	4999	0	286	2020-02-29_134334
203	5000	1199	0	0	0	0	1	3514	27.559448	NaN	27.559448	27.559448	1.0	1776.0	21.247707	4.312314	34.99201	5.0559864	3801	3801	3801	0.0	20	108	308	516	792	4999	0	286	2020-02-29_134334
203	5000	1199	0	0	0	0	1	3514	27.559448	NaN	27.559448	27.559448	1.0	1776.0	21.247707	4.312314	34.99201	5.0559864	3801	3801	3801	0.0	20	108	308	516	792	4999	0	286	2020-02-29_134334
203	5000	1199	0	0	0	0	1	3514	27.559448	NaN	27.559448	27.559448	1.0	1776.0	21.247707	4.312314	34.99201	5.0559864	3801	3801	3801	0.0	20	108	308	516	792	4999	0	286	2020-02-29_134334
204	5000	1199	0	0	0	0	1	3514	27.559448	NaN	27.559448	27.559448	1.0	1776.0	21.247707	4.312314	34.99201	5.0559864	3801	3801	3801	0.0	20	108	308	516	792	4999	0	286	2020-02-29_134334
204	5000	1199	0	0	0	0	1	3514	27.559448	NaN	27.559448	27.559448	1.0	1776.0	21.247707	4.312314	34.99201	5.0559864	3801	3801	3801	0.0	20	108	308	516	792	4999	0	286	2020-02-29_134334
204	5000	1199	0	0	0	0	1	3514	27.559448	NaN	27.559448	27.559448	1.0	1776.0	21.247707	4.312314	34.99201	5.0559864	3801	3801	3801	0.0	20	108	308	516	792	4999	0	286	2020-02-29_134335
205	5000	1199	0	0	0	0	1	3514	27.559448	NaN	27.559448	27.559448	1.0	1776.0	21.247707	4.312314	34.99201	5.0559864	3801	3801	3801	0.0	20	108	308	516	792	4999	0	286	2020-02-29_134335
205	5000	1199	0	0	0	0	1	3514	27.559448	NaN	27.559448	27.559448	1.0	1776.0	21.247707	4.312314	34.99201	5.0559864	3801	3801	3801	0.0	20	108	308	516	792	4999	0	286	2020-02-29_134335
205	5000	1199	0	0	0	0	1	3514	27.559448	NaN	27.559448	27.559448	1.0	1776.0	21.247707	4.312314	34.99201	5.0559864	3801	3801	3801	0.0	20	108	308	516	792	4999	0	286	2020-02-29_134335
206	5000	1199	0	0	0	0	1	3514	27.559448	NaN	27.559448	27.559448	1.0	1776.0	21.247707	4.312314	34.99201	5.0559864	3801	3801	3801	0.0	20	108	308	516	792	4999	0	286	2020-02-29_134335
206	5000	1199	0	0	0	0	1	3514	27.559448	NaN	27.559448	27.559448	1.0	1776.0	21.247707	4.312314	34.99201	5.0559864	3801	3801	3801	0.0	20	108	308	516	792	4999	0	286	2020-02-29_134335
206	5000	1199	0	0	0	0	1	3514	27.559448	NaN	27.559448	27.559448	1.0	1776.0	21.247707	4.312314	34.99201	5.0559864	3801	3801	3801	0.0	20	108	308	516	792	4999	0	286	2020-02-29_134335
207	5000	1199	0	0	0	0	1	3514	27.559448	NaN	27.559448	27.559448	1.0	1776.0	21.247707	4.312314	34.99201	5.0559864	3801	3801	3801	0.0	20	108	308	516	792	4999	0	286	2020-02-29_134336
207	5000	1199	0	0	0	0	1	3514	27.559448	NaN	27.559448	27.559448	1.0	1776.0	21.247707	4.312314	34.99201	5.0559864	3801	3801	3801	0.0	20	108	308	516	792	4999	0	286	2020-02-29_134336
207	5000	1199	0	0	0	0	1	3514	27.559448	NaN	27.559448	27.559448	1.0	1776.0	21.247707	4.312314	34.99201	5.0559864	3801	3801	3801	0.0	20	108	308	516	792	4999	0	286	2020-02-29_134336
208	5000	1199	0	0	0	0	1	3514	27.559448	NaN	27.559448	27.559448	1.0	1776.0	21.247707	4.312314	34.99201	5.0559864	3801	3801	3801	0.0	20	108	308	516	792	4999	0	286	2020-02-29_134336
208	5000	1199	0	0	0	0	1	3514	27.559448	NaN	27.559448	27.559448	1.0	1776.0	21.247707	4.312314	34.99201	5.0559864	3801	3801	3801	0.0	20	108	308	516	792	4999	0	286	2020-02-29_134336
208	5000	1199	0	0	0	0	1	3514	27.559448	NaN	27.559448	27.559448	1.0	1776.0	21.247707	4.312314	34.99201	5.0559864	3801	3801	3801	0.0	20	108	308	516	792	4999	0	286	2020-02-29_134336
209	5000	1199	0	0	0	0	1	3514	27.559448	NaN	27.559448	27.559448	1.0	1776.0	21.247707	4.312314	34.99201	5.0559864	3801	3801	3801	0.0	20	108	308	516	792	4999	0	286	2020-02-29_134336
209	5000	1199	0	0	0	0	0	3515	NaN	-0.0	9999.0	9999.0	0.0	1776.0	21.247707	4.312314	34.99201	5.0559864	3801	3801	3801	0.0	20	108	308	516	792	5000	0	286	2020-02-29_134337
209	5000	1199	0	0	0	0	0	3515	NaN	-0.0	9999.0	9999.0	0.0	1776.0	21.247707	4.312314	34.99201	5.0559864	3801	3801	3801	0.0	20	108	308	516	792	5000	0	286	2020-02-29_134337
210	5000	1199	0	0	0	0	0	3515	NaN	-0.0	9999.0	9999.0	0.0	1776.0	21.247707	4.312314	34.99201	5.0559864	3801	3801	3801	0.0	20	108	308	516	792	5000	0	286	2020-02-29_134337
210	5000	1199	0	0	0	0	0	3515	NaN	-0.0	9999.0	9999.0	0.0	1776.0	21.247707	4.312314	34.99201	5.0559864	3801	3801	3801	0.0	20	108	308	516	792	5000	0	286	2020-02-29_134337
210	5000	1199	0	0	0	0	0	3515	NaN	-0.0	9999.0	9999.0	0.0	1776.0	21.247707	4.312314	34.99201	5.0559864	3801	3801	3801	0.0	20	108	308	516	792	5000	0	286	2020-02-29_134337
211	5000	1199	0	0	0	0	0	3515	NaN	-0.0	9999.0	9999.0	0.0	1776.0	21.247707	4.312314	34.99201	5.0559864	3801	3801	3801	0.0	20	108	308	516	792	5000	0	286	2020-02-29_134337
211	5000	1199	0	0	0	0	0	3515	NaN	-0.0	9999.0	9999.0	0.0	1776.0	21.247707	4.312314	34.99201	5.0559864	3801	3801	3801	0.0	20	108	308	516	792	5000	0	286	2020-02-29_134337
211	5000	1199	0	0	0	0	0	3515	NaN	-0.0	9999.0	9999.0	0.0	1776.0	21.247707	4.312314	34.99201	5.0559864	3801	3801	3801	0.0	20	108	308	516	792	5000	0	286	2020-02-29_134338
212	5000	1199	0	0	0	0	0	3515	NaN	-0.0	9999.0	9999.0	0.0	1776.0	21.247707	4.312314	34.99201	5.0559864	3801	3801	3801	0.0	20	108	308	516	792	5000	0	286	2020-02-29_134338
212	5000	1199	0	0	0	0	0	3515	NaN	-0.0	9999.0	9999.0	0.0	1776.0	21.247707	4.312314	34.99201	5.0559864	3801	3801	3801	0.0	20	108	308	516	792	5000	0	286	2020-02-29_134338
212	5000	1199	0	0	0	0	0	3515	NaN	-0.0	9999.0	9999.0	0.0	1776.0	21.247707	4.312314	34.99201	5.0559864	3801	3801	3801	0.0	20	108	308	516	792	5000	0	286	2020-02-29_134338
213	5000	1199	0	0	0	0	0	3515	NaN	-0.0	9999.0	9999.0	0.0	1776.0	21.247707	4.312314	34.99201	5.0559864	3801	3801	3801	0.0	20	108	308	516	792	5000	0	286	2020-02-29_134338
213	5000	1199	0	0	0	0	0	3515	NaN	-0.0	9999.0	9999.0	0.0	1776.0	21.247707	4.312314	34.99201	5.0559864	3801	3801	3801	0.0	20	108	308	516	792	5000	0	286	2020-02-29_134338
213	5000	1199	0	0	0	0	0	3515	NaN	-0.0	9999.0	9999.0	0.0	1776.0	21.247707	4.312314	34.99201	5.0559864	3801	3801	3801	0.0	20	108	308	516	792	5000	0	286	2020-02-29_134338
214	5000	1199	0	0	0	0	0	3515	NaN	-0.0	9999.0	9999.0	0.0	1776.0	21.247707	4.312314	34.99201	5.0559864	3801	3801	3801	0.0	20	108	308	516	792	5000	0	286	2020-02-29_134339
214	5000	1199	0	0	0	0	0	3515	NaN	-0.0	9999.0	9999.0	0.0	1776.0	21.247707	4.312314	34.99201	5.0559864	3801	3801	3801	0.0	20	108	308	516	792	5000	0	286	2020-02-29_134339
214	5000	1199	0	0	0	0	0	3515	NaN	-0.0	9999.0	9999.0	0.0	1776.0	21.247707	4.312314	34.99201	5.0559864	3801	3801	3801	0.0	20	108	308	516	792	5000	0	286	2020-02-29_134339
215	5000	1199	0	0	0	0	0	3515	NaN	-0.0	9999.0	9999.0	0.0	1776.0	21.247707	4.312314	34.99201	5.0559864	3801	3801	3801	0.0	20	108	308	516	792	5000	0	286	2020-02-29_134339
215	5000	1199	0	0	0	0	0	3515	NaN	-0.0	9999.0	9999.0	0.0	1776.0	21.247707	4.312314	34.99201	5.0559864	3801	3801	3801	0.0	20	108	308	516	792	5000	0	286	2020-02-29_134339
215	5000	1199	0	0	0	0	0	3515	NaN	-0.0	9999.0	9999.0	0.0	1776.0	21.247707	4.312314	34.99201	5.0559864	3801	3801	3801	0.0	20	108	308	516	792	5000	0	286	2020-02-29_134339
216	5000	1199	0	0	0	0	0	3515	NaN	-0.0	9999.0	9999.0	0.0	1776.0	21.247707	4.312314	34.99201	5.0559864	3801	3801	3801	0.0	20	108	308	516	792	5000	0	286	2020-02-29_134339
216	5000	1199	0	0	0	0	0	3515	NaN	-0.0	9999.0	9999.0	0.0	1776.0	21.247707	4.312314	34.99201	5.0559864	3801	3801	3801	0.0	20	108	308	516	792	5000	0	286	2020-02-29_134340
216	5000	1199	0	0	0	0	0	3515	NaN	-0.0	9999.0	9999.0	0.0	1776.0	21.247707	4.312314	34.99201	5.0559864	3801	3801	3801	0.0	20	108	308	516	792	5000	0	286	2020-02-29_134340
217	5000	1199	0	0	0	0	0	3515	NaN	-0.0	9999.0	9999.0	0.0	1776.0	21.247707	4.312314	34.99201	5.0559864	3801	3801	3801	0.0	20	108	308	516	792	5000	0	286	2020-02-29_134340
217	5000	1199	0	0	0	0	0	3515	NaN	-0.0	9999.0	9999.0	0.0	1776.0	21.247707	4.312314	34.99201	5.0559864	3801	3801	3801	0.0	20	108	308	516	792	5000	0	286	2020-02-29_134340
217	5000	1199	0	0	0	0	0	3515	NaN	-0.0	9999.0	9999.0	0.0	1776.0	21.247707	4.312314	34.99201	5.0559864	3801	3801	3801	0.0	20	108	308	516	792	5000	0	286	2020-02-29_134340
218	5000	1199	0	0	0	0	0	3515	NaN	-0.0	9999.0	9999.0	0.0	1776.0	21.247707	4.312314	34.99201	5.0559864	3801	3801	3801	0.0	20	108	308	516	792	5000	0	286	2020-02-29_134340
218	5000	1199	0	0	0	0	0	3515	NaN	-0.0	9999.0	9999.0	0.0	1776.0	21.247707	4.312314	34.99201	5.0559864	3801	3801	3801	0.0	20	108	308	516	792	5000	0	286	2020-02-29_134340
218	5000	1199	0	0	0	0	0	3515	NaN	-0.0	9999.0	9999.0	0.0	1776.0	21.247707	4.312314	34.99201	5.0559864	3801	3801	3801	0.0	20	108	308	516	792	5000	0	286	2020-02-29_134341
219	5000	1199	0	0	0	0	0	3515	NaN	-0.0	9999.0	9999.0	0.0	1776.0	21.247707	4.312314	34.99201	5.0559864	3801	3801	3801	0.0	20	108	308	516	792	5000	0	286	2020-02-29_134341
219	5000	1199	0	0	0	0	0	3515	NaN	-0.0	9999.0	9999.0	0.0	1776.0	21.247707	4.312314	34.99201	5.0559864	3801	3801	3801	0.0	20	108	308	516	792	5000	0	286	2020-02-29_134341
219	5000	1199	0	0	0	0	0	3515	NaN	-0.0	9999.0	9999.0	0.0	1776.0	21.247707	4.312314	34.99201	5.0559864	3801	3801	3801	0.0	20	108	308	516	792	5000	0	286	2020-02-29_134341
220	5000	1199	0	0	0	0	0	3515	NaN	-0.0	9999.0	9999.0	0.0	1776.0	21.247707	4.312314	34.99201	5.0559864	3801	3801	3801	0.0	20	108	308	516	792	5000	0	286	2020-02-29_134341
220	5000	1199	0	0	0	0	0	3515	NaN	-0.0	9999.0	9999.0	0.0	1776.0	21.247707	4.312314	34.99201	5.0559864	3801	3801	3801	0.0	20	108	308	516	792	5000	0	286	2020-02-29_134341
220	5000	1199	0	0	0	0	0	3515	NaN	-0.0	9999.0	9999.0	0.0	1776.0	21.247707	4.312314	34.99201	5.0559864	3801	3801	3801	0.0	20	108	308	516	792	5000	0	286	2020-02-29_134341
221	5000	1199	0	0	0	0	0	3515	NaN	-0.0	9999.0	9999.0	0.0	1776.0	21.247707	4.312314	34.99201	5.0559864	3801	3801	3801	0.0	20	108	308	516	792	5000	0	286	2020-02-29_134342
