# Supplementary material for: Discrete simulation analysis of COVID-19 and prediction of isolation bed numbers
Source: PeerJ. 2021 Jun 23;9:e11629. doi: 10.7717/peerj.11629 (PMC8234972; doi:10.7717/peerj.11629)
Supplement: Supplemental Information 3 [file peerj-09-11629-s003.zip › raw_data/Incubation period_output_2020-02-29_134350.csv]

worldTime(Day)	CITY_PERSON_SIZE	NORMAL	SHADOW	SUPER	CONFIRMED	DIAGNOSIS	FREEZE	CURED	shadow_average	shadow_std	shadow_max	shadow_min	real_countTmp	max_count	count_shadow_average	count_shadow_std	count_shadow_max	count_shadow_min	sum_confirmed_mark	sum_diagnosis_mark	sum_freeze_mark	r0	G1num	G2num	G3Num	G4Num	G5Num	BED_CanUse	BED_Need	DEATH	recordTime
0	5000	4971	29	0	0	0	0	0	NaN	-0.0	9999.0	9999.0	0.0	0.0	NaN	-0.0	9999.0	9999.0	0	0	0	0.0	0	0	0	0	0	5000	0	0	2020-02-29_134351
0	5000	4965	35	0	0	0	0	0	NaN	-0.0	9999.0	9999.0	0.0	0.0	NaN	-0.0	9999.0	9999.0	0	0	0	0.0	0	0	0	0	0	5000	0	0	2020-02-29_134351
0	5000	4958	42	0	0	0	0	0	NaN	-0.0	9999.0	9999.0	0.0	0.0	NaN	-0.0	9999.0	9999.0	0	0	0	0.0	0	0	0	0	0	5000	0	0	2020-02-29_134351
1	5000	4954	46	0	0	0	0	0	NaN	-0.0	9999.0	9999.0	0.0	0.0	NaN	-0.0	9999.0	9999.0	0	0	0	0.0	0	0	0	0	0	5000	0	0	2020-02-29_134352
1	5000	4945	55	0	0	0	0	0	NaN	-0.0	9999.0	9999.0	0.0	0.0	NaN	-0.0	9999.0	9999.0	0	0	0	0.0	0	0	0	0	0	5000	0	0	2020-02-29_134352
1	5000	4934	66	0	0	0	0	0	NaN	-0.0	9999.0	9999.0	0.0	0.0	NaN	-0.0	9999.0	9999.0	0	0	0	0.0	0	0	0	0	0	5000	0	0	2020-02-29_134352
2	5000	4916	84	0	0	0	0	0	NaN	-0.0	9999.0	9999.0	0.0	0.0	NaN	-0.0	9999.0	9999.0	0	0	0	0.0	0	0	0	0	0	5000	0	0	2020-02-29_134352
2	5000	4905	95	0	0	0	0	0	NaN	-0.0	9999.0	9999.0	0.0	0.0	NaN	-0.0	9999.0	9999.0	0	0	0	0.0	0	0	0	0	0	5000	0	0	2020-02-29_134352
2	5000	4893	107	0	0	0	0	0	NaN	-0.0	9999.0	9999.0	0.0	0.0	NaN	-0.0	9999.0	9999.0	0	0	0	0.0	0	0	0	0	0	5000	0	0	2020-02-29_134352
3	5000	4877	123	0	0	0	0	0	NaN	-0.0	9999.0	9999.0	0.0	0.0	NaN	-0.0	9999.0	9999.0	0	0	0	0.0	0	0	0	0	0	5000	0	0	2020-02-29_134352
3	5000	4860	140	0	0	0	0	0	NaN	-0.0	9999.0	9999.0	0.0	0.0	NaN	-0.0	9999.0	9999.0	0	0	0	0.0	0	0	0	0	0	5000	0	0	2020-02-29_134353
3	5000	4848	152	0	0	0	0	0	NaN	-0.0	9999.0	9999.0	0.0	0.0	NaN	-0.0	9999.0	9999.0	0	0	0	0.0	0	0	0	0	0	5000	0	0	2020-02-29_134353
4	5000	4829	171	0	0	0	0	0	NaN	-0.0	9999.0	9999.0	0.0	0.0	NaN	-0.0	9999.0	9999.0	0	0	0	0.0	0	0	0	0	0	5000	0	0	2020-02-29_134353
4	5000	4807	193	0	0	0	0	0	NaN	-0.0	9999.0	9999.0	0.0	0.0	NaN	-0.0	9999.0	9999.0	0	0	0	0.0	0	0	0	0	0	5000	0	0	2020-02-29_134353
4	5000	4776	224	0	0	0	0	0	NaN	-0.0	9999.0	9999.0	0.0	0.0	NaN	-0.0	9999.0	9999.0	0	0	0	0.0	0	0	0	0	0	5000	0	0	2020-02-29_134353
5	5000	4740	260	0	0	0	0	0	NaN	-0.0	9999.0	9999.0	0.0	0.0	NaN	-0.0	9999.0	9999.0	0	0	0	0.0	0	0	0	0	0	5000	0	0	2020-02-29_134354
5	5000	4711	289	0	0	0	0	0	NaN	-0.0	9999.0	9999.0	0.0	0.0	NaN	-0.0	9999.0	9999.0	0	0	0	0.0	0	0	0	0	0	5000	0	0	2020-02-29_134354
5	5000	4664	336	0	0	0	0	0	NaN	-0.0	9999.0	9999.0	0.0	0.0	NaN	-0.0	9999.0	9999.0	0	0	0	0.0	0	0	0	0	0	5000	0	0	2020-02-29_134354
6	5000	4625	375	0	0	0	0	0	NaN	-0.0	9999.0	9999.0	0.0	0.0	NaN	-0.0	9999.0	9999.0	0	0	0	0.0	0	0	0	0	0	5000	0	0	2020-02-29_134354
6	5000	4589	411	0	0	0	0	0	NaN	-0.0	9999.0	9999.0	0.0	0.0	NaN	-0.0	9999.0	9999.0	0	0	0	0.0	0	0	0	0	0	5000	0	0	2020-02-29_134355
6	5000	4532	468	0	0	0	0	0	NaN	-0.0	9999.0	9999.0	0.0	0.0	NaN	-0.0	9999.0	9999.0	0	0	0	0.0	0	0	0	0	0	5000	0	0	2020-02-29_134355
7	5000	4480	520	0	0	0	0	0	NaN	-0.0	9999.0	9999.0	0.0	0.0	NaN	-0.0	9999.0	9999.0	0	0	0	0.0	0	0	0	0	0	5000	0	0	2020-02-29_134355
7	5000	4423	577	0	0	0	0	0	NaN	-0.0	9999.0	9999.0	0.0	0.0	NaN	-0.0	9999.0	9999.0	0	0	0	0.0	0	0	0	0	0	5000	0	0	2020-02-29_134356
7	5000	4368	632	0	0	0	0	0	NaN	-0.0	9999.0	9999.0	0.0	0.0	NaN	-0.0	9999.0	9999.0	0	0	0	0.0	0	0	0	0	0	5000	0	0	2020-02-29_134356
8	5000	4318	682	0	0	0	0	0	NaN	-0.0	9999.0	9999.0	0.0	0.0	NaN	-0.0	9999.0	9999.0	0	0	0	0.0	0	0	0	0	0	5000	0	0	2020-02-29_134356
8	5000	4272	728	0	0	0	0	0	NaN	-0.0	9999.0	9999.0	0.0	0.0	NaN	-0.0	9999.0	9999.0	0	0	0	0.0	0	0	0	0	0	5000	0	0	2020-02-29_134357
8	5000	4216	784	0	0	0	0	0	NaN	-0.0	9999.0	9999.0	0.0	0.0	NaN	-0.0	9999.0	9999.0	0	0	0	0.0	0	0	0	0	0	5000	0	0	2020-02-29_134357
9	5000	4164	836	0	0	0	0	0	NaN	-0.0	9999.0	9999.0	0.0	0.0	NaN	-0.0	9999.0	9999.0	0	0	0	0.0	0	0	0	0	0	5000	0	0	2020-02-29_134357
9	5000	4105	895	0	0	0	0	0	NaN	-0.0	9999.0	9999.0	0.0	0.0	NaN	-0.0	9999.0	9999.0	0	0	0	0.0	0	0	0	0	0	5000	0	0	2020-02-29_134358
9	5000	4056	944	0	0	0	0	0	NaN	-0.0	9999.0	9999.0	0.0	0.0	NaN	-0.0	9999.0	9999.0	0	0	0	0.0	0	0	0	0	0	5000	0	0	2020-02-29_134358
10	5000	4001	999	0	0	0	0	0	NaN	-0.0	9999.0	9999.0	0.0	0.0	NaN	-0.0	9999.0	9999.0	0	0	0	0.0	0	0	0	0	0	5000	0	0	2020-02-29_134358
10	5000	3949	1051	0	0	0	0	0	NaN	-0.0	9999.0	9999.0	0.0	0.0	NaN	-0.0	9999.0	9999.0	0	0	0	0.0	0	0	0	0	0	5000	0	0	2020-02-29_134359
10	5000	3885	1115	0	0	0	0	0	NaN	-0.0	9999.0	9999.0	0.0	0.0	NaN	-0.0	9999.0	9999.0	0	0	0	0.0	0	0	0	0	0	5000	0	0	2020-02-29_134359
11	5000	3824	1176	0	0	0	0	0	NaN	-0.0	9999.0	9999.0	0.0	0.0	NaN	-0.0	9999.0	9999.0	0	0	0	0.0	0	0	0	0	0	5000	0	0	2020-02-29_134400
11	5000	3765	1235	0	0	0	0	0	NaN	-0.0	9999.0	9999.0	0.0	0.0	NaN	-0.0	9999.0	9999.0	0	0	0	0.0	0	0	0	0	0	5000	0	0	2020-02-29_134400
11	5000	3708	1290	0	2	0	0	0	NaN	-0.0	9999.0	9999.0	0.0	0.0	NaN	-0.0	9999.0	9999.0	2	0	0	0.0	0	0	0	0	0	5000	0	0	2020-02-29_134400
12	5000	3657	1341	0	2	0	0	0	NaN	-0.0	9999.0	9999.0	0.0	0.0	NaN	-0.0	9999.0	9999.0	2	0	0	0.0	0	0	0	0	0	5000	0	0	2020-02-29_134401
12	5000	3611	1387	0	2	0	0	0	NaN	-0.0	9999.0	9999.0	0.0	0.0	NaN	-0.0	9999.0	9999.0	2	0	0	0.0	0	0	0	0	0	5000	0	0	2020-02-29_134401
12	5000	3565	1432	0	1	0	2	0	11.145111	0.4683175635426185	11.476262	10.813961	2.0	2.0	11.145111	0.46831757	11.476262	10.813961	3	2	2	8.0	0	2	0	0	0	4998	0	0	2020-02-29_134402
13	5000	3518	1477	0	3	0	2	0	11.145111	0.4683175635426185	11.476262	10.813961	2.0	2.0	11.145111	0.46831757	11.476262	10.813961	5	2	2	8.0	0	2	0	0	0	4998	0	0	2020-02-29_134402
13	5000	3462	1533	0	3	0	2	0	11.145111	0.4683175635426185	11.476262	10.813961	2.0	2.0	11.145111	0.46831757	11.476262	10.813961	5	2	2	8.0	0	2	0	0	0	4998	0	0	2020-02-29_134403
13	5000	3419	1574	0	4	0	3	0	9.408931	3.0253313623956832	11.476262	5.9365697	3.0	3.0	9.408931	3.0253313	11.476262	5.9365697	7	3	3	5.6666665	0	2	0	1	0	4997	0	0	2020-02-29_134403
14	5000	3371	1620	0	4	0	5	0	10.493711	2.6637524734836444	12.911902	5.9365697	5.0	5.0	10.493711	2.6637526	12.911902	5.9365697	9	5	5	4.8	0	2	1	2	0	4995	0	0	2020-02-29_134404
14	5000	3317	1673	0	5	0	5	0	10.493711	2.6637524734836444	12.911902	5.9365697	5.0	5.0	10.493711	2.6637526	12.911902	5.9365697	10	5	5	4.8	0	2	1	2	0	4995	0	0	2020-02-29_134404
14	5000	3276	1713	0	4	0	7	0	9.404493	2.912341225679938	12.911902	5.747069	7.0	7.0	9.404493	2.912341	12.911902	5.747069	11	7	7	4.0	0	2	1	3	1	4993	0	0	2020-02-29_134405
15	5000	3238	1748	0	5	0	9	0	9.585567	3.077695865053686	13.672913	5.747069	9.0	9.0	9.585567	3.0776958	13.672913	5.747069	14	9	9	3.3333333	1	2	1	4	1	4991	0	0	2020-02-29_134405
15	5000	3198	1784	0	8	0	10	0	9.555254	2.903262499949965	13.672913	5.747069	10.0	10.0	9.555254	2.9032626	13.672913	5.747069	18	10	10	3.2	1	2	1	4	2	4990	0	0	2020-02-29_134406
15	5000	3155	1826	0	8	0	11	0	9.833444	2.9047074685069574	13.672913	5.747069	11.0	11.0	9.833444	2.9047074	13.672913	5.747069	19	11	11	2.909091	1	3	1	4	2	4989	0	0	2020-02-29_134406
16	5000	3098	1878	0	10	0	14	0	10.215247	2.861903672383975	14.732005	5.747069	14.0	14.0	10.215247	2.8619037	14.732005	5.747069	24	14	14	3.142857	1	4	2	4	3	4986	0	0	2020-02-29_134407
16	5000	3065	1908	0	9	0	18	0	10.6133175	2.883328358052395	15.260853	5.747069	18.0	18.0	10.6133175	2.8833284	15.260853	5.747069	27	18	18	3.5555556	1	5	4	5	3	4982	0	0	2020-02-29_134407
16	5000	3024	1942	0	15	0	19	0	10.535338	2.822631812181222	15.260853	5.747069	19.0	19.0	10.535338	2.8226318	15.260853	5.747069	34	19	19	3.368421	1	5	5	5	3	4981	0	0	2020-02-29_134408
17	5000	2991	1972	0	13	0	24	0	11.048542	2.833001416530181	15.8411255	5.747069	24.0	24.0	11.048542	2.8330014	15.8411255	5.747069	37	24	24	3.5	2	7	6	5	4	4976	0	0	2020-02-29_134408
17	5000	2964	1991	0	18	0	27	0	11.00813	2.7239589557440334	15.8411255	5.747069	27.0	27.0	11.00813	2.723959	15.8411255	5.747069	45	27	27	3.3703704	2	7	6	7	5	4973	0	0	2020-02-29_134409
17	5000	2924	2027	0	15	0	34	0	11.039298	2.6137987659343724	15.8411255	5.747069	34.0	34.0	11.039298	2.6137989	15.8411255	5.747069	49	34	34	3.0588236	2	8	6	10	6	4966	0	0	2020-02-29_134409
18	5000	2893	2051	0	19	0	37	0	11.28816	2.752936875738886	16.854307	5.747069	37.0	37.0	11.28816	2.7529368	16.854307	5.747069	56	37	37	2.945946	2	10	6	11	6	4963	0	0	2020-02-29_134410
18	5000	2861	2079	0	15	0	45	0	11.492527	3.148574712522622	17.257622	5.747069	45.0	45.0	11.492527	3.1485748	17.257622	5.747069	60	45	45	3.2444444	5	11	7	12	6	4955	0	0	2020-02-29_134410
18	5000	2826	2108	0	17	0	49	0	11.467189	3.0906992040352645	17.257622	5.747069	49.0	49.0	11.467189	3.0906992	17.257622	5.747069	66	49	49	3.0204082	5	11	8	14	6	4951	0	0	2020-02-29_134411
19	5000	2794	2130	0	20	0	56	0	11.706788	3.1448123782523467	17.947077	5.747069	56.0	56.0	11.706788	3.1448123	17.947077	5.747069	76	56	56	2.8214285	6	13	8	15	8	4944	0	0	2020-02-29_134411
19	5000	2759	2163	0	18	0	60	0	11.695897	3.0439390464524854	17.947077	5.747069	60.0	60.0	11.695897	3.043939	17.947077	5.747069	78	60	60	2.6666667	6	13	8	15	10	4940	0	0	2020-02-29_134412
19	5000	2715	2200	0	19	0	66	0	11.940031	3.1123304267252263	18.387297	5.747069	66.0	66.0	11.940031	3.1123304	18.387297	5.747069	85	66	66	2.590909	7	14	10	16	11	4934	0	0	2020-02-29_134412
20	5000	2679	2223	0	22	0	76	0	12.322127	3.208969961309306	18.4365	5.747069	76.0	76.0	12.322127	3.20897	18.4365	5.747069	98	76	76	2.5394738	7	17	12	18	11	4924	0	0	2020-02-29_134413
20	5000	2647	2248	0	27	0	78	0	12.395925	3.2136824632133827	18.4365	5.747069	78.0	78.0	12.395925	3.2136824	18.4365	5.747069	105	78	78	2.5384614	7	18	12	18	12	4922	0	0	2020-02-29_134413
20	5000	2607	2272	0	36	0	85	0	12.344196	3.2330235408229147	18.4365	5.747069	85.0	85.0	12.344196	3.2330236	18.4365	5.747069	121	85	85	2.447059	7	19	13	20	13	4915	0	0	2020-02-29_134414
21	5000	2571	2299	0	32	0	98	0	12.551685	3.2298186269568	18.741455	5.747069	98.0	98.0	12.551685	3.2298186	18.741455	5.747069	130	98	98	2.3367348	7	21	15	22	15	4902	0	0	2020-02-29_134414
21	5000	2535	2322	0	38	0	105	0	12.672264	3.2013708754497245	18.741455	5.747069	105.0	105.0	12.672264	3.201371	18.741455	5.747069	143	105	105	2.3238096	7	22	16	25	17	4895	0	0	2020-02-29_134415
21	5000	2490	2353	0	36	0	121	0	12.968305	3.2597992691306032	20.455666	5.747069	121.0	121.0	12.968305	3.2597992	20.455666	5.747069	157	121	121	2.3140495	8	23	19	30	18	4879	0	0	2020-02-29_134415
22	5000	2457	2373	0	40	0	130	0	13.0009365	3.218251606400533	20.455666	5.747069	130.0	130.0	13.0009365	3.2182517	20.455666	5.747069	170	130	130	2.2846153	8	25	20	33	18	4870	0	0	2020-02-29_134416
22	5000	2427	2389	0	41	0	143	0	13.180461	3.2510763000058107	20.809868	5.747069	143.0	143.0	13.180461	3.2510762	20.809868	5.747069	184	143	143	2.2307692	8	27	21	35	22	4857	0	0	2020-02-29_134416
22	5000	2404	2395	0	44	0	156	0	13.504825	3.417042145605071	21.596313	5.747069	156.0	156.0	13.504825	3.4170423	21.596313	5.747069	201	157	157	2.2692308	9	30	23	38	24	4844	0	1	2020-02-29_134417
23	5000	2377	2401	0	52	0	169	0	13.7312565	3.4948052957025526	21.600307	5.747069	169.0	169.0	13.7312565	3.4948053	21.600307	5.747069	222	170	170	2.2662723	9	34	24	41	26	4831	0	1	2020-02-29_134417
23	5000	2345	2404	0	67	0	182	0	13.863117	3.5216897829461256	21.600307	5.747069	182.0	182.0	13.863117	3.52169	21.600307	5.747069	251	184	184	2.2252748	9	37	26	44	28	4818	0	2	2020-02-29_134418
23	5000	2318	2411	0	70	0	198	0	14.179564	3.6505895634913244	22.583084	5.747069	198.0	198.0	14.179564	3.6505895	22.583084	5.747069	271	201	201	2.4040403	9	40	31	49	29	4802	0	3	2020-02-29_134418
24	5000	2298	2405	0	75	0	218	0	14.456294	3.673873941641807	22.583084	5.747069	218.0	218.0	14.456294	3.673874	22.583084	5.747069	297	222	222	2.4082568	9	41	37	52	38	4782	0	4	2020-02-29_134419
24	5000	2275	2398	0	76	0	247	0	14.656741	3.7458307613467228	23.028105	5.747069	247.0	247.0	14.656741	3.7458308	23.028105	5.747069	327	251	251	2.4251013	11	43	41	60	44	4753	0	4	2020-02-29_134419
24	5000	2255	2394	0	80	0	267	0	14.872153	3.7872389347761612	23.365328	5.747069	267.0	267.0	14.872153	3.7872388	23.365328	5.747069	351	271	271	2.4082396	12	44	44	69	47	4733	0	4	2020-02-29_134420
25	5000	2236	2383	0	84	0	292	0	15.010134	3.7339557747574137	23.879936	5.747069	292.0	292.0	15.010134	3.7339559	23.879936	5.747069	381	297	297	2.3424656	13	47	46	76	53	4708	0	5	2020-02-29_134420
25	5000	2210	2375	0	88	0	321	0	15.15861	3.7544054221477654	23.879936	5.747069	321.0	321.0	15.15861	3.7544055	23.879936	5.747069	415	327	327	2.330218	13	49	54	83	58	4679	0	6	2020-02-29_134421
25	5000	2191	2376	0	82	0	345	0	15.356191	3.759665177229622	24.412256	5.747069	345.0	345.0	15.356191	3.7596653	24.412256	5.747069	433	351	351	2.2927537	13	51	58	90	62	4655	0	6	2020-02-29_134421
26	5000	2173	2367	0	79	0	374	0	15.527182	3.768931350013975	24.943727	5.747069	374.0	374.0	15.527182	3.7689314	24.943727	5.747069	460	381	381	2.235294	13	54	66	97	68	4626	0	7	2020-02-29_134422
26	5000	2157	2352	0	76	0	408	0	15.7165575	3.8433285613966404	25.216345	5.747069	408.0	408.0	15.7165575	3.8433285	25.216345	5.747069	491	415	415	2.2034314	15	55	69	107	74	4592	0	7	2020-02-29_134422
26	5000	2132	2350	0	85	0	426	0	15.811017	3.842964154058672	25.216345	5.747069	426.0	426.0	15.811017	3.8429642	25.216345	5.747069	518	433	433	2.1525822	15	56	72	111	80	4574	0	7	2020-02-29_134423
27	5000	2112	2330	0	98	0	452	0	15.947171	3.823608100305799	25.216345	5.747069	452.0	452.0	15.947171	3.8236082	25.216345	5.747069	558	460	460	2.1238937	15	57	74	114	90	4548	0	8	2020-02-29_134423
27	5000	2094	2305	0	110	0	483	0	16.141823	3.8691295332848337	26.257141	5.747069	483.0	483.0	16.141823	3.8691294	26.257141	5.747069	601	491	491	2.1552794	16	61	83	119	94	4517	0	8	2020-02-29_134423
27	5000	2073	2280	0	129	0	510	0	16.216272	3.9174749608995465	26.564041	5.747069	510.0	510.0	16.216272	3.917475	26.564041	5.747069	647	518	518	2.1	17	62	85	126	100	4490	0	8	2020-02-29_134424
28	5000	2063	2264	0	115	0	550	0	16.349405	3.9073022264449597	26.564041	5.747069	550.0	550.0	16.349405	3.9073021	26.564041	5.747069	673	558	558	2.0381818	17	65	91	136	110	4450	0	8	2020-02-29_134424
28	5000	2045	2256	0	98	0	588	2	16.50386	3.9036765204460444	26.564041	5.9365697	588.0	588.0	16.50386	3.9036765	26.564041	5.9365697	699	601	601	2.0085034	17	68	94	144	126	4412	0	11	2020-02-29_134425
28	5000	2029	2240	0	84	0	632	3	16.64622	3.934565343638275	27.65951	5.9365697	632.0	632.0	16.64622	3.9345653	27.65951	5.9365697	731	647	647	1.943038	18	68	107	152	134	4368	0	12	2020-02-29_134426
29	5000	2020	2207	0	100	0	656	4	16.737917	3.902864377534309	27.65951	6.3005543	656.0	656.0	16.737917	3.9028645	27.65951	6.3005543	773	673	673	1.902439	18	69	114	153	144	4344	0	13	2020-02-29_134426
29	5000	2010	2184	0	107	0	681	5	16.83828	3.9146333380985925	27.65951	6.3005543	681.0	681.0	16.83828	3.9146333	27.65951	6.3005543	806	699	699	1.8619677	18	70	118	159	151	4319	0	13	2020-02-29_134426
29	5000	1998	2159	0	112	0	711	6	16.986782	3.91767871578063	27.65951	6.3005543	711.0	711.0	16.986782	3.9176788	27.65951	6.3005543	843	731	731	1.8227848	18	73	122	166	159	4289	0	14	2020-02-29_134427
30	5000	1985	2130	0	112	0	748	11	17.072271	3.898195186568452	27.65951	6.3005543	748.0	748.0	17.072271	3.8981953	27.65951	6.3005543	885	773	773	1.7794118	18	73	128	173	165	4252	0	14	2020-02-29_134427
30	5000	1975	2097	0	122	0	779	13	17.180468	3.9189630769906367	27.687838	6.8835936	779.0	779.0	17.180468	3.9189632	27.687838	6.8835936	928	806	806	1.7496791	18	76	130	178	175	4221	0	14	2020-02-29_134428
30	5000	1955	2073	0	129	0	813	16	17.305498	3.9770816846270947	29.562338	6.8835936	813.0	813.0	17.305498	3.9770818	29.562338	6.8835936	972	843	843	1.7257073	19	77	135	190	184	4187	0	14	2020-02-29_134428
31	5000	1936	2053	0	126	0	852	19	17.486013	4.034682594114921	29.562338	6.8835936	852.0	852.0	17.486013	4.0346828	29.562338	6.8835936	1011	885	885	1.7359155	19	81	142	198	193	4148	0	14	2020-02-29_134429
31	5000	1921	2028	0	123	0	888	23	17.642664	4.018092484620759	30.127138	7.1022015	888.0	888.0	17.642664	4.0180926	30.127138	7.1022015	1051	928	928	1.706081	20	82	146	210	203	4112	0	17	2020-02-29_134429
31	5000	1907	1999	0	122	0	923	28	17.750046	3.9767677838712103	30.127138	7.1022015	923.0	923.0	17.750046	3.9767678	30.127138	7.1022015	1094	972	972	1.6457205	20	82	152	220	214	4077	0	21	2020-02-29_134430
32	5000	1900	1962	0	127	0	956	32	17.925022	3.995964876037744	30.127138	7.1022015	956.0	956.0	17.925022	3.9959648	30.127138	7.1022015	1138	1011	1011	1.6370293	20	83	159	226	223	4044	0	23	2020-02-29_134430
32	5000	1891	1943	0	115	0	992	35	18.025955	4.007790846143379	30.127138	7.1022015	992.0	992.0	18.025955	4.007791	30.127138	7.1022015	1166	1051	1051	1.6199597	20	86	170	235	231	4008	0	24	2020-02-29_134431
32	5000	1883	1900	0	123	0	1029	40	18.139553	3.9964443138783587	30.127138	7.1022015	1029.0	1029.0	18.139553	3.9964442	30.127138	7.1022015	1217	1094	1094	1.5821185	20	87	177	245	237	3971	0	25	2020-02-29_134431
33	5000	1872	1866	0	124	0	1067	43	18.281116	4.042639913408369	30.127138	7.1022015	1067.0	1067.0	18.281116	4.0426397	30.127138	7.1022015	1262	1138	1138	1.5641987	20	90	181	252	253	3933	0	28	2020-02-29_134432
33	5000	1859	1830	0	145	0	1086	49	18.35522	4.014664947097226	30.127138	7.1022015	1086.0	1086.0	18.35522	4.014665	30.127138	7.1022015	1311	1166	1166	1.5267035	20	90	183	257	261	3914	0	31	2020-02-29_134432
33	5000	1844	1800	0	139	0	1126	57	18.523298	4.0287259502207915	30.127138	7.1022015	1126.0	1126.0	18.523298	4.028726	30.127138	7.1022015	1356	1217	1217	1.5053287	20	92	189	270	269	3874	0	34	2020-02-29_134433
34	5000	1833	1766	0	139	0	1157	65	18.63524	4.054259878552656	30.75132	7.1022015	1157.0	1157.0	18.63524	4.05426	30.75132	7.1022015	1401	1262	1262	1.4727744	20	93	192	280	284	3843	0	40	2020-02-29_134433
34	5000	1822	1733	0	134	0	1200	69	18.770348	4.116012492436171	31.72132	1.8095684	1200.0	1200.0	18.770348	4.1160126	31.72132	1.8095684	1445	1311	1311	1.4391667	20	94	195	292	295	3800	0	42	2020-02-29_134433
34	5000	1805	1704	0	135	0	1230	79	18.926628	4.135302999297161	31.72132	1.8095684	1230.0	1230.0	18.926628	4.135303	31.72132	1.8095684	1491	1356	1356	1.4105691	20	97	201	302	307	3770	0	47	2020-02-29_134434
35	5000	1792	1672	0	135	0	1269	84	18.987831	4.175753158888792	31.72132	1.8095684	1269.0	1269.0	18.987831	4.175753	31.72132	1.8095684	1536	1401	1401	1.3837668	20	98	206	311	316	3731	0	48	2020-02-29_134434
35	5000	1779	1633	0	143	0	1298	95	19.108168	4.18880499247872	31.72132	1.8095684	1298.0	1298.0	19.108168	4.188805	31.72132	1.8095684	1588	1445	1445	1.3674884	20	99	212	323	327	3702	0	52	2020-02-29_134435
35	5000	1771	1599	0	139	0	1335	100	19.232704	4.237071624978765	31.72132	1.8095684	1335.0	1335.0	19.232704	4.2370715	31.72132	1.8095684	1630	1491	1491	1.3670412	20	99	216	331	338	3665	0	56	2020-02-29_134435
36	5000	1769	1561	0	134	0	1370	108	19.357378	4.2631294300351055	31.72132	1.8095684	1370.0	1370.0	19.357378	4.263129	31.72132	1.8095684	1670	1536	1536	1.349635	20	100	221	341	346	3630	0	58	2020-02-29_134436
36	5000	1760	1534	0	118	0	1399	124	19.457466	4.276227246190217	31.72132	1.8095684	1399.0	1399.0	19.457466	4.2762275	31.72132	1.8095684	1706	1588	1588	1.3245175	20	101	231	347	359	3601	0	65	2020-02-29_134436
36	5000	1746	1513	0	111	0	1431	130	19.51582	4.278648309906211	32.369915	1.8095684	1431.0	1431.0	19.51582	4.2786484	32.369915	1.8095684	1741	1630	1630	1.3018868	20	102	234	360	367	3569	0	69	2020-02-29_134437
37	5000	1740	1479	0	111	0	1453	142	19.602634	4.298441209586958	32.369915	1.8095684	1453.0	1453.0	19.602634	4.2984414	32.369915	1.8095684	1781	1670	1670	1.2801101	20	103	239	368	376	3547	0	75	2020-02-29_134437
37	5000	1727	1448	0	119	0	1472	156	19.68126	4.3091475130028165	32.369915	1.8095684	1472.0	1472.0	19.68126	4.3091474	32.369915	1.8095684	1825	1706	1706	1.2601902	20	103	241	377	384	3528	0	78	2020-02-29_134438
37	5000	1712	1425	0	122	0	1492	170	19.756107	4.314040420293348	32.369915	1.8095684	1492.0	1492.0	19.756107	4.31404	32.369915	1.8095684	1863	1741	1741	1.2513405	20	105	247	382	390	3508	0	79	2020-02-29_134438
38	5000	1704	1391	0	124	0	1512	188	19.84438	4.312759170484442	32.369915	1.8095684	1512.0	1512.0	19.84438	4.3127594	32.369915	1.8095684	1905	1781	1781	1.2341269	20	106	249	388	402	3488	0	81	2020-02-29_134438
38	5000	1695	1367	0	113	0	1538	206	19.9131	4.329710081407078	32.369915	1.8095684	1538.0	1538.0	19.9131	4.32971	32.369915	1.8095684	1938	1825	1825	1.2028608	20	106	250	400	419	3462	0	81	2020-02-29_134439
38	5000	1691	1343	0	103	0	1551	226	19.990395	4.339758486729939	32.369915	1.8095684	1551.0	1551.0	19.990395	4.3397584	32.369915	1.8095684	1966	1863	1863	1.1785945	20	106	255	405	430	3449	0	86	2020-02-29_134439
39	5000	1683	1315	0	97	0	1571	243	20.117624	4.384947666390935	32.369915	1.8095684	1571.0	1571.0	20.117624	4.384948	32.369915	1.8095684	2002	1905	1905	1.1578612	20	106	262	417	438	3429	0	91	2020-02-29_134440
39	5000	1674	1283	0	105	0	1577	267	20.21309	4.394031438590898	32.58262	1.8095684	1577.0	1577.0	20.21309	4.3940315	32.58262	1.8095684	2043	1938	1938	1.1357007	20	107	265	421	448	3423	0	94	2020-02-29_134440
39	5000	1669	1244	0	121	0	1584	282	20.284433	4.3931061057187675	32.58262	1.8095684	1584.0	1584.0	20.284433	4.393106	32.58262	1.8095684	2087	1966	1966	1.135101	20	107	267	432	450	3416	0	100	2020-02-29_134441
40	5000	1660	1218	0	120	0	1596	305	20.364805	4.392519287692317	32.58262	1.8095684	1596.0	1596.0	20.364805	4.3925195	32.58262	1.8095684	2122	2002	2002	1.127193	20	108	272	438	460	3404	0	101	2020-02-29_134441
40	5000	1649	1198	0	110	0	1602	339	20.488544	4.411603556663054	32.58262	1.8095684	1602.0	1602.0	20.488544	4.4116035	32.58262	1.8095684	2153	2043	2043	1.1086142	20	109	276	448	471	3398	0	102	2020-02-29_134442
40	5000	1635	1185	0	93	0	1618	362	20.595541	4.4271644255747065	32.58262	1.8095684	1618.0	1618.0	20.595541	4.4271646	32.58262	1.8095684	2180	2087	2087	1.0803461	20	111	278	453	484	3382	0	107	2020-02-29_134442
41	5000	1624	1150	0	104	0	1629	385	20.692862	4.447181992378977	32.58262	1.8095684	1629.0	1629.0	20.692862	4.447182	32.58262	1.8095684	2226	2122	2122	1.0552486	20	111	282	463	489	3371	0	108	2020-02-29_134443
41	5000	1623	1124	0	100	0	1631	414	20.775696	4.461410791305739	34.37662	1.8095684	1631.0	1631.0	20.775696	4.461411	34.37662	1.8095684	2253	2153	2153	1.0398529	20	111	285	471	499	3369	0	108	2020-02-29_134443
41	5000	1619	1098	0	103	0	1640	430	20.839579	4.470651075494302	34.37662	1.8095684	1640.0	1640.0	20.839579	4.470651	34.37662	1.8095684	2283	2180	2180	1.0341463	20	111	285	477	505	3360	0	110	2020-02-29_134444
42	5000	1610	1067	0	97	0	1651	461	20.969028	4.51046341775653	34.37662	1.8095684	1651.0	1651.0	20.969028	4.510463	34.37662	1.8095684	2323	2226	2226	1.0351303	20	113	290	483	515	3349	0	114	2020-02-29_134444
42	5000	1604	1041	0	102	0	1652	484	21.032318	4.512422792402931	34.37662	1.8095684	1652.0	1652.0	21.032318	4.5124226	34.37662	1.8095684	2355	2253	2253	1.0133172	20	113	291	488	520	3348	0	117	2020-02-29_134444
42	5000	1589	1016	0	112	0	1652	508	21.143888	4.490765739683037	34.37662	1.8095684	1652.0	1652.0	21.032318	4.5124226	34.37662	1.8095684	2395	2283	2283	1.0012107	20	113	294	491	528	3348	0	123	2020-02-29_134445
43	5000	1583	998	0	96	0	1657	541	21.221607	4.509790578238674	34.37662	1.8095684	1657.0	1657.0	21.221607	4.5097904	34.37662	1.8095684	2419	2323	2323	0.979481	20	113	297	500	535	3343	0	125	2020-02-29_134445
43	5000	1574	979	0	92	0	1653	572	21.305422	4.525308436214165	34.37662	1.8095684	1653.0	1657.0	21.221607	4.5097904	34.37662	1.8095684	2447	2355	2355	0.97035694	20	113	303	504	539	3347	0	130	2020-02-29_134446
43	5000	1567	954	0	84	0	1661	599	21.380127	4.528863317770785	34.37662	1.8095684	1661.0	1661.0	21.380127	4.5288634	34.37662	1.8095684	2479	2395	2395	0.9644792	20	113	307	511	546	3339	0	135	2020-02-29_134446
44	5000	1559	927	0	95	0	1654	626	21.45588	4.563440931308843	34.37662	1.8095684	1654.0	1661.0	21.380127	4.5288634	34.37662	1.8095684	2514	2419	2419	0.95949215	20	113	307	517	552	3346	0	139	2020-02-29_134447
44	5000	1551	911	0	91	0	1650	655	21.530167	4.538511364251761	34.37662	1.8095684	1650.0	1661.0	21.380127	4.5288634	34.37662	1.8095684	2538	2447	2447	0.9460606	20	113	309	522	558	3350	0	142	2020-02-29_134447
44	5000	1546	882	0	93	0	1645	688	21.630991	4.537608558890445	34.37662	1.8095684	1645.0	1661.0	21.380127	4.5288634	34.37662	1.8095684	2572	2479	2479	0.9495441	20	113	312	527	567	3355	0	146	2020-02-29_134448
45	5000	1545	858	0	83	0	1638	726	21.68008	4.570647398587197	34.37662	1.8095684	1638.0	1661.0	21.380127	4.5288634	34.37662	1.8095684	2597	2514	2514	0.9383394	20	114	315	536	574	3362	0	150	2020-02-29_134448
45	5000	1539	840	0	83	0	1628	758	21.726292	4.589075317988355	34.37662	1.8095684	1628.0	1661.0	21.380127	4.5288634	34.37662	1.8095684	2621	2538	2538	0.92321867	20	114	317	540	582	3372	0	152	2020-02-29_134449
45	5000	1534	824	0	70	0	1614	801	21.789387	4.599660379892364	34.37662	1.8095684	1614.0	1661.0	21.380127	4.5288634	34.37662	1.8095684	2642	2572	2572	0.9157373	20	114	319	546	591	3386	0	157	2020-02-29_134449
46	5000	1526	804	0	73	0	1597	842	21.857834	4.623443341549621	34.37662	1.8095684	1597.0	1661.0	21.380127	4.5288634	34.37662	1.8095684	2670	2597	2597	0.8935504	20	114	319	551	599	3403	0	158	2020-02-29_134450
46	5000	1520	790	0	69	0	1582	878	21.940159	4.619170974728519	38.983883	1.8095684	1582.0	1661.0	21.380127	4.5288634	34.37662	1.8095684	2690	2621	2621	0.8767383	20	114	320	556	603	3418	0	161	2020-02-29_134450
46	5000	1516	765	0	77	0	1561	915	21.973183	4.6326233180308	38.983883	1.8095684	1561.0	1661.0	21.380127	4.5288634	34.37662	1.8095684	2719	2642	2642	0.8712364	20	114	324	561	603	3439	0	166	2020-02-29_134451
47	5000	1514	752	0	64	0	1565	938	22.025995	4.647532039899203	38.983883	1.8095684	1565.0	1661.0	21.380127	4.5288634	34.37662	1.8095684	2734	2670	2670	0.87539935	20	114	326	564	608	3435	0	167	2020-02-29_134451
47	5000	1508	745	0	57	0	1539	979	22.100542	4.647904463267097	38.983883	1.8095684	1539.0	1661.0	21.380127	4.5288634	34.37662	1.8095684	2747	2690	2690	0.8680962	20	115	328	564	614	3461	0	172	2020-02-29_134452
47	5000	1503	728	0	50	0	1522	1023	22.126106	4.647931547438897	38.983883	1.8095684	1522.0	1661.0	21.380127	4.5288634	34.37662	1.8095684	2769	2719	2719	0.84494084	20	115	329	569	621	3478	0	174	2020-02-29_134452
48	5000	1498	711	0	57	0	1497	1061	22.164557	4.651098076569778	38.983883	1.8095684	1497.0	1661.0	21.380127	4.5288634	34.37662	1.8095684	2791	2734	2734	0.83032733	20	115	330	571	624	3503	0	176	2020-02-29_134453
48	5000	1494	695	0	64	0	1468	1098	22.207552	4.672639816094554	38.983883	1.8095684	1468.0	1661.0	21.380127	4.5288634	34.37662	1.8095684	2811	2747	2747	0.8215259	20	115	331	572	627	3532	0	181	2020-02-29_134453
48	5000	1488	683	0	60	0	1441	1144	22.21718	4.694465243401935	38.983883	1.8095684	1441.0	1661.0	21.380127	4.5288634	34.37662	1.8095684	2829	2769	2769	0.79944485	20	115	331	573	631	3559	0	184	2020-02-29_134454
49	5000	1477	661	0	71	0	1424	1183	22.240467	4.698456027695636	38.983883	1.8095684	1424.0	1661.0	21.380127	4.5288634	34.37662	1.8095684	2862	2791	2791	0.7921348	20	115	332	577	636	3576	0	184	2020-02-29_134454
49	5000	1475	644	0	70	0	1393	1232	22.253819	4.717389851766526	38.983883	1.8095684	1393.0	1661.0	21.380127	4.5288634	34.37662	1.8095684	2881	2811	2811	0.78750896	20	115	332	580	642	3607	0	186	2020-02-29_134455
49	5000	1471	626	0	74	0	1368	1271	22.296356	4.744995693450035	38.983883	1.8095684	1368.0	1661.0	21.380127	4.5288634	34.37662	1.8095684	2903	2829	2829	0.7638889	20	115	332	584	645	3632	0	190	2020-02-29_134455
50	5000	1465	614	0	59	0	1364	1306	22.331263	4.775617885057601	38.983883	1.8095684	1364.0	1661.0	21.380127	4.5288634	34.37662	1.8095684	2921	2862	2862	0.7558651	20	116	334	588	653	3636	0	192	2020-02-29_134456
50	5000	1458	597	0	64	0	1347	1338	22.371569	4.812754240380023	38.983883	1.8095684	1347.0	1661.0	21.380127	4.5288634	34.37662	1.8095684	2945	2881	2881	0.749072	20	116	338	591	659	3653	0	196	2020-02-29_134456
50	5000	1455	584	0	58	0	1328	1377	22.419989	4.843032685356425	38.983883	1.8095684	1328.0	1661.0	21.380127	4.5288634	34.37662	1.8095684	2961	2903	2903	0.7567771	20	116	340	593	664	3672	0	198	2020-02-29_134457
51	5000	1447	571	0	61	0	1303	1414	22.475025	4.831475437920239	38.983883	1.8095684	1303.0	1661.0	21.380127	4.5288634	34.37662	1.8095684	2982	2921	2921	0.75287795	20	116	342	594	670	3697	0	204	2020-02-29_134457
51	5000	1445	558	0	52	0	1284	1455	22.541306	4.844860318810962	38.983883	8.259613	1284.0	1661.0	21.380127	4.5288634	34.37662	1.8095684	2997	2945	2945	0.73364484	20	116	342	596	677	3716	0	206	2020-02-29_134458
51	5000	1439	548	0	52	0	1256	1498	22.569872	4.840309742560972	38.983883	8.259613	1256.0	1661.0	21.380127	4.5288634	34.37662	1.8095684	3013	2961	2961	0.7173567	20	116	342	597	683	3744	0	207	2020-02-29_134458
52	5000	1439	530	0	49	0	1240	1533	22.638134	4.852980745803617	38.983883	8.259613	1240.0	1661.0	21.380127	4.5288634	34.37662	1.8095684	3031	2982	2982	0.7129032	20	116	342	599	691	3760	0	209	2020-02-29_134459
52	5000	1432	521	0	50	0	1218	1569	22.646156	4.867490608978225	38.983883	8.259613	1218.0	1661.0	21.380127	4.5288634	34.37662	1.8095684	3047	2997	2997	0.70689654	20	116	342	601	697	3782	0	210	2020-02-29_134459
52	5000	1429	510	0	48	0	1181	1619	22.643618	4.873726898631713	38.983883	8.259613	1181.0	1661.0	21.380127	4.5288634	34.37662	1.8095684	3061	3013	3013	0.6883997	20	116	342	605	701	3819	0	213	2020-02-29_134500
53	5000	1425	508	0	36	0	1166	1650	22.704857	4.867525287987646	38.983883	8.259613	1166.0	1661.0	21.380127	4.5288634	34.37662	1.8095684	3067	3031	3031	0.6792453	20	116	344	607	702	3834	0	215	2020-02-29_134500
53	5000	1416	504	0	33	0	1141	1690	22.697178	4.921943203892519	38.983883	8.259613	1141.0	1661.0	21.380127	4.5288634	34.37662	1.8095684	3080	3047	3047	0.66783524	20	116	344	610	703	3859	0	216	2020-02-29_134501
53	5000	1411	493	0	35	0	1121	1723	22.744144	4.952497472632436	38.983883	8.259613	1121.0	1661.0	21.380127	4.5288634	34.37662	1.8095684	3096	3061	3061	0.66369313	20	116	344	612	705	3879	0	217	2020-02-29_134501
54	5000	1407	478	0	48	0	1094	1754	22.675154	4.9761240240506845	38.983883	8.259613	1094.0	1661.0	21.380127	4.5288634	34.37662	1.8095684	3115	3067	3067	0.66179156	20	116	344	614	707	3906	0	219	2020-02-29_134502
54	5000	1398	467	0	55	0	1078	1782	22.70846	4.981051015289739	38.983883	8.259613	1078.0	1661.0	21.380127	4.5288634	34.37662	1.8095684	3135	3080	3080	0.66048235	20	116	344	614	711	3922	0	220	2020-02-29_134502
54	5000	1396	460	0	48	0	1059	1816	22.768677	4.975364648691709	38.983883	8.259613	1059.0	1661.0	21.380127	4.5288634	34.37662	1.8095684	3144	3096	3096	0.65439093	20	116	344	615	717	3941	0	221	2020-02-29_134503
55	5000	1391	450	0	44	0	1041	1851	22.779783	5.026939678181565	38.983883	8.259613	1041.0	1661.0	21.380127	4.5288634	34.37662	1.8095684	3159	3115	3115	0.6695485	20	116	345	618	723	3959	0	223	2020-02-29_134503
55	5000	1387	445	0	33	0	1017	1892	22.81502	4.981255490863602	38.983883	8.259613	1017.0	1661.0	21.380127	4.5288634	34.37662	1.8095684	3168	3135	3135	0.6656834	20	116	345	621	729	3983	0	226	2020-02-29_134503
55	5000	1383	440	0	33	0	1001	1913	22.836224	4.981079351357153	38.983883	8.259613	1001.0	1661.0	21.380127	4.5288634	34.37662	1.8095684	3177	3144	3144	0.66433567	20	116	346	622	730	3999	0	230	2020-02-29_134504
56	5000	1381	429	0	31	0	981	1944	22.794174	4.993415311404407	38.983883	8.259613	981.0	1661.0	21.380127	4.5288634	34.37662	1.8095684	3190	3159	3159	0.6595311	20	117	346	625	734	4019	0	234	2020-02-29_134504
56	5000	1380	425	0	27	0	963	1971	22.75677	5.0233165673016416	38.983883	8.259613	963.0	1661.0	21.380127	4.5288634	34.37662	1.8095684	3195	3168	3168	0.65524405	20	117	346	627	738	4037	0	234	2020-02-29_134505
56	5000	1376	417	0	30	0	939	2002	22.7335	5.048471865452905	38.983883	8.259613	939.0	1661.0	21.380127	4.5288634	34.37662	1.8095684	3207	3177	3177	0.64962727	20	117	347	628	739	4061	0	236	2020-02-29_134505
57	5000	1371	417	0	22	0	910	2039	22.704584	5.051133570585952	38.983883	8.259613	910.0	1661.0	21.380127	4.5288634	34.37662	1.8095684	3212	3190	3190	0.64505494	20	117	347	632	741	4090	0	241	2020-02-29_134506
57	5000	1368	403	0	34	0	876	2077	22.69209	5.083900149069414	38.983883	8.259613	876.0	1661.0	21.380127	4.5288634	34.37662	1.8095684	3229	3195	3195	0.64041096	20	117	347	633	743	4124	0	242	2020-02-29_134506
57	5000	1366	398	0	29	0	857	2106	22.738876	5.100291352271139	38.983883	8.259613	857.0	1661.0	21.380127	4.5288634	34.37662	1.8095684	3236	3207	3207	0.62893814	20	117	347	633	745	4143	0	244	2020-02-29_134507
58	5000	1364	389	0	35	0	832	2134	22.805428	5.121433785073529	38.983883	8.259613	832.0	1661.0	21.380127	4.5288634	34.37662	1.8095684	3247	3212	3212	0.63221157	20	117	347	633	746	4168	0	246	2020-02-29_134507
58	5000	1361	387	0	23	0	820	2163	22.781898	5.140714232995001	38.983883	8.259613	820.0	1661.0	21.380127	4.5288634	34.37662	1.8095684	3252	3229	3229	0.6402439	20	117	347	634	750	4180	0	246	2020-02-29_134508
58	5000	1358	386	0	20	0	796	2193	22.79033	5.14671229630504	38.983883	8.259613	796.0	1661.0	21.380127	4.5288634	34.37662	1.8095684	3256	3236	3236	0.6394472	20	117	347	635	752	4204	0	247	2020-02-29_134508
59	5000	1354	370	0	29	0	785	2215	22.813105	5.135859451652557	38.983883	8.259613	785.0	1661.0	21.380127	4.5288634	34.37662	1.8095684	3276	3247	3247	0.6394904	20	117	347	638	756	4215	0	247	2020-02-29_134508
59	5000	1352	363	0	33	0	764	2240	22.85438	5.136219676325825	38.983883	8.259613	764.0	1661.0	21.380127	4.5288634	34.37662	1.8095684	3285	3252	3252	0.6321989	20	117	347	639	757	4236	0	248	2020-02-29_134509
59	5000	1348	358	0	38	0	741	2266	22.906479	5.096853609583985	38.983883	8.259613	741.0	1661.0	21.380127	4.5288634	34.37662	1.8095684	3294	3256	3256	0.6234818	20	117	347	639	758	4259	0	249	2020-02-29_134509
60	5000	1346	353	0	25	0	724	2302	22.921291	5.065696366576339	38.983883	8.259613	724.0	1661.0	21.380127	4.5288634	34.37662	1.8095684	3301	3276	3276	0.6243094	20	117	347	640	762	4276	0	250	2020-02-29_134510
60	5000	1343	345	0	27	0	701	2332	22.970383	5.036897699967849	38.983883	9.265713	701.0	1661.0	21.380127	4.5288634	34.37662	1.8095684	3312	3285	3285	0.617689	20	117	347	640	763	4299	0	252	2020-02-29_134510
60	5000	1342	342	0	22	0	683	2356	22.963081	5.02240387767145	38.983883	9.265713	683.0	1661.0	21.380127	4.5288634	34.37662	1.8095684	3316	3294	3294	0.6193265	20	117	347	640	763	4317	0	255	2020-02-29_134510
61	5000	1339	341	0	19	0	672	2374	22.900547	5.0519204444450585	38.983883	9.265713	672.0	1661.0	21.380127	4.5288634	34.37662	1.8095684	3320	3301	3301	0.6160714	20	117	347	640	766	4328	0	255	2020-02-29_134511
61	5000	1336	339	0	13	0	657	2398	22.894146	5.033669784281879	38.983883	9.265713	657.0	1661.0	21.380127	4.5288634	34.37662	1.8095684	3325	3312	3312	0.60730594	20	117	347	642	769	4343	0	257	2020-02-29_134511
61	5000	1333	336	0	15	0	639	2419	22.915636	5.043224041635555	38.983883	9.265713	639.0	1661.0	21.380127	4.5288634	34.37662	1.8095684	3331	3316	3316	0.6165884	20	117	347	642	770	4361	0	258	2020-02-29_134512
62	5000	1331	331	0	18	0	615	2447	22.937181	5.084686641133885	38.983883	9.265713	615.0	1661.0	21.380127	4.5288634	34.37662	1.8095684	3338	3320	3320	0.6162602	20	117	347	642	770	4385	0	258	2020-02-29_134512
62	5000	1329	321	0	25	0	607	2460	22.921942	5.071707934661825	38.983883	9.265713	607.0	1661.0	21.380127	4.5288634	34.37662	1.8095684	3350	3325	3325	0.61943984	20	117	347	643	771	4393	0	258	2020-02-29_134512
62	5000	1326	320	0	23	0	596	2477	22.938686	5.086343072286711	38.983883	9.265713	596.0	1661.0	21.380127	4.5288634	34.37662	1.8095684	3354	3331	3331	0.61744964	20	117	347	644	773	4404	0	258	2020-02-29_134513
63	5000	1324	316	0	22	0	586	2493	22.997137	5.1066801564675055	38.983883	9.265713	586.0	1661.0	21.380127	4.5288634	34.37662	1.8095684	3360	3338	3338	0.6211604	20	117	347	644	774	4414	0	259	2020-02-29_134513
63	5000	1322	313	0	15	0	574	2517	22.963778	5.032536123101578	36.563663	9.296051	574.0	1661.0	21.380127	4.5288634	34.37662	1.8095684	3365	3350	3350	0.6149826	20	117	347	644	776	4426	0	259	2020-02-29_134513
63	5000	1318	312	0	16	0	557	2536	22.935753	5.06249321831143	36.563663	9.296051	557.0	1661.0	21.380127	4.5288634	34.37662	1.8095684	3370	3354	3354	0.61759424	20	117	347	644	778	4443	0	261	2020-02-29_134514
64	5000	1314	307	0	19	0	545	2553	22.84516	5.111345290380042	36.563663	9.296051	545.0	1661.0	21.380127	4.5288634	34.37662	1.8095684	3379	3360	3360	0.62201834	20	117	347	645	781	4455	0	262	2020-02-29_134514
64	5000	1310	301	0	24	0	531	2571	22.817177	5.144577779248109	36.563663	9.296051	531.0	1661.0	21.380127	4.5288634	34.37662	1.8095684	3389	3365	3365	0.6346516	20	117	347	646	783	4469	0	263	2020-02-29_134515
64	5000	1308	291	0	31	0	522	2585	22.798513	5.149023922762229	36.563663	9.296051	522.0	1661.0	21.380127	4.5288634	34.37662	1.8095684	3401	3370	3370	0.61494255	20	117	347	647	783	4478	0	263	2020-02-29_134515
65	5000	1306	286	0	29	0	512	2604	22.725689	5.196368989148742	36.563663	9.296051	512.0	1661.0	21.380127	4.5288634	34.37662	1.8095684	3408	3379	3379	0.6171875	20	117	347	649	783	4488	0	263	2020-02-29_134515
65	5000	1303	282	0	26	0	495	2630	22.580135	5.193733606415915	36.563663	9.296051	495.0	1661.0	21.380127	4.5288634	34.37662	1.8095684	3415	3389	3389	0.6	20	117	347	649	785	4505	0	264	2020-02-29_134516
65	5000	1303	274	0	22	0	484	2653	22.472258	5.148724422071789	36.563663	9.296051	484.0	1661.0	21.380127	4.5288634	34.37662	1.8095684	3423	3401	3401	0.6136364	20	117	348	651	787	4516	0	264	2020-02-29_134516
66	5000	1300	270	0	22	0	464	2678	22.561428	5.145247494275057	36.563663	9.296051	464.0	1661.0	21.380127	4.5288634	34.37662	1.8095684	3430	3408	3408	0.62068963	20	117	348	651	788	4536	0	266	2020-02-29_134516
66	5000	1299	264	0	22	0	458	2691	22.493757	5.119805844023108	36.563663	9.296051	458.0	1661.0	21.380127	4.5288634	34.37662	1.8095684	3437	3415	3415	0.62227076	20	117	348	651	788	4542	0	266	2020-02-29_134517
66	5000	1298	259	0	20	0	448	2708	22.489164	5.0973531698695265	36.563663	9.296051	448.0	1661.0	21.380127	4.5288634	34.37662	1.8095684	3443	3423	3423	0.6004464	20	117	349	651	789	4552	0	267	2020-02-29_134517
67	5000	1298	250	0	22	0	439	2724	22.356419	5.100386339401872	36.563663	9.296051	439.0	1661.0	21.380127	4.5288634	34.37662	1.8095684	3452	3430	3430	0.5763098	20	117	349	651	790	4561	0	267	2020-02-29_134517
67	5000	1298	245	0	20	0	435	2735	22.370079	5.048432951169221	36.563663	9.296051	435.0	1661.0	21.380127	4.5288634	34.37662	1.8095684	3457	3437	3437	0.57471263	20	117	349	651	791	4565	0	267	2020-02-29_134518
67	5000	1295	238	0	24	0	426	2750	22.287764	5.0102936643014315	36.563663	9.296051	426.0	1661.0	21.380127	4.5288634	34.37662	1.8095684	3467	3443	3443	0.5657277	20	117	349	652	793	4574	0	267	2020-02-29_134518
68	5000	1288	237	0	23	0	419	2766	22.25407	5.0673296461185195	40.41253	9.296051	419.0	1661.0	21.380127	4.5288634	34.37662	1.8095684	3475	3452	3452	0.58472556	20	117	349	655	794	4581	0	267	2020-02-29_134518
68	5000	1287	231	0	25	0	408	2781	22.411427	5.024644199509558	40.41253	9.296051	408.0	1661.0	21.380127	4.5288634	34.37662	1.8095684	3482	3457	3457	0.5955882	20	117	349	655	794	4592	0	268	2020-02-29_134519
68	5000	1284	229	0	20	0	407	2792	22.47561	5.0731768636013355	40.41253	9.296051	407.0	1661.0	21.380127	4.5288634	34.37662	1.8095684	3487	3467	3467	0.5970516	20	117	349	657	798	4593	0	268	2020-02-29_134519
69	5000	1281	227	0	17	0	402	2805	22.419184	5.043306110423747	40.41253	9.296051	402.0	1661.0	21.380127	4.5288634	34.37662	1.8095684	3492	3475	3475	0.58208954	20	117	349	657	800	4598	0	268	2020-02-29_134519
69	5000	1278	226	0	14	0	389	2825	22.403318	5.05131123204301	40.41253	10.082867	389.0	1661.0	21.380127	4.5288634	34.37662	1.8095684	3496	3482	3482	0.57583547	20	117	349	658	800	4611	0	268	2020-02-29_134520
69	5000	1277	219	0	17	0	380	2838	22.474009	5.055401193034454	40.41253	10.082867	380.0	1661.0	21.380127	4.5288634	34.37662	1.8095684	3504	3487	3487	0.56578946	20	117	349	659	801	4620	0	269	2020-02-29_134520
70	5000	1277	212	0	19	0	367	2855	22.448711	5.1129964424238805	40.41253	10.082867	367.0	1661.0	21.380127	4.5288634	34.37662	1.8095684	3511	3492	3492	0.58038145	20	117	349	659	802	4633	0	270	2020-02-29_134520
70	5000	1274	213	0	17	0	357	2868	22.359716	5.042122791349096	40.41253	10.082867	357.0	1661.0	21.380127	4.5288634	34.37662	1.8095684	3513	3496	3496	0.5742297	20	117	349	660	802	4643	0	271	2020-02-29_134521
70	5000	1273	206	0	17	0	351	2881	22.40912	5.094748557103424	40.41253	10.082867	351.0	1661.0	21.380127	4.5288634	34.37662	1.8095684	3521	3504	3504	0.55270654	20	117	349	660	804	4649	0	272	2020-02-29_134521
71	5000	1270	205	0	14	0	347	2891	22.459015	5.14188636215622	40.41253	10.082867	347.0	1661.0	21.380127	4.5288634	34.37662	1.8095684	3525	3511	3511	0.5619597	20	117	349	661	804	4653	0	273	2020-02-29_134521
71	5000	1270	202	0	15	0	345	2895	22.529255	5.118915388442001	40.41253	10.082867	345.0	1661.0	21.380127	4.5288634	34.37662	1.8095684	3528	3513	3513	0.56811595	20	117	349	661	805	4655	0	273	2020-02-29_134521
71	5000	1266	204	0	9	0	337	2911	22.469694	5.116608425310081	40.41253	10.082867	337.0	1661.0	21.380127	4.5288634	34.37662	1.8095684	3530	3521	3521	0.5400593	20	117	349	661	807	4663	0	273	2020-02-29_134522
72	5000	1264	201	0	10	0	330	2921	22.42146	5.120440804460337	40.41253	10.082867	330.0	1661.0	21.380127	4.5288634	34.37662	1.8095684	3535	3525	3525	0.55454546	20	117	349	661	809	4670	0	274	2020-02-29_134522
72	5000	1262	197	0	13	0	323	2931	22.40865	5.081832518272756	40.41253	10.082867	323.0	1661.0	21.380127	4.5288634	34.37662	1.8095684	3541	3528	3528	0.5758514	20	117	349	661	809	4677	0	274	2020-02-29_134522
72	5000	1261	191	0	18	0	318	2938	22.454334	5.1647492614329	40.41253	10.082867	318.0	1661.0	21.380127	4.5288634	34.37662	1.8095684	3548	3530	3530	0.5849057	20	117	349	662	810	4682	0	274	2020-02-29_134523
73	5000	1260	182	0	23	0	314	2946	22.438564	5.233586038372248	40.41253	10.082867	314.0	1661.0	21.380127	4.5288634	34.37662	1.8095684	3558	3535	3535	0.611465	20	117	349	662	811	4686	0	275	2020-02-29_134523
73	5000	1258	178	0	23	0	307	2959	22.437477	5.286089964812259	40.41253	10.082867	307.0	1661.0	21.380127	4.5288634	34.37662	1.8095684	3564	3541	3541	0.60912055	20	117	349	662	811	4693	0	275	2020-02-29_134523
73	5000	1254	181	0	17	0	307	2966	22.551207	5.248810769674366	40.41253	10.082867	307.0	1661.0	21.380127	4.5288634	34.37662	1.8095684	3565	3548	3548	0.60912055	20	117	349	662	811	4693	0	275	2020-02-29_134524
74	5000	1252	183	0	7	0	306	2977	22.558887	5.270218925199527	40.41253	10.082867	306.0	1661.0	21.380127	4.5288634	34.37662	1.8095684	3565	3558	3558	0.60457516	20	117	350	662	811	4694	0	275	2020-02-29_134524
74	5000	1251	180	0	5	0	299	2990	22.570747	5.220118177691239	40.41253	10.082867	299.0	1661.0	21.380127	4.5288634	34.37662	1.8095684	3569	3564	3564	0.5986622	20	117	350	662	811	4701	0	275	2020-02-29_134524
74	5000	1250	180	0	5	0	289	3001	22.557098	5.222017099306476	40.41253	10.082867	289.0	1661.0	21.380127	4.5288634	34.37662	1.8095684	3570	3565	3565	0.56747407	20	117	350	662	811	4711	0	275	2020-02-29_134524
75	5000	1248	177	0	10	0	280	3010	22.54648	5.167591914525407	40.41253	10.082867	280.0	1661.0	21.380127	4.5288634	34.37662	1.8095684	3575	3565	3565	0.575	20	117	350	662	811	4720	0	275	2020-02-29_134525
75	5000	1246	176	0	9	0	277	3017	22.591412	5.17444115906189	40.41253	10.082867	277.0	1661.0	21.380127	4.5288634	34.37662	1.8095684	3578	3569	3569	0.5812274	20	117	350	662	811	4723	0	275	2020-02-29_134525
75	5000	1242	173	0	15	0	270	3024	22.56182	5.166773374542553	40.41253	10.082867	270.0	1661.0	21.380127	4.5288634	34.37662	1.8095684	3585	3570	3570	0.5888889	20	117	350	662	812	4730	0	276	2020-02-29_134525
76	5000	1239	175	0	11	0	267	3032	22.578833	5.219979329853861	40.41253	10.082867	267.0	1661.0	21.380127	4.5288634	34.37662	1.8095684	3586	3575	3575	0.58426964	20	117	350	662	813	4733	0	276	2020-02-29_134526
76	5000	1239	172	0	11	0	264	3037	22.537458	5.220658552933562	40.41253	10.082867	264.0	1661.0	21.380127	4.5288634	34.37662	1.8095684	3589	3578	3578	0.594697	20	117	350	662	814	4736	0	277	2020-02-29_134526
76	5000	1239	169	0	7	0	260	3047	22.535048	5.322185528353721	40.41253	6.7851334	260.0	1661.0	21.380127	4.5288634	34.37662	1.8095684	3592	3585	3585	0.6	20	117	350	662	815	4740	0	278	2020-02-29_134526
77	5000	1239	166	0	9	0	254	3054	22.491251	5.351391064202044	40.41253	6.7851334	254.0	1661.0	21.380127	4.5288634	34.37662	1.8095684	3595	3586	3586	0.6023622	20	117	350	662	815	4746	0	278	2020-02-29_134526
77	5000	1238	160	0	13	0	249	3062	22.428024	5.317698549366867	40.41253	6.7851334	249.0	1661.0	21.380127	4.5288634	34.37662	1.8095684	3602	3589	3589	0.6064257	20	117	350	662	816	4751	0	278	2020-02-29_134527
77	5000	1235	158	0	15	0	244	3070	22.45079	5.336489915527834	40.41253	6.7851334	244.0	1661.0	21.380127	4.5288634	34.37662	1.8095684	3607	3592	3592	0.602459	20	117	350	662	816	4756	0	278	2020-02-29_134527
78	5000	1235	153	0	17	0	238	3079	22.514288	5.3327519974181055	40.41253	6.7851334	238.0	1661.0	21.380127	4.5288634	34.37662	1.8095684	3612	3595	3595	0.5966387	20	117	350	662	816	4762	0	278	2020-02-29_134527
78	5000	1233	150	0	15	0	240	3084	22.52513	5.321715675428606	40.41253	6.7851334	240.0	1661.0	21.380127	4.5288634	34.37662	1.8095684	3617	3602	3602	0.60833335	20	117	350	663	816	4760	0	278	2020-02-29_134527
78	5000	1231	150	0	12	0	240	3089	22.4324	5.150427472789596	36.326637	6.7851334	240.0	1661.0	21.380127	4.5288634	34.37662	1.8095684	3619	3607	3607	0.59583336	20	117	350	663	817	4760	0	278	2020-02-29_134528
79	5000	1229	143	0	16	0	243	3090	22.49132	5.1065068492001195	36.326637	6.7851334	243.0	1661.0	21.380127	4.5288634	34.37662	1.8095684	3628	3612	3612	0.60082304	20	117	350	663	817	4757	0	279	2020-02-29_134528
79	5000	1229	140	0	14	0	240	3098	22.44808	5.045956365637826	36.326637	6.7851334	240.0	1661.0	21.380127	4.5288634	34.37662	1.8095684	3631	3617	3617	0.6125	20	117	350	663	817	4760	0	279	2020-02-29_134528
79	5000	1227	139	0	15	0	232	3106	22.579605	5.013482417534516	36.326637	6.7851334	232.0	1661.0	21.380127	4.5288634	34.37662	1.8095684	3634	3619	3619	0.625	20	117	350	663	817	4768	0	281	2020-02-29_134528
80	5000	1225	140	0	7	0	235	3112	22.677269	4.990455482197973	36.326637	6.7851334	235.0	1661.0	21.380127	4.5288634	34.37662	1.8095684	3635	3628	3628	0.6297872	20	117	350	663	817	4765	0	281	2020-02-29_134529
80	5000	1225	136	0	8	0	225	3125	22.67257	5.0517437483191525	36.326637	6.7851334	225.0	1661.0	21.380127	4.5288634	34.37662	1.8095684	3639	3631	3631	0.6622222	20	117	350	663	817	4775	0	281	2020-02-29_134529
80	5000	1224	132	0	10	0	220	3133	22.650938	5.005106797579426	36.326637	6.7851334	220.0	1661.0	21.380127	4.5288634	34.37662	1.8095684	3644	3634	3634	0.65909094	20	117	350	663	818	4780	0	281	2020-02-29_134529
81	5000	1223	132	0	10	0	216	3138	22.606644	4.977272641762701	36.326637	6.7851334	216.0	1661.0	21.380127	4.5288634	34.37662	1.8095684	3645	3635	3635	0.662037	20	117	350	663	818	4784	0	281	2020-02-29_134529
81	5000	1222	128	0	11	0	215	3143	22.674057	4.970703700577078	36.326637	6.7851334	215.0	1661.0	21.380127	4.5288634	34.37662	1.8095684	3650	3639	3639	0.66511625	20	117	350	663	819	4785	0	281	2020-02-29_134530
81	5000	1221	122	0	13	0	217	3146	22.716557	4.994928649148354	36.326637	6.7851334	217.0	1661.0	21.380127	4.5288634	34.37662	1.8095684	3657	3644	3644	0.6497696	20	117	350	663	819	4783	0	281	2020-02-29_134530
82	5000	1220	121	0	14	0	207	3157	22.804853	5.027701316987407	36.326637	6.7851334	207.0	1661.0	21.380127	4.5288634	34.37662	1.8095684	3659	3645	3645	0.6763285	20	117	350	663	819	4793	0	281	2020-02-29_134530
82	5000	1218	121	0	11	0	205	3163	22.808102	5.03929565836555	36.326637	6.7851334	205.0	1661.0	21.380127	4.5288634	34.37662	1.8095684	3661	3650	3650	0.67317075	20	117	350	663	819	4795	0	282	2020-02-29_134530
82	5000	1216	121	0	6	0	207	3168	22.94021	5.076338327518142	36.326637	6.7851334	207.0	1661.0	21.380127	4.5288634	34.37662	1.8095684	3663	3657	3657	0.68599033	20	117	350	663	819	4793	0	282	2020-02-29_134531
83	5000	1214	120	0	7	0	200	3177	22.920378	5.030159399642861	36.326637	6.7851334	200.0	1661.0	21.380127	4.5288634	34.37662	1.8095684	3666	3659	3659	0.67	20	117	350	663	819	4800	0	282	2020-02-29_134531
83	5000	1213	119	0	7	0	196	3182	22.890324	4.984555232218528	36.326637	6.7851334	196.0	1661.0	21.380127	4.5288634	34.37662	1.8095684	3668	3661	3661	0.67346936	20	117	350	663	819	4804	0	283	2020-02-29_134531
83	5000	1212	119	0	6	0	191	3188	22.989994	5.040816600584911	36.326637	6.7851334	191.0	1661.0	21.380127	4.5288634	34.37662	1.8095684	3669	3663	3663	0.6806283	20	117	350	663	819	4809	0	284	2020-02-29_134531
84	5000	1210	121	0	3	0	184	3196	22.84992	4.988165582975239	35.807606	6.7851334	184.0	1661.0	21.380127	4.5288634	34.37662	1.8095684	3669	3666	3666	0.66847825	20	117	350	663	819	4816	0	286	2020-02-29_134532
84	5000	1209	119	0	4	0	176	3206	22.821585	4.90735064752944	35.807606	6.7851334	176.0	1661.0	21.380127	4.5288634	34.37662	1.8095684	3672	3668	3668	0.6761364	20	117	350	663	819	4824	0	286	2020-02-29_134532
84	5000	1207	118	0	6	0	173	3209	22.78529	4.949594099569002	35.807606	6.7851334	173.0	1661.0	21.380127	4.5288634	34.37662	1.8095684	3675	3669	3669	0.6763006	20	117	350	663	819	4827	0	287	2020-02-29_134532
85	5000	1207	115	0	9	0	163	3219	22.794138	4.970337620095767	35.807606	6.7851334	163.0	1661.0	21.380127	4.5288634	34.37662	1.8095684	3678	3669	3669	0.65030676	20	117	350	663	819	4837	0	287	2020-02-29_134532
85	5000	1207	113	0	8	0	159	3226	22.803072	5.02958680141265	35.807606	6.7851334	159.0	1661.0	21.380127	4.5288634	34.37662	1.8095684	3680	3672	3672	0.6352201	20	117	350	663	820	4841	0	287	2020-02-29_134533
85	5000	1205	114	0	6	0	159	3229	22.78471	5.042037487842449	35.807606	6.7851334	159.0	1661.0	21.380127	4.5288634	34.37662	1.8095684	3681	3675	3675	0.6477987	20	117	350	663	820	4841	0	287	2020-02-29_134533
86	5000	1204	114	0	4	0	157	3233	22.7819	4.9898901774031	35.807606	6.7851334	157.0	1661.0	21.380127	4.5288634	34.37662	1.8095684	3682	3678	3678	0.6624204	20	117	350	663	820	4843	0	288	2020-02-29_134533
86	5000	1202	115	0	3	0	154	3238	22.639235	5.0024915209559655	35.807606	6.7851334	154.0	1661.0	21.380127	4.5288634	34.37662	1.8095684	3683	3680	3680	0.65584415	20	117	350	663	820	4846	0	288	2020-02-29_134533
86	5000	1202	111	0	6	0	150	3242	22.5973	5.012298716929626	35.807606	6.7851334	150.0	1661.0	21.380127	4.5288634	34.37662	1.8095684	3687	3681	3681	0.64	20	117	350	663	820	4850	0	289	2020-02-29_134533
87	5000	1200	112	0	6	0	148	3245	22.576132	5.036417327471976	35.807606	6.7851334	148.0	1661.0	21.380127	4.5288634	34.37662	1.8095684	3688	3682	3682	0.6621622	20	117	350	663	820	4852	0	289	2020-02-29_134534
87	5000	1198	112	0	7	0	143	3250	22.545082	4.852956574631468	35.807606	12.358341	143.0	1661.0	21.380127	4.5288634	34.37662	1.8095684	3690	3683	3683	0.6503497	20	117	350	663	820	4857	0	290	2020-02-29_134534
87	5000	1198	109	0	6	0	139	3258	22.463501	4.941315926793075	35.807606	12.358341	139.0	1661.0	21.380127	4.5288634	34.37662	1.8095684	3693	3687	3687	0.68345326	20	117	350	663	821	4861	0	290	2020-02-29_134534
88	5000	1198	104	0	10	0	137	3261	22.371614	4.99649917114825	35.807606	12.358341	137.0	1661.0	21.380127	4.5288634	34.37662	1.8095684	3698	3688	3688	0.6788321	20	117	350	663	821	4863	0	290	2020-02-29_134534
88	5000	1196	103	0	11	0	132	3268	22.510393	4.995006929226672	35.807606	12.358341	132.0	1661.0	21.380127	4.5288634	34.37662	1.8095684	3701	3690	3690	0.67424244	20	117	350	663	821	4868	0	290	2020-02-29_134535
88	5000	1195	100	0	12	0	131	3270	22.474192	4.956550256165525	35.807606	12.358341	131.0	1661.0	21.380127	4.5288634	34.37662	1.8095684	3705	3693	3693	0.67175573	20	117	350	663	821	4869	0	292	2020-02-29_134535
89	5000	1195	99	0	8	0	130	3276	22.097075	4.962909072427344	34.689617	8.795982	130.0	1661.0	21.380127	4.5288634	34.37662	1.8095684	3706	3698	3698	0.6846154	20	117	350	663	821	4870	0	292	2020-02-29_134535
89	5000	1195	98	0	6	0	127	3282	22.031773	5.0479600997653735	34.689617	8.795982	127.0	1661.0	21.380127	4.5288634	34.37662	1.8095684	3707	3701	3701	0.7322835	20	117	350	663	821	4873	0	292	2020-02-29_134535
89	5000	1195	93	0	7	0	129	3283	22.193	5.06587897669482	34.689617	8.795982	129.0	1661.0	21.380127	4.5288634	34.37662	1.8095684	3712	3705	3705	0.7209302	20	117	350	663	822	4871	0	293	2020-02-29_134535
90	5000	1194	92	0	8	0	128	3285	22.19619	5.057562598511877	34.689617	8.795982	128.0	1661.0	21.380127	4.5288634	34.37662	1.8095684	3714	3706	3706	0.7265625	20	117	350	663	822	4872	0	293	2020-02-29_134536
90	5000	1194	91	0	8	0	124	3289	22.291748	5.115310254723089	34.689617	8.795982	124.0	1661.0	21.380127	4.5288634	34.37662	1.8095684	3715	3707	3707	0.7096774	20	117	350	663	822	4876	0	294	2020-02-29_134536
90	5000	1194	91	0	3	0	124	3294	22.442284	5.155321997160718	34.689617	8.795982	124.0	1661.0	21.380127	4.5288634	34.37662	1.8095684	3715	3712	3712	0.7177419	20	117	350	663	822	4876	0	294	2020-02-29_134536
91	5000	1192	90	0	4	0	122	3297	22.525326	5.131382201486213	34.689617	8.795982	122.0	1661.0	21.380127	4.5288634	34.37662	1.8095684	3718	3714	3714	0.71311474	20	117	350	663	823	4878	0	295	2020-02-29_134536
91	5000	1192	90	0	3	0	117	3303	22.472227	5.201745019233179	34.689617	8.795982	117.0	1661.0	21.380127	4.5288634	34.37662	1.8095684	3718	3715	3715	0.73504275	20	117	350	663	823	4883	0	295	2020-02-29_134536
91	5000	1190	91	0	4	0	116	3304	22.468666	5.224168716814024	34.689617	8.795982	116.0	1661.0	21.380127	4.5288634	34.37662	1.8095684	3719	3715	3715	0.7413793	20	117	350	663	823	4884	0	295	2020-02-29_134537
92	5000	1190	89	0	3	0	116	3307	22.409935	5.071021549155747	34.689617	8.795982	116.0	1661.0	21.380127	4.5288634	34.37662	1.8095684	3721	3718	3718	0.7413793	20	117	350	663	824	4884	0	295	2020-02-29_134537
92	5000	1190	89	0	3	0	111	3312	22.434515	5.137672016763142	34.689617	8.795982	111.0	1661.0	21.380127	4.5288634	34.37662	1.8095684	3721	3718	3718	0.7387387	20	117	350	663	824	4889	0	295	2020-02-29_134537
92	5000	1188	87	0	6	0	107	3315	22.431284	5.118967180686768	34.689617	8.795982	107.0	1661.0	21.380127	4.5288634	34.37662	1.8095684	3725	3719	3719	0.7570093	20	117	350	663	824	4893	0	297	2020-02-29_134537
93	5000	1187	86	0	6	0	102	3321	22.364746	5.131254891731263	34.689617	8.795982	102.0	1661.0	21.380127	4.5288634	34.37662	1.8095684	3727	3721	3721	0.7745098	20	117	350	663	824	4898	0	298	2020-02-29_134537
93	5000	1186	86	0	7	0	100	3323	22.361326	5.179812698807416	34.689617	8.795982	100.0	1661.0	21.380127	4.5288634	34.37662	1.8095684	3728	3721	3721	0.78	20	117	350	663	824	4900	0	298	2020-02-29_134538
93	5000	1185	84	0	6	0	103	3324	22.547937	5.2224108253853	34.689617	8.795982	103.0	1661.0	21.380127	4.5288634	34.37662	1.8095684	3731	3725	3725	0.7669903	20	117	350	663	824	4897	0	298	2020-02-29_134538
94	5000	1182	84	0	7	0	102	3327	22.485254	5.27839863566427	34.689617	8.795982	102.0	1661.0	21.380127	4.5288634	34.37662	1.8095684	3734	3727	3727	0.7647059	20	117	350	663	824	4898	0	298	2020-02-29_134538
94	5000	1181	82	0	9	0	102	3328	22.447544	5.277003279403931	34.689617	8.795982	102.0	1661.0	21.380127	4.5288634	34.37662	1.8095684	3737	3728	3728	0.7352941	20	117	350	663	824	4898	0	298	2020-02-29_134538
94	5000	1181	78	0	10	0	102	3331	22.388388	5.285824030764182	34.689617	8.795982	102.0	1661.0	21.380127	4.5288634	34.37662	1.8095684	3741	3731	3731	0.75490195	20	117	350	663	824	4898	0	298	2020-02-29_134538
95	5000	1181	77	0	8	0	102	3334	22.537306	5.32587642710539	34.689617	8.795982	102.0	1661.0	21.380127	4.5288634	34.37662	1.8095684	3742	3734	3734	0.75490195	20	117	350	663	824	4898	0	298	2020-02-29_134539
95	5000	1180	77	0	6	0	97	3342	22.577843	5.381263631876516	34.689617	8.795982	97.0	1661.0	21.380127	4.5288634	34.37662	1.8095684	3743	3737	3737	0.78350514	20	117	350	663	824	4903	0	298	2020-02-29_134539
95	5000	1179	78	0	2	0	99	3344	22.474014	5.470782964764604	34.689617	8.795982	99.0	1661.0	21.380127	4.5288634	34.37662	1.8095684	3743	3741	3741	0.7777778	20	117	350	663	824	4901	0	298	2020-02-29_134539
96	5000	1178	73	0	7	0	93	3350	22.360624	5.522908100403088	34.689617	8.795982	93.0	1661.0	21.380127	4.5288634	34.37662	1.8095684	3749	3742	3742	0.76344085	20	117	350	663	824	4907	0	299	2020-02-29_134539
96	5000	1178	71	0	8	0	92	3351	22.18736	5.5002231552629235	34.689617	8.795982	92.0	1661.0	21.380127	4.5288634	34.37662	1.8095684	3751	3743	3743	0.76086956	20	117	350	663	824	4908	0	300	2020-02-29_134539
96	5000	1177	71	0	9	0	88	3355	21.877207	5.374853087790589	33.90813	8.795982	88.0	1661.0	21.380127	4.5288634	34.37662	1.8095684	3752	3743	3743	0.7613636	20	117	350	663	824	4912	0	300	2020-02-29_134540
97	5000	1176	69	0	6	0	91	3357	22.068703	5.150381551885732	33.90813	9.982605	91.0	1661.0	21.380127	4.5288634	34.37662	1.8095684	3755	3749	3749	0.74725276	20	117	350	663	824	4909	0	301	2020-02-29_134540
97	5000	1176	68	0	5	0	89	3360	22.133339	5.153349274334715	33.90813	9.982605	89.0	1661.0	21.380127	4.5288634	34.37662	1.8095684	3756	3751	3751	0.6741573	20	117	350	663	824	4911	0	302	2020-02-29_134540
97	5000	1175	69	0	4	0	88	3362	22.24797	5.309124042222326	33.90813	9.982605	88.0	1661.0	21.380127	4.5288634	34.37662	1.8095684	3756	3752	3752	0.6818182	20	117	350	663	824	4912	0	302	2020-02-29_134540
98	5000	1173	71	0	1	0	90	3363	22.180782	5.310634509896635	33.90813	9.982605	90.0	1661.0	21.380127	4.5288634	34.37662	1.8095684	3756	3755	3755	0.65555555	20	117	350	663	824	4910	0	302	2020-02-29_134540
98	5000	1172	71	0	1	0	90	3364	22.21593	5.319734382308522	33.90813	9.982605	90.0	1661.0	21.380127	4.5288634	34.37662	1.8095684	3757	3756	3756	0.6666667	20	117	350	663	824	4910	0	302	2020-02-29_134540
98	5000	1172	70	0	2	0	88	3366	22.206099	5.361493906817557	33.90813	9.982605	88.0	1661.0	21.380127	4.5288634	34.37662	1.8095684	3758	3756	3756	0.6818182	20	117	350	663	824	4912	0	302	2020-02-29_134541
99	5000	1171	69	0	4	0	87	3367	22.307413	5.307170393596754	33.90813	9.982605	87.0	1661.0	21.380127	4.5288634	34.37662	1.8095684	3760	3756	3756	0.6666667	20	117	350	663	824	4913	0	302	2020-02-29_134541
99	5000	1171	69	0	3	0	87	3368	22.393278	5.337090162493781	33.90813	9.982605	87.0	1661.0	21.380127	4.5288634	34.37662	1.8095684	3760	3757	3757	0.6781609	20	117	350	663	824	4913	0	302	2020-02-29_134541
99	5000	1171	66	0	5	0	86	3370	22.310932	5.3721850808898015	33.90813	9.982605	86.0	1661.0	21.380127	4.5288634	34.37662	1.8095684	3763	3758	3758	0.6744186	20	117	350	663	824	4914	0	302	2020-02-29_134541
100	5000	1171	65	0	4	0	85	3373	22.18722	5.228909226523133	33.90813	9.982605	85.0	1661.0	21.380127	4.5288634	34.37662	1.8095684	3764	3760	3760	0.67058825	20	117	350	663	824	4915	0	302	2020-02-29_134541
100	5000	1170	64	0	6	0	82	3375	22.136654	5.1483363603258026	33.90813	9.982605	82.0	1661.0	21.380127	4.5288634	34.37662	1.8095684	3766	3760	3760	0.68292683	20	117	350	663	824	4918	0	303	2020-02-29_134542
100	5000	1170	61	0	6	0	83	3377	22.371054	5.193900147251969	33.90813	9.982605	83.0	1661.0	21.380127	4.5288634	34.37662	1.8095684	3769	3763	3763	0.6987952	20	117	350	663	825	4917	0	303	2020-02-29_134542
101	5000	1170	61	0	5	0	81	3380	22.40948	5.117973162492373	33.90813	9.982605	81.0	1661.0	21.380127	4.5288634	34.37662	1.8095684	3769	3764	3764	0.7037037	20	117	350	663	825	4919	0	303	2020-02-29_134542
101	5000	1169	59	0	6	0	83	3380	22.514786	5.114328019346973	33.90813	9.982605	83.0	1661.0	21.380127	4.5288634	34.37662	1.8095684	3772	3766	3766	0.6987952	20	117	350	663	825	4917	0	303	2020-02-29_134542
101	5000	1169	57	0	5	0	82	3384	22.653593	4.790283445760037	32.997875	9.982605	82.0	1661.0	21.380127	4.5288634	34.37662	1.8095684	3774	3769	3769	0.69512194	20	117	350	663	825	4918	0	303	2020-02-29_134542
102	5000	1168	57	0	6	0	80	3386	22.60985	4.841159053768707	32.997875	9.982605	80.0	1661.0	21.380127	4.5288634	34.37662	1.8095684	3775	3769	3769	0.6875	20	117	350	663	825	4920	0	303	2020-02-29_134543
102	5000	1168	55	0	5	0	81	3387	22.638203	4.808799609093721	32.997875	9.982605	81.0	1661.0	21.380127	4.5288634	34.37662	1.8095684	3777	3772	3772	0.6666667	20	117	350	663	825	4919	0	304	2020-02-29_134543
102	5000	1168	53	0	5	0	78	3392	22.624292	4.896445810952047	33.63215	9.982605	78.0	1661.0	21.380127	4.5288634	34.37662	1.8095684	3779	3774	3774	0.6666667	20	117	350	663	825	4922	0	304	2020-02-29_134543
103	5000	1166	53	0	6	0	77	3394	22.812883	4.88697049523914	33.63215	9.982605	77.0	1661.0	21.380127	4.5288634	34.37662	1.8095684	3781	3775	3775	0.66233766	20	117	350	663	825	4923	0	304	2020-02-29_134543
103	5000	1165	54	0	4	0	78	3395	22.789125	4.842757387898137	33.63215	9.982605	78.0	1661.0	21.380127	4.5288634	34.37662	1.8095684	3781	3777	3777	0.65384614	20	117	350	663	825	4922	0	304	2020-02-29_134543
103	5000	1165	53	0	3	0	78	3397	22.898964	4.803455325043878	33.63215	9.982605	78.0	1661.0	21.380127	4.5288634	34.37662	1.8095684	3782	3779	3779	0.61538464	20	117	350	663	825	4922	0	304	2020-02-29_134543
104	5000	1165	52	0	2	0	75	3402	22.953323	4.845353777776348	33.63215	9.982605	75.0	1661.0	21.380127	4.5288634	34.37662	1.8095684	3783	3781	3781	0.58666664	20	117	350	663	825	4925	0	304	2020-02-29_134544
104	5000	1164	52	0	3	0	72	3405	23.046522	4.8305900725075395	33.63215	9.982605	72.0	1661.0	21.380127	4.5288634	34.37662	1.8095684	3784	3781	3781	0.5833333	20	117	350	663	825	4928	0	304	2020-02-29_134544
104	5000	1164	50	0	4	0	69	3409	23.05818	4.832397545736388	33.63215	9.982605	69.0	1661.0	21.380127	4.5288634	34.37662	1.8095684	3786	3782	3782	0.6086956	20	117	350	663	825	4931	0	304	2020-02-29_134544
105	5000	1164	50	0	3	0	70	3409	23.030144	4.802983374111573	33.63215	9.982605	70.0	1661.0	21.380127	4.5288634	34.37662	1.8095684	3786	3783	3783	0.6	20	117	350	663	825	4930	0	304	2020-02-29_134544
105	5000	1162	51	0	3	0	70	3410	22.991686	4.814837792061867	33.63215	9.982605	70.0	1661.0	21.380127	4.5288634	34.37662	1.8095684	3787	3784	3784	0.5714286	20	117	350	663	825	4930	0	304	2020-02-29_134544
105	5000	1162	51	0	1	0	69	3413	22.91938	5.128038017655725	33.63215	9.208435	69.0	1661.0	21.380127	4.5288634	34.37662	1.8095684	3787	3786	3786	0.5942029	20	117	350	663	825	4931	0	304	2020-02-29_134544
106	5000	1161	52	0	1	0	68	3414	22.963753	5.15280535685701	33.63215	9.208435	68.0	1661.0	21.380127	4.5288634	34.37662	1.8095684	3787	3786	3786	0.60294116	20	117	350	663	825	4932	0	304	2020-02-29_134545
106	5000	1159	53	0	1	0	68	3415	22.926445	5.161743751535769	33.63215	9.208435	68.0	1661.0	21.380127	4.5288634	34.37662	1.8095684	3788	3787	3787	0.60294116	20	117	350	663	825	4932	0	304	2020-02-29_134545
106	5000	1159	50	0	4	0	67	3416	22.824554	5.131341314026019	33.63215	9.208435	67.0	1661.0	21.380127	4.5288634	34.37662	1.8095684	3791	3787	3787	0.58208954	20	117	350	663	825	4933	0	304	2020-02-29_134545
107	5000	1159	49	0	5	0	66	3417	22.789232	5.162448186360369	33.63215	9.208435	66.0	1661.0	21.380127	4.5288634	34.37662	1.8095684	3792	3787	3787	0.59090906	20	117	350	663	825	4934	0	304	2020-02-29_134545
107	5000	1159	48	0	5	0	64	3420	22.639175	5.185458045672785	33.63215	9.208435	64.0	1661.0	21.380127	4.5288634	34.37662	1.8095684	3793	3788	3788	0.578125	20	117	350	663	825	4936	0	304	2020-02-29_134545
107	5000	1159	47	0	3	0	65	3421	22.832148	5.053519867311932	33.63215	9.208435	65.0	1661.0	21.380127	4.5288634	34.37662	1.8095684	3794	3791	3791	0.61538464	20	117	350	663	825	4935	0	305	2020-02-29_134546
108	5000	1158	44	0	6	0	65	3422	22.623993	5.0169379396483675	33.63215	9.208435	65.0	1661.0	21.380127	4.5288634	34.37662	1.8095684	3798	3792	3792	0.61538464	20	117	350	663	825	4935	0	305	2020-02-29_134546
108	5000	1158	44	0	5	0	65	3423	22.438908	4.945462916107029	33.63215	9.208435	65.0	1661.0	21.380127	4.5288634	34.37662	1.8095684	3798	3793	3793	0.6	20	117	350	663	825	4935	0	305	2020-02-29_134546
108	5000	1158	43	0	5	0	66	3423	22.49609	4.9292106095475745	33.63215	9.208435	66.0	1661.0	21.380127	4.5288634	34.37662	1.8095684	3799	3794	3794	0.59090906	20	117	350	663	825	4934	0	305	2020-02-29_134546
109	5000	1158	41	0	3	0	70	3423	22.480587	5.007873249131823	33.63215	9.208435	70.0	1661.0	21.380127	4.5288634	34.37662	1.8095684	3801	3798	3798	0.55714285	20	117	350	663	825	4930	0	305	2020-02-29_134546
109	5000	1158	41	0	3	0	67	3426	22.498623	5.0557401760797935	33.63215	9.208435	67.0	1661.0	21.380127	4.5288634	34.37662	1.8095684	3801	3798	3798	0.58208954	20	117	350	663	825	4933	0	305	2020-02-29_134546
109	5000	1158	39	0	4	0	67	3426	22.440693	5.058998686736571	33.63215	9.208435	67.0	1661.0	21.380127	4.5288634	34.37662	1.8095684	3803	3799	3799	0.5970149	20	117	350	663	825	4933	0	306	2020-02-29_134547
110	5000	1157	37	0	5	0	66	3428	22.418287	5.0922493625662755	33.63215	9.208435	66.0	1661.0	21.380127	4.5288634	34.37662	1.8095684	3806	3801	3801	0.6363636	20	117	350	663	825	4934	0	307	2020-02-29_134547
110	5000	1156	36	0	7	0	65	3429	22.490362	5.097839773097312	33.63215	9.208435	65.0	1661.0	21.380127	4.5288634	34.37662	1.8095684	3808	3801	3801	0.64615387	20	117	350	663	825	4935	0	307	2020-02-29_134547
110	5000	1155	37	0	5	0	65	3431	22.262867	4.984117076741674	33.63215	9.208435	65.0	1661.0	21.380127	4.5288634	34.37662	1.8095684	3808	3803	3803	0.64615387	20	117	350	663	825	4935	0	307	2020-02-29_134547
111	5000	1155	36	0	3	0	68	3431	22.350315	5.042610941750641	33.63215	9.208435	68.0	1661.0	21.380127	4.5288634	34.37662	1.8095684	3809	3806	3806	0.64705884	20	117	350	663	825	4932	0	307	2020-02-29_134547
111	5000	1155	35	0	2	0	65	3436	22.554893	4.9171067164851845	33.63215	9.208435	65.0	1661.0	21.380127	4.5288634	34.37662	1.8095684	3810	3808	3808	0.6923077	20	117	350	663	825	4935	0	307	2020-02-29_134547
111	5000	1155	35	0	2	0	60	3440	22.53728	5.019938197876349	33.63215	9.208435	60.0	1661.0	21.380127	4.5288634	34.37662	1.8095684	3810	3808	3808	0.71666664	20	117	350	663	825	4940	0	308	2020-02-29_134548
112	5000	1155	35	0	1	0	60	3441	22.527382	5.014767772588106	33.63215	9.208435	60.0	1661.0	21.380127	4.5288634	34.37662	1.8095684	3810	3809	3809	0.7	20	117	350	663	825	4940	0	308	2020-02-29_134548
112	5000	1155	35	0	0	0	60	3442	22.469503	5.031476317818417	33.63215	9.208435	60.0	1661.0	21.380127	4.5288634	34.37662	1.8095684	3810	3810	3810	0.68333334	20	117	350	663	825	4940	0	308	2020-02-29_134548
112	5000	1155	33	0	2	0	59	3443	22.372019	5.017190944274842	33.63215	9.208435	59.0	1661.0	21.380127	4.5288634	34.37662	1.8095684	3812	3810	3810	0.6779661	20	117	350	663	825	4941	0	308	2020-02-29_134548
113	5000	1155	32	0	3	0	57	3445	22.348442	5.020541909440964	33.63215	9.208435	57.0	1661.0	21.380127	4.5288634	34.37662	1.8095684	3813	3810	3810	0.6666667	20	117	350	663	825	4943	0	308	2020-02-29_134548
113	5000	1154	32	0	4	0	56	3446	22.374147	5.06219180075555	33.63215	9.208435	56.0	1661.0	21.380127	4.5288634	34.37662	1.8095684	3814	3810	3810	0.66071427	20	117	350	663	825	4944	0	308	2020-02-29_134548
113	5000	1154	32	0	2	0	55	3449	22.066717	4.891692706184464	33.63215	9.208435	55.0	1661.0	21.380127	4.5288634	34.37662	1.8095684	3814	3812	3812	0.6545454	20	117	350	663	825	4945	0	308	2020-02-29_134549
114	5000	1153	32	0	2	0	56	3449	22.006983	4.867587200181132	33.63215	9.208435	56.0	1661.0	21.380127	4.5288634	34.37662	1.8095684	3815	3813	3813	0.64285713	20	117	350	663	825	4944	0	308	2020-02-29_134549
114	5000	1153	31	0	2	0	53	3453	21.80523	4.993777026507943	33.63215	9.208435	53.0	1661.0	21.380127	4.5288634	34.37662	1.8095684	3816	3814	3814	0.6415094	20	117	350	663	825	4947	0	308	2020-02-29_134549
114	5000	1153	31	0	2	0	52	3454	21.75671	5.02986855822423	33.63215	9.208435	52.0	1661.0	21.380127	4.5288634	34.37662	1.8095684	3816	3814	3814	0.65384614	20	117	350	663	825	4948	0	308	2020-02-29_134549
115	5000	1153	31	0	1	0	51	3455	21.675817	4.927188197411871	33.63215	9.208435	51.0	1661.0	21.380127	4.5288634	34.37662	1.8095684	3816	3815	3815	0.64705884	20	117	350	663	825	4949	0	309	2020-02-29_134549
115	5000	1153	30	0	1	0	50	3457	21.796824	4.895211211373323	33.63215	9.208435	50.0	1661.0	21.380127	4.5288634	34.37662	1.8095684	3817	3816	3816	0.64	20	117	350	663	825	4950	0	309	2020-02-29_134550
115	5000	1153	29	0	2	0	46	3460	21.641665	4.773883804959223	31.393745	9.208435	46.0	1661.0	21.380127	4.5288634	34.37662	1.8095684	3818	3816	3816	0.6086956	20	117	350	663	825	4954	0	310	2020-02-29_134550
116	5000	1153	28	0	3	0	43	3463	21.522404	4.881080942975132	31.393745	9.208435	43.0	1661.0	21.380127	4.5288634	34.37662	1.8095684	3819	3816	3816	0.60465115	20	117	350	663	825	4957	0	310	2020-02-29_134550
116	5000	1153	27	0	3	0	42	3465	21.386347	4.8059816679936285	31.393745	9.208435	42.0	1661.0	21.380127	4.5288634	34.37662	1.8095684	3820	3817	3817	0.5952381	20	117	350	663	825	4958	0	310	2020-02-29_134550
116	5000	1153	27	0	2	0	40	3468	21.479242	5.013143050120034	31.393745	9.208435	40.0	1661.0	21.380127	4.5288634	34.37662	1.8095684	3820	3818	3818	0.575	20	117	350	663	825	4960	0	310	2020-02-29_134550
117	5000	1151	29	0	1	0	40	3469	21.49825	4.995924051249627	31.393745	9.208435	40.0	1661.0	21.380127	4.5288634	34.37662	1.8095684	3820	3819	3819	0.575	20	117	350	663	825	4960	0	310	2020-02-29_134550
117	5000	1151	28	0	1	0	41	3469	21.513113	4.933997734969245	31.393745	9.208435	41.0	1661.0	21.380127	4.5288634	34.37662	1.8095684	3821	3820	3820	0.58536583	20	117	350	663	825	4959	0	310	2020-02-29_134550
117	5000	1151	27	0	2	0	38	3472	21.165874	4.94427990490791	31.393745	9.208435	38.0	1661.0	21.380127	4.5288634	34.37662	1.8095684	3822	3820	3820	0.55263156	20	117	350	663	825	4962	0	310	2020-02-29_134551
118	5000	1151	27	0	2	0	36	3474	21.211582	5.076378718671977	31.393745	9.208435	36.0	1661.0	21.380127	4.5288634	34.37662	1.8095684	3822	3820	3820	0.5555556	20	117	350	663	825	4964	0	310	2020-02-29_134551
118	5000	1151	26	0	2	0	37	3474	21.45195	5.214552236117053	31.393745	9.208435	37.0	1661.0	21.380127	4.5288634	34.37662	1.8095684	3823	3821	3821	0.5405405	20	117	350	663	825	4963	0	310	2020-02-29_134551
118	5000	1151	26	0	1	0	34	3478	21.097822	5.229141579779319	31.393745	9.208435	34.0	1661.0	21.380127	4.5288634	34.37662	1.8095684	3823	3822	3822	0.5294118	20	117	350	663	825	4966	0	310	2020-02-29_134551
119	5000	1150	26	0	2	0	33	3479	21.135416	5.305550551398261	31.393745	9.208435	33.0	1661.0	21.380127	4.5288634	34.37662	1.8095684	3824	3822	3822	0.54545456	20	117	350	663	825	4967	0	310	2020-02-29_134551
119	5000	1149	27	0	1	0	34	3479	21.312996	5.326168293911521	31.393745	9.208435	34.0	1661.0	21.380127	4.5288634	34.37662	1.8095684	3824	3823	3823	0.5294118	20	117	350	663	825	4966	0	310	2020-02-29_134551
119	5000	1149	26	0	2	0	33	3480	21.514227	5.2758662303541035	31.393745	9.208435	33.0	1661.0	21.380127	4.5288634	34.37662	1.8095684	3825	3823	3823	0.54545456	20	117	350	663	825	4967	0	310	2020-02-29_134552
120	5000	1149	26	0	1	0	34	3480	21.498446	5.1961296643530295	31.393745	9.208435	34.0	1661.0	21.380127	4.5288634	34.37662	1.8095684	3825	3824	3824	0.5294118	20	117	350	663	825	4966	0	310	2020-02-29_134552
120	5000	1149	26	0	1	0	33	3480	21.422655	5.2575752465508785	31.393745	9.208435	33.0	1661.0	21.380127	4.5288634	34.37662	1.8095684	3825	3824	3824	0.4848485	20	117	350	663	825	4967	0	311	2020-02-29_134552
120	5000	1149	24	0	2	0	34	3480	21.213558	5.318925091274262	31.393745	9.208435	34.0	1661.0	21.380127	4.5288634	34.37662	1.8095684	3827	3825	3825	0.5	20	117	350	663	825	4966	0	311	2020-02-29_134552
121	5000	1147	24	0	4	0	34	3480	21.213558	5.318925091274262	31.393745	9.208435	34.0	1661.0	21.380127	4.5288634	34.37662	1.8095684	3829	3825	3825	0.5	20	117	350	663	825	4966	0	311	2020-02-29_134552
121	5000	1146	25	0	4	0	34	3480	21.213558	5.318925091274262	31.393745	9.208435	34.0	1661.0	21.380127	4.5288634	34.37662	1.8095684	3829	3825	3825	0.5	20	117	350	663	825	4966	0	311	2020-02-29_134552
121	5000	1146	25	0	2	0	36	3480	21.193428	5.168318248645986	31.393745	9.208435	36.0	1661.0	21.380127	4.5288634	34.37662	1.8095684	3829	3827	3827	0.5555556	20	117	350	663	825	4964	0	311	2020-02-29_134553
122	5000	1146	24	0	1	0	37	3481	21.151703	5.178160383325755	31.393745	9.208435	37.0	1661.0	21.380127	4.5288634	34.37662	1.8095684	3830	3829	3829	0.5405405	20	117	350	663	825	4963	0	311	2020-02-29_134553
122	5000	1146	24	0	1	0	36	3482	21.48346	4.8363993336369875	31.393745	11.267387	36.0	1661.0	21.380127	4.5288634	34.37662	1.8095684	3830	3829	3829	0.5	20	117	350	663	825	4964	0	311	2020-02-29_134553
122	5000	1146	24	0	1	0	36	3482	21.48346	4.8363993336369875	31.393745	11.267387	36.0	1661.0	21.380127	4.5288634	34.37662	1.8095684	3830	3829	3829	0.5	20	117	350	663	825	4964	0	311	2020-02-29_134553
123	5000	1146	21	0	3	0	36	3483	21.803528	4.66761182114741	31.393745	11.267387	36.0	1661.0	21.380127	4.5288634	34.37662	1.8095684	3833	3830	3830	0.5	20	117	350	663	825	4964	0	311	2020-02-29_134553
123	5000	1146	21	0	3	0	35	3484	21.899237	4.699778230994759	31.393745	11.267387	35.0	1661.0	21.380127	4.5288634	34.37662	1.8095684	3833	3830	3830	0.4857143	20	117	350	663	825	4965	0	311	2020-02-29_134553
123	5000	1146	21	0	3	0	35	3484	21.899237	4.699778230994759	31.393745	11.267387	35.0	1661.0	21.380127	4.5288634	34.37662	1.8095684	3833	3830	3830	0.4857143	20	117	350	663	825	4965	0	311	2020-02-29_134554
124	5000	1146	21	0	0	0	33	3489	21.423695	4.771968634285691	31.393745	11.267387	33.0	1661.0	21.380127	4.5288634	34.37662	1.8095684	3833	3833	3833	0.4848485	20	117	350	663	825	4967	0	311	2020-02-29_134554
124	5000	1145	21	0	1	0	33	3489	21.423695	4.771968634285691	31.393745	11.267387	33.0	1661.0	21.380127	4.5288634	34.37662	1.8095684	3834	3833	3833	0.4848485	20	117	350	663	825	4967	0	311	2020-02-29_134554
124	5000	1145	20	0	2	0	30	3492	21.03568	4.606213536111715	30.150818	11.267387	30.0	1661.0	21.380127	4.5288634	34.37662	1.8095684	3835	3833	3833	0.43333334	20	117	350	663	825	4970	0	311	2020-02-29_134554
125	5000	1145	20	0	2	0	29	3493	20.845152	4.565852984220007	30.150818	11.267387	29.0	1661.0	21.380127	4.5288634	34.37662	1.8095684	3835	3833	3833	0.41379312	20	117	350	663	825	4971	0	311	2020-02-29_134554
125	5000	1145	20	0	1	0	29	3494	21.161894	4.596185985510521	30.150818	11.267387	29.0	1661.0	21.380127	4.5288634	34.37662	1.8095684	3835	3834	3834	0.41379312	20	117	350	663	825	4971	0	311	2020-02-29_134554
125	5000	1144	21	0	0	0	28	3496	20.93335	4.361068779374787	30.105247	11.267387	28.0	1661.0	21.380127	4.5288634	34.37662	1.8095684	3835	3835	3835	0.35714287	20	117	350	663	825	4972	0	311	2020-02-29_134555
126	5000	1144	20	0	1	0	27	3497	20.789646	4.376067113162943	30.105247	11.267387	27.0	1661.0	21.380127	4.5288634	34.37662	1.8095684	3836	3835	3835	0.37037036	20	117	350	663	825	4973	0	311	2020-02-29_134555
126	5000	1144	20	0	1	0	27	3497	20.789646	4.376067113162943	30.105247	11.267387	27.0	1661.0	21.380127	4.5288634	34.37662	1.8095684	3836	3835	3835	0.37037036	20	117	350	663	825	4973	0	311	2020-02-29_134555
126	5000	1143	21	0	1	0	26	3498	20.952312	4.378693683511492	30.105247	11.267387	26.0	1661.0	21.380127	4.5288634	34.37662	1.8095684	3836	3835	3835	0.34615386	20	117	350	663	825	4974	0	311	2020-02-29_134555
127	5000	1143	20	0	1	0	26	3499	20.893728	4.411251827422293	30.105247	11.267387	26.0	1661.0	21.380127	4.5288634	34.37662	1.8095684	3837	3836	3836	0.42307693	20	117	350	663	825	4974	0	311	2020-02-29_134555
127	5000	1143	18	0	3	0	26	3499	20.893728	4.411251827422293	30.105247	11.267387	26.0	1661.0	21.380127	4.5288634	34.37662	1.8095684	3839	3836	3836	0.42307693	20	117	350	663	825	4974	0	311	2020-02-29_134555
127	5000	1143	18	0	3	0	25	3500	20.9125	4.501155069245833	30.105247	11.267387	25.0	1661.0	21.380127	4.5288634	34.37662	1.8095684	3839	3836	3836	0.44	20	117	350	663	825	4975	0	311	2020-02-29_134556
128	5000	1143	18	0	2	0	26	3500	20.93202	4.411336357415058	30.105247	11.267387	26.0	1661.0	21.380127	4.5288634	34.37662	1.8095684	3839	3837	3837	0.42307693	20	117	350	663	825	4974	0	311	2020-02-29_134556
128	5000	1143	18	0	0	0	28	3500	20.792562	4.310669220128843	30.105247	11.267387	28.0	1661.0	21.380127	4.5288634	34.37662	1.8095684	3839	3839	3839	0.39285713	20	117	350	663	825	4972	0	311	2020-02-29_134556
128	5000	1143	18	0	0	0	28	3500	20.792562	4.310669220128843	30.105247	11.267387	28.0	1661.0	21.380127	4.5288634	34.37662	1.8095684	3839	3839	3839	0.39285713	20	117	350	663	825	4972	0	311	2020-02-29_134556
129	5000	1143	17	0	1	0	28	3500	20.792562	4.310669220128843	30.105247	11.267387	28.0	1661.0	21.380127	4.5288634	34.37662	1.8095684	3840	3839	3839	0.39285713	20	117	350	663	825	4972	0	311	2020-02-29_134556
129	5000	1143	17	0	1	0	26	3502	21.161442	4.037025041073064	30.105247	14.313423	26.0	1661.0	21.380127	4.5288634	34.37662	1.8095684	3840	3839	3839	0.3846154	20	117	350	663	825	4974	0	311	2020-02-29_134556
129	5000	1143	17	0	1	0	24	3504	21.245977	4.157347340674188	30.105247	14.313423	24.0	1661.0	21.380127	4.5288634	34.37662	1.8095684	3840	3839	3839	0.375	20	117	350	663	825	4976	0	311	2020-02-29_134556
130	5000	1143	17	0	0	0	25	3504	21.78852	4.891040918379113	34.809616	14.313423	25.0	1661.0	21.380127	4.5288634	34.37662	1.8095684	3840	3840	3840	0.36	20	117	350	663	825	4975	0	311	2020-02-29_134557
130	5000	1143	17	0	0	0	24	3505	21.916311	4.953420925024809	34.809616	14.313423	24.0	1661.0	21.380127	4.5288634	34.37662	1.8095684	3840	3840	3840	0.375	20	117	350	663	825	4976	0	311	2020-02-29_134557
130	5000	1143	17	0	0	0	24	3505	21.916311	4.953420925024809	34.809616	14.313423	24.0	1661.0	21.380127	4.5288634	34.37662	1.8095684	3840	3840	3840	0.375	20	117	350	663	825	4976	0	311	2020-02-29_134557
131	5000	1143	17	0	0	0	24	3505	21.916311	4.953420925024809	34.809616	14.313423	24.0	1661.0	21.380127	4.5288634	34.37662	1.8095684	3840	3840	3840	0.375	20	117	350	663	825	4976	0	311	2020-02-29_134557
131	5000	1143	17	0	0	0	23	3506	21.95712	5.060620747965246	34.809616	14.313423	23.0	1661.0	21.380127	4.5288634	34.37662	1.8095684	3840	3840	3840	0.39130434	20	117	350	663	825	4977	0	311	2020-02-29_134557
131	5000	1143	17	0	0	0	23	3506	21.95712	5.060620747965246	34.809616	14.313423	23.0	1661.0	21.380127	4.5288634	34.37662	1.8095684	3840	3840	3840	0.39130434	20	117	350	663	825	4977	0	311	2020-02-29_134557
132	5000	1142	16	0	2	0	23	3506	21.95712	5.060620747965246	34.809616	14.313423	23.0	1661.0	21.380127	4.5288634	34.37662	1.8095684	3842	3840	3840	0.39130434	20	117	350	663	825	4977	0	311	2020-02-29_134557
132	5000	1141	15	0	4	0	23	3506	21.95712	5.060620747965246	34.809616	14.313423	23.0	1661.0	21.380127	4.5288634	34.37662	1.8095684	3844	3840	3840	0.39130434	20	117	350	663	825	4977	0	311	2020-02-29_134558
132	5000	1141	15	0	4	0	22	3507	22.116396	5.120364814516661	34.809616	14.313423	22.0	1661.0	21.380127	4.5288634	34.37662	1.8095684	3844	3840	3840	0.4090909	20	117	350	663	825	4978	0	311	2020-02-29_134558
133	5000	1141	14	0	3	0	24	3507	22.486822	5.056549908357279	34.809616	14.313423	24.0	1661.0	21.380127	4.5288634	34.37662	1.8095684	3845	3842	3842	0.41666666	20	117	350	663	825	4976	0	311	2020-02-29_134558
133	5000	1141	14	0	1	0	25	3508	22.70706	5.492601967769263	36.4347	14.313423	25.0	1661.0	21.380127	4.5288634	34.37662	1.8095684	3845	3844	3844	0.48	20	117	350	663	825	4975	0	311	2020-02-29_134558
133	5000	1140	15	0	1	0	23	3510	22.956785	5.665361179241776	36.4347	14.313423	23.0	1661.0	21.380127	4.5288634	34.37662	1.8095684	3845	3844	3844	0.5217391	20	117	350	663	825	4977	0	311	2020-02-29_134558
134	5000	1140	15	0	0	0	23	3511	22.880112	5.754524109732462	36.4347	14.313423	23.0	1661.0	21.380127	4.5288634	34.37662	1.8095684	3845	3845	3845	0.5652174	20	117	350	663	825	4977	0	311	2020-02-29_134558
134	5000	1140	15	0	0	0	22	3512	23.269506	5.571167611378888	36.4347	15.685272	22.0	1661.0	21.380127	4.5288634	34.37662	1.8095684	3845	3845	3845	0.54545456	20	117	350	663	825	4978	0	311	2020-02-29_134558
134	5000	1140	14	0	1	0	20	3514	23.358288	5.536309982805154	36.4347	15.685272	20.0	1661.0	21.380127	4.5288634	34.37662	1.8095684	3846	3845	3845	0.6	20	117	350	663	825	4980	0	311	2020-02-29_134559
135	5000	1140	13	0	2	0	19	3515	23.157503	5.6127047630968825	36.4347	15.685272	19.0	1661.0	21.380127	4.5288634	34.37662	1.8095684	3847	3845	3845	0.6315789	20	117	350	663	825	4981	0	311	2020-02-29_134559
135	5000	1140	13	0	2	0	19	3515	23.157503	5.6127047630968825	36.4347	15.685272	19.0	1661.0	21.380127	4.5288634	34.37662	1.8095684	3847	3845	3845	0.6315789	20	117	350	663	825	4981	0	311	2020-02-29_134559
135	5000	1140	12	0	2	0	20	3515	23.064022	5.478978645763498	36.4347	15.685272	20.0	1661.0	21.380127	4.5288634	34.37662	1.8095684	3848	3846	3846	0.6	20	117	350	663	825	4980	0	311	2020-02-29_134559
136	5000	1140	12	0	1	0	21	3515	23.153214	5.355865664141429	36.4347	15.685272	21.0	1661.0	21.380127	4.5288634	34.37662	1.8095684	3848	3847	3847	0.5714286	20	117	350	663	825	4979	0	311	2020-02-29_134559
136	5000	1140	12	0	1	0	20	3516	23.062456	5.478409612109317	36.4347	15.685272	20.0	1661.0	21.380127	4.5288634	34.37662	1.8095684	3848	3847	3847	0.6	20	117	350	663	825	4980	0	311	2020-02-29_134559
136	5000	1140	12	0	0	0	21	3516	22.981882	5.3524440067218615	36.4347	15.685272	21.0	1661.0	21.380127	4.5288634	34.37662	1.8095684	3848	3848	3848	0.61904764	20	117	350	663	825	4979	0	311	2020-02-29_134600
137	5000	1140	12	0	0	0	21	3516	22.981882	5.3524440067218615	36.4347	15.685272	21.0	1661.0	21.380127	4.5288634	34.37662	1.8095684	3848	3848	3848	0.61904764	20	117	350	663	825	4979	0	311	2020-02-29_134600
137	5000	1139	13	0	0	0	21	3516	22.981882	5.3524440067218615	36.4347	15.685272	21.0	1661.0	21.380127	4.5288634	34.37662	1.8095684	3848	3848	3848	0.61904764	20	117	350	663	825	4979	0	311	2020-02-29_134600
137	5000	1139	13	0	0	0	20	3517	23.233402	5.36265299118653	36.4347	15.685272	20.0	1661.0	21.380127	4.5288634	34.37662	1.8095684	3848	3848	3848	0.65	20	117	350	663	825	4980	0	311	2020-02-29_134600
138	5000	1139	13	0	0	0	18	3519	23.146193	5.502552827185469	36.4347	15.685272	18.0	1661.0	21.380127	4.5288634	34.37662	1.8095684	3848	3848	3848	0.6111111	20	117	350	663	825	4982	0	311	2020-02-29_134600
138	5000	1138	14	0	0	0	16	3521	23.467348	5.761224157797257	36.4347	15.685272	16.0	1661.0	21.380127	4.5288634	34.37662	1.8095684	3848	3848	3848	0.5625	20	117	350	663	825	4984	0	311	2020-02-29_134600
138	5000	1138	14	0	0	0	16	3521	23.467348	5.761224157797257	36.4347	15.685272	16.0	1661.0	21.380127	4.5288634	34.37662	1.8095684	3848	3848	3848	0.5625	20	117	350	663	825	4984	0	311	2020-02-29_134601
139	5000	1138	14	0	0	0	15	3522	23.297182	5.921666929268431	36.4347	15.685272	15.0	1661.0	21.380127	4.5288634	34.37662	1.8095684	3848	3848	3848	0.6	20	117	350	663	825	4985	0	311	2020-02-29_134601
139	5000	1138	14	0	0	0	15	3522	23.297182	5.921666929268431	36.4347	15.685272	15.0	1661.0	21.380127	4.5288634	34.37662	1.8095684	3848	3848	3848	0.6	20	117	350	663	825	4985	0	311	2020-02-29_134601
139	5000	1138	14	0	0	0	13	3524	23.57719	6.3031967650731415	36.4347	15.685272	13.0	1661.0	21.380127	4.5288634	34.37662	1.8095684	3848	3848	3848	0.53846157	20	117	350	663	825	4987	0	311	2020-02-29_134601
140	5000	1138	14	0	0	0	13	3524	23.57719	6.3031967650731415	36.4347	15.685272	13.0	1661.0	21.380127	4.5288634	34.37662	1.8095684	3848	3848	3848	0.53846157	20	117	350	663	825	4987	0	311	2020-02-29_134601
140	5000	1138	13	0	1	0	13	3524	23.57719	6.3031967650731415	36.4347	15.685272	13.0	1661.0	21.380127	4.5288634	34.37662	1.8095684	3849	3848	3848	0.53846157	20	117	350	663	825	4987	0	311	2020-02-29_134601
140	5000	1138	12	0	2	0	13	3524	23.57719	6.3031967650731415	36.4347	15.685272	13.0	1661.0	21.380127	4.5288634	34.37662	1.8095684	3850	3848	3848	0.53846157	20	117	350	663	825	4987	0	311	2020-02-29_134602
141	5000	1138	11	0	3	0	12	3525	23.756952	6.548575897319888	36.4347	15.685272	12.0	1661.0	21.380127	4.5288634	34.37662	1.8095684	3851	3848	3848	0.5833333	20	117	350	663	825	4988	0	311	2020-02-29_134602
141	5000	1138	11	0	2	0	13	3525	23.391493	6.406753445823881	36.4347	15.685272	13.0	1661.0	21.380127	4.5288634	34.37662	1.8095684	3851	3849	3849	0.6923077	20	117	350	663	825	4987	0	311	2020-02-29_134602
141	5000	1138	11	0	1	0	14	3525	23.078531	6.265807037372747	36.4347	15.685272	14.0	1661.0	21.380127	4.5288634	34.37662	1.8095684	3851	3850	3850	0.71428573	20	117	350	663	825	4986	0	311	2020-02-29_134602
142	5000	1138	9	0	2	0	15	3525	23.000704	6.04540146017593	36.4347	15.685272	15.0	1661.0	21.380127	4.5288634	34.37662	1.8095684	3853	3851	3851	0.8	20	117	350	663	825	4985	0	311	2020-02-29_134602
142	5000	1138	8	0	3	0	14	3526	23.14387	6.247166105570264	36.4347	15.685272	14.0	1661.0	21.380127	4.5288634	34.37662	1.8095684	3854	3851	3851	0.85714287	20	117	350	663	825	4986	0	311	2020-02-29_134603
142	5000	1138	8	0	3	0	14	3526	23.14387	6.247166105570264	36.4347	15.685272	14.0	1661.0	21.380127	4.5288634	34.37662	1.8095684	3854	3851	3851	0.85714287	20	117	350	663	825	4986	0	311	2020-02-29_134603
143	5000	1138	8	0	1	0	16	3526	22.977215	5.841446203115842	36.4347	15.685272	16.0	1661.0	21.380127	4.5288634	34.37662	1.8095684	3854	3853	3853	0.75	20	117	350	663	825	4984	0	311	2020-02-29_134603
143	5000	1138	7	0	1	0	17	3526	22.674736	5.79182448503738	36.4347	15.685272	17.0	1661.0	21.380127	4.5288634	34.37662	1.8095684	3855	3854	3854	0.7058824	20	117	350	663	825	4983	0	311	2020-02-29_134603
143	5000	1138	5	0	3	0	17	3526	22.674736	5.79182448503738	36.4347	15.685272	17.0	1661.0	21.380127	4.5288634	34.37662	1.8095684	3857	3854	3854	0.7058824	20	117	350	663	825	4983	0	311	2020-02-29_134603
144	5000	1138	5	0	3	0	16	3527	22.9786	5.840143569853733	36.4347	15.685272	16.0	1661.0	21.380127	4.5288634	34.37662	1.8095684	3857	3854	3854	0.625	20	117	350	663	825	4984	0	311	2020-02-29_134603
144	5000	1138	5	0	2	0	16	3528	22.941166	5.883036858686512	36.4347	15.685272	16.0	1661.0	21.380127	4.5288634	34.37662	1.8095684	3857	3855	3855	0.625	20	117	350	663	825	4984	0	311	2020-02-29_134604
144	5000	1138	5	0	0	0	18	3528	22.854515	5.714888472782969	36.4347	15.685272	18.0	1661.0	21.380127	4.5288634	34.37662	1.8095684	3857	3857	3857	0.5555556	20	117	350	663	825	4982	0	311	2020-02-29_134604
145	5000	1138	5	0	0	0	18	3528	22.854515	5.714888472782969	36.4347	15.685272	18.0	1661.0	21.380127	4.5288634	34.37662	1.8095684	3857	3857	3857	0.5555556	20	117	350	663	825	4982	0	311	2020-02-29_134604
145	5000	1138	5	0	0	0	17	3529	22.151278	5.024237822619685	36.4347	15.685272	17.0	1661.0	21.380127	4.5288634	34.37662	1.8095684	3857	3857	3857	0.5882353	20	117	350	663	825	4983	0	311	2020-02-29_134604
145	5000	1138	5	0	0	0	17	3529	22.151278	5.024237822619685	36.4347	15.685272	17.0	1661.0	21.380127	4.5288634	34.37662	1.8095684	3857	3857	3857	0.5882353	20	117	350	663	825	4983	0	311	2020-02-29_134604
146	5000	1138	5	0	0	0	16	3530	21.258564	3.531951429532084	27.359825	15.685272	16.0	1661.0	21.380127	4.5288634	34.37662	1.8095684	3857	3857	3857	0.5625	20	117	350	663	825	4984	0	311	2020-02-29_134604
146	5000	1138	5	0	0	0	15	3531	21.231575	3.6542089259025006	27.359825	15.685272	15.0	1661.0	21.380127	4.5288634	34.37662	1.8095684	3857	3857	3857	0.53333336	20	117	350	663	825	4985	0	311	2020-02-29_134605
146	5000	1138	5	0	0	0	15	3531	21.231575	3.6542089259025006	27.359825	15.685272	15.0	1661.0	21.380127	4.5288634	34.37662	1.8095684	3857	3857	3857	0.53333336	20	117	350	663	825	4985	0	311	2020-02-29_134605
147	5000	1138	5	0	0	0	15	3531	21.231575	3.6542089259025006	27.359825	15.685272	15.0	1661.0	21.380127	4.5288634	34.37662	1.8095684	3857	3857	3857	0.53333336	20	117	350	663	825	4985	0	311	2020-02-29_134605
147	5000	1138	5	0	0	0	15	3531	21.231575	3.6542089259025006	27.359825	15.685272	15.0	1661.0	21.380127	4.5288634	34.37662	1.8095684	3857	3857	3857	0.53333336	20	117	350	663	825	4985	0	311	2020-02-29_134605
147	5000	1138	5	0	0	0	15	3531	21.231575	3.6542089259025006	27.359825	15.685272	15.0	1661.0	21.380127	4.5288634	34.37662	1.8095684	3857	3857	3857	0.53333336	20	117	350	663	825	4985	0	311	2020-02-29_134605
148	5000	1138	5	0	0	0	15	3531	21.231575	3.6542089259025006	27.359825	15.685272	15.0	1661.0	21.380127	4.5288634	34.37662	1.8095684	3857	3857	3857	0.53333336	20	117	350	663	825	4985	0	311	2020-02-29_134605
148	5000	1138	5	0	0	0	15	3531	21.231575	3.6542089259025006	27.359825	15.685272	15.0	1661.0	21.380127	4.5288634	34.37662	1.8095684	3857	3857	3857	0.53333336	20	117	350	663	825	4985	0	311	2020-02-29_134605
148	5000	1138	5	0	0	0	15	3531	21.231575	3.6542089259025006	27.359825	15.685272	15.0	1661.0	21.380127	4.5288634	34.37662	1.8095684	3857	3857	3857	0.53333336	20	117	350	663	825	4985	0	311	2020-02-29_134606
149	5000	1138	5	0	0	0	15	3531	21.231575	3.6542089259025006	27.359825	15.685272	15.0	1661.0	21.380127	4.5288634	34.37662	1.8095684	3857	3857	3857	0.53333336	20	117	350	663	825	4985	0	311	2020-02-29_134606
149	5000	1138	5	0	0	0	15	3531	21.231575	3.6542089259025006	27.359825	15.685272	15.0	1661.0	21.380127	4.5288634	34.37662	1.8095684	3857	3857	3857	0.53333336	20	117	350	663	825	4985	0	311	2020-02-29_134606
149	5000	1138	5	0	0	0	14	3532	20.907894	3.562019985050809	27.359825	15.685272	14.0	1661.0	21.380127	4.5288634	34.37662	1.8095684	3857	3857	3857	0.5714286	20	117	350	663	825	4986	0	311	2020-02-29_134606
150	5000	1138	5	0	0	0	14	3532	20.907894	3.562019985050809	27.359825	15.685272	14.0	1661.0	21.380127	4.5288634	34.37662	1.8095684	3857	3857	3857	0.5714286	20	117	350	663	825	4986	0	311	2020-02-29_134606
150	5000	1138	5	0	0	0	12	3534	21.311445	3.5106257858397734	27.359825	16.36396	12.0	1661.0	21.380127	4.5288634	34.37662	1.8095684	3857	3857	3857	0.5833333	20	117	350	663	825	4988	0	311	2020-02-29_134606
150	5000	1138	5	0	0	0	12	3534	21.311445	3.5106257858397734	27.359825	16.36396	12.0	1661.0	21.380127	4.5288634	34.37662	1.8095684	3857	3857	3857	0.5833333	20	117	350	663	825	4988	0	311	2020-02-29_134606
151	5000	1138	5	0	0	0	12	3534	21.311445	3.5106257858397734	27.359825	16.36396	12.0	1661.0	21.380127	4.5288634	34.37662	1.8095684	3857	3857	3857	0.5833333	20	117	350	663	825	4988	0	311	2020-02-29_134607
151	5000	1138	5	0	0	0	11	3535	21.521034	3.6023741364050648	27.359825	16.36396	11.0	1661.0	21.380127	4.5288634	34.37662	1.8095684	3857	3857	3857	0.45454547	20	117	350	663	825	4989	0	311	2020-02-29_134607
151	5000	1137	6	0	0	0	11	3535	21.521034	3.6023741364050648	27.359825	16.36396	11.0	1661.0	21.380127	4.5288634	34.37662	1.8095684	3857	3857	3857	0.45454547	20	117	350	663	825	4989	0	311	2020-02-29_134607
152	5000	1137	6	0	0	0	10	3536	20.937153	3.2019153823108	26.343826	16.36396	10.0	1661.0	21.380127	4.5288634	34.37662	1.8095684	3857	3857	3857	0.4	20	117	350	663	825	4990	0	311	2020-02-29_134607
152	5000	1137	5	0	1	0	9	3537	20.889015	3.3923037543773833	26.343826	16.36396	9.0	1661.0	21.380127	4.5288634	34.37662	1.8095684	3858	3857	3857	0.33333334	20	117	350	663	825	4991	0	311	2020-02-29_134607
152	5000	1136	6	0	1	0	8	3538	20.383018	3.2431767069160315	26.343826	16.36396	8.0	1661.0	21.380127	4.5288634	34.37662	1.8095684	3858	3857	3857	0.375	20	117	350	663	825	4992	0	311	2020-02-29_134607
153	5000	1136	6	0	1	0	8	3538	20.383018	3.2431767069160315	26.343826	16.36396	8.0	1661.0	21.380127	4.5288634	34.37662	1.8095684	3858	3857	3857	0.375	20	117	350	663	825	4992	0	311	2020-02-29_134607
153	5000	1136	6	0	0	0	9	3538	20.352522	3.035093250381804	26.343826	16.36396	9.0	1661.0	21.380127	4.5288634	34.37662	1.8095684	3858	3858	3858	0.33333334	20	117	350	663	825	4991	0	311	2020-02-29_134608
153	5000	1136	6	0	0	0	9	3538	20.352522	3.035093250381804	26.343826	16.36396	9.0	1661.0	21.380127	4.5288634	34.37662	1.8095684	3858	3858	3858	0.33333334	20	117	350	663	825	4991	0	311	2020-02-29_134608
154	5000	1136	6	0	0	0	9	3538	20.352522	3.035093250381804	26.343826	16.36396	9.0	1661.0	21.380127	4.5288634	34.37662	1.8095684	3858	3858	3858	0.33333334	20	117	350	663	825	4991	0	311	2020-02-29_134608
154	5000	1136	6	0	0	0	8	3538	20.64923	3.1019772653441406	26.343826	16.36396	8.0	1661.0	21.380127	4.5288634	34.37662	1.8095684	3858	3858	3858	0.375	20	117	350	663	825	4992	0	312	2020-02-29_134608
154	5000	1135	7	0	0	0	7	3539	20.88341	3.2732450660826293	26.343826	16.36396	7.0	1661.0	21.380127	4.5288634	34.37662	1.8095684	3858	3858	3858	0.2857143	20	117	350	663	825	4993	0	312	2020-02-29_134608
155	5000	1135	7	0	0	0	7	3539	20.88341	3.2732450660826293	26.343826	16.36396	7.0	1661.0	21.380127	4.5288634	34.37662	1.8095684	3858	3858	3858	0.2857143	20	117	350	663	825	4993	0	312	2020-02-29_134608
155	5000	1135	7	0	0	0	7	3539	20.88341	3.2732450660826293	26.343826	16.36396	7.0	1661.0	21.380127	4.5288634	34.37662	1.8095684	3858	3858	3858	0.2857143	20	117	350	663	825	4993	0	312	2020-02-29_134608
155	5000	1135	7	0	0	0	7	3539	20.88341	3.2732450660826293	26.343826	16.36396	7.0	1661.0	21.380127	4.5288634	34.37662	1.8095684	3858	3858	3858	0.2857143	20	117	350	663	825	4993	0	312	2020-02-29_134609
156	5000	1135	7	0	0	0	7	3539	20.88341	3.2732450660826293	26.343826	16.36396	7.0	1661.0	21.380127	4.5288634	34.37662	1.8095684	3858	3858	3858	0.2857143	20	117	350	663	825	4993	0	312	2020-02-29_134609
156	5000	1135	7	0	0	0	7	3539	20.88341	3.2732450660826293	26.343826	16.36396	7.0	1661.0	21.380127	4.5288634	34.37662	1.8095684	3858	3858	3858	0.2857143	20	117	350	663	825	4993	0	312	2020-02-29_134609
156	5000	1135	7	0	0	0	7	3539	20.88341	3.2732450660826293	26.343826	16.36396	7.0	1661.0	21.380127	4.5288634	34.37662	1.8095684	3858	3858	3858	0.2857143	20	117	350	663	825	4993	0	312	2020-02-29_134609
157	5000	1135	7	0	0	0	7	3539	20.88341	3.2732450660826293	26.343826	16.36396	7.0	1661.0	21.380127	4.5288634	34.37662	1.8095684	3858	3858	3858	0.2857143	20	117	350	663	825	4993	0	312	2020-02-29_134609
157	5000	1135	7	0	0	0	5	3541	21.767666	3.1599124017476736	26.343826	17.835075	5.0	1661.0	21.380127	4.5288634	34.37662	1.8095684	3858	3858	3858	0.4	20	117	350	663	825	4995	0	312	2020-02-29_134609
157	5000	1135	7	0	0	0	3	3543	21.429155	4.40541469150476	26.343826	17.835075	3.0	1661.0	21.380127	4.5288634	34.37662	1.8095684	3858	3858	3858	0.0	20	117	350	663	825	4997	0	312	2020-02-29_134609
158	5000	1135	7	0	0	0	3	3543	21.429155	4.40541469150476	26.343826	17.835075	3.0	1661.0	21.380127	4.5288634	34.37662	1.8095684	3858	3858	3858	0.0	20	117	350	663	825	4997	0	312	2020-02-29_134610
158	5000	1135	7	0	0	0	3	3543	21.429155	4.40541469150476	26.343826	17.835075	3.0	1661.0	21.380127	4.5288634	34.37662	1.8095684	3858	3858	3858	0.0	20	117	350	663	825	4997	0	312	2020-02-29_134610
158	5000	1135	7	0	0	0	3	3543	21.429155	4.40541469150476	26.343826	17.835075	3.0	1661.0	21.380127	4.5288634	34.37662	1.8095684	3858	3858	3858	0.0	20	117	350	663	825	4997	0	312	2020-02-29_134610
159	5000	1135	7	0	0	0	3	3543	21.429155	4.40541469150476	26.343826	17.835075	3.0	1661.0	21.380127	4.5288634	34.37662	1.8095684	3858	3858	3858	0.0	20	117	350	663	825	4997	0	312	2020-02-29_134610
159	5000	1135	7	0	0	0	3	3543	21.429155	4.40541469150476	26.343826	17.835075	3.0	1661.0	21.380127	4.5288634	34.37662	1.8095684	3858	3858	3858	0.0	20	117	350	663	825	4997	0	312	2020-02-29_134610
159	5000	1135	7	0	0	0	3	3543	21.429155	4.40541469150476	26.343826	17.835075	3.0	1661.0	21.380127	4.5288634	34.37662	1.8095684	3858	3858	3858	0.0	20	117	350	663	825	4997	0	312	2020-02-29_134610
160	5000	1135	7	0	0	0	2	3544	18.97182	1.6076008174481276	20.108566	17.835075	2.0	1661.0	21.380127	4.5288634	34.37662	1.8095684	3858	3858	3858	0.0	20	117	350	663	825	4998	0	312	2020-02-29_134610
160	5000	1135	7	0	0	0	2	3544	18.97182	1.6076008174481276	20.108566	17.835075	2.0	1661.0	21.380127	4.5288634	34.37662	1.8095684	3858	3858	3858	0.0	20	117	350	663	825	4998	0	312	2020-02-29_134610
160	5000	1135	5	0	2	0	2	3544	18.97182	1.6076008174481276	20.108566	17.835075	2.0	1661.0	21.380127	4.5288634	34.37662	1.8095684	3860	3858	3858	0.0	20	117	350	663	825	4998	0	312	2020-02-29_134611
161	5000	1135	5	0	2	0	2	3544	18.97182	1.6076008174481276	20.108566	17.835075	2.0	1661.0	21.380127	4.5288634	34.37662	1.8095684	3860	3858	3858	0.0	20	117	350	663	825	4998	0	312	2020-02-29_134611
161	5000	1134	6	0	2	0	2	3544	18.97182	1.6076008174481276	20.108566	17.835075	2.0	1661.0	21.380127	4.5288634	34.37662	1.8095684	3860	3858	3858	0.0	20	117	350	663	825	4998	0	312	2020-02-29_134611
161	5000	1134	6	0	0	0	3	3545	21.722183	1.4867357454516215	23.036499	20.108566	3.0	1661.0	21.380127	4.5288634	34.37662	1.8095684	3860	3860	3860	0.33333334	20	117	350	663	825	4997	0	312	2020-02-29_134611
162	5000	1134	6	0	0	0	3	3545	21.722183	1.4867357454516215	23.036499	20.108566	3.0	1661.0	21.380127	4.5288634	34.37662	1.8095684	3860	3860	3860	0.33333334	20	117	350	663	825	4997	0	312	2020-02-29_134611
162	5000	1134	6	0	0	0	3	3545	21.722183	1.4867357454516215	23.036499	20.108566	3.0	1661.0	21.380127	4.5288634	34.37662	1.8095684	3860	3860	3860	0.33333334	20	117	350	663	825	4997	0	312	2020-02-29_134611
162	5000	1134	6	0	0	0	3	3545	21.722183	1.4867357454516215	23.036499	20.108566	3.0	1661.0	21.380127	4.5288634	34.37662	1.8095684	3860	3860	3860	0.33333334	20	117	350	663	825	4997	0	312	2020-02-29_134611
163	5000	1134	6	0	0	0	3	3545	21.722183	1.4867357454516215	23.036499	20.108566	3.0	1661.0	21.380127	4.5288634	34.37662	1.8095684	3860	3860	3860	0.33333334	20	117	350	663	825	4997	0	312	2020-02-29_134612
163	5000	1134	6	0	0	0	3	3545	21.722183	1.4867357454516215	23.036499	20.108566	3.0	1661.0	21.380127	4.5288634	34.37662	1.8095684	3860	3860	3860	0.33333334	20	117	350	663	825	4997	0	312	2020-02-29_134612
163	5000	1134	5	0	1	0	3	3545	21.722183	1.4867357454516215	23.036499	20.108566	3.0	1661.0	21.380127	4.5288634	34.37662	1.8095684	3861	3860	3860	0.33333334	20	117	350	663	825	4997	0	312	2020-02-29_134612
164	5000	1134	5	0	1	0	3	3545	21.722183	1.4867357454516215	23.036499	20.108566	3.0	1661.0	21.380127	4.5288634	34.37662	1.8095684	3861	3860	3860	0.33333334	20	117	350	663	825	4997	0	312	2020-02-29_134612
164	5000	1134	5	0	1	0	3	3545	21.722183	1.4867357454516215	23.036499	20.108566	3.0	1661.0	21.380127	4.5288634	34.37662	1.8095684	3861	3860	3860	0.33333334	20	117	350	663	825	4997	0	312	2020-02-29_134612
164	5000	1134	4	0	1	0	4	3545	24.056103	4.823101504294466	31.057861	20.108566	4.0	1661.0	21.380127	4.5288634	34.37662	1.8095684	3862	3861	3861	0.75	20	117	350	663	825	4996	0	312	2020-02-29_134612
165	5000	1134	4	0	1	0	4	3545	24.056103	4.823101504294466	31.057861	20.108566	4.0	1661.0	21.380127	4.5288634	34.37662	1.8095684	3862	3861	3861	0.75	20	117	350	663	825	4996	0	312	2020-02-29_134612
165	5000	1134	4	0	1	0	4	3545	24.056103	4.823101504294466	31.057861	20.108566	4.0	1661.0	21.380127	4.5288634	34.37662	1.8095684	3862	3861	3861	0.75	20	117	350	663	825	4996	0	312	2020-02-29_134613
165	5000	1134	4	0	0	0	5	3545	25.387506	5.1293182788611755	31.057861	20.108566	5.0	1661.0	21.380127	4.5288634	34.37662	1.8095684	3862	3862	3862	0.8	20	117	350	663	825	4995	0	312	2020-02-29_134613
166	5000	1134	4	0	0	0	5	3545	25.387506	5.1293182788611755	31.057861	20.108566	5.0	1661.0	21.380127	4.5288634	34.37662	1.8095684	3862	3862	3862	0.8	20	117	350	663	825	4995	0	312	2020-02-29_134613
166	5000	1134	4	0	0	0	5	3545	25.387506	5.1293182788611755	31.057861	20.108566	5.0	1661.0	21.380127	4.5288634	34.37662	1.8095684	3862	3862	3862	0.8	20	117	350	663	825	4995	0	312	2020-02-29_134613
166	5000	1134	4	0	0	0	5	3545	25.387506	5.1293182788611755	31.057861	20.108566	5.0	1661.0	21.380127	4.5288634	34.37662	1.8095684	3862	3862	3862	0.8	20	117	350	663	825	4995	0	312	2020-02-29_134613
167	5000	1134	3	0	1	0	5	3545	25.387506	5.1293182788611755	31.057861	20.108566	5.0	1661.0	21.380127	4.5288634	34.37662	1.8095684	3863	3862	3862	0.8	20	117	350	663	825	4995	0	312	2020-02-29_134613
167	5000	1134	3	0	1	0	5	3545	25.387506	5.1293182788611755	31.057861	20.108566	5.0	1661.0	21.380127	4.5288634	34.37662	1.8095684	3863	3862	3862	0.8	20	117	350	663	825	4995	0	312	2020-02-29_134613
167	5000	1134	3	0	1	0	5	3545	25.387506	5.1293182788611755	31.057861	20.108566	5.0	1661.0	21.380127	4.5288634	34.37662	1.8095684	3863	3862	3862	0.8	20	117	350	663	825	4995	0	312	2020-02-29_134614
168	5000	1134	3	0	0	0	6	3545	23.53361	6.455192474875967	31.057861	14.26413	6.0	1661.0	21.380127	4.5288634	34.37662	1.8095684	3863	3863	3863	0.6666667	20	117	350	663	825	4994	0	312	2020-02-29_134614
168	5000	1134	3	0	0	0	6	3545	23.53361	6.455192474875967	31.057861	14.26413	6.0	1661.0	21.380127	4.5288634	34.37662	1.8095684	3863	3863	3863	0.6666667	20	117	350	663	825	4994	0	312	2020-02-29_134614
168	5000	1134	3	0	0	0	6	3545	23.53361	6.455192474875967	31.057861	14.26413	6.0	1661.0	21.380127	4.5288634	34.37662	1.8095684	3863	3863	3863	0.6666667	20	117	350	663	825	4994	0	312	2020-02-29_134614
169	5000	1134	3	0	0	0	6	3545	23.53361	6.455192474875967	31.057861	14.26413	6.0	1661.0	21.380127	4.5288634	34.37662	1.8095684	3863	3863	3863	0.6666667	20	117	350	663	825	4994	0	312	2020-02-29_134614
169	5000	1134	3	0	0	0	6	3545	23.53361	6.455192474875967	31.057861	14.26413	6.0	1661.0	21.380127	4.5288634	34.37662	1.8095684	3863	3863	3863	0.6666667	20	117	350	663	825	4994	0	312	2020-02-29_134614
169	5000	1134	3	0	0	0	6	3545	23.53361	6.455192474875967	31.057861	14.26413	6.0	1661.0	21.380127	4.5288634	34.37662	1.8095684	3863	3863	3863	0.6666667	20	117	350	663	825	4994	0	312	2020-02-29_134614
170	5000	1134	3	0	0	0	6	3545	23.53361	6.455192474875967	31.057861	14.26413	6.0	1661.0	21.380127	4.5288634	34.37662	1.8095684	3863	3863	3863	0.6666667	20	117	350	663	825	4994	0	312	2020-02-29_134615
170	5000	1134	3	0	0	0	5	3546	24.218618	6.969046137380739	31.057861	14.26413	5.0	1661.0	21.380127	4.5288634	34.37662	1.8095684	3863	3863	3863	0.8	20	117	350	663	825	4995	0	312	2020-02-29_134615
170	5000	1134	3	0	0	0	5	3546	24.218618	6.969046137380739	31.057861	14.26413	5.0	1661.0	21.380127	4.5288634	34.37662	1.8095684	3863	3863	3863	0.8	20	117	350	663	825	4995	0	312	2020-02-29_134615
171	5000	1134	2	0	1	0	5	3546	24.218618	6.969046137380739	31.057861	14.26413	5.0	1661.0	21.380127	4.5288634	34.37662	1.8095684	3864	3863	3863	0.8	20	117	350	663	825	4995	0	312	2020-02-29_134615
171	5000	1134	1	0	2	0	5	3546	24.218618	6.969046137380739	31.057861	14.26413	5.0	1661.0	21.380127	4.5288634	34.37662	1.8095684	3865	3863	3863	0.8	20	117	350	663	825	4995	0	312	2020-02-29_134615
171	5000	1134	1	0	2	0	5	3546	24.218618	6.969046137380739	31.057861	14.26413	5.0	1661.0	21.380127	4.5288634	34.37662	1.8095684	3865	3863	3863	0.8	20	117	350	663	825	4995	0	312	2020-02-29_134615
172	5000	1134	1	0	1	0	6	3546	23.393959	6.552439798706573	31.057861	14.26413	6.0	1661.0	21.380127	4.5288634	34.37662	1.8095684	3865	3864	3864	0.6666667	20	117	350	663	825	4994	0	312	2020-02-29_134615
172	5000	1134	1	0	0	0	7	3546	22.428473	6.504142028383961	31.057861	14.26413	7.0	1661.0	21.380127	4.5288634	34.37662	1.8095684	3865	3865	3865	0.71428573	20	117	350	663	825	4993	0	312	2020-02-29_134616
172	5000	1134	1	0	0	0	7	3546	22.428473	6.504142028383961	31.057861	14.26413	7.0	1661.0	21.380127	4.5288634	34.37662	1.8095684	3865	3865	3865	0.71428573	20	117	350	663	825	4993	0	312	2020-02-29_134616
173	5000	1134	1	0	0	0	7	3546	22.428473	6.504142028383961	31.057861	14.26413	7.0	1661.0	21.380127	4.5288634	34.37662	1.8095684	3865	3865	3865	0.71428573	20	117	350	663	825	4993	0	312	2020-02-29_134616
173	5000	1134	1	0	0	0	7	3546	22.428473	6.504142028383961	31.057861	14.26413	7.0	1661.0	21.380127	4.5288634	34.37662	1.8095684	3865	3865	3865	0.71428573	20	117	350	663	825	4993	0	312	2020-02-29_134616
173	5000	1134	1	0	0	0	7	3546	22.428473	6.504142028383961	31.057861	14.26413	7.0	1661.0	21.380127	4.5288634	34.37662	1.8095684	3865	3865	3865	0.71428573	20	117	350	663	825	4993	0	312	2020-02-29_134616
174	5000	1134	1	0	0	0	6	3547	22.496305	7.122217538520965	31.057861	14.26413	6.0	1661.0	21.380127	4.5288634	34.37662	1.8095684	3865	3865	3865	0.8333333	20	117	350	663	825	4994	0	312	2020-02-29_134616
174	5000	1134	0	0	1	0	6	3547	22.496305	7.122217538520965	31.057861	14.26413	6.0	1661.0	21.380127	4.5288634	34.37662	1.8095684	3866	3865	3865	0.8333333	20	117	350	663	825	4994	0	312	2020-02-29_134616
174	5000	1134	0	0	1	0	6	3547	22.496305	7.122217538520965	31.057861	14.26413	6.0	1661.0	21.380127	4.5288634	34.37662	1.8095684	3866	3865	3865	0.8333333	20	117	350	663	825	4994	0	312	2020-02-29_134617
175	5000	1134	0	0	1	0	5	3548	22.388266	7.957382651328762	31.057861	14.26413	5.0	1661.0	21.380127	4.5288634	34.37662	1.8095684	3866	3865	3865	0.8	20	117	350	663	825	4995	0	312	2020-02-29_134617
175	5000	1134	0	0	0	0	6	3548	20.799065	8.112294283523033	31.057861	12.853058	6.0	1661.0	21.380127	4.5288634	34.37662	1.8095684	3866	3866	3866	0.6666667	20	117	350	663	825	4994	0	312	2020-02-29_134617
175	5000	1134	0	0	0	0	6	3548	20.799065	8.112294283523033	31.057861	12.853058	6.0	1661.0	21.380127	4.5288634	34.37662	1.8095684	3866	3866	3866	0.6666667	20	117	350	663	825	4994	0	312	2020-02-29_134617
176	5000	1134	0	0	0	0	6	3548	20.799065	8.112294283523033	31.057861	12.853058	6.0	1661.0	21.380127	4.5288634	34.37662	1.8095684	3866	3866	3866	0.6666667	20	117	350	663	825	4994	0	312	2020-02-29_134617
176	5000	1134	0	0	0	0	6	3548	20.799065	8.112294283523033	31.057861	12.853058	6.0	1661.0	21.380127	4.5288634	34.37662	1.8095684	3866	3866	3866	0.6666667	20	117	350	663	825	4994	0	312	2020-02-29_134617
176	5000	1134	0	0	0	0	6	3548	20.799065	8.112294283523033	31.057861	12.853058	6.0	1661.0	21.380127	4.5288634	34.37662	1.8095684	3866	3866	3866	0.6666667	20	117	350	663	825	4994	0	312	2020-02-29_134617
177	5000	1134	0	0	0	0	6	3548	20.799065	8.112294283523033	31.057861	12.853058	6.0	1661.0	21.380127	4.5288634	34.37662	1.8095684	3866	3866	3866	0.6666667	20	117	350	663	825	4994	0	312	2020-02-29_134617
177	5000	1134	0	0	0	0	6	3548	20.799065	8.112294283523033	31.057861	12.853058	6.0	1661.0	21.380127	4.5288634	34.37662	1.8095684	3866	3866	3866	0.6666667	20	117	350	663	825	4994	0	312	2020-02-29_134618
177	5000	1134	0	0	0	0	6	3548	20.799065	8.112294283523033	31.057861	12.853058	6.0	1661.0	21.380127	4.5288634	34.37662	1.8095684	3866	3866	3866	0.6666667	20	117	350	663	825	4994	0	312	2020-02-29_134618
178	5000	1134	0	0	0	0	6	3548	20.799065	8.112294283523033	31.057861	12.853058	6.0	1661.0	21.380127	4.5288634	34.37662	1.8095684	3866	3866	3866	0.6666667	20	117	350	663	825	4994	0	312	2020-02-29_134618
178	5000	1134	0	0	0	0	5	3549	18.747305	7.119604912415205	30.71312	12.853058	5.0	1661.0	21.380127	4.5288634	34.37662	1.8095684	3866	3866	3866	0.4	20	117	350	663	825	4995	0	312	2020-02-29_134618
178	5000	1134	0	0	0	0	5	3549	18.747305	7.119604912415205	30.71312	12.853058	5.0	1661.0	21.380127	4.5288634	34.37662	1.8095684	3866	3866	3866	0.4	20	117	350	663	825	4995	0	312	2020-02-29_134618
179	5000	1134	0	0	0	0	5	3549	18.747305	7.119604912415205	30.71312	12.853058	5.0	1661.0	21.380127	4.5288634	34.37662	1.8095684	3866	3866	3866	0.4	20	117	350	663	825	4995	0	312	2020-02-29_134618
179	5000	1134	0	0	0	0	5	3549	18.747305	7.119604912415205	30.71312	12.853058	5.0	1661.0	21.380127	4.5288634	34.37662	1.8095684	3866	3866	3866	0.4	20	117	350	663	825	4995	0	312	2020-02-29_134618
179	5000	1134	0	0	0	0	5	3549	18.747305	7.119604912415205	30.71312	12.853058	5.0	1661.0	21.380127	4.5288634	34.37662	1.8095684	3866	3866	3866	0.4	20	117	350	663	825	4995	0	312	2020-02-29_134619
180	5000	1134	0	0	0	0	4	3550	15.755852	2.81538709170973	19.27066	12.853058	4.0	1661.0	21.380127	4.5288634	34.37662	1.8095684	3866	3866	3866	0.25	20	117	350	663	825	4996	0	312	2020-02-29_134619
180	5000	1134	0	0	0	0	4	3550	15.755852	2.81538709170973	19.27066	12.853058	4.0	1661.0	21.380127	4.5288634	34.37662	1.8095684	3866	3866	3866	0.25	20	117	350	663	825	4996	0	312	2020-02-29_134619
180	5000	1134	0	0	0	0	4	3550	15.755852	2.81538709170973	19.27066	12.853058	4.0	1661.0	21.380127	4.5288634	34.37662	1.8095684	3866	3866	3866	0.25	20	117	350	663	825	4996	0	312	2020-02-29_134619
181	5000	1134	0	0	0	0	2	3551	14.744308	2.6746322949534593	16.63556	12.853058	2.0	1661.0	21.380127	4.5288634	34.37662	1.8095684	3866	3866	3866	0.5	20	117	350	663	825	4998	0	313	2020-02-29_134619
181	5000	1134	0	0	0	0	2	3551	14.744308	2.6746322949534593	16.63556	12.853058	2.0	1661.0	21.380127	4.5288634	34.37662	1.8095684	3866	3866	3866	0.5	20	117	350	663	825	4998	0	313	2020-02-29_134619
181	5000	1134	0	0	0	0	2	3551	14.744308	2.6746322949534593	16.63556	12.853058	2.0	1661.0	21.380127	4.5288634	34.37662	1.8095684	3866	3866	3866	0.5	20	117	350	663	825	4998	0	313	2020-02-29_134619
182	5000	1134	0	0	0	0	2	3551	14.744308	2.6746322949534593	16.63556	12.853058	2.0	1661.0	21.380127	4.5288634	34.37662	1.8095684	3866	3866	3866	0.5	20	117	350	663	825	4998	0	313	2020-02-29_134620
182	5000	1134	0	0	0	0	2	3551	14.744308	2.6746322949534593	16.63556	12.853058	2.0	1661.0	21.380127	4.5288634	34.37662	1.8095684	3866	3866	3866	0.5	20	117	350	663	825	4998	0	313	2020-02-29_134620
182	5000	1134	0	0	0	0	2	3551	14.744308	2.6746322949534593	16.63556	12.853058	2.0	1661.0	21.380127	4.5288634	34.37662	1.8095684	3866	3866	3866	0.5	20	117	350	663	825	4998	0	313	2020-02-29_134620
183	5000	1134	0	0	0	0	2	3551	14.744308	2.6746322949534593	16.63556	12.853058	2.0	1661.0	21.380127	4.5288634	34.37662	1.8095684	3866	3866	3866	0.5	20	117	350	663	825	4998	0	313	2020-02-29_134620
183	5000	1134	0	0	0	0	2	3551	14.744308	2.6746322949534593	16.63556	12.853058	2.0	1661.0	21.380127	4.5288634	34.37662	1.8095684	3866	3866	3866	0.5	20	117	350	663	825	4998	0	313	2020-02-29_134620
183	5000	1134	0	0	0	0	2	3551	14.744308	2.6746322949534593	16.63556	12.853058	2.0	1661.0	21.380127	4.5288634	34.37662	1.8095684	3866	3866	3866	0.5	20	117	350	663	825	4998	0	313	2020-02-29_134620
184	5000	1134	0	0	0	0	2	3551	14.744308	2.6746322949534593	16.63556	12.853058	2.0	1661.0	21.380127	4.5288634	34.37662	1.8095684	3866	3866	3866	0.5	20	117	350	663	825	4998	0	313	2020-02-29_134620
184	5000	1134	0	0	0	0	2	3551	14.744308	2.6746322949534593	16.63556	12.853058	2.0	1661.0	21.380127	4.5288634	34.37662	1.8095684	3866	3866	3866	0.5	20	117	350	663	825	4998	0	313	2020-02-29_134621
184	5000	1134	0	0	0	0	2	3551	14.744308	2.6746322949534593	16.63556	12.853058	2.0	1661.0	21.380127	4.5288634	34.37662	1.8095684	3866	3866	3866	0.5	20	117	350	663	825	4998	0	313	2020-02-29_134621
185	5000	1134	0	0	0	0	2	3551	14.744308	2.6746322949534593	16.63556	12.853058	2.0	1661.0	21.380127	4.5288634	34.37662	1.8095684	3866	3866	3866	0.5	20	117	350	663	825	4998	0	313	2020-02-29_134621
185	5000	1134	0	0	0	0	2	3551	14.744308	2.6746322949534593	16.63556	12.853058	2.0	1661.0	21.380127	4.5288634	34.37662	1.8095684	3866	3866	3866	0.5	20	117	350	663	825	4998	0	313	2020-02-29_134621
185	5000	1134	0	0	0	0	2	3551	14.744308	2.6746322949534593	16.63556	12.853058	2.0	1661.0	21.380127	4.5288634	34.37662	1.8095684	3866	3866	3866	0.5	20	117	350	663	825	4998	0	313	2020-02-29_134621
186	5000	1134	0	0	0	0	2	3551	14.744308	2.6746322949534593	16.63556	12.853058	2.0	1661.0	21.380127	4.5288634	34.37662	1.8095684	3866	3866	3866	0.5	20	117	350	663	825	4998	0	313	2020-02-29_134621
186	5000	1134	0	0	0	0	2	3551	14.744308	2.6746322949534593	16.63556	12.853058	2.0	1661.0	21.380127	4.5288634	34.37662	1.8095684	3866	3866	3866	0.5	20	117	350	663	825	4998	0	313	2020-02-29_134621
186	5000	1134	0	0	0	0	2	3551	14.744308	2.6746322949534593	16.63556	12.853058	2.0	1661.0	21.380127	4.5288634	34.37662	1.8095684	3866	3866	3866	0.5	20	117	350	663	825	4998	0	313	2020-02-29_134622
187	5000	1134	0	0	0	0	2	3551	14.744308	2.6746322949534593	16.63556	12.853058	2.0	1661.0	21.380127	4.5288634	34.37662	1.8095684	3866	3866	3866	0.5	20	117	350	663	825	4998	0	313	2020-02-29_134622
187	5000	1134	0	0	0	0	2	3551	14.744308	2.6746322949534593	16.63556	12.853058	2.0	1661.0	21.380127	4.5288634	34.37662	1.8095684	3866	3866	3866	0.5	20	117	350	663	825	4998	0	313	2020-02-29_134622
187	5000	1134	0	0	0	0	2	3551	14.744308	2.6746322949534593	16.63556	12.853058	2.0	1661.0	21.380127	4.5288634	34.37662	1.8095684	3866	3866	3866	0.5	20	117	350	663	825	4998	0	313	2020-02-29_134622
188	5000	1134	0	0	0	0	1	3552	12.853058	NaN	12.853058	12.853058	1.0	1661.0	21.380127	4.5288634	34.37662	1.8095684	3866	3866	3866	0.0	20	117	350	663	825	4999	0	313	2020-02-29_134622
188	5000	1134	0	0	0	0	1	3552	12.853058	NaN	12.853058	12.853058	1.0	1661.0	21.380127	4.5288634	34.37662	1.8095684	3866	3866	3866	0.0	20	117	350	663	825	4999	0	313	2020-02-29_134622
188	5000	1134	0	0	0	0	1	3552	12.853058	NaN	12.853058	12.853058	1.0	1661.0	21.380127	4.5288634	34.37662	1.8095684	3866	3866	3866	0.0	20	117	350	663	825	4999	0	313	2020-02-29_134622
189	5000	1134	0	0	0	0	1	3552	12.853058	NaN	12.853058	12.853058	1.0	1661.0	21.380127	4.5288634	34.37662	1.8095684	3866	3866	3866	0.0	20	117	350	663	825	4999	0	313	2020-02-29_134623
189	5000	1134	0	0	0	0	1	3552	12.853058	NaN	12.853058	12.853058	1.0	1661.0	21.380127	4.5288634	34.37662	1.8095684	3866	3866	3866	0.0	20	117	350	663	825	4999	0	313	2020-02-29_134623
189	5000	1134	0	0	0	0	1	3552	12.853058	NaN	12.853058	12.853058	1.0	1661.0	21.380127	4.5288634	34.37662	1.8095684	3866	3866	3866	0.0	20	117	350	663	825	4999	0	313	2020-02-29_134623
190	5000	1134	0	0	0	0	1	3552	12.853058	NaN	12.853058	12.853058	1.0	1661.0	21.380127	4.5288634	34.37662	1.8095684	3866	3866	3866	0.0	20	117	350	663	825	4999	0	313	2020-02-29_134623
190	5000	1134	0	0	0	0	1	3552	12.853058	NaN	12.853058	12.853058	1.0	1661.0	21.380127	4.5288634	34.37662	1.8095684	3866	3866	3866	0.0	20	117	350	663	825	4999	0	313	2020-02-29_134623
190	5000	1134	0	0	0	0	1	3552	12.853058	NaN	12.853058	12.853058	1.0	1661.0	21.380127	4.5288634	34.37662	1.8095684	3866	3866	3866	0.0	20	117	350	663	825	4999	0	313	2020-02-29_134623
191	5000	1134	0	0	0	0	1	3552	12.853058	NaN	12.853058	12.853058	1.0	1661.0	21.380127	4.5288634	34.37662	1.8095684	3866	3866	3866	0.0	20	117	350	663	825	4999	0	313	2020-02-29_134623
191	5000	1134	0	0	0	0	0	3553	NaN	-0.0	9999.0	9999.0	0.0	1661.0	21.380127	4.5288634	34.37662	1.8095684	3866	3866	3866	0.0	20	117	350	663	825	5000	0	313	2020-02-29_134624
191	5000	1134	0	0	0	0	0	3553	NaN	-0.0	9999.0	9999.0	0.0	1661.0	21.380127	4.5288634	34.37662	1.8095684	3866	3866	3866	0.0	20	117	350	663	825	5000	0	313	2020-02-29_134624
192	5000	1134	0	0	0	0	0	3553	NaN	-0.0	9999.0	9999.0	0.0	1661.0	21.380127	4.5288634	34.37662	1.8095684	3866	3866	3866	0.0	20	117	350	663	825	5000	0	313	2020-02-29_134624
192	5000	1134	0	0	0	0	0	3553	NaN	-0.0	9999.0	9999.0	0.0	1661.0	21.380127	4.5288634	34.37662	1.8095684	3866	3866	3866	0.0	20	117	350	663	825	5000	0	313	2020-02-29_134624
192	5000	1134	0	0	0	0	0	3553	NaN	-0.0	9999.0	9999.0	0.0	1661.0	21.380127	4.5288634	34.37662	1.8095684	3866	3866	3866	0.0	20	117	350	663	825	5000	0	313	2020-02-29_134624
193	5000	1134	0	0	0	0	0	3553	NaN	-0.0	9999.0	9999.0	0.0	1661.0	21.380127	4.5288634	34.37662	1.8095684	3866	3866	3866	0.0	20	117	350	663	825	5000	0	313	2020-02-29_134624
193	5000	1134	0	0	0	0	0	3553	NaN	-0.0	9999.0	9999.0	0.0	1661.0	21.380127	4.5288634	34.37662	1.8095684	3866	3866	3866	0.0	20	117	350	663	825	5000	0	313	2020-02-29_134624
193	5000	1134	0	0	0	0	0	3553	NaN	-0.0	9999.0	9999.0	0.0	1661.0	21.380127	4.5288634	34.37662	1.8095684	3866	3866	3866	0.0	20	117	350	663	825	5000	0	313	2020-02-29_134625
194	5000	1134	0	0	0	0	0	3553	NaN	-0.0	9999.0	9999.0	0.0	1661.0	21.380127	4.5288634	34.37662	1.8095684	3866	3866	3866	0.0	20	117	350	663	825	5000	0	313	2020-02-29_134625
194	5000	1134	0	0	0	0	0	3553	NaN	-0.0	9999.0	9999.0	0.0	1661.0	21.380127	4.5288634	34.37662	1.8095684	3866	3866	3866	0.0	20	117	350	663	825	5000	0	313	2020-02-29_134625
194	5000	1134	0	0	0	0	0	3553	NaN	-0.0	9999.0	9999.0	0.0	1661.0	21.380127	4.5288634	34.37662	1.8095684	3866	3866	3866	0.0	20	117	350	663	825	5000	0	313	2020-02-29_134625
195	5000	1134	0	0	0	0	0	3553	NaN	-0.0	9999.0	9999.0	0.0	1661.0	21.380127	4.5288634	34.37662	1.8095684	3866	3866	3866	0.0	20	117	350	663	825	5000	0	313	2020-02-29_134625
195	5000	1134	0	0	0	0	0	3553	NaN	-0.0	9999.0	9999.0	0.0	1661.0	21.380127	4.5288634	34.37662	1.8095684	3866	3866	3866	0.0	20	117	350	663	825	5000	0	313	2020-02-29_134625
195	5000	1134	0	0	0	0	0	3553	NaN	-0.0	9999.0	9999.0	0.0	1661.0	21.380127	4.5288634	34.37662	1.8095684	3866	3866	3866	0.0	20	117	350	663	825	5000	0	313	2020-02-29_134625
196	5000	1134	0	0	0	0	0	3553	NaN	-0.0	9999.0	9999.0	0.0	1661.0	21.380127	4.5288634	34.37662	1.8095684	3866	3866	3866	0.0	20	117	350	663	825	5000	0	313	2020-02-29_134626
196	5000	1134	0	0	0	0	0	3553	NaN	-0.0	9999.0	9999.0	0.0	1661.0	21.380127	4.5288634	34.37662	1.8095684	3866	3866	3866	0.0	20	117	350	663	825	5000	0	313	2020-02-29_134626
196	5000	1134	0	0	0	0	0	3553	NaN	-0.0	9999.0	9999.0	0.0	1661.0	21.380127	4.5288634	34.37662	1.8095684	3866	3866	3866	0.0	20	117	350	663	825	5000	0	313	2020-02-29_134626
197	5000	1134	0	0	0	0	0	3553	NaN	-0.0	9999.0	9999.0	0.0	1661.0	21.380127	4.5288634	34.37662	1.8095684	3866	3866	3866	0.0	20	117	350	663	825	5000	0	313	2020-02-29_134626
197	5000	1134	0	0	0	0	0	3553	NaN	-0.0	9999.0	9999.0	0.0	1661.0	21.380127	4.5288634	34.37662	1.8095684	3866	3866	3866	0.0	20	117	350	663	825	5000	0	313	2020-02-29_134626
197	5000	1134	0	0	0	0	0	3553	NaN	-0.0	9999.0	9999.0	0.0	1661.0	21.380127	4.5288634	34.37662	1.8095684	3866	3866	3866	0.0	20	117	350	663	825	5000	0	313	2020-02-29_134626
198	5000	1134	0	0	0	0	0	3553	NaN	-0.0	9999.0	9999.0	0.0	1661.0	21.380127	4.5288634	34.37662	1.8095684	3866	3866	3866	0.0	20	117	350	663	825	5000	0	313	2020-02-29_134626
198	5000	1134	0	0	0	0	0	3553	NaN	-0.0	9999.0	9999.0	0.0	1661.0	21.380127	4.5288634	34.37662	1.8095684	3866	3866	3866	0.0	20	117	350	663	825	5000	0	313	2020-02-29_134626
198	5000	1134	0	0	0	0	0	3553	NaN	-0.0	9999.0	9999.0	0.0	1661.0	21.380127	4.5288634	34.37662	1.8095684	3866	3866	3866	0.0	20	117	350	663	825	5000	0	313	2020-02-29_134627
199	5000	1134	0	0	0	0	0	3553	NaN	-0.0	9999.0	9999.0	0.0	1661.0	21.380127	4.5288634	34.37662	1.8095684	3866	3866	3866	0.0	20	117	350	663	825	5000	0	313	2020-02-29_134627
199	5000	1134	0	0	0	0	0	3553	NaN	-0.0	9999.0	9999.0	0.0	1661.0	21.380127	4.5288634	34.37662	1.8095684	3866	3866	3866	0.0	20	117	350	663	825	5000	0	313	2020-02-29_134627
199	5000	1134	0	0	0	0	0	3553	NaN	-0.0	9999.0	9999.0	0.0	1661.0	21.380127	4.5288634	34.37662	1.8095684	3866	3866	3866	0.0	20	117	350	663	825	5000	0	313	2020-02-29_134627
