# Supplementary material for: Discrete simulation analysis of COVID-19 and prediction of isolation bed numbers
Source: PeerJ. 2021 Jun 23;9:e11629. doi: 10.7717/peerj.11629 (PMC8234972; doi:10.7717/peerj.11629)
Supplement: Supplemental Information 3 [file peerj-09-11629-s003.zip › raw_data/Incubation period_output_2020-02-29_134709.csv]

worldTime(Day)	CITY_PERSON_SIZE	NORMAL	SHADOW	SUPER	CONFIRMED	DIAGNOSIS	FREEZE	CURED	shadow_average	shadow_std	shadow_max	shadow_min	real_countTmp	max_count	count_shadow_average	count_shadow_std	count_shadow_max	count_shadow_min	sum_confirmed_mark	sum_diagnosis_mark	sum_freeze_mark	r0	G1num	G2num	G3Num	G4Num	G5Num	BED_CanUse	BED_Need	DEATH	recordTime
0	5000	4977	23	0	0	0	0	0	NaN	-0.0	9999.0	9999.0	0.0	0.0	NaN	-0.0	9999.0	9999.0	0	0	0	0.0	0	0	0	0	0	5000	0	0	2020-02-29_134711
0	5000	4973	27	0	0	0	0	0	NaN	-0.0	9999.0	9999.0	0.0	0.0	NaN	-0.0	9999.0	9999.0	0	0	0	0.0	0	0	0	0	0	5000	0	0	2020-02-29_134711
0	5000	4968	32	0	0	0	0	0	NaN	-0.0	9999.0	9999.0	0.0	0.0	NaN	-0.0	9999.0	9999.0	0	0	0	0.0	0	0	0	0	0	5000	0	0	2020-02-29_134711
1	5000	4964	36	0	0	0	0	0	NaN	-0.0	9999.0	9999.0	0.0	0.0	NaN	-0.0	9999.0	9999.0	0	0	0	0.0	0	0	0	0	0	5000	0	0	2020-02-29_134711
1	5000	4962	38	0	0	0	0	0	NaN	-0.0	9999.0	9999.0	0.0	0.0	NaN	-0.0	9999.0	9999.0	0	0	0	0.0	0	0	0	0	0	5000	0	0	2020-02-29_134712
1	5000	4959	41	0	0	0	0	0	NaN	-0.0	9999.0	9999.0	0.0	0.0	NaN	-0.0	9999.0	9999.0	0	0	0	0.0	0	0	0	0	0	5000	0	0	2020-02-29_134712
2	5000	4952	48	0	0	0	0	0	NaN	-0.0	9999.0	9999.0	0.0	0.0	NaN	-0.0	9999.0	9999.0	0	0	0	0.0	0	0	0	0	0	5000	0	0	2020-02-29_134712
2	5000	4946	54	0	0	0	0	0	NaN	-0.0	9999.0	9999.0	0.0	0.0	NaN	-0.0	9999.0	9999.0	0	0	0	0.0	0	0	0	0	0	5000	0	0	2020-02-29_134712
2	5000	4934	66	0	0	0	0	0	NaN	-0.0	9999.0	9999.0	0.0	0.0	NaN	-0.0	9999.0	9999.0	0	0	0	0.0	0	0	0	0	0	5000	0	0	2020-02-29_134712
3	5000	4929	71	0	0	0	0	0	NaN	-0.0	9999.0	9999.0	0.0	0.0	NaN	-0.0	9999.0	9999.0	0	0	0	0.0	0	0	0	0	0	5000	0	0	2020-02-29_134712
3	5000	4925	75	0	0	0	0	0	NaN	-0.0	9999.0	9999.0	0.0	0.0	NaN	-0.0	9999.0	9999.0	0	0	0	0.0	0	0	0	0	0	5000	0	0	2020-02-29_134712
3	5000	4910	90	0	0	0	0	0	NaN	-0.0	9999.0	9999.0	0.0	0.0	NaN	-0.0	9999.0	9999.0	0	0	0	0.0	0	0	0	0	0	5000	0	0	2020-02-29_134712
4	5000	4900	100	0	0	0	0	0	NaN	-0.0	9999.0	9999.0	0.0	0.0	NaN	-0.0	9999.0	9999.0	0	0	0	0.0	0	0	0	0	0	5000	0	0	2020-02-29_134713
4	5000	4887	113	0	0	0	0	0	NaN	-0.0	9999.0	9999.0	0.0	0.0	NaN	-0.0	9999.0	9999.0	0	0	0	0.0	0	0	0	0	0	5000	0	0	2020-02-29_134713
4	5000	4871	129	0	0	0	0	0	NaN	-0.0	9999.0	9999.0	0.0	0.0	NaN	-0.0	9999.0	9999.0	0	0	0	0.0	0	0	0	0	0	5000	0	0	2020-02-29_134713
5	5000	4856	144	0	0	0	0	0	NaN	-0.0	9999.0	9999.0	0.0	0.0	NaN	-0.0	9999.0	9999.0	0	0	0	0.0	0	0	0	0	0	5000	0	0	2020-02-29_134713
5	5000	4845	155	0	0	0	0	0	NaN	-0.0	9999.0	9999.0	0.0	0.0	NaN	-0.0	9999.0	9999.0	0	0	0	0.0	0	0	0	0	0	5000	0	0	2020-02-29_134713
5	5000	4833	167	0	0	0	0	0	NaN	-0.0	9999.0	9999.0	0.0	0.0	NaN	-0.0	9999.0	9999.0	0	0	0	0.0	0	0	0	0	0	5000	0	0	2020-02-29_134713
6	5000	4817	183	0	0	0	0	0	NaN	-0.0	9999.0	9999.0	0.0	0.0	NaN	-0.0	9999.0	9999.0	0	0	0	0.0	0	0	0	0	0	5000	0	0	2020-02-29_134713
6	5000	4781	219	0	0	0	0	0	NaN	-0.0	9999.0	9999.0	0.0	0.0	NaN	-0.0	9999.0	9999.0	0	0	0	0.0	0	0	0	0	0	5000	0	0	2020-02-29_134714
6	5000	4749	251	0	0	0	0	0	NaN	-0.0	9999.0	9999.0	0.0	0.0	NaN	-0.0	9999.0	9999.0	0	0	0	0.0	0	0	0	0	0	5000	0	0	2020-02-29_134714
7	5000	4728	272	0	0	0	0	0	NaN	-0.0	9999.0	9999.0	0.0	0.0	NaN	-0.0	9999.0	9999.0	0	0	0	0.0	0	0	0	0	0	5000	0	0	2020-02-29_134714
7	5000	4704	296	0	0	0	0	0	NaN	-0.0	9999.0	9999.0	0.0	0.0	NaN	-0.0	9999.0	9999.0	0	0	0	0.0	0	0	0	0	0	5000	0	0	2020-02-29_134714
7	5000	4668	332	0	0	0	0	0	NaN	-0.0	9999.0	9999.0	0.0	0.0	NaN	-0.0	9999.0	9999.0	0	0	0	0.0	0	0	0	0	0	5000	0	0	2020-02-29_134714
8	5000	4631	369	0	0	0	0	0	NaN	-0.0	9999.0	9999.0	0.0	0.0	NaN	-0.0	9999.0	9999.0	0	0	0	0.0	0	0	0	0	0	5000	0	0	2020-02-29_134715
8	5000	4591	409	0	0	0	0	0	NaN	-0.0	9999.0	9999.0	0.0	0.0	NaN	-0.0	9999.0	9999.0	0	0	0	0.0	0	0	0	0	0	5000	0	0	2020-02-29_134715
8	5000	4554	446	0	0	0	0	0	NaN	-0.0	9999.0	9999.0	0.0	0.0	NaN	-0.0	9999.0	9999.0	0	0	0	0.0	0	0	0	0	0	5000	0	0	2020-02-29_134715
9	5000	4524	475	0	1	0	0	0	NaN	-0.0	9999.0	9999.0	0.0	0.0	NaN	-0.0	9999.0	9999.0	1	0	0	0.0	0	0	0	0	0	5000	0	0	2020-02-29_134715
9	5000	4493	505	0	2	0	0	0	NaN	-0.0	9999.0	9999.0	0.0	0.0	NaN	-0.0	9999.0	9999.0	2	0	0	0.0	0	0	0	0	0	5000	0	0	2020-02-29_134716
9	5000	4463	535	0	2	0	0	0	NaN	-0.0	9999.0	9999.0	0.0	0.0	NaN	-0.0	9999.0	9999.0	2	0	0	0.0	0	0	0	0	0	5000	0	0	2020-02-29_134716
10	5000	4424	574	0	1	0	1	0	8.974656	NaN	8.974656	8.974656	1.0	1.0	8.974656	NaN	8.974656	8.974656	2	1	1	0.0	1	0	0	0	0	4999	0	0	2020-02-29_134716
10	5000	4383	615	0	0	0	2	0	9.112435	0.19484926602923044	9.250215	8.974656	2.0	2.0	9.112435	0.19484927	9.250215	8.974656	2	2	2	0.5	1	1	0	0	0	4998	0	0	2020-02-29_134717
10	5000	4356	642	0	0	0	2	0	9.112435	0.19484926602923044	9.250215	8.974656	2.0	2.0	9.112435	0.19484927	9.250215	8.974656	2	2	2	0.5	1	1	0	0	0	4998	0	0	2020-02-29_134717
11	5000	4311	687	0	0	0	2	0	9.112435	0.19484926602923044	9.250215	8.974656	2.0	2.0	9.112435	0.19484927	9.250215	8.974656	2	2	2	0.5	1	1	0	0	0	4998	0	0	2020-02-29_134717
11	5000	4277	721	0	0	0	2	0	9.112435	0.19484926602923044	9.250215	8.974656	2.0	2.0	9.112435	0.19484927	9.250215	8.974656	2	2	2	0.5	1	1	0	0	0	4998	0	0	2020-02-29_134718
11	5000	4224	774	0	0	0	2	0	9.112435	0.19484926602923044	9.250215	8.974656	2.0	2.0	9.112435	0.19484927	9.250215	8.974656	2	2	2	0.5	1	1	0	0	0	4998	0	0	2020-02-29_134718
12	5000	4176	822	0	0	0	2	0	9.112435	0.19484926602923044	9.250215	8.974656	2.0	2.0	9.112435	0.19484927	9.250215	8.974656	2	2	2	0.5	1	1	0	0	0	4998	0	0	2020-02-29_134718
12	5000	4130	868	0	0	0	2	0	9.112435	0.19484926602923044	9.250215	8.974656	2.0	2.0	9.112435	0.19484927	9.250215	8.974656	2	2	2	0.5	1	1	0	0	0	4998	0	0	2020-02-29_134719
12	5000	4088	910	0	0	0	2	0	9.112435	0.19484926602923044	9.250215	8.974656	2.0	2.0	9.112435	0.19484927	9.250215	8.974656	2	2	2	0.5	1	1	0	0	0	4998	0	0	2020-02-29_134719
13	5000	4032	965	0	1	0	2	0	9.112435	0.19484926602923044	9.250215	8.974656	2.0	2.0	9.112435	0.19484927	9.250215	8.974656	3	2	2	0.5	1	1	0	0	0	4998	0	0	2020-02-29_134719
13	5000	3964	1033	0	1	0	2	0	9.112435	0.19484926602923044	9.250215	8.974656	2.0	2.0	9.112435	0.19484927	9.250215	8.974656	3	2	2	0.5	1	1	0	0	0	4998	0	0	2020-02-29_134720
13	5000	3911	1086	0	1	0	2	0	9.112435	0.19484926602923044	9.250215	8.974656	2.0	2.0	9.112435	0.19484927	9.250215	8.974656	3	2	2	0.5	1	1	0	0	0	4998	0	0	2020-02-29_134720
14	5000	3866	1131	0	0	0	3	0	8.246896	1.505476174289231	9.250215	6.515817	3.0	3.0	8.246896	1.5054761	9.250215	6.515817	3	3	3	2.3333333	1	1	0	0	0	4997	0	0	2020-02-29_134721
14	5000	3817	1179	0	1	0	3	0	8.246896	1.505476174289231	9.250215	6.515817	3.0	3.0	8.246896	1.5054761	9.250215	6.515817	4	3	3	2.3333333	1	1	0	0	0	4997	0	0	2020-02-29_134721
14	5000	3783	1213	0	1	0	3	0	8.246896	1.505476174289231	9.250215	6.515817	3.0	3.0	8.246896	1.5054761	9.250215	6.515817	4	3	3	2.3333333	1	1	0	0	0	4997	0	0	2020-02-29_134722
15	5000	3729	1267	0	1	0	3	0	8.246896	1.505476174289231	9.250215	6.515817	3.0	3.0	8.246896	1.5054761	9.250215	6.515817	4	3	3	2.3333333	1	1	0	0	0	4997	0	0	2020-02-29_134722
15	5000	3688	1308	0	0	0	4	0	8.345315	1.244876661817229	9.250215	6.515817	4.0	4.0	8.345315	1.2448766	9.250215	6.515817	4	4	4	2.5	1	1	0	1	0	4996	0	0	2020-02-29_134722
15	5000	3641	1354	0	1	0	4	0	8.345315	1.244876661817229	9.250215	6.515817	4.0	4.0	8.345315	1.2448766	9.250215	6.515817	5	4	4	2.5	1	1	0	1	0	4996	0	0	2020-02-29_134723
16	5000	3595	1398	0	3	0	4	0	8.345315	1.244876661817229	9.250215	6.515817	4.0	4.0	8.345315	1.2448766	9.250215	6.515817	7	4	4	2.5	1	1	0	1	0	4996	0	0	2020-02-29_134723
16	5000	3545	1448	0	3	0	4	0	8.345315	1.244876661817229	9.250215	6.515817	4.0	4.0	8.345315	1.2448766	9.250215	6.515817	7	4	4	2.5	1	1	0	1	0	4996	0	0	2020-02-29_134724
16	5000	3498	1491	0	6	0	5	0	8.710016	1.351784616201012	10.168819	6.515817	5.0	5.0	8.710016	1.3517846	10.168819	6.515817	11	5	5	2.0	1	1	0	1	1	4995	0	0	2020-02-29_134724
17	5000	3448	1539	0	6	0	7	0	10.71158	3.5942286960394707	15.93005	6.515817	7.0	7.0	10.71158	3.5942287	15.93005	6.515817	13	7	7	2.4285715	2	2	0	1	1	4993	0	0	2020-02-29_134725
17	5000	3394	1589	0	10	0	7	0	10.71158	3.5942286960394707	15.93005	6.515817	7.0	7.0	10.71158	3.5942287	15.93005	6.515817	17	7	7	2.4285715	2	2	0	1	1	4993	0	0	2020-02-29_134725
17	5000	3345	1634	0	10	0	11	0	11.655795	3.276070130208887	16.367287	6.515817	11.0	11.0	11.655795	3.27607	16.367287	6.515817	21	11	11	3.3636363	3	2	0	2	3	4989	0	0	2020-02-29_134726
18	5000	3307	1670	0	10	0	13	0	11.441025	3.1154359566931156	16.367287	6.515817	13.0	13.0	11.441025	3.1154358	16.367287	6.515817	23	13	13	3.1538463	3	2	1	3	3	4987	0	0	2020-02-29_134726
18	5000	3263	1713	0	7	0	17	0	11.619813	3.1075461678669885	17.073467	6.515817	17.0	17.0	11.619813	3.107546	17.073467	6.515817	24	17	17	3.1764705	4	2	1	4	4	4983	0	0	2020-02-29_134727
18	5000	3219	1751	0	9	0	21	0	11.957001	3.2973166798151654	17.423414	6.515817	21.0	21.0	11.957001	3.2973168	17.423414	6.515817	30	21	21	3.2857144	5	3	1	4	6	4979	0	0	2020-02-29_134728
19	5000	3174	1792	0	11	0	23	0	12.410321	3.4847799159957358	17.423414	6.515817	23.0	23.0	12.410321	3.4847798	17.423414	6.515817	34	23	23	3.3043478	5	4	2	4	6	4977	0	0	2020-02-29_134728
19	5000	3126	1835	0	15	0	24	0	12.454761	3.4151285632663515	17.423414	6.515817	24.0	24.0	12.454761	3.4151285	17.423414	6.515817	39	24	24	3.25	5	4	2	5	6	4976	0	0	2020-02-29_134729
19	5000	3078	1874	0	18	0	30	0	12.995267	3.5631896572807404	18.631472	6.515817	30.0	30.0	12.995267	3.5631897	18.631472	6.515817	48	30	30	3.1666667	5	8	3	6	6	4970	0	0	2020-02-29_134729
20	5000	3048	1896	0	22	0	34	0	13.062895	3.441833400305213	18.631472	6.515817	34.0	34.0	13.062895	3.4418335	18.631472	6.515817	56	34	34	3.264706	5	9	6	6	6	4966	0	0	2020-02-29_134730
20	5000	3006	1933	0	22	0	39	0	12.978215	3.3409400612947344	18.631472	6.515817	39.0	39.0	12.978215	3.34094	18.631472	6.515817	61	39	39	3.1538463	5	9	8	8	6	4961	0	0	2020-02-29_134730
20	5000	2959	1972	0	21	0	48	0	13.333873	3.7841127766261917	19.633314	3.1728134	48.0	48.0	13.333873	3.7841127	19.633314	3.1728134	69	48	48	3.1458333	6	11	10	11	6	4952	0	0	2020-02-29_134731
21	5000	2909	2015	0	20	0	56	0	13.521423	3.9598271546066695	19.907806	3.1728134	56.0	56.0	13.521423	3.9598272	19.907806	3.1728134	76	56	56	3.267857	8	13	12	12	7	4944	0	0	2020-02-29_134731
21	5000	2865	2052	0	22	0	61	0	13.499174	3.8955553060999275	19.907806	3.1728134	61.0	61.0	13.499174	3.8955553	19.907806	3.1728134	83	61	61	3.147541	8	14	13	13	8	4939	0	0	2020-02-29_134732
21	5000	2827	2086	0	18	0	69	0	13.636404	3.785850815483189	20.303633	3.1728134	69.0	69.0	13.636404	3.7858508	20.303633	3.1728134	87	69	69	3.3768115	8	15	14	18	8	4931	0	0	2020-02-29_134732
22	5000	2772	2132	0	20	0	76	0	13.869904	3.815026243627033	20.967165	3.1728134	76.0	76.0	13.869904	3.8150263	20.967165	3.1728134	96	76	76	3.2894738	9	15	17	18	9	4924	0	0	2020-02-29_134733
22	5000	2738	2155	0	24	0	83	0	14.098967	3.889831952385328	21.247007	3.1728134	83.0	83.0	14.098967	3.889832	21.247007	3.1728134	107	83	83	3.2048192	11	16	18	18	12	4917	0	0	2020-02-29_134734
22	5000	2702	2183	0	28	0	87	0	14.136659	3.817077515212537	21.247007	3.1728134	87.0	87.0	14.136659	3.8170774	21.247007	3.1728134	115	87	87	3.1034484	11	16	19	19	12	4913	0	0	2020-02-29_134734
23	5000	2659	2220	0	25	0	96	0	14.354461	3.774304781931907	21.991241	3.1728134	96.0	96.0	14.354461	3.7743049	21.991241	3.1728134	121	96	96	3.1041667	12	18	20	21	13	4904	0	0	2020-02-29_134735
23	5000	2623	2246	0	24	0	107	0	14.51644	3.735853596777799	22.192	3.1728134	107.0	107.0	14.51644	3.7358537	22.192	3.1728134	131	107	107	2.9252336	13	18	23	24	16	4893	0	0	2020-02-29_134735
23	5000	2586	2269	0	30	0	114	1	14.648458	3.793594513021078	22.375982	3.1728134	114.0	114.0	14.648458	3.7935946	22.375982	3.1728134	145	115	115	2.991228	13	19	24	24	18	4886	0	0	2020-02-29_134736
24	5000	2555	2296	0	28	0	120	1	14.595061	3.7369781742249697	22.375982	3.1728134	120.0	120.0	14.595061	3.7369783	22.375982	3.1728134	149	121	121	2.9333334	13	19	25	24	22	4880	0	0	2020-02-29_134736
24	5000	2513	2321	0	35	0	130	1	14.782923	3.7203493926339073	22.470943	3.1728134	130.0	130.0	14.782923	3.7203493	22.470943	3.1728134	166	131	131	2.9615386	13	21	26	25	27	4870	0	0	2020-02-29_134737
24	5000	2485	2332	0	38	0	144	1	14.818256	3.8178693139803532	22.470943	3.1728134	144.0	144.0	14.818256	3.8178694	22.470943	3.1728134	183	145	145	2.9236112	13	23	29	27	31	4856	0	0	2020-02-29_134737
25	5000	2450	2349	0	52	0	147	1	14.717931	3.7811989268487127	22.470943	3.1728134	147.0	147.0	14.717931	3.781199	22.470943	3.1728134	201	149	149	2.877551	13	24	29	28	31	4853	0	1	2020-02-29_134738
25	5000	2411	2369	0	54	0	164	1	15.025218	3.8842153183392383	23.51981	3.1728134	164.0	164.0	15.025218	3.8842154	23.51981	3.1728134	220	166	166	2.7439024	13	27	30	33	35	4836	0	1	2020-02-29_134738
25	5000	2384	2380	0	53	0	180	2	15.239399	3.8751342504072293	24.43934	3.1728134	180.0	180.0	15.239399	3.8751342	24.43934	3.1728134	236	183	183	2.7666667	14	29	32	36	42	4820	0	1	2020-02-29_134739
26	5000	2353	2393	0	53	0	197	2	15.551137	3.939590141550062	24.827349	3.1728134	197.0	197.0	15.551137	3.9395902	24.827349	3.1728134	254	201	201	2.8375635	15	32	36	42	44	4803	0	2	2020-02-29_134739
26	5000	2320	2403	0	57	0	214	2	15.46754	3.9731593830852594	25.05906	3.1728134	214.0	214.0	15.46754	3.9731593	25.05906	3.1728134	277	220	220	2.7476635	16	33	39	47	48	4786	0	4	2020-02-29_134740
26	5000	2278	2416	0	70	0	230	2	15.586686	3.9728490131914413	25.05906	3.1728134	230.0	230.0	15.586686	3.9728491	25.05906	3.1728134	306	236	236	2.6913044	16	34	42	51	52	4770	0	4	2020-02-29_134740
27	5000	2252	2415	0	79	0	248	2	15.625932	3.949831106703725	25.05906	3.1728134	248.0	248.0	15.625932	3.949831	25.05906	3.1728134	333	254	254	2.596774	16	36	44	54	55	4752	0	4	2020-02-29_134741
27	5000	2230	2418	0	75	0	271	2	15.736125	3.9217528061999283	25.05906	3.1728134	271.0	271.0	15.736125	3.9217527	25.05906	3.1728134	352	277	277	2.5202951	16	37	50	61	58	4729	0	4	2020-02-29_134741
27	5000	2202	2434	0	58	0	300	2	15.941107	3.9041482382834416	25.05906	3.1728134	300.0	300.0	15.941107	3.9041483	25.05906	3.1728134	364	306	306	2.4666667	16	40	56	66	65	4700	0	4	2020-02-29_134742
28	5000	2172	2442	0	53	0	327	2	16.13773	3.9624916052503742	25.05906	3.1728134	327.0	327.0	16.13773	3.9624915	25.05906	3.1728134	386	333	333	2.4801223	16	44	63	75	68	4673	0	4	2020-02-29_134742
28	5000	2143	2448	0	57	0	345	2	16.182213	3.925414779031506	25.05906	3.1728134	345.0	345.0	16.182213	3.9254148	25.05906	3.1728134	409	352	352	2.4405797	16	46	68	82	70	4655	0	5	2020-02-29_134743
28	5000	2113	2447	0	76	0	357	2	16.197857	3.8921641786689034	25.05906	3.1728134	357.0	357.0	16.197857	3.8921642	25.05906	3.1728134	440	364	364	2.4285715	16	46	71	83	74	4643	0	5	2020-02-29_134743
29	5000	2087	2450	0	77	0	378	2	16.336216	3.953627965239574	27.691431	3.1728134	378.0	378.0	16.336216	3.953628	27.691431	3.1728134	463	386	386	2.3783069	17	46	76	88	79	4622	0	6	2020-02-29_134744
29	5000	2057	2444	0	90	0	401	2	16.47023	4.024311570711699	27.691431	3.1728134	401.0	401.0	16.47023	4.0243115	27.691431	3.1728134	499	409	409	2.371571	17	48	80	92	84	4599	0	6	2020-02-29_134744
29	5000	2031	2444	0	85	0	431	3	16.694983	4.115230435377208	28.356474	3.1728134	431.0	431.0	16.694983	4.1152306	28.356474	3.1728134	525	440	440	2.3712296	18	50	85	98	91	4569	0	6	2020-02-29_134745
30	5000	2006	2434	0	97	0	453	3	16.797138	4.138284273526364	28.883707	3.1728134	453.0	453.0	16.797138	4.138284	28.883707	3.1728134	560	463	463	2.3598235	19	50	89	100	95	4547	0	7	2020-02-29_134745
30	5000	1983	2421	0	97	0	486	5	16.958694	4.1240085219434865	28.883707	3.1728134	486.0	486.0	16.958694	4.1240087	28.883707	3.1728134	596	499	499	2.2839506	19	51	95	110	100	4514	0	8	2020-02-29_134746
30	5000	1960	2413	0	102	0	511	5	17.023594	4.127512080211279	28.883707	3.1728134	511.0	511.0	17.023594	4.127512	28.883707	3.1728134	627	525	525	2.2622309	19	52	99	115	101	4489	0	9	2020-02-29_134746
31	5000	1941	2406	0	93	0	545	6	17.127426	4.122819960226068	29.76976	3.1728134	545.0	545.0	17.127426	4.12282	29.76976	3.1728134	653	560	560	2.2165139	20	54	103	122	107	4455	0	9	2020-02-29_134747
31	5000	1919	2408	0	77	0	579	8	17.21523	4.128435265015883	29.76976	3.1728134	579.0	579.0	17.21523	4.128435	29.76976	3.1728134	673	596	596	2.1658032	20	56	108	132	113	4421	0	9	2020-02-29_134747
31	5000	1902	2386	0	85	0	607	10	17.342241	4.138830407829655	29.76976	3.1728134	607.0	607.0	17.342241	4.13883	29.76976	3.1728134	712	627	627	2.1350906	20	58	110	142	126	4393	0	10	2020-02-29_134748
32	5000	1874	2376	0	97	0	632	10	17.418781	4.144473263319609	29.76976	3.1728134	632.0	632.0	17.418781	4.144473	29.76976	3.1728134	750	653	653	2.1060126	20	59	115	151	129	4368	0	11	2020-02-29_134748
32	5000	1856	2355	0	116	0	649	12	17.473763	4.1956600563815725	29.76976	3.1728134	649.0	649.0	17.473763	4.19566	29.76976	3.1728134	789	673	673	2.1032357	20	59	116	156	133	4351	0	12	2020-02-29_134749
32	5000	1841	2326	0	121	0	683	17	17.578987	4.244867254727043	29.76976	3.1728134	683.0	683.0	17.578987	4.2448673	29.76976	3.1728134	833	712	712	2.0366032	20	62	118	162	141	4317	0	12	2020-02-29_134749
33	5000	1825	2308	0	117	0	719	19	17.616236	4.257773526914524	29.76976	3.1728134	719.0	719.0	17.616236	4.2577734	29.76976	3.1728134	867	750	750	2.001391	20	63	124	170	145	4281	0	12	2020-02-29_134749
33	5000	1804	2281	0	126	0	751	25	17.738642	4.2705735786655055	29.76976	3.1728134	751.0	751.0	17.738642	4.2705736	29.76976	3.1728134	915	789	789	1.9813582	20	64	128	180	151	4249	0	13	2020-02-29_134750
33	5000	1787	2257	0	123	0	792	28	17.83648	4.285315594974909	29.76976	3.1728134	792.0	792.0	17.83648	4.2853155	29.76976	3.1728134	956	833	833	1.939394	20	65	131	194	159	4208	0	13	2020-02-29_134750
34	5000	1766	2229	0	138	0	816	38	17.960953	4.259732266819753	29.76976	3.1728134	816.0	816.0	17.960953	4.2597322	29.76976	3.1728134	1005	867	867	1.8958334	20	66	135	202	163	4184	0	13	2020-02-29_134751
34	5000	1750	2205	0	130	0	860	42	18.136967	4.255481326786882	29.76976	3.1728134	860.0	860.0	18.136967	4.2554812	29.76976	3.1728134	1045	915	915	1.8534883	20	68	139	213	176	4140	0	13	2020-02-29_134751
34	5000	1739	2172	0	133	0	897	45	18.218441	4.222588269500779	29.76976	3.1728134	897.0	897.0	18.218441	4.222588	29.76976	3.1728134	1089	956	956	1.8026756	20	69	144	219	189	4103	0	14	2020-02-29_134752
35	5000	1717	2156	0	122	0	942	47	18.272202	4.221419556488009	29.76976	3.1728134	942.0	942.0	18.272202	4.2214193	29.76976	3.1728134	1127	1005	1005	1.7611465	20	70	150	237	201	4058	0	16	2020-02-29_134752
35	5000	1702	2122	0	131	0	981	48	18.361452	4.220695216689144	29.76976	3.1728134	981.0	981.0	18.361452	4.220695	29.76976	3.1728134	1176	1045	1045	1.7420999	20	72	153	248	210	4019	0	16	2020-02-29_134753
35	5000	1691	2095	0	125	0	1018	54	18.461914	4.2556081682831195	30.704947	3.3320923	1018.0	1018.0	18.461914	4.255608	30.704947	3.3320923	1214	1089	1089	1.7151277	20	73	157	256	220	3982	0	17	2020-02-29_134753
36	5000	1685	2056	0	132	0	1052	58	18.566046	4.2447016731817	30.704947	3.3320923	1052.0	1052.0	18.566046	4.244702	30.704947	3.3320923	1259	1127	1127	1.6863118	20	75	161	264	229	3948	0	17	2020-02-29_134753
36	5000	1675	2019	0	130	0	1092	65	18.668428	4.280298726004751	31.492304	3.3320923	1092.0	1092.0	18.668428	4.2802987	31.492304	3.3320923	1306	1176	1176	1.6272894	20	76	164	282	240	3908	0	19	2020-02-29_134754
36	5000	1665	1985	0	136	0	1120	74	18.768005	4.266539087971019	31.492304	3.8084507	1120.0	1120.0	18.768005	4.266539	31.492304	3.8084507	1350	1214	1214	1.5982143	20	78	168	290	249	3880	0	20	2020-02-29_134754
37	5000	1652	1949	0	140	0	1159	79	18.82274	4.261773798767977	31.492304	3.8084507	1159.0	1159.0	18.82274	4.2617736	31.492304	3.8084507	1399	1259	1259	1.5737705	20	78	176	304	255	3841	0	21	2020-02-29_134755
37	5000	1635	1922	0	137	0	1189	94	18.989433	4.2545236186821	31.492304	3.8084507	1189.0	1189.0	18.989433	4.2545238	31.492304	3.8084507	1443	1306	1306	1.54836	20	78	181	315	264	3811	0	23	2020-02-29_134755
37	5000	1623	1897	0	130	0	1226	99	19.060375	4.253247759166458	31.492304	3.8084507	1226.0	1226.0	19.060375	4.2532477	31.492304	3.8084507	1480	1350	1350	1.5203915	20	78	189	322	272	3774	0	25	2020-02-29_134756
38	5000	1610	1857	0	134	0	1262	108	19.190245	4.300400719711787	31.632967	3.8084507	1262.0	1262.0	19.190245	4.3004007	31.632967	3.8084507	1533	1399	1399	1.5015848	20	80	196	330	282	3738	0	29	2020-02-29_134756
38	5000	1596	1827	0	134	0	1295	117	19.27106	4.319419727207019	32.92258	3.8084507	1295.0	1295.0	19.27106	4.31942	32.92258	3.8084507	1577	1443	1443	1.4548262	20	80	203	338	288	3705	0	31	2020-02-29_134757
38	5000	1581	1793	0	146	0	1323	124	19.365082	4.320156432604363	32.92258	3.8084507	1323.0	1323.0	19.365082	4.3201566	32.92258	3.8084507	1626	1480	1480	1.43613	20	80	207	347	292	3677	0	33	2020-02-29_134757
39	5000	1573	1759	0	135	0	1365	132	19.471127	4.33787655473855	32.92258	3.8084507	1365.0	1365.0	19.471127	4.3378763	32.92258	3.8084507	1668	1533	1533	1.403663	20	80	212	359	305	3635	0	36	2020-02-29_134757
39	5000	1561	1731	0	131	0	1395	145	19.576733	4.368770633152166	32.92258	3.8084507	1395.0	1395.0	19.576733	4.3687706	32.92258	3.8084507	1708	1577	1577	1.385663	20	81	216	368	315	3605	0	37	2020-02-29_134758
39	5000	1551	1695	0	128	0	1430	157	19.673672	4.4096681579853385	32.92258	3.8084507	1430.0	1430.0	19.673672	4.409668	32.92258	3.8084507	1754	1626	1626	1.3615384	20	83	221	374	331	3570	0	39	2020-02-29_134758
40	5000	1544	1665	0	123	0	1457	172	19.713528	4.410929258192242	32.92258	3.8084507	1457.0	1457.0	19.713528	4.410929	32.92258	3.8084507	1791	1668	1668	1.3308167	20	84	227	386	336	3543	0	39	2020-02-29_134759
40	5000	1532	1639	0	121	0	1480	186	19.771812	4.393703481067084	32.92258	3.8084507	1480.0	1480.0	19.771812	4.3937035	32.92258	3.8084507	1829	1708	1708	1.3108108	20	87	231	392	344	3520	0	42	2020-02-29_134759
40	5000	1524	1598	0	124	0	1508	203	19.84464	4.424993163712388	34.93695	3.8084507	1508.0	1508.0	19.84464	4.424993	34.93695	3.8084507	1878	1754	1754	1.2871352	20	88	233	402	353	3492	0	43	2020-02-29_134800
41	5000	1515	1568	0	126	0	1525	218	19.897964	4.402611928250261	34.93695	3.8084507	1525.0	1525.0	19.897964	4.4026117	34.93695	3.8084507	1917	1791	1791	1.2622951	20	88	237	406	361	3475	0	48	2020-02-29_134800
41	5000	1505	1554	0	112	0	1537	240	20.012236	4.393362257712222	34.93695	3.8084507	1537.0	1537.0	20.012236	4.393362	34.93695	3.8084507	1941	1829	1829	1.245283	20	89	241	414	367	3463	0	52	2020-02-29_134801
41	5000	1498	1520	0	104	0	1561	262	20.10847	4.4088553443482015	34.93695	3.8084507	1561.0	1561.0	20.10847	4.4088554	34.93695	3.8084507	1982	1878	1878	1.2210121	20	90	248	423	380	3439	0	55	2020-02-29_134801
42	5000	1487	1493	0	103	0	1582	279	20.167433	4.425420519141682	34.93695	3.8084507	1582.0	1582.0	20.167433	4.4254203	34.93695	3.8084507	2020	1917	1917	1.2041719	20	90	249	430	390	3418	0	56	2020-02-29_134801
42	5000	1481	1460	0	118	0	1590	292	20.192177	4.438318956050776	34.93695	3.8084507	1590.0	1590.0	20.192177	4.4383187	34.93695	3.8084507	2059	1941	1941	1.2006289	20	91	252	434	396	3410	0	59	2020-02-29_134802
42	5000	1476	1416	0	126	0	1603	313	20.255451	4.429099069093259	34.93695	3.8084507	1603.0	1603.0	20.255451	4.429099	34.93695	3.8084507	2108	1982	1982	1.1703057	20	91	253	446	403	3397	0	66	2020-02-29_134802
43	5000	1467	1394	0	119	0	1617	334	20.295929	4.464231968147454	34.93695	3.8084507	1617.0	1617.0	20.295929	4.464232	34.93695	3.8084507	2139	2020	2020	1.1502783	20	92	257	452	415	3383	0	69	2020-02-29_134803
43	5000	1465	1345	0	131	0	1631	355	20.353695	4.485547912539069	34.93695	3.8084507	1631.0	1631.0	20.353695	4.485548	34.93695	3.8084507	2190	2059	2059	1.1275291	20	93	261	456	423	3369	0	73	2020-02-29_134803
43	5000	1457	1323	0	112	0	1664	371	20.412462	4.5064705846290565	34.93695	3.8084507	1664.0	1664.0	20.412462	4.5064707	34.93695	3.8084507	2220	2108	2108	1.1051682	20	95	264	465	433	3336	0	73	2020-02-29_134804
44	5000	1451	1284	0	126	0	1678	386	20.428968	4.497289901160267	34.93695	3.8084507	1678.0	1678.0	20.428968	4.49729	34.93695	3.8084507	2265	2139	2139	1.0816448	20	95	265	468	440	3322	0	75	2020-02-29_134804
44	5000	1447	1257	0	106	0	1705	405	20.451921	4.507309169866073	34.93695	3.8084507	1705.0	1705.0	20.451921	4.507309	34.93695	3.8084507	2296	2190	2190	1.0727273	20	97	268	474	451	3295	0	80	2020-02-29_134805
44	5000	1442	1222	0	116	0	1715	424	20.48832	4.502697454059396	34.93695	3.8084507	1715.0	1715.0	20.48832	4.5026975	34.93695	3.8084507	2336	2220	2220	1.0618076	20	97	271	478	462	3285	0	81	2020-02-29_134805
45	5000	1433	1195	0	107	0	1734	448	20.605646	4.545605249507549	34.93695	3.8084507	1734.0	1734.0	20.605646	4.545605	34.93695	3.8084507	2372	2265	2265	1.0363321	20	98	275	488	474	3266	0	83	2020-02-29_134805
45	5000	1426	1160	0	118	0	1733	473	20.647593	4.56777648990924	35.634148	3.8084507	1733.0	1734.0	20.605646	4.545605	34.93695	3.8084507	2414	2296	2296	1.0213503	20	98	278	492	482	3267	0	90	2020-02-29_134806
45	5000	1415	1147	0	102	0	1757	487	20.678318	4.590926360021434	35.634148	3.8084507	1757.0	1757.0	20.678318	4.590926	35.634148	3.8084507	2438	2336	2336	1.0039841	20	99	281	501	490	3243	0	92	2020-02-29_134806
46	5000	1405	1129	0	94	0	1752	524	20.751183	4.58844642958889	35.634148	3.8084507	1752.0	1757.0	20.678318	4.590926	35.634148	3.8084507	2466	2372	2372	0.9920091	20	99	283	510	495	3248	0	96	2020-02-29_134807
46	5000	1400	1096	0	90	0	1757	561	20.802599	4.58965570592189	35.634148	3.8084507	1757.0	1757.0	20.678318	4.590926	35.634148	3.8084507	2504	2414	2414	0.9607285	20	99	286	517	508	3243	0	96	2020-02-29_134807
46	5000	1391	1080	0	91	0	1740	601	20.84617	4.606583089185341	35.634148	3.8084507	1740.0	1757.0	20.678318	4.590926	35.634148	3.8084507	2529	2438	2438	0.9557471	20	100	286	526	514	3260	0	97	2020-02-29_134808
47	5000	1386	1051	0	97	0	1735	627	20.905935	4.594420922519099	35.634148	3.8084507	1735.0	1757.0	20.678318	4.590926	35.634148	3.8084507	2563	2466	2466	0.9446686	20	100	287	533	520	3265	0	104	2020-02-29_134808
47	5000	1377	1033	0	86	0	1741	656	20.982506	4.643208513483173	35.634148	3.8084507	1741.0	1757.0	20.678318	4.590926	35.634148	3.8084507	2590	2504	2504	0.9316485	20	100	289	539	527	3259	0	107	2020-02-29_134809
47	5000	1369	999	0	103	0	1727	690	21.052666	4.63037745278121	35.634148	3.8084507	1727.0	1757.0	20.678318	4.590926	35.634148	3.8084507	2632	2529	2529	0.9235669	20	100	291	545	532	3273	0	112	2020-02-29_134809
48	5000	1366	968	0	103	0	1731	719	21.109959	4.608350736965729	35.634148	3.8084507	1731.0	1757.0	20.678318	4.590926	35.634148	3.8084507	2666	2563	2563	0.9121895	20	100	292	552	541	3269	0	113	2020-02-29_134810
48	5000	1359	946	0	105	0	1712	758	21.198536	4.629027185590567	35.634148	3.8084507	1712.0	1757.0	20.678318	4.590926	35.634148	3.8084507	2695	2590	2590	0.90245324	20	100	295	554	546	3288	0	120	2020-02-29_134810
48	5000	1354	915	0	99	0	1709	797	21.320417	4.64446143634452	35.634148	3.8084507	1709.0	1757.0	20.678318	4.590926	35.634148	3.8084507	2731	2632	2632	0.889409	20	101	299	555	563	3291	0	126	2020-02-29_134811
49	5000	1347	896	0	91	0	1709	830	21.389523	4.634706158423288	35.634148	3.8084507	1709.0	1757.0	20.678318	4.590926	35.634148	3.8084507	2757	2666	2666	0.8759509	20	101	300	559	571	3291	0	127	2020-02-29_134811
49	5000	1342	872	0	91	0	1691	872	21.433275	4.642655978193986	35.634148	3.8084507	1691.0	1757.0	20.678318	4.590926	35.634148	3.8084507	2786	2695	2695	0.8628031	20	101	302	566	572	3309	0	132	2020-02-29_134812
49	5000	1335	855	0	79	0	1683	914	21.480198	4.6551696752976195	35.634148	3.8084507	1683.0	1757.0	20.678318	4.590926	35.634148	3.8084507	2810	2731	2731	0.8366013	20	101	304	567	574	3317	0	134	2020-02-29_134812
50	5000	1330	828	0	85	0	1675	945	21.49987	4.684952310586077	35.634148	3.8084507	1675.0	1757.0	20.678318	4.590926	35.634148	3.8084507	2842	2757	2757	0.82208955	20	101	306	570	580	3325	0	137	2020-02-29_134813
50	5000	1326	804	0	84	0	1667	980	21.52974	4.672272426069897	35.634148	3.8084507	1667.0	1757.0	20.678318	4.590926	35.634148	3.8084507	2870	2786	2786	0.81823635	20	101	307	577	585	3333	0	139	2020-02-29_134813
50	5000	1326	780	0	84	0	1649	1021	21.567904	4.672434897665756	35.634148	3.8084507	1649.0	1757.0	20.678318	4.590926	35.634148	3.8084507	2894	2810	2810	0.80291086	20	101	309	578	591	3351	0	140	2020-02-29_134814
51	5000	1321	760	0	77	0	1622	1077	21.599764	4.657873088413173	35.634148	3.8084507	1622.0	1757.0	20.678318	4.590926	35.634148	3.8084507	2919	2842	2842	0.79099876	20	101	309	583	597	3378	0	143	2020-02-29_134814
51	5000	1314	749	0	67	0	1599	1125	21.68619	4.736673634304977	35.634148	3.8084507	1599.0	1757.0	20.678318	4.590926	35.634148	3.8084507	2937	2870	2870	0.7954972	20	101	310	590	600	3401	0	146	2020-02-29_134815
51	5000	1312	724	0	70	0	1580	1165	21.70546	4.742553696798446	35.634148	3.8084507	1580.0	1757.0	20.678318	4.590926	35.634148	3.8084507	2964	2894	2894	0.78417724	20	102	312	592	605	3420	0	149	2020-02-29_134815
52	5000	1306	701	0	74	0	1562	1206	21.738544	4.747067801281222	35.634148	3.8084507	1562.0	1757.0	20.678318	4.590926	35.634148	3.8084507	2993	2919	2919	0.7682458	20	102	312	596	612	3438	0	151	2020-02-29_134815
52	5000	1304	680	0	79	0	1558	1226	21.743681	4.750126284878123	35.634148	3.8084507	1558.0	1757.0	20.678318	4.590926	35.634148	3.8084507	3016	2937	2937	0.7644416	20	102	312	601	616	3442	0	153	2020-02-29_134816
52	5000	1295	671	0	70	0	1550	1257	21.781986	4.75919836747242	35.634148	3.8084507	1550.0	1757.0	20.678318	4.590926	35.634148	3.8084507	3034	2964	2964	0.7548387	20	102	314	604	620	3450	0	157	2020-02-29_134817
53	5000	1292	657	0	58	0	1535	1298	21.840178	4.725323878899524	35.634148	4.8177795	1535.0	1757.0	20.678318	4.590926	35.634148	3.8084507	3051	2993	2993	0.7368078	20	102	315	607	627	3465	0	160	2020-02-29_134817
53	5000	1284	643	0	57	0	1512	1341	21.856781	4.712884554363061	35.634148	4.8177795	1512.0	1757.0	20.678318	4.590926	35.634148	3.8084507	3073	3016	3016	0.7202381	20	103	315	609	630	3488	0	163	2020-02-29_134817
53	5000	1282	628	0	56	0	1482	1388	21.891626	4.730192143285762	35.634148	4.8177795	1482.0	1757.0	20.678318	4.590926	35.634148	3.8084507	3090	3034	3034	0.71794873	20	103	315	610	636	3518	0	164	2020-02-29_134818
54	5000	1276	611	0	62	0	1456	1429	21.915037	4.7489144942071775	35.634148	4.8177795	1456.0	1757.0	20.678318	4.590926	35.634148	3.8084507	3113	3051	3051	0.69986266	20	103	315	611	640	3544	0	166	2020-02-29_134818
54	5000	1270	596	0	61	0	1427	1476	21.903023	4.744883743325109	35.634148	4.8177795	1427.0	1757.0	20.678318	4.590926	35.634148	3.8084507	3134	3073	3073	0.6916608	20	103	316	614	644	3573	0	170	2020-02-29_134819
54	5000	1267	573	0	70	0	1408	1512	21.92054	4.7496367867788845	35.634148	4.8177795	1408.0	1757.0	20.678318	4.590926	35.634148	3.8084507	3160	3090	3090	0.6796875	20	103	316	616	647	3592	0	170	2020-02-29_134819
55	5000	1265	563	0	59	0	1389	1551	21.967148	4.74409599801468	35.634148	4.8177795	1389.0	1757.0	20.678318	4.590926	35.634148	3.8084507	3172	3113	3113	0.6637869	20	103	316	619	653	3611	0	173	2020-02-29_134820
55	5000	1258	552	0	56	0	1377	1584	21.988821	4.74813484916956	35.634148	4.8177795	1377.0	1757.0	20.678318	4.590926	35.634148	3.8084507	3190	3134	3134	0.6594045	20	103	317	620	657	3623	0	173	2020-02-29_134820
55	5000	1254	541	0	45	0	1363	1623	22.067549	4.756992814436099	35.634148	4.8177795	1363.0	1757.0	20.678318	4.590926	35.634148	3.8084507	3205	3160	3160	0.6551724	20	103	319	625	664	3637	0	174	2020-02-29_134821
56	5000	1251	528	0	49	0	1331	1665	22.083117	4.761970094050963	35.634148	4.8177795	1331.0	1757.0	20.678318	4.590926	35.634148	3.8084507	3221	3172	3172	0.6476334	20	103	320	625	668	3669	0	176	2020-02-29_134821
56	5000	1247	520	0	43	0	1308	1703	22.136908	4.770976679396138	35.634148	4.8177795	1308.0	1757.0	20.678318	4.590926	35.634148	3.8084507	3233	3190	3190	0.6437309	20	103	321	626	673	3692	0	179	2020-02-29_134822
56	5000	1241	504	0	50	0	1290	1736	22.185728	4.735985812372144	35.634148	6.6146965	1290.0	1757.0	20.678318	4.590926	35.634148	3.8084507	3255	3205	3205	0.6387597	20	103	321	627	676	3710	0	179	2020-02-29_134822
57	5000	1237	496	0	46	0	1260	1782	22.24457	4.737764762787381	36.152687	6.6146965	1260.0	1757.0	20.678318	4.590926	35.634148	3.8084507	3267	3221	3221	0.63809526	20	103	322	630	680	3740	0	179	2020-02-29_134823
57	5000	1235	479	0	53	0	1234	1819	22.262625	4.756498208505868	36.152687	6.6146965	1234.0	1757.0	20.678318	4.590926	35.634148	3.8084507	3286	3233	3233	0.6345219	20	103	322	631	681	3766	0	180	2020-02-29_134823
57	5000	1232	463	0	50	0	1216	1853	22.293745	4.780487398652648	36.152687	6.6146965	1216.0	1757.0	20.678318	4.590926	35.634148	3.8084507	3305	3255	3255	0.62335527	20	103	322	634	686	3784	0	186	2020-02-29_134824
58	5000	1227	453	0	53	0	1183	1896	22.272793	4.769210717180377	36.152687	6.6146965	1183.0	1757.0	20.678318	4.590926	35.634148	3.8084507	3320	3267	3267	0.613694	20	103	324	635	690	3817	0	188	2020-02-29_134824
58	5000	1225	439	0	50	0	1162	1932	22.350815	4.815883091391565	37.98295	6.6146965	1162.0	1757.0	20.678318	4.590926	35.634148	3.8084507	3336	3286	3286	0.61273664	20	103	324	637	692	3838	0	192	2020-02-29_134825
58	5000	1224	424	0	47	0	1146	1965	22.36471	4.836268202608648	37.98295	6.6146965	1146.0	1757.0	20.678318	4.590926	35.634148	3.8084507	3352	3305	3305	0.60907507	20	103	326	638	694	3854	0	194	2020-02-29_134825
59	5000	1222	419	0	39	0	1124	1998	22.39932	4.83115013187126	37.98295	6.6146965	1124.0	1757.0	20.678318	4.590926	35.634148	3.8084507	3359	3320	3320	0.60765123	20	103	326	640	700	3876	0	198	2020-02-29_134826
59	5000	1219	404	0	41	0	1107	2029	22.456896	4.8330730280442875	37.98295	8.431431	1107.0	1757.0	20.678318	4.590926	35.634148	3.8084507	3377	3336	3336	0.6061427	20	103	327	640	703	3893	0	200	2020-02-29_134826
59	5000	1219	395	0	34	0	1087	2062	22.511936	4.832881621376148	37.98295	8.431431	1087.0	1757.0	20.678318	4.590926	35.634148	3.8084507	3386	3352	3352	0.6080957	20	103	327	642	705	3913	0	203	2020-02-29_134827
60	5000	1215	392	0	34	0	1055	2099	22.531826	4.81539235577321	37.98295	8.431431	1055.0	1757.0	20.678318	4.590926	35.634148	3.8084507	3393	3359	3359	0.59905213	20	103	328	643	706	3945	0	205	2020-02-29_134827
60	5000	1208	385	0	30	0	1040	2132	22.619305	4.792950643366879	37.98295	8.431431	1040.0	1757.0	20.678318	4.590926	35.634148	3.8084507	3407	3377	3377	0.6028846	20	103	328	644	712	3960	0	205	2020-02-29_134828
60	5000	1203	379	0	32	0	1017	2161	22.626226	4.804667254149417	37.98295	8.431431	1017.0	1757.0	20.678318	4.590926	35.634148	3.8084507	3418	3386	3386	0.60668635	20	103	328	645	714	3983	0	208	2020-02-29_134828
61	5000	1201	369	0	37	0	986	2197	22.579203	4.829111535473777	37.98295	8.431431	986.0	1757.0	20.678318	4.590926	35.634148	3.8084507	3430	3393	3393	0.5953347	20	103	329	645	714	4014	0	210	2020-02-29_134829
61	5000	1198	363	0	32	0	966	2229	22.62298	4.809352489515423	37.98295	8.431431	966.0	1757.0	20.678318	4.590926	35.634148	3.8084507	3439	3407	3407	0.5942029	20	103	329	646	716	4034	0	212	2020-02-29_134829
61	5000	1196	362	0	24	0	941	2263	22.727636	4.80919345366816	37.98295	8.431431	941.0	1757.0	20.678318	4.590926	35.634148	3.8084507	3442	3418	3418	0.5887354	20	103	329	646	719	4059	0	214	2020-02-29_134830
62	5000	1193	356	0	21	0	922	2293	22.744678	4.8540133123227065	37.98295	8.431431	922.0	1757.0	20.678318	4.590926	35.634148	3.8084507	3451	3430	3430	0.5878525	20	103	330	646	722	4078	0	215	2020-02-29_134830
62	5000	1188	354	0	19	0	905	2319	22.714603	4.843237474459495	37.98295	8.431431	905.0	1757.0	20.678318	4.590926	35.634148	3.8084507	3458	3439	3439	0.5867403	20	103	330	646	723	4095	0	215	2020-02-29_134830
62	5000	1186	345	0	27	0	875	2351	22.739983	4.883787402675432	37.98295	8.431431	875.0	1757.0	20.678318	4.590926	35.634148	3.8084507	3469	3442	3442	0.59085715	20	103	330	646	723	4125	0	216	2020-02-29_134831
63	5000	1185	339	0	25	0	851	2383	22.772528	4.917183908098168	37.98295	8.431431	851.0	1757.0	20.678318	4.590926	35.634148	3.8084507	3476	3451	3451	0.59224445	20	103	330	647	724	4149	0	217	2020-02-29_134831
63	5000	1183	330	0	29	0	832	2407	22.831442	4.911985313107778	37.98295	8.431431	832.0	1757.0	20.678318	4.590926	35.634148	3.8084507	3487	3458	3458	0.59375	20	103	330	647	726	4168	0	219	2020-02-29_134832
63	5000	1183	316	0	32	0	813	2436	22.817251	4.940117057926918	37.98295	8.431431	813.0	1757.0	20.678318	4.590926	35.634148	3.8084507	3501	3469	3469	0.5830258	20	103	330	647	728	4187	0	220	2020-02-29_134832
64	5000	1180	313	0	31	0	789	2465	22.827192	4.9451655506158785	37.98295	8.431431	789.0	1757.0	20.678318	4.590926	35.634148	3.8084507	3507	3476	3476	0.5678074	20	103	331	649	728	4211	0	222	2020-02-29_134833
64	5000	1177	313	0	23	0	767	2494	22.822151	4.99377091538271	37.98295	8.431431	767.0	1757.0	20.678318	4.590926	35.634148	3.8084507	3510	3487	3487	0.55932206	20	103	331	651	731	4233	0	226	2020-02-29_134833
64	5000	1175	305	0	19	0	746	2527	22.749943	4.960911163500467	37.98295	8.431431	746.0	1757.0	20.678318	4.590926	35.634148	3.8084507	3520	3501	3501	0.56568366	20	103	331	654	732	4254	0	228	2020-02-29_134833
65	5000	1173	293	0	27	0	721	2558	22.74294	4.992449208833596	37.98295	8.431431	721.0	1757.0	20.678318	4.590926	35.634148	3.8084507	3534	3507	3507	0.55755895	20	103	331	654	733	4279	0	228	2020-02-29_134834
65	5000	1170	292	0	28	0	691	2589	22.664845	4.9839594078798966	37.98295	8.431431	691.0	1757.0	20.678318	4.590926	35.634148	3.8084507	3538	3510	3510	0.5470333	20	103	331	654	733	4309	0	230	2020-02-29_134834
65	5000	1169	283	0	28	0	674	2613	22.644527	4.976564416331067	37.98295	8.431431	674.0	1757.0	20.678318	4.590926	35.634148	3.8084507	3548	3520	3520	0.54599404	20	103	331	656	734	4326	0	233	2020-02-29_134835
66	5000	1168	276	0	22	0	655	2643	22.68047	4.982316982431741	37.98295	8.475086	655.0	1757.0	20.678318	4.590926	35.634148	3.8084507	3556	3534	3534	0.55725193	20	103	331	658	737	4345	0	236	2020-02-29_134835
66	5000	1166	270	0	26	0	634	2666	22.707457	5.003550222746142	37.98295	8.475086	634.0	1757.0	20.678318	4.590926	35.634148	3.8084507	3564	3538	3538	0.5583596	20	103	331	658	737	4366	0	238	2020-02-29_134835
66	5000	1165	260	0	27	0	614	2695	22.760372	4.989936810783314	37.98295	8.475086	614.0	1757.0	20.678318	4.590926	35.634148	3.8084507	3575	3548	3548	0.5586319	20	103	331	658	739	4386	0	239	2020-02-29_134836
67	5000	1159	263	0	22	0	594	2720	22.848112	5.005694008193281	37.98295	8.475086	594.0	1757.0	20.678318	4.590926	35.634148	3.8084507	3578	3556	3556	0.5740741	20	103	331	660	739	4406	0	242	2020-02-29_134836
67	5000	1157	255	0	24	0	572	2748	22.86734	5.002222902171863	37.98295	9.293961	572.0	1757.0	20.678318	4.590926	35.634148	3.8084507	3588	3564	3564	0.5821678	20	103	332	661	739	4428	0	244	2020-02-29_134836
67	5000	1155	250	0	20	0	561	2768	22.804564	5.0438667520201	37.98295	9.293961	561.0	1757.0	20.678318	4.590926	35.634148	3.8084507	3595	3575	3575	0.5953654	20	103	332	661	743	4439	0	246	2020-02-29_134837
68	5000	1153	247	0	22	0	548	2784	22.827574	5.044765728443969	37.98295	9.293961	548.0	1757.0	20.678318	4.590926	35.634148	3.8084507	3600	3578	3578	0.59489053	20	103	332	661	744	4452	0	246	2020-02-29_134837
68	5000	1151	244	0	17	0	542	2800	22.848433	5.074993400381524	37.98295	6.3737984	542.0	1757.0	20.678318	4.590926	35.634148	3.8084507	3605	3588	3588	0.5811808	20	103	332	662	744	4458	0	246	2020-02-29_134837
68	5000	1151	237	0	17	0	533	2815	22.856918	5.1014067785264015	37.98295	6.3737984	533.0	1757.0	20.678318	4.590926	35.634148	3.8084507	3612	3595	3595	0.57973737	20	103	332	662	745	4467	0	247	2020-02-29_134838
69	5000	1150	231	0	19	0	519	2833	22.841648	5.111462461217107	37.98295	6.3737984	519.0	1757.0	20.678318	4.590926	35.634148	3.8084507	3619	3600	3600	0.5799615	20	103	332	662	745	4481	0	248	2020-02-29_134838
69	5000	1148	227	0	20	0	508	2848	22.812164	5.085410376449418	37.98295	6.3737984	508.0	1757.0	20.678318	4.590926	35.634148	3.8084507	3625	3605	3605	0.5767717	20	103	332	662	745	4492	0	249	2020-02-29_134838
69	5000	1146	224	0	18	0	492	2870	22.70246	5.041774191642434	37.98295	6.3737984	492.0	1757.0	20.678318	4.590926	35.634148	3.8084507	3630	3612	3612	0.5711382	20	103	332	662	745	4508	0	250	2020-02-29_134839
70	5000	1146	216	0	19	0	479	2889	22.735933	5.031124705774417	37.98295	6.3737984	479.0	1757.0	20.678318	4.590926	35.634148	3.8084507	3638	3619	3619	0.58455116	20	103	332	662	747	4521	0	251	2020-02-29_134839
70	5000	1145	209	0	21	0	466	2907	22.5352	4.998778575482625	36.173935	6.3737984	466.0	1757.0	20.678318	4.590926	35.634148	3.8084507	3646	3625	3625	0.58798283	20	103	332	663	747	4534	0	252	2020-02-29_134839
70	5000	1142	209	0	19	0	452	2925	22.641207	5.002186869172432	36.152687	6.3737984	452.0	1757.0	20.678318	4.590926	35.634148	3.8084507	3649	3630	3630	0.58849555	20	103	332	663	748	4548	0	253	2020-02-29_134840
71	5000	1138	208	0	16	0	440	2945	22.62025	5.001366428582703	36.152687	6.3737984	440.0	1757.0	20.678318	4.590926	35.634148	3.8084507	3654	3638	3638	0.60227275	20	103	332	664	750	4560	0	253	2020-02-29_134840
71	5000	1136	203	0	15	0	427	2965	22.63328	5.000208659586548	36.152687	6.3737984	427.0	1757.0	20.678318	4.590926	35.634148	3.8084507	3661	3646	3646	0.59016395	20	103	332	664	751	4573	0	254	2020-02-29_134840
71	5000	1133	202	0	16	0	411	2983	22.618742	5.020703937978908	36.152687	6.3737984	411.0	1757.0	20.678318	4.590926	35.634148	3.8084507	3665	3649	3649	0.5912409	20	103	332	664	752	4589	0	255	2020-02-29_134841
72	5000	1133	195	0	18	0	405	2994	22.552189	4.984578765243754	36.118824	6.3737984	405.0	1757.0	20.678318	4.590926	35.634148	3.8084507	3672	3654	3654	0.5802469	20	103	332	664	752	4595	0	255	2020-02-29_134841
72	5000	1133	189	0	17	0	399	3007	22.5023	5.052503158062491	36.118824	6.3737984	399.0	1757.0	20.678318	4.590926	35.634148	3.8084507	3678	3661	3661	0.57393485	20	103	332	666	754	4601	0	255	2020-02-29_134842
72	5000	1133	184	0	18	0	386	3024	22.506536	5.066981086679096	36.118824	6.3737984	386.0	1757.0	20.678318	4.590926	35.634148	3.8084507	3683	3665	3665	0.5777202	20	103	332	667	754	4614	0	255	2020-02-29_134842
73	5000	1131	181	0	16	0	382	3035	22.565731	5.064702626241815	36.118824	6.3737984	382.0	1757.0	20.678318	4.590926	35.634148	3.8084507	3688	3672	3672	0.5628272	20	103	332	668	755	4618	0	255	2020-02-29_134842
73	5000	1129	175	0	18	0	370	3053	22.595867	5.036570135201797	36.118824	6.3737984	370.0	1757.0	20.678318	4.590926	35.634148	3.8084507	3696	3678	3678	0.54594594	20	103	332	669	755	4630	0	255	2020-02-29_134842
73	5000	1128	174	0	15	0	355	3072	22.563139	5.069814601721171	36.118824	6.3737984	355.0	1757.0	20.678318	4.590926	35.634148	3.8084507	3698	3683	3683	0.5521127	20	103	332	669	755	4645	0	256	2020-02-29_134843
74	5000	1128	166	0	18	0	355	3077	22.556967	5.038113290261811	36.118824	6.3737984	355.0	1757.0	20.678318	4.590926	35.634148	3.8084507	3706	3688	3688	0.55492955	20	103	332	669	756	4645	0	256	2020-02-29_134843
74	5000	1127	164	0	13	0	347	3093	22.54628	5.0409683290352	36.118824	6.3737984	347.0	1757.0	20.678318	4.590926	35.634148	3.8084507	3709	3696	3696	0.55331415	20	103	332	669	756	4653	0	256	2020-02-29_134843
74	5000	1126	161	0	15	0	337	3104	22.551123	5.067194704514709	36.118824	6.3737984	337.0	1757.0	20.678318	4.590926	35.634148	3.8084507	3713	3698	3698	0.5548961	20	103	332	670	756	4663	0	257	2020-02-29_134844
75	5000	1126	158	0	10	0	328	3121	22.524439	5.08404759042767	36.118824	6.3737984	328.0	1757.0	20.678318	4.590926	35.634148	3.8084507	3716	3706	3706	0.53963417	20	103	332	670	756	4672	0	257	2020-02-29_134844
75	5000	1124	159	0	8	0	315	3137	22.556314	5.118028690998592	36.118824	6.3737984	315.0	1757.0	20.678318	4.590926	35.634148	3.8084507	3717	3709	3709	0.52698416	20	103	332	670	756	4685	0	257	2020-02-29_134844
75	5000	1120	154	0	13	0	312	3143	22.507345	5.1337746657528305	36.118824	6.3737984	312.0	1757.0	20.678318	4.590926	35.634148	3.8084507	3726	3713	3713	0.525641	20	103	332	670	757	4688	0	258	2020-02-29_134844
76	5000	1119	152	0	13	0	307	3149	22.51026	5.128256530748634	36.118824	6.3737984	307.0	1757.0	20.678318	4.590926	35.634148	3.8084507	3729	3716	3716	0.5179153	20	103	332	670	758	4693	0	260	2020-02-29_134845
76	5000	1118	150	0	15	0	298	3159	22.58547	5.165698278591611	36.118824	6.3737984	298.0	1757.0	20.678318	4.590926	35.634148	3.8084507	3732	3717	3717	0.5100671	20	103	332	671	758	4702	0	260	2020-02-29_134845
76	5000	1116	151	0	7	0	297	3169	22.588974	5.069909783638502	36.118824	6.3737984	297.0	1757.0	20.678318	4.590926	35.634148	3.8084507	3733	3726	3726	0.5016835	20	103	332	671	759	4703	0	260	2020-02-29_134845
77	5000	1114	149	0	8	0	284	3183	22.41857	5.054968046394877	36.118824	6.3737984	284.0	1757.0	20.678318	4.590926	35.634148	3.8084507	3737	3729	3729	0.48943663	20	103	332	671	759	4716	0	262	2020-02-29_134845
77	5000	1113	147	0	8	0	278	3191	22.403	5.070525789403487	36.118824	6.3737984	278.0	1757.0	20.678318	4.590926	35.634148	3.8084507	3740	3732	3732	0.48920864	20	103	332	671	759	4722	0	263	2020-02-29_134846
77	5000	1111	143	0	13	0	269	3201	22.351461	5.061942929359514	36.118824	6.3737984	269.0	1757.0	20.678318	4.590926	35.634148	3.8084507	3746	3733	3733	0.4795539	20	103	332	671	759	4731	0	263	2020-02-29_134846
78	5000	1110	141	0	12	0	264	3210	22.33467	5.110784773613272	36.118824	6.3737984	264.0	1757.0	20.678318	4.590926	35.634148	3.8084507	3749	3737	3737	0.4810606	20	103	332	671	759	4736	0	263	2020-02-29_134846
78	5000	1109	139	0	12	0	261	3216	22.310274	5.136615151640665	36.118824	6.3737984	261.0	1757.0	20.678318	4.590926	35.634148	3.8084507	3752	3740	3740	0.4789272	20	103	332	671	759	4739	0	263	2020-02-29_134846
78	5000	1107	137	0	10	0	260	3223	22.37049	5.284629327484214	36.118824	6.3737984	260.0	1757.0	20.678318	4.590926	35.634148	3.8084507	3756	3746	3746	0.47692308	20	103	332	671	759	4740	0	263	2020-02-29_134847
79	5000	1106	132	0	13	0	256	3230	22.282398	5.191305580052891	36.118824	6.3737984	256.0	1757.0	20.678318	4.590926	35.634148	3.8084507	3762	3749	3749	0.484375	20	103	332	671	759	4744	0	263	2020-02-29_134847
79	5000	1106	127	0	15	0	250	3238	22.115976	5.149871209765624	36.118824	6.3737984	250.0	1757.0	20.678318	4.590926	35.634148	3.8084507	3767	3752	3752	0.476	20	103	332	671	760	4750	0	264	2020-02-29_134847
79	5000	1106	126	0	12	0	251	3241	22.224943	5.082018301710542	36.118824	6.3737984	251.0	1757.0	20.678318	4.590926	35.634148	3.8084507	3768	3756	3756	0.47011954	20	103	332	672	760	4749	0	264	2020-02-29_134847
80	5000	1105	123	0	10	0	252	3246	22.166792	5.122204460081986	36.118824	6.3737984	252.0	1757.0	20.678318	4.590926	35.634148	3.8084507	3772	3762	3762	0.46825397	20	103	332	672	761	4748	0	264	2020-02-29_134848
80	5000	1101	125	0	7	0	250	3253	22.10253	5.137833321332346	36.118824	6.3737984	250.0	1757.0	20.678318	4.590926	35.634148	3.8084507	3774	3767	3767	0.476	20	103	332	672	761	4750	0	264	2020-02-29_134848
80	5000	1099	125	0	8	0	245	3258	22.045908	5.103856644330248	36.118824	6.3737984	245.0	1757.0	20.678318	4.590926	35.634148	3.8084507	3776	3768	3768	0.477551	20	103	332	672	761	4755	0	265	2020-02-29_134848
81	5000	1098	121	0	9	0	238	3269	21.819916	5.115004491720157	36.118824	6.3737984	238.0	1757.0	20.678318	4.590926	35.634148	3.8084507	3781	3772	3772	0.47478992	20	103	332	672	762	4762	0	265	2020-02-29_134848
81	5000	1096	119	0	11	0	227	3280	21.797655	5.130104686122514	36.118824	6.3737984	227.0	1757.0	20.678318	4.590926	35.634148	3.8084507	3785	3774	3774	0.4845815	20	103	332	672	762	4773	0	267	2020-02-29_134849
81	5000	1095	118	0	11	0	227	3282	21.824348	5.119269353768237	36.118824	6.3737984	227.0	1757.0	20.678318	4.590926	35.634148	3.8084507	3787	3776	3776	0.4801762	20	103	332	672	762	4773	0	267	2020-02-29_134849
82	5000	1093	115	0	11	0	223	3291	21.888569	5.002147404160947	36.118824	6.3737984	223.0	1757.0	20.678318	4.590926	35.634148	3.8084507	3792	3781	3781	0.48430493	20	103	332	672	762	4777	0	267	2020-02-29_134849
82	5000	1093	111	0	11	0	216	3302	21.83448	5.047841643834568	36.118824	6.3737984	216.0	1757.0	20.678318	4.590926	35.634148	3.8084507	3796	3785	3785	0.5	20	103	332	672	762	4784	0	267	2020-02-29_134849
82	5000	1091	113	0	9	0	209	3311	21.872192	5.114338648188014	36.118824	6.3737984	209.0	1757.0	20.678318	4.590926	35.634148	3.8084507	3796	3787	3787	0.5119617	20	103	332	672	762	4791	0	267	2020-02-29_134850
83	5000	1089	114	0	5	0	207	3318	21.854574	5.125388712214318	36.118824	6.3737984	207.0	1757.0	20.678318	4.590926	35.634148	3.8084507	3797	3792	3792	0.49758455	20	103	332	672	762	4793	0	267	2020-02-29_134850
83	5000	1088	112	0	4	0	200	3329	22.099188	4.9156186985914	36.118824	10.525337	200.0	1757.0	20.678318	4.590926	35.634148	3.8084507	3800	3796	3796	0.485	20	103	332	672	762	4800	0	267	2020-02-29_134850
83	5000	1087	106	0	11	0	195	3334	22.116852	4.944239206138255	36.118824	10.525337	195.0	1757.0	20.678318	4.590926	35.634148	3.8084507	3807	3796	3796	0.45641026	20	103	332	672	762	4805	0	267	2020-02-29_134850
84	5000	1086	106	0	11	0	186	3344	22.264479	4.966279381281759	36.118824	10.525337	186.0	1757.0	20.678318	4.590926	35.634148	3.8084507	3808	3797	3797	0.4516129	20	103	332	672	762	4814	0	267	2020-02-29_134851
84	5000	1086	104	0	10	0	183	3350	22.268454	4.9179286091615415	36.118824	10.525337	183.0	1757.0	20.678318	4.590926	35.634148	3.8084507	3810	3800	3800	0.45355192	20	103	332	672	762	4817	0	267	2020-02-29_134851
84	5000	1084	102	0	7	0	188	3352	22.286863	4.939145743450868	36.118824	10.525337	188.0	1757.0	20.678318	4.590926	35.634148	3.8084507	3814	3807	3807	0.4680851	20	103	332	672	762	4812	0	267	2020-02-29_134851
85	5000	1084	100	0	8	0	182	3359	22.294722	4.930258933921988	36.118824	10.525337	182.0	1757.0	20.678318	4.590926	35.634148	3.8084507	3816	3808	3808	0.489011	20	103	332	672	762	4818	0	267	2020-02-29_134851
85	5000	1084	97	0	9	0	179	3363	22.417324	4.960160226079777	36.118824	10.525337	179.0	1757.0	20.678318	4.590926	35.634148	3.8084507	3819	3810	3810	0.51955307	20	103	332	672	762	4821	0	268	2020-02-29_134851
85	5000	1084	95	0	7	0	176	3370	22.296232	4.894935536413084	35.61506	10.525337	176.0	1757.0	20.678318	4.590926	35.634148	3.8084507	3821	3814	3814	0.5056818	20	103	332	672	762	4824	0	268	2020-02-29_134852
86	5000	1082	97	0	5	0	175	3373	22.417122	4.855764734479648	35.61506	10.525337	175.0	1757.0	20.678318	4.590926	35.634148	3.8084507	3821	3816	3816	0.49714285	20	103	332	672	762	4825	0	268	2020-02-29_134852
86	5000	1082	96	0	3	0	173	3378	22.501368	4.817792880029535	35.61506	10.525337	173.0	1757.0	20.678318	4.590926	35.634148	3.8084507	3822	3819	3819	0.4913295	20	103	332	672	762	4827	0	268	2020-02-29_134852
86	5000	1081	96	0	2	0	169	3384	22.449984	4.841135020566305	35.61506	10.525337	169.0	1757.0	20.678318	4.590926	35.634148	3.8084507	3823	3821	3821	0.5029586	20	103	332	672	762	4831	0	268	2020-02-29_134852
87	5000	1079	96	0	4	0	165	3388	22.579306	4.809767702960852	35.61506	10.525337	165.0	1757.0	20.678318	4.590926	35.634148	3.8084507	3825	3821	3821	0.5151515	20	103	332	672	762	4835	0	268	2020-02-29_134853
87	5000	1077	98	0	3	0	158	3395	22.717382	4.773334408410092	35.61506	10.525337	158.0	1757.0	20.678318	4.590926	35.634148	3.8084507	3825	3822	3822	0.5316456	20	103	332	672	762	4842	0	269	2020-02-29_134853
87	5000	1074	99	0	4	0	156	3398	22.667366	4.783740423515389	35.61506	10.525337	156.0	1757.0	20.678318	4.590926	35.634148	3.8084507	3827	3823	3823	0.5192308	20	103	332	672	762	4844	0	269	2020-02-29_134853
88	5000	1073	99	0	3	0	152	3404	22.711594	4.725183408699562	35.61506	10.525337	152.0	1757.0	20.678318	4.590926	35.634148	3.8084507	3828	3825	3825	0.5394737	20	103	332	672	762	4848	0	269	2020-02-29_134853
88	5000	1073	98	0	4	0	146	3410	22.709284	4.7426073871976335	35.61506	10.525337	146.0	1757.0	20.678318	4.590926	35.634148	3.8084507	3829	3825	3825	0.55479455	20	103	332	672	762	4854	0	269	2020-02-29_134853
88	5000	1073	94	0	6	0	140	3416	22.602705	4.811818260356798	35.61506	10.525337	140.0	1757.0	20.678318	4.590926	35.634148	3.8084507	3833	3827	3827	0.55714285	20	103	332	672	762	4860	0	271	2020-02-29_134854
89	5000	1072	92	0	8	0	136	3421	22.73193	4.882408186385724	35.61506	10.525337	136.0	1757.0	20.678318	4.590926	35.634148	3.8084507	3836	3828	3828	0.5661765	20	103	332	672	762	4864	0	271	2020-02-29_134854
89	5000	1072	91	0	8	0	133	3424	22.802458	4.8800785314776105	35.61506	10.525337	133.0	1757.0	20.678318	4.590926	35.634148	3.8084507	3837	3829	3829	0.57894737	20	103	332	672	762	4867	0	272	2020-02-29_134854
89	5000	1071	90	0	6	0	132	3429	22.834347	4.892763882763564	35.61506	10.525337	132.0	1757.0	20.678318	4.590926	35.634148	3.8084507	3839	3833	3833	0.5833333	20	103	332	672	762	4868	0	272	2020-02-29_134854
90	5000	1069	91	0	4	0	130	3434	22.68307	5.063929979849673	35.61506	7.8659286	130.0	1757.0	20.678318	4.590926	35.634148	3.8084507	3840	3836	3836	0.5769231	20	103	332	672	762	4870	0	272	2020-02-29_134854
90	5000	1068	90	0	5	0	126	3439	22.634226	5.068556188977322	35.61506	7.8659286	126.0	1757.0	20.678318	4.590926	35.634148	3.8084507	3842	3837	3837	0.5952381	20	103	332	672	762	4874	0	272	2020-02-29_134855
90	5000	1068	88	0	5	0	127	3440	22.784449	5.174289658302633	35.61506	7.8659286	127.0	1757.0	20.678318	4.590926	35.634148	3.8084507	3844	3839	3839	0.6062992	20	103	332	672	762	4873	0	272	2020-02-29_134855
91	5000	1068	85	0	7	0	122	3445	22.63764	5.275042073592762	35.61506	7.8659286	122.0	1757.0	20.678318	4.590926	35.634148	3.8084507	3847	3840	3840	0.59836066	20	103	332	672	762	4878	0	273	2020-02-29_134855
91	5000	1067	86	0	5	0	119	3450	22.57041	5.313941311260549	35.61506	7.8659286	119.0	1757.0	20.678318	4.590926	35.634148	3.8084507	3847	3842	3842	0.6386555	20	103	332	672	762	4881	0	273	2020-02-29_134855
91	5000	1067	83	0	6	0	117	3453	22.73573	5.319656219560764	35.61506	7.8659286	117.0	1757.0	20.678318	4.590926	35.634148	3.8084507	3850	3844	3844	0.63247865	20	103	332	672	762	4883	0	274	2020-02-29_134855
92	5000	1066	80	0	7	0	120	3453	22.702562	5.259253747894392	35.61506	7.8659286	120.0	1757.0	20.678318	4.590926	35.634148	3.8084507	3854	3847	3847	0.625	20	103	332	672	762	4880	0	274	2020-02-29_134856
92	5000	1065	80	0	8	0	115	3457	22.704285	5.272049332626679	35.61506	7.8659286	115.0	1757.0	20.678318	4.590926	35.634148	3.8084507	3855	3847	3847	0.6434783	20	103	332	672	762	4885	0	275	2020-02-29_134856
92	5000	1065	77	0	8	0	112	3463	22.638563	5.333802897922067	35.61506	7.8659286	112.0	1757.0	20.678318	4.590926	35.634148	3.8084507	3858	3850	3850	0.65178573	20	103	332	672	762	4888	0	275	2020-02-29_134856
93	5000	1064	76	0	6	0	110	3469	22.716286	5.148390820397261	35.61506	7.8659286	110.0	1757.0	20.678318	4.590926	35.634148	3.8084507	3860	3854	3854	0.6727273	20	103	332	672	762	4890	0	275	2020-02-29_134856
93	5000	1063	76	0	6	0	104	3476	22.446072	5.071872841393275	34.847767	7.8659286	104.0	1757.0	20.678318	4.590926	35.634148	3.8084507	3861	3855	3855	0.7019231	20	103	332	672	762	4896	0	275	2020-02-29_134856
93	5000	1061	74	0	7	0	102	3481	22.405584	5.105728014409787	34.847767	7.8659286	102.0	1757.0	20.678318	4.590926	35.634148	3.8084507	3865	3858	3858	0.6862745	20	103	332	672	763	4898	0	275	2020-02-29_134857
94	5000	1061	72	0	7	0	100	3485	22.310308	5.080450188821238	34.847767	7.8659286	100.0	1757.0	20.678318	4.590926	35.634148	3.8084507	3867	3860	3860	0.66	20	103	332	672	763	4900	0	275	2020-02-29_134857
94	5000	1061	70	0	8	0	97	3489	22.200855	5.11200089011983	34.847767	7.8659286	97.0	1757.0	20.678318	4.590926	35.634148	3.8084507	3869	3861	3861	0.6597938	20	103	332	672	763	4903	0	275	2020-02-29_134857
94	5000	1061	70	0	4	0	98	3492	22.401731	5.076681548155432	34.847767	7.8659286	98.0	1757.0	20.678318	4.590926	35.634148	3.8084507	3869	3865	3865	0.68367344	20	103	332	672	763	4902	0	275	2020-02-29_134857
95	5000	1061	67	0	5	0	97	3495	22.356098	5.138516164556952	34.847767	7.8659286	97.0	1757.0	20.678318	4.590926	35.634148	3.8084507	3872	3867	3867	0.68041235	20	103	332	672	763	4903	0	275	2020-02-29_134857
95	5000	1061	66	0	4	0	96	3498	22.329498	4.952152000189756	34.09049	7.8659286	96.0	1757.0	20.678318	4.590926	35.634148	3.8084507	3873	3869	3869	0.6666667	20	103	332	672	763	4904	0	275	2020-02-29_134857
95	5000	1061	63	0	7	0	95	3499	22.296799	4.967991417132595	34.09049	7.8659286	95.0	1757.0	20.678318	4.590926	35.634148	3.8084507	3876	3869	3869	0.67368424	20	103	332	672	763	4905	0	275	2020-02-29_134858
96	5000	1061	63	0	4	0	96	3501	22.348808	4.9978947975959755	34.09049	7.8659286	96.0	1757.0	20.678318	4.590926	35.634148	3.8084507	3876	3872	3872	0.6770833	20	103	332	672	763	4904	0	275	2020-02-29_134858
96	5000	1060	60	0	7	0	94	3504	22.301006	5.02839608134432	34.09049	7.8659286	94.0	1757.0	20.678318	4.590926	35.634148	3.8084507	3880	3873	3873	0.65957445	20	103	332	672	763	4906	0	275	2020-02-29_134858
96	5000	1059	60	0	5	0	91	3510	22.5748	4.896365176052115	34.09049	7.8659286	91.0	1757.0	20.678318	4.590926	35.634148	3.8084507	3881	3876	3876	0.7032967	20	103	332	672	763	4909	0	275	2020-02-29_134858
97	5000	1059	60	0	5	0	88	3512	22.548653	4.9338409772651195	34.09049	7.8659286	88.0	1757.0	20.678318	4.590926	35.634148	3.8084507	3881	3876	3876	0.70454544	20	103	332	672	763	4912	0	276	2020-02-29_134858
97	5000	1059	60	0	1	0	91	3513	22.669157	4.914232696836529	34.09049	7.8659286	91.0	1757.0	20.678318	4.590926	35.634148	3.8084507	3881	3880	3880	0.71428573	20	103	332	672	763	4909	0	276	2020-02-29_134859
97	5000	1059	58	0	2	0	89	3516	22.636616	4.967950720648602	34.09049	7.8659286	89.0	1757.0	20.678318	4.590926	35.634148	3.8084507	3883	3881	3881	0.7303371	20	103	332	672	763	4911	0	276	2020-02-29_134859
98	5000	1059	56	0	4	0	87	3517	22.635996	5.015386748077169	34.09049	7.8659286	87.0	1757.0	20.678318	4.590926	35.634148	3.8084507	3885	3881	3881	0.7356322	20	103	332	672	763	4913	0	277	2020-02-29_134859
98	5000	1057	56	0	6	0	85	3519	22.635595	5.055010683555897	34.09049	7.8659286	85.0	1757.0	20.678318	4.590926	35.634148	3.8084507	3887	3881	3881	0.7529412	20	103	332	672	763	4915	0	277	2020-02-29_134859
98	5000	1057	55	0	5	0	86	3520	22.701159	5.04441447554848	34.09049	7.8659286	86.0	1757.0	20.678318	4.590926	35.634148	3.8084507	3888	3883	3883	0.74418604	20	103	332	672	763	4914	0	277	2020-02-29_134859
99	5000	1056	52	0	7	0	84	3523	22.476624	5.043330125692137	34.09049	7.8659286	84.0	1757.0	20.678318	4.590926	35.634148	3.8084507	3892	3885	3885	0.71428573	20	103	332	672	763	4916	0	278	2020-02-29_134859
99	5000	1056	51	0	6	0	82	3527	22.446726	5.06250357922086	34.09049	7.8659286	82.0	1757.0	20.678318	4.590926	35.634148	3.8084507	3893	3887	3887	0.69512194	20	103	332	672	763	4918	0	278	2020-02-29_134900
99	5000	1056	49	0	7	0	80	3530	22.596546	5.253071567642629	36.22275	7.8659286	80.0	1757.0	20.678318	4.590926	35.634148	3.8084507	3895	3888	3888	0.7125	20	103	332	672	763	4920	0	278	2020-02-29_134900
100	5000	1056	47	0	5	0	82	3532	22.534456	5.186816434749084	36.22275	7.8659286	82.0	1757.0	20.678318	4.590926	35.634148	3.8084507	3897	3892	3892	0.7195122	20	103	332	672	763	4918	0	278	2020-02-29_134900
100	5000	1056	45	0	6	0	79	3536	22.363367	5.242127647001364	36.22275	7.8659286	79.0	1757.0	20.678318	4.590926	35.634148	3.8084507	3899	3893	3893	0.6962025	20	103	332	672	763	4921	0	278	2020-02-29_134900
100	5000	1055	43	0	7	0	81	3536	22.287193	5.198554336890547	36.22275	7.8659286	81.0	1757.0	20.678318	4.590926	35.634148	3.8084507	3902	3895	3895	0.69135803	20	103	332	672	763	4919	0	278	2020-02-29_134900
101	5000	1055	41	0	7	0	82	3537	22.171288	5.150397661281693	36.22275	7.8659286	82.0	1757.0	20.678318	4.590926	35.634148	3.8084507	3904	3897	3897	0.68292683	20	103	332	672	763	4918	0	278	2020-02-29_134900
101	5000	1055	41	0	5	0	80	3541	22.18245	5.105228339607948	36.22275	7.8659286	80.0	1757.0	20.678318	4.590926	35.634148	3.8084507	3904	3899	3899	0.6625	20	103	332	672	763	4920	0	278	2020-02-29_134901
101	5000	1055	41	0	2	0	80	3544	22.242105	4.9829621898694905	36.22275	7.8659286	80.0	1757.0	20.678318	4.590926	35.634148	3.8084507	3904	3902	3902	0.6	20	103	332	672	763	4920	0	278	2020-02-29_134901
102	5000	1054	42	0	0	0	79	3546	22.274693	5.118471406800699	36.22275	7.8659286	79.0	1757.0	20.678318	4.590926	35.634148	3.8084507	3904	3904	3904	0.6329114	20	103	332	672	763	4921	0	279	2020-02-29_134901
102	5000	1053	40	0	3	0	78	3547	22.205801	5.114607531871641	36.22275	7.8659286	78.0	1757.0	20.678318	4.590926	35.634148	3.8084507	3907	3904	3904	0.61538464	20	103	332	672	763	4922	0	279	2020-02-29_134901
102	5000	1053	40	0	3	0	76	3548	22.137438	5.16411808693844	36.22275	7.8659286	76.0	1757.0	20.678318	4.590926	35.634148	3.8084507	3907	3904	3904	0.6052632	20	103	332	672	763	4924	0	280	2020-02-29_134901
103	5000	1052	40	0	4	0	75	3549	22.10563	5.191393390808942	36.22275	7.8659286	75.0	1757.0	20.678318	4.590926	35.634148	3.8084507	3908	3904	3904	0.61333334	20	103	332	672	763	4925	0	280	2020-02-29_134901
103	5000	1052	40	0	1	0	76	3550	22.196457	5.197194428298514	36.22275	7.8659286	76.0	1757.0	20.678318	4.590926	35.634148	3.8084507	3908	3907	3907	0.6315789	20	103	332	672	763	4924	0	281	2020-02-29_134902
103	5000	1052	40	0	1	0	76	3550	22.196457	5.197194428298514	36.22275	7.8659286	76.0	1757.0	20.678318	4.590926	35.634148	3.8084507	3908	3907	3907	0.6315789	20	103	332	672	763	4924	0	281	2020-02-29_134902
104	5000	1051	41	0	0	0	76	3551	22.12821	5.197421777236591	36.22275	7.8659286	76.0	1757.0	20.678318	4.590926	35.634148	3.8084507	3908	3908	3908	0.6184211	20	103	332	672	763	4924	0	281	2020-02-29_134902
104	5000	1051	41	0	0	0	75	3552	22.125921	5.232383599734028	36.22275	7.8659286	75.0	1757.0	20.678318	4.590926	35.634148	3.8084507	3908	3908	3908	0.61333334	20	103	332	672	763	4925	0	281	2020-02-29_134902
104	5000	1051	40	0	1	0	72	3555	22.170292	4.980585744643014	36.22275	12.0516815	72.0	1757.0	20.678318	4.590926	35.634148	3.8084507	3909	3908	3908	0.625	20	103	332	672	763	4928	0	281	2020-02-29_134902
105	5000	1051	40	0	1	0	70	3557	22.21292	4.954135923982697	36.22275	12.0516815	70.0	1757.0	20.678318	4.590926	35.634148	3.8084507	3909	3908	3908	0.6142857	20	103	332	672	763	4930	0	281	2020-02-29_134902
105	5000	1050	40	0	2	0	69	3558	22.201868	4.989561246797846	36.22275	12.0516815	69.0	1757.0	20.678318	4.590926	35.634148	3.8084507	3910	3908	3908	0.6086956	20	103	332	672	763	4931	0	281	2020-02-29_134903
105	5000	1050	40	0	1	0	69	3559	22.182728	4.983997294784963	36.22275	12.0516815	69.0	1757.0	20.678318	4.590926	35.634148	3.8084507	3910	3909	3909	0.6086956	20	103	332	672	763	4931	0	281	2020-02-29_134903
106	5000	1050	40	0	1	0	66	3562	21.924568	4.84054518474385	36.22275	12.0516815	66.0	1757.0	20.678318	4.590926	35.634148	3.8084507	3910	3909	3909	0.59090906	20	103	332	672	763	4934	0	281	2020-02-29_134903
106	5000	1050	40	0	0	0	66	3563	22.022177	4.7013491702910235	36.22275	13.956856	66.0	1757.0	20.678318	4.590926	35.634148	3.8084507	3910	3910	3910	0.59090906	20	103	332	672	763	4934	0	281	2020-02-29_134903
106	5000	1050	39	0	1	0	63	3566	21.976686	4.62442239814655	36.22275	13.956856	63.0	1757.0	20.678318	4.590926	35.634148	3.8084507	3911	3910	3910	0.61904764	20	103	332	672	763	4937	0	281	2020-02-29_134903
107	5000	1050	37	0	3	0	63	3566	21.976686	4.62442239814655	36.22275	13.956856	63.0	1757.0	20.678318	4.590926	35.634148	3.8084507	3913	3910	3910	0.61904764	20	103	332	672	763	4937	0	281	2020-02-29_134903
107	5000	1050	36	0	4	0	63	3566	21.976686	4.62442239814655	36.22275	13.956856	63.0	1757.0	20.678318	4.590926	35.634148	3.8084507	3914	3910	3910	0.61904764	20	103	332	672	763	4937	0	281	2020-02-29_134904
107	5000	1048	36	0	5	0	64	3566	22.026237	4.604667716862406	36.22275	13.956856	64.0	1757.0	20.678318	4.590926	35.634148	3.8084507	3916	3911	3911	0.625	20	103	332	672	763	4936	0	281	2020-02-29_134904
108	5000	1047	36	0	4	0	65	3567	21.882238	4.479391379227305	36.22275	13.956856	65.0	1757.0	20.678318	4.590926	35.634148	3.8084507	3917	3913	3913	0.63076925	20	103	332	672	763	4935	0	281	2020-02-29_134904
108	5000	1046	36	0	4	0	64	3569	22.053738	4.455662054838072	36.22275	13.956856	64.0	1757.0	20.678318	4.590926	35.634148	3.8084507	3918	3914	3914	0.625	20	103	332	672	763	4936	0	281	2020-02-29_134904
108	5000	1046	35	0	3	0	64	3571	22.054928	4.448312829605096	36.22275	13.956856	64.0	1757.0	20.678318	4.590926	35.634148	3.8084507	3919	3916	3916	0.578125	20	103	332	672	763	4936	0	281	2020-02-29_134904
109	5000	1043	36	0	4	0	64	3572	22.149021	4.352857742813887	36.22275	13.956856	64.0	1757.0	20.678318	4.590926	35.634148	3.8084507	3921	3917	3917	0.5625	20	103	332	672	763	4936	0	281	2020-02-29_134904
109	5000	1043	36	0	3	0	62	3575	22.239597	4.355667342375508	36.22275	13.956856	62.0	1757.0	20.678318	4.590926	35.634148	3.8084507	3921	3918	3918	0.5	20	103	332	672	763	4938	0	281	2020-02-29_134904
109	5000	1043	36	0	2	0	60	3578	22.122814	4.316792880732927	36.22275	13.956856	60.0	1757.0	20.678318	4.590926	35.634148	3.8084507	3921	3919	3919	0.48333332	20	103	332	672	763	4940	0	281	2020-02-29_134905
110	5000	1043	35	0	1	0	59	3581	22.181793	4.40825958959462	36.22275	13.956856	59.0	1757.0	20.678318	4.590926	35.634148	3.8084507	3922	3921	3921	0.47457626	20	103	332	672	763	4941	0	281	2020-02-29_134905
110	5000	1041	34	0	4	0	58	3582	22.271206	4.392460232480301	36.22275	13.956856	58.0	1757.0	20.678318	4.590926	35.634148	3.8084507	3925	3921	3921	0.4827586	20	103	332	672	763	4942	0	281	2020-02-29_134905
110	5000	1040	34	0	5	0	54	3586	22.54474	4.376241671247274	36.22275	13.956856	54.0	1757.0	20.678318	4.590926	35.634148	3.8084507	3926	3921	3921	0.4814815	20	103	332	672	763	4946	0	281	2020-02-29_134905
111	5000	1040	34	0	4	0	55	3586	22.512217	4.342236591403404	36.22275	13.956856	55.0	1757.0	20.678318	4.590926	35.634148	3.8084507	3926	3922	3922	0.47272727	20	103	332	672	763	4945	0	281	2020-02-29_134905
111	5000	1040	34	0	1	0	58	3586	22.494099	4.284513468768945	36.22275	13.956856	58.0	1757.0	20.678318	4.590926	35.634148	3.8084507	3926	3925	3925	0.46551725	20	103	332	672	763	4942	0	281	2020-02-29_134905
111	5000	1040	32	0	2	0	56	3589	22.33296	4.376803435149506	36.22275	13.956856	56.0	1757.0	20.678318	4.590926	35.634148	3.8084507	3928	3926	3926	0.48214287	20	103	332	672	763	4944	0	281	2020-02-29_134906
112	5000	1040	29	0	5	0	52	3593	22.16703	4.253432963010607	36.22275	13.956856	52.0	1757.0	20.678318	4.590926	35.634148	3.8084507	3931	3926	3926	0.5192308	20	103	332	672	763	4948	0	281	2020-02-29_134906
112	5000	1040	29	0	5	0	46	3599	21.64214	3.7276791353119227	27.78128	13.956856	46.0	1757.0	20.678318	4.590926	35.634148	3.8084507	3931	3926	3926	0.45652175	20	103	332	672	763	4954	0	281	2020-02-29_134906
112	5000	1039	29	0	4	0	47	3600	21.547594	3.5893717757523906	27.78128	13.956856	47.0	1757.0	20.678318	4.590926	35.634148	3.8084507	3932	3928	3928	0.44680852	20	103	332	672	763	4953	0	281	2020-02-29_134906
113	5000	1039	29	0	1	0	49	3601	21.791061	3.80540381235012	31.48301	13.956856	49.0	1757.0	20.678318	4.590926	35.634148	3.8084507	3932	3931	3931	0.5510204	20	103	332	672	763	4951	0	281	2020-02-29_134906
113	5000	1039	28	0	2	0	47	3601	21.767551	3.870661983796836	31.48301	13.956856	47.0	1757.0	20.678318	4.590926	35.634148	3.8084507	3933	3931	3931	0.5744681	20	103	332	672	763	4953	0	283	2020-02-29_134906
113	5000	1039	28	0	1	0	47	3602	21.908442	3.779335987765953	31.48301	13.956856	47.0	1757.0	20.678318	4.590926	35.634148	3.8084507	3933	3932	3932	0.5744681	20	103	332	672	763	4953	0	283	2020-02-29_134906
114	5000	1039	28	0	1	0	46	3603	22.048298	3.696087939335028	31.48301	13.956856	46.0	1757.0	20.678318	4.590926	35.634148	3.8084507	3933	3932	3932	0.5869565	20	103	332	672	763	4954	0	283	2020-02-29_134907
114	5000	1039	27	0	1	0	44	3606	22.008207	3.711677943193846	31.48301	13.956856	44.0	1757.0	20.678318	4.590926	35.634148	3.8084507	3934	3933	3933	0.5681818	20	103	332	672	763	4956	0	283	2020-02-29_134907
114	5000	1039	27	0	1	0	43	3607	22.00688	3.7555936420799245	31.48301	13.956856	43.0	1757.0	20.678318	4.590926	35.634148	3.8084507	3934	3933	3933	0.4883721	20	103	332	672	763	4957	0	283	2020-02-29_134907
115	5000	1039	27	0	1	0	42	3608	22.141106	3.6952521095422126	31.48301	13.956856	42.0	1757.0	20.678318	4.590926	35.634148	3.8084507	3934	3933	3933	0.47619048	20	103	332	672	763	4958	0	283	2020-02-29_134907
115	5000	1038	28	0	0	0	38	3613	22.103102	3.458436772894565	31.48301	13.956856	38.0	1757.0	20.678318	4.590926	35.634148	3.8084507	3934	3934	3934	0.5	20	103	332	672	763	4962	0	283	2020-02-29_134907
115	5000	1038	27	0	1	0	37	3614	22.099718	3.5060779386519427	31.48301	13.956856	37.0	1757.0	20.678318	4.590926	35.634148	3.8084507	3935	3934	3934	0.5135135	20	103	332	672	763	4963	0	283	2020-02-29_134907
116	5000	1038	25	0	3	0	34	3617	22.242233	3.60610152919057	31.48301	13.956856	34.0	1757.0	20.678318	4.590926	35.634148	3.8084507	3937	3934	3934	0.5294118	20	103	332	672	763	4966	0	283	2020-02-29_134907
116	5000	1037	24	0	5	0	32	3618	22.45324	3.4990576429129794	31.48301	13.956856	32.0	1757.0	20.678318	4.590926	35.634148	3.8084507	3939	3934	3934	0.5625	20	103	332	672	763	4968	0	284	2020-02-29_134908
116	5000	1037	24	0	4	0	32	3618	22.65591	3.7108029632273625	31.48301	13.956856	32.0	1757.0	20.678318	4.590926	35.634148	3.8084507	3939	3935	3935	0.5625	20	103	332	672	763	4968	0	285	2020-02-29_134908
117	5000	1037	24	0	2	0	32	3620	22.830719	3.6309675884896175	31.48301	13.956856	32.0	1757.0	20.678318	4.590926	35.634148	3.8084507	3939	3937	3937	0.65625	20	103	332	672	763	4968	0	285	2020-02-29_134908
117	5000	1037	24	0	0	0	33	3621	23.11881	3.4613846948493467	31.48301	17.243576	33.0	1757.0	20.678318	4.590926	35.634148	3.8084507	3939	3939	3939	0.6363636	20	103	332	672	763	4967	0	285	2020-02-29_134908
117	5000	1037	24	0	0	0	33	3621	23.11881	3.4613846948493467	31.48301	17.243576	33.0	1757.0	20.678318	4.590926	35.634148	3.8084507	3939	3939	3939	0.6363636	20	103	332	672	763	4967	0	285	2020-02-29_134908
118	5000	1035	26	0	0	0	32	3622	23.031822	3.4799278172866446	31.48301	17.243576	32.0	1757.0	20.678318	4.590926	35.634148	3.8084507	3939	3939	3939	0.625	20	103	332	672	763	4968	0	285	2020-02-29_134908
118	5000	1034	27	0	0	0	29	3625	22.876335	3.5455842883595103	31.48301	17.243576	29.0	1757.0	20.678318	4.590926	35.634148	3.8084507	3939	3939	3939	0.5862069	20	103	332	672	763	4971	0	285	2020-02-29_134908
118	5000	1034	27	0	0	0	29	3625	22.876335	3.5455842883595103	31.48301	17.243576	29.0	1757.0	20.678318	4.590926	35.634148	3.8084507	3939	3939	3939	0.5862069	20	103	332	672	763	4971	0	285	2020-02-29_134909
119	5000	1034	26	0	1	0	29	3625	22.876335	3.5455842883595103	31.48301	17.243576	29.0	1757.0	20.678318	4.590926	35.634148	3.8084507	3940	3939	3939	0.5862069	20	103	332	672	763	4971	0	285	2020-02-29_134909
119	5000	1034	25	0	2	0	28	3626	22.79521	3.583133174421806	31.48301	17.243576	28.0	1757.0	20.678318	4.590926	35.634148	3.8084507	3941	3939	3939	0.5714286	20	103	332	672	763	4972	0	285	2020-02-29_134909
119	5000	1034	25	0	2	0	28	3626	22.79521	3.583133174421806	31.48301	17.243576	28.0	1757.0	20.678318	4.590926	35.634148	3.8084507	3941	3939	3939	0.5714286	20	103	332	672	763	4972	0	285	2020-02-29_134909
120	5000	1034	25	0	1	0	28	3627	22.828474	3.556128710671248	31.48301	17.243576	28.0	1757.0	20.678318	4.590926	35.634148	3.8084507	3941	3940	3940	0.5714286	20	103	332	672	763	4972	0	285	2020-02-29_134909
120	5000	1034	23	0	2	0	28	3628	23.080872	3.4872159452531934	31.48301	17.243576	28.0	1757.0	20.678318	4.590926	35.634148	3.8084507	3943	3941	3941	0.60714287	20	103	332	672	763	4972	0	285	2020-02-29_134909
120	5000	1034	22	0	3	0	26	3630	23.076637	3.6184618952148138	31.48301	17.243576	26.0	1757.0	20.678318	4.590926	35.634148	3.8084507	3944	3941	3941	0.65384614	20	103	332	672	763	4974	0	285	2020-02-29_134909
121	5000	1034	22	0	3	0	26	3630	23.076637	3.6184618952148138	31.48301	17.243576	26.0	1757.0	20.678318	4.590926	35.634148	3.8084507	3944	3941	3941	0.65384614	20	103	332	672	763	4974	0	285	2020-02-29_134910
121	5000	1034	22	0	1	0	28	3630	22.964142	3.5513859098665046	31.48301	17.243576	28.0	1757.0	20.678318	4.590926	35.634148	3.8084507	3944	3943	3943	0.6785714	20	103	332	672	763	4972	0	285	2020-02-29_134910
121	5000	1034	22	0	0	0	28	3631	22.805302	3.6623472578988143	31.48301	17.243576	28.0	1757.0	20.678318	4.590926	35.634148	3.8084507	3944	3944	3944	0.71428573	20	103	332	672	763	4972	0	285	2020-02-29_134910
122	5000	1034	21	0	1	0	26	3632	23.070932	3.619776546894944	31.48301	17.856827	26.0	1757.0	20.678318	4.590926	35.634148	3.8084507	3945	3944	3944	0.7692308	20	103	332	672	763	4974	0	286	2020-02-29_134910
122	5000	1034	20	0	2	0	26	3632	23.070932	3.619776546894944	31.48301	17.856827	26.0	1757.0	20.678318	4.590926	35.634148	3.8084507	3946	3944	3944	0.7692308	20	103	332	672	763	4974	0	286	2020-02-29_134910
122	5000	1034	20	0	2	0	26	3632	23.070932	3.619776546894944	31.48301	17.856827	26.0	1757.0	20.678318	4.590926	35.634148	3.8084507	3946	3944	3944	0.7692308	20	103	332	672	763	4974	0	286	2020-02-29_134910
123	5000	1034	20	0	1	0	27	3632	23.15875	3.57869426080305	31.48301	17.856827	27.0	1757.0	20.678318	4.590926	35.634148	3.8084507	3946	3945	3945	0.7407407	20	103	332	672	763	4973	0	286	2020-02-29_134910
123	5000	1033	21	0	0	0	27	3633	22.755203	3.9540050868849193	31.48301	14.136009	27.0	1757.0	20.678318	4.590926	35.634148	3.8084507	3946	3946	3946	0.7407407	20	103	332	672	763	4973	0	286	2020-02-29_134911
123	5000	1033	21	0	0	0	26	3634	22.90348	3.9550162755580662	31.48301	14.136009	26.0	1757.0	20.678318	4.590926	35.634148	3.8084507	3946	3946	3946	0.7692308	20	103	332	672	763	4974	0	286	2020-02-29_134911
124	5000	1033	20	0	1	0	25	3635	22.907324	4.036521835647998	31.48301	14.136009	25.0	1757.0	20.678318	4.590926	35.634148	3.8084507	3947	3946	3946	0.76	20	103	332	672	763	4975	0	286	2020-02-29_134911
124	5000	1033	20	0	1	0	23	3637	23.146744	4.12222497248208	31.48301	14.136009	23.0	1757.0	20.678318	4.590926	35.634148	3.8084507	3947	3946	3946	0.82608694	20	103	332	672	763	4977	0	286	2020-02-29_134911
124	5000	1033	20	0	1	0	22	3638	23.092089	4.210693125808558	31.48301	14.136009	22.0	1757.0	20.678318	4.590926	35.634148	3.8084507	3947	3946	3946	0.8636364	20	103	332	672	763	4978	0	286	2020-02-29_134911
125	5000	1033	20	0	0	0	22	3639	22.525602	4.679648779707299	31.48301	13.064911	22.0	1757.0	20.678318	4.590926	35.634148	3.8084507	3947	3947	3947	0.90909094	20	103	332	672	763	4978	0	286	2020-02-29_134911
125	5000	1033	20	0	0	0	21	3640	22.516226	4.795001431366485	31.48301	13.064911	21.0	1757.0	20.678318	4.590926	35.634148	3.8084507	3947	3947	3947	0.95238096	20	103	332	672	763	4979	0	286	2020-02-29_134911
125	5000	1033	19	0	1	0	20	3641	22.449429	4.909533137173025	31.48301	13.064911	20.0	1757.0	20.678318	4.590926	35.634148	3.8084507	3948	3947	3947	1.0	20	103	332	672	763	4980	0	286	2020-02-29_134912
126	5000	1033	19	0	1	0	18	3643	22.278086	5.013062199673754	31.48301	13.064911	18.0	1757.0	20.678318	4.590926	35.634148	3.8084507	3948	3947	3947	0.9444444	20	103	332	672	763	4982	0	286	2020-02-29_134912
126	5000	1031	21	0	1	0	18	3643	22.278086	5.013062199673754	31.48301	13.064911	18.0	1757.0	20.678318	4.590926	35.634148	3.8084507	3948	3947	3947	0.9444444	20	103	332	672	763	4982	0	286	2020-02-29_134912
126	5000	1031	21	0	0	0	19	3643	22.048536	4.9735115316611465	31.48301	13.064911	19.0	1757.0	20.678318	4.590926	35.634148	3.8084507	3948	3948	3948	0.94736844	20	103	332	672	763	4981	0	286	2020-02-29_134912
127	5000	1031	21	0	0	0	19	3643	22.048536	4.9735115316611465	31.48301	13.064911	19.0	1757.0	20.678318	4.590926	35.634148	3.8084507	3948	3948	3948	0.94736844	20	103	332	672	763	4981	0	286	2020-02-29_134912
127	5000	1031	21	0	0	0	18	3644	22.265068	5.024700000215245	31.48301	13.064911	18.0	1757.0	20.678318	4.590926	35.634148	3.8084507	3948	3948	3948	1.0	20	103	332	672	763	4982	0	286	2020-02-29_134912
127	5000	1031	21	0	0	0	18	3644	22.265068	5.024700000215245	31.48301	13.064911	18.0	1757.0	20.678318	4.590926	35.634148	3.8084507	3948	3948	3948	1.0	20	103	332	672	763	4982	0	286	2020-02-29_134912
128	5000	1031	21	0	0	0	16	3646	21.240145	4.28848412788392	28.43795	13.064911	16.0	1757.0	20.678318	4.590926	35.634148	3.8084507	3948	3948	3948	0.875	20	103	332	672	763	4984	0	286	2020-02-29_134913
128	5000	1031	21	0	0	0	16	3646	21.240145	4.28848412788392	28.43795	13.064911	16.0	1757.0	20.678318	4.590926	35.634148	3.8084507	3948	3948	3948	0.875	20	103	332	672	763	4984	0	286	2020-02-29_134913
128	5000	1031	21	0	0	0	15	3647	21.0388	4.360022493356901	28.43795	13.064911	15.0	1757.0	20.678318	4.590926	35.634148	3.8084507	3948	3948	3948	0.93333334	20	103	332	672	763	4985	0	286	2020-02-29_134913
129	5000	1031	21	0	0	0	15	3647	21.0388	4.360022493356901	28.43795	13.064911	15.0	1757.0	20.678318	4.590926	35.634148	3.8084507	3948	3948	3948	0.93333334	20	103	332	672	763	4985	0	286	2020-02-29_134913
129	5000	1031	19	0	2	0	15	3647	21.0388	4.360022493356901	28.43795	13.064911	15.0	1757.0	20.678318	4.590926	35.634148	3.8084507	3950	3948	3948	0.93333334	20	103	332	672	763	4985	0	286	2020-02-29_134913
129	5000	1031	17	0	4	0	14	3648	20.731958	4.353292836871828	28.43795	13.064911	14.0	1757.0	20.678318	4.590926	35.634148	3.8084507	3952	3948	3948	0.9285714	20	103	332	672	763	4986	0	286	2020-02-29_134913
130	5000	1031	17	0	4	0	13	3649	20.953123	4.448434387141627	28.43795	13.064911	13.0	1757.0	20.678318	4.590926	35.634148	3.8084507	3952	3948	3948	0.9230769	20	103	332	672	763	4987	0	286	2020-02-29_134913
130	5000	1031	15	0	4	0	13	3651	21.156494	4.585495779674228	28.43795	13.064911	13.0	1757.0	20.678318	4.590926	35.634148	3.8084507	3954	3950	3950	0.84615386	20	103	332	672	763	4987	0	286	2020-02-29_134913
130	5000	1031	15	0	2	0	15	3651	20.589752	4.716195735179405	28.43795	13.064911	15.0	1757.0	20.678318	4.590926	35.634148	3.8084507	3954	3952	3952	0.93333334	20	103	332	672	763	4985	0	286	2020-02-29_134914
131	5000	1031	14	0	3	0	15	3651	20.589752	4.716195735179405	28.43795	13.064911	15.0	1757.0	20.678318	4.590926	35.634148	3.8084507	3955	3952	3952	0.93333334	20	103	332	672	763	4985	0	286	2020-02-29_134914
131	5000	1031	13	0	2	0	17	3651	20.701525	5.551137226885924	31.028076	12.051559	17.0	1757.0	20.678318	4.590926	35.634148	3.8084507	3956	3954	3954	0.88235295	20	103	332	672	763	4983	0	286	2020-02-29_134914
131	5000	1031	12	0	3	0	17	3651	20.701525	5.551137226885924	31.028076	12.051559	17.0	1757.0	20.678318	4.590926	35.634148	3.8084507	3957	3954	3954	0.88235295	20	103	332	672	763	4983	0	286	2020-02-29_134914
132	5000	1031	12	0	2	0	18	3651	20.698187	5.38541273145206	31.028076	12.051559	18.0	1757.0	20.678318	4.590926	35.634148	3.8084507	3957	3955	3955	0.8333333	20	103	332	672	763	4982	0	286	2020-02-29_134914
132	5000	1031	11	0	2	0	19	3651	20.96427	5.360654094412947	31.028076	12.051559	19.0	1757.0	20.678318	4.590926	35.634148	3.8084507	3958	3956	3956	0.84210527	20	103	332	672	763	4981	0	286	2020-02-29_134914
132	5000	1031	11	0	1	0	20	3651	21.383234	5.54389551223339	31.028076	12.051559	20.0	1757.0	20.678318	4.590926	35.634148	3.8084507	3958	3957	3957	0.8	20	103	332	672	763	4980	0	286	2020-02-29_134914
133	5000	1031	11	0	1	0	20	3651	21.383234	5.54389551223339	31.028076	12.051559	20.0	1757.0	20.678318	4.590926	35.634148	3.8084507	3958	3957	3957	0.8	20	103	332	672	763	4980	0	286	2020-02-29_134915
133	5000	1031	9	0	2	0	19	3652	21.584356	5.691859659894949	31.028076	12.051559	19.0	1757.0	20.678318	4.590926	35.634148	3.8084507	3960	3958	3958	0.7368421	20	103	332	672	763	4981	0	287	2020-02-29_134915
133	5000	1031	9	0	2	0	19	3652	21.584356	5.691859659894949	31.028076	12.051559	19.0	1757.0	20.678318	4.590926	35.634148	3.8084507	3960	3958	3958	0.7368421	20	103	332	672	763	4981	0	287	2020-02-29_134915
134	5000	1031	9	0	2	0	19	3652	21.584356	5.691859659894949	31.028076	12.051559	19.0	1757.0	20.678318	4.590926	35.634148	3.8084507	3960	3958	3958	0.7368421	20	103	332	672	763	4981	0	287	2020-02-29_134915
134	5000	1031	9	0	0	0	21	3652	21.212963	5.592681441725262	31.028076	12.051559	21.0	1757.0	20.678318	4.590926	35.634148	3.8084507	3960	3960	3960	0.71428573	20	103	332	672	763	4979	0	287	2020-02-29_134915
134	5000	1030	9	0	1	0	20	3653	21.094875	5.7110457090466635	31.028076	12.051559	20.0	1757.0	20.678318	4.590926	35.634148	3.8084507	3961	3960	3960	0.65	20	103	332	672	763	4980	0	287	2020-02-29_134915
135	5000	1030	6	0	4	0	19	3654	20.995007	5.84957187748833	31.028076	12.051559	19.0	1757.0	20.678318	4.590926	35.634148	3.8084507	3964	3960	3960	0.5263158	20	103	332	672	763	4981	0	287	2020-02-29_134915
135	5000	1030	6	0	4	0	18	3655	20.741339	5.910648060749927	31.028076	12.051559	18.0	1757.0	20.678318	4.590926	35.634148	3.8084507	3964	3960	3960	0.5	20	103	332	672	763	4982	0	287	2020-02-29_134915
135	5000	1029	7	0	3	0	18	3656	20.955132	5.970056840124423	31.028076	12.051559	18.0	1757.0	20.678318	4.590926	35.634148	3.8084507	3964	3961	3961	0.5	20	103	332	672	763	4982	0	287	2020-02-29_134916
136	5000	1029	7	0	0	0	21	3656	20.826239	6.354777255712946	31.028076	8.515648	21.0	1757.0	20.678318	4.590926	35.634148	3.8084507	3964	3964	3964	0.52380955	20	103	332	672	763	4979	0	287	2020-02-29_134916
136	5000	1029	6	0	1	0	21	3656	20.826239	6.354777255712946	31.028076	8.515648	21.0	1757.0	20.678318	4.590926	35.634148	3.8084507	3965	3964	3964	0.52380955	20	103	332	672	763	4979	0	287	2020-02-29_134916
136	5000	1029	6	0	1	0	21	3656	20.826239	6.354777255712946	31.028076	8.515648	21.0	1757.0	20.678318	4.590926	35.634148	3.8084507	3965	3964	3964	0.52380955	20	103	332	672	763	4979	0	287	2020-02-29_134916
137	5000	1029	6	0	1	0	21	3656	20.826239	6.354777255712946	31.028076	8.515648	21.0	1757.0	20.678318	4.590926	35.634148	3.8084507	3965	3964	3964	0.52380955	20	103	332	672	763	4979	0	287	2020-02-29_134916
137	5000	1029	6	0	0	0	22	3656	20.822832	6.201647988612237	31.028076	8.515648	22.0	1757.0	20.678318	4.590926	35.634148	3.8084507	3965	3965	3965	0.5	20	103	332	672	763	4978	0	287	2020-02-29_134916
137	5000	1029	5	0	1	0	22	3656	20.822832	6.201647988612237	31.028076	8.515648	22.0	1757.0	20.678318	4.590926	35.634148	3.8084507	3966	3965	3965	0.5	20	103	332	672	763	4978	0	287	2020-02-29_134916
138	5000	1029	5	0	1	0	21	3657	21.192257	6.101712233578087	31.028076	8.515648	21.0	1757.0	20.678318	4.590926	35.634148	3.8084507	3966	3965	3965	0.47619048	20	103	332	672	763	4979	0	287	2020-02-29_134917
138	5000	1029	5	0	1	0	21	3657	21.192257	6.101712233578087	31.028076	8.515648	21.0	1757.0	20.678318	4.590926	35.634148	3.8084507	3966	3965	3965	0.47619048	20	103	332	672	763	4979	0	287	2020-02-29_134917
138	5000	1029	5	0	0	0	21	3658	21.695179	6.3780761477642836	31.028076	8.515648	21.0	1757.0	20.678318	4.590926	35.634148	3.8084507	3966	3966	3966	0.47619048	20	103	332	672	763	4979	0	287	2020-02-29_134917
139	5000	1029	5	0	0	0	21	3658	21.695179	6.3780761477642836	31.028076	8.515648	21.0	1757.0	20.678318	4.590926	35.634148	3.8084507	3966	3966	3966	0.47619048	20	103	332	672	763	4979	0	287	2020-02-29_134917
139	5000	1029	5	0	0	0	21	3658	21.695179	6.3780761477642836	31.028076	8.515648	21.0	1757.0	20.678318	4.590926	35.634148	3.8084507	3966	3966	3966	0.47619048	20	103	332	672	763	4979	0	287	2020-02-29_134917
139	5000	1029	5	0	0	0	20	3659	22.07314	6.297865115337603	31.028076	8.515648	20.0	1757.0	20.678318	4.590926	35.634148	3.8084507	3966	3966	3966	0.5	20	103	332	672	763	4980	0	287	2020-02-29_134917
140	5000	1029	5	0	0	0	19	3660	21.895828	6.41894880393656	31.028076	8.515648	19.0	1757.0	20.678318	4.590926	35.634148	3.8084507	3966	3966	3966	0.5263158	20	103	332	672	763	4981	0	287	2020-02-29_134917
140	5000	1029	5	0	0	0	19	3660	21.895828	6.41894880393656	31.028076	8.515648	19.0	1757.0	20.678318	4.590926	35.634148	3.8084507	3966	3966	3966	0.5263158	20	103	332	672	763	4981	0	287	2020-02-29_134917
140	5000	1029	5	0	0	0	19	3660	21.895828	6.41894880393656	31.028076	8.515648	19.0	1757.0	20.678318	4.590926	35.634148	3.8084507	3966	3966	3966	0.5263158	20	103	332	672	763	4981	0	287	2020-02-29_134918
141	5000	1029	5	0	0	0	19	3660	21.895828	6.41894880393656	31.028076	8.515648	19.0	1757.0	20.678318	4.590926	35.634148	3.8084507	3966	3966	3966	0.5263158	20	103	332	672	763	4981	0	287	2020-02-29_134918
141	5000	1029	5	0	0	0	18	3661	22.380013	6.237817105659025	31.028076	8.515648	18.0	1757.0	20.678318	4.590926	35.634148	3.8084507	3966	3966	3966	0.5	20	103	332	672	763	4982	0	287	2020-02-29_134918
141	5000	1029	4	0	1	0	18	3661	22.380013	6.237817105659025	31.028076	8.515648	18.0	1757.0	20.678318	4.590926	35.634148	3.8084507	3967	3966	3966	0.5	20	103	332	672	763	4982	0	287	2020-02-29_134918
142	5000	1029	4	0	1	0	17	3662	22.987566	5.85514756353097	31.028076	8.515648	17.0	1757.0	20.678318	4.590926	35.634148	3.8084507	3967	3966	3966	0.5294118	20	103	332	672	763	4983	0	287	2020-02-29_134918
142	5000	1029	4	0	1	0	16	3663	23.3045	5.894643854540748	31.028076	8.515648	16.0	1757.0	20.678318	4.590926	35.634148	3.8084507	3967	3966	3966	0.5	20	103	332	672	763	4984	0	287	2020-02-29_134918
142	5000	1029	4	0	0	0	17	3663	23.314741	5.707620432347955	31.028076	8.515648	17.0	1757.0	20.678318	4.590926	35.634148	3.8084507	3967	3967	3967	0.47058824	20	103	332	672	763	4983	0	287	2020-02-29_134918
143	5000	1029	4	0	0	0	17	3663	23.314741	5.707620432347955	31.028076	8.515648	17.0	1757.0	20.678318	4.590926	35.634148	3.8084507	3967	3967	3967	0.47058824	20	103	332	672	763	4983	0	287	2020-02-29_134918
143	5000	1029	4	0	0	0	17	3663	23.314741	5.707620432347955	31.028076	8.515648	17.0	1757.0	20.678318	4.590926	35.634148	3.8084507	3967	3967	3967	0.47058824	20	103	332	672	763	4983	0	287	2020-02-29_134919
143	5000	1029	3	0	1	0	17	3663	23.314741	5.707620432347955	31.028076	8.515648	17.0	1757.0	20.678318	4.590926	35.634148	3.8084507	3968	3967	3967	0.47058824	20	103	332	672	763	4983	0	287	2020-02-29_134919
144	5000	1029	3	0	1	0	17	3663	23.314741	5.707620432347955	31.028076	8.515648	17.0	1757.0	20.678318	4.590926	35.634148	3.8084507	3968	3967	3967	0.47058824	20	103	332	672	763	4983	0	287	2020-02-29_134919
144	5000	1029	3	0	1	0	15	3665	23.091713	5.836692424189392	31.028076	8.515648	15.0	1757.0	20.678318	4.590926	35.634148	3.8084507	3968	3967	3967	0.4	20	103	332	672	763	4985	0	287	2020-02-29_134919
144	5000	1029	3	0	0	0	16	3665	22.914417	5.683202104740784	31.028076	8.515648	16.0	1757.0	20.678318	4.590926	35.634148	3.8084507	3968	3968	3968	0.375	20	103	332	672	763	4984	0	287	2020-02-29_134919
145	5000	1029	3	0	0	0	15	3666	23.058754	5.852238818455072	31.028076	8.515648	15.0	1757.0	20.678318	4.590926	35.634148	3.8084507	3968	3968	3968	0.33333334	20	103	332	672	763	4985	0	287	2020-02-29_134919
145	5000	1029	3	0	0	0	15	3666	23.058754	5.852238818455072	31.028076	8.515648	15.0	1757.0	20.678318	4.590926	35.634148	3.8084507	3968	3968	3968	0.33333334	20	103	332	672	763	4985	0	287	2020-02-29_134919
145	5000	1029	3	0	0	0	14	3666	22.563662	5.737913282215802	31.028076	8.515648	14.0	1757.0	20.678318	4.590926	35.634148	3.8084507	3968	3968	3968	0.35714287	20	103	332	672	763	4986	0	288	2020-02-29_134920
146	5000	1029	3	0	0	0	14	3666	22.563662	5.737913282215802	31.028076	8.515648	14.0	1757.0	20.678318	4.590926	35.634148	3.8084507	3968	3968	3968	0.35714287	20	103	332	672	763	4986	0	288	2020-02-29_134920
146	5000	1029	3	0	0	0	14	3666	22.563662	5.737913282215802	31.028076	8.515648	14.0	1757.0	20.678318	4.590926	35.634148	3.8084507	3968	3968	3968	0.35714287	20	103	332	672	763	4986	0	288	2020-02-29_134920
146	5000	1029	2	0	1	0	13	3667	21.912554	5.407170211886934	29.107376	8.515648	13.0	1757.0	20.678318	4.590926	35.634148	3.8084507	3969	3968	3968	0.30769232	20	103	332	672	763	4987	0	288	2020-02-29_134920
147	5000	1029	2	0	1	0	13	3667	21.912554	5.407170211886934	29.107376	8.515648	13.0	1757.0	20.678318	4.590926	35.634148	3.8084507	3969	3968	3968	0.30769232	20	103	332	672	763	4987	0	288	2020-02-29_134920
147	5000	1029	2	0	1	0	12	3668	21.653906	5.562975230972196	29.107376	8.515648	12.0	1757.0	20.678318	4.590926	35.634148	3.8084507	3969	3968	3968	0.33333334	20	103	332	672	763	4988	0	288	2020-02-29_134920
147	5000	1029	2	0	0	0	13	3668	21.545113	5.340568085931379	29.107376	8.515648	13.0	1757.0	20.678318	4.590926	35.634148	3.8084507	3969	3969	3969	0.30769232	20	103	332	672	763	4987	0	288	2020-02-29_134920
148	5000	1029	2	0	0	0	12	3669	22.094215	5.180591993342967	29.107376	8.515648	12.0	1757.0	20.678318	4.590926	35.634148	3.8084507	3969	3969	3969	0.33333334	20	103	332	672	763	4988	0	288	2020-02-29_134920
148	5000	1029	2	0	0	0	11	3670	22.226288	5.4122212679587225	29.107376	8.515648	11.0	1757.0	20.678318	4.590926	35.634148	3.8084507	3969	3969	3969	0.36363637	20	103	332	672	763	4989	0	288	2020-02-29_134921
148	5000	1029	2	0	0	0	9	3672	22.035759	5.882874750666654	29.107376	8.515648	9.0	1757.0	20.678318	4.590926	35.634148	3.8084507	3969	3969	3969	0.22222222	20	103	332	672	763	4991	0	288	2020-02-29_134921
149	5000	1029	2	0	0	0	8	3673	21.566921	6.106666998939561	29.107376	8.515648	8.0	1757.0	20.678318	4.590926	35.634148	3.8084507	3969	3969	3969	0.125	20	103	332	672	763	4992	0	288	2020-02-29_134921
149	5000	1029	2	0	0	0	7	3674	20.489716	5.716330094434292	25.856522	8.515648	7.0	1757.0	20.678318	4.590926	35.634148	3.8084507	3969	3969	3969	0.14285715	20	103	332	672	763	4993	0	288	2020-02-29_134921
149	5000	1029	2	0	0	0	7	3674	20.489716	5.716330094434292	25.856522	8.515648	7.0	1757.0	20.678318	4.590926	35.634148	3.8084507	3969	3969	3969	0.14285715	20	103	332	672	763	4993	0	288	2020-02-29_134921
150	5000	1029	2	0	0	0	6	3675	19.595247	5.70009718694987	24.331367	8.515648	6.0	1757.0	20.678318	4.590926	35.634148	3.8084507	3969	3969	3969	0.16666667	20	103	332	672	763	4994	0	288	2020-02-29_134921
150	5000	1029	2	0	0	0	6	3675	19.595247	5.70009718694987	24.331367	8.515648	6.0	1757.0	20.678318	4.590926	35.634148	3.8084507	3969	3969	3969	0.16666667	20	103	332	672	763	4994	0	288	2020-02-29_134921
150	5000	1029	2	0	0	0	6	3675	19.595247	5.70009718694987	24.331367	8.515648	6.0	1757.0	20.678318	4.590926	35.634148	3.8084507	3969	3969	3969	0.16666667	20	103	332	672	763	4994	0	288	2020-02-29_134921
151	5000	1029	2	0	0	0	6	3675	19.595247	5.70009718694987	24.331367	8.515648	6.0	1757.0	20.678318	4.590926	35.634148	3.8084507	3969	3969	3969	0.16666667	20	103	332	672	763	4994	0	288	2020-02-29_134922
151	5000	1029	2	0	0	0	6	3675	19.595247	5.70009718694987	24.331367	8.515648	6.0	1757.0	20.678318	4.590926	35.634148	3.8084507	3969	3969	3969	0.16666667	20	103	332	672	763	4994	0	288	2020-02-29_134922
151	5000	1029	2	0	0	0	4	3677	22.076128	2.14028248517889	24.331367	20.239586	4.0	1757.0	20.678318	4.590926	35.634148	3.8084507	3969	3969	3969	0.0	20	103	332	672	763	4996	0	288	2020-02-29_134922
152	5000	1029	2	0	0	0	4	3677	22.076128	2.14028248517889	24.331367	20.239586	4.0	1757.0	20.678318	4.590926	35.634148	3.8084507	3969	3969	3969	0.0	20	103	332	672	763	4996	0	288	2020-02-29_134922
152	5000	1029	2	0	0	0	4	3677	22.076128	2.14028248517889	24.331367	20.239586	4.0	1757.0	20.678318	4.590926	35.634148	3.8084507	3969	3969	3969	0.0	20	103	332	672	763	4996	0	288	2020-02-29_134922
152	5000	1029	2	0	0	0	4	3677	22.076128	2.14028248517889	24.331367	20.239586	4.0	1757.0	20.678318	4.590926	35.634148	3.8084507	3969	3969	3969	0.0	20	103	332	672	763	4996	0	288	2020-02-29_134922
153	5000	1029	2	0	0	0	3	3678	21.32438	1.865603617125484	23.478577	20.239586	3.0	1757.0	20.678318	4.590926	35.634148	3.8084507	3969	3969	3969	0.0	20	103	332	672	763	4997	0	288	2020-02-29_134922
153	5000	1029	2	0	0	0	3	3678	21.32438	1.865603617125484	23.478577	20.239586	3.0	1757.0	20.678318	4.590926	35.634148	3.8084507	3969	3969	3969	0.0	20	103	332	672	763	4997	0	288	2020-02-29_134922
153	5000	1029	1	0	1	0	3	3678	21.32438	1.865603617125484	23.478577	20.239586	3.0	1757.0	20.678318	4.590926	35.634148	3.8084507	3970	3969	3969	0.0	20	103	332	672	763	4997	0	288	2020-02-29_134923
154	5000	1029	1	0	1	0	3	3678	21.32438	1.865603617125484	23.478577	20.239586	3.0	1757.0	20.678318	4.590926	35.634148	3.8084507	3970	3969	3969	0.0	20	103	332	672	763	4997	0	288	2020-02-29_134923
154	5000	1029	1	0	1	0	3	3678	21.32438	1.865603617125484	23.478577	20.239586	3.0	1757.0	20.678318	4.590926	35.634148	3.8084507	3970	3969	3969	0.0	20	103	332	672	763	4997	0	288	2020-02-29_134923
154	5000	1029	1	0	0	0	4	3678	20.692032	1.979843913871512	23.478577	18.794983	4.0	1757.0	20.678318	4.590926	35.634148	3.8084507	3970	3970	3970	0.0	20	103	332	672	763	4996	0	288	2020-02-29_134923
155	5000	1029	1	0	0	0	4	3678	20.692032	1.979843913871512	23.478577	18.794983	4.0	1757.0	20.678318	4.590926	35.634148	3.8084507	3970	3970	3970	0.0	20	103	332	672	763	4996	0	288	2020-02-29_134923
155	5000	1029	1	0	0	0	4	3678	20.692032	1.979843913871512	23.478577	18.794983	4.0	1757.0	20.678318	4.590926	35.634148	3.8084507	3970	3970	3970	0.0	20	103	332	672	763	4996	0	288	2020-02-29_134923
155	5000	1029	1	0	0	0	4	3678	20.692032	1.979843913871512	23.478577	18.794983	4.0	1757.0	20.678318	4.590926	35.634148	3.8084507	3970	3970	3970	0.0	20	103	332	672	763	4996	0	288	2020-02-29_134923
156	5000	1029	1	0	0	0	4	3678	20.692032	1.979843913871512	23.478577	18.794983	4.0	1757.0	20.678318	4.590926	35.634148	3.8084507	3970	3970	3970	0.0	20	103	332	672	763	4996	0	288	2020-02-29_134923
156	5000	1029	1	0	0	0	4	3678	20.692032	1.979843913871512	23.478577	18.794983	4.0	1757.0	20.678318	4.590926	35.634148	3.8084507	3970	3970	3970	0.0	20	103	332	672	763	4996	0	288	2020-02-29_134924
156	5000	1029	1	0	0	0	4	3678	20.692032	1.979843913871512	23.478577	18.794983	4.0	1757.0	20.678318	4.590926	35.634148	3.8084507	3970	3970	3970	0.0	20	103	332	672	763	4996	0	288	2020-02-29_134924
157	5000	1029	0	0	1	0	4	3678	20.692032	1.979843913871512	23.478577	18.794983	4.0	1757.0	20.678318	4.590926	35.634148	3.8084507	3971	3970	3970	0.0	20	103	332	672	763	4996	0	288	2020-02-29_134924
157	5000	1029	0	0	1	0	4	3678	20.692032	1.979843913871512	23.478577	18.794983	4.0	1757.0	20.678318	4.590926	35.634148	3.8084507	3971	3970	3970	0.0	20	103	332	672	763	4996	0	288	2020-02-29_134924
157	5000	1029	0	0	1	0	4	3678	20.692032	1.979843913871512	23.478577	18.794983	4.0	1757.0	20.678318	4.590926	35.634148	3.8084507	3971	3970	3970	0.0	20	103	332	672	763	4996	0	288	2020-02-29_134924
158	5000	1029	0	0	0	0	5	3678	20.820145	1.7383616225274503	23.478577	18.794983	5.0	1757.0	20.678318	4.590926	35.634148	3.8084507	3971	3971	3971	0.0	20	103	332	672	763	4995	0	288	2020-02-29_134924
158	5000	1029	0	0	0	0	5	3678	20.820145	1.7383616225274503	23.478577	18.794983	5.0	1757.0	20.678318	4.590926	35.634148	3.8084507	3971	3971	3971	0.0	20	103	332	672	763	4995	0	288	2020-02-29_134924
158	5000	1029	0	0	0	0	5	3678	20.820145	1.7383616225274503	23.478577	18.794983	5.0	1757.0	20.678318	4.590926	35.634148	3.8084507	3971	3971	3971	0.0	20	103	332	672	763	4995	0	288	2020-02-29_134924
159	5000	1029	0	0	0	0	4	3679	20.155537	1.0413978547704383	21.332596	18.794983	4.0	1757.0	20.678318	4.590926	35.634148	3.8084507	3971	3971	3971	0.0	20	103	332	672	763	4996	0	288	2020-02-29_134925
159	5000	1029	0	0	0	0	4	3679	20.155537	1.0413978547704383	21.332596	18.794983	4.0	1757.0	20.678318	4.590926	35.634148	3.8084507	3971	3971	3971	0.0	20	103	332	672	763	4996	0	288	2020-02-29_134925
159	5000	1029	0	0	0	0	4	3679	20.155537	1.0413978547704383	21.332596	18.794983	4.0	1757.0	20.678318	4.590926	35.634148	3.8084507	3971	3971	3971	0.0	20	103	332	672	763	4996	0	288	2020-02-29_134925
160	5000	1029	0	0	0	0	4	3679	20.155537	1.0413978547704383	21.332596	18.794983	4.0	1757.0	20.678318	4.590926	35.634148	3.8084507	3971	3971	3971	0.0	20	103	332	672	763	4996	0	288	2020-02-29_134925
160	5000	1029	0	0	0	0	4	3679	20.155537	1.0413978547704383	21.332596	18.794983	4.0	1757.0	20.678318	4.590926	35.634148	3.8084507	3971	3971	3971	0.0	20	103	332	672	763	4996	0	288	2020-02-29_134925
160	5000	1029	0	0	0	0	4	3679	20.155537	1.0413978547704383	21.332596	18.794983	4.0	1757.0	20.678318	4.590926	35.634148	3.8084507	3971	3971	3971	0.0	20	103	332	672	763	4996	0	288	2020-02-29_134925
161	5000	1029	0	0	0	0	4	3679	20.155537	1.0413978547704383	21.332596	18.794983	4.0	1757.0	20.678318	4.590926	35.634148	3.8084507	3971	3971	3971	0.0	20	103	332	672	763	4996	0	288	2020-02-29_134925
161	5000	1029	0	0	0	0	3	3680	20.122389	1.272859453870759	21.332596	18.794983	3.0	1757.0	20.678318	4.590926	35.634148	3.8084507	3971	3971	3971	0.0	20	103	332	672	763	4997	0	288	2020-02-29_134926
161	5000	1029	0	0	0	0	3	3680	20.122389	1.272859453870759	21.332596	18.794983	3.0	1757.0	20.678318	4.590926	35.634148	3.8084507	3971	3971	3971	0.0	20	103	332	672	763	4997	0	288	2020-02-29_134926
162	5000	1029	0	0	0	0	2	3681	20.06379	1.7943633064465654	21.332596	18.794983	2.0	1757.0	20.678318	4.590926	35.634148	3.8084507	3971	3971	3971	0.0	20	103	332	672	763	4998	0	288	2020-02-29_134926
162	5000	1029	0	0	0	0	2	3681	20.06379	1.7943633064465654	21.332596	18.794983	2.0	1757.0	20.678318	4.590926	35.634148	3.8084507	3971	3971	3971	0.0	20	103	332	672	763	4998	0	288	2020-02-29_134926
162	5000	1029	0	0	0	0	2	3681	20.06379	1.7943633064465654	21.332596	18.794983	2.0	1757.0	20.678318	4.590926	35.634148	3.8084507	3971	3971	3971	0.0	20	103	332	672	763	4998	0	288	2020-02-29_134926
163	5000	1029	0	0	0	0	2	3681	20.06379	1.7943633064465654	21.332596	18.794983	2.0	1757.0	20.678318	4.590926	35.634148	3.8084507	3971	3971	3971	0.0	20	103	332	672	763	4998	0	288	2020-02-29_134926
163	5000	1029	0	0	0	0	2	3681	20.06379	1.7943633064465654	21.332596	18.794983	2.0	1757.0	20.678318	4.590926	35.634148	3.8084507	3971	3971	3971	0.0	20	103	332	672	763	4998	0	288	2020-02-29_134926
163	5000	1029	0	0	0	0	2	3681	20.06379	1.7943633064465654	21.332596	18.794983	2.0	1757.0	20.678318	4.590926	35.634148	3.8084507	3971	3971	3971	0.0	20	103	332	672	763	4998	0	288	2020-02-29_134926
164	5000	1029	0	0	0	0	2	3681	20.06379	1.7943633064465654	21.332596	18.794983	2.0	1757.0	20.678318	4.590926	35.634148	3.8084507	3971	3971	3971	0.0	20	103	332	672	763	4998	0	288	2020-02-29_134927
164	5000	1029	0	0	0	0	2	3681	20.06379	1.7943633064465654	21.332596	18.794983	2.0	1757.0	20.678318	4.590926	35.634148	3.8084507	3971	3971	3971	0.0	20	103	332	672	763	4998	0	288	2020-02-29_134927
164	5000	1029	0	0	0	0	2	3681	20.06379	1.7943633064465654	21.332596	18.794983	2.0	1757.0	20.678318	4.590926	35.634148	3.8084507	3971	3971	3971	0.0	20	103	332	672	763	4998	0	288	2020-02-29_134927
165	5000	1029	0	0	0	0	2	3681	20.06379	1.7943633064465654	21.332596	18.794983	2.0	1757.0	20.678318	4.590926	35.634148	3.8084507	3971	3971	3971	0.0	20	103	332	672	763	4998	0	288	2020-02-29_134927
165	5000	1029	0	0	0	0	2	3681	20.06379	1.7943633064465654	21.332596	18.794983	2.0	1757.0	20.678318	4.590926	35.634148	3.8084507	3971	3971	3971	0.0	20	103	332	672	763	4998	0	288	2020-02-29_134927
165	5000	1029	0	0	0	0	2	3681	20.06379	1.7943633064465654	21.332596	18.794983	2.0	1757.0	20.678318	4.590926	35.634148	3.8084507	3971	3971	3971	0.0	20	103	332	672	763	4998	0	288	2020-02-29_134927
166	5000	1029	0	0	0	0	2	3681	20.06379	1.7943633064465654	21.332596	18.794983	2.0	1757.0	20.678318	4.590926	35.634148	3.8084507	3971	3971	3971	0.0	20	103	332	672	763	4998	0	288	2020-02-29_134927
166	5000	1029	0	0	0	0	2	3681	20.06379	1.7943633064465654	21.332596	18.794983	2.0	1757.0	20.678318	4.590926	35.634148	3.8084507	3971	3971	3971	0.0	20	103	332	672	763	4998	0	288	2020-02-29_134928
166	5000	1029	0	0	0	0	2	3681	20.06379	1.7943633064465654	21.332596	18.794983	2.0	1757.0	20.678318	4.590926	35.634148	3.8084507	3971	3971	3971	0.0	20	103	332	672	763	4998	0	288	2020-02-29_134928
167	5000	1029	0	0	0	0	2	3681	20.06379	1.7943633064465654	21.332596	18.794983	2.0	1757.0	20.678318	4.590926	35.634148	3.8084507	3971	3971	3971	0.0	20	103	332	672	763	4998	0	288	2020-02-29_134928
167	5000	1029	0	0	0	0	2	3681	20.06379	1.7943633064465654	21.332596	18.794983	2.0	1757.0	20.678318	4.590926	35.634148	3.8084507	3971	3971	3971	0.0	20	103	332	672	763	4998	0	288	2020-02-29_134928
167	5000	1029	0	0	0	0	2	3681	20.06379	1.7943633064465654	21.332596	18.794983	2.0	1757.0	20.678318	4.590926	35.634148	3.8084507	3971	3971	3971	0.0	20	103	332	672	763	4998	0	288	2020-02-29_134928
168	5000	1029	0	0	0	0	2	3681	20.06379	1.7943633064465654	21.332596	18.794983	2.0	1757.0	20.678318	4.590926	35.634148	3.8084507	3971	3971	3971	0.0	20	103	332	672	763	4998	0	288	2020-02-29_134928
168	5000	1029	0	0	0	0	1	3682	21.332596	NaN	21.332596	21.332596	1.0	1757.0	20.678318	4.590926	35.634148	3.8084507	3971	3971	3971	0.0	20	103	332	672	763	4999	0	288	2020-02-29_134928
168	5000	1029	0	0	0	0	1	3682	21.332596	NaN	21.332596	21.332596	1.0	1757.0	20.678318	4.590926	35.634148	3.8084507	3971	3971	3971	0.0	20	103	332	672	763	4999	0	288	2020-02-29_134928
169	5000	1029	0	0	0	0	1	3682	21.332596	NaN	21.332596	21.332596	1.0	1757.0	20.678318	4.590926	35.634148	3.8084507	3971	3971	3971	0.0	20	103	332	672	763	4999	0	288	2020-02-29_134929
169	5000	1029	0	0	0	0	1	3682	21.332596	NaN	21.332596	21.332596	1.0	1757.0	20.678318	4.590926	35.634148	3.8084507	3971	3971	3971	0.0	20	103	332	672	763	4999	0	288	2020-02-29_134929
169	5000	1029	0	0	0	0	1	3682	21.332596	NaN	21.332596	21.332596	1.0	1757.0	20.678318	4.590926	35.634148	3.8084507	3971	3971	3971	0.0	20	103	332	672	763	4999	0	288	2020-02-29_134929
170	5000	1029	0	0	0	0	1	3682	21.332596	NaN	21.332596	21.332596	1.0	1757.0	20.678318	4.590926	35.634148	3.8084507	3971	3971	3971	0.0	20	103	332	672	763	4999	0	288	2020-02-29_134929
170	5000	1029	0	0	0	0	1	3682	21.332596	NaN	21.332596	21.332596	1.0	1757.0	20.678318	4.590926	35.634148	3.8084507	3971	3971	3971	0.0	20	103	332	672	763	4999	0	288	2020-02-29_134929
170	5000	1029	0	0	0	0	1	3682	21.332596	NaN	21.332596	21.332596	1.0	1757.0	20.678318	4.590926	35.634148	3.8084507	3971	3971	3971	0.0	20	103	332	672	763	4999	0	288	2020-02-29_134929
171	5000	1029	0	0	0	0	1	3682	21.332596	NaN	21.332596	21.332596	1.0	1757.0	20.678318	4.590926	35.634148	3.8084507	3971	3971	3971	0.0	20	103	332	672	763	4999	0	288	2020-02-29_134929
171	5000	1029	0	0	0	0	1	3682	21.332596	NaN	21.332596	21.332596	1.0	1757.0	20.678318	4.590926	35.634148	3.8084507	3971	3971	3971	0.0	20	103	332	672	763	4999	0	288	2020-02-29_134929
171	5000	1029	0	0	0	0	1	3682	21.332596	NaN	21.332596	21.332596	1.0	1757.0	20.678318	4.590926	35.634148	3.8084507	3971	3971	3971	0.0	20	103	332	672	763	4999	0	288	2020-02-29_134930
172	5000	1029	0	0	0	0	1	3682	21.332596	NaN	21.332596	21.332596	1.0	1757.0	20.678318	4.590926	35.634148	3.8084507	3971	3971	3971	0.0	20	103	332	672	763	4999	0	288	2020-02-29_134930
172	5000	1029	0	0	0	0	1	3682	21.332596	NaN	21.332596	21.332596	1.0	1757.0	20.678318	4.590926	35.634148	3.8084507	3971	3971	3971	0.0	20	103	332	672	763	4999	0	288	2020-02-29_134930
172	5000	1029	0	0	0	0	1	3682	21.332596	NaN	21.332596	21.332596	1.0	1757.0	20.678318	4.590926	35.634148	3.8084507	3971	3971	3971	0.0	20	103	332	672	763	4999	0	288	2020-02-29_134930
173	5000	1029	0	0	0	0	1	3682	21.332596	NaN	21.332596	21.332596	1.0	1757.0	20.678318	4.590926	35.634148	3.8084507	3971	3971	3971	0.0	20	103	332	672	763	4999	0	288	2020-02-29_134930
173	5000	1029	0	0	0	0	0	3683	NaN	-0.0	9999.0	9999.0	0.0	1757.0	20.678318	4.590926	35.634148	3.8084507	3971	3971	3971	0.0	20	103	332	672	763	5000	0	288	2020-02-29_134930
173	5000	1029	0	0	0	0	0	3683	NaN	-0.0	9999.0	9999.0	0.0	1757.0	20.678318	4.590926	35.634148	3.8084507	3971	3971	3971	0.0	20	103	332	672	763	5000	0	288	2020-02-29_134930
174	5000	1029	0	0	0	0	0	3683	NaN	-0.0	9999.0	9999.0	0.0	1757.0	20.678318	4.590926	35.634148	3.8084507	3971	3971	3971	0.0	20	103	332	672	763	5000	0	288	2020-02-29_134930
174	5000	1029	0	0	0	0	0	3683	NaN	-0.0	9999.0	9999.0	0.0	1757.0	20.678318	4.590926	35.634148	3.8084507	3971	3971	3971	0.0	20	103	332	672	763	5000	0	288	2020-02-29_134931
174	5000	1029	0	0	0	0	0	3683	NaN	-0.0	9999.0	9999.0	0.0	1757.0	20.678318	4.590926	35.634148	3.8084507	3971	3971	3971	0.0	20	103	332	672	763	5000	0	288	2020-02-29_134931
175	5000	1029	0	0	0	0	0	3683	NaN	-0.0	9999.0	9999.0	0.0	1757.0	20.678318	4.590926	35.634148	3.8084507	3971	3971	3971	0.0	20	103	332	672	763	5000	0	288	2020-02-29_134931
175	5000	1029	0	0	0	0	0	3683	NaN	-0.0	9999.0	9999.0	0.0	1757.0	20.678318	4.590926	35.634148	3.8084507	3971	3971	3971	0.0	20	103	332	672	763	5000	0	288	2020-02-29_134931
175	5000	1029	0	0	0	0	0	3683	NaN	-0.0	9999.0	9999.0	0.0	1757.0	20.678318	4.590926	35.634148	3.8084507	3971	3971	3971	0.0	20	103	332	672	763	5000	0	288	2020-02-29_134931
176	5000	1029	0	0	0	0	0	3683	NaN	-0.0	9999.0	9999.0	0.0	1757.0	20.678318	4.590926	35.634148	3.8084507	3971	3971	3971	0.0	20	103	332	672	763	5000	0	288	2020-02-29_134931
176	5000	1029	0	0	0	0	0	3683	NaN	-0.0	9999.0	9999.0	0.0	1757.0	20.678318	4.590926	35.634148	3.8084507	3971	3971	3971	0.0	20	103	332	672	763	5000	0	288	2020-02-29_134931
176	5000	1029	0	0	0	0	0	3683	NaN	-0.0	9999.0	9999.0	0.0	1757.0	20.678318	4.590926	35.634148	3.8084507	3971	3971	3971	0.0	20	103	332	672	763	5000	0	288	2020-02-29_134931
177	5000	1029	0	0	0	0	0	3683	NaN	-0.0	9999.0	9999.0	0.0	1757.0	20.678318	4.590926	35.634148	3.8084507	3971	3971	3971	0.0	20	103	332	672	763	5000	0	288	2020-02-29_134932
177	5000	1029	0	0	0	0	0	3683	NaN	-0.0	9999.0	9999.0	0.0	1757.0	20.678318	4.590926	35.634148	3.8084507	3971	3971	3971	0.0	20	103	332	672	763	5000	0	288	2020-02-29_134932
177	5000	1029	0	0	0	0	0	3683	NaN	-0.0	9999.0	9999.0	0.0	1757.0	20.678318	4.590926	35.634148	3.8084507	3971	3971	3971	0.0	20	103	332	672	763	5000	0	288	2020-02-29_134932
178	5000	1029	0	0	0	0	0	3683	NaN	-0.0	9999.0	9999.0	0.0	1757.0	20.678318	4.590926	35.634148	3.8084507	3971	3971	3971	0.0	20	103	332	672	763	5000	0	288	2020-02-29_134932
178	5000	1029	0	0	0	0	0	3683	NaN	-0.0	9999.0	9999.0	0.0	1757.0	20.678318	4.590926	35.634148	3.8084507	3971	3971	3971	0.0	20	103	332	672	763	5000	0	288	2020-02-29_134932
178	5000	1029	0	0	0	0	0	3683	NaN	-0.0	9999.0	9999.0	0.0	1757.0	20.678318	4.590926	35.634148	3.8084507	3971	3971	3971	0.0	20	103	332	672	763	5000	0	288	2020-02-29_134932
179	5000	1029	0	0	0	0	0	3683	NaN	-0.0	9999.0	9999.0	0.0	1757.0	20.678318	4.590926	35.634148	3.8084507	3971	3971	3971	0.0	20	103	332	672	763	5000	0	288	2020-02-29_134932
179	5000	1029	0	0	0	0	0	3683	NaN	-0.0	9999.0	9999.0	0.0	1757.0	20.678318	4.590926	35.634148	3.8084507	3971	3971	3971	0.0	20	103	332	672	763	5000	0	288	2020-02-29_134933
179	5000	1029	0	0	0	0	0	3683	NaN	-0.0	9999.0	9999.0	0.0	1757.0	20.678318	4.590926	35.634148	3.8084507	3971	3971	3971	0.0	20	103	332	672	763	5000	0	288	2020-02-29_134933
180	5000	1029	0	0	0	0	0	3683	NaN	-0.0	9999.0	9999.0	0.0	1757.0	20.678318	4.590926	35.634148	3.8084507	3971	3971	3971	0.0	20	103	332	672	763	5000	0	288	2020-02-29_134933
180	5000	1029	0	0	0	0	0	3683	NaN	-0.0	9999.0	9999.0	0.0	1757.0	20.678318	4.590926	35.634148	3.8084507	3971	3971	3971	0.0	20	103	332	672	763	5000	0	288	2020-02-29_134933
180	5000	1029	0	0	0	0	0	3683	NaN	-0.0	9999.0	9999.0	0.0	1757.0	20.678318	4.590926	35.634148	3.8084507	3971	3971	3971	0.0	20	103	332	672	763	5000	0	288	2020-02-29_134933
181	5000	1029	0	0	0	0	0	3683	NaN	-0.0	9999.0	9999.0	0.0	1757.0	20.678318	4.590926	35.634148	3.8084507	3971	3971	3971	0.0	20	103	332	672	763	5000	0	288	2020-02-29_134933
181	5000	1029	0	0	0	0	0	3683	NaN	-0.0	9999.0	9999.0	0.0	1757.0	20.678318	4.590926	35.634148	3.8084507	3971	3971	3971	0.0	20	103	332	672	763	5000	0	288	2020-02-29_134933
181	5000	1029	0	0	0	0	0	3683	NaN	-0.0	9999.0	9999.0	0.0	1757.0	20.678318	4.590926	35.634148	3.8084507	3971	3971	3971	0.0	20	103	332	672	763	5000	0	288	2020-02-29_134934
182	5000	1029	0	0	0	0	0	3683	NaN	-0.0	9999.0	9999.0	0.0	1757.0	20.678318	4.590926	35.634148	3.8084507	3971	3971	3971	0.0	20	103	332	672	763	5000	0	288	2020-02-29_134934
182	5000	1029	0	0	0	0	0	3683	NaN	-0.0	9999.0	9999.0	0.0	1757.0	20.678318	4.590926	35.634148	3.8084507	3971	3971	3971	0.0	20	103	332	672	763	5000	0	288	2020-02-29_134934
182	5000	1029	0	0	0	0	0	3683	NaN	-0.0	9999.0	9999.0	0.0	1757.0	20.678318	4.590926	35.634148	3.8084507	3971	3971	3971	0.0	20	103	332	672	763	5000	0	288	2020-02-29_134934
183	5000	1029	0	0	0	0	0	3683	NaN	-0.0	9999.0	9999.0	0.0	1757.0	20.678318	4.590926	35.634148	3.8084507	3971	3971	3971	0.0	20	103	332	672	763	5000	0	288	2020-02-29_134934
183	5000	1029	0	0	0	0	0	3683	NaN	-0.0	9999.0	9999.0	0.0	1757.0	20.678318	4.590926	35.634148	3.8084507	3971	3971	3971	0.0	20	103	332	672	763	5000	0	288	2020-02-29_134934
183	5000	1029	0	0	0	0	0	3683	NaN	-0.0	9999.0	9999.0	0.0	1757.0	20.678318	4.590926	35.634148	3.8084507	3971	3971	3971	0.0	20	103	332	672	763	5000	0	288	2020-02-29_134934
184	5000	1029	0	0	0	0	0	3683	NaN	-0.0	9999.0	9999.0	0.0	1757.0	20.678318	4.590926	35.634148	3.8084507	3971	3971	3971	0.0	20	103	332	672	763	5000	0	288	2020-02-29_134934
184	5000	1029	0	0	0	0	0	3683	NaN	-0.0	9999.0	9999.0	0.0	1757.0	20.678318	4.590926	35.634148	3.8084507	3971	3971	3971	0.0	20	103	332	672	763	5000	0	288	2020-02-29_134935
