# Supplementary material for: Discrete simulation analysis of COVID-19 and prediction of isolation bed numbers
Source: PeerJ. 2021 Jun 23;9:e11629. doi: 10.7717/peerj.11629 (PMC8234972; doi:10.7717/peerj.11629)
Supplement: Supplemental Information 3 [file peerj-09-11629-s003.zip › raw_data/Incubation period_output_2020-02-29_135005.csv]

worldTime(Day)	CITY_PERSON_SIZE	NORMAL	SHADOW	SUPER	CONFIRMED	DIAGNOSIS	FREEZE	CURED	shadow_average	shadow_std	shadow_max	shadow_min	real_countTmp	max_count	count_shadow_average	count_shadow_std	count_shadow_max	count_shadow_min	sum_confirmed_mark	sum_diagnosis_mark	sum_freeze_mark	r0	G1num	G2num	G3Num	G4Num	G5Num	BED_CanUse	BED_Need	DEATH	recordTime
0	5000	4973	27	0	0	0	0	0	NaN	-0.0	9999.0	9999.0	0.0	0.0	NaN	-0.0	9999.0	9999.0	0	0	0	0.0	0	0	0	0	0	5000	0	0	2020-02-29_135006
0	5000	4970	30	0	0	0	0	0	NaN	-0.0	9999.0	9999.0	0.0	0.0	NaN	-0.0	9999.0	9999.0	0	0	0	0.0	0	0	0	0	0	5000	0	0	2020-02-29_135006
0	5000	4967	33	0	0	0	0	0	NaN	-0.0	9999.0	9999.0	0.0	0.0	NaN	-0.0	9999.0	9999.0	0	0	0	0.0	0	0	0	0	0	5000	0	0	2020-02-29_135007
1	5000	4961	39	0	0	0	0	0	NaN	-0.0	9999.0	9999.0	0.0	0.0	NaN	-0.0	9999.0	9999.0	0	0	0	0.0	0	0	0	0	0	5000	0	0	2020-02-29_135007
1	5000	4958	42	0	0	0	0	0	NaN	-0.0	9999.0	9999.0	0.0	0.0	NaN	-0.0	9999.0	9999.0	0	0	0	0.0	0	0	0	0	0	5000	0	0	2020-02-29_135007
1	5000	4955	45	0	0	0	0	0	NaN	-0.0	9999.0	9999.0	0.0	0.0	NaN	-0.0	9999.0	9999.0	0	0	0	0.0	0	0	0	0	0	5000	0	0	2020-02-29_135007
2	5000	4950	50	0	0	0	0	0	NaN	-0.0	9999.0	9999.0	0.0	0.0	NaN	-0.0	9999.0	9999.0	0	0	0	0.0	0	0	0	0	0	5000	0	0	2020-02-29_135007
2	5000	4939	61	0	0	0	0	0	NaN	-0.0	9999.0	9999.0	0.0	0.0	NaN	-0.0	9999.0	9999.0	0	0	0	0.0	0	0	0	0	0	5000	0	0	2020-02-29_135007
2	5000	4924	76	0	0	0	0	0	NaN	-0.0	9999.0	9999.0	0.0	0.0	NaN	-0.0	9999.0	9999.0	0	0	0	0.0	0	0	0	0	0	5000	0	0	2020-02-29_135008
3	5000	4915	85	0	0	0	0	0	NaN	-0.0	9999.0	9999.0	0.0	0.0	NaN	-0.0	9999.0	9999.0	0	0	0	0.0	0	0	0	0	0	5000	0	0	2020-02-29_135008
3	5000	4901	99	0	0	0	0	0	NaN	-0.0	9999.0	9999.0	0.0	0.0	NaN	-0.0	9999.0	9999.0	0	0	0	0.0	0	0	0	0	0	5000	0	0	2020-02-29_135008
3	5000	4890	110	0	0	0	0	0	NaN	-0.0	9999.0	9999.0	0.0	0.0	NaN	-0.0	9999.0	9999.0	0	0	0	0.0	0	0	0	0	0	5000	0	0	2020-02-29_135008
4	5000	4871	129	0	0	0	0	0	NaN	-0.0	9999.0	9999.0	0.0	0.0	NaN	-0.0	9999.0	9999.0	0	0	0	0.0	0	0	0	0	0	5000	0	0	2020-02-29_135008
4	5000	4855	143	0	2	0	0	0	NaN	-0.0	9999.0	9999.0	0.0	0.0	NaN	-0.0	9999.0	9999.0	2	0	0	0.0	0	0	0	0	0	5000	0	0	2020-02-29_135009
4	5000	4832	166	0	2	0	0	0	NaN	-0.0	9999.0	9999.0	0.0	0.0	NaN	-0.0	9999.0	9999.0	2	0	0	0.0	0	0	0	0	0	5000	0	0	2020-02-29_135009
5	5000	4812	184	0	3	0	1	0	0.0	NaN	0.0	0.0	1.0	1.0	0.0	NaN	0.0	0.0	4	1	1	0.0	0	0	0	1	0	4999	0	0	2020-02-29_135009
5	5000	4793	203	0	2	0	2	0	2.0575469	2.909810663991862	4.1150937	0.0	2.0	2.0	2.0575469	2.9098108	4.1150937	0.0	4	2	2	1.0	1	0	0	1	0	4998	0	0	2020-02-29_135009
5	5000	4761	235	0	2	0	2	0	2.0575469	2.909810663991862	4.1150937	0.0	2.0	2.0	2.0575469	2.9098108	4.1150937	0.0	4	2	2	1.0	1	0	0	1	0	4998	0	0	2020-02-29_135010
6	5000	4734	262	0	0	0	4	0	2.1811552	1.6871899213948391	4.1150937	0.0	4.0	4.0	2.1811552	1.6871899	4.1150937	0.0	4	4	4	0.75	1	1	1	1	0	4996	0	0	2020-02-29_135010
6	5000	4709	286	0	1	0	4	0	2.1811552	1.6871899213948391	4.1150937	0.0	4.0	4.0	2.1811552	1.6871899	4.1150937	0.0	5	4	4	0.75	1	1	1	1	0	4996	0	0	2020-02-29_135010
6	5000	4683	312	0	1	0	4	0	2.1811552	1.6871899213948391	4.1150937	0.0	4.0	4.0	2.1811552	1.6871899	4.1150937	0.0	5	4	4	0.75	1	1	1	1	0	4996	0	0	2020-02-29_135010
7	5000	4649	345	0	2	0	4	0	2.1811552	1.6871899213948391	4.1150937	0.0	4.0	4.0	2.1811552	1.6871899	4.1150937	0.0	6	4	4	0.75	1	1	1	1	0	4996	0	0	2020-02-29_135011
7	5000	4616	374	0	5	0	5	0	2.1795018	1.4611540445193263	4.1150937	0.0	5.0	5.0	2.1795018	1.4611541	4.1150937	0.0	10	5	5	0.6	1	2	1	1	0	4995	0	0	2020-02-29_135011
7	5000	4580	408	0	7	0	5	0	2.1795018	1.4611540445193263	4.1150937	0.0	5.0	5.0	2.1795018	1.4611541	4.1150937	0.0	12	5	5	0.6	1	2	1	1	0	4995	0	0	2020-02-29_135011
8	5000	4549	439	0	5	0	7	0	1.5856637	1.5669279300010523	4.1150937	0.0	7.0	7.0	1.5856637	1.5669279	4.1150937	0.0	12	7	7	0.42857143	1	2	1	2	0	4993	0	0	2020-02-29_135011
8	5000	4506	482	0	2	0	10	0	3.0980518	2.767922174770884	7.210448	0.0	10.0	10.0	3.0980518	2.7679222	7.210448	0.0	12	10	10	1.2	1	3	2	3	0	4990	0	0	2020-02-29_135012
8	5000	4468	520	0	0	0	12	0	3.3521183	2.573938287903679	7.210448	0.0	12.0	12.0	3.3521183	2.5739384	7.210448	0.0	12	12	12	1.3333334	1	3	2	4	1	4988	0	0	2020-02-29_135012
9	5000	4427	560	0	1	0	12	0	3.3521183	2.573938287903679	7.210448	0.0	12.0	12.0	3.3521183	2.5739384	7.210448	0.0	13	12	12	1.3333334	1	3	2	4	1	4988	0	0	2020-02-29_135012
9	5000	4389	598	0	1	0	12	0	3.3521183	2.573938287903679	7.210448	0.0	12.0	12.0	3.3521183	2.5739384	7.210448	0.0	13	12	12	1.3333334	1	3	2	4	1	4988	0	0	2020-02-29_135012
9	5000	4349	633	0	6	0	12	0	3.3521183	2.573938287903679	7.210448	0.0	12.0	12.0	3.3521183	2.5739384	7.210448	0.0	18	12	12	1.3333334	1	3	2	4	1	4988	0	0	2020-02-29_135013
10	5000	4304	674	0	9	0	13	0	3.4903758	2.51427124750013	7.210448	0.0	13.0	13.0	3.4903758	2.5142713	7.210448	0.0	22	13	13	1.3846154	1	3	3	4	1	4987	0	0	2020-02-29_135013
10	5000	4244	730	0	12	0	14	0	3.2410634	2.5894941781599674	7.210448	0.0	14.0	14.0	3.2410634	2.5894942	7.210448	0.0	26	14	14	1.2857143	1	3	3	4	1	4986	0	0	2020-02-29_135013
10	5000	4191	783	0	8	0	18	0	3.5374422	2.4043735271912423	7.210448	0.0	18.0	18.0	3.5374422	2.4043736	7.210448	0.0	26	18	18	1.4444444	1	3	5	4	2	4982	0	0	2020-02-29_135014
11	5000	4130	839	0	9	0	22	0	3.8488894	2.6779468989046946	9.698474	0.0	22.0	22.0	3.8488894	2.6779468	9.698474	0.0	31	22	22	1.5454545	1	5	6	5	2	4978	0	0	2020-02-29_135014
11	5000	4081	884	0	9	0	26	0	4.3283796	3.0569707040228415	10.2659235	0.0	26.0	26.0	4.3283796	3.0569706	10.2659235	0.0	35	26	26	1.5769231	3	5	6	6	3	4974	0	0	2020-02-29_135014
11	5000	4039	920	0	15	0	26	0	4.3283796	3.0569707040228415	10.2659235	0.0	26.0	26.0	4.3283796	3.0569706	10.2659235	0.0	41	26	26	1.5769231	3	5	6	6	3	4974	0	0	2020-02-29_135015
12	5000	3984	970	0	15	0	31	0	4.610851	3.2828801056892223	10.980628	0.0	31.0	31.0	4.610851	3.28288	10.980628	0.0	46	31	31	1.8709677	4	5	7	8	4	4969	0	0	2020-02-29_135015
12	5000	3932	1018	0	15	0	35	0	4.817996	3.2315446199136977	10.980628	0.0	35.0	35.0	4.817996	3.2315447	10.980628	0.0	50	35	35	2.2	4	6	7	11	4	4965	0	0	2020-02-29_135016
12	5000	3867	1076	0	16	0	41	0	5.1202655	3.1990127590314934	10.980628	0.0	41.0	41.0	5.1202655	3.1990128	10.980628	0.0	57	41	41	2.292683	4	9	8	13	4	4959	0	0	2020-02-29_135016
13	5000	3811	1128	0	15	0	46	0	5.4608974	3.272700916530947	11.977062	0.0	46.0	46.0	5.4608974	3.272701	11.977062	0.0	61	46	46	2.6304348	5	10	9	14	4	4954	0	0	2020-02-29_135016
13	5000	3756	1175	0	19	0	49	0	5.856286	3.404867048986914	12.184052	0.0	49.0	49.0	5.856286	3.404867	12.184052	0.0	69	50	50	2.7551022	6	11	9	14	5	4951	0	1	2020-02-29_135017
13	5000	3704	1223	0	16	0	56	0	5.9722605	3.274691903567946	12.184052	0.0	56.0	56.0	5.9722605	3.2746918	12.184052	0.0	73	57	57	2.642857	6	11	11	14	7	4944	0	1	2020-02-29_135017
14	5000	3651	1267	0	21	0	60	0	6.1831236	3.2825930798502667	12.184052	0.0	60.0	60.0	6.1831236	3.282593	12.184052	0.0	82	61	61	2.6666667	6	12	12	16	7	4940	0	1	2020-02-29_135018
14	5000	3602	1306	0	23	0	68	0	6.3957124	3.3635585550967377	12.352037	0.0	68.0	68.0	6.3957124	3.3635585	12.352037	0.0	92	69	69	2.6617646	6	15	13	17	10	4932	0	1	2020-02-29_135018
14	5000	3540	1357	0	30	0	72	0	6.5026684	3.3846874371108533	13.487385	0.0	72.0	72.0	6.5026684	3.3846874	13.487385	0.0	103	73	73	2.7083333	6	16	14	17	11	4928	0	1	2020-02-29_135018
15	5000	3493	1395	0	30	0	81	0	6.571329	3.336833324354317	13.487385	0.0	81.0	81.0	6.571329	3.3368332	13.487385	0.0	112	82	82	2.580247	6	17	15	21	13	4919	0	1	2020-02-29_135019
15	5000	3442	1435	0	31	0	91	0	6.6144767	3.3534318739086943	14.264439	0.0	91.0	91.0	6.6144767	3.353432	14.264439	0.0	123	92	92	2.5274725	7	18	17	22	15	4909	0	1	2020-02-29_135019
15	5000	3376	1488	0	33	0	102	0	6.769527	3.4474701990910095	14.654659	0.0	102.0	102.0	6.769527	3.4474702	14.654659	0.0	136	103	103	2.5686274	8	19	20	25	17	4898	0	1	2020-02-29_135020
16	5000	3321	1524	0	43	0	111	0	6.9227047	3.421038660414735	14.654659	0.0	111.0	111.0	6.9227047	3.4210386	14.654659	0.0	155	112	112	2.5675676	8	20	22	28	19	4889	0	1	2020-02-29_135020
16	5000	3261	1571	0	44	0	123	0	7.1016316	3.5133643447790948	15.318848	0.0	123.0	123.0	7.1016316	3.5133643	15.318848	0.0	168	124	124	2.4796748	10	23	25	29	21	4877	0	1	2020-02-29_135021
16	5000	3207	1608	0	48	0	136	0	7.2074776	3.6206905136357936	15.346172	0.0	136.0	136.0	7.2074776	3.6206906	15.346172	0.0	185	137	137	2.5073528	10	26	28	33	22	4864	0	1	2020-02-29_135021
17	5000	3162	1632	0	51	0	154	0	7.468726	3.7378948653750506	15.847709	0.0	154.0	154.0	7.468726	3.7378948	15.847709	0.0	206	155	155	2.5324676	12	27	33	39	25	4846	0	1	2020-02-29_135022
17	5000	3107	1668	0	57	0	167	0	7.488855	3.732633687491329	15.847709	0.0	167.0	167.0	7.488855	3.7326336	15.847709	0.0	225	168	168	2.4550898	12	28	36	43	25	4833	0	1	2020-02-29_135022
17	5000	3053	1696	0	66	0	184	0	7.5971036	3.722364063944893	15.847709	0.0	184.0	184.0	7.5971036	3.722364	15.847709	0.0	251	185	185	2.3695652	12	29	39	51	28	4816	0	1	2020-02-29_135023
18	5000	3010	1721	0	63	0	204	1	7.7931175	3.789841404719306	16.93886	0.0	204.0	204.0	7.7931175	3.7898414	16.93886	0.0	269	206	206	2.3431373	13	30	44	56	32	4796	0	1	2020-02-29_135023
18	5000	2969	1738	0	68	0	222	1	7.9548836	3.8820916778965	17.196514	0.0	222.0	222.0	7.9548836	3.8820918	17.196514	0.0	293	225	225	2.31982	15	31	46	62	34	4778	0	2	2020-02-29_135024
18	5000	2926	1758	0	65	0	248	1	8.099718	3.8606482502041284	17.308517	0.0	248.0	248.0	8.099718	3.8606482	17.308517	0.0	316	251	251	2.2137096	15	33	50	67	41	4752	0	2	2020-02-29_135024
19	5000	2878	1786	0	67	0	264	2	8.217394	3.820735603727228	17.308517	0.0	264.0	264.0	8.217394	3.8207357	17.308517	0.0	336	269	269	2.1818182	15	35	54	70	45	4736	0	3	2020-02-29_135025
19	5000	2829	1815	0	63	0	287	2	8.419414	3.883727919433216	17.308517	0.0	287.0	287.0	8.419414	3.883728	17.308517	0.0	356	293	293	2.216028	15	36	58	77	50	4713	0	4	2020-02-29_135025
19	5000	2785	1827	0	72	0	310	2	8.568709	3.948572726664508	18.57958	0.0	310.0	310.0	8.568709	3.9485726	18.57958	0.0	388	316	316	2.1225805	16	36	61	84	56	4690	0	4	2020-02-29_135026
20	5000	2737	1850	0	77	0	328	2	8.65482	3.954588004932666	18.57958	0.0	328.0	328.0	8.65482	3.954588	18.57958	0.0	413	336	336	2.0640244	16	36	67	88	60	4672	0	6	2020-02-29_135026
20	5000	2700	1856	0	88	0	348	2	8.745368	3.9703931635889815	18.57958	0.0	348.0	348.0	8.745368	3.9703932	18.57958	0.0	444	356	356	2.0344827	16	38	69	95	64	4652	0	6	2020-02-29_135027
20	5000	2658	1873	0	81	0	379	3	8.890422	3.9665914357421572	18.57958	0.0	379.0	379.0	8.890422	3.9665914	18.57958	0.0	469	388	388	1.994723	16	40	76	102	71	4621	0	6	2020-02-29_135027
21	5000	2612	1882	0	93	0	404	3	9.030146	3.954931276208998	18.57958	0.0	404.0	404.0	9.030146	3.9549313	18.57958	0.0	506	413	413	2.0074258	16	42	81	108	79	4596	0	6	2020-02-29_135028
21	5000	2568	1894	0	94	0	435	3	9.174378	3.9786407495972123	18.57958	0.0	435.0	435.0	9.174378	3.9786408	18.57958	0.0	538	444	444	1.9793104	16	43	84	117	88	4565	0	6	2020-02-29_135028
21	5000	2523	1912	0	96	0	459	3	9.240264	4.008736368220971	18.57958	0.0	459.0	459.0	9.240264	4.008736	18.57958	0.0	565	469	469	1.9782135	16	46	88	121	92	4541	0	7	2020-02-29_135029
22	5000	2496	1918	0	80	0	496	3	9.307188	3.9996836060323893	18.57958	0.0	496.0	496.0	9.307188	3.9996836	18.57958	0.0	586	506	506	1.9173387	16	48	90	130	99	4504	0	7	2020-02-29_135029
22	5000	2452	1924	0	86	0	527	3	9.432427	4.00892144935939	21.021376	0.0	527.0	527.0	9.432427	4.0089216	21.021376	0.0	624	538	538	1.8899431	17	49	96	139	104	4473	0	8	2020-02-29_135030
22	5000	2424	1917	0	94	0	550	5	9.552979	4.0142822395546265	21.021376	0.0	550.0	550.0	9.552979	4.014282	21.021376	0.0	659	565	565	1.8636364	17	51	102	142	112	4450	0	10	2020-02-29_135030
23	5000	2390	1910	0	114	0	569	7	9.678826	4.026288431689445	21.021376	0.0	569.0	569.0	9.678826	4.0262885	21.021376	0.0	700	586	586	1.8383129	17	53	106	147	119	4431	0	10	2020-02-29_135031
23	5000	2358	1910	0	108	0	602	9	9.829445	4.0599617878285414	21.68414	0.0	602.0	602.0	9.829445	4.059962	21.68414	0.0	732	624	624	1.8156146	17	54	112	157	128	4398	0	13	2020-02-29_135031
23	5000	2331	1898	0	112	0	632	11	9.911207	4.144861436467406	22.414291	0.0	632.0	632.0	9.911207	4.144861	22.414291	0.0	771	659	659	1.829114	18	57	116	166	134	4368	0	16	2020-02-29_135032
24	5000	2298	1895	0	107	0	670	12	10.06969	4.164539760700698	22.414291	0.0	670.0	670.0	10.06969	4.16454	22.414291	0.0	807	700	700	1.8238806	18	58	123	170	146	4330	0	18	2020-02-29_135032
24	5000	2273	1877	0	118	0	697	13	10.204594	4.205759350301261	23.205961	0.0	697.0	697.0	10.204594	4.2057595	23.205961	0.0	850	732	732	1.800574	19	60	128	181	149	4303	0	22	2020-02-29_135033
24	5000	2249	1860	0	120	0	734	14	10.381702	4.264243324837697	23.627304	0.0	734.0	734.0	10.381702	4.264243	23.627304	0.0	891	771	771	1.7929156	20	63	135	192	153	4266	0	23	2020-02-29_135033
25	5000	2230	1827	0	136	0	766	17	10.480704	4.23995007827448	23.627304	0.0	766.0	766.0	10.480704	4.23995	23.627304	0.0	943	807	807	1.7715405	20	64	138	206	158	4234	0	24	2020-02-29_135034
25	5000	2209	1807	0	134	0	803	20	10.689299	4.224313416080804	23.627304	0.0	803.0	803.0	10.689299	4.2243133	23.627304	0.0	984	850	850	1.7596513	20	70	144	211	165	4197	0	27	2020-02-29_135034
25	5000	2190	1785	0	133	0	843	22	10.805599	4.26915039150738	23.627304	0.0	843.0	843.0	10.805599	4.2691503	23.627304	0.0	1025	892	892	1.7497034	20	72	149	220	172	4157	0	27	2020-02-29_135035
26	5000	2174	1757	0	126	0	890	26	10.973664	4.231899988013058	23.627304	0.0	890.0	890.0	10.973664	4.2319	23.627304	0.0	1069	943	943	1.7325842	20	74	160	232	181	4110	0	27	2020-02-29_135035
26	5000	2160	1727	0	129	0	926	28	11.081001	4.269354562689542	23.627304	0.0	926.0	926.0	11.081001	4.2693543	23.627304	0.0	1113	984	984	1.700864	20	74	166	246	187	4074	0	30	2020-02-29_135036
26	5000	2137	1701	0	137	0	964	31	11.1636095	4.26328176897216	23.627304	0.0	964.0	964.0	11.1636095	4.263282	23.627304	0.0	1162	1025	1025	1.6784233	20	75	172	252	199	4036	0	30	2020-02-29_135036
27	5000	2115	1690	0	126	0	1004	35	11.251491	4.2358242806360344	23.627304	0.0	1004.0	1004.0	11.251491	4.235824	23.627304	0.0	1195	1069	1069	1.6374502	20	75	177	258	212	3996	0	30	2020-02-29_135037
27	5000	2097	1663	0	127	0	1039	40	11.373267	4.22729147443595	23.627304	0.0	1039.0	1039.0	11.373267	4.2272916	23.627304	0.0	1240	1113	1113	1.6130896	20	77	181	268	224	3961	0	34	2020-02-29_135037
27	5000	2081	1637	0	120	0	1076	48	11.505844	4.215905028502253	23.627304	0.0	1076.0	1076.0	11.505844	4.215905	23.627304	0.0	1282	1162	1162	1.5715613	20	78	185	275	238	3924	0	38	2020-02-29_135038
28	5000	2062	1607	0	136	0	1102	54	11.541756	4.228240013390896	23.627304	0.0	1102.0	1102.0	11.541756	4.22824	23.627304	0.0	1331	1195	1195	1.5562613	20	78	188	279	247	3898	0	39	2020-02-29_135038
28	5000	2049	1563	0	148	0	1143	57	11.643823	4.266908333808681	24.76713	0.0	1143.0	1143.0	11.643823	4.266908	24.76713	0.0	1388	1240	1240	1.5573053	20	80	197	290	258	3857	0	40	2020-02-29_135039
28	5000	2039	1535	0	144	0	1180	60	11.748543	4.277860761776095	24.76713	0.0	1180.0	1180.0	11.748543	4.2778606	24.76713	0.0	1426	1282	1282	1.5440677	20	82	198	299	268	3820	0	42	2020-02-29_135039
29	5000	2019	1517	0	133	0	1224	64	11.830802	4.2474514668943595	24.76713	0.0	1224.0	1224.0	11.830802	4.2474513	24.76713	0.0	1464	1331	1331	1.507353	20	83	202	307	278	3776	0	43	2020-02-29_135040
29	5000	2006	1493	0	113	0	1274	71	11.924031	4.246409750991469	24.76713	0.0	1274.0	1274.0	11.924031	4.24641	24.76713	0.0	1501	1388	1388	1.4576138	20	84	207	317	289	3726	0	43	2020-02-29_135040
29	5000	1995	1458	0	121	0	1302	79	12.035127	4.2515327831100365	24.76713	0.0	1302.0	1302.0	12.035127	4.2515326	24.76713	0.0	1547	1426	1426	1.43702	20	85	212	325	296	3698	0	45	2020-02-29_135041
30	5000	1983	1425	0	128	0	1323	93	12.140872	4.245219964572793	24.76713	0.0	1323.0	1323.0	12.140872	4.24522	24.76713	0.0	1592	1464	1464	1.4164777	20	85	214	330	307	3677	0	48	2020-02-29_135041
30	5000	1971	1386	0	142	0	1350	101	12.218949	4.238671182019457	24.76713	0.0	1350.0	1350.0	12.218949	4.2386713	24.76713	0.0	1643	1501	1501	1.4125926	20	85	216	333	314	3650	0	50	2020-02-29_135042
30	5000	1959	1357	0	137	0	1390	105	12.274669	4.258547322270883	24.76713	0.0	1390.0	1390.0	12.274669	4.2585473	24.76713	0.0	1684	1547	1547	1.3935251	20	85	217	342	325	3610	0	52	2020-02-29_135042
31	5000	1948	1326	0	134	0	1428	112	12.328242	4.293625147085679	24.76713	0.0	1428.0	1428.0	12.328242	4.2936254	24.76713	0.0	1726	1592	1592	1.364846	20	85	218	347	340	3572	0	52	2020-02-29_135043
31	5000	1933	1298	0	126	0	1464	125	12.415224	4.278850913477882	24.76713	0.0	1464.0	1464.0	12.415224	4.278851	24.76713	0.0	1769	1643	1643	1.3251367	20	85	222	355	351	3536	0	54	2020-02-29_135043
31	5000	1921	1256	0	139	0	1495	132	12.499935	4.304253031826463	25.743694	0.0	1495.0	1495.0	12.499935	4.304253	25.743694	0.0	1823	1684	1684	1.3183947	20	85	226	363	360	3505	0	57	2020-02-29_135044
32	5000	1911	1217	0	146	0	1519	149	12.59734	4.265603984180144	25.743694	0.0	1519.0	1519.0	12.59734	4.265604	25.743694	0.0	1872	1726	1726	1.2955892	20	86	229	370	372	3481	0	58	2020-02-29_135044
32	5000	1904	1184	0	143	0	1538	171	12.70726	4.322424263850511	27.586416	0.0	1538.0	1538.0	12.70726	4.3224244	27.586416	0.0	1912	1769	1769	1.2802341	20	87	231	376	380	3462	0	60	2020-02-29_135045
32	5000	1892	1153	0	132	0	1570	187	12.818242	4.331707625000368	27.586416	0.0	1570.0	1570.0	12.818242	4.3317075	27.586416	0.0	1955	1823	1823	1.2375796	20	87	233	384	395	3430	0	66	2020-02-29_135045
33	5000	1882	1123	0	123	0	1599	205	12.932136	4.317113426586415	27.586416	0.0	1599.0	1599.0	12.932136	4.3171134	27.586416	0.0	1995	1872	1872	1.2251407	20	88	240	391	407	3401	0	68	2020-02-29_135046
33	5000	1874	1095	0	119	0	1617	221	13.062328	4.334543474879461	28.187263	0.0	1617.0	1617.0	13.062328	4.3345437	28.187263	0.0	2031	1912	1912	1.227582	20	88	242	397	415	3383	0	74	2020-02-29_135046
33	5000	1868	1055	0	122	0	1624	253	13.177512	4.319891303778932	28.187263	0.0	1624.0	1624.0	13.177512	4.3198915	28.187263	0.0	2077	1955	1955	1.2087438	20	88	244	401	421	3376	0	78	2020-02-29_135047
34	5000	1855	1031	0	119	0	1647	270	13.264502	4.313941604042171	28.187263	0.0	1647.0	1647.0	13.264502	4.3139415	28.187263	0.0	2114	1995	1995	1.1888282	20	88	244	406	429	3353	0	78	2020-02-29_135047
34	5000	1847	999	0	123	0	1654	293	13.3178005	4.312474568609909	28.187263	0.0	1654.0	1654.0	13.3178005	4.3124747	28.187263	0.0	2154	2031	2031	1.1632407	20	88	245	412	432	3346	0	84	2020-02-29_135048
34	5000	1833	965	0	125	0	1681	312	13.403404	4.333524675301872	28.187263	0.0	1681.0	1681.0	13.403404	4.3335247	28.187263	0.0	2202	2077	2077	1.1356336	20	88	253	422	439	3319	0	84	2020-02-29_135048
35	5000	1827	925	0	134	0	1691	336	13.459982	4.363255896020786	28.187263	0.0	1691.0	1691.0	13.459982	4.363256	28.187263	0.0	2248	2114	2114	1.1129509	20	89	255	428	447	3309	0	87	2020-02-29_135048
35	5000	1817	897	0	132	0	1704	360	13.556767	4.379077863775857	28.187263	0.0	1704.0	1704.0	13.556767	4.379078	28.187263	0.0	2286	2154	2154	1.0980047	20	89	257	433	453	3296	0	90	2020-02-29_135049
35	5000	1809	861	0	128	0	1729	380	13.67163	4.355859576425316	28.187263	0.0	1729.0	1729.0	13.67163	4.3558598	28.187263	0.0	2330	2202	2202	1.0740312	20	89	261	438	465	3271	0	93	2020-02-29_135050
36	5000	1803	840	0	109	0	1746	405	13.746095	4.358545367965025	28.187263	0.0	1746.0	1746.0	13.746095	4.3585453	28.187263	0.0	2357	2248	2248	1.0578465	20	89	263	444	471	3254	0	97	2020-02-29_135050
36	5000	1794	817	0	103	0	1751	437	13.808823	4.3533620623292455	28.187263	0.0	1751.0	1751.0	13.808823	4.353362	28.187263	0.0	2389	2286	2286	1.0365505	20	90	264	446	480	3249	0	98	2020-02-29_135051
36	5000	1782	800	0	88	0	1763	464	13.868888	4.324265504772079	28.187263	0.0	1763.0	1763.0	13.868888	4.3242655	28.187263	0.0	2418	2330	2330	1.0181509	20	90	267	454	486	3237	0	103	2020-02-29_135051
37	5000	1773	765	0	105	0	1761	489	13.964053	4.305736379347047	28.187263	0.0	1761.0	1763.0	13.868888	4.3242655	28.187263	0.0	2462	2357	2357	1.0022714	20	91	269	455	495	3239	0	107	2020-02-29_135052
37	5000	1766	734	0	111	0	1765	517	14.057007	4.292018517943978	28.187263	0.0	1765.0	1765.0	14.057007	4.2920184	28.187263	0.0	2500	2389	2389	0.98810196	20	91	270	457	500	3235	0	107	2020-02-29_135052
37	5000	1764	716	0	102	0	1757	552	14.123659	4.30679452495707	28.187263	0.0	1757.0	1765.0	14.057007	4.2920184	28.187263	0.0	2520	2418	2418	0.9806488	20	91	270	458	505	3243	0	109	2020-02-29_135053
38	5000	1752	696	0	90	0	1763	585	14.194362	4.3096009613613875	28.187263	0.0	1763.0	1765.0	14.057007	4.2920184	28.187263	0.0	2552	2462	2462	0.9699376	20	91	272	462	512	3237	0	114	2020-02-29_135053
38	5000	1750	675	0	75	0	1770	614	14.23755	4.3436498836259165	28.187263	0.0	1770.0	1770.0	14.23755	4.34365	28.187263	0.0	2575	2500	2500	0.9581921	20	91	275	465	522	3230	0	116	2020-02-29_135054
38	5000	1745	650	0	85	0	1743	652	14.29832	4.328286508789922	28.187263	0.0	1743.0	1770.0	14.23755	4.34365	28.187263	0.0	2605	2520	2520	0.9443488	20	91	275	465	528	3257	0	125	2020-02-29_135054
39	5000	1740	622	0	86	0	1735	691	14.341597	4.354341835015036	28.187263	0.0	1735.0	1770.0	14.23755	4.34365	28.187263	0.0	2638	2552	2552	0.9020173	20	91	278	469	532	3265	0	126	2020-02-29_135055
39	5000	1733	601	0	91	0	1720	725	14.41477	4.355433935188771	28.187263	0.25268555	1720.0	1770.0	14.23755	4.34365	28.187263	0.0	2666	2575	2575	0.89767444	20	91	278	474	536	3280	0	130	2020-02-29_135055
39	5000	1729	583	0	83	0	1708	764	14.479562	4.360427565302065	28.187263	0.25268555	1708.0	1770.0	14.23755	4.34365	28.187263	0.0	2688	2605	2605	0.8606557	20	91	278	478	541	3292	0	133	2020-02-29_135056
40	5000	1719	564	0	79	0	1703	797	14.543207	4.376068420740019	28.187263	0.25268555	1703.0	1770.0	14.23755	4.34365	28.187263	0.0	2717	2638	2638	0.8326483	20	91	280	483	551	3297	0	138	2020-02-29_135056
40	5000	1712	539	0	83	0	1694	831	14.610439	4.390311341943669	28.187263	0.25268555	1694.0	1770.0	14.23755	4.34365	28.187263	0.0	2749	2666	2666	0.82113343	20	91	281	485	555	3306	0	141	2020-02-29_135057
40	5000	1704	513	0	94	0	1677	867	14.642405	4.436191634597414	28.187263	0.0	1677.0	1770.0	14.23755	4.34365	28.187263	0.0	2783	2689	2689	0.80262375	20	91	281	488	558	3323	0	145	2020-02-29_135057
41	5000	1700	498	0	85	0	1661	909	14.728117	4.47660255081342	29.690174	0.0	1661.0	1770.0	14.23755	4.34365	28.187263	0.0	2802	2717	2717	0.7832631	20	91	281	493	562	3339	0	147	2020-02-29_135058
41	5000	1692	489	0	70	0	1650	946	14.830878	4.509991045010424	29.707184	0.0	1650.0	1770.0	14.23755	4.34365	28.187263	0.0	2819	2749	2749	0.770303	20	91	282	500	567	3350	0	153	2020-02-29_135058
41	5000	1688	474	0	55	0	1636	989	14.898472	4.512607926110999	29.707184	0.0	1636.0	1770.0	14.23755	4.34365	28.187263	0.0	2838	2783	2783	0.7610024	20	91	282	503	576	3364	0	158	2020-02-29_135059
42	5000	1682	462	0	54	0	1616	1025	14.981485	4.518093398048696	29.707184	0.0	1616.0	1770.0	14.23755	4.34365	28.187263	0.0	2856	2802	2802	0.7530941	20	91	284	505	580	3384	0	161	2020-02-29_135059
42	5000	1679	450	0	52	0	1581	1075	15.032743	4.509435510262434	29.707184	0.0	1581.0	1770.0	14.23755	4.34365	28.187263	0.0	2871	2819	2819	0.7457306	20	91	285	508	582	3419	0	163	2020-02-29_135100
42	5000	1672	438	0	52	0	1558	1114	15.104475	4.5167330006212865	29.707184	0.0	1558.0	1770.0	14.23755	4.34365	28.187263	0.0	2890	2838	2838	0.71887034	20	91	287	510	584	3442	0	166	2020-02-29_135100
43	5000	1663	432	0	49	0	1541	1145	15.151272	4.566338165793765	32.14814	0.0	1541.0	1770.0	14.23755	4.34365	28.187263	0.0	2905	2856	2856	0.71057755	20	91	287	511	586	3459	0	170	2020-02-29_135101
43	5000	1657	422	0	50	0	1515	1182	15.177397	4.587479652130985	32.14814	0.0	1515.0	1770.0	14.23755	4.34365	28.187263	0.0	2921	2871	2871	0.6937294	20	91	288	512	588	3485	0	174	2020-02-29_135101
43	5000	1654	412	0	44	0	1491	1220	15.225731	4.601537215417587	32.14814	0.0	1491.0	1770.0	14.23755	4.34365	28.187263	0.0	2934	2890	2890	0.68879944	20	91	289	514	590	3509	0	179	2020-02-29_135102
44	5000	1651	400	0	44	0	1469	1255	15.300107	4.612964125028378	32.14814	0.0	1469.0	1770.0	14.23755	4.34365	28.187263	0.0	2949	2905	2905	0.68958473	20	91	290	515	591	3531	0	181	2020-02-29_135102
44	5000	1645	389	0	45	0	1431	1305	15.37154	4.620595123140761	32.14814	0.0	1431.0	1770.0	14.23755	4.34365	28.187263	0.0	2966	2921	2921	0.6869322	20	91	290	515	593	3569	0	185	2020-02-29_135103
44	5000	1639	381	0	46	0	1399	1346	15.426358	4.626878511560703	32.14814	0.0	1399.0	1770.0	14.23755	4.34365	28.187263	0.0	2980	2934	2934	0.67905647	20	91	290	517	596	3601	0	189	2020-02-29_135103
45	5000	1638	364	0	49	0	1372	1382	15.528363	4.631072105049012	32.14814	0.0	1372.0	1770.0	14.23755	4.34365	28.187263	0.0	2998	2949	2949	0.67565596	20	91	291	519	598	3628	0	195	2020-02-29_135104
45	5000	1633	360	0	41	0	1349	1420	15.578189	4.611182113979153	32.14814	0.0	1349.0	1770.0	14.23755	4.34365	28.187263	0.0	3007	2966	2966	0.66048926	20	91	291	520	601	3651	0	197	2020-02-29_135104
45	5000	1627	353	0	40	0	1327	1452	15.637374	4.635796189219647	32.14814	0.0	1327.0	1770.0	14.23755	4.34365	28.187263	0.0	3020	2980	2980	0.6525999	20	91	292	520	604	3673	0	201	2020-02-29_135105
46	5000	1625	338	0	39	0	1304	1492	15.71847	4.637348289784432	32.14814	0.0	1304.0	1770.0	14.23755	4.34365	28.187263	0.0	3037	2998	2998	0.63957053	20	91	292	521	609	3696	0	202	2020-02-29_135105
46	5000	1618	331	0	44	0	1280	1524	15.777521	4.638480464800824	32.14814	0.0	1280.0	1770.0	14.23755	4.34365	28.187263	0.0	3051	3007	3007	0.6382812	20	91	292	521	611	3720	0	203	2020-02-29_135106
46	5000	1614	320	0	46	0	1237	1578	15.884782	4.649256837586595	32.14814	0.0	1237.0	1770.0	14.23755	4.34365	28.187263	0.0	3066	3020	3020	0.632983	20	91	292	523	614	3763	0	205	2020-02-29_135106
47	5000	1612	315	0	36	0	1205	1624	15.922959	4.697615631450663	32.14814	0.0	1205.0	1770.0	14.23755	4.34365	28.187263	0.0	3073	3037	3037	0.6141079	20	91	293	523	616	3795	0	208	2020-02-29_135107
47	5000	1608	301	0	40	0	1188	1654	15.989565	4.69344735827072	32.14814	0.0	1188.0	1770.0	14.23755	4.34365	28.187263	0.0	3091	3051	3051	0.6144781	20	91	293	523	619	3812	0	209	2020-02-29_135107
47	5000	1605	297	0	32	0	1166	1686	15.967576	4.707505932691242	32.14814	0.0	1166.0	1770.0	14.23755	4.34365	28.187263	0.0	3098	3066	3066	0.6106346	20	91	293	525	620	3834	0	214	2020-02-29_135108
48	5000	1599	292	0	36	0	1136	1718	15.955562	4.722868479968201	32.14814	0.0	1136.0	1770.0	14.23755	4.34365	28.187263	0.0	3109	3073	3073	0.60299295	20	91	293	525	621	3864	0	219	2020-02-29_135108
48	5000	1595	287	0	27	0	1122	1748	16.001467	4.76033301526897	32.14814	0.0	1122.0	1770.0	14.23755	4.34365	28.187263	0.0	3118	3091	3091	0.6060606	20	91	293	527	622	3878	0	221	2020-02-29_135109
48	5000	1594	275	0	33	0	1093	1782	16.012901	4.78798405762379	32.14814	0.0	1093.0	1770.0	14.23755	4.34365	28.187263	0.0	3131	3098	3098	0.6010979	20	91	293	528	622	3907	0	223	2020-02-29_135109
49	5000	1593	263	0	35	0	1051	1832	16.042927	4.821134673349648	32.14814	0.0	1051.0	1770.0	14.23755	4.34365	28.187263	0.0	3144	3109	3109	0.61274976	20	91	293	529	624	3949	0	226	2020-02-29_135110
49	5000	1588	260	0	33	0	1011	1876	16.030489	4.901681510300111	32.14814	0.0	1011.0	1770.0	14.23755	4.34365	28.187263	0.0	3152	3119	3119	0.59545004	20	91	293	529	624	3989	0	232	2020-02-29_135110
49	5000	1588	254	0	27	0	985	1913	16.077997	4.896967373714932	32.14814	0.0	985.0	1770.0	14.23755	4.34365	28.187263	0.0	3158	3131	3131	0.59492385	20	91	293	531	626	4015	0	233	2020-02-29_135111
50	5000	1584	253	0	19	0	949	1956	16.113922	4.928217987750749	32.14814	0.0	949.0	1770.0	14.23755	4.34365	28.187263	0.0	3163	3144	3144	0.5869336	20	91	293	531	629	4051	0	239	2020-02-29_135111
50	5000	1583	242	0	23	0	923	1987	16.114668	4.943697359791058	32.14814	0.0	923.0	1770.0	14.23755	4.34365	28.187263	0.0	3175	3152	3152	0.5839653	20	91	293	531	630	4077	0	242	2020-02-29_135112
50	5000	1580	239	0	23	0	891	2025	16.197567	4.965310879873391	32.14814	0.0	891.0	1770.0	14.23755	4.34365	28.187263	0.0	3181	3158	3158	0.58810323	20	91	293	532	631	4109	0	242	2020-02-29_135112
51	5000	1577	232	0	28	0	871	2049	16.217896	4.972110020077775	32.14814	0.0	871.0	1770.0	14.23755	4.34365	28.187263	0.0	3191	3163	3163	0.58553386	20	91	293	532	631	4129	0	243	2020-02-29_135112
51	5000	1576	223	0	26	0	841	2090	16.233427	5.0498038376582635	32.14814	0.0	841.0	1770.0	14.23755	4.34365	28.187263	0.0	3201	3175	3175	0.5766944	20	91	293	532	631	4159	0	244	2020-02-29_135113
51	5000	1573	219	0	27	0	808	2128	16.295378	5.042329329560796	32.14814	0.0	808.0	1770.0	14.23755	4.34365	28.187263	0.0	3208	3181	3181	0.5792079	20	91	293	533	631	4192	0	245	2020-02-29_135113
52	5000	1571	214	0	24	0	788	2157	16.308033	5.082674306872438	32.14814	0.0	788.0	1770.0	14.23755	4.34365	28.187263	0.0	3215	3191	3191	0.569797	20	91	293	533	631	4212	0	246	2020-02-29_135114
52	5000	1570	206	0	23	0	764	2191	16.444698	5.149405821068931	32.14814	0.0	764.0	1770.0	14.23755	4.34365	28.187263	0.0	3224	3201	3201	0.57591623	20	91	293	534	631	4236	0	246	2020-02-29_135114
52	5000	1566	205	0	21	0	736	2225	16.449125	5.211657244205446	32.14814	0.0	736.0	1770.0	14.23755	4.34365	28.187263	0.0	3229	3208	3208	0.58288044	20	91	293	534	631	4264	0	247	2020-02-29_135114
53	5000	1563	200	0	22	0	718	2249	16.462381	5.242029406555665	32.14814	0.0	718.0	1770.0	14.23755	4.34365	28.187263	0.0	3237	3215	3215	0.5835655	20	91	293	534	632	4282	0	248	2020-02-29_135115
53	5000	1557	203	0	16	0	696	2279	16.546001	5.245191279179033	32.14814	0.0	696.0	1770.0	14.23755	4.34365	28.187263	0.0	3240	3224	3224	0.5646552	20	91	293	534	633	4304	0	249	2020-02-29_135115
53	5000	1557	198	0	16	0	668	2311	16.586655	5.219840478323128	32.14814	0.0	668.0	1770.0	14.23755	4.34365	28.187263	0.0	3245	3229	3229	0.55988026	20	91	293	534	633	4332	0	250	2020-02-29_135116
54	5000	1554	191	0	18	0	652	2333	16.64904	5.218491416509619	32.14814	0.0	652.0	1770.0	14.23755	4.34365	28.187263	0.0	3255	3237	3237	0.5552147	20	91	293	535	634	4348	0	252	2020-02-29_135116
54	5000	1550	179	0	31	0	624	2363	16.652527	5.254005357452786	32.14814	0.0	624.0	1770.0	14.23755	4.34365	28.187263	0.0	3271	3240	3240	0.55608976	20	91	293	535	634	4376	0	253	2020-02-29_135116
54	5000	1549	175	0	31	0	590	2399	16.669638	5.280596450004285	32.14814	0.0	590.0	1770.0	14.23755	4.34365	28.187263	0.0	3276	3245	3245	0.57457626	20	91	293	535	634	4410	0	256	2020-02-29_135117
55	5000	1544	175	0	26	0	575	2422	16.600842	5.330094406980903	32.14814	0.0	575.0	1770.0	14.23755	4.34365	28.187263	0.0	3281	3255	3255	0.58086956	20	91	293	535	634	4425	0	258	2020-02-29_135117
55	5000	1542	169	0	18	0	560	2452	16.596151	5.272367874740134	32.14814	0.0	560.0	1770.0	14.23755	4.34365	28.187263	0.0	3289	3271	3271	0.5839286	20	91	293	535	635	4440	0	259	2020-02-29_135118
55	5000	1541	162	0	21	0	543	2473	16.494385	5.274078917878158	32.14814	0.0	543.0	1770.0	14.23755	4.34365	28.187263	0.0	3297	3276	3276	0.5801105	20	91	293	535	635	4457	0	260	2020-02-29_135118
56	5000	1540	153	0	26	0	522	2499	16.453367	5.327316625581703	32.14814	0.0	522.0	1770.0	14.23755	4.34365	28.187263	0.0	3307	3281	3281	0.57088125	20	91	293	535	635	4478	0	260	2020-02-29_135118
56	5000	1540	146	0	25	0	510	2517	16.363754	5.341865430318773	32.14814	0.0	510.0	1770.0	14.23755	4.34365	28.187263	0.0	3314	3289	3289	0.57843137	20	91	293	535	635	4490	0	262	2020-02-29_135119
56	5000	1540	141	0	22	0	496	2539	16.292484	5.351679401095452	32.14814	0.0	496.0	1770.0	14.23755	4.34365	28.187263	0.0	3319	3297	3297	0.5766129	20	91	293	535	635	4504	0	262	2020-02-29_135119
57	5000	1539	134	0	20	0	490	2555	16.296013	5.333559726837341	32.14814	0.0	490.0	1770.0	14.23755	4.34365	28.187263	0.0	3327	3307	3307	0.5816327	20	91	293	535	636	4510	0	262	2020-02-29_135119
57	5000	1538	128	0	20	0	474	2578	16.366089	5.3326064250214165	32.14814	0.0	474.0	1770.0	14.23755	4.34365	28.187263	0.0	3334	3314	3314	0.5907173	20	91	293	535	637	4526	0	262	2020-02-29_135120
57	5000	1535	127	0	19	0	457	2599	16.453854	5.3775119678146	32.14814	0.0	457.0	1770.0	14.23755	4.34365	28.187263	0.0	3338	3319	3319	0.60393876	20	91	293	535	637	4543	0	263	2020-02-29_135120
58	5000	1533	123	0	17	0	451	2611	16.445925	5.349841833896127	32.14814	0.0	451.0	1770.0	14.23755	4.34365	28.187263	0.0	3344	3327	3327	0.5898004	20	91	293	535	638	4549	0	265	2020-02-29_135120
58	5000	1533	118	0	15	0	431	2637	16.383867	5.342993074761397	31.050064	0.0	431.0	1770.0	14.23755	4.34365	28.187263	0.0	3349	3334	3334	0.58932716	20	91	293	535	638	4569	0	266	2020-02-29_135120
58	5000	1532	115	0	15	0	419	2653	16.399673	5.399214913553568	31.050064	0.0	419.0	1770.0	14.23755	4.34365	28.187263	0.0	3353	3338	3338	0.5823389	20	91	293	535	639	4581	0	266	2020-02-29_135121
59	5000	1530	112	0	14	0	411	2667	16.347933	5.46756404551395	31.050064	0.0	411.0	1770.0	14.23755	4.34365	28.187263	0.0	3358	3344	3344	0.58880776	20	91	293	535	639	4589	0	266	2020-02-29_135121
59	5000	1527	110	0	14	0	407	2676	16.329735	5.4621158141768165	31.050064	0.0	407.0	1770.0	14.23755	4.34365	28.187263	0.0	3363	3349	3349	0.5970516	20	91	293	535	639	4593	0	266	2020-02-29_135121
59	5000	1527	104	0	16	0	393	2694	16.198812	5.491882055262216	31.050064	0.0	393.0	1770.0	14.23755	4.34365	28.187263	0.0	3369	3353	3353	0.5928753	20	91	293	535	639	4607	0	266	2020-02-29_135122
60	5000	1527	97	0	18	0	385	2706	16.163275	5.510051385878757	31.050064	0.0	385.0	1770.0	14.23755	4.34365	28.187263	0.0	3376	3358	3358	0.5896104	20	91	293	535	639	4615	0	267	2020-02-29_135122
60	5000	1526	96	0	15	0	376	2719	16.096376	5.577808531431109	31.050064	0.0	376.0	1770.0	14.23755	4.34365	28.187263	0.0	3378	3363	3363	0.5984042	20	91	293	535	639	4624	0	268	2020-02-29_135122
60	5000	1526	90	0	15	0	369	2731	16.048164	5.594100514943315	31.050064	0.0	369.0	1770.0	14.23755	4.34365	28.187263	0.0	3384	3369	3369	0.60162604	20	91	293	535	639	4631	0	269	2020-02-29_135123
61	5000	1525	85	0	14	0	358	2748	16.076527	5.5664317776278684	31.050064	0.0	358.0	1770.0	14.23755	4.34365	28.187263	0.0	3390	3376	3376	0.622905	20	91	293	535	639	4642	0	270	2020-02-29_135123
61	5000	1523	86	0	13	0	351	2757	16.109903	5.579633578229808	31.050064	0.0	351.0	1770.0	14.23755	4.34365	28.187263	0.0	3391	3378	3378	0.6296296	20	91	293	535	639	4649	0	270	2020-02-29_135123
61	5000	1523	84	0	9	0	344	2770	15.978147	5.584665604487025	30.54893	0.0	344.0	1770.0	14.23755	4.34365	28.187263	0.0	3393	3384	3384	0.64244187	20	91	293	535	640	4656	0	270	2020-02-29_135124
62	5000	1522	82	0	6	0	340	2779	15.978915	5.588222393812282	30.54893	0.0	340.0	1770.0	14.23755	4.34365	28.187263	0.0	3396	3390	3390	0.64705884	20	91	293	535	640	4660	0	271	2020-02-29_135124
62	5000	1519	79	0	11	0	329	2789	15.848492	5.573438027020668	30.54893	0.0	329.0	1770.0	14.23755	4.34365	28.187263	0.0	3402	3391	3391	0.65045595	20	91	293	535	640	4671	0	273	2020-02-29_135124
62	5000	1518	79	0	10	0	324	2795	15.850521	5.575742752478928	30.54893	0.0	324.0	1770.0	14.23755	4.34365	28.187263	0.0	3403	3393	3393	0.66049385	20	91	293	535	640	4676	0	274	2020-02-29_135124
63	5000	1518	78	0	8	0	313	2808	15.7479515	5.535713593091789	30.54893	0.0	313.0	1770.0	14.23755	4.34365	28.187263	0.0	3404	3396	3396	0.6517572	20	91	293	535	640	4687	0	275	2020-02-29_135125
63	5000	1516	76	0	6	0	303	2824	15.770195	5.5320166794642	30.54893	0.0	303.0	1770.0	14.23755	4.34365	28.187263	0.0	3408	3402	3402	0.65346533	20	91	293	535	640	4697	0	275	2020-02-29_135125
63	5000	1516	75	0	6	0	296	2832	15.83273	5.574142958106405	30.54893	0.0	296.0	1770.0	14.23755	4.34365	28.187263	0.0	3409	3403	3403	0.6722973	20	91	293	535	640	4704	0	275	2020-02-29_135125
64	5000	1513	77	0	6	0	282	2847	15.640139	5.535211039226896	30.54893	0.0	282.0	1770.0	14.23755	4.34365	28.187263	0.0	3410	3404	3404	0.6560284	20	91	293	535	640	4718	0	275	2020-02-29_135125
64	5000	1513	76	0	3	0	276	2856	15.699461	5.600378275765401	30.54893	0.0	276.0	1770.0	14.23755	4.34365	28.187263	0.0	3411	3408	3408	0.6594203	20	91	293	535	640	4724	0	276	2020-02-29_135126
64	5000	1513	73	0	5	0	273	2860	15.74744	5.559915692355732	30.54893	0.0	273.0	1770.0	14.23755	4.34365	28.187263	0.0	3414	3409	3409	0.6630037	20	91	293	535	640	4727	0	276	2020-02-29_135126
65	5000	1512	69	0	9	0	267	2866	15.734379	5.555743282113388	30.54893	0.0	267.0	1770.0	14.23755	4.34365	28.187263	0.0	3419	3410	3410	0.65917605	20	91	293	535	640	4733	0	277	2020-02-29_135126
65	5000	1511	69	0	9	0	261	2872	15.7055435	5.449484585529608	29.114244	0.0	261.0	1770.0	14.23755	4.34365	28.187263	0.0	3420	3411	3411	0.651341	20	91	293	535	640	4739	0	278	2020-02-29_135126
65	5000	1510	66	0	10	0	250	2886	15.729383	5.444056624701748	29.114244	0.0	250.0	1770.0	14.23755	4.34365	28.187263	0.0	3424	3414	3414	0.64	20	91	293	535	640	4750	0	278	2020-02-29_135127
66	5000	1510	59	0	12	0	245	2896	15.690875	5.327395929029826	29.114244	0.64349365	245.0	1770.0	14.23755	4.34365	28.187263	0.0	3431	3419	3419	0.63265306	20	91	293	535	640	4755	0	278	2020-02-29_135127
66	5000	1509	59	0	12	0	235	2907	15.587108	5.363643270056088	29.114244	0.64349365	235.0	1770.0	14.23755	4.34365	28.187263	0.0	3432	3420	3420	0.63404256	20	91	293	535	640	4765	0	278	2020-02-29_135127
66	5000	1508	56	0	12	0	231	2915	15.664149	5.358853595605208	29.114244	0.64349365	231.0	1770.0	14.23755	4.34365	28.187263	0.0	3436	3424	3424	0.6147186	20	91	293	535	640	4769	0	278	2020-02-29_135127
67	5000	1508	53	0	8	0	225	2928	15.611469	5.389348594922015	29.114244	0.64349365	225.0	1770.0	14.23755	4.34365	28.187263	0.0	3439	3431	3431	0.60444444	20	91	293	535	640	4775	0	278	2020-02-29_135128
67	5000	1505	55	0	8	0	220	2933	15.537467	5.288268171923462	29.114244	0.64349365	220.0	1770.0	14.23755	4.34365	28.187263	0.0	3440	3432	3432	0.6045455	20	91	293	535	640	4780	0	279	2020-02-29_135128
67	5000	1505	54	0	5	0	215	2941	15.527287	5.278258430054686	29.114244	0.64349365	215.0	1770.0	14.23755	4.34365	28.187263	0.0	3441	3436	3436	0.5767442	20	91	293	535	640	4785	0	280	2020-02-29_135128
68	5000	1505	54	0	2	0	213	2946	15.476569	5.189975193971363	29.114244	3.072178	213.0	1770.0	14.23755	4.34365	28.187263	0.0	3441	3439	3439	0.5680751	20	91	293	535	640	4787	0	280	2020-02-29_135128
68	5000	1505	54	0	1	0	205	2955	15.577142	5.276045362114122	29.114244	3.072178	205.0	1770.0	14.23755	4.34365	28.187263	0.0	3441	3440	3440	0.5512195	20	91	293	535	640	4795	0	280	2020-02-29_135129
68	5000	1505	54	0	0	0	199	2962	15.499372	5.305690934527247	29.114244	3.072178	199.0	1770.0	14.23755	4.34365	28.187263	0.0	3441	3441	3441	0.5527638	20	91	293	535	640	4801	0	280	2020-02-29_135129
69	5000	1505	52	0	2	0	194	2967	15.541536	5.308266242944248	29.114244	3.072178	194.0	1770.0	14.23755	4.34365	28.187263	0.0	3443	3441	3441	0.5515464	20	91	293	535	640	4806	0	280	2020-02-29_135129
69	5000	1505	50	0	4	0	183	2976	15.707215	5.182612863168301	29.114244	3.072178	183.0	1770.0	14.23755	4.34365	28.187263	0.0	3445	3441	3441	0.56284153	20	91	293	535	640	4817	0	282	2020-02-29_135129
69	5000	1505	49	0	5	0	175	2983	15.652813	5.210964402982933	29.114244	3.072178	175.0	1770.0	14.23755	4.34365	28.187263	0.0	3446	3441	3441	0.57714283	20	91	293	535	640	4825	0	283	2020-02-29_135130
70	5000	1505	49	0	3	0	173	2986	15.668426	5.18966941971385	29.114244	3.072178	173.0	1770.0	14.23755	4.34365	28.187263	0.0	3446	3443	3443	0.57225436	20	91	293	535	640	4827	0	284	2020-02-29_135130
70	5000	1504	48	0	3	0	166	2995	15.755224	5.126542580288849	29.114244	3.072178	166.0	1770.0	14.23755	4.34365	28.187263	0.0	3448	3445	3445	0.57831323	20	91	293	535	640	4834	0	284	2020-02-29_135130
70	5000	1504	46	0	4	0	161	3001	15.692684	5.166963671279513	29.114244	3.072178	161.0	1770.0	14.23755	4.34365	28.187263	0.0	3450	3446	3446	0.57763976	20	91	293	535	640	4839	0	284	2020-02-29_135130
71	5000	1504	44	0	6	0	151	3010	15.743155	5.258380558791292	29.114244	3.072178	151.0	1770.0	14.23755	4.34365	28.187263	0.0	3452	3446	3446	0.56953645	20	91	293	535	640	4849	0	285	2020-02-29_135130
71	5000	1503	43	0	6	0	146	3017	15.827958	5.310849281110312	29.114244	3.072178	146.0	1770.0	14.23755	4.34365	28.187263	0.0	3454	3448	3448	0.56164384	20	91	293	535	640	4854	0	285	2020-02-29_135131
71	5000	1503	41	0	6	0	141	3024	15.925909	5.227948334348867	29.114244	3.072178	141.0	1770.0	14.23755	4.34365	28.187263	0.0	3456	3450	3450	0.59574467	20	91	293	535	640	4859	0	285	2020-02-29_135131
72	5000	1503	40	0	5	0	136	3031	15.888338	5.119137644266587	27.858807	3.072178	136.0	1770.0	14.23755	4.34365	28.187263	0.0	3457	3452	3452	0.61764705	20	91	293	535	640	4864	0	285	2020-02-29_135131
72	5000	1502	36	0	8	0	133	3036	15.952573	5.1509368340676325	27.858807	3.072178	133.0	1770.0	14.23755	4.34365	28.187263	0.0	3462	3454	3454	0.6466165	20	91	293	535	640	4867	0	285	2020-02-29_135131
72	5000	1502	33	0	9	0	130	3041	15.909031	5.147401743132179	27.858807	3.072178	130.0	1770.0	14.23755	4.34365	28.187263	0.0	3465	3456	3456	0.6	20	91	293	535	640	4870	0	285	2020-02-29_135131
73	5000	1501	33	0	9	0	127	3045	15.939585	5.161774606057517	27.858807	3.072178	127.0	1770.0	14.23755	4.34365	28.187263	0.0	3466	3457	3457	0.62204725	20	91	293	535	640	4873	0	285	2020-02-29_135132
73	5000	1500	32	0	6	0	124	3053	15.733183	5.2876742864071025	27.858807	3.072178	124.0	1770.0	14.23755	4.34365	28.187263	0.0	3468	3462	3462	0.5967742	20	91	293	535	640	4876	0	285	2020-02-29_135132
73	5000	1500	32	0	3	0	120	3060	15.857336	5.269409630731446	27.858807	3.072178	120.0	1770.0	14.23755	4.34365	28.187263	0.0	3468	3465	3465	0.575	20	91	293	535	640	4880	0	285	2020-02-29_135132
74	5000	1500	31	0	3	0	117	3064	15.772079	5.272289733311554	27.858807	3.072178	117.0	1770.0	14.23755	4.34365	28.187263	0.0	3469	3466	3466	0.5641026	20	91	293	535	640	4883	0	285	2020-02-29_135132
74	5000	1500	31	0	1	0	117	3066	15.797252	5.2988770788837085	27.858807	3.072178	117.0	1770.0	14.23755	4.34365	28.187263	0.0	3469	3468	3468	0.5555556	20	91	293	535	640	4883	0	285	2020-02-29_135133
74	5000	1500	29	0	3	0	111	3072	15.75719	5.2853442692212065	26.534813	3.072178	111.0	1770.0	14.23755	4.34365	28.187263	0.0	3471	3468	3468	0.5045045	20	91	293	535	640	4889	0	285	2020-02-29_135133
75	5000	1500	29	0	2	0	109	3075	15.796117	5.25601160912705	26.534813	3.072178	109.0	1770.0	14.23755	4.34365	28.187263	0.0	3471	3469	3469	0.51376146	20	91	293	535	640	4891	0	285	2020-02-29_135133
75	5000	1499	30	0	2	0	102	3082	15.823861	5.334095403744211	26.534813	3.072178	102.0	1770.0	14.23755	4.34365	28.187263	0.0	3471	3469	3469	0.51960784	20	91	293	535	640	4898	0	285	2020-02-29_135133
75	5000	1499	27	0	3	0	98	3087	15.953724	5.294073303510666	26.534813	3.072178	98.0	1770.0	14.23755	4.34365	28.187263	0.0	3474	3471	3471	0.5102041	20	91	293	535	640	4902	0	286	2020-02-29_135133
76	5000	1498	28	0	3	0	94	3091	15.988611	5.316136271329647	26.534813	3.072178	94.0	1770.0	14.23755	4.34365	28.187263	0.0	3474	3471	3471	0.5106383	20	91	293	535	640	4906	0	286	2020-02-29_135134
76	5000	1498	28	0	3	0	90	3095	16.021322	5.3705060047740805	26.534813	3.072178	90.0	1770.0	14.23755	4.34365	28.187263	0.0	3474	3471	3471	0.53333336	20	91	293	535	640	4910	0	286	2020-02-29_135134
76	5000	1498	27	0	1	0	88	3100	15.872251	5.267940928829657	26.534813	3.072178	88.0	1770.0	14.23755	4.34365	28.187263	0.0	3475	3474	3474	0.54545456	20	91	293	535	640	4912	0	286	2020-02-29_135134
77	5000	1498	26	0	2	0	84	3103	15.859362	5.3033612802769365	26.534813	3.072178	84.0	1770.0	14.23755	4.34365	28.187263	0.0	3476	3474	3474	0.52380955	20	91	293	535	640	4916	0	287	2020-02-29_135134
77	5000	1498	23	0	5	0	83	3104	15.806581	5.313358013202653	26.534813	3.072178	83.0	1770.0	14.23755	4.34365	28.187263	0.0	3479	3474	3474	0.5301205	20	91	293	535	640	4917	0	287	2020-02-29_135134
77	5000	1498	22	0	5	0	80	3108	15.87516	5.4140517549834755	26.534813	3.072178	80.0	1770.0	14.23755	4.34365	28.187263	0.0	3480	3475	3475	0.5	20	91	293	535	640	4920	0	287	2020-02-29_135135
78	5000	1498	21	0	5	0	78	3111	16.160614	5.197326545114588	26.534813	3.072178	78.0	1770.0	14.23755	4.34365	28.187263	0.0	3481	3476	3476	0.47435898	20	91	293	535	640	4922	0	287	2020-02-29_135135
78	5000	1497	20	0	4	0	78	3114	16.360214	5.219946444298797	26.534813	3.072178	78.0	1770.0	14.23755	4.34365	28.187263	0.0	3483	3479	3479	0.4871795	20	91	293	535	640	4922	0	287	2020-02-29_135135
78	5000	1497	20	0	3	0	77	3116	16.15388	5.178753937009161	26.534813	3.072178	77.0	1770.0	14.23755	4.34365	28.187263	0.0	3483	3480	3480	0.46753246	20	91	293	535	640	4923	0	287	2020-02-29_135135
79	5000	1497	20	0	2	0	77	3117	16.043816	5.123871283564995	26.534813	3.072178	77.0	1770.0	14.23755	4.34365	28.187263	0.0	3483	3481	3481	0.46753246	20	91	293	535	640	4923	0	287	2020-02-29_135135
79	5000	1497	19	0	1	0	77	3119	16.294044	4.9311819093593945	26.534813	4.7349854	77.0	1770.0	14.23755	4.34365	28.187263	0.0	3484	3483	3483	0.4935065	20	91	293	535	640	4923	0	287	2020-02-29_135136
79	5000	1496	19	0	2	0	73	3123	16.145275	4.895785695378551	26.053902	4.7349854	73.0	1770.0	14.23755	4.34365	28.187263	0.0	3485	3483	3483	0.4520548	20	91	293	535	640	4927	0	287	2020-02-29_135136
80	5000	1496	17	0	4	0	69	3127	16.40225	4.73083706342532	26.053902	4.7349854	69.0	1770.0	14.23755	4.34365	28.187263	0.0	3487	3483	3483	0.44927537	20	91	293	535	640	4931	0	287	2020-02-29_135136
80	5000	1495	18	0	3	0	66	3131	16.572931	4.529639437980727	26.053902	4.7349854	66.0	1770.0	14.23755	4.34365	28.187263	0.0	3487	3484	3484	0.4090909	20	91	293	535	640	4934	0	287	2020-02-29_135136
80	5000	1495	18	0	2	0	66	3132	16.609211	4.517163077426628	26.053902	4.7349854	66.0	1770.0	14.23755	4.34365	28.187263	0.0	3487	3485	3485	0.42424244	20	91	293	535	640	4934	0	287	2020-02-29_135136
81	5000	1495	16	0	2	0	63	3137	16.39683	4.700324863001389	25.421131	4.3848267	63.0	1770.0	14.23755	4.34365	28.187263	0.0	3489	3487	3487	0.46031746	20	91	293	535	640	4937	0	287	2020-02-29_135137
81	5000	1495	15	0	3	0	60	3140	16.476948	4.7749079111216775	25.421131	4.3848267	60.0	1770.0	14.23755	4.34365	28.187263	0.0	3490	3487	3487	0.45	20	91	293	535	640	4940	0	287	2020-02-29_135137
81	5000	1495	14	0	4	0	58	3142	16.241177	4.676646573999427	25.421131	4.3848267	58.0	1770.0	14.23755	4.34365	28.187263	0.0	3491	3487	3487	0.44827586	20	91	293	535	640	4942	0	287	2020-02-29_135137
82	5000	1495	14	0	2	0	56	3146	16.227211	4.718120608765467	25.421131	4.3848267	56.0	1770.0	14.23755	4.34365	28.187263	0.0	3491	3489	3489	0.42857143	20	91	293	535	640	4944	0	287	2020-02-29_135137
82	5000	1495	12	0	3	0	56	3147	16.183306	4.766190292100463	25.421131	4.3848267	56.0	1770.0	14.23755	4.34365	28.187263	0.0	3493	3490	3490	0.4107143	20	91	293	535	640	4944	0	287	2020-02-29_135137
82	5000	1495	12	0	2	0	54	3150	16.29412	4.767934370971727	25.421131	4.3848267	54.0	1770.0	14.23755	4.34365	28.187263	0.0	3493	3491	3491	0.42592594	20	91	293	535	640	4946	0	287	2020-02-29_135138
83	5000	1495	12	0	2	0	52	3152	16.453014	4.624631506184375	25.421131	4.3848267	52.0	1770.0	14.23755	4.34365	28.187263	0.0	3493	3491	3491	0.44230768	20	91	293	535	640	4948	0	287	2020-02-29_135138
83	5000	1495	10	0	2	0	53	3153	16.58223	4.489283835680231	25.421131	4.3848267	53.0	1770.0	14.23755	4.34365	28.187263	0.0	3495	3493	3493	0.41509435	20	91	293	535	640	4947	0	287	2020-02-29_135138
83	5000	1495	10	0	2	0	52	3154	16.501675	4.494238449948458	25.421131	4.3848267	52.0	1770.0	14.23755	4.34365	28.187263	0.0	3495	3493	3493	0.42307693	20	91	293	535	640	4948	0	287	2020-02-29_135138
84	5000	1495	9	0	3	0	52	3154	16.501675	4.494238449948458	25.421131	4.3848267	52.0	1770.0	14.23755	4.34365	28.187263	0.0	3496	3493	3493	0.42307693	20	91	293	535	640	4948	0	287	2020-02-29_135138
84	5000	1495	9	0	1	0	51	3157	16.402227	4.411567023093173	25.421131	4.3848267	51.0	1770.0	14.23755	4.34365	28.187263	0.0	3496	3495	3495	0.47058824	20	91	293	535	640	4949	0	287	2020-02-29_135138
84	5000	1495	9	0	1	0	48	3159	16.552988	4.497791172036124	25.421131	4.3848267	48.0	1770.0	14.23755	4.34365	28.187263	0.0	3496	3495	3495	0.5	20	91	293	535	640	4952	0	288	2020-02-29_135139
85	5000	1495	9	0	0	0	49	3159	16.739805	4.638835934598787	25.707039	4.3848267	49.0	1770.0	14.23755	4.34365	28.187263	0.0	3496	3496	3496	0.48979592	20	91	293	535	640	4951	0	288	2020-02-29_135139
85	5000	1495	9	0	0	0	48	3160	16.74771	4.687592162179925	25.707039	4.3848267	48.0	1770.0	14.23755	4.34365	28.187263	0.0	3496	3496	3496	0.5	20	91	293	535	640	4952	0	288	2020-02-29_135139
85	5000	1495	9	0	0	0	46	3162	16.825432	4.756675847522953	25.707039	4.3848267	46.0	1770.0	14.23755	4.34365	28.187263	0.0	3496	3496	3496	0.5	20	91	293	535	640	4954	0	288	2020-02-29_135139
86	5000	1495	9	0	0	0	46	3162	16.825432	4.756675847522953	25.707039	4.3848267	46.0	1770.0	14.23755	4.34365	28.187263	0.0	3496	3496	3496	0.5	20	91	293	535	640	4954	0	288	2020-02-29_135139
86	5000	1495	8	0	1	0	44	3164	16.729383	4.843570435179701	25.707039	4.3848267	44.0	1770.0	14.23755	4.34365	28.187263	0.0	3497	3496	3496	0.5	20	91	293	535	640	4956	0	288	2020-02-29_135139
86	5000	1495	8	0	1	0	43	3165	16.606638	4.83115388249057	25.707039	4.3848267	43.0	1770.0	14.23755	4.34365	28.187263	0.0	3497	3496	3496	0.4883721	20	91	293	535	640	4957	0	288	2020-02-29_135140
87	5000	1495	8	0	1	0	42	3166	16.552513	4.876502954668902	25.707039	4.3848267	42.0	1770.0	14.23755	4.34365	28.187263	0.0	3497	3496	3496	0.5	20	91	293	535	640	4958	0	288	2020-02-29_135140
87	5000	1495	8	0	0	0	42	3167	16.646978	4.822352640719577	25.707039	4.3848267	42.0	1770.0	14.23755	4.34365	28.187263	0.0	3497	3497	3497	0.52380955	20	91	293	535	640	4958	0	288	2020-02-29_135140
87	5000	1495	8	0	0	0	39	3170	16.457115	4.894390959681392	25.707039	4.3848267	39.0	1770.0	14.23755	4.34365	28.187263	0.0	3497	3497	3497	0.51282054	20	91	293	535	640	4961	0	288	2020-02-29_135140
88	5000	1495	8	0	0	0	39	3170	16.457115	4.894390959681392	25.707039	4.3848267	39.0	1770.0	14.23755	4.34365	28.187263	0.0	3497	3497	3497	0.51282054	20	91	293	535	640	4961	0	288	2020-02-29_135140
88	5000	1495	8	0	0	0	38	3171	16.363754	4.92477147690443	25.707039	4.3848267	38.0	1770.0	14.23755	4.34365	28.187263	0.0	3497	3497	3497	0.5263158	20	91	293	535	640	4962	0	288	2020-02-29_135140
88	5000	1495	8	0	0	0	36	3172	16.255224	5.036369420252635	25.707039	4.3848267	36.0	1770.0	14.23755	4.34365	28.187263	0.0	3497	3497	3497	0.5555556	20	91	293	535	640	4964	0	289	2020-02-29_135141
89	5000	1495	7	0	1	0	34	3174	16.242023	5.1840214843893495	25.707039	4.3848267	34.0	1770.0	14.23755	4.34365	28.187263	0.0	3498	3497	3497	0.47058824	20	91	293	535	640	4966	0	289	2020-02-29_135141
89	5000	1495	7	0	1	0	33	3175	16.218548	5.262563477629424	25.707039	4.3848267	33.0	1770.0	14.23755	4.34365	28.187263	0.0	3498	3497	3497	0.3939394	20	91	293	535	640	4967	0	289	2020-02-29_135141
89	5000	1494	8	0	1	0	31	3177	16.152887	5.359309337869899	25.707039	4.3848267	31.0	1770.0	14.23755	4.34365	28.187263	0.0	3498	3497	3497	0.41935483	20	91	293	535	640	4969	0	289	2020-02-29_135141
90	5000	1494	8	0	0	0	30	3179	15.952264	5.392507384767812	25.707039	4.3848267	30.0	1770.0	14.23755	4.34365	28.187263	0.0	3498	3498	3498	0.46666667	20	91	293	535	640	4970	0	289	2020-02-29_135141
90	5000	1494	8	0	0	0	29	3180	16.339066	5.046670537533067	25.707039	4.3848267	29.0	1770.0	14.23755	4.34365	28.187263	0.0	3498	3498	3498	0.4827586	20	91	293	535	640	4971	0	289	2020-02-29_135141
90	5000	1494	8	0	0	0	29	3180	16.339066	5.046670537533067	25.707039	4.3848267	29.0	1770.0	14.23755	4.34365	28.187263	0.0	3498	3498	3498	0.4827586	20	91	293	535	640	4971	0	289	2020-02-29_135141
91	5000	1494	7	0	1	0	29	3180	16.339066	5.046670537533067	25.707039	4.3848267	29.0	1770.0	14.23755	4.34365	28.187263	0.0	3499	3498	3498	0.4827586	20	91	293	535	640	4971	0	289	2020-02-29_135142
91	5000	1494	7	0	1	0	26	3183	16.706833	5.098251880910842	25.707039	4.3848267	26.0	1770.0	14.23755	4.34365	28.187263	0.0	3499	3498	3498	0.53846157	20	91	293	535	640	4974	0	289	2020-02-29_135142
91	5000	1494	7	0	1	0	25	3184	16.62008	5.183758592895127	25.707039	4.3848267	25.0	1770.0	14.23755	4.34365	28.187263	0.0	3499	3498	3498	0.56	20	91	293	535	640	4975	0	289	2020-02-29_135142
92	5000	1494	7	0	0	0	26	3184	16.910717	5.290811224249504	25.707039	4.3848267	26.0	1770.0	14.23755	4.34365	28.187263	0.0	3499	3499	3499	0.5769231	20	91	293	535	640	4974	0	289	2020-02-29_135142
92	5000	1494	6	0	1	0	25	3184	16.593819	5.141911771713982	25.707039	4.3848267	25.0	1770.0	14.23755	4.34365	28.187263	0.0	3500	3499	3499	0.44	20	91	293	535	640	4975	0	290	2020-02-29_135142
92	5000	1494	6	0	1	0	25	3184	16.593819	5.141911771713982	25.707039	4.3848267	25.0	1770.0	14.23755	4.34365	28.187263	0.0	3500	3499	3499	0.44	20	91	293	535	640	4975	0	290	2020-02-29_135142
93	5000	1493	6	0	2	0	23	3186	16.08536	4.96557919077212	25.707039	4.3848267	23.0	1770.0	14.23755	4.34365	28.187263	0.0	3501	3499	3499	0.39130434	20	91	293	535	640	4977	0	290	2020-02-29_135143
93	5000	1493	6	0	1	0	23	3187	16.104584	4.955028469030854	25.707039	4.3848267	23.0	1770.0	14.23755	4.34365	28.187263	0.0	3501	3500	3500	0.39130434	20	91	293	535	640	4977	0	290	2020-02-29_135143
93	5000	1493	6	0	1	0	23	3187	16.104584	4.955028469030854	25.707039	4.3848267	23.0	1770.0	14.23755	4.34365	28.187263	0.0	3501	3500	3500	0.39130434	20	91	293	535	640	4977	0	290	2020-02-29_135143
94	5000	1493	6	0	0	0	23	3188	16.143442	4.981786360635869	25.707039	4.3848267	23.0	1770.0	14.23755	4.34365	28.187263	0.0	3501	3501	3501	0.3043478	20	91	293	535	640	4977	0	290	2020-02-29_135143
94	5000	1493	3	0	3	0	21	3190	16.160925	5.06857782675901	25.707039	4.3848267	21.0	1770.0	14.23755	4.34365	28.187263	0.0	3504	3501	3501	0.33333334	20	91	293	535	640	4979	0	290	2020-02-29_135143
94	5000	1493	3	0	3	0	19	3192	16.725542	4.97529027657499	25.707039	4.3848267	19.0	1770.0	14.23755	4.34365	28.187263	0.0	3504	3501	3501	0.31578946	20	91	293	535	640	4981	0	290	2020-02-29_135143
95	5000	1493	2	0	4	0	18	3193	16.43545	4.951423617552239	25.707039	4.3848267	18.0	1770.0	14.23755	4.34365	28.187263	0.0	3505	3501	3501	0.22222222	20	91	293	535	640	4982	0	290	2020-02-29_135144
95	5000	1493	2	0	1	0	20	3194	16.862911	4.807846792233285	25.707039	4.3848267	20.0	1770.0	14.23755	4.34365	28.187263	0.0	3505	3504	3504	0.25	20	91	293	535	640	4980	0	290	2020-02-29_135144
95	5000	1493	2	0	1	0	19	3195	16.68181	4.869004108031572	25.707039	4.3848267	19.0	1770.0	14.23755	4.34365	28.187263	0.0	3505	3504	3504	0.2631579	20	91	293	535	640	4981	0	290	2020-02-29_135144
96	5000	1493	2	0	0	0	19	3196	17.214054	3.907988382718517	25.707039	9.876816	19.0	1770.0	14.23755	4.34365	28.187263	0.0	3505	3505	3505	0.2631579	20	91	293	535	640	4981	0	290	2020-02-29_135144
96	5000	1493	2	0	0	0	17	3198	17.267525	4.056443144868276	25.707039	9.876816	17.0	1770.0	14.23755	4.34365	28.187263	0.0	3505	3505	3505	0.29411766	20	91	293	535	640	4983	0	290	2020-02-29_135144
96	5000	1493	2	0	0	0	16	3199	17.729443	3.699001801361693	25.707039	13.357071	16.0	1770.0	14.23755	4.34365	28.187263	0.0	3505	3505	3505	0.3125	20	91	293	535	640	4984	0	290	2020-02-29_135144
97	5000	1493	2	0	0	0	15	3200	17.607195	3.795228075051959	25.707039	13.357071	15.0	1770.0	14.23755	4.34365	28.187263	0.0	3505	3505	3505	0.33333334	20	91	293	535	640	4985	0	290	2020-02-29_135144
97	5000	1493	2	0	0	0	13	3202	17.712961	4.0792335377486255	25.707039	13.357071	13.0	1770.0	14.23755	4.34365	28.187263	0.0	3505	3505	3505	0.30769232	20	91	293	535	640	4987	0	290	2020-02-29_135145
97	5000	1493	2	0	0	0	13	3202	17.712961	4.0792335377486255	25.707039	13.357071	13.0	1770.0	14.23755	4.34365	28.187263	0.0	3505	3505	3505	0.30769232	20	91	293	535	640	4987	0	290	2020-02-29_135145
98	5000	1493	2	0	0	0	11	3204	18.081038	4.232297493269253	25.707039	13.712143	11.0	1770.0	14.23755	4.34365	28.187263	0.0	3505	3505	3505	0.36363637	20	91	293	535	640	4989	0	290	2020-02-29_135145
98	5000	1493	2	0	0	0	11	3204	18.081038	4.232297493269253	25.707039	13.712143	11.0	1770.0	14.23755	4.34365	28.187263	0.0	3505	3505	3505	0.36363637	20	91	293	535	640	4989	0	290	2020-02-29_135145
98	5000	1493	2	0	0	0	10	3205	18.399424	4.320142083833785	25.707039	13.712143	10.0	1770.0	14.23755	4.34365	28.187263	0.0	3505	3505	3505	0.4	20	91	293	535	640	4990	0	290	2020-02-29_135145
99	5000	1493	2	0	0	0	10	3205	18.399424	4.320142083833785	25.707039	13.712143	10.0	1770.0	14.23755	4.34365	28.187263	0.0	3505	3505	3505	0.4	20	91	293	535	640	4990	0	290	2020-02-29_135145
99	5000	1493	1	0	1	0	8	3206	16.763828	2.922678627840102	21.934364	13.712143	8.0	1770.0	14.23755	4.34365	28.187263	0.0	3506	3505	3505	0.375	20	91	293	535	640	4992	0	291	2020-02-29_135146
99	5000	1493	1	0	1	0	8	3206	16.763828	2.922678627840102	21.934364	13.712143	8.0	1770.0	14.23755	4.34365	28.187263	0.0	3506	3505	3505	0.375	20	91	293	535	640	4992	0	291	2020-02-29_135146
100	5000	1493	1	0	1	0	8	3206	16.763828	2.922678627840102	21.934364	13.712143	8.0	1770.0	14.23755	4.34365	28.187263	0.0	3506	3505	3505	0.375	20	91	293	535	640	4992	0	291	2020-02-29_135146
100	5000	1493	1	0	0	0	9	3206	15.957881	3.6496910539282	21.934364	9.510307	9.0	1770.0	14.23755	4.34365	28.187263	0.0	3506	3506	3506	0.33333334	20	91	293	535	640	4991	0	291	2020-02-29_135146
100	5000	1493	1	0	0	0	9	3206	15.957881	3.6496910539282	21.934364	9.510307	9.0	1770.0	14.23755	4.34365	28.187263	0.0	3506	3506	3506	0.33333334	20	91	293	535	640	4991	0	291	2020-02-29_135146
101	5000	1493	1	0	0	0	9	3206	15.957881	3.6496910539282	21.934364	9.510307	9.0	1770.0	14.23755	4.34365	28.187263	0.0	3506	3506	3506	0.33333334	20	91	293	535	640	4991	0	291	2020-02-29_135146
101	5000	1493	1	0	0	0	9	3206	15.957881	3.6496910539282	21.934364	9.510307	9.0	1770.0	14.23755	4.34365	28.187263	0.0	3506	3506	3506	0.33333334	20	91	293	535	640	4991	0	291	2020-02-29_135146
101	5000	1493	1	0	0	0	9	3206	15.957881	3.6496910539282	21.934364	9.510307	9.0	1770.0	14.23755	4.34365	28.187263	0.0	3506	3506	3506	0.33333334	20	91	293	535	640	4991	0	291	2020-02-29_135147
102	5000	1493	1	0	0	0	9	3206	15.957881	3.6496910539282	21.934364	9.510307	9.0	1770.0	14.23755	4.34365	28.187263	0.0	3506	3506	3506	0.33333334	20	91	293	535	640	4991	0	291	2020-02-29_135147
102	5000	1493	1	0	0	0	9	3206	15.957881	3.6496910539282	21.934364	9.510307	9.0	1770.0	14.23755	4.34365	28.187263	0.0	3506	3506	3506	0.33333334	20	91	293	535	640	4991	0	291	2020-02-29_135147
102	5000	1493	1	0	0	0	9	3206	15.957881	3.6496910539282	21.934364	9.510307	9.0	1770.0	14.23755	4.34365	28.187263	0.0	3506	3506	3506	0.33333334	20	91	293	535	640	4991	0	291	2020-02-29_135147
103	5000	1493	1	0	0	0	9	3206	15.957881	3.6496910539282	21.934364	9.510307	9.0	1770.0	14.23755	4.34365	28.187263	0.0	3506	3506	3506	0.33333334	20	91	293	535	640	4991	0	291	2020-02-29_135147
103	5000	1493	1	0	0	0	9	3206	15.957881	3.6496910539282	21.934364	9.510307	9.0	1770.0	14.23755	4.34365	28.187263	0.0	3506	3506	3506	0.33333334	20	91	293	535	640	4991	0	291	2020-02-29_135147
103	5000	1493	1	0	0	0	9	3206	15.957881	3.6496910539282	21.934364	9.510307	9.0	1770.0	14.23755	4.34365	28.187263	0.0	3506	3506	3506	0.33333334	20	91	293	535	640	4991	0	291	2020-02-29_135147
104	5000	1493	1	0	0	0	9	3206	15.957881	3.6496910539282	21.934364	9.510307	9.0	1770.0	14.23755	4.34365	28.187263	0.0	3506	3506	3506	0.33333334	20	91	293	535	640	4991	0	291	2020-02-29_135148
104	5000	1493	1	0	0	0	9	3206	15.957881	3.6496910539282	21.934364	9.510307	9.0	1770.0	14.23755	4.34365	28.187263	0.0	3506	3506	3506	0.33333334	20	91	293	535	640	4991	0	291	2020-02-29_135148
104	5000	1493	1	0	0	0	8	3207	15.968881	3.9015242410112285	21.934364	9.510307	8.0	1770.0	14.23755	4.34365	28.187263	0.0	3506	3506	3506	0.25	20	91	293	535	640	4992	0	291	2020-02-29_135148
105	5000	1493	1	0	0	0	8	3207	15.968881	3.9015242410112285	21.934364	9.510307	8.0	1770.0	14.23755	4.34365	28.187263	0.0	3506	3506	3506	0.25	20	91	293	535	640	4992	0	291	2020-02-29_135148
105	5000	1493	1	0	0	0	8	3207	15.968881	3.9015242410112285	21.934364	9.510307	8.0	1770.0	14.23755	4.34365	28.187263	0.0	3506	3506	3506	0.25	20	91	293	535	640	4992	0	291	2020-02-29_135148
105	5000	1493	1	0	0	0	8	3207	15.968881	3.9015242410112285	21.934364	9.510307	8.0	1770.0	14.23755	4.34365	28.187263	0.0	3506	3506	3506	0.25	20	91	293	535	640	4992	0	291	2020-02-29_135148
106	5000	1493	1	0	0	0	7	3208	16.291271	4.097414429604915	21.934364	9.510307	7.0	1770.0	14.23755	4.34365	28.187263	0.0	3506	3506	3506	0.2857143	20	91	293	535	640	4993	0	291	2020-02-29_135148
106	5000	1493	1	0	0	0	5	3209	17.78129	3.2864440498505147	21.934364	14.495934	5.0	1770.0	14.23755	4.34365	28.187263	0.0	3506	3506	3506	0.2	20	91	293	535	640	4995	0	292	2020-02-29_135149
106	5000	1493	1	0	0	0	5	3209	17.78129	3.2864440498505147	21.934364	14.495934	5.0	1770.0	14.23755	4.34365	28.187263	0.0	3506	3506	3506	0.2	20	91	293	535	640	4995	0	292	2020-02-29_135149
107	5000	1493	1	0	0	0	5	3209	17.78129	3.2864440498505147	21.934364	14.495934	5.0	1770.0	14.23755	4.34365	28.187263	0.0	3506	3506	3506	0.2	20	91	293	535	640	4995	0	292	2020-02-29_135149
107	5000	1493	1	0	0	0	5	3209	17.78129	3.2864440498505147	21.934364	14.495934	5.0	1770.0	14.23755	4.34365	28.187263	0.0	3506	3506	3506	0.2	20	91	293	535	640	4995	0	292	2020-02-29_135149
107	5000	1493	1	0	0	0	5	3209	17.78129	3.2864440498505147	21.934364	14.495934	5.0	1770.0	14.23755	4.34365	28.187263	0.0	3506	3506	3506	0.2	20	91	293	535	640	4995	0	292	2020-02-29_135149
108	5000	1493	1	0	0	0	5	3209	17.78129	3.2864440498505147	21.934364	14.495934	5.0	1770.0	14.23755	4.34365	28.187263	0.0	3506	3506	3506	0.2	20	91	293	535	640	4995	0	292	2020-02-29_135149
108	5000	1493	1	0	0	0	3	3210	19.971022	1.9027519023215638	21.934364	18.135284	3.0	1770.0	14.23755	4.34365	28.187263	0.0	3506	3506	3506	0.0	20	91	293	535	640	4997	0	293	2020-02-29_135149
108	5000	1493	1	0	0	0	3	3210	19.971022	1.9027519023215638	21.934364	18.135284	3.0	1770.0	14.23755	4.34365	28.187263	0.0	3506	3506	3506	0.0	20	91	293	535	640	4997	0	293	2020-02-29_135150
109	5000	1493	1	0	0	0	3	3210	19.971022	1.9027519023215638	21.934364	18.135284	3.0	1770.0	14.23755	4.34365	28.187263	0.0	3506	3506	3506	0.0	20	91	293	535	640	4997	0	293	2020-02-29_135150
109	5000	1493	1	0	0	0	2	3211	20.88889	1.4785248971545042	21.934364	19.843414	2.0	1770.0	14.23755	4.34365	28.187263	0.0	3506	3506	3506	0.0	20	91	293	535	640	4998	0	293	2020-02-29_135150
109	5000	1493	1	0	0	0	2	3211	20.88889	1.4785248971545042	21.934364	19.843414	2.0	1770.0	14.23755	4.34365	28.187263	0.0	3506	3506	3506	0.0	20	91	293	535	640	4998	0	293	2020-02-29_135150
110	5000	1493	1	0	0	0	2	3211	20.88889	1.4785248971545042	21.934364	19.843414	2.0	1770.0	14.23755	4.34365	28.187263	0.0	3506	3506	3506	0.0	20	91	293	535	640	4998	0	293	2020-02-29_135150
110	5000	1493	1	0	0	0	1	3212	21.934364	NaN	21.934364	21.934364	1.0	1770.0	14.23755	4.34365	28.187263	0.0	3506	3506	3506	0.0	20	91	293	535	640	4999	0	293	2020-02-29_135150
110	5000	1493	1	0	0	0	1	3212	21.934364	NaN	21.934364	21.934364	1.0	1770.0	14.23755	4.34365	28.187263	0.0	3506	3506	3506	0.0	20	91	293	535	640	4999	0	293	2020-02-29_135150
111	5000	1493	1	0	0	0	1	3212	21.934364	NaN	21.934364	21.934364	1.0	1770.0	14.23755	4.34365	28.187263	0.0	3506	3506	3506	0.0	20	91	293	535	640	4999	0	293	2020-02-29_135150
111	5000	1493	1	0	0	0	1	3212	21.934364	NaN	21.934364	21.934364	1.0	1770.0	14.23755	4.34365	28.187263	0.0	3506	3506	3506	0.0	20	91	293	535	640	4999	0	293	2020-02-29_135151
111	5000	1493	1	0	0	0	0	3213	NaN	-0.0	9999.0	9999.0	0.0	1770.0	14.23755	4.34365	28.187263	0.0	3506	3506	3506	0.0	20	91	293	535	640	5000	0	293	2020-02-29_135151
112	5000	1493	1	0	0	0	0	3213	NaN	-0.0	9999.0	9999.0	0.0	1770.0	14.23755	4.34365	28.187263	0.0	3506	3506	3506	0.0	20	91	293	535	640	5000	0	293	2020-02-29_135151
112	5000	1493	1	0	0	0	0	3213	NaN	-0.0	9999.0	9999.0	0.0	1770.0	14.23755	4.34365	28.187263	0.0	3506	3506	3506	0.0	20	91	293	535	640	5000	0	293	2020-02-29_135151
112	5000	1493	1	0	0	0	0	3213	NaN	-0.0	9999.0	9999.0	0.0	1770.0	14.23755	4.34365	28.187263	0.0	3506	3506	3506	0.0	20	91	293	535	640	5000	0	293	2020-02-29_135151
113	5000	1493	1	0	0	0	0	3213	NaN	-0.0	9999.0	9999.0	0.0	1770.0	14.23755	4.34365	28.187263	0.0	3506	3506	3506	0.0	20	91	293	535	640	5000	0	293	2020-02-29_135151
113	5000	1493	1	0	0	0	0	3213	NaN	-0.0	9999.0	9999.0	0.0	1770.0	14.23755	4.34365	28.187263	0.0	3506	3506	3506	0.0	20	91	293	535	640	5000	0	293	2020-02-29_135151
113	5000	1493	1	0	0	0	0	3213	NaN	-0.0	9999.0	9999.0	0.0	1770.0	14.23755	4.34365	28.187263	0.0	3506	3506	3506	0.0	20	91	293	535	640	5000	0	293	2020-02-29_135152
114	5000	1493	1	0	0	0	0	3213	NaN	-0.0	9999.0	9999.0	0.0	1770.0	14.23755	4.34365	28.187263	0.0	3506	3506	3506	0.0	20	91	293	535	640	5000	0	293	2020-02-29_135152
114	5000	1493	1	0	0	0	0	3213	NaN	-0.0	9999.0	9999.0	0.0	1770.0	14.23755	4.34365	28.187263	0.0	3506	3506	3506	0.0	20	91	293	535	640	5000	0	293	2020-02-29_135152
114	5000	1493	1	0	0	0	0	3213	NaN	-0.0	9999.0	9999.0	0.0	1770.0	14.23755	4.34365	28.187263	0.0	3506	3506	3506	0.0	20	91	293	535	640	5000	0	293	2020-02-29_135152
115	5000	1493	1	0	0	0	0	3213	NaN	-0.0	9999.0	9999.0	0.0	1770.0	14.23755	4.34365	28.187263	0.0	3506	3506	3506	0.0	20	91	293	535	640	5000	0	293	2020-02-29_135152
115	5000	1493	1	0	0	0	0	3213	NaN	-0.0	9999.0	9999.0	0.0	1770.0	14.23755	4.34365	28.187263	0.0	3506	3506	3506	0.0	20	91	293	535	640	5000	0	293	2020-02-29_135152
115	5000	1493	1	0	0	0	0	3213	NaN	-0.0	9999.0	9999.0	0.0	1770.0	14.23755	4.34365	28.187263	0.0	3506	3506	3506	0.0	20	91	293	535	640	5000	0	293	2020-02-29_135152
116	5000	1493	1	0	0	0	0	3213	NaN	-0.0	9999.0	9999.0	0.0	1770.0	14.23755	4.34365	28.187263	0.0	3506	3506	3506	0.0	20	91	293	535	640	5000	0	293	2020-02-29_135153
116	5000	1493	1	0	0	0	0	3213	NaN	-0.0	9999.0	9999.0	0.0	1770.0	14.23755	4.34365	28.187263	0.0	3506	3506	3506	0.0	20	91	293	535	640	5000	0	293	2020-02-29_135153
116	5000	1493	1	0	0	0	0	3213	NaN	-0.0	9999.0	9999.0	0.0	1770.0	14.23755	4.34365	28.187263	0.0	3506	3506	3506	0.0	20	91	293	535	640	5000	0	293	2020-02-29_135153
117	5000	1493	1	0	0	0	0	3213	NaN	-0.0	9999.0	9999.0	0.0	1770.0	14.23755	4.34365	28.187263	0.0	3506	3506	3506	0.0	20	91	293	535	640	5000	0	293	2020-02-29_135153
117	5000	1493	1	0	0	0	0	3213	NaN	-0.0	9999.0	9999.0	0.0	1770.0	14.23755	4.34365	28.187263	0.0	3506	3506	3506	0.0	20	91	293	535	640	5000	0	293	2020-02-29_135153
117	5000	1493	1	0	0	0	0	3213	NaN	-0.0	9999.0	9999.0	0.0	1770.0	14.23755	4.34365	28.187263	0.0	3506	3506	3506	0.0	20	91	293	535	640	5000	0	293	2020-02-29_135153
118	5000	1493	1	0	0	0	0	3213	NaN	-0.0	9999.0	9999.0	0.0	1770.0	14.23755	4.34365	28.187263	0.0	3506	3506	3506	0.0	20	91	293	535	640	5000	0	293	2020-02-29_135153
118	5000	1493	1	0	0	0	0	3213	NaN	-0.0	9999.0	9999.0	0.0	1770.0	14.23755	4.34365	28.187263	0.0	3506	3506	3506	0.0	20	91	293	535	640	5000	0	293	2020-02-29_135154
118	5000	1493	1	0	0	0	0	3213	NaN	-0.0	9999.0	9999.0	0.0	1770.0	14.23755	4.34365	28.187263	0.0	3506	3506	3506	0.0	20	91	293	535	640	5000	0	293	2020-02-29_135154
119	5000	1493	1	0	0	0	0	3213	NaN	-0.0	9999.0	9999.0	0.0	1770.0	14.23755	4.34365	28.187263	0.0	3506	3506	3506	0.0	20	91	293	535	640	5000	0	293	2020-02-29_135154
119	5000	1493	1	0	0	0	0	3213	NaN	-0.0	9999.0	9999.0	0.0	1770.0	14.23755	4.34365	28.187263	0.0	3506	3506	3506	0.0	20	91	293	535	640	5000	0	293	2020-02-29_135154
119	5000	1493	1	0	0	0	0	3213	NaN	-0.0	9999.0	9999.0	0.0	1770.0	14.23755	4.34365	28.187263	0.0	3506	3506	3506	0.0	20	91	293	535	640	5000	0	293	2020-02-29_135154
120	5000	1493	1	0	0	0	0	3213	NaN	-0.0	9999.0	9999.0	0.0	1770.0	14.23755	4.34365	28.187263	0.0	3506	3506	3506	0.0	20	91	293	535	640	5000	0	293	2020-02-29_135154
120	5000	1493	1	0	0	0	0	3213	NaN	-0.0	9999.0	9999.0	0.0	1770.0	14.23755	4.34365	28.187263	0.0	3506	3506	3506	0.0	20	91	293	535	640	5000	0	293	2020-02-29_135154
120	5000	1493	1	0	0	0	0	3213	NaN	-0.0	9999.0	9999.0	0.0	1770.0	14.23755	4.34365	28.187263	0.0	3506	3506	3506	0.0	20	91	293	535	640	5000	0	293	2020-02-29_135154
121	5000	1493	1	0	0	0	0	3213	NaN	-0.0	9999.0	9999.0	0.0	1770.0	14.23755	4.34365	28.187263	0.0	3506	3506	3506	0.0	20	91	293	535	640	5000	0	293	2020-02-29_135155
121	5000	1493	1	0	0	0	0	3213	NaN	-0.0	9999.0	9999.0	0.0	1770.0	14.23755	4.34365	28.187263	0.0	3506	3506	3506	0.0	20	91	293	535	640	5000	0	293	2020-02-29_135155
121	5000	1493	1	0	0	0	0	3213	NaN	-0.0	9999.0	9999.0	0.0	1770.0	14.23755	4.34365	28.187263	0.0	3506	3506	3506	0.0	20	91	293	535	640	5000	0	293	2020-02-29_135155
122	5000	1493	1	0	0	0	0	3213	NaN	-0.0	9999.0	9999.0	0.0	1770.0	14.23755	4.34365	28.187263	0.0	3506	3506	3506	0.0	20	91	293	535	640	5000	0	293	2020-02-29_135155
122	5000	1493	0	0	1	0	0	3213	NaN	-0.0	9999.0	9999.0	0.0	1770.0	14.23755	4.34365	28.187263	0.0	3507	3506	3506	0.0	20	91	293	535	640	5000	0	293	2020-02-29_135155
122	5000	1493	0	0	1	0	0	3213	NaN	-0.0	9999.0	9999.0	0.0	1770.0	14.23755	4.34365	28.187263	0.0	3507	3506	3506	0.0	20	91	293	535	640	5000	0	293	2020-02-29_135155
123	5000	1493	0	0	1	0	0	3213	NaN	-0.0	9999.0	9999.0	0.0	1770.0	14.23755	4.34365	28.187263	0.0	3507	3506	3506	0.0	20	91	293	535	640	5000	0	293	2020-02-29_135155
123	5000	1493	0	0	0	0	1	3213	29.261574	NaN	29.261574	29.261574	1.0	1770.0	14.23755	4.34365	28.187263	0.0	3507	3507	3507	0.0	20	91	293	535	640	4999	0	293	2020-02-29_135156
123	5000	1493	0	0	0	0	1	3213	29.261574	NaN	29.261574	29.261574	1.0	1770.0	14.23755	4.34365	28.187263	0.0	3507	3507	3507	0.0	20	91	293	535	640	4999	0	293	2020-02-29_135156
124	5000	1493	0	0	0	0	1	3213	29.261574	NaN	29.261574	29.261574	1.0	1770.0	14.23755	4.34365	28.187263	0.0	3507	3507	3507	0.0	20	91	293	535	640	4999	0	293	2020-02-29_135156
124	5000	1493	0	0	0	0	1	3213	29.261574	NaN	29.261574	29.261574	1.0	1770.0	14.23755	4.34365	28.187263	0.0	3507	3507	3507	0.0	20	91	293	535	640	4999	0	293	2020-02-29_135156
124	5000	1493	0	0	0	0	1	3213	29.261574	NaN	29.261574	29.261574	1.0	1770.0	14.23755	4.34365	28.187263	0.0	3507	3507	3507	0.0	20	91	293	535	640	4999	0	293	2020-02-29_135156
125	5000	1493	0	0	0	0	1	3213	29.261574	NaN	29.261574	29.261574	1.0	1770.0	14.23755	4.34365	28.187263	0.0	3507	3507	3507	0.0	20	91	293	535	640	4999	0	293	2020-02-29_135156
125	5000	1493	0	0	0	0	1	3213	29.261574	NaN	29.261574	29.261574	1.0	1770.0	14.23755	4.34365	28.187263	0.0	3507	3507	3507	0.0	20	91	293	535	640	4999	0	293	2020-02-29_135156
125	5000	1493	0	0	0	0	1	3213	29.261574	NaN	29.261574	29.261574	1.0	1770.0	14.23755	4.34365	28.187263	0.0	3507	3507	3507	0.0	20	91	293	535	640	4999	0	293	2020-02-29_135157
126	5000	1493	0	0	0	0	1	3213	29.261574	NaN	29.261574	29.261574	1.0	1770.0	14.23755	4.34365	28.187263	0.0	3507	3507	3507	0.0	20	91	293	535	640	4999	0	293	2020-02-29_135157
126	5000	1493	0	0	0	0	1	3213	29.261574	NaN	29.261574	29.261574	1.0	1770.0	14.23755	4.34365	28.187263	0.0	3507	3507	3507	0.0	20	91	293	535	640	4999	0	293	2020-02-29_135157
126	5000	1493	0	0	0	0	1	3213	29.261574	NaN	29.261574	29.261574	1.0	1770.0	14.23755	4.34365	28.187263	0.0	3507	3507	3507	0.0	20	91	293	535	640	4999	0	293	2020-02-29_135157
127	5000	1493	0	0	0	0	1	3213	29.261574	NaN	29.261574	29.261574	1.0	1770.0	14.23755	4.34365	28.187263	0.0	3507	3507	3507	0.0	20	91	293	535	640	4999	0	293	2020-02-29_135157
127	5000	1493	0	0	0	0	1	3213	29.261574	NaN	29.261574	29.261574	1.0	1770.0	14.23755	4.34365	28.187263	0.0	3507	3507	3507	0.0	20	91	293	535	640	4999	0	293	2020-02-29_135157
127	5000	1493	0	0	0	0	1	3213	29.261574	NaN	29.261574	29.261574	1.0	1770.0	14.23755	4.34365	28.187263	0.0	3507	3507	3507	0.0	20	91	293	535	640	4999	0	293	2020-02-29_135157
128	5000	1493	0	0	0	0	1	3213	29.261574	NaN	29.261574	29.261574	1.0	1770.0	14.23755	4.34365	28.187263	0.0	3507	3507	3507	0.0	20	91	293	535	640	4999	0	293	2020-02-29_135158
128	5000	1493	0	0	0	0	1	3213	29.261574	NaN	29.261574	29.261574	1.0	1770.0	14.23755	4.34365	28.187263	0.0	3507	3507	3507	0.0	20	91	293	535	640	4999	0	293	2020-02-29_135158
128	5000	1493	0	0	0	0	1	3213	29.261574	NaN	29.261574	29.261574	1.0	1770.0	14.23755	4.34365	28.187263	0.0	3507	3507	3507	0.0	20	91	293	535	640	4999	0	293	2020-02-29_135158
129	5000	1493	0	0	0	0	1	3213	29.261574	NaN	29.261574	29.261574	1.0	1770.0	14.23755	4.34365	28.187263	0.0	3507	3507	3507	0.0	20	91	293	535	640	4999	0	293	2020-02-29_135158
129	5000	1493	0	0	0	0	1	3213	29.261574	NaN	29.261574	29.261574	1.0	1770.0	14.23755	4.34365	28.187263	0.0	3507	3507	3507	0.0	20	91	293	535	640	4999	0	293	2020-02-29_135158
129	5000	1493	0	0	0	0	1	3213	29.261574	NaN	29.261574	29.261574	1.0	1770.0	14.23755	4.34365	28.187263	0.0	3507	3507	3507	0.0	20	91	293	535	640	4999	0	293	2020-02-29_135158
130	5000	1493	0	0	0	0	1	3213	29.261574	NaN	29.261574	29.261574	1.0	1770.0	14.23755	4.34365	28.187263	0.0	3507	3507	3507	0.0	20	91	293	535	640	4999	0	293	2020-02-29_135158
130	5000	1493	0	0	0	0	1	3213	29.261574	NaN	29.261574	29.261574	1.0	1770.0	14.23755	4.34365	28.187263	0.0	3507	3507	3507	0.0	20	91	293	535	640	4999	0	293	2020-02-29_135159
130	5000	1493	0	0	0	0	1	3213	29.261574	NaN	29.261574	29.261574	1.0	1770.0	14.23755	4.34365	28.187263	0.0	3507	3507	3507	0.0	20	91	293	535	640	4999	0	293	2020-02-29_135159
131	5000	1493	0	0	0	0	1	3213	29.261574	NaN	29.261574	29.261574	1.0	1770.0	14.23755	4.34365	28.187263	0.0	3507	3507	3507	0.0	20	91	293	535	640	4999	0	293	2020-02-29_135159
131	5000	1493	0	0	0	0	1	3213	29.261574	NaN	29.261574	29.261574	1.0	1770.0	14.23755	4.34365	28.187263	0.0	3507	3507	3507	0.0	20	91	293	535	640	4999	0	293	2020-02-29_135159
131	5000	1493	0	0	0	0	1	3213	29.261574	NaN	29.261574	29.261574	1.0	1770.0	14.23755	4.34365	28.187263	0.0	3507	3507	3507	0.0	20	91	293	535	640	4999	0	293	2020-02-29_135159
132	5000	1493	0	0	0	0	1	3213	29.261574	NaN	29.261574	29.261574	1.0	1770.0	14.23755	4.34365	28.187263	0.0	3507	3507	3507	0.0	20	91	293	535	640	4999	0	293	2020-02-29_135159
132	5000	1493	0	0	0	0	1	3213	29.261574	NaN	29.261574	29.261574	1.0	1770.0	14.23755	4.34365	28.187263	0.0	3507	3507	3507	0.0	20	91	293	535	640	4999	0	293	2020-02-29_135159
132	5000	1493	0	0	0	0	1	3213	29.261574	NaN	29.261574	29.261574	1.0	1770.0	14.23755	4.34365	28.187263	0.0	3507	3507	3507	0.0	20	91	293	535	640	4999	0	293	2020-02-29_135159
133	5000	1493	0	0	0	0	1	3213	29.261574	NaN	29.261574	29.261574	1.0	1770.0	14.23755	4.34365	28.187263	0.0	3507	3507	3507	0.0	20	91	293	535	640	4999	0	293	2020-02-29_135200
133	5000	1493	0	0	0	0	1	3213	29.261574	NaN	29.261574	29.261574	1.0	1770.0	14.23755	4.34365	28.187263	0.0	3507	3507	3507	0.0	20	91	293	535	640	4999	0	293	2020-02-29_135200
133	5000	1493	0	0	0	0	1	3213	29.261574	NaN	29.261574	29.261574	1.0	1770.0	14.23755	4.34365	28.187263	0.0	3507	3507	3507	0.0	20	91	293	535	640	4999	0	293	2020-02-29_135200
134	5000	1493	0	0	0	0	1	3213	29.261574	NaN	29.261574	29.261574	1.0	1770.0	14.23755	4.34365	28.187263	0.0	3507	3507	3507	0.0	20	91	293	535	640	4999	0	293	2020-02-29_135200
134	5000	1493	0	0	0	0	1	3213	29.261574	NaN	29.261574	29.261574	1.0	1770.0	14.23755	4.34365	28.187263	0.0	3507	3507	3507	0.0	20	91	293	535	640	4999	0	293	2020-02-29_135200
134	5000	1493	0	0	0	0	1	3213	29.261574	NaN	29.261574	29.261574	1.0	1770.0	14.23755	4.34365	28.187263	0.0	3507	3507	3507	0.0	20	91	293	535	640	4999	0	293	2020-02-29_135200
135	5000	1493	0	0	0	0	1	3213	29.261574	NaN	29.261574	29.261574	1.0	1770.0	14.23755	4.34365	28.187263	0.0	3507	3507	3507	0.0	20	91	293	535	640	4999	0	293	2020-02-29_135200
135	5000	1493	0	0	0	0	1	3213	29.261574	NaN	29.261574	29.261574	1.0	1770.0	14.23755	4.34365	28.187263	0.0	3507	3507	3507	0.0	20	91	293	535	640	4999	0	293	2020-02-29_135201
135	5000	1493	0	0	0	0	1	3213	29.261574	NaN	29.261574	29.261574	1.0	1770.0	14.23755	4.34365	28.187263	0.0	3507	3507	3507	0.0	20	91	293	535	640	4999	0	293	2020-02-29_135201
136	5000	1493	0	0	0	0	1	3213	29.261574	NaN	29.261574	29.261574	1.0	1770.0	14.23755	4.34365	28.187263	0.0	3507	3507	3507	0.0	20	91	293	535	640	4999	0	293	2020-02-29_135201
136	5000	1493	0	0	0	0	1	3213	29.261574	NaN	29.261574	29.261574	1.0	1770.0	14.23755	4.34365	28.187263	0.0	3507	3507	3507	0.0	20	91	293	535	640	4999	0	293	2020-02-29_135201
136	5000	1493	0	0	0	0	1	3213	29.261574	NaN	29.261574	29.261574	1.0	1770.0	14.23755	4.34365	28.187263	0.0	3507	3507	3507	0.0	20	91	293	535	640	4999	0	293	2020-02-29_135201
137	5000	1493	0	0	0	0	1	3213	29.261574	NaN	29.261574	29.261574	1.0	1770.0	14.23755	4.34365	28.187263	0.0	3507	3507	3507	0.0	20	91	293	535	640	4999	0	293	2020-02-29_135201
137	5000	1493	0	0	0	0	1	3213	29.261574	NaN	29.261574	29.261574	1.0	1770.0	14.23755	4.34365	28.187263	0.0	3507	3507	3507	0.0	20	91	293	535	640	4999	0	293	2020-02-29_135201
137	5000	1493	0	0	0	0	1	3213	29.261574	NaN	29.261574	29.261574	1.0	1770.0	14.23755	4.34365	28.187263	0.0	3507	3507	3507	0.0	20	91	293	535	640	4999	0	293	2020-02-29_135202
138	5000	1493	0	0	0	0	1	3213	29.261574	NaN	29.261574	29.261574	1.0	1770.0	14.23755	4.34365	28.187263	0.0	3507	3507	3507	0.0	20	91	293	535	640	4999	0	293	2020-02-29_135202
138	5000	1493	0	0	0	0	1	3213	29.261574	NaN	29.261574	29.261574	1.0	1770.0	14.23755	4.34365	28.187263	0.0	3507	3507	3507	0.0	20	91	293	535	640	4999	0	293	2020-02-29_135202
138	5000	1493	0	0	0	0	1	3213	29.261574	NaN	29.261574	29.261574	1.0	1770.0	14.23755	4.34365	28.187263	0.0	3507	3507	3507	0.0	20	91	293	535	640	4999	0	293	2020-02-29_135202
139	5000	1493	0	0	0	0	0	3214	NaN	-0.0	9999.0	9999.0	0.0	1770.0	14.23755	4.34365	28.187263	0.0	3507	3507	3507	0.0	20	91	293	535	640	5000	0	293	2020-02-29_135202
139	5000	1493	0	0	0	0	0	3214	NaN	-0.0	9999.0	9999.0	0.0	1770.0	14.23755	4.34365	28.187263	0.0	3507	3507	3507	0.0	20	91	293	535	640	5000	0	293	2020-02-29_135202
139	5000	1493	0	0	0	0	0	3214	NaN	-0.0	9999.0	9999.0	0.0	1770.0	14.23755	4.34365	28.187263	0.0	3507	3507	3507	0.0	20	91	293	535	640	5000	0	293	2020-02-29_135202
140	5000	1493	0	0	0	0	0	3214	NaN	-0.0	9999.0	9999.0	0.0	1770.0	14.23755	4.34365	28.187263	0.0	3507	3507	3507	0.0	20	91	293	535	640	5000	0	293	2020-02-29_135203
140	5000	1493	0	0	0	0	0	3214	NaN	-0.0	9999.0	9999.0	0.0	1770.0	14.23755	4.34365	28.187263	0.0	3507	3507	3507	0.0	20	91	293	535	640	5000	0	293	2020-02-29_135203
140	5000	1493	0	0	0	0	0	3214	NaN	-0.0	9999.0	9999.0	0.0	1770.0	14.23755	4.34365	28.187263	0.0	3507	3507	3507	0.0	20	91	293	535	640	5000	0	293	2020-02-29_135203
141	5000	1493	0	0	0	0	0	3214	NaN	-0.0	9999.0	9999.0	0.0	1770.0	14.23755	4.34365	28.187263	0.0	3507	3507	3507	0.0	20	91	293	535	640	5000	0	293	2020-02-29_135203
141	5000	1493	0	0	0	0	0	3214	NaN	-0.0	9999.0	9999.0	0.0	1770.0	14.23755	4.34365	28.187263	0.0	3507	3507	3507	0.0	20	91	293	535	640	5000	0	293	2020-02-29_135203
141	5000	1493	0	0	0	0	0	3214	NaN	-0.0	9999.0	9999.0	0.0	1770.0	14.23755	4.34365	28.187263	0.0	3507	3507	3507	0.0	20	91	293	535	640	5000	0	293	2020-02-29_135203
142	5000	1493	0	0	0	0	0	3214	NaN	-0.0	9999.0	9999.0	0.0	1770.0	14.23755	4.34365	28.187263	0.0	3507	3507	3507	0.0	20	91	293	535	640	5000	0	293	2020-02-29_135203
142	5000	1493	0	0	0	0	0	3214	NaN	-0.0	9999.0	9999.0	0.0	1770.0	14.23755	4.34365	28.187263	0.0	3507	3507	3507	0.0	20	91	293	535	640	5000	0	293	2020-02-29_135203
142	5000	1493	0	0	0	0	0	3214	NaN	-0.0	9999.0	9999.0	0.0	1770.0	14.23755	4.34365	28.187263	0.0	3507	3507	3507	0.0	20	91	293	535	640	5000	0	293	2020-02-29_135204
143	5000	1493	0	0	0	0	0	3214	NaN	-0.0	9999.0	9999.0	0.0	1770.0	14.23755	4.34365	28.187263	0.0	3507	3507	3507	0.0	20	91	293	535	640	5000	0	293	2020-02-29_135204
143	5000	1493	0	0	0	0	0	3214	NaN	-0.0	9999.0	9999.0	0.0	1770.0	14.23755	4.34365	28.187263	0.0	3507	3507	3507	0.0	20	91	293	535	640	5000	0	293	2020-02-29_135204
143	5000	1493	0	0	0	0	0	3214	NaN	-0.0	9999.0	9999.0	0.0	1770.0	14.23755	4.34365	28.187263	0.0	3507	3507	3507	0.0	20	91	293	535	640	5000	0	293	2020-02-29_135204
144	5000	1493	0	0	0	0	0	3214	NaN	-0.0	9999.0	9999.0	0.0	1770.0	14.23755	4.34365	28.187263	0.0	3507	3507	3507	0.0	20	91	293	535	640	5000	0	293	2020-02-29_135204
144	5000	1493	0	0	0	0	0	3214	NaN	-0.0	9999.0	9999.0	0.0	1770.0	14.23755	4.34365	28.187263	0.0	3507	3507	3507	0.0	20	91	293	535	640	5000	0	293	2020-02-29_135204
144	5000	1493	0	0	0	0	0	3214	NaN	-0.0	9999.0	9999.0	0.0	1770.0	14.23755	4.34365	28.187263	0.0	3507	3507	3507	0.0	20	91	293	535	640	5000	0	293	2020-02-29_135204
145	5000	1493	0	0	0	0	0	3214	NaN	-0.0	9999.0	9999.0	0.0	1770.0	14.23755	4.34365	28.187263	0.0	3507	3507	3507	0.0	20	91	293	535	640	5000	0	293	2020-02-29_135205
145	5000	1493	0	0	0	0	0	3214	NaN	-0.0	9999.0	9999.0	0.0	1770.0	14.23755	4.34365	28.187263	0.0	3507	3507	3507	0.0	20	91	293	535	640	5000	0	293	2020-02-29_135205
145	5000	1493	0	0	0	0	0	3214	NaN	-0.0	9999.0	9999.0	0.0	1770.0	14.23755	4.34365	28.187263	0.0	3507	3507	3507	0.0	20	91	293	535	640	5000	0	293	2020-02-29_135205
146	5000	1493	0	0	0	0	0	3214	NaN	-0.0	9999.0	9999.0	0.0	1770.0	14.23755	4.34365	28.187263	0.0	3507	3507	3507	0.0	20	91	293	535	640	5000	0	293	2020-02-29_135205
146	5000	1493	0	0	0	0	0	3214	NaN	-0.0	9999.0	9999.0	0.0	1770.0	14.23755	4.34365	28.187263	0.0	3507	3507	3507	0.0	20	91	293	535	640	5000	0	293	2020-02-29_135205
146	5000	1493	0	0	0	0	0	3214	NaN	-0.0	9999.0	9999.0	0.0	1770.0	14.23755	4.34365	28.187263	0.0	3507	3507	3507	0.0	20	91	293	535	640	5000	0	293	2020-02-29_135205
147	5000	1493	0	0	0	0	0	3214	NaN	-0.0	9999.0	9999.0	0.0	1770.0	14.23755	4.34365	28.187263	0.0	3507	3507	3507	0.0	20	91	293	535	640	5000	0	293	2020-02-29_135205
147	5000	1493	0	0	0	0	0	3214	NaN	-0.0	9999.0	9999.0	0.0	1770.0	14.23755	4.34365	28.187263	0.0	3507	3507	3507	0.0	20	91	293	535	640	5000	0	293	2020-02-29_135206
147	5000	1493	0	0	0	0	0	3214	NaN	-0.0	9999.0	9999.0	0.0	1770.0	14.23755	4.34365	28.187263	0.0	3507	3507	3507	0.0	20	91	293	535	640	5000	0	293	2020-02-29_135206
148	5000	1493	0	0	0	0	0	3214	NaN	-0.0	9999.0	9999.0	0.0	1770.0	14.23755	4.34365	28.187263	0.0	3507	3507	3507	0.0	20	91	293	535	640	5000	0	293	2020-02-29_135206
148	5000	1493	0	0	0	0	0	3214	NaN	-0.0	9999.0	9999.0	0.0	1770.0	14.23755	4.34365	28.187263	0.0	3507	3507	3507	0.0	20	91	293	535	640	5000	0	293	2020-02-29_135206
