# Supplementary material for: Discrete simulation analysis of COVID-19 and prediction of isolation bed numbers
Source: PeerJ. 2021 Jun 23;9:e11629. doi: 10.7717/peerj.11629 (PMC8234972; doi:10.7717/peerj.11629)
Supplement: Supplemental Information 3 [file peerj-09-11629-s003.zip › raw_data/Incubation period_output_2020-02-29_135213.csv]

worldTime(Day)	CITY_PERSON_SIZE	NORMAL	SHADOW	SUPER	CONFIRMED	DIAGNOSIS	FREEZE	CURED	shadow_average	shadow_std	shadow_max	shadow_min	real_countTmp	max_count	count_shadow_average	count_shadow_std	count_shadow_max	count_shadow_min	sum_confirmed_mark	sum_diagnosis_mark	sum_freeze_mark	r0	G1num	G2num	G3Num	G4Num	G5Num	BED_CanUse	BED_Need	DEATH	recordTime
0	5000	4975	25	0	0	0	0	0	NaN	-0.0	9999.0	9999.0	0.0	0.0	NaN	-0.0	9999.0	9999.0	0	0	0	0.0	0	0	0	0	0	5000	0	0	2020-02-29_135214
0	5000	4971	29	0	0	0	0	0	NaN	-0.0	9999.0	9999.0	0.0	0.0	NaN	-0.0	9999.0	9999.0	0	0	0	0.0	0	0	0	0	0	5000	0	0	2020-02-29_135214
0	5000	4964	36	0	0	0	0	0	NaN	-0.0	9999.0	9999.0	0.0	0.0	NaN	-0.0	9999.0	9999.0	0	0	0	0.0	0	0	0	0	0	5000	0	0	2020-02-29_135215
1	5000	4954	46	0	0	0	0	0	NaN	-0.0	9999.0	9999.0	0.0	0.0	NaN	-0.0	9999.0	9999.0	0	0	0	0.0	0	0	0	0	0	5000	0	0	2020-02-29_135215
1	5000	4945	55	0	0	0	0	0	NaN	-0.0	9999.0	9999.0	0.0	0.0	NaN	-0.0	9999.0	9999.0	0	0	0	0.0	0	0	0	0	0	5000	0	0	2020-02-29_135215
1	5000	4939	61	0	0	0	0	0	NaN	-0.0	9999.0	9999.0	0.0	0.0	NaN	-0.0	9999.0	9999.0	0	0	0	0.0	0	0	0	0	0	5000	0	0	2020-02-29_135215
2	5000	4928	72	0	0	0	0	0	NaN	-0.0	9999.0	9999.0	0.0	0.0	NaN	-0.0	9999.0	9999.0	0	0	0	0.0	0	0	0	0	0	5000	0	0	2020-02-29_135215
2	5000	4920	80	0	0	0	0	0	NaN	-0.0	9999.0	9999.0	0.0	0.0	NaN	-0.0	9999.0	9999.0	0	0	0	0.0	0	0	0	0	0	5000	0	0	2020-02-29_135215
2	5000	4909	91	0	0	0	0	0	NaN	-0.0	9999.0	9999.0	0.0	0.0	NaN	-0.0	9999.0	9999.0	0	0	0	0.0	0	0	0	0	0	5000	0	0	2020-02-29_135216
3	5000	4895	104	0	1	0	0	0	NaN	-0.0	9999.0	9999.0	0.0	0.0	NaN	-0.0	9999.0	9999.0	1	0	0	0.0	0	0	0	0	0	5000	0	0	2020-02-29_135216
3	5000	4876	122	0	2	0	0	0	NaN	-0.0	9999.0	9999.0	0.0	0.0	NaN	-0.0	9999.0	9999.0	2	0	0	0.0	0	0	0	0	0	5000	0	0	2020-02-29_135216
3	5000	4861	135	0	4	0	0	0	NaN	-0.0	9999.0	9999.0	0.0	0.0	NaN	-0.0	9999.0	9999.0	4	0	0	0.0	0	0	0	0	0	5000	0	0	2020-02-29_135216
4	5000	4842	154	0	3	0	1	0	2.2152934	NaN	2.2152934	2.2152934	1.0	1.0	2.2152934	NaN	2.2152934	2.2152934	4	1	1	0.0	0	1	0	0	0	4999	0	0	2020-02-29_135217
4	5000	4820	176	0	1	0	3	0	1.6410612	1.4423849613326072	2.7078903	0.0	3.0	3.0	1.6410612	1.442385	2.7078903	0.0	4	3	3	0.6666667	0	2	0	0	1	4997	0	0	2020-02-29_135217
4	5000	4794	201	0	1	0	4	0	1.5867224	1.1827060908599303	2.7078903	0.0	4.0	4.0	1.5867224	1.1827061	2.7078903	0.0	5	4	4	0.75	0	3	0	0	1	4996	0	0	2020-02-29_135217
5	5000	4770	225	0	1	0	4	0	1.5867224	1.1827060908599303	2.7078903	0.0	4.0	4.0	1.5867224	1.1827061	2.7078903	0.0	5	4	4	0.75	0	3	0	0	1	4996	0	0	2020-02-29_135217
5	5000	4750	244	0	1	0	5	0	1.269378	1.24604696825757	2.7078903	0.0	5.0	5.0	1.269378	1.246047	2.7078903	0.0	6	5	5	0.6	0	4	0	0	1	4995	0	0	2020-02-29_135217
5	5000	4723	271	0	1	0	5	0	1.269378	1.24604696825757	2.7078903	0.0	5.0	5.0	1.269378	1.246047	2.7078903	0.0	6	5	5	0.6	0	4	0	0	1	4995	0	0	2020-02-29_135218
6	5000	4695	298	0	2	0	5	0	1.269378	1.24604696825757	2.7078903	0.0	5.0	5.0	1.269378	1.246047	2.7078903	0.0	7	5	5	0.6	0	4	0	0	1	4995	0	0	2020-02-29_135218
6	5000	4670	322	0	2	0	6	0	1.8167108	1.7434293144431865	4.5533752	0.0	6.0	6.0	1.8167108	1.7434293	4.5533752	0.0	8	6	6	1.8333334	0	5	0	0	1	4994	0	0	2020-02-29_135218
6	5000	4644	345	0	5	0	6	0	1.8167108	1.7434293144431865	4.5533752	0.0	6.0	6.0	1.8167108	1.7434293	4.5533752	0.0	11	6	6	1.8333334	0	5	0	0	1	4994	0	0	2020-02-29_135218
7	5000	4621	368	0	4	0	7	0	1.8114202	1.5915875443503498	4.5533752	0.0	7.0	7.0	1.8114202	1.5915875	4.5533752	0.0	11	7	7	1.5714285	0	5	0	1	1	4993	0	0	2020-02-29_135219
7	5000	4593	395	0	3	0	9	0	2.1115093	2.1803044365559763	6.3236427	0.0	9.0	9.0	2.1115093	2.1803045	6.3236427	0.0	12	9	9	1.6666666	1	5	0	2	1	4991	0	0	2020-02-29_135219
7	5000	4549	437	0	3	0	11	0	2.8189247	2.5106673583753825	6.3436704	0.0	11.0	11.0	2.8189247	2.5106673	6.3436704	0.0	14	11	11	2.1818182	2	5	1	2	1	4989	0	0	2020-02-29_135219
8	5000	4504	480	0	5	0	11	0	2.8189247	2.5106673583753825	6.3436704	0.0	11.0	11.0	2.8189247	2.5106673	6.3436704	0.0	16	11	11	2.1818182	2	5	1	2	1	4989	0	0	2020-02-29_135219
8	5000	4470	512	0	6	0	12	0	3.0441725	2.517786365121037	6.3436704	0.0	12.0	12.0	3.0441725	2.5177863	6.3436704	0.0	18	12	12	2.5	2	5	2	2	1	4988	0	0	2020-02-29_135220
8	5000	4433	547	0	6	0	14	0	3.274603	2.52540516388168	6.7449775	0.0	14.0	14.0	3.274603	2.5254052	6.7449775	0.0	20	14	14	2.357143	2	6	3	2	1	4986	0	0	2020-02-29_135220
9	5000	4385	591	0	8	0	16	0	3.6337292	2.6172967233213997	7.7906413	0.0	16.0	16.0	3.6337292	2.6172967	7.7906413	0.0	24	16	16	2.3125	3	7	3	2	1	4984	0	0	2020-02-29_135220
9	5000	4343	632	0	7	0	18	0	3.7200165	2.484808638053023	7.7906413	0.0	18.0	18.0	3.7200165	2.4848087	7.7906413	0.0	25	18	18	2.2777777	3	8	3	3	1	4982	0	0	2020-02-29_135221
9	5000	4302	670	0	8	0	20	0	4.1507463	2.7054318854309645	8.623207	0.0	20.0	20.0	4.1507463	2.705432	8.623207	0.0	28	20	20	2.1	4	9	3	3	1	4980	0	0	2020-02-29_135221
10	5000	4265	705	0	6	0	24	0	4.405659	2.6161167972225945	8.623207	0.0	24.0	24.0	4.405659	2.6161168	8.623207	0.0	30	24	24	1.8333334	4	12	3	3	2	4976	0	0	2020-02-29_135221
10	5000	4238	729	0	8	0	25	0	4.442987	2.5678262019363443	8.623207	0.0	25.0	25.0	4.442987	2.5678263	8.623207	0.0	33	25	25	1.92	4	12	4	3	2	4975	0	0	2020-02-29_135222
10	5000	4189	776	0	7	0	28	0	4.5807424	2.760866802629488	8.735413	0.0	28.0	28.0	4.5807424	2.7608669	8.735413	0.0	35	28	28	1.8571428	4	12	6	3	3	4972	0	0	2020-02-29_135222
11	5000	4137	826	0	6	0	31	0	4.77756	3.069475598606292	9.992931	0.0	31.0	31.0	4.77756	3.0694757	9.992931	0.0	37	31	31	1.8387097	5	13	6	3	3	4969	0	0	2020-02-29_135222
11	5000	4092	870	0	5	0	33	0	4.955065	3.112461417698243	10.076047	0.0	33.0	33.0	4.955065	3.1124613	10.076047	0.0	38	33	33	1.7575758	6	13	6	4	3	4967	0	0	2020-02-29_135223
11	5000	4059	899	0	7	0	35	0	5.1244264	3.099187984559061	10.076047	0.0	35.0	35.0	5.1244264	3.099188	10.076047	0.0	42	35	35	1.7142857	6	13	7	4	4	4965	0	0	2020-02-29_135223
12	5000	4007	946	0	10	0	37	0	5.1791844	3.111313871936515	10.076047	0.0	37.0	37.0	5.1791844	3.1113138	10.076047	0.0	47	37	37	1.7027028	6	13	7	4	5	4963	0	0	2020-02-29_135223
12	5000	3960	984	0	18	0	38	0	5.281643	3.133299069183438	10.076047	0.0	38.0	38.0	5.281643	3.133299	10.076047	0.0	56	38	38	1.6842105	6	14	7	4	5	4962	0	0	2020-02-29_135224
12	5000	3915	1017	0	26	0	42	0	5.3497305	3.0500288852512036	10.076047	0.0	42.0	42.0	5.3497305	3.0500288	10.076047	0.0	68	42	42	1.6190476	6	16	7	5	5	4958	0	0	2020-02-29_135224
13	5000	3860	1066	0	27	0	46	0	5.6134934	3.136000839680929	10.893672	0.0	46.0	46.0	5.6134934	3.1360009	10.893672	0.0	74	47	47	1.673913	6	17	8	6	7	4954	0	1	2020-02-29_135225
13	5000	3818	1104	0	22	0	55	0	5.7664123	2.9786449766994383	10.893672	0.0	55.0	55.0	5.7664123	2.978645	10.893672	0.0	78	56	56	1.6	6	17	13	9	7	4945	0	1	2020-02-29_135225
13	5000	3785	1129	0	18	0	67	0	6.0171065	2.872562038193265	10.893672	0.0	67.0	67.0	6.0171065	2.872562	10.893672	0.0	86	68	68	1.7014925	6	17	16	14	11	4933	0	1	2020-02-29_135225
14	5000	3750	1156	0	20	0	73	0	6.049894	2.8930813636876	10.893672	0.0	73.0	73.0	6.049894	2.8930814	10.893672	0.0	94	74	74	1.6986301	6	18	19	14	13	4927	0	1	2020-02-29_135226
14	5000	3711	1179	0	31	0	77	0	6.0205483	2.94314568344434	10.893672	0.0	77.0	77.0	6.0205483	2.9431458	10.893672	0.0	110	79	79	1.6493506	6	19	19	16	13	4923	0	2	2020-02-29_135226
14	5000	3664	1216	0	34	0	83	0	6.1829753	3.0672500518468	13.634723	0.0	83.0	83.0	6.1829753	3.06725	13.634723	0.0	120	86	86	1.6987952	7	19	21	16	14	4917	0	3	2020-02-29_135227
15	5000	3626	1240	0	40	0	90	0	6.4015217	3.116819890653601	13.634723	0.0	90.0	90.0	6.4015217	3.1168199	13.634723	0.0	134	94	94	1.6666666	7	21	24	16	17	4910	0	4	2020-02-29_135227
15	5000	3589	1267	0	34	0	106	0	6.5734253	3.1079444853391758	13.634723	0.0	106.0	106.0	6.5734253	3.1079445	13.634723	0.0	144	110	110	1.6509434	7	24	29	19	19	4894	0	4	2020-02-29_135227
15	5000	3546	1296	0	38	0	115	0	6.7389793	3.119113260339027	13.634723	0.0	115.0	115.0	6.7389793	3.1191132	13.634723	0.0	158	120	120	1.7478261	7	26	30	22	22	4885	0	5	2020-02-29_135228
16	5000	3497	1336	0	33	0	129	0	7.209389	3.3729685568317973	14.90601	0.0	129.0	129.0	7.209389	3.3729687	14.90601	0.0	167	134	134	1.8759689	9	27	33	25	27	4871	0	5	2020-02-29_135228
16	5000	3456	1361	0	39	0	139	0	7.4688115	3.485780030664611	15.244821	0.0	139.0	139.0	7.4688115	3.48578	15.244821	0.0	183	144	144	1.9352518	11	28	34	27	29	4861	0	5	2020-02-29_135229
16	5000	3419	1376	0	47	0	153	0	7.6089983	3.4492006398607944	15.244821	0.0	153.0	153.0	7.6089983	3.4492006	15.244821	0.0	205	158	158	1.8888888	11	29	37	29	36	4847	0	5	2020-02-29_135229
17	5000	3384	1395	0	54	0	162	0	7.7931504	3.5011029549186268	15.964139	0.0	162.0	162.0	7.7931504	3.501103	15.964139	0.0	221	167	167	1.8950617	12	29	42	31	37	4838	0	5	2020-02-29_135230
17	5000	3347	1412	0	57	0	179	0	7.859336	3.658711314099465	16.052212	0.0	179.0	179.0	7.859336	3.6587112	16.052212	0.0	241	184	184	1.9441341	14	32	42	33	41	4821	0	5	2020-02-29_135230
17	5000	3315	1424	0	56	0	199	0	8.155307	3.661028746812206	16.052212	0.0	199.0	199.0	8.155307	3.6610289	16.052212	0.0	261	205	205	1.9045227	14	35	47	40	45	4801	0	6	2020-02-29_135231
18	5000	3279	1438	0	62	0	214	1	8.392114	3.694282242951718	16.052212	0.0	214.0	214.0	8.392114	3.6942823	16.052212	0.0	283	221	221	1.9345795	14	40	50	42	47	4786	0	6	2020-02-29_135231
18	5000	3233	1458	0	68	0	233	1	8.657839	3.8233925976160714	17.125265	0.0	233.0	233.0	8.657839	3.8233926	17.125265	0.0	309	241	241	2.030043	15	42	56	47	51	4767	0	7	2020-02-29_135232
18	5000	3211	1448	0	80	0	253	1	8.818798	3.851010296526754	17.56734	0.0	253.0	253.0	8.818798	3.8510103	17.56734	0.0	341	261	261	2.1264822	16	43	61	51	56	4747	0	7	2020-02-29_135232
19	5000	3179	1459	0	79	0	275	1	8.9755535	3.845041569756657	17.56734	0.0	275.0	275.0	8.9755535	3.8450415	17.56734	0.0	362	283	283	2.1672728	16	44	63	59	60	4725	0	7	2020-02-29_135232
19	5000	3147	1472	0	71	0	300	2	9.055878	3.828886742611244	17.56734	0.0	300.0	300.0	9.055878	3.8288867	17.56734	0.0	381	310	310	2.0766666	16	46	68	66	65	4700	0	8	2020-02-29_135233
19	5000	3110	1475	0	74	0	331	2	9.251485	3.842903850431612	17.56734	0.0	331.0	331.0	9.251485	3.8429039	17.56734	0.0	415	341	341	2.0362537	16	48	71	74	76	4669	0	8	2020-02-29_135233
20	5000	3076	1487	0	75	0	351	3	9.290528	3.903809784679696	17.811193	0.0	351.0	351.0	9.290528	3.9038098	17.811193	0.0	437	362	362	2.008547	16	52	72	76	87	4649	0	8	2020-02-29_135234
20	5000	3037	1496	0	86	0	369	4	9.400884	3.895376467648157	17.811193	0.0	369.0	369.0	9.400884	3.8953764	17.811193	0.0	467	381	381	1.99729	16	56	76	80	90	4631	0	8	2020-02-29_135235
20	5000	3012	1489	0	84	0	402	5	9.557294	3.8403815419666856	17.811193	0.0	402.0	402.0	9.557294	3.8403816	17.811193	0.0	499	415	415	1.9353234	16	58	82	86	94	4598	0	8	2020-02-29_135235
21	5000	2978	1490	0	94	0	424	6	9.613643	3.8365566274559626	19.102022	0.0	424.0	424.0	9.613643	3.8365567	19.102022	0.0	532	438	438	1.9033018	16	61	85	91	100	4576	0	8	2020-02-29_135236
21	5000	2947	1484	0	102	0	451	6	9.685794	3.8685878491661927	20.302631	0.0	451.0	451.0	9.685794	3.8685877	20.302631	0.0	569	467	467	1.8980044	17	63	91	96	108	4549	0	10	2020-02-29_135236
21	5000	2926	1484	0	91	0	481	7	9.855309	3.864688320053407	20.302631	0.0	481.0	481.0	9.855309	3.8646884	20.302631	0.0	590	499	499	1.8669438	17	66	94	106	117	4519	0	11	2020-02-29_135237
22	5000	2894	1485	0	89	0	511	9	9.903569	3.905272704894905	20.712908	0.0	511.0	511.0	9.903569	3.9052727	20.712908	0.0	621	532	532	1.8297457	19	68	95	114	125	4489	0	12	2020-02-29_135237
22	5000	2861	1489	0	81	0	546	10	9.988686	3.879626066141676	21.04706	0.0	546.0	546.0	9.988686	3.879626	21.04706	0.0	650	569	569	1.7747253	20	71	98	120	131	4454	0	13	2020-02-29_135238
22	5000	2834	1481	0	95	0	565	11	10.049235	3.8818517835761477	21.04706	0.0	565.0	565.0	10.049235	3.8818517	21.04706	0.0	685	590	590	1.7575221	20	75	104	124	135	4435	0	14	2020-02-29_135238
23	5000	2813	1474	0	92	0	594	12	10.1341915	3.9105585369591243	21.04706	0.0	594.0	594.0	10.1341915	3.9105585	21.04706	0.0	713	621	621	1.7171717	20	77	109	130	146	4406	0	15	2020-02-29_135239
23	5000	2789	1469	0	92	0	622	13	10.183789	3.9499874404514403	21.04706	0.0	622.0	622.0	10.183789	3.9499874	21.04706	0.0	742	650	650	1.6768489	20	82	113	134	151	4378	0	15	2020-02-29_135239
23	5000	2778	1437	0	100	0	657	13	10.292651	3.9868562041128284	21.741272	0.0	657.0	657.0	10.292651	3.9868562	21.741272	0.0	785	685	685	1.651446	20	84	116	138	161	4343	0	15	2020-02-29_135240
24	5000	2745	1447	0	95	0	682	14	10.352507	3.9899195968443055	21.741272	0.0	682.0	682.0	10.352507	3.9899197	21.741272	0.0	808	713	713	1.6099707	20	85	120	149	165	4318	0	17	2020-02-29_135240
24	5000	2722	1434	0	101	0	710	16	10.486495	4.0702176073841505	22.404104	0.0	710.0	710.0	10.486495	4.0702176	22.404104	0.0	844	743	743	1.6098591	20	88	124	154	171	4290	0	17	2020-02-29_135241
24	5000	2694	1435	0	86	0	745	21	10.654301	4.1222245097832335	23.134659	0.0	745.0	745.0	10.654301	4.1222243	23.134659	0.0	871	785	785	1.5959731	20	91	133	162	179	4255	0	19	2020-02-29_135241
25	5000	2673	1416	0	102	0	767	23	10.743764	4.165446268011909	23.134659	0.0	767.0	767.0	10.743764	4.1654463	23.134659	0.0	911	809	809	1.5984355	20	93	135	167	184	4233	0	19	2020-02-29_135242
25	5000	2648	1408	0	100	0	798	27	10.889276	4.1662143207422035	23.134659	0.0	798.0	798.0	10.889276	4.1662145	23.134659	0.0	944	844	844	1.5739348	20	94	139	178	192	4202	0	19	2020-02-29_135242
25	5000	2618	1405	0	106	0	820	30	10.970802	4.190277544903239	23.333593	0.0	820.0	820.0	10.970802	4.1902776	23.333593	0.0	977	871	871	1.5670732	20	94	145	183	198	4180	0	21	2020-02-29_135243
26	5000	2603	1381	0	104	0	855	35	11.078554	4.195065851615401	23.333593	0.0	855.0	855.0	11.078554	4.195066	23.333593	0.0	1016	912	912	1.5368421	20	95	147	192	207	4145	0	22	2020-02-29_135243
26	5000	2580	1363	0	113	0	885	37	11.130951	4.164685172355632	23.333593	0.0	885.0	885.0	11.130951	4.1646852	23.333593	0.0	1057	944	944	1.540113	20	96	149	202	213	4115	0	22	2020-02-29_135244
26	5000	2553	1361	0	109	0	913	41	11.20538	4.1833794660924815	23.333593	0.0	913.0	913.0	11.20538	4.1833797	23.333593	0.0	1086	977	977	1.5115006	20	96	154	211	219	4087	0	23	2020-02-29_135244
27	5000	2529	1336	0	119	0	949	42	11.303977	4.194288302807215	23.333593	0.0	949.0	949.0	11.303977	4.1942883	23.333593	0.0	1135	1016	1016	1.4889357	20	97	161	220	226	4051	0	25	2020-02-29_135245
27	5000	2509	1325	0	109	0	984	47	11.387181	4.204057667998203	23.649527	0.0	984.0	984.0	11.387181	4.2040577	23.649527	0.0	1166	1057	1057	1.4644309	20	98	163	231	233	4016	0	26	2020-02-29_135245
27	5000	2485	1316	0	112	0	1008	52	11.49255	4.288289318330791	26.479963	0.0	1008.0	1008.0	11.49255	4.2882895	26.479963	0.0	1199	1087	1087	1.4553572	20	99	169	237	238	3992	0	27	2020-02-29_135246
28	5000	2465	1293	0	107	0	1048	57	11.606978	4.260262832413643	26.479963	0.0	1048.0	1048.0	11.606978	4.260263	26.479963	0.0	1242	1135	1135	1.4484733	20	100	173	247	255	3952	0	30	2020-02-29_135246
28	5000	2445	1271	0	118	0	1070	65	11.738178	4.278042002082499	26.479963	0.0	1070.0	1070.0	11.738178	4.278042	26.479963	0.0	1284	1166	1166	1.4224299	20	100	177	253	261	3930	0	31	2020-02-29_135247
28	5000	2433	1241	0	127	0	1092	74	11.854538	4.29018900101484	26.479963	0.0	1092.0	1092.0	11.854538	4.290189	26.479963	0.0	1326	1199	1199	1.4075092	20	100	181	255	278	3908	0	33	2020-02-29_135247
29	5000	2412	1232	0	114	0	1132	77	11.937478	4.266921297064979	26.479963	0.0	1132.0	1132.0	11.937478	4.2669215	26.479963	0.0	1356	1242	1242	1.385159	20	100	188	264	285	3868	0	33	2020-02-29_135248
29	5000	2388	1221	0	107	0	1165	86	12.034911	4.328955174782183	26.479963	0.0	1165.0	1165.0	12.034911	4.328955	26.479963	0.0	1391	1284	1284	1.3802575	20	101	191	272	299	3835	0	33	2020-02-29_135248
29	5000	2375	1198	0	101	0	1193	97	12.142037	4.350816645643527	26.479963	0.0	1193.0	1193.0	12.142037	4.3508167	26.479963	0.0	1427	1326	1326	1.3294216	20	101	194	280	304	3807	0	36	2020-02-29_135249
30	5000	2355	1187	0	102	0	1207	110	12.200204	4.33498810692798	26.479963	0.0	1207.0	1207.0	12.200204	4.334988	26.479963	0.0	1458	1356	1356	1.3106877	20	102	197	288	310	3793	0	39	2020-02-29_135250
30	5000	2342	1155	0	112	0	1229	121	12.27125	4.321687503700224	26.479963	0.0	1229.0	1229.0	12.27125	4.3216877	26.479963	0.0	1503	1391	1391	1.2994305	20	102	199	298	320	3771	0	41	2020-02-29_135250
30	5000	2325	1146	0	102	0	1247	137	12.335338	4.327967451512608	26.479963	0.0	1247.0	1247.0	12.335338	4.3279676	26.479963	0.0	1529	1427	1427	1.2606255	20	103	202	308	326	3753	0	43	2020-02-29_135251
31	5000	2316	1113	0	113	0	1265	149	12.382263	4.319365413115853	26.479963	0.0	1265.0	1265.0	12.382263	4.3193655	26.479963	0.0	1571	1458	1458	1.2482214	20	105	204	311	335	3735	0	44	2020-02-29_135251
31	5000	2298	1092	0	107	0	1288	164	12.512722	4.318985195352698	26.479963	0.0	1288.0	1288.0	12.512722	4.318985	26.479963	0.0	1610	1503	1503	1.2298137	20	106	209	319	343	3712	0	51	2020-02-29_135252
31	5000	2285	1078	0	108	0	1304	171	12.571202	4.32006217134738	26.479963	0.0	1304.0	1304.0	12.571202	4.320062	26.479963	0.0	1637	1529	1529	1.2269939	20	107	213	322	347	3696	0	54	2020-02-29_135252
32	5000	2277	1054	0	98	0	1330	186	12.677598	4.344013014041522	26.479963	0.0	1330.0	1330.0	12.677598	4.344013	26.479963	0.0	1669	1571	1571	1.2218045	20	107	219	328	355	3670	0	55	2020-02-29_135253
32	5000	2264	1034	0	92	0	1350	204	12.789178	4.35621687275839	26.479963	0.0	1350.0	1350.0	12.789178	4.356217	26.479963	0.0	1702	1610	1610	1.2148148	20	107	224	331	364	3650	0	56	2020-02-29_135253
32	5000	2250	1016	0	97	0	1352	228	12.890316	4.384532244276308	26.479963	0.0	1352.0	1352.0	12.890316	4.3845325	26.479963	0.0	1734	1637	1637	1.1945267	20	109	224	338	368	3648	0	57	2020-02-29_135254
33	5000	2237	999	0	95	0	1367	242	12.98611	4.394343963022973	26.479963	0.0	1367.0	1367.0	12.98611	4.394344	26.479963	0.0	1764	1669	1669	1.1843452	20	109	226	343	375	3633	0	60	2020-02-29_135254
33	5000	2228	975	0	95	0	1376	262	13.037845	4.4100210947929215	26.479963	0.0	1376.0	1376.0	13.037845	4.4100213	26.479963	0.0	1797	1702	1702	1.1707848	20	110	227	346	388	3624	0	64	2020-02-29_135255
33	5000	2210	961	0	95	0	1383	285	13.115736	4.3909883722104865	26.479963	0.0	1383.0	1383.0	13.115736	4.3909883	26.479963	0.0	1829	1734	1734	1.1605206	20	110	229	351	393	3617	0	66	2020-02-29_135255
34	5000	2198	944	0	94	0	1387	309	13.195217	4.424498948862609	27.240488	0.0	1387.0	1387.0	13.195217	4.424499	27.240488	0.0	1858	1764	1764	1.1362653	20	110	230	358	400	3613	0	68	2020-02-29_135256
34	5000	2185	922	0	96	0	1392	335	13.319883	4.424297410608226	27.240488	0.0	1392.0	1392.0	13.319883	4.4242973	27.240488	0.0	1893	1797	1797	1.1178161	20	111	233	364	405	3608	0	70	2020-02-29_135256
34	5000	2169	907	0	95	0	1389	366	13.440556	4.399088782543405	28.829538	0.0	1389.0	1392.0	13.319883	4.4242973	27.240488	0.0	1924	1829	1829	1.0820735	20	111	235	371	409	3611	0	74	2020-02-29_135257
35	5000	2159	887	0	96	0	1396	386	13.549913	4.408457534473022	28.829538	0.0	1396.0	1396.0	13.549913	4.4084578	28.829538	0.0	1954	1858	1858	1.0737822	20	111	235	378	413	3604	0	76	2020-02-29_135257
35	5000	2148	863	0	96	0	1407	406	13.641009	4.429014878110858	28.829538	0.0	1407.0	1407.0	13.641009	4.4290147	28.829538	0.0	1989	1893	1893	1.0618337	20	113	237	382	428	3593	0	80	2020-02-29_135258
35	5000	2134	854	0	88	0	1417	425	13.678593	4.468241202459797	28.829538	0.0	1417.0	1417.0	13.678593	4.468241	28.829538	0.0	2012	1924	1924	1.0317572	20	113	240	387	433	3583	0	82	2020-02-29_135258
36	5000	2123	842	0	81	0	1424	441	13.720722	4.440275157272355	28.829538	0.0	1424.0	1424.0	13.720722	4.440275	28.829538	0.0	2035	1954	1954	1.0203651	20	113	242	393	435	3576	0	89	2020-02-29_135259
36	5000	2116	831	0	64	0	1444	454	13.781726	4.419167056763745	28.829538	0.0	1444.0	1444.0	13.781726	4.419167	28.829538	0.0	2053	1989	1989	1.0020776	20	113	243	396	444	3556	0	91	2020-02-29_135259
36	5000	2109	807	0	72	0	1435	482	13.843237	4.400181913950205	28.829538	0.0	1435.0	1444.0	13.781726	4.419167	28.829538	0.0	2084	2012	2012	0.98118466	20	113	244	401	447	3565	0	95	2020-02-29_135300
37	5000	2100	784	0	81	0	1430	508	13.913722	4.4312485193161315	28.829538	0.0	1430.0	1444.0	13.781726	4.419167	28.829538	0.0	2116	2035	2035	0.9692308	20	113	248	402	452	3570	0	97	2020-02-29_135300
37	5000	2097	754	0	96	0	1407	549	14.022661	4.4434887944751225	28.829538	0.0	1407.0	1444.0	13.781726	4.419167	28.829538	0.0	2149	2053	2053	0.9673063	20	113	249	407	456	3593	0	97	2020-02-29_135301
37	5000	2091	737	0	88	0	1407	576	14.091921	4.485337848505325	29.243807	0.0	1407.0	1444.0	13.781726	4.419167	28.829538	0.0	2172	2084	2084	0.9694385	20	113	252	411	466	3593	0	101	2020-02-29_135301
38	5000	2080	724	0	79	0	1414	600	14.140429	4.4786103842052105	29.243807	0.0	1414.0	1444.0	13.781726	4.419167	28.829538	0.0	2196	2117	2117	0.9582744	20	114	255	414	469	3586	0	103	2020-02-29_135302
38	5000	2073	702	0	76	0	1417	624	14.20532	4.488508811341168	29.243807	0.0	1417.0	1444.0	13.781726	4.419167	28.829538	0.0	2225	2149	2149	0.94636554	20	114	256	419	474	3583	0	108	2020-02-29_135303
38	5000	2071	681	0	76	0	1409	653	14.220823	4.498237900646811	29.243807	0.0	1409.0	1444.0	13.781726	4.419167	28.829538	0.0	2248	2172	2172	0.94322217	20	114	256	423	477	3591	0	110	2020-02-29_135303
39	5000	2061	667	0	76	0	1397	684	14.278961	4.493707071452094	29.243807	0.0	1397.0	1444.0	13.781726	4.419167	28.829538	0.0	2272	2196	2196	0.93342876	20	114	256	424	482	3603	0	115	2020-02-29_135304
39	5000	2053	651	0	71	0	1401	705	14.321321	4.505738943381354	29.243807	0.0	1401.0	1444.0	13.781726	4.419167	28.829538	0.0	2296	2225	2225	0.92790866	20	115	256	428	486	3599	0	119	2020-02-29_135304
39	5000	2040	638	0	74	0	1387	740	14.383559	4.494705264195563	29.243807	0.0	1387.0	1444.0	13.781726	4.419167	28.829538	0.0	2322	2248	2248	0.9221341	20	115	257	430	495	3613	0	121	2020-02-29_135305
40	5000	2032	622	0	74	0	1379	771	14.44364	4.507813557801544	29.243807	0.0	1379.0	1444.0	13.781726	4.419167	28.829538	0.0	2346	2272	2272	0.91805655	20	116	258	433	498	3621	0	122	2020-02-29_135305
40	5000	2024	604	0	76	0	1377	795	14.459708	4.538283578350345	29.243807	0.0	1377.0	1444.0	13.781726	4.419167	28.829538	0.0	2372	2296	2296	0.9099492	20	116	259	437	502	3623	0	124	2020-02-29_135306
40	5000	2017	595	0	66	0	1374	822	14.539591	4.529470791588734	29.243807	0.0	1374.0	1444.0	13.781726	4.419167	28.829538	0.0	2388	2322	2322	0.90174675	20	116	261	440	510	3626	0	126	2020-02-29_135306
41	5000	2009	578	0	67	0	1366	853	14.5828705	4.553002701833733	29.243807	0.0	1366.0	1444.0	13.781726	4.419167	28.829538	0.0	2413	2346	2346	0.90043926	20	116	261	440	514	3634	0	127	2020-02-29_135307
41	5000	2008	561	0	59	0	1359	885	14.638578	4.5523330072970465	29.243807	0.0	1359.0	1444.0	13.781726	4.419167	28.829538	0.0	2431	2372	2372	0.8888889	20	116	262	443	517	3641	0	128	2020-02-29_135307
41	5000	2002	554	0	56	0	1328	928	14.687494	4.532498312695752	29.243807	0.0	1328.0	1444.0	13.781726	4.419167	28.829538	0.0	2444	2388	2388	0.8885542	20	116	264	445	519	3672	0	132	2020-02-29_135308
42	5000	1995	539	0	53	0	1305	973	14.810695	4.541104249807219	29.243807	0.0	1305.0	1444.0	13.781726	4.419167	28.829538	0.0	2466	2413	2413	0.8835249	20	116	265	447	524	3695	0	135	2020-02-29_135308
42	5000	1990	530	0	49	0	1292	1003	14.854846	4.505992290519015	29.243807	0.0	1292.0	1444.0	13.781726	4.419167	28.829538	0.0	2480	2431	2431	0.88390094	20	116	265	449	529	3708	0	136	2020-02-29_135309
42	5000	1987	511	0	58	0	1280	1028	14.907427	4.5112000006158715	29.243807	0.0	1280.0	1444.0	13.781726	4.419167	28.829538	0.0	2502	2444	2444	0.8859375	20	116	265	449	534	3720	0	136	2020-02-29_135309
43	5000	1986	490	0	58	0	1268	1058	14.900309	4.5064375712684885	29.243807	0.0	1268.0	1444.0	13.781726	4.419167	28.829538	0.0	2524	2466	2466	0.87223977	20	116	265	451	540	3732	0	140	2020-02-29_135310
43	5000	1980	475	0	65	0	1248	1090	14.931638	4.537041061353449	29.243807	0.0	1248.0	1444.0	13.781726	4.419167	28.829538	0.0	2545	2480	2480	0.86378205	20	116	265	452	542	3752	0	142	2020-02-29_135310
43	5000	1976	462	0	60	0	1226	1132	14.956762	4.561436568396505	29.243807	0.0	1226.0	1444.0	13.781726	4.419167	28.829538	0.0	2562	2502	2502	0.8564437	20	116	265	455	545	3774	0	144	2020-02-29_135311
44	5000	1969	461	0	46	0	1216	1163	15.006033	4.5549523618449355	29.243807	0.0	1216.0	1444.0	13.781726	4.419167	28.829538	0.0	2570	2524	2524	0.8544408	20	116	266	456	547	3784	0	145	2020-02-29_135311
44	5000	1964	450	0	41	0	1204	1194	15.084193	4.539481637745516	29.243807	0.0	1204.0	1444.0	13.781726	4.419167	28.829538	0.0	2586	2545	2545	0.86710966	20	116	268	459	551	3796	0	147	2020-02-29_135312
44	5000	1960	434	0	44	0	1181	1229	15.153452	4.559063387936137	29.243807	0.0	1181.0	1444.0	13.781726	4.419167	28.829538	0.0	2606	2562	2562	0.8585944	20	116	268	459	555	3819	0	152	2020-02-29_135312
45	5000	1953	421	0	56	0	1163	1252	15.149221	4.568803169577756	29.243807	0.0	1163.0	1444.0	13.781726	4.419167	28.829538	0.0	2626	2570	2570	0.84952706	20	116	268	460	557	3837	0	155	2020-02-29_135313
45	5000	1947	414	0	53	0	1142	1289	15.166305	4.556223065750615	29.243807	0.0	1142.0	1444.0	13.781726	4.419167	28.829538	0.0	2639	2586	2586	0.852014	20	116	268	460	561	3858	0	155	2020-02-29_135313
45	5000	1940	408	0	46	0	1123	1327	15.215127	4.567831817082944	29.243807	0.0	1123.0	1444.0	13.781726	4.419167	28.829538	0.0	2652	2606	2606	0.8352627	20	116	268	464	568	3877	0	156	2020-02-29_135314
46	5000	1936	399	0	39	0	1103	1363	15.246854	4.531395850629532	29.243807	0.0	1103.0	1444.0	13.781726	4.419167	28.829538	0.0	2665	2626	2626	0.8177697	20	116	268	465	569	3897	0	160	2020-02-29_135314
46	5000	1933	387	0	41	0	1083	1394	15.251546	4.568885828339591	29.243807	0.0	1083.0	1444.0	13.781726	4.419167	28.829538	0.0	2680	2639	2639	0.8125577	20	116	268	465	571	3917	0	162	2020-02-29_135315
46	5000	1930	372	0	46	0	1063	1424	15.243991	4.572594749340818	29.243807	0.0	1063.0	1444.0	13.781726	4.419167	28.829538	0.0	2698	2652	2652	0.7996237	20	116	268	466	573	3937	0	165	2020-02-29_135315
47	5000	1926	365	0	44	0	1042	1455	15.283045	4.565338088151945	29.243807	0.0	1042.0	1444.0	13.781726	4.419167	28.829538	0.0	2709	2665	2665	0.80230325	20	116	268	467	573	3958	0	168	2020-02-29_135316
47	5000	1924	351	0	45	0	1018	1491	15.301408	4.576108729357867	29.243807	0.0	1018.0	1444.0	13.781726	4.419167	28.829538	0.0	2725	2680	2680	0.8005894	20	116	269	467	576	3982	0	171	2020-02-29_135316
47	5000	1919	338	0	45	0	997	1529	15.399072	4.585216667022936	29.243807	0.0	997.0	1444.0	13.781726	4.419167	28.829538	0.0	2743	2698	2698	0.7863591	20	116	269	469	579	4003	0	172	2020-02-29_135317
48	5000	1914	326	0	51	0	979	1557	15.404929	4.622222685100662	29.243807	0.0	979.0	1444.0	13.781726	4.419167	28.829538	0.0	2760	2709	2709	0.7752809	20	116	269	470	582	4021	0	173	2020-02-29_135317
48	5000	1911	313	0	51	0	974	1577	15.417378	4.595872246078051	29.243807	0.0	974.0	1444.0	13.781726	4.419167	28.829538	0.0	2776	2725	2725	0.7566735	20	116	269	470	582	4026	0	174	2020-02-29_135318
48	5000	1911	301	0	45	0	955	1611	15.422322	4.632125932276218	29.243807	0.0	955.0	1444.0	13.781726	4.419167	28.829538	0.0	2788	2743	2743	0.74136126	20	116	269	471	586	4045	0	177	2020-02-29_135318
49	5000	1908	295	0	37	0	945	1637	15.423019	4.624756059141648	29.243807	0.0	945.0	1444.0	13.781726	4.419167	28.829538	0.0	2797	2760	2760	0.72698414	20	116	269	471	588	4055	0	178	2020-02-29_135319
49	5000	1905	288	0	31	0	931	1665	15.468276	4.647594009934254	29.243807	0.0	931.0	1444.0	13.781726	4.419167	28.829538	0.0	2807	2776	2776	0.72287863	20	116	269	473	590	4069	0	180	2020-02-29_135319
49	5000	1902	277	0	33	0	909	1695	15.511447	4.6466906430808494	29.243807	0.0	909.0	1444.0	13.781726	4.419167	28.829538	0.0	2821	2788	2788	0.7260726	20	116	269	474	593	4091	0	184	2020-02-29_135320
50	5000	1897	271	0	35	0	887	1726	15.510662	4.693679804981837	29.243807	0.0	887.0	1444.0	13.781726	4.419167	28.829538	0.0	2832	2797	2797	0.72604287	20	116	269	475	593	4113	0	184	2020-02-29_135320
50	5000	1897	262	0	34	0	866	1755	15.510355	4.698811425418721	29.243807	0.0	866.0	1444.0	13.781726	4.419167	28.829538	0.0	2841	2807	2807	0.70554274	20	116	269	476	595	4134	0	186	2020-02-29_135321
50	5000	1893	251	0	35	0	854	1781	15.472884	4.6733681834649685	29.243807	0.0	854.0	1444.0	13.781726	4.419167	28.829538	0.0	2856	2821	2821	0.6861827	20	116	269	477	596	4146	0	186	2020-02-29_135321
51	5000	1889	248	0	31	0	844	1799	15.50774	4.664147764413787	29.243807	0.0	844.0	1444.0	13.781726	4.419167	28.829538	0.0	2863	2832	2832	0.68601894	20	116	269	477	597	4156	0	189	2020-02-29_135321
51	5000	1887	238	0	34	0	830	1820	15.538666	4.647328271673658	29.243807	0.0	830.0	1444.0	13.781726	4.419167	28.829538	0.0	2875	2841	2841	0.67469877	20	116	269	477	599	4170	0	191	2020-02-29_135322
51	5000	1883	236	0	25	0	819	1841	15.629165	4.62461542128638	29.243807	0.0	819.0	1444.0	13.781726	4.419167	28.829538	0.0	2881	2856	2856	0.6764347	20	116	269	478	602	4181	0	196	2020-02-29_135322
52	5000	1880	230	0	27	0	791	1872	15.625081	4.5660935972815695	29.243807	0.0	791.0	1444.0	13.781726	4.419167	28.829538	0.0	2890	2863	2863	0.67509484	20	116	269	478	602	4209	0	200	2020-02-29_135323
52	5000	1880	223	0	22	0	779	1895	15.647887	4.565632619988508	29.243807	0.0	779.0	1444.0	13.781726	4.419167	28.829538	0.0	2897	2875	2875	0.67650837	20	116	269	478	603	4221	0	201	2020-02-29_135323
52	5000	1875	220	0	24	0	763	1915	15.654973	4.585931261308576	29.243807	0.0	763.0	1444.0	13.781726	4.419167	28.829538	0.0	2905	2881	2881	0.6841416	20	116	269	478	604	4237	0	203	2020-02-29_135324
53	5000	1872	216	0	22	0	745	1942	15.654191	4.581991912594888	29.226707	0.0	745.0	1444.0	13.781726	4.419167	28.829538	0.0	2912	2890	2890	0.67114097	20	116	269	479	606	4255	0	203	2020-02-29_135324
53	5000	1866	211	0	26	0	734	1960	15.671141	4.604259898534925	29.226707	0.0	734.0	1444.0	13.781726	4.419167	28.829538	0.0	2923	2897	2897	0.66621256	20	116	269	479	607	4266	0	203	2020-02-29_135324
53	5000	1863	205	0	27	0	713	1987	15.7129	4.625682264988158	29.226707	0.0	713.0	1444.0	13.781726	4.419167	28.829538	0.0	2932	2905	2905	0.67180926	20	116	269	479	607	4287	0	205	2020-02-29_135325
54	5000	1862	202	0	24	0	691	2015	15.752704	4.645800854123202	29.226707	2.2154732	691.0	1444.0	13.781726	4.419167	28.829538	0.0	2936	2912	2912	0.67438495	20	116	269	479	607	4309	0	206	2020-02-29_135325
54	5000	1860	193	0	24	0	672	2044	15.797932	4.644563897790532	29.226707	2.2154732	672.0	1444.0	13.781726	4.419167	28.829538	0.0	2947	2923	2923	0.67410713	20	116	269	480	608	4328	0	207	2020-02-29_135326
54	5000	1860	187	0	21	0	657	2068	15.8692	4.63705625647436	29.226707	2.2154732	657.0	1444.0	13.781726	4.419167	28.829538	0.0	2953	2932	2932	0.6651446	20	116	269	481	609	4343	0	207	2020-02-29_135326
55	5000	1860	177	0	27	0	640	2089	15.888286	4.619549194073998	29.226707	2.2154732	640.0	1444.0	13.781726	4.419167	28.829538	0.0	2963	2936	2936	0.6296875	20	116	269	482	609	4360	0	207	2020-02-29_135327
55	5000	1857	177	0	18	0	628	2111	15.870381	4.652674178809447	29.226707	0.0	628.0	1444.0	13.781726	4.419167	28.829538	0.0	2966	2948	2948	0.62261146	20	116	269	482	610	4372	0	209	2020-02-29_135327
55	5000	1855	171	0	21	0	610	2133	15.814506	4.725541841632712	29.226707	0.0	610.0	1444.0	13.781726	4.419167	28.829538	0.0	2974	2953	2953	0.6147541	20	116	269	482	611	4390	0	210	2020-02-29_135327
56	5000	1850	169	0	18	0	596	2157	15.825015	4.769622227006505	29.226707	0.0	596.0	1444.0	13.781726	4.419167	28.829538	0.0	2981	2963	2963	0.5922819	20	116	269	482	612	4404	0	210	2020-02-29_135328
56	5000	1845	169	0	20	0	577	2178	15.885723	4.770036300425087	29.226707	0.0	577.0	1444.0	13.781726	4.419167	28.829538	0.0	2986	2966	2966	0.59098786	20	116	269	482	612	4423	0	211	2020-02-29_135328
56	5000	1842	160	0	24	0	564	2198	15.877798	4.758471513780548	29.226707	0.0	564.0	1444.0	13.781726	4.419167	28.829538	0.0	2998	2974	2974	0.5851064	20	116	269	482	612	4436	0	212	2020-02-29_135328
57	5000	1840	157	0	22	0	549	2220	15.878246	4.7974803430771775	29.226707	0.0	549.0	1444.0	13.781726	4.419167	28.829538	0.0	3003	2981	2981	0.5701275	20	116	269	482	612	4451	0	212	2020-02-29_135329
57	5000	1837	157	0	20	0	541	2233	15.862798	4.818834965571558	29.226707	0.0	541.0	1444.0	13.781726	4.419167	28.829538	0.0	3006	2986	2986	0.5767098	20	116	269	482	613	4459	0	212	2020-02-29_135329
57	5000	1837	153	0	12	0	530	2255	15.872962	4.83597713817812	29.226707	0.0	530.0	1444.0	13.781726	4.419167	28.829538	0.0	3010	2998	2998	0.58679247	20	116	269	483	613	4470	0	213	2020-02-29_135330
58	5000	1834	148	0	15	0	515	2274	15.899371	4.838687540024191	29.226707	0.0	515.0	1444.0	13.781726	4.419167	28.829538	0.0	3018	3003	3003	0.5825243	20	116	269	483	613	4485	0	214	2020-02-29_135330
58	5000	1832	144	0	18	0	501	2291	15.871742	4.855674782246272	29.226707	0.0	501.0	1444.0	13.781726	4.419167	28.829538	0.0	3024	3006	3006	0.58882236	20	116	269	483	613	4499	0	214	2020-02-29_135330
58	5000	1831	140	0	19	0	489	2306	15.877352	4.85773933578859	29.226707	0.0	489.0	1444.0	13.781726	4.419167	28.829538	0.0	3029	3010	3010	0.56646216	20	116	269	483	614	4511	0	215	2020-02-29_135331
59	5000	1829	135	0	18	0	480	2322	15.832815	4.841139551425064	27.618511	0.0	480.0	1444.0	13.781726	4.419167	28.829538	0.0	3036	3018	3018	0.56041664	20	116	269	483	614	4520	0	216	2020-02-29_135331
59	5000	1827	131	0	18	0	472	2335	15.903627	4.764743010404674	27.618511	0.0	472.0	1444.0	13.781726	4.419167	28.829538	0.0	3042	3024	3024	0.56991524	20	116	269	483	614	4528	0	217	2020-02-29_135331
59	5000	1824	130	0	17	0	467	2345	15.864771	4.74178245863407	26.94859	0.0	467.0	1444.0	13.781726	4.419167	28.829538	0.0	3046	3029	3029	0.5717345	20	116	269	483	614	4533	0	217	2020-02-29_135332
60	5000	1822	126	0	16	0	460	2359	15.826209	4.760448007737822	26.94859	0.0	460.0	1444.0	13.781726	4.419167	28.829538	0.0	3052	3036	3036	0.5608696	20	116	269	483	614	4540	0	217	2020-02-29_135332
60	5000	1821	123	0	14	0	443	2382	15.884821	4.763836234159772	26.94859	0.0	443.0	1444.0	13.781726	4.419167	28.829538	0.0	3056	3042	3042	0.5711061	20	116	269	483	615	4557	0	217	2020-02-29_135333
60	5000	1819	121	0	14	0	432	2397	15.895885	4.792480642869648	26.94859	0.0	432.0	1444.0	13.781726	4.419167	28.829538	0.0	3060	3046	3046	0.5717593	20	116	269	483	615	4568	0	217	2020-02-29_135333
61	5000	1818	119	0	11	0	422	2413	15.951491	4.757435049234058	26.94859	0.0	422.0	1444.0	13.781726	4.419167	28.829538	0.0	3063	3052	3052	0.5829384	20	116	269	483	615	4578	0	217	2020-02-29_135333
61	5000	1818	116	0	10	0	412	2425	15.93412	4.792444624842079	26.94859	0.0	412.0	1444.0	13.781726	4.419167	28.829538	0.0	3066	3056	3056	0.5800971	20	116	269	483	616	4588	0	219	2020-02-29_135334
61	5000	1817	115	0	8	0	393	2447	15.896892	4.751497735256685	26.94859	0.0	393.0	1444.0	13.781726	4.419167	28.829538	0.0	3068	3060	3060	0.55725193	20	116	269	483	616	4607	0	220	2020-02-29_135334
62	5000	1816	113	0	8	0	380	2463	15.847419	4.775413191728377	26.94859	0.0	380.0	1444.0	13.781726	4.419167	28.829538	0.0	3071	3063	3063	0.55	20	116	269	483	616	4620	0	220	2020-02-29_135334
62	5000	1814	111	0	9	0	370	2475	15.830378	4.820342374489576	26.94859	0.0	370.0	1444.0	13.781726	4.419167	28.829538	0.0	3075	3066	3066	0.54864866	20	116	269	483	616	4630	0	221	2020-02-29_135335
62	5000	1814	110	0	8	0	357	2489	15.764598	4.863202810612409	26.94859	0.0	357.0	1444.0	13.781726	4.419167	28.829538	0.0	3076	3068	3068	0.5546219	20	116	269	483	616	4643	0	222	2020-02-29_135335
63	5000	1814	107	0	8	0	349	2500	15.835161	4.930560099759344	27.342587	0.0	349.0	1444.0	13.781726	4.419167	28.829538	0.0	3079	3071	3071	0.57020056	20	116	269	483	617	4651	0	222	2020-02-29_135335
63	5000	1814	104	0	7	0	344	2508	15.813166	4.9163225128932755	26.94859	0.0	344.0	1444.0	13.781726	4.419167	28.829538	0.0	3082	3075	3075	0.5697674	20	116	269	483	617	4656	0	223	2020-02-29_135336
63	5000	1813	102	0	9	0	329	2523	15.855637	4.9300219729167924	26.94859	0.0	329.0	1444.0	13.781726	4.419167	28.829538	0.0	3085	3076	3076	0.5866261	20	116	269	483	618	4671	0	224	2020-02-29_135336
64	5000	1810	102	0	9	0	324	2531	15.820769	4.89711849578582	26.94859	0.0	324.0	1444.0	13.781726	4.419167	28.829538	0.0	3088	3079	3079	0.5771605	20	116	269	483	618	4676	0	224	2020-02-29_135336
64	5000	1808	101	0	9	0	310	2548	15.738438	4.911036786475462	26.94859	0.0	310.0	1444.0	13.781726	4.419167	28.829538	0.0	3091	3082	3082	0.56774193	20	116	269	483	618	4690	0	224	2020-02-29_135337
64	5000	1808	98	0	9	0	300	2560	15.755703	4.972992051885878	26.94859	0.0	300.0	1444.0	13.781726	4.419167	28.829538	0.0	3094	3085	3085	0.56333333	20	116	269	483	618	4700	0	225	2020-02-29_135337
65	5000	1807	97	0	8	0	292	2571	15.662549	5.001331724201358	26.94859	0.0	292.0	1444.0	13.781726	4.419167	28.829538	0.0	3096	3088	3088	0.5376712	20	116	269	483	618	4708	0	225	2020-02-29_135337
65	5000	1805	95	0	9	0	282	2584	15.690213	4.923890103983182	26.94859	0.0	282.0	1444.0	13.781726	4.419167	28.829538	0.0	3100	3091	3091	0.5212766	20	116	269	483	618	4718	0	225	2020-02-29_135337
65	5000	1805	90	0	11	0	273	2595	15.647839	4.967586933022289	26.94859	0.0	273.0	1444.0	13.781726	4.419167	28.829538	0.0	3105	3094	3094	0.53479856	20	116	269	483	618	4727	0	226	2020-02-29_135338
66	5000	1802	91	0	11	0	264	2606	15.647104	4.9774347376317065	26.94859	0.0	264.0	1444.0	13.781726	4.419167	28.829538	0.0	3107	3096	3096	0.56060606	20	116	269	483	618	4736	0	226	2020-02-29_135338
66	5000	1800	89	0	11	0	257	2617	15.673646	5.001231995435521	26.94859	0.0	257.0	1444.0	13.781726	4.419167	28.829538	0.0	3111	3100	3100	0.5564202	20	116	269	483	618	4743	0	226	2020-02-29_135338
66	5000	1798	88	0	9	0	257	2622	15.790898	4.957582988650364	26.94859	0.0	257.0	1444.0	13.781726	4.419167	28.829538	0.0	3114	3105	3105	0.56031126	20	116	269	483	618	4743	0	226	2020-02-29_135339
67	5000	1798	82	0	13	0	249	2632	15.861862	4.973087936326536	26.94859	0.0	249.0	1444.0	13.781726	4.419167	28.829538	0.0	3120	3107	3107	0.57028115	20	116	269	483	618	4751	0	226	2020-02-29_135339
67	5000	1798	81	0	10	0	241	2644	15.997402	4.92515256229092	26.94859	0.0	241.0	1444.0	13.781726	4.419167	28.829538	0.0	3121	3111	3111	0.5809129	20	116	269	483	618	4759	0	226	2020-02-29_135339
67	5000	1793	85	0	8	0	236	2651	15.963825	4.968779365884625	26.94859	0.0	236.0	1444.0	13.781726	4.419167	28.829538	0.0	3122	3114	3114	0.5762712	20	116	269	483	618	4764	0	227	2020-02-29_135340
68	5000	1792	82	0	6	0	235	2658	15.931792	4.994535320918195	26.94859	0.0	235.0	1444.0	13.781726	4.419167	28.829538	0.0	3126	3120	3120	0.55744684	20	116	269	483	618	4765	0	227	2020-02-29_135340
68	5000	1792	81	0	6	0	225	2669	16.031963	4.998762740595675	26.94859	0.0	225.0	1444.0	13.781726	4.419167	28.829538	0.0	3127	3121	3121	0.5644444	20	116	269	483	618	4775	0	227	2020-02-29_135340
68	5000	1790	78	0	10	0	214	2681	16.066265	5.035729540615301	26.94859	0.0	214.0	1444.0	13.781726	4.419167	28.829538	0.0	3132	3122	3122	0.5420561	20	116	269	483	618	4786	0	227	2020-02-29_135340
69	5000	1788	78	0	8	0	213	2686	16.101357	5.049875979269774	26.94859	0.0	213.0	1444.0	13.781726	4.419167	28.829538	0.0	3134	3126	3126	0.5492958	20	116	269	483	618	4787	0	227	2020-02-29_135341
69	5000	1786	78	0	9	0	202	2697	16.10597	4.998730879888004	26.94859	0.0	202.0	1444.0	13.781726	4.419167	28.829538	0.0	3136	3127	3127	0.5445545	20	116	269	483	618	4798	0	228	2020-02-29_135341
69	5000	1782	80	0	6	0	200	2703	16.030672	5.032065568299661	26.94859	0.0	200.0	1444.0	13.781726	4.419167	28.829538	0.0	3138	3132	3132	0.515	20	116	269	483	618	4800	0	229	2020-02-29_135341
70	5000	1781	80	0	5	0	198	2707	15.954734	4.986694561545401	26.94859	0.0	198.0	1444.0	13.781726	4.419167	28.829538	0.0	3139	3134	3134	0.52020204	20	116	269	483	618	4802	0	229	2020-02-29_135341
70	5000	1781	76	0	7	0	189	2717	16.04037	4.7643394862621244	26.94859	0.5634613	189.0	1444.0	13.781726	4.419167	28.829538	0.0	3143	3136	3136	0.52380955	20	116	269	483	618	4811	0	230	2020-02-29_135342
70	5000	1781	75	0	6	0	179	2728	15.886421	4.707108239774929	25.61431	0.5634613	179.0	1444.0	13.781726	4.419167	28.829538	0.0	3144	3138	3138	0.53072625	20	116	269	483	618	4821	0	231	2020-02-29_135342
71	5000	1780	76	0	5	0	169	2739	16.087482	4.503052417982891	25.61431	5.1407776	169.0	1444.0	13.781726	4.419167	28.829538	0.0	3144	3139	3139	0.52662724	20	116	269	483	618	4831	0	231	2020-02-29_135342
71	5000	1779	75	0	3	0	163	2749	16.024471	4.417356952969861	25.61431	5.1407776	163.0	1444.0	13.781726	4.419167	28.829538	0.0	3146	3143	3143	0.5337423	20	116	269	483	618	4837	0	231	2020-02-29_135342
71	5000	1776	74	0	6	0	157	2756	15.959778	4.320387110143504	23.149052	5.1407776	157.0	1444.0	13.781726	4.419167	28.829538	0.0	3150	3144	3144	0.53503186	20	116	269	483	618	4843	0	231	2020-02-29_135343
72	5000	1775	71	0	10	0	149	2764	16.091965	4.170576372084634	23.149052	5.1407776	149.0	1444.0	13.781726	4.419167	28.829538	0.0	3154	3144	3144	0.557047	20	116	269	483	618	4851	0	231	2020-02-29_135343
72	5000	1772	72	0	10	0	143	2772	16.18587	4.16953809343405	23.149052	5.1407776	143.0	1444.0	13.781726	4.419167	28.829538	0.0	3156	3146	3146	0.56643355	20	116	269	483	618	4857	0	231	2020-02-29_135343
72	5000	1772	69	0	9	0	139	2780	16.204191	4.190046987702557	23.149052	5.1407776	139.0	1444.0	13.781726	4.419167	28.829538	0.0	3159	3150	3150	0.5683453	20	116	269	483	618	4861	0	231	2020-02-29_135343
73	5000	1770	71	0	5	0	141	2782	16.172373	4.1535654217660545	23.149052	5.1407776	141.0	1444.0	13.781726	4.419167	28.829538	0.0	3159	3154	3154	0.61702126	20	116	269	483	618	4859	0	231	2020-02-29_135344
73	5000	1769	71	0	4	0	141	2784	16.147316	4.1361110049907355	23.149052	5.1407776	141.0	1444.0	13.781726	4.419167	28.829538	0.0	3160	3156	3156	0.6028369	20	116	269	483	618	4859	0	231	2020-02-29_135344
73	5000	1768	69	0	4	0	137	2791	16.043795	4.251344355966452	23.149052	4.9735565	137.0	1444.0	13.781726	4.419167	28.829538	0.0	3163	3159	3159	0.63503647	20	116	269	483	618	4863	0	231	2020-02-29_135344
74	5000	1768	66	0	7	0	133	2795	16.011686	4.251838959408407	23.149052	4.9735565	133.0	1444.0	13.781726	4.419167	28.829538	0.0	3166	3159	3159	0.65413535	20	116	269	483	618	4867	0	231	2020-02-29_135344
74	5000	1767	65	0	8	0	129	2799	16.123352	4.261697938695176	23.149052	4.9735565	129.0	1444.0	13.781726	4.419167	28.829538	0.0	3168	3160	3160	0.627907	20	116	269	483	618	4871	0	232	2020-02-29_135344
74	5000	1767	65	0	5	0	123	2808	15.964767	4.414185000719958	23.149052	3.7866592	123.0	1444.0	13.781726	4.419167	28.829538	0.0	3168	3163	3163	0.60162604	20	116	269	483	618	4877	0	232	2020-02-29_135345
75	5000	1767	60	0	7	0	122	2812	15.946992	4.393708690378574	23.149052	3.7866592	122.0	1444.0	13.781726	4.419167	28.829538	0.0	3173	3166	3166	0.59836066	20	116	269	483	618	4878	0	232	2020-02-29_135345
75	5000	1766	59	0	7	0	118	2818	15.973852	4.455190293414762	23.149052	3.7866592	118.0	1444.0	13.781726	4.419167	28.829538	0.0	3175	3168	3168	0.62711865	20	116	269	483	618	4882	0	232	2020-02-29_135345
75	5000	1766	57	0	9	0	116	2820	15.963867	4.47691016320129	23.149052	3.7866592	116.0	1444.0	13.781726	4.419167	28.829538	0.0	3177	3168	3168	0.62068963	20	116	269	483	618	4884	0	232	2020-02-29_135345
76	5000	1764	57	0	6	0	119	2822	15.9605	4.485013803314096	23.149052	3.2618408	119.0	1444.0	13.781726	4.419167	28.829538	0.0	3179	3173	3173	0.6554622	20	116	269	483	618	4881	0	232	2020-02-29_135346
76	5000	1763	55	0	7	0	117	2825	16.053911	4.496419329748998	23.149052	3.2618408	117.0	1444.0	13.781726	4.419167	28.829538	0.0	3182	3175	3175	0.6752137	20	116	269	483	618	4883	0	233	2020-02-29_135346
76	5000	1762	55	0	6	0	117	2827	15.991603	4.6511946507405115	23.149052	3.2618408	117.0	1444.0	13.781726	4.419167	28.829538	0.0	3183	3177	3177	0.6495727	20	116	269	483	618	4883	0	233	2020-02-29_135346
77	5000	1761	55	0	5	0	115	2831	16.01118	4.684172810064845	23.149052	3.2618408	115.0	1444.0	13.781726	4.419167	28.829538	0.0	3184	3179	3179	0.62608695	20	116	269	483	618	4885	0	233	2020-02-29_135346
77	5000	1760	53	0	5	0	115	2834	15.993502	4.673966465906026	23.149052	3.2618408	115.0	1444.0	13.781726	4.419167	28.829538	0.0	3187	3182	3182	0.6	20	116	269	483	618	4885	0	233	2020-02-29_135347
77	5000	1760	52	0	5	0	108	2842	16.034014	4.738268368696423	23.149052	3.2618408	108.0	1444.0	13.781726	4.419167	28.829538	0.0	3188	3183	3183	0.6203704	20	116	269	483	618	4892	0	233	2020-02-29_135347
78	5000	1758	49	0	9	0	106	2845	16.020782	4.768471989958477	23.149052	3.2618408	106.0	1444.0	13.781726	4.419167	28.829538	0.0	3193	3184	3184	0.6226415	20	116	269	483	618	4894	0	233	2020-02-29_135347
78	5000	1758	47	0	8	0	105	2849	15.94952	4.794822825478995	23.149052	3.2618408	105.0	1444.0	13.781726	4.419167	28.829538	0.0	3195	3187	3187	0.61904764	20	116	269	483	618	4895	0	233	2020-02-29_135347
78	5000	1756	46	0	10	0	101	2854	16.03028	4.766119659266363	23.149052	3.2618408	101.0	1444.0	13.781726	4.419167	28.829538	0.0	3198	3188	3188	0.63366336	20	116	269	483	618	4899	0	233	2020-02-29_135347
79	5000	1755	46	0	6	0	106	2854	15.845349	4.9194988994191995	24.45589	3.2618408	106.0	1444.0	13.781726	4.419167	28.829538	0.0	3199	3193	3193	0.6132075	20	116	269	483	618	4894	0	233	2020-02-29_135348
79	5000	1754	46	0	5	0	107	2855	15.811223	4.893798578442638	24.45589	3.2618408	107.0	1444.0	13.781726	4.419167	28.829538	0.0	3200	3195	3195	0.58878505	20	116	269	483	618	4893	0	233	2020-02-29_135348
79	5000	1754	44	0	4	0	108	2857	15.772174	4.903142054025472	24.45589	3.2618408	108.0	1444.0	13.781726	4.419167	28.829538	0.0	3202	3198	3198	0.5925926	20	116	269	483	618	4892	0	233	2020-02-29_135348
80	5000	1753	44	0	4	0	106	2860	15.694667	4.913820682270545	24.45589	3.2618408	106.0	1444.0	13.781726	4.419167	28.829538	0.0	3203	3199	3199	0.6037736	20	116	269	483	618	4894	0	233	2020-02-29_135348
80	5000	1752	44	0	4	0	105	2862	15.598604	4.896434514355231	24.45589	3.2618408	105.0	1444.0	13.781726	4.419167	28.829538	0.0	3204	3200	3200	0.5809524	20	116	269	483	618	4895	0	233	2020-02-29_135348
80	5000	1751	45	0	2	0	103	2866	15.441688	4.860787630974286	24.45589	3.2618408	103.0	1444.0	13.781726	4.419167	28.829538	0.0	3204	3202	3202	0.60194176	20	116	269	483	618	4897	0	233	2020-02-29_135349
81	5000	1751	44	0	2	0	103	2867	15.35724	4.921069851369279	24.45589	3.2618408	103.0	1444.0	13.781726	4.419167	28.829538	0.0	3205	3203	3203	0.60194176	20	116	269	483	618	4897	0	233	2020-02-29_135349
81	5000	1750	43	0	3	0	100	2871	15.134247	4.875196012811185	24.45589	3.2618408	100.0	1444.0	13.781726	4.419167	28.829538	0.0	3207	3204	3204	0.62	20	116	269	483	618	4900	0	233	2020-02-29_135349
81	5000	1750	42	0	4	0	99	2872	15.099211	4.887334819841521	24.45589	3.2618408	99.0	1444.0	13.781726	4.419167	28.829538	0.0	3208	3204	3204	0.61616164	20	116	269	483	618	4901	0	233	2020-02-29_135349
82	5000	1749	40	0	6	0	94	2878	15.07402	4.963506655120923	24.45589	3.2618408	94.0	1444.0	13.781726	4.419167	28.829538	0.0	3211	3205	3205	0.65957445	20	116	269	483	618	4906	0	233	2020-02-29_135349
82	5000	1749	39	0	5	0	93	2881	14.875373	4.871996223160105	24.45589	3.2618408	93.0	1444.0	13.781726	4.419167	28.829538	0.0	3212	3207	3207	0.65591395	20	116	269	483	618	4907	0	233	2020-02-29_135350
82	5000	1749	39	0	4	0	94	2881	14.975131	4.941315733793002	24.45589	3.2618408	94.0	1444.0	13.781726	4.419167	28.829538	0.0	3212	3208	3208	0.64893615	20	116	269	483	618	4906	0	233	2020-02-29_135350
83	5000	1749	38	0	2	0	92	2886	14.940329	4.959802596870843	24.45589	3.2618408	92.0	1444.0	13.781726	4.419167	28.829538	0.0	3213	3211	3211	0.6630435	20	116	269	483	618	4908	0	233	2020-02-29_135350
83	5000	1749	37	0	2	0	89	2890	14.860711	4.963726263092778	24.45589	3.2618408	89.0	1444.0	13.781726	4.419167	28.829538	0.0	3214	3212	3212	0.6292135	20	116	269	483	618	4911	0	233	2020-02-29_135350
83	5000	1748	36	0	4	0	87	2892	14.766441	4.962587962103665	24.45589	3.2618408	87.0	1444.0	13.781726	4.419167	28.829538	0.0	3216	3212	3212	0.62068963	20	116	269	483	618	4913	0	233	2020-02-29_135350
84	5000	1747	34	0	6	0	84	2896	14.593541	4.976172702920097	24.45589	3.2618408	84.0	1444.0	13.781726	4.419167	28.829538	0.0	3219	3213	3213	0.6547619	20	116	269	483	618	4916	0	233	2020-02-29_135351
84	5000	1746	32	0	8	0	82	2899	14.366455	5.019374883568845	24.45589	3.2618408	82.0	1444.0	13.781726	4.419167	28.829538	0.0	3222	3214	3214	0.6219512	20	116	269	483	618	4918	0	233	2020-02-29_135351
84	5000	1744	34	0	6	0	83	2900	14.3085375	5.008124236165489	24.45589	3.2618408	83.0	1444.0	13.781726	4.419167	28.829538	0.0	3222	3216	3216	0.6506024	20	116	269	483	618	4917	0	233	2020-02-29_135351
85	5000	1742	35	0	4	0	86	2900	14.490927	5.058458009761813	24.45589	3.2618408	86.0	1444.0	13.781726	4.419167	28.829538	0.0	3223	3219	3219	0.6511628	20	116	269	483	618	4914	0	233	2020-02-29_135351
85	5000	1741	33	0	4	0	86	2902	14.609085	5.070834422470557	24.45589	3.2618408	86.0	1444.0	13.781726	4.419167	28.829538	0.0	3226	3222	3222	0.6511628	20	116	269	483	618	4914	0	234	2020-02-29_135351
85	5000	1741	31	0	6	0	83	2905	14.6151285	5.130504908114076	24.45589	3.2618408	83.0	1444.0	13.781726	4.419167	28.829538	0.0	3228	3222	3222	0.67469877	20	116	269	483	618	4917	0	234	2020-02-29_135352
86	5000	1739	32	0	6	0	82	2907	14.513578	5.153946610576487	24.45589	3.2618408	82.0	1444.0	13.781726	4.419167	28.829538	0.0	3229	3223	3223	0.6707317	20	116	269	483	618	4918	0	234	2020-02-29_135352
86	5000	1737	33	0	4	0	84	2908	14.550354	5.114491551877715	24.45589	3.2618408	84.0	1444.0	13.781726	4.419167	28.829538	0.0	3230	3226	3226	0.6666667	20	116	269	483	618	4916	0	234	2020-02-29_135352
86	5000	1737	33	0	2	0	84	2910	14.658802	5.128832430863952	24.45589	3.2618408	84.0	1444.0	13.781726	4.419167	28.829538	0.0	3230	3228	3228	0.6785714	20	116	269	483	618	4916	0	234	2020-02-29_135352
87	5000	1737	30	0	4	0	80	2915	14.875925	4.948360811343316	24.45589	3.754387	80.0	1444.0	13.781726	4.419167	28.829538	0.0	3233	3229	3229	0.6625	20	116	269	483	618	4920	0	234	2020-02-29_135352
87	5000	1737	29	0	4	0	80	2916	14.9319	5.004333144358653	24.45589	3.754387	80.0	1444.0	13.781726	4.419167	28.829538	0.0	3234	3230	3230	0.6625	20	116	269	483	618	4920	0	234	2020-02-29_135353
87	5000	1737	29	0	4	0	77	2919	14.798998	5.019196851701755	24.45589	3.754387	77.0	1444.0	13.781726	4.419167	28.829538	0.0	3234	3230	3230	0.66233766	20	116	269	483	618	4923	0	234	2020-02-29_135353
88	5000	1736	29	0	2	0	78	2921	14.609261	5.0542635378735765	24.45589	3.754387	78.0	1444.0	13.781726	4.419167	28.829538	0.0	3235	3233	3233	0.6923077	20	116	269	483	618	4922	0	234	2020-02-29_135353
88	5000	1736	29	0	1	0	78	2922	14.53657	5.101670174973951	24.45589	3.754387	78.0	1444.0	13.781726	4.419167	28.829538	0.0	3235	3234	3234	0.67948717	20	116	269	483	618	4922	0	234	2020-02-29_135353
88	5000	1736	29	0	1	0	77	2923	14.561727	5.130251914934915	24.45589	3.754387	77.0	1444.0	13.781726	4.419167	28.829538	0.0	3235	3234	3234	0.6883117	20	116	269	483	618	4923	0	234	2020-02-29_135353
89	5000	1736	27	0	2	0	72	2928	14.400225	5.177128362427832	24.45589	3.754387	72.0	1444.0	13.781726	4.419167	28.829538	0.0	3237	3235	3235	0.6944444	20	116	269	483	618	4928	0	235	2020-02-29_135354
89	5000	1735	27	0	3	0	69	2930	14.407282	5.261128030651528	24.45589	3.754387	69.0	1444.0	13.781726	4.419167	28.829538	0.0	3238	3235	3235	0.6956522	20	116	269	483	618	4931	0	236	2020-02-29_135354
89	5000	1733	28	0	4	0	67	2932	14.41762	5.292703161579326	24.45589	3.754387	67.0	1444.0	13.781726	4.419167	28.829538	0.0	3239	3235	3235	0.6865672	20	116	269	483	618	4933	0	236	2020-02-29_135354
90	5000	1733	28	0	2	0	69	2932	14.412895	5.245288005881892	24.45589	3.754387	69.0	1444.0	13.781726	4.419167	28.829538	0.0	3239	3237	3237	0.68115944	20	116	269	483	618	4931	0	236	2020-02-29_135354
90	5000	1732	28	0	2	0	69	2933	14.317088	5.226564142201256	24.45589	3.754387	69.0	1444.0	13.781726	4.419167	28.829538	0.0	3240	3238	3238	0.6666667	20	116	269	483	618	4931	0	236	2020-02-29_135354
90	5000	1730	30	0	1	0	67	2936	14.29708	5.2622207821236895	24.45589	3.754387	67.0	1444.0	13.781726	4.419167	28.829538	0.0	3240	3239	3239	0.6865672	20	116	269	483	618	4933	0	236	2020-02-29_135355
91	5000	1730	30	0	1	0	66	2937	14.224656	5.2687884599723205	24.45589	3.754387	66.0	1444.0	13.781726	4.419167	28.829538	0.0	3240	3239	3239	0.6818182	20	116	269	483	618	4934	0	236	2020-02-29_135355
91	5000	1730	30	0	0	0	66	2938	14.019249	5.350965124049031	24.45589	3.754387	66.0	1444.0	13.781726	4.419167	28.829538	0.0	3240	3240	3240	0.6969697	20	116	269	483	618	4934	0	236	2020-02-29_135355
91	5000	1730	30	0	0	0	60	2944	14.381495	5.222278977935655	24.45589	5.2514343	60.0	1444.0	13.781726	4.419167	28.829538	0.0	3240	3240	3240	0.7	20	116	269	483	618	4940	0	236	2020-02-29_135355
92	5000	1730	30	0	0	0	58	2946	14.492393	5.198687886708357	24.45589	5.2514343	58.0	1444.0	13.781726	4.419167	28.829538	0.0	3240	3240	3240	0.70689654	20	116	269	483	618	4942	0	236	2020-02-29_135355
92	5000	1730	30	0	0	0	55	2949	14.434693	5.2160173217158174	24.45589	5.2514343	55.0	1444.0	13.781726	4.419167	28.829538	0.0	3240	3240	3240	0.7090909	20	116	269	483	618	4945	0	236	2020-02-29_135355
92	5000	1730	29	0	1	0	53	2951	14.577668	5.240504078388401	24.45589	5.2514343	53.0	1444.0	13.781726	4.419167	28.829538	0.0	3241	3240	3240	0.7169811	20	116	269	483	618	4947	0	236	2020-02-29_135356
93	5000	1728	29	0	3	0	51	2952	14.517124	5.0698360460245	24.45589	5.2514343	51.0	1444.0	13.781726	4.419167	28.829538	0.0	3243	3240	3240	0.7058824	20	116	269	483	618	4949	0	237	2020-02-29_135356
93	5000	1728	29	0	3	0	46	2956	14.388717	5.148838334405894	24.45589	5.2514343	46.0	1444.0	13.781726	4.419167	28.829538	0.0	3243	3240	3240	0.65217394	20	116	269	483	618	4954	0	238	2020-02-29_135356
93	5000	1728	29	0	2	0	45	2958	14.542406	5.1395540832173765	24.45589	5.2514343	45.0	1444.0	13.781726	4.419167	28.829538	0.0	3243	3241	3241	0.6666667	20	116	269	483	618	4955	0	238	2020-02-29_135356
94	5000	1728	29	0	0	0	45	2960	14.499513	5.245715254751781	24.45589	5.2514343	45.0	1444.0	13.781726	4.419167	28.829538	0.0	3243	3243	3243	0.6888889	20	116	269	483	618	4955	0	238	2020-02-29_135356
94	5000	1728	29	0	0	0	43	2962	14.449689	5.2717535650516485	24.45589	5.2514343	43.0	1444.0	13.781726	4.419167	28.829538	0.0	3243	3243	3243	0.6976744	20	116	269	483	618	4957	0	238	2020-02-29_135357
94	5000	1728	29	0	0	0	41	2964	14.105389	5.112144163101813	24.252758	5.2514343	41.0	1444.0	13.781726	4.419167	28.829538	0.0	3243	3243	3243	0.70731705	20	116	269	483	618	4959	0	238	2020-02-29_135357
95	5000	1727	30	0	0	0	38	2967	13.7573	5.054497504459074	24.252758	5.2514343	38.0	1444.0	13.781726	4.419167	28.829538	0.0	3243	3243	3243	0.7105263	20	116	269	483	618	4962	0	238	2020-02-29_135357
95	5000	1727	28	0	2	0	36	2968	13.62595	5.041206507004514	24.252758	5.2514343	36.0	1444.0	13.781726	4.419167	28.829538	0.0	3245	3243	3243	0.7222222	20	116	269	483	618	4964	0	239	2020-02-29_135357
95	5000	1727	27	0	3	0	35	2969	13.395808	4.919186393641801	24.252758	5.2514343	35.0	1444.0	13.781726	4.419167	28.829538	0.0	3246	3243	3243	0.71428573	20	116	269	483	618	4965	0	239	2020-02-29_135357
96	5000	1725	28	0	4	0	35	2969	13.395808	4.919186393641801	24.252758	5.2514343	35.0	1444.0	13.781726	4.419167	28.829538	0.0	3247	3243	3243	0.71428573	20	116	269	483	618	4965	0	239	2020-02-29_135357
96	5000	1724	26	0	5	0	36	2970	13.57397	5.130223287441192	24.252758	5.2514343	36.0	1444.0	13.781726	4.419167	28.829538	0.0	3250	3245	3245	0.75	20	116	269	483	618	4964	0	239	2020-02-29_135358
96	5000	1724	26	0	4	0	37	2970	13.485795	5.086822292168707	24.252758	5.2514343	37.0	1444.0	13.781726	4.419167	28.829538	0.0	3250	3246	3246	0.7297297	20	116	269	483	618	4963	0	239	2020-02-29_135358
97	5000	1723	26	0	4	0	37	2971	13.4607115	5.06526824240866	24.252758	5.2514343	37.0	1444.0	13.781726	4.419167	28.829538	0.0	3251	3247	3247	0.7567568	20	116	269	483	618	4963	0	239	2020-02-29_135358
97	5000	1723	24	0	3	0	39	2972	13.814202	5.330028026285259	26.778214	5.2514343	39.0	1444.0	13.781726	4.419167	28.829538	0.0	3253	3250	3250	0.7692308	20	116	269	483	618	4961	0	239	2020-02-29_135358
97	5000	1722	25	0	3	0	37	2974	14.022034	5.394339964815516	26.778214	5.2514343	37.0	1444.0	13.781726	4.419167	28.829538	0.0	3253	3250	3250	0.7027027	20	116	269	483	618	4963	0	239	2020-02-29_135358
98	5000	1722	24	0	3	0	37	2975	14.21403	5.284458246821744	26.778214	5.2514343	37.0	1444.0	13.781726	4.419167	28.829538	0.0	3254	3251	3251	0.7297297	20	116	269	483	618	4963	0	239	2020-02-29_135359
98	5000	1722	24	0	1	0	38	2976	14.533971	5.077097815283072	26.778214	5.2514343	38.0	1444.0	13.781726	4.419167	28.829538	0.0	3254	3253	3253	0.7368421	20	116	269	483	618	4962	0	239	2020-02-29_135359
98	5000	1722	23	0	2	0	38	2976	14.533971	5.077097815283072	26.778214	5.2514343	38.0	1444.0	13.781726	4.419167	28.829538	0.0	3255	3253	3253	0.7368421	20	116	269	483	618	4962	0	239	2020-02-29_135359
99	5000	1722	22	0	2	0	38	2977	14.469402	5.076057459212182	26.778214	5.2514343	38.0	1444.0	13.781726	4.419167	28.829538	0.0	3256	3254	3254	0.7368421	20	116	269	483	618	4962	0	239	2020-02-29_135359
99	5000	1721	23	0	2	0	38	2977	14.469402	5.076057459212182	26.778214	5.2514343	38.0	1444.0	13.781726	4.419167	28.829538	0.0	3256	3254	3254	0.7368421	20	116	269	483	618	4962	0	239	2020-02-29_135359
99	5000	1721	22	0	2	0	38	2978	14.522885	5.039470520060475	26.778214	5.2514343	38.0	1444.0	13.781726	4.419167	28.829538	0.0	3257	3255	3255	0.7368421	20	116	269	483	618	4962	0	239	2020-02-29_135359
100	5000	1721	19	0	4	0	38	2979	14.500939	5.03940087890036	26.778214	5.2514343	38.0	1444.0	13.781726	4.419167	28.829538	0.0	3260	3256	3256	0.68421054	20	116	269	483	618	4962	0	239	2020-02-29_135400
100	5000	1721	19	0	4	0	33	2984	14.607083	4.792144928436192	26.778214	5.2514343	33.0	1444.0	13.781726	4.419167	28.829538	0.0	3260	3256	3256	0.75757575	20	116	269	483	618	4967	0	239	2020-02-29_135400
100	5000	1721	19	0	3	0	34	2984	14.73458	4.777177859254373	26.778214	5.2514343	34.0	1444.0	13.781726	4.419167	28.829538	0.0	3260	3257	3257	0.7941176	20	116	269	483	618	4966	0	239	2020-02-29_135400
101	5000	1721	19	0	0	0	36	2985	14.561968	4.710490899876813	26.778214	5.2514343	36.0	1444.0	13.781726	4.419167	28.829538	0.0	3260	3260	3260	0.8055556	20	116	269	483	618	4964	0	239	2020-02-29_135400
101	5000	1721	19	0	0	0	34	2987	14.513796	4.738005904510026	26.778214	5.2514343	34.0	1444.0	13.781726	4.419167	28.829538	0.0	3260	3260	3260	0.7647059	20	116	269	483	618	4966	0	239	2020-02-29_135400
101	5000	1721	18	0	1	0	34	2987	14.513796	4.738005904510026	26.778214	5.2514343	34.0	1444.0	13.781726	4.419167	28.829538	0.0	3261	3260	3260	0.7647059	20	116	269	483	618	4966	0	239	2020-02-29_135400
102	5000	1721	18	0	1	0	32	2989	14.512156	4.790351532398753	26.778214	5.2514343	32.0	1444.0	13.781726	4.419167	28.829538	0.0	3261	3260	3260	0.78125	20	116	269	483	618	4968	0	239	2020-02-29_135401
102	5000	1721	18	0	1	0	29	2992	14.32002	4.784971297446079	26.778214	5.2514343	29.0	1444.0	13.781726	4.419167	28.829538	0.0	3261	3260	3260	0.7586207	20	116	269	483	618	4971	0	239	2020-02-29_135401
102	5000	1721	18	0	0	0	29	2993	14.244351	4.745221394558322	26.778214	5.2514343	29.0	1444.0	13.781726	4.419167	28.829538	0.0	3261	3261	3261	0.7586207	20	116	269	483	618	4971	0	239	2020-02-29_135401
103	5000	1720	19	0	0	0	27	2995	14.265686	4.607727170033173	26.778214	5.2514343	27.0	1444.0	13.781726	4.419167	28.829538	0.0	3261	3261	3261	0.7407407	20	116	269	483	618	4973	0	239	2020-02-29_135401
103	5000	1720	18	0	1	0	27	2995	14.265686	4.607727170033173	26.778214	5.2514343	27.0	1444.0	13.781726	4.419167	28.829538	0.0	3262	3261	3261	0.7407407	20	116	269	483	618	4973	0	239	2020-02-29_135401
103	5000	1720	18	0	1	0	25	2996	14.582454	4.616061672043325	26.778214	5.2514343	25.0	1444.0	13.781726	4.419167	28.829538	0.0	3262	3261	3261	0.76	20	116	269	483	618	4975	0	240	2020-02-29_135401
104	5000	1720	18	0	1	0	25	2996	14.582454	4.616061672043325	26.778214	5.2514343	25.0	1444.0	13.781726	4.419167	28.829538	0.0	3262	3261	3261	0.76	20	116	269	483	618	4975	0	240	2020-02-29_135402
104	5000	1720	17	0	1	0	25	2997	14.800332	4.595998408424361	26.778214	5.2514343	25.0	1444.0	13.781726	4.419167	28.829538	0.0	3263	3262	3262	0.72	20	116	269	483	618	4975	0	240	2020-02-29_135402
104	5000	1720	16	0	2	0	25	2997	14.800332	4.595998408424361	26.778214	5.2514343	25.0	1444.0	13.781726	4.419167	28.829538	0.0	3264	3262	3262	0.72	20	116	269	483	618	4975	0	240	2020-02-29_135402
105	5000	1718	16	0	4	0	25	2997	14.800332	4.595998408424361	26.778214	5.2514343	25.0	1444.0	13.781726	4.419167	28.829538	0.0	3266	3262	3262	0.72	20	116	269	483	618	4975	0	240	2020-02-29_135402
105	5000	1717	17	0	3	0	26	2997	15.016139	4.635638811024786	26.778214	5.2514343	26.0	1444.0	13.781726	4.419167	28.829538	0.0	3266	3263	3263	0.6923077	20	116	269	483	618	4974	0	240	2020-02-29_135402
105	5000	1717	15	0	4	0	26	2997	14.693498	5.024789204137872	26.778214	5.058655	26.0	1444.0	13.781726	4.419167	28.829538	0.0	3268	3264	3264	0.61538464	20	116	269	483	618	4974	0	241	2020-02-29_135402
106	5000	1717	15	0	2	0	28	2997	14.906784	5.345735415332235	26.778214	5.058655	28.0	1444.0	13.781726	4.419167	28.829538	0.0	3268	3266	3266	0.71428573	20	116	269	483	618	4972	0	241	2020-02-29_135403
106	5000	1716	15	0	3	0	28	2997	14.906784	5.345735415332235	26.778214	5.058655	28.0	1444.0	13.781726	4.419167	28.829538	0.0	3269	3266	3266	0.71428573	20	116	269	483	618	4972	0	241	2020-02-29_135403
106	5000	1716	15	0	1	0	29	2998	14.846084	5.300234109278493	26.778214	5.058655	29.0	1444.0	13.781726	4.419167	28.829538	0.0	3269	3268	3268	0.7241379	20	116	269	483	618	4971	0	241	2020-02-29_135403
107	5000	1716	15	0	1	0	29	2998	14.846084	5.300234109278493	26.778214	5.058655	29.0	1444.0	13.781726	4.419167	28.829538	0.0	3269	3268	3268	0.7241379	20	116	269	483	618	4971	0	241	2020-02-29_135403
107	5000	1716	15	0	0	0	30	2998	14.658584	5.308339543042027	26.778214	5.058655	30.0	1444.0	13.781726	4.419167	28.829538	0.0	3269	3269	3269	0.7	20	116	269	483	618	4970	0	241	2020-02-29_135403
107	5000	1716	15	0	0	0	29	2999	14.558156	5.373217264882816	26.778214	5.058655	29.0	1444.0	13.781726	4.419167	28.829538	0.0	3269	3269	3269	0.6896552	20	116	269	483	618	4971	0	241	2020-02-29_135403
108	5000	1715	15	0	1	0	29	2999	14.558156	5.373217264882816	26.778214	5.058655	29.0	1444.0	13.781726	4.419167	28.829538	0.0	3270	3269	3269	0.6896552	20	116	269	483	618	4971	0	241	2020-02-29_135404
108	5000	1714	15	0	2	0	27	3001	14.63175	5.553244444894002	26.778214	5.058655	27.0	1444.0	13.781726	4.419167	28.829538	0.0	3271	3269	3269	0.7407407	20	116	269	483	618	4973	0	241	2020-02-29_135404
108	5000	1714	13	0	4	0	27	3001	14.63175	5.553244444894002	26.778214	5.058655	27.0	1444.0	13.781726	4.419167	28.829538	0.0	3273	3269	3269	0.7407407	20	116	269	483	618	4973	0	241	2020-02-29_135404
109	5000	1714	13	0	3	0	27	3002	15.11147	5.263656655822154	26.778214	5.058655	27.0	1444.0	13.781726	4.419167	28.829538	0.0	3273	3270	3270	0.7037037	20	116	269	483	618	4973	0	241	2020-02-29_135404
109	5000	1714	13	0	2	0	28	3002	15.194857	5.184073362031522	26.778214	5.058655	28.0	1444.0	13.781726	4.419167	28.829538	0.0	3273	3271	3271	0.75	20	116	269	483	618	4972	0	241	2020-02-29_135404
109	5000	1714	13	0	0	0	29	3003	15.272131	5.129267148919556	26.778214	5.058655	29.0	1444.0	13.781726	4.419167	28.829538	0.0	3273	3273	3273	0.79310346	20	116	269	483	618	4971	0	241	2020-02-29_135404
110	5000	1714	13	0	0	0	27	3005	15.382494	5.217583440269715	26.778214	5.058655	27.0	1444.0	13.781726	4.419167	28.829538	0.0	3273	3273	3273	0.8148148	20	116	269	483	618	4973	0	241	2020-02-29_135405
110	5000	1714	13	0	0	0	27	3005	15.382494	5.217583440269715	26.778214	5.058655	27.0	1444.0	13.781726	4.419167	28.829538	0.0	3273	3273	3273	0.8148148	20	116	269	483	618	4973	0	241	2020-02-29_135405
110	5000	1714	12	0	1	0	26	3006	15.673089	5.093219378396596	26.778214	5.058655	26.0	1444.0	13.781726	4.419167	28.829538	0.0	3274	3273	3273	0.8076923	20	116	269	483	618	4974	0	241	2020-02-29_135405
111	5000	1714	12	0	1	0	26	3006	15.673089	5.093219378396596	26.778214	5.058655	26.0	1444.0	13.781726	4.419167	28.829538	0.0	3274	3273	3273	0.8076923	20	116	269	483	618	4974	0	241	2020-02-29_135405
111	5000	1714	12	0	1	0	24	3008	15.251054	4.754725063650706	25.547302	5.058655	24.0	1444.0	13.781726	4.419167	28.829538	0.0	3274	3273	3273	0.75	20	116	269	483	618	4976	0	241	2020-02-29_135405
111	5000	1714	12	0	0	0	24	3009	15.404834	5.063213910286465	26.610619	5.058655	24.0	1444.0	13.781726	4.419167	28.829538	0.0	3274	3274	3274	0.7083333	20	116	269	483	618	4976	0	241	2020-02-29_135405
112	5000	1714	12	0	0	0	24	3009	15.404834	5.063213910286465	26.610619	5.058655	24.0	1444.0	13.781726	4.419167	28.829538	0.0	3274	3274	3274	0.7083333	20	116	269	483	618	4976	0	241	2020-02-29_135406
112	5000	1714	10	0	2	0	23	3010	15.286908	5.143197665218667	26.610619	5.058655	23.0	1444.0	13.781726	4.419167	28.829538	0.0	3276	3274	3274	0.65217394	20	116	269	483	618	4977	0	241	2020-02-29_135406
112	5000	1714	10	0	2	0	23	3010	15.286908	5.143197665218667	26.610619	5.058655	23.0	1444.0	13.781726	4.419167	28.829538	0.0	3276	3274	3274	0.65217394	20	116	269	483	618	4977	0	241	2020-02-29_135406
113	5000	1712	12	0	2	0	22	3011	15.508295	5.150840187053793	26.610619	5.058655	22.0	1444.0	13.781726	4.419167	28.829538	0.0	3276	3274	3274	0.6818182	20	116	269	483	618	4978	0	241	2020-02-29_135406
113	5000	1711	13	0	0	0	22	3013	15.178701	5.429365014029394	26.610619	5.058655	22.0	1444.0	13.781726	4.419167	28.829538	0.0	3276	3276	3276	0.6363636	20	116	269	483	618	4978	0	241	2020-02-29_135406
113	5000	1710	13	0	1	0	22	3013	15.178701	5.429365014029394	26.610619	5.058655	22.0	1444.0	13.781726	4.419167	28.829538	0.0	3277	3276	3276	0.6363636	20	116	269	483	618	4978	0	241	2020-02-29_135406
114	5000	1710	13	0	1	0	22	3013	15.178701	5.429365014029394	26.610619	5.058655	22.0	1444.0	13.781726	4.419167	28.829538	0.0	3277	3276	3276	0.6363636	20	116	269	483	618	4978	0	241	2020-02-29_135407
114	5000	1710	13	0	1	0	22	3013	15.178701	5.429365014029394	26.610619	5.058655	22.0	1444.0	13.781726	4.419167	28.829538	0.0	3277	3276	3276	0.6363636	20	116	269	483	618	4978	0	241	2020-02-29_135407
114	5000	1710	13	0	0	0	23	3013	15.52969	5.565207861679667	26.610619	5.058655	23.0	1444.0	13.781726	4.419167	28.829538	0.0	3277	3277	3277	0.73913044	20	116	269	483	618	4977	0	241	2020-02-29_135407
115	5000	1710	13	0	0	0	22	3014	15.51124	5.6954511460747534	26.610619	5.058655	22.0	1444.0	13.781726	4.419167	28.829538	0.0	3277	3277	3277	0.77272725	20	116	269	483	618	4978	0	241	2020-02-29_135407
115	5000	1710	12	0	1	0	21	3015	15.432201	5.823725208066763	26.610619	5.058655	21.0	1444.0	13.781726	4.419167	28.829538	0.0	3278	3277	3277	0.7619048	20	116	269	483	618	4979	0	241	2020-02-29_135407
115	5000	1710	12	0	1	0	20	3016	15.256714	5.91777569043593	26.610619	5.058655	20.0	1444.0	13.781726	4.419167	28.829538	0.0	3278	3277	3277	0.7	20	116	269	483	618	4980	0	241	2020-02-29_135407
116	5000	1710	12	0	1	0	20	3016	15.256714	5.91777569043593	26.610619	5.058655	20.0	1444.0	13.781726	4.419167	28.829538	0.0	3278	3277	3277	0.7	20	116	269	483	618	4980	0	241	2020-02-29_135408
116	5000	1710	12	0	0	0	20	3017	15.437686	5.983859923982491	26.610619	5.058655	20.0	1444.0	13.781726	4.419167	28.829538	0.0	3278	3278	3278	0.65	20	116	269	483	618	4980	0	241	2020-02-29_135408
116	5000	1710	10	0	2	0	19	3018	15.7176485	6.011752380713274	26.610619	5.058655	19.0	1444.0	13.781726	4.419167	28.829538	0.0	3280	3278	3278	0.68421054	20	116	269	483	618	4981	0	241	2020-02-29_135408
117	5000	1710	10	0	2	0	19	3018	15.7176485	6.011752380713274	26.610619	5.058655	19.0	1444.0	13.781726	4.419167	28.829538	0.0	3280	3278	3278	0.68421054	20	116	269	483	618	4981	0	241	2020-02-29_135408
117	5000	1710	10	0	2	0	18	3018	15.45689	6.074474032517426	26.610619	5.058655	18.0	1444.0	13.781726	4.419167	28.829538	0.0	3280	3278	3278	0.7222222	20	116	269	483	618	4982	0	242	2020-02-29_135408
117	5000	1709	11	0	0	0	19	3019	15.564465	6.060592193876644	26.610619	5.058655	19.0	1444.0	13.781726	4.419167	28.829538	0.0	3280	3280	3280	0.7894737	20	116	269	483	618	4981	0	242	2020-02-29_135408
118	5000	1709	10	0	1	0	17	3020	16.147482	6.135994210987767	26.610619	5.058655	17.0	1444.0	13.781726	4.419167	28.829538	0.0	3281	3280	3280	0.88235295	20	116	269	483	618	4983	0	243	2020-02-29_135408
118	5000	1709	9	0	2	0	17	3020	16.147482	6.135994210987767	26.610619	5.058655	17.0	1444.0	13.781726	4.419167	28.829538	0.0	3282	3280	3280	0.88235295	20	116	269	483	618	4983	0	243	2020-02-29_135409
118	5000	1709	9	0	2	0	16	3021	16.840534	5.608086653220881	26.610619	7.2535095	16.0	1444.0	13.781726	4.419167	28.829538	0.0	3282	3280	3280	0.9375	20	116	269	483	618	4984	0	243	2020-02-29_135409
119	5000	1709	9	0	1	0	17	3021	17.304766	5.757487522100128	26.610619	7.2535095	17.0	1444.0	13.781726	4.419167	28.829538	0.0	3282	3281	3281	1.0	20	116	269	483	618	4983	0	243	2020-02-29_135409
119	5000	1709	9	0	0	0	17	3022	17.642721	5.42033729404597	26.610619	7.2535095	17.0	1444.0	13.781726	4.419167	28.829538	0.0	3282	3282	3282	0.9411765	20	116	269	483	618	4983	0	243	2020-02-29_135409
119	5000	1709	9	0	0	0	17	3022	17.642721	5.42033729404597	26.610619	7.2535095	17.0	1444.0	13.781726	4.419167	28.829538	0.0	3282	3282	3282	0.9411765	20	116	269	483	618	4983	0	243	2020-02-29_135409
120	5000	1708	10	0	0	0	15	3024	17.158083	5.369704365752917	26.610619	7.2535095	15.0	1444.0	13.781726	4.419167	28.829538	0.0	3282	3282	3282	0.8666667	20	116	269	483	618	4985	0	243	2020-02-29_135409
120	5000	1708	10	0	0	0	15	3024	17.158083	5.369704365752917	26.610619	7.2535095	15.0	1444.0	13.781726	4.419167	28.829538	0.0	3282	3282	3282	0.8666667	20	116	269	483	618	4985	0	243	2020-02-29_135410
120	5000	1708	9	0	1	0	15	3024	17.158083	5.369704365752917	26.610619	7.2535095	15.0	1444.0	13.781726	4.419167	28.829538	0.0	3283	3282	3282	0.8666667	20	116	269	483	618	4985	0	243	2020-02-29_135410
121	5000	1707	10	0	1	0	15	3024	17.158083	5.369704365752917	26.610619	7.2535095	15.0	1444.0	13.781726	4.419167	28.829538	0.0	3283	3282	3282	0.8666667	20	116	269	483	618	4985	0	243	2020-02-29_135410
121	5000	1707	8	0	3	0	14	3025	17.33143	5.528679201801337	26.610619	7.2535095	14.0	1444.0	13.781726	4.419167	28.829538	0.0	3285	3282	3282	0.9285714	20	116	269	483	618	4986	0	243	2020-02-29_135410
121	5000	1706	9	0	2	0	14	3026	17.50615	5.3069644586276175	26.610619	7.2535095	14.0	1444.0	13.781726	4.419167	28.829538	0.0	3285	3283	3283	0.85714287	20	116	269	483	618	4986	0	243	2020-02-29_135410
122	5000	1706	9	0	2	0	14	3026	17.50615	5.3069644586276175	26.610619	7.2535095	14.0	1444.0	13.781726	4.419167	28.829538	0.0	3285	3283	3283	0.85714287	20	116	269	483	618	4986	0	243	2020-02-29_135410
122	5000	1706	9	0	0	0	15	3027	17.172773	5.166524372397383	26.610619	7.2535095	15.0	1444.0	13.781726	4.419167	28.829538	0.0	3285	3285	3285	0.8666667	20	116	269	483	618	4985	0	243	2020-02-29_135411
122	5000	1706	9	0	0	0	14	3028	16.498642	4.626565410557701	24.732475	7.2535095	14.0	1444.0	13.781726	4.419167	28.829538	0.0	3285	3285	3285	0.85714287	20	116	269	483	618	4986	0	243	2020-02-29_135411
123	5000	1706	9	0	0	0	14	3028	16.498642	4.626565410557701	24.732475	7.2535095	14.0	1444.0	13.781726	4.419167	28.829538	0.0	3285	3285	3285	0.85714287	20	116	269	483	618	4986	0	243	2020-02-29_135411
123	5000	1706	9	0	0	0	14	3028	16.498642	4.626565410557701	24.732475	7.2535095	14.0	1444.0	13.781726	4.419167	28.829538	0.0	3285	3285	3285	0.85714287	20	116	269	483	618	4986	0	243	2020-02-29_135411
123	5000	1705	10	0	0	0	14	3028	16.498642	4.626565410557701	24.732475	7.2535095	14.0	1444.0	13.781726	4.419167	28.829538	0.0	3285	3285	3285	0.85714287	20	116	269	483	618	4986	0	243	2020-02-29_135411
124	5000	1705	9	0	1	0	14	3028	16.498642	4.626565410557701	24.732475	7.2535095	14.0	1444.0	13.781726	4.419167	28.829538	0.0	3286	3285	3285	0.85714287	20	116	269	483	618	4986	0	243	2020-02-29_135411
124	5000	1705	9	0	1	0	14	3028	16.498642	4.626565410557701	24.732475	7.2535095	14.0	1444.0	13.781726	4.419167	28.829538	0.0	3286	3285	3285	0.85714287	20	116	269	483	618	4986	0	243	2020-02-29_135411
124	5000	1705	9	0	1	0	13	3029	16.564735	4.808597518212882	24.732475	7.2535095	13.0	1444.0	13.781726	4.419167	28.829538	0.0	3286	3285	3285	0.7692308	20	116	269	483	618	4987	0	243	2020-02-29_135412
125	5000	1705	9	0	0	0	13	3030	16.055614	5.051717885226663	24.732475	7.2535095	13.0	1444.0	13.781726	4.419167	28.829538	0.0	3286	3286	3286	0.6923077	20	116	269	483	618	4987	0	243	2020-02-29_135412
125	5000	1705	9	0	0	0	13	3030	16.055614	5.051717885226663	24.732475	7.2535095	13.0	1444.0	13.781726	4.419167	28.829538	0.0	3286	3286	3286	0.6923077	20	116	269	483	618	4987	0	243	2020-02-29_135412
125	5000	1704	10	0	0	0	13	3030	16.055614	5.051717885226663	24.732475	7.2535095	13.0	1444.0	13.781726	4.419167	28.829538	0.0	3286	3286	3286	0.6923077	20	116	269	483	618	4987	0	243	2020-02-29_135412
126	5000	1704	10	0	0	0	12	3031	15.796811	5.185551840569657	24.732475	7.2535095	12.0	1444.0	13.781726	4.419167	28.829538	0.0	3286	3286	3286	0.75	20	116	269	483	618	4988	0	243	2020-02-29_135412
126	5000	1704	9	0	1	0	12	3031	15.796811	5.185551840569657	24.732475	7.2535095	12.0	1444.0	13.781726	4.419167	28.829538	0.0	3287	3286	3286	0.75	20	116	269	483	618	4988	0	243	2020-02-29_135412
126	5000	1704	9	0	1	0	12	3031	15.796811	5.185551840569657	24.732475	7.2535095	12.0	1444.0	13.781726	4.419167	28.829538	0.0	3287	3286	3286	0.75	20	116	269	483	618	4988	0	243	2020-02-29_135413
127	5000	1704	9	0	1	0	11	3032	15.905798	5.424219333715131	24.732475	7.2535095	11.0	1444.0	13.781726	4.419167	28.829538	0.0	3287	3286	3286	0.8181818	20	116	269	483	618	4989	0	243	2020-02-29_135413
127	5000	1704	9	0	0	0	12	3032	15.630269	5.259126813521256	24.732475	7.2535095	12.0	1444.0	13.781726	4.419167	28.829538	0.0	3287	3287	3287	0.75	20	116	269	483	618	4988	0	243	2020-02-29_135413
127	5000	1703	10	0	0	0	12	3032	15.630269	5.259126813521256	24.732475	7.2535095	12.0	1444.0	13.781726	4.419167	28.829538	0.0	3287	3287	3287	0.75	20	116	269	483	618	4988	0	243	2020-02-29_135413
128	5000	1702	10	0	1	0	11	3033	16.391792	4.7717224136668746	24.732475	10.827698	11.0	1444.0	13.781726	4.419167	28.829538	0.0	3288	3287	3287	0.8181818	20	116	269	483	618	4989	0	243	2020-02-29_135413
128	5000	1701	11	0	1	0	11	3033	16.391792	4.7717224136668746	24.732475	10.827698	11.0	1444.0	13.781726	4.419167	28.829538	0.0	3288	3287	3287	0.8181818	20	116	269	483	618	4989	0	243	2020-02-29_135413
128	5000	1701	11	0	1	0	11	3033	16.391792	4.7717224136668746	24.732475	10.827698	11.0	1444.0	13.781726	4.419167	28.829538	0.0	3288	3287	3287	0.8181818	20	116	269	483	618	4989	0	243	2020-02-29_135414
129	5000	1701	11	0	0	0	11	3034	15.5832405	4.214096554628111	24.732475	10.827698	11.0	1444.0	13.781726	4.419167	28.829538	0.0	3288	3288	3288	0.6363636	20	116	269	483	618	4989	0	243	2020-02-29_135414
129	5000	1701	8	0	3	0	11	3034	15.5832405	4.214096554628111	24.732475	10.827698	11.0	1444.0	13.781726	4.419167	28.829538	0.0	3291	3288	3288	0.6363636	20	116	269	483	618	4989	0	243	2020-02-29_135414
129	5000	1701	8	0	3	0	11	3034	15.5832405	4.214096554628111	24.732475	10.827698	11.0	1444.0	13.781726	4.419167	28.829538	0.0	3291	3288	3288	0.6363636	20	116	269	483	618	4989	0	243	2020-02-29_135414
130	5000	1701	6	0	5	0	11	3034	15.5832405	4.214096554628111	24.732475	10.827698	11.0	1444.0	13.781726	4.419167	28.829538	0.0	3293	3288	3288	0.6363636	20	116	269	483	618	4989	0	243	2020-02-29_135414
130	5000	1701	6	0	2	0	13	3035	13.585339	5.107794187553209	24.732475	3.5298843	13.0	1444.0	13.781726	4.419167	28.829538	0.0	3293	3291	3291	0.6923077	20	116	269	483	618	4987	0	243	2020-02-29_135414
130	5000	1700	7	0	2	0	13	3035	13.585339	5.107794187553209	24.732475	3.5298843	13.0	1444.0	13.781726	4.419167	28.829538	0.0	3293	3291	3291	0.6923077	20	116	269	483	618	4987	0	243	2020-02-29_135414
131	5000	1700	7	0	0	0	15	3035	14.3501835	5.2181429024454475	24.732475	3.5298843	15.0	1444.0	13.781726	4.419167	28.829538	0.0	3293	3293	3293	0.8666667	20	116	269	483	618	4985	0	243	2020-02-29_135415
131	5000	1700	7	0	0	0	15	3035	14.3501835	5.2181429024454475	24.732475	3.5298843	15.0	1444.0	13.781726	4.419167	28.829538	0.0	3293	3293	3293	0.8666667	20	116	269	483	618	4985	0	243	2020-02-29_135415
131	5000	1700	7	0	0	0	15	3035	14.3501835	5.2181429024454475	24.732475	3.5298843	15.0	1444.0	13.781726	4.419167	28.829538	0.0	3293	3293	3293	0.8666667	20	116	269	483	618	4985	0	243	2020-02-29_135415
132	5000	1700	7	0	0	0	14	3036	13.944623	5.163970530927448	24.732475	3.5298843	14.0	1444.0	13.781726	4.419167	28.829538	0.0	3293	3293	3293	0.78571427	20	116	269	483	618	4986	0	243	2020-02-29_135415
132	5000	1700	7	0	0	0	14	3036	13.944623	5.163970530927448	24.732475	3.5298843	14.0	1444.0	13.781726	4.419167	28.829538	0.0	3293	3293	3293	0.78571427	20	116	269	483	618	4986	0	243	2020-02-29_135415
132	5000	1700	7	0	0	0	14	3036	13.944623	5.163970530927448	24.732475	3.5298843	14.0	1444.0	13.781726	4.419167	28.829538	0.0	3293	3293	3293	0.78571427	20	116	269	483	618	4986	0	243	2020-02-29_135415
133	5000	1700	7	0	0	0	13	3037	13.114787	4.294723138378905	21.677017	3.5298843	13.0	1444.0	13.781726	4.419167	28.829538	0.0	3293	3293	3293	0.6923077	20	116	269	483	618	4987	0	243	2020-02-29_135416
133	5000	1700	7	0	0	0	13	3037	13.114787	4.294723138378905	21.677017	3.5298843	13.0	1444.0	13.781726	4.419167	28.829538	0.0	3293	3293	3293	0.6923077	20	116	269	483	618	4987	0	243	2020-02-29_135416
133	5000	1700	7	0	0	0	13	3037	13.114787	4.294723138378905	21.677017	3.5298843	13.0	1444.0	13.781726	4.419167	28.829538	0.0	3293	3293	3293	0.6923077	20	116	269	483	618	4987	0	243	2020-02-29_135416
134	5000	1700	7	0	0	0	12	3038	13.242406	4.459872517837949	21.677017	3.5298843	12.0	1444.0	13.781726	4.419167	28.829538	0.0	3293	3293	3293	0.75	20	116	269	483	618	4988	0	243	2020-02-29_135416
134	5000	1700	7	0	0	0	12	3038	13.242406	4.459872517837949	21.677017	3.5298843	12.0	1444.0	13.781726	4.419167	28.829538	0.0	3293	3293	3293	0.75	20	116	269	483	618	4988	0	243	2020-02-29_135416
134	5000	1700	7	0	0	0	12	3038	13.242406	4.459872517837949	21.677017	3.5298843	12.0	1444.0	13.781726	4.419167	28.829538	0.0	3293	3293	3293	0.75	20	116	269	483	618	4988	0	243	2020-02-29_135416
135	5000	1700	7	0	0	0	12	3038	13.242406	4.459872517837949	21.677017	3.5298843	12.0	1444.0	13.781726	4.419167	28.829538	0.0	3293	3293	3293	0.75	20	116	269	483	618	4988	0	243	2020-02-29_135416
135	5000	1700	7	0	0	0	12	3038	13.242406	4.459872517837949	21.677017	3.5298843	12.0	1444.0	13.781726	4.419167	28.829538	0.0	3293	3293	3293	0.75	20	116	269	483	618	4988	0	243	2020-02-29_135417
135	5000	1700	7	0	0	0	12	3038	13.242406	4.459872517837949	21.677017	3.5298843	12.0	1444.0	13.781726	4.419167	28.829538	0.0	3293	3293	3293	0.75	20	116	269	483	618	4988	0	243	2020-02-29_135417
136	5000	1700	7	0	0	0	10	3040	12.893913	4.847477420087363	21.677017	3.5298843	10.0	1444.0	13.781726	4.419167	28.829538	0.0	3293	3293	3293	0.8	20	116	269	483	618	4990	0	243	2020-02-29_135417
136	5000	1700	7	0	0	0	9	3041	12.566739	5.02305285937508	21.677017	3.5298843	9.0	1444.0	13.781726	4.419167	28.829538	0.0	3293	3293	3293	0.8888889	20	116	269	483	618	4991	0	243	2020-02-29_135417
136	5000	1700	6	0	1	0	8	3042	12.605362	5.36844075103862	21.677017	3.5298843	8.0	1444.0	13.781726	4.419167	28.829538	0.0	3294	3293	3293	1.0	20	116	269	483	618	4992	0	243	2020-02-29_135417
137	5000	1700	6	0	1	0	7	3042	11.9823675	5.477320293506328	21.677017	3.5298843	7.0	1444.0	13.781726	4.419167	28.829538	0.0	3294	3293	3293	0.5714286	20	116	269	483	618	4993	0	244	2020-02-29_135417
137	5000	1699	7	0	1	0	6	3043	12.174812	5.974123787577295	21.677017	3.5298843	6.0	1444.0	13.781726	4.419167	28.829538	0.0	3294	3293	3293	0.5	20	116	269	483	618	4994	0	244	2020-02-29_135418
137	5000	1699	7	0	0	0	7	3043	12.638728	5.590019815099328	21.677017	3.5298843	7.0	1444.0	13.781726	4.419167	28.829538	0.0	3294	3294	3294	0.42857143	20	116	269	483	618	4993	0	244	2020-02-29_135418
138	5000	1699	7	0	0	0	7	3043	12.638728	5.590019815099328	21.677017	3.5298843	7.0	1444.0	13.781726	4.419167	28.829538	0.0	3294	3294	3294	0.42857143	20	116	269	483	618	4993	0	244	2020-02-29_135418
138	5000	1699	7	0	0	0	7	3043	12.638728	5.590019815099328	21.677017	3.5298843	7.0	1444.0	13.781726	4.419167	28.829538	0.0	3294	3294	3294	0.42857143	20	116	269	483	618	4993	0	244	2020-02-29_135418
138	5000	1699	7	0	0	0	7	3043	12.638728	5.590019815099328	21.677017	3.5298843	7.0	1444.0	13.781726	4.419167	28.829538	0.0	3294	3294	3294	0.42857143	20	116	269	483	618	4993	0	244	2020-02-29_135418
139	5000	1698	8	0	0	0	7	3043	12.638728	5.590019815099328	21.677017	3.5298843	7.0	1444.0	13.781726	4.419167	28.829538	0.0	3294	3294	3294	0.42857143	20	116	269	483	618	4993	0	244	2020-02-29_135418
139	5000	1698	8	0	0	0	7	3043	12.638728	5.590019815099328	21.677017	3.5298843	7.0	1444.0	13.781726	4.419167	28.829538	0.0	3294	3294	3294	0.42857143	20	116	269	483	618	4993	0	244	2020-02-29_135418
139	5000	1698	8	0	0	0	7	3043	12.638728	5.590019815099328	21.677017	3.5298843	7.0	1444.0	13.781726	4.419167	28.829538	0.0	3294	3294	3294	0.42857143	20	116	269	483	618	4993	0	244	2020-02-29_135419
140	5000	1697	9	0	0	0	7	3043	12.638728	5.590019815099328	21.677017	3.5298843	7.0	1444.0	13.781726	4.419167	28.829538	0.0	3294	3294	3294	0.42857143	20	116	269	483	618	4993	0	244	2020-02-29_135419
140	5000	1697	8	0	1	0	7	3043	12.638728	5.590019815099328	21.677017	3.5298843	7.0	1444.0	13.781726	4.419167	28.829538	0.0	3295	3294	3294	0.42857143	20	116	269	483	618	4993	0	244	2020-02-29_135419
140	5000	1695	10	0	1	0	7	3043	12.638728	5.590019815099328	21.677017	3.5298843	7.0	1444.0	13.781726	4.419167	28.829538	0.0	3295	3294	3294	0.42857143	20	116	269	483	618	4993	0	244	2020-02-29_135419
141	5000	1695	9	0	2	0	7	3043	12.638728	5.590019815099328	21.677017	3.5298843	7.0	1444.0	13.781726	4.419167	28.829538	0.0	3296	3294	3294	0.42857143	20	116	269	483	618	4993	0	244	2020-02-29_135419
141	5000	1695	9	0	1	0	8	3043	12.257179	5.286673204787558	21.677017	3.5298843	8.0	1444.0	13.781726	4.419167	28.829538	0.0	3296	3295	3295	0.375	20	116	269	483	618	4992	0	244	2020-02-29_135419
141	5000	1695	9	0	1	0	8	3043	12.257179	5.286673204787558	21.677017	3.5298843	8.0	1444.0	13.781726	4.419167	28.829538	0.0	3296	3295	3295	0.375	20	116	269	483	618	4992	0	244	2020-02-29_135420
142	5000	1695	9	0	0	0	8	3044	12.876437	5.830049335146671	21.677017	3.5298843	8.0	1444.0	13.781726	4.419167	28.829538	0.0	3296	3296	3296	0.375	20	116	269	483	618	4992	0	244	2020-02-29_135420
142	5000	1695	8	0	1	0	7	3045	13.065087	6.270743165577172	21.677017	3.5298843	7.0	1444.0	13.781726	4.419167	28.829538	0.0	3297	3296	3296	0.14285715	20	116	269	483	618	4993	0	244	2020-02-29_135420
142	5000	1695	8	0	1	0	6	3046	13.687724	6.627985155787677	21.677017	3.5298843	6.0	1444.0	13.781726	4.419167	28.829538	0.0	3297	3296	3296	0.16666667	20	116	269	483	618	4994	0	244	2020-02-29_135420
143	5000	1695	7	0	2	0	5	3047	15.719292	4.894714011078087	21.677017	9.586334	5.0	1444.0	13.781726	4.419167	28.829538	0.0	3298	3296	3296	0.2	20	116	269	483	618	4995	0	244	2020-02-29_135420
143	5000	1695	7	0	1	0	4	3049	14.557783	4.019866247276903	19.31144	9.586334	4.0	1444.0	13.781726	4.419167	28.829538	0.0	3298	3297	3297	0.25	20	116	269	483	618	4996	0	244	2020-02-29_135420
143	5000	1695	6	0	2	0	4	3049	14.557783	4.019866247276903	19.31144	9.586334	4.0	1444.0	13.781726	4.419167	28.829538	0.0	3299	3297	3297	0.25	20	116	269	483	618	4996	0	244	2020-02-29_135421
144	5000	1695	6	0	1	0	5	3049	14.686627	3.4932073345708816	19.31144	9.586334	5.0	1444.0	13.781726	4.419167	28.829538	0.0	3299	3298	3298	0.6	20	116	269	483	618	4995	0	244	2020-02-29_135421
144	5000	1695	6	0	1	0	5	3049	14.686627	3.4932073345708816	19.31144	9.586334	5.0	1444.0	13.781726	4.419167	28.829538	0.0	3299	3298	3298	0.6	20	116	269	483	618	4995	0	244	2020-02-29_135421
144	5000	1695	6	0	0	0	6	3049	14.824346	3.142577973265612	19.31144	9.586334	6.0	1444.0	13.781726	4.419167	28.829538	0.0	3299	3299	3299	0.5	20	116	269	483	618	4994	0	244	2020-02-29_135421
145	5000	1694	7	0	0	0	6	3049	14.824346	3.142577973265612	19.31144	9.586334	6.0	1444.0	13.781726	4.419167	28.829538	0.0	3299	3299	3299	0.5	20	116	269	483	618	4994	0	244	2020-02-29_135421
145	5000	1694	7	0	0	0	6	3049	14.824346	3.142577973265612	19.31144	9.586334	6.0	1444.0	13.781726	4.419167	28.829538	0.0	3299	3299	3299	0.5	20	116	269	483	618	4994	0	244	2020-02-29_135421
145	5000	1694	7	0	0	0	6	3049	14.824346	3.142577973265612	19.31144	9.586334	6.0	1444.0	13.781726	4.419167	28.829538	0.0	3299	3299	3299	0.5	20	116	269	483	618	4994	0	244	2020-02-29_135422
146	5000	1694	7	0	0	0	6	3049	14.824346	3.142577973265612	19.31144	9.586334	6.0	1444.0	13.781726	4.419167	28.829538	0.0	3299	3299	3299	0.5	20	116	269	483	618	4994	0	244	2020-02-29_135422
146	5000	1693	6	0	2	0	6	3049	14.824346	3.142577973265612	19.31144	9.586334	6.0	1444.0	13.781726	4.419167	28.829538	0.0	3301	3299	3299	0.5	20	116	269	483	618	4994	0	244	2020-02-29_135422
146	5000	1693	6	0	2	0	6	3049	14.824346	3.142577973265612	19.31144	9.586334	6.0	1444.0	13.781726	4.419167	28.829538	0.0	3301	3299	3299	0.5	20	116	269	483	618	4994	0	244	2020-02-29_135422
147	5000	1692	7	0	2	0	6	3049	14.824346	3.142577973265612	19.31144	9.586334	6.0	1444.0	13.781726	4.419167	28.829538	0.0	3301	3299	3299	0.5	20	116	269	483	618	4994	0	244	2020-02-29_135422
147	5000	1692	7	0	0	0	8	3049	15.033822	4.530440054228832	22.490211	8.83429	8.0	1444.0	13.781726	4.419167	28.829538	0.0	3301	3301	3301	0.875	20	116	269	483	618	4992	0	244	2020-02-29_135422
147	5000	1692	7	0	0	0	8	3049	15.033822	4.530440054228832	22.490211	8.83429	8.0	1444.0	13.781726	4.419167	28.829538	0.0	3301	3301	3301	0.875	20	116	269	483	618	4992	0	244	2020-02-29_135423
148	5000	1692	7	0	0	0	8	3049	15.033822	4.530440054228832	22.490211	8.83429	8.0	1444.0	13.781726	4.419167	28.829538	0.0	3301	3301	3301	0.875	20	116	269	483	618	4992	0	244	2020-02-29_135423
148	5000	1692	7	0	0	0	8	3049	15.033822	4.530440054228832	22.490211	8.83429	8.0	1444.0	13.781726	4.419167	28.829538	0.0	3301	3301	3301	0.875	20	116	269	483	618	4992	0	244	2020-02-29_135423
148	5000	1692	7	0	0	0	8	3049	15.033822	4.530440054228832	22.490211	8.83429	8.0	1444.0	13.781726	4.419167	28.829538	0.0	3301	3301	3301	0.875	20	116	269	483	618	4992	0	244	2020-02-29_135423
149	5000	1691	8	0	0	0	8	3049	15.033822	4.530440054228832	22.490211	8.83429	8.0	1444.0	13.781726	4.419167	28.829538	0.0	3301	3301	3301	0.875	20	116	269	483	618	4992	0	244	2020-02-29_135423
149	5000	1691	8	0	0	0	8	3049	15.033822	4.530440054228832	22.490211	8.83429	8.0	1444.0	13.781726	4.419167	28.829538	0.0	3301	3301	3301	0.875	20	116	269	483	618	4992	0	244	2020-02-29_135423
149	5000	1691	8	0	0	0	8	3049	15.033822	4.530440054228832	22.490211	8.83429	8.0	1444.0	13.781726	4.419167	28.829538	0.0	3301	3301	3301	0.875	20	116	269	483	618	4992	0	244	2020-02-29_135424
150	5000	1691	7	0	1	0	8	3049	15.033822	4.530440054228832	22.490211	8.83429	8.0	1444.0	13.781726	4.419167	28.829538	0.0	3302	3301	3301	0.875	20	116	269	483	618	4992	0	244	2020-02-29_135424
150	5000	1691	7	0	1	0	8	3049	15.033822	4.530440054228832	22.490211	8.83429	8.0	1444.0	13.781726	4.419167	28.829538	0.0	3302	3301	3301	0.875	20	116	269	483	618	4992	0	244	2020-02-29_135424
150	5000	1691	7	0	1	0	8	3049	15.033822	4.530440054228832	22.490211	8.83429	8.0	1444.0	13.781726	4.419167	28.829538	0.0	3302	3301	3301	0.875	20	116	269	483	618	4992	0	244	2020-02-29_135424
151	5000	1691	7	0	0	0	9	3049	14.443081	4.593479693498174	22.490211	8.83429	9.0	1444.0	13.781726	4.419167	28.829538	0.0	3302	3302	3302	1.0	20	116	269	483	618	4991	0	244	2020-02-29_135424
151	5000	1691	6	0	1	0	9	3049	14.443081	4.593479693498174	22.490211	8.83429	9.0	1444.0	13.781726	4.419167	28.829538	0.0	3303	3302	3302	1.0	20	116	269	483	618	4991	0	244	2020-02-29_135424
151	5000	1691	5	0	2	0	9	3049	14.443081	4.593479693498174	22.490211	8.83429	9.0	1444.0	13.781726	4.419167	28.829538	0.0	3304	3302	3302	1.0	20	116	269	483	618	4991	0	244	2020-02-29_135425
152	5000	1690	6	0	2	0	9	3049	14.443081	4.593479693498174	22.490211	8.83429	9.0	1444.0	13.781726	4.419167	28.829538	0.0	3304	3302	3302	1.0	20	116	269	483	618	4991	0	244	2020-02-29_135425
152	5000	1690	6	0	1	0	10	3049	14.060338	4.496724314017306	22.490211	8.83429	10.0	1444.0	13.781726	4.419167	28.829538	0.0	3304	3303	3303	0.9	20	116	269	483	618	4990	0	244	2020-02-29_135425
152	5000	1690	6	0	0	0	11	3049	13.919282	4.291542323017904	22.490211	8.83429	11.0	1444.0	13.781726	4.419167	28.829538	0.0	3304	3304	3304	0.90909094	20	116	269	483	618	4989	0	244	2020-02-29_135425
153	5000	1690	6	0	0	0	11	3049	13.919282	4.291542323017904	22.490211	8.83429	11.0	1444.0	13.781726	4.419167	28.829538	0.0	3304	3304	3304	0.90909094	20	116	269	483	618	4989	0	244	2020-02-29_135425
153	5000	1690	6	0	0	0	11	3049	13.919282	4.291542323017904	22.490211	8.83429	11.0	1444.0	13.781726	4.419167	28.829538	0.0	3304	3304	3304	0.90909094	20	116	269	483	618	4989	0	244	2020-02-29_135425
153	5000	1687	9	0	0	0	10	3050	13.768988	4.493064197739641	22.490211	8.83429	10.0	1444.0	13.781726	4.419167	28.829538	0.0	3304	3304	3304	1.0	20	116	269	483	618	4990	0	244	2020-02-29_135426
154	5000	1687	8	0	1	0	10	3050	13.768988	4.493064197739641	22.490211	8.83429	10.0	1444.0	13.781726	4.419167	28.829538	0.0	3305	3304	3304	1.0	20	116	269	483	618	4990	0	244	2020-02-29_135426
154	5000	1687	8	0	1	0	9	3050	13.609765	4.735595545793564	22.490211	8.83429	9.0	1444.0	13.781726	4.419167	28.829538	0.0	3305	3304	3304	0.8888889	20	116	269	483	618	4991	0	245	2020-02-29_135426
154	5000	1687	8	0	1	0	9	3050	13.609765	4.735595545793564	22.490211	8.83429	9.0	1444.0	13.781726	4.419167	28.829538	0.0	3305	3304	3304	0.8888889	20	116	269	483	618	4991	0	245	2020-02-29_135426
155	5000	1687	6	0	2	0	10	3050	13.144875	4.700567519642056	22.490211	8.83429	10.0	1444.0	13.781726	4.419167	28.829538	0.0	3307	3305	3305	0.9	20	116	269	483	618	4990	0	245	2020-02-29_135426
155	5000	1687	6	0	2	0	10	3050	13.144875	4.700567519642056	22.490211	8.83429	10.0	1444.0	13.781726	4.419167	28.829538	0.0	3307	3305	3305	0.9	20	116	269	483	618	4990	0	245	2020-02-29_135426
155	5000	1687	6	0	2	0	9	3051	12.459701	4.424453684385615	22.490211	8.83429	9.0	1444.0	13.781726	4.419167	28.829538	0.0	3307	3305	3305	0.8888889	20	116	269	483	618	4991	0	245	2020-02-29_135426
156	5000	1687	6	0	0	0	11	3051	11.686027	4.3183717421238565	22.490211	7.8525085	11.0	1444.0	13.781726	4.419167	28.829538	0.0	3307	3307	3307	0.8181818	20	116	269	483	618	4989	0	245	2020-02-29_135427
156	5000	1687	6	0	0	0	11	3051	11.686027	4.3183717421238565	22.490211	7.8525085	11.0	1444.0	13.781726	4.419167	28.829538	0.0	3307	3307	3307	0.8181818	20	116	269	483	618	4989	0	245	2020-02-29_135427
156	5000	1687	5	0	1	0	11	3051	11.686027	4.3183717421238565	22.490211	7.8525085	11.0	1444.0	13.781726	4.419167	28.829538	0.0	3308	3307	3307	0.8181818	20	116	269	483	618	4989	0	245	2020-02-29_135427
157	5000	1687	5	0	1	0	11	3051	11.686027	4.3183717421238565	22.490211	7.8525085	11.0	1444.0	13.781726	4.419167	28.829538	0.0	3308	3307	3307	0.8181818	20	116	269	483	618	4989	0	245	2020-02-29_135427
157	5000	1687	5	0	1	0	10	3052	11.895997	4.492385780270801	22.490211	7.8525085	10.0	1444.0	13.781726	4.419167	28.829538	0.0	3308	3307	3307	0.9	20	116	269	483	618	4990	0	245	2020-02-29_135427
157	5000	1687	5	0	0	0	10	3053	12.1029825	4.640781798105987	22.490211	7.8525085	10.0	1444.0	13.781726	4.419167	28.829538	0.0	3308	3308	3308	1.1	20	116	269	483	618	4990	0	245	2020-02-29_135427
158	5000	1687	5	0	0	0	10	3053	12.1029825	4.640781798105987	22.490211	7.8525085	10.0	1444.0	13.781726	4.419167	28.829538	0.0	3308	3308	3308	1.1	20	116	269	483	618	4990	0	245	2020-02-29_135428
158	5000	1687	5	0	0	0	10	3053	12.1029825	4.640781798105987	22.490211	7.8525085	10.0	1444.0	13.781726	4.419167	28.829538	0.0	3308	3308	3308	1.1	20	116	269	483	618	4990	0	245	2020-02-29_135428
158	5000	1687	5	0	0	0	10	3053	12.1029825	4.640781798105987	22.490211	7.8525085	10.0	1444.0	13.781726	4.419167	28.829538	0.0	3308	3308	3308	1.1	20	116	269	483	618	4990	0	245	2020-02-29_135428
159	5000	1687	5	0	0	0	10	3053	12.1029825	4.640781798105987	22.490211	7.8525085	10.0	1444.0	13.781726	4.419167	28.829538	0.0	3308	3308	3308	1.1	20	116	269	483	618	4990	0	245	2020-02-29_135428
159	5000	1687	5	0	0	0	10	3053	12.1029825	4.640781798105987	22.490211	7.8525085	10.0	1444.0	13.781726	4.419167	28.829538	0.0	3308	3308	3308	1.1	20	116	269	483	618	4990	0	245	2020-02-29_135428
159	5000	1687	5	0	0	0	10	3053	12.1029825	4.640781798105987	22.490211	7.8525085	10.0	1444.0	13.781726	4.419167	28.829538	0.0	3308	3308	3308	1.1	20	116	269	483	618	4990	0	245	2020-02-29_135428
160	5000	1687	5	0	0	0	9	3054	11.724098	4.75541699367063	22.490211	7.8525085	9.0	1444.0	13.781726	4.419167	28.829538	0.0	3308	3308	3308	1.2222222	20	116	269	483	618	4991	0	245	2020-02-29_135428
160	5000	1687	4	0	1	0	9	3054	11.724098	4.75541699367063	22.490211	7.8525085	9.0	1444.0	13.781726	4.419167	28.829538	0.0	3309	3308	3308	1.2222222	20	116	269	483	618	4991	0	245	2020-02-29_135429
160	5000	1687	4	0	1	0	9	3054	11.724098	4.75541699367063	22.490211	7.8525085	9.0	1444.0	13.781726	4.419167	28.829538	0.0	3309	3308	3308	1.2222222	20	116	269	483	618	4991	0	245	2020-02-29_135429
161	5000	1687	4	0	1	0	9	3054	11.724098	4.75541699367063	22.490211	7.8525085	9.0	1444.0	13.781726	4.419167	28.829538	0.0	3309	3308	3308	1.2222222	20	116	269	483	618	4991	0	245	2020-02-29_135429
161	5000	1686	5	0	0	0	10	3054	11.67889	4.485728840374786	22.490211	7.8525085	10.0	1444.0	13.781726	4.419167	28.829538	0.0	3309	3309	3309	1.1	20	116	269	483	618	4990	0	245	2020-02-29_135429
161	5000	1686	5	0	0	0	10	3054	11.67889	4.485728840374786	22.490211	7.8525085	10.0	1444.0	13.781726	4.419167	28.829538	0.0	3309	3309	3309	1.1	20	116	269	483	618	4990	0	245	2020-02-29_135429
162	5000	1686	5	0	0	0	10	3054	11.67889	4.485728840374786	22.490211	7.8525085	10.0	1444.0	13.781726	4.419167	28.829538	0.0	3309	3309	3309	1.1	20	116	269	483	618	4990	0	245	2020-02-29_135429
162	5000	1686	5	0	0	0	10	3054	11.67889	4.485728840374786	22.490211	7.8525085	10.0	1444.0	13.781726	4.419167	28.829538	0.0	3309	3309	3309	1.1	20	116	269	483	618	4990	0	245	2020-02-29_135429
162	5000	1686	5	0	0	0	10	3054	11.67889	4.485728840374786	22.490211	7.8525085	10.0	1444.0	13.781726	4.419167	28.829538	0.0	3309	3309	3309	1.1	20	116	269	483	618	4990	0	245	2020-02-29_135430
163	5000	1686	5	0	0	0	9	3055	11.994957	4.638224690615974	22.490211	7.8525085	9.0	1444.0	13.781726	4.419167	28.829538	0.0	3309	3309	3309	1.0	20	116	269	483	618	4991	0	245	2020-02-29_135430
163	5000	1686	5	0	0	0	9	3055	11.994957	4.638224690615974	22.490211	7.8525085	9.0	1444.0	13.781726	4.419167	28.829538	0.0	3309	3309	3309	1.0	20	116	269	483	618	4991	0	245	2020-02-29_135430
163	5000	1686	5	0	0	0	9	3055	11.994957	4.638224690615974	22.490211	7.8525085	9.0	1444.0	13.781726	4.419167	28.829538	0.0	3309	3309	3309	1.0	20	116	269	483	618	4991	0	245	2020-02-29_135430
164	5000	1686	5	0	0	0	8	3056	12.279683	4.8736617378878035	22.490211	7.8525085	8.0	1444.0	13.781726	4.419167	28.829538	0.0	3309	3309	3309	0.875	20	116	269	483	618	4992	0	245	2020-02-29_135430
164	5000	1686	5	0	0	0	8	3056	12.279683	4.8736617378878035	22.490211	7.8525085	8.0	1444.0	13.781726	4.419167	28.829538	0.0	3309	3309	3309	0.875	20	116	269	483	618	4992	0	245	2020-02-29_135430
164	5000	1686	5	0	0	0	8	3056	12.279683	4.8736617378878035	22.490211	7.8525085	8.0	1444.0	13.781726	4.419167	28.829538	0.0	3309	3309	3309	0.875	20	116	269	483	618	4992	0	245	2020-02-29_135431
165	5000	1686	5	0	0	0	8	3056	12.279683	4.8736617378878035	22.490211	7.8525085	8.0	1444.0	13.781726	4.419167	28.829538	0.0	3309	3309	3309	0.875	20	116	269	483	618	4992	0	245	2020-02-29_135431
165	5000	1685	6	0	0	0	8	3056	12.279683	4.8736617378878035	22.490211	7.8525085	8.0	1444.0	13.781726	4.419167	28.829538	0.0	3309	3309	3309	0.875	20	116	269	483	618	4992	0	245	2020-02-29_135431
165	5000	1685	6	0	0	0	8	3056	12.279683	4.8736617378878035	22.490211	7.8525085	8.0	1444.0	13.781726	4.419167	28.829538	0.0	3309	3309	3309	0.875	20	116	269	483	618	4992	0	245	2020-02-29_135431
166	5000	1685	6	0	0	0	8	3056	12.279683	4.8736617378878035	22.490211	7.8525085	8.0	1444.0	13.781726	4.419167	28.829538	0.0	3309	3309	3309	0.875	20	116	269	483	618	4992	0	245	2020-02-29_135431
166	5000	1685	6	0	0	0	8	3056	12.279683	4.8736617378878035	22.490211	7.8525085	8.0	1444.0	13.781726	4.419167	28.829538	0.0	3309	3309	3309	0.875	20	116	269	483	618	4992	0	245	2020-02-29_135431
166	5000	1685	6	0	0	0	7	3057	10.821036	2.802368310289512	15.980988	7.8525085	7.0	1444.0	13.781726	4.419167	28.829538	0.0	3309	3309	3309	0.71428573	20	116	269	483	618	4993	0	245	2020-02-29_135431
167	5000	1684	7	0	0	0	7	3057	10.821036	2.802368310289512	15.980988	7.8525085	7.0	1444.0	13.781726	4.419167	28.829538	0.0	3309	3309	3309	0.71428573	20	116	269	483	618	4993	0	245	2020-02-29_135432
167	5000	1684	7	0	0	0	7	3057	10.821036	2.802368310289512	15.980988	7.8525085	7.0	1444.0	13.781726	4.419167	28.829538	0.0	3309	3309	3309	0.71428573	20	116	269	483	618	4993	0	245	2020-02-29_135432
167	5000	1684	7	0	0	0	7	3057	10.821036	2.802368310289512	15.980988	7.8525085	7.0	1444.0	13.781726	4.419167	28.829538	0.0	3309	3309	3309	0.71428573	20	116	269	483	618	4993	0	245	2020-02-29_135432
168	5000	1684	6	0	1	0	7	3057	10.821036	2.802368310289512	15.980988	7.8525085	7.0	1444.0	13.781726	4.419167	28.829538	0.0	3310	3309	3309	0.71428573	20	116	269	483	618	4993	0	245	2020-02-29_135432
168	5000	1684	6	0	1	0	7	3057	10.821036	2.802368310289512	15.980988	7.8525085	7.0	1444.0	13.781726	4.419167	28.829538	0.0	3310	3309	3309	0.71428573	20	116	269	483	618	4993	0	245	2020-02-29_135432
168	5000	1684	6	0	1	0	6	3058	11.315791	2.714360167980844	15.980988	8.556488	6.0	1444.0	13.781726	4.419167	28.829538	0.0	3310	3309	3309	0.8333333	20	116	269	483	618	4994	0	245	2020-02-29_135432
169	5000	1683	6	0	1	0	7	3058	11.742094	2.722486449629145	15.980988	8.556488	7.0	1444.0	13.781726	4.419167	28.829538	0.0	3311	3310	3310	0.85714287	20	116	269	483	618	4993	0	245	2020-02-29_135433
169	5000	1683	6	0	1	0	7	3058	11.742094	2.722486449629145	15.980988	8.556488	7.0	1444.0	13.781726	4.419167	28.829538	0.0	3311	3310	3310	0.85714287	20	116	269	483	618	4993	0	245	2020-02-29_135433
169	5000	1683	6	0	1	0	7	3058	11.742094	2.722486449629145	15.980988	8.556488	7.0	1444.0	13.781726	4.419167	28.829538	0.0	3311	3310	3310	0.85714287	20	116	269	483	618	4993	0	245	2020-02-29_135433
170	5000	1683	5	0	1	0	7	3059	10.741797	4.128588185109006	15.980988	3.6135712	7.0	1444.0	13.781726	4.419167	28.829538	0.0	3312	3311	3311	1.0	20	116	269	483	618	4993	0	245	2020-02-29_135433
170	5000	1683	5	0	1	0	5	3061	9.34057	3.9332887442265134	14.2999115	3.6135712	5.0	1444.0	13.781726	4.419167	28.829538	0.0	3312	3311	3311	0.8	20	116	269	483	618	4995	0	245	2020-02-29_135433
170	5000	1683	5	0	1	0	5	3061	9.34057	3.9332887442265134	14.2999115	3.6135712	5.0	1444.0	13.781726	4.419167	28.829538	0.0	3312	3311	3311	0.8	20	116	269	483	618	4995	0	245	2020-02-29_135433
171	5000	1683	5	0	0	0	6	3061	10.756503	4.940222653456285	17.836166	3.6135712	6.0	1444.0	13.781726	4.419167	28.829538	0.0	3312	3312	3312	0.8333333	20	116	269	483	618	4994	0	245	2020-02-29_135433
171	5000	1683	5	0	0	0	6	3061	10.756503	4.940222653456285	17.836166	3.6135712	6.0	1444.0	13.781726	4.419167	28.829538	0.0	3312	3312	3312	0.8333333	20	116	269	483	618	4994	0	245	2020-02-29_135434
171	5000	1683	5	0	0	0	6	3061	10.756503	4.940222653456285	17.836166	3.6135712	6.0	1444.0	13.781726	4.419167	28.829538	0.0	3312	3312	3312	0.8333333	20	116	269	483	618	4994	0	245	2020-02-29_135434
172	5000	1683	4	0	1	0	5	3062	11.196506	5.390290446196786	17.836166	3.6135712	5.0	1444.0	13.781726	4.419167	28.829538	0.0	3313	3312	3312	0.8	20	116	269	483	618	4995	0	245	2020-02-29_135434
172	5000	1683	4	0	1	0	5	3062	11.196506	5.390290446196786	17.836166	3.6135712	5.0	1444.0	13.781726	4.419167	28.829538	0.0	3313	3312	3312	0.8	20	116	269	483	618	4995	0	245	2020-02-29_135434
172	5000	1681	6	0	1	0	4	3063	11.755417	6.0545652709436695	17.836166	3.6135712	4.0	1444.0	13.781726	4.419167	28.829538	0.0	3313	3312	3312	0.75	20	116	269	483	618	4996	0	245	2020-02-29_135434
173	5000	1681	6	0	0	0	5	3063	13.043017	5.981881122516229	18.19342	3.6135712	5.0	1444.0	13.781726	4.419167	28.829538	0.0	3313	3313	3313	1.0	20	116	269	483	618	4995	0	245	2020-02-29_135434
173	5000	1681	6	0	0	0	5	3063	13.043017	5.981881122516229	18.19342	3.6135712	5.0	1444.0	13.781726	4.419167	28.829538	0.0	3313	3313	3313	1.0	20	116	269	483	618	4995	0	245	2020-02-29_135435
173	5000	1681	6	0	0	0	5	3063	13.043017	5.981881122516229	18.19342	3.6135712	5.0	1444.0	13.781726	4.419167	28.829538	0.0	3313	3313	3313	1.0	20	116	269	483	618	4995	0	245	2020-02-29_135435
174	5000	1681	6	0	0	0	5	3063	13.043017	5.981881122516229	18.19342	3.6135712	5.0	1444.0	13.781726	4.419167	28.829538	0.0	3313	3313	3313	1.0	20	116	269	483	618	4995	0	245	2020-02-29_135435
174	5000	1680	7	0	0	0	5	3063	13.043017	5.981881122516229	18.19342	3.6135712	5.0	1444.0	13.781726	4.419167	28.829538	0.0	3313	3313	3313	1.0	20	116	269	483	618	4995	0	245	2020-02-29_135435
174	5000	1680	6	0	1	0	5	3063	13.043017	5.981881122516229	18.19342	3.6135712	5.0	1444.0	13.781726	4.419167	28.829538	0.0	3314	3313	3313	1.0	20	116	269	483	618	4995	0	245	2020-02-29_135435
175	5000	1680	6	0	1	0	5	3063	13.043017	5.981881122516229	18.19342	3.6135712	5.0	1444.0	13.781726	4.419167	28.829538	0.0	3314	3313	3313	1.0	20	116	269	483	618	4995	0	245	2020-02-29_135435
175	5000	1680	6	0	1	0	5	3063	13.043017	5.981881122516229	18.19342	3.6135712	5.0	1444.0	13.781726	4.419167	28.829538	0.0	3314	3313	3313	1.0	20	116	269	483	618	4995	0	245	2020-02-29_135435
175	5000	1680	6	0	0	0	6	3063	14.323593	6.202061328927924	20.72647	3.6135712	6.0	1444.0	13.781726	4.419167	28.829538	0.0	3314	3314	3314	1.0	20	116	269	483	618	4994	0	245	2020-02-29_135436
176	5000	1680	6	0	0	0	5	3064	14.933908	6.729659905874179	20.72647	3.6135712	5.0	1444.0	13.781726	4.419167	28.829538	0.0	3314	3314	3314	1.2	20	116	269	483	618	4995	0	245	2020-02-29_135436
176	5000	1680	6	0	0	0	5	3064	14.933908	6.729659905874179	20.72647	3.6135712	5.0	1444.0	13.781726	4.419167	28.829538	0.0	3314	3314	3314	1.2	20	116	269	483	618	4995	0	245	2020-02-29_135436
176	5000	1679	7	0	0	0	5	3064	14.933908	6.729659905874179	20.72647	3.6135712	5.0	1444.0	13.781726	4.419167	28.829538	0.0	3314	3314	3314	1.2	20	116	269	483	618	4995	0	245	2020-02-29_135436
177	5000	1679	7	0	0	0	5	3064	14.933908	6.729659905874179	20.72647	3.6135712	5.0	1444.0	13.781726	4.419167	28.829538	0.0	3314	3314	3314	1.2	20	116	269	483	618	4995	0	245	2020-02-29_135436
177	5000	1679	7	0	0	0	5	3064	14.933908	6.729659905874179	20.72647	3.6135712	5.0	1444.0	13.781726	4.419167	28.829538	0.0	3314	3314	3314	1.2	20	116	269	483	618	4995	0	245	2020-02-29_135436
177	5000	1679	7	0	0	0	5	3064	14.933908	6.729659905874179	20.72647	3.6135712	5.0	1444.0	13.781726	4.419167	28.829538	0.0	3314	3314	3314	1.2	20	116	269	483	618	4995	0	245	2020-02-29_135436
178	5000	1678	8	0	0	0	5	3064	14.933908	6.729659905874179	20.72647	3.6135712	5.0	1444.0	13.781726	4.419167	28.829538	0.0	3314	3314	3314	1.2	20	116	269	483	618	4995	0	245	2020-02-29_135437
178	5000	1677	8	0	1	0	5	3064	14.933908	6.729659905874179	20.72647	3.6135712	5.0	1444.0	13.781726	4.419167	28.829538	0.0	3315	3314	3314	1.2	20	116	269	483	618	4995	0	245	2020-02-29_135437
178	5000	1676	9	0	1	0	5	3064	14.933908	6.729659905874179	20.72647	3.6135712	5.0	1444.0	13.781726	4.419167	28.829538	0.0	3315	3314	3314	1.2	20	116	269	483	618	4995	0	245	2020-02-29_135437
179	5000	1676	9	0	1	0	5	3064	14.933908	6.729659905874179	20.72647	3.6135712	5.0	1444.0	13.781726	4.419167	28.829538	0.0	3315	3314	3314	1.2	20	116	269	483	618	4995	0	245	2020-02-29_135437
179	5000	1676	9	0	0	0	6	3064	15.259026	6.071644287123978	20.72647	3.6135712	6.0	1444.0	13.781726	4.419167	28.829538	0.0	3315	3315	3315	1.1666666	20	116	269	483	618	4994	0	245	2020-02-29_135437
179	5000	1676	9	0	0	0	6	3064	15.259026	6.071644287123978	20.72647	3.6135712	6.0	1444.0	13.781726	4.419167	28.829538	0.0	3315	3315	3315	1.1666666	20	116	269	483	618	4994	0	245	2020-02-29_135437
180	5000	1676	9	0	0	0	6	3064	15.259026	6.071644287123978	20.72647	3.6135712	6.0	1444.0	13.781726	4.419167	28.829538	0.0	3315	3315	3315	1.1666666	20	116	269	483	618	4994	0	245	2020-02-29_135438
180	5000	1676	9	0	0	0	6	3064	15.259026	6.071644287123978	20.72647	3.6135712	6.0	1444.0	13.781726	4.419167	28.829538	0.0	3315	3315	3315	1.1666666	20	116	269	483	618	4994	0	245	2020-02-29_135438
180	5000	1676	9	0	0	0	6	3064	15.259026	6.071644287123978	20.72647	3.6135712	6.0	1444.0	13.781726	4.419167	28.829538	0.0	3315	3315	3315	1.1666666	20	116	269	483	618	4994	0	245	2020-02-29_135438
181	5000	1674	10	0	1	0	6	3064	15.259026	6.071644287123978	20.72647	3.6135712	6.0	1444.0	13.781726	4.419167	28.829538	0.0	3316	3315	3315	1.1666666	20	116	269	483	618	4994	0	245	2020-02-29_135438
181	5000	1674	10	0	1	0	6	3064	15.259026	6.071644287123978	20.72647	3.6135712	6.0	1444.0	13.781726	4.419167	28.829538	0.0	3316	3315	3315	1.1666666	20	116	269	483	618	4994	0	245	2020-02-29_135438
181	5000	1674	10	0	1	0	6	3064	15.259026	6.071644287123978	20.72647	3.6135712	6.0	1444.0	13.781726	4.419167	28.829538	0.0	3316	3315	3315	1.1666666	20	116	269	483	618	4994	0	245	2020-02-29_135438
182	5000	1674	10	0	0	0	7	3064	14.780095	5.685626046125171	20.72647	3.6135712	7.0	1444.0	13.781726	4.419167	28.829538	0.0	3316	3316	3316	1.0	20	116	269	483	618	4993	0	245	2020-02-29_135439
182	5000	1674	9	0	1	0	7	3064	14.780095	5.685626046125171	20.72647	3.6135712	7.0	1444.0	13.781726	4.419167	28.829538	0.0	3317	3316	3316	1.0	20	116	269	483	618	4993	0	245	2020-02-29_135439
182	5000	1673	10	0	1	0	6	3065	14.860126	6.223971068131148	20.72647	3.6135712	6.0	1444.0	13.781726	4.419167	28.829538	0.0	3317	3316	3316	1.0	20	116	269	483	618	4994	0	245	2020-02-29_135439
183	5000	1673	10	0	1	0	6	3065	14.860126	6.223971068131148	20.72647	3.6135712	6.0	1444.0	13.781726	4.419167	28.829538	0.0	3317	3316	3316	1.0	20	116	269	483	618	4994	0	245	2020-02-29_135439
183	5000	1673	10	0	0	0	7	3065	13.2981415	7.025671615262687	20.72647	3.6135712	7.0	1444.0	13.781726	4.419167	28.829538	0.0	3317	3317	3317	0.85714287	20	116	269	483	618	4993	0	245	2020-02-29_135439
183	5000	1672	11	0	0	0	7	3065	13.2981415	7.025671615262687	20.72647	3.6135712	7.0	1444.0	13.781726	4.419167	28.829538	0.0	3317	3317	3317	0.85714287	20	116	269	483	618	4993	0	245	2020-02-29_135439
184	5000	1672	11	0	0	0	7	3065	13.2981415	7.025671615262687	20.72647	3.6135712	7.0	1444.0	13.781726	4.419167	28.829538	0.0	3317	3317	3317	0.85714287	20	116	269	483	618	4993	0	245	2020-02-29_135439
184	5000	1672	10	0	1	0	7	3065	13.2981415	7.025671615262687	20.72647	3.6135712	7.0	1444.0	13.781726	4.419167	28.829538	0.0	3318	3317	3317	0.85714287	20	116	269	483	618	4993	0	245	2020-02-29_135440
184	5000	1672	10	0	1	0	7	3065	13.2981415	7.025671615262687	20.72647	3.6135712	7.0	1444.0	13.781726	4.419167	28.829538	0.0	3318	3317	3317	0.85714287	20	116	269	483	618	4993	0	245	2020-02-29_135440
185	5000	1672	10	0	1	0	7	3065	13.2981415	7.025671615262687	20.72647	3.6135712	7.0	1444.0	13.781726	4.419167	28.829538	0.0	3318	3317	3317	0.85714287	20	116	269	483	618	4993	0	245	2020-02-29_135440
185	5000	1672	10	0	0	0	7	3066	13.138929	6.907888917083966	20.72647	3.6135712	7.0	1444.0	13.781726	4.419167	28.829538	0.0	3318	3318	3318	0.85714287	20	116	269	483	618	4993	0	245	2020-02-29_135440
185	5000	1672	10	0	0	0	7	3066	13.138929	6.907888917083966	20.72647	3.6135712	7.0	1444.0	13.781726	4.419167	28.829538	0.0	3318	3318	3318	0.85714287	20	116	269	483	618	4993	0	245	2020-02-29_135440
186	5000	1671	11	0	0	0	7	3066	13.138929	6.907888917083966	20.72647	3.6135712	7.0	1444.0	13.781726	4.419167	28.829538	0.0	3318	3318	3318	0.85714287	20	116	269	483	618	4993	0	245	2020-02-29_135440
186	5000	1671	11	0	0	0	6	3067	12.356056	7.2190332398437365	20.72647	3.6135712	6.0	1444.0	13.781726	4.419167	28.829538	0.0	3318	3318	3318	0.8333333	20	116	269	483	618	4994	0	245	2020-02-29_135441
186	5000	1671	11	0	0	0	6	3067	12.356056	7.2190332398437365	20.72647	3.6135712	6.0	1444.0	13.781726	4.419167	28.829538	0.0	3318	3318	3318	0.8333333	20	116	269	483	618	4994	0	245	2020-02-29_135441
187	5000	1671	11	0	0	0	6	3067	12.356056	7.2190332398437365	20.72647	3.6135712	6.0	1444.0	13.781726	4.419167	28.829538	0.0	3318	3318	3318	0.8333333	20	116	269	483	618	4994	0	245	2020-02-29_135441
187	5000	1671	10	0	1	0	6	3067	12.356056	7.2190332398437365	20.72647	3.6135712	6.0	1444.0	13.781726	4.419167	28.829538	0.0	3319	3318	3318	0.8333333	20	116	269	483	618	4994	0	245	2020-02-29_135441
187	5000	1671	10	0	1	0	5	3068	14.104553	6.497209683633098	20.72647	3.926239	5.0	1444.0	13.781726	4.419167	28.829538	0.0	3319	3318	3318	0.8	20	116	269	483	618	4995	0	245	2020-02-29_135441
188	5000	1671	10	0	1	0	5	3068	14.104553	6.497209683633098	20.72647	3.926239	5.0	1444.0	13.781726	4.419167	28.829538	0.0	3319	3318	3318	0.8	20	116	269	483	618	4995	0	245	2020-02-29_135441
188	5000	1671	10	0	0	0	6	3068	13.887645	5.835519471829694	20.72647	3.926239	6.0	1444.0	13.781726	4.419167	28.829538	0.0	3319	3319	3319	1.0	20	116	269	483	618	4994	0	245	2020-02-29_135441
188	5000	1670	10	0	1	0	6	3068	13.887645	5.835519471829694	20.72647	3.926239	6.0	1444.0	13.781726	4.419167	28.829538	0.0	3320	3319	3319	1.0	20	116	269	483	618	4994	0	245	2020-02-29_135442
189	5000	1670	10	0	1	0	6	3068	13.887645	5.835519471829694	20.72647	3.926239	6.0	1444.0	13.781726	4.419167	28.829538	0.0	3320	3319	3319	1.0	20	116	269	483	618	4994	0	245	2020-02-29_135442
189	5000	1669	11	0	1	0	6	3068	13.887645	5.835519471829694	20.72647	3.926239	6.0	1444.0	13.781726	4.419167	28.829538	0.0	3320	3319	3319	1.0	20	116	269	483	618	4994	0	245	2020-02-29_135442
189	5000	1669	11	0	0	0	7	3068	14.186188	5.385316573589552	20.72647	3.926239	7.0	1444.0	13.781726	4.419167	28.829538	0.0	3320	3320	3320	0.85714287	20	116	269	483	618	4993	0	245	2020-02-29_135442
190	5000	1669	11	0	0	0	7	3068	14.186188	5.385316573589552	20.72647	3.926239	7.0	1444.0	13.781726	4.419167	28.829538	0.0	3320	3320	3320	0.85714287	20	116	269	483	618	4993	0	245	2020-02-29_135442
190	5000	1669	11	0	0	0	6	3069	13.096141	4.982073500658816	17.078934	3.926239	6.0	1444.0	13.781726	4.419167	28.829538	0.0	3320	3320	3320	0.8333333	20	116	269	483	618	4994	0	245	2020-02-29_135442
190	5000	1669	10	0	1	0	6	3069	13.096141	4.982073500658816	17.078934	3.926239	6.0	1444.0	13.781726	4.419167	28.829538	0.0	3321	3320	3320	0.8333333	20	116	269	483	618	4994	0	245	2020-02-29_135443
191	5000	1669	9	0	2	0	6	3069	13.096141	4.982073500658816	17.078934	3.926239	6.0	1444.0	13.781726	4.419167	28.829538	0.0	3322	3320	3320	0.8333333	20	116	269	483	618	4994	0	245	2020-02-29_135443
191	5000	1669	9	0	2	0	6	3069	13.096141	4.982073500658816	17.078934	3.926239	6.0	1444.0	13.781726	4.419167	28.829538	0.0	3322	3320	3320	0.8333333	20	116	269	483	618	4994	0	245	2020-02-29_135443
191	5000	1669	9	0	1	0	7	3069	13.76472	4.87987782903863	17.7762	3.926239	7.0	1444.0	13.781726	4.419167	28.829538	0.0	3322	3321	3321	1.0	20	116	269	483	618	4993	0	245	2020-02-29_135443
192	5000	1669	9	0	0	0	7	3069	12.154158	6.7516180854103585	17.7762	1.5291595	7.0	1444.0	13.781726	4.419167	28.829538	0.0	3322	3322	3322	0.71428573	20	116	269	483	618	4993	0	246	2020-02-29_135443
192	5000	1669	9	0	0	0	7	3069	12.154158	6.7516180854103585	17.7762	1.5291595	7.0	1444.0	13.781726	4.419167	28.829538	0.0	3322	3322	3322	0.71428573	20	116	269	483	618	4993	0	246	2020-02-29_135443
192	5000	1669	9	0	0	0	7	3069	12.154158	6.7516180854103585	17.7762	1.5291595	7.0	1444.0	13.781726	4.419167	28.829538	0.0	3322	3322	3322	0.71428573	20	116	269	483	618	4993	0	246	2020-02-29_135443
193	5000	1668	10	0	0	0	7	3069	12.154158	6.7516180854103585	17.7762	1.5291595	7.0	1444.0	13.781726	4.419167	28.829538	0.0	3322	3322	3322	0.71428573	20	116	269	483	618	4993	0	246	2020-02-29_135444
193	5000	1667	11	0	0	0	7	3069	12.154158	6.7516180854103585	17.7762	1.5291595	7.0	1444.0	13.781726	4.419167	28.829538	0.0	3322	3322	3322	0.71428573	20	116	269	483	618	4993	0	246	2020-02-29_135444
193	5000	1667	11	0	0	0	7	3069	12.154158	6.7516180854103585	17.7762	1.5291595	7.0	1444.0	13.781726	4.419167	28.829538	0.0	3322	3322	3322	0.71428573	20	116	269	483	618	4993	0	246	2020-02-29_135444
194	5000	1667	11	0	0	0	7	3069	12.154158	6.7516180854103585	17.7762	1.5291595	7.0	1444.0	13.781726	4.419167	28.829538	0.0	3322	3322	3322	0.71428573	20	116	269	483	618	4993	0	246	2020-02-29_135444
194	5000	1666	11	0	1	0	6	3070	11.365748	7.034192635109735	17.7762	1.5291595	6.0	1444.0	13.781726	4.419167	28.829538	0.0	3323	3322	3322	0.6666667	20	116	269	483	618	4994	0	246	2020-02-29_135444
194	5000	1666	11	0	1	0	6	3070	11.365748	7.034192635109735	17.7762	1.5291595	6.0	1444.0	13.781726	4.419167	28.829538	0.0	3323	3322	3322	0.6666667	20	116	269	483	618	4994	0	246	2020-02-29_135444
195	5000	1666	10	0	2	0	6	3070	11.365748	7.034192635109735	17.7762	1.5291595	6.0	1444.0	13.781726	4.419167	28.829538	0.0	3324	3322	3322	0.6666667	20	116	269	483	618	4994	0	246	2020-02-29_135445
195	5000	1666	9	0	2	0	7	3070	11.939462	6.598276907511033	17.7762	1.5291595	7.0	1444.0	13.781726	4.419167	28.829538	0.0	3325	3323	3323	0.71428573	20	116	269	483	618	4993	0	246	2020-02-29_135445
195	5000	1666	9	0	2	0	7	3070	11.939462	6.598276907511033	17.7762	1.5291595	7.0	1444.0	13.781726	4.419167	28.829538	0.0	3325	3323	3323	0.71428573	20	116	269	483	618	4993	0	246	2020-02-29_135445
196	5000	1666	9	0	1	0	7	3071	12.822518	6.994846899553511	18.087906	1.5291595	7.0	1444.0	13.781726	4.419167	28.829538	0.0	3325	3324	3324	1.1428572	20	116	269	483	618	4993	0	246	2020-02-29_135445
196	5000	1665	10	0	0	0	8	3071	12.021723	6.860639242744935	18.087906	1.5291595	8.0	1444.0	13.781726	4.419167	28.829538	0.0	3325	3325	3325	1.25	20	116	269	483	618	4992	0	246	2020-02-29_135445
196	5000	1665	10	0	0	0	8	3071	12.021723	6.860639242744935	18.087906	1.5291595	8.0	1444.0	13.781726	4.419167	28.829538	0.0	3325	3325	3325	1.25	20	116	269	483	618	4992	0	246	2020-02-29_135445
197	5000	1665	9	0	1	0	8	3071	12.021723	6.860639242744935	18.087906	1.5291595	8.0	1444.0	13.781726	4.419167	28.829538	0.0	3326	3325	3325	1.25	20	116	269	483	618	4992	0	246	2020-02-29_135445
197	5000	1665	9	0	1	0	8	3071	12.021723	6.860639242744935	18.087906	1.5291595	8.0	1444.0	13.781726	4.419167	28.829538	0.0	3326	3325	3325	1.25	20	116	269	483	618	4992	0	246	2020-02-29_135446
197	5000	1665	9	0	1	0	8	3071	12.021723	6.860639242744935	18.087906	1.5291595	8.0	1444.0	13.781726	4.419167	28.829538	0.0	3326	3325	3325	1.25	20	116	269	483	618	4992	0	246	2020-02-29_135446
198	5000	1665	9	0	0	0	9	3071	12.461834	6.55195453397931	18.087906	1.5291595	9.0	1444.0	13.781726	4.419167	28.829538	0.0	3326	3326	3326	1.1111112	20	116	269	483	618	4991	0	246	2020-02-29_135446
198	5000	1665	9	0	0	0	9	3071	12.461834	6.55195453397931	18.087906	1.5291595	9.0	1444.0	13.781726	4.419167	28.829538	0.0	3326	3326	3326	1.1111112	20	116	269	483	618	4991	0	246	2020-02-29_135446
198	5000	1665	9	0	0	0	8	3072	13.528784	6.1115983980664215	18.087906	1.5291595	8.0	1444.0	13.781726	4.419167	28.829538	0.0	3326	3326	3326	1.25	20	116	269	483	618	4992	0	246	2020-02-29_135446
199	5000	1665	9	0	0	0	8	3072	13.528784	6.1115983980664215	18.087906	1.5291595	8.0	1444.0	13.781726	4.419167	28.829538	0.0	3326	3326	3326	1.25	20	116	269	483	618	4992	0	246	2020-02-29_135446
199	5000	1665	9	0	0	0	8	3072	13.528784	6.1115983980664215	18.087906	1.5291595	8.0	1444.0	13.781726	4.419167	28.829538	0.0	3326	3326	3326	1.25	20	116	269	483	618	4992	0	246	2020-02-29_135447
199	5000	1665	9	0	0	0	8	3072	13.528784	6.1115983980664215	18.087906	1.5291595	8.0	1444.0	13.781726	4.419167	28.829538	0.0	3326	3326	3326	1.25	20	116	269	483	618	4992	0	246	2020-02-29_135447
200	5000	1665	8	0	1	0	8	3072	13.528784	6.1115983980664215	18.087906	1.5291595	8.0	1444.0	13.781726	4.419167	28.829538	0.0	3327	3326	3326	1.25	20	116	269	483	618	4992	0	246	2020-02-29_135447
200	5000	1665	8	0	1	0	7	3073	13.02162	6.416870840548167	18.087906	1.5291595	7.0	1444.0	13.781726	4.419167	28.829538	0.0	3327	3326	3326	1.1428572	20	116	269	483	618	4993	0	246	2020-02-29_135447
200	5000	1665	8	0	1	0	7	3073	13.02162	6.416870840548167	18.087906	1.5291595	7.0	1444.0	13.781726	4.419167	28.829538	0.0	3327	3326	3326	1.1428572	20	116	269	483	618	4993	0	246	2020-02-29_135447
201	5000	1665	7	0	1	0	8	3073	14.110548	6.691788483774145	21.733047	1.5291595	8.0	1444.0	13.781726	4.419167	28.829538	0.0	3328	3327	3327	1.25	20	116	269	483	618	4992	0	246	2020-02-29_135447
201	5000	1665	7	0	1	0	8	3073	14.110548	6.691788483774145	21.733047	1.5291595	8.0	1444.0	13.781726	4.419167	28.829538	0.0	3328	3327	3327	1.25	20	116	269	483	618	4992	0	246	2020-02-29_135447
201	5000	1665	7	0	1	0	8	3073	14.110548	6.691788483774145	21.733047	1.5291595	8.0	1444.0	13.781726	4.419167	28.829538	0.0	3328	3327	3327	1.25	20	116	269	483	618	4992	0	246	2020-02-29_135448
202	5000	1665	7	0	0	0	9	3073	13.427327	6.586625865289954	21.733047	1.5291595	9.0	1444.0	13.781726	4.419167	28.829538	0.0	3328	3328	3328	1.2222222	20	116	269	483	618	4991	0	246	2020-02-29_135448
202	5000	1665	7	0	0	0	9	3073	13.427327	6.586625865289954	21.733047	1.5291595	9.0	1444.0	13.781726	4.419167	28.829538	0.0	3328	3328	3328	1.2222222	20	116	269	483	618	4991	0	246	2020-02-29_135448
202	5000	1664	8	0	0	0	8	3074	13.108562	6.966790030572051	21.733047	1.5291595	8.0	1444.0	13.781726	4.419167	28.829538	0.0	3328	3328	3328	1.375	20	116	269	483	618	4992	0	246	2020-02-29_135448
203	5000	1664	7	0	1	0	8	3074	13.108562	6.966790030572051	21.733047	1.5291595	8.0	1444.0	13.781726	4.419167	28.829538	0.0	3329	3328	3328	1.375	20	116	269	483	618	4992	0	246	2020-02-29_135448
203	5000	1664	6	0	2	0	8	3074	13.108562	6.966790030572051	21.733047	1.5291595	8.0	1444.0	13.781726	4.419167	28.829538	0.0	3330	3328	3328	1.375	20	116	269	483	618	4992	0	246	2020-02-29_135448
203	5000	1664	6	0	2	0	8	3074	13.108562	6.966790030572051	21.733047	1.5291595	8.0	1444.0	13.781726	4.419167	28.829538	0.0	3330	3328	3328	1.375	20	116	269	483	618	4992	0	246	2020-02-29_135449
204	5000	1664	6	0	1	0	9	3074	13.883057	6.9186497185666695	21.733047	1.5291595	9.0	1444.0	13.781726	4.419167	28.829538	0.0	3330	3329	3329	1.3333334	20	116	269	483	618	4991	0	246	2020-02-29_135449
204	5000	1664	6	0	0	0	10	3074	14.201184	6.600085356189295	21.733047	1.5291595	10.0	1444.0	13.781726	4.419167	28.829538	0.0	3330	3330	3330	1.2	20	116	269	483	618	4990	0	246	2020-02-29_135449
204	5000	1664	6	0	0	0	10	3074	14.201184	6.600085356189295	21.733047	1.5291595	10.0	1444.0	13.781726	4.419167	28.829538	0.0	3330	3330	3330	1.2	20	116	269	483	618	4990	0	246	2020-02-29_135449
205	5000	1664	6	0	0	0	10	3074	14.201184	6.600085356189295	21.733047	1.5291595	10.0	1444.0	13.781726	4.419167	28.829538	0.0	3330	3330	3330	1.2	20	116	269	483	618	4990	0	246	2020-02-29_135449
205	5000	1664	5	0	1	0	10	3074	14.201184	6.600085356189295	21.733047	1.5291595	10.0	1444.0	13.781726	4.419167	28.829538	0.0	3331	3330	3330	1.2	20	116	269	483	618	4990	0	246	2020-02-29_135449
205	5000	1664	5	0	1	0	10	3074	14.201184	6.600085356189295	21.733047	1.5291595	10.0	1444.0	13.781726	4.419167	28.829538	0.0	3331	3330	3330	1.2	20	116	269	483	618	4990	0	246	2020-02-29_135449
206	5000	1664	4	0	2	0	10	3074	14.201184	6.600085356189295	21.733047	1.5291595	10.0	1444.0	13.781726	4.419167	28.829538	0.0	3332	3330	3330	1.2	20	116	269	483	618	4990	0	246	2020-02-29_135450
206	5000	1664	4	0	1	0	11	3074	14.8672495	6.639661005397908	21.733047	1.5291595	11.0	1444.0	13.781726	4.419167	28.829538	0.0	3332	3331	3331	1.0909091	20	116	269	483	618	4989	0	246	2020-02-29_135450
206	5000	1664	4	0	1	0	10	3075	14.576355	6.924536062185948	21.733047	1.5291595	10.0	1444.0	13.781726	4.419167	28.829538	0.0	3332	3331	3331	1.0	20	116	269	483	618	4990	0	246	2020-02-29_135450
207	5000	1664	4	0	0	0	11	3075	15.500226	7.248668943091083	24.738937	1.5291595	11.0	1444.0	13.781726	4.419167	28.829538	0.0	3332	3332	3332	1.0	20	116	269	483	618	4989	0	246	2020-02-29_135450
207	5000	1664	4	0	0	0	11	3075	15.500226	7.248668943091083	24.738937	1.5291595	11.0	1444.0	13.781726	4.419167	28.829538	0.0	3332	3332	3332	1.0	20	116	269	483	618	4989	0	246	2020-02-29_135450
207	5000	1664	4	0	0	0	11	3075	15.500226	7.248668943091083	24.738937	1.5291595	11.0	1444.0	13.781726	4.419167	28.829538	0.0	3332	3332	3332	1.0	20	116	269	483	618	4989	0	246	2020-02-29_135451
208	5000	1664	4	0	0	0	11	3075	15.500226	7.248668943091083	24.738937	1.5291595	11.0	1444.0	13.781726	4.419167	28.829538	0.0	3332	3332	3332	1.0	20	116	269	483	618	4989	0	246	2020-02-29_135451
208	5000	1664	4	0	0	0	11	3075	15.500226	7.248668943091083	24.738937	1.5291595	11.0	1444.0	13.781726	4.419167	28.829538	0.0	3332	3332	3332	1.0	20	116	269	483	618	4989	0	246	2020-02-29_135451
208	5000	1664	4	0	0	0	11	3075	15.500226	7.248668943091083	24.738937	1.5291595	11.0	1444.0	13.781726	4.419167	28.829538	0.0	3332	3332	3332	1.0	20	116	269	483	618	4989	0	246	2020-02-29_135451
209	5000	1664	3	0	1	0	11	3075	15.500226	7.248668943091083	24.738937	1.5291595	11.0	1444.0	13.781726	4.419167	28.829538	0.0	3333	3332	3332	1.0	20	116	269	483	618	4989	0	246	2020-02-29_135451
209	5000	1664	2	0	2	0	10	3076	16.897333	5.875771329851352	24.738937	6.416153	10.0	1444.0	13.781726	4.419167	28.829538	0.0	3334	3332	3332	1.1	20	116	269	483	618	4990	0	246	2020-02-29_135451
209	5000	1664	2	0	2	0	9	3077	16.765047	6.216381753046492	24.738937	6.416153	9.0	1444.0	13.781726	4.419167	28.829538	0.0	3334	3332	3332	0.8888889	20	116	269	483	618	4991	0	246	2020-02-29_135451
210	5000	1664	1	0	2	0	10	3077	16.643187	5.873515814126904	24.738937	6.416153	10.0	1444.0	13.781726	4.419167	28.829538	0.0	3335	3333	3333	0.8	20	116	269	483	618	4990	0	246	2020-02-29_135452
210	5000	1664	1	0	1	0	11	3077	16.302956	5.685218437245768	24.738937	6.416153	11.0	1444.0	13.781726	4.419167	28.829538	0.0	3335	3334	3334	0.72727275	20	116	269	483	618	4989	0	246	2020-02-29_135452
210	5000	1664	1	0	1	0	10	3078	17.291636	4.895500312463086	24.738937	7.961563	10.0	1444.0	13.781726	4.419167	28.829538	0.0	3335	3334	3334	0.6	20	116	269	483	618	4990	0	246	2020-02-29_135452
211	5000	1664	1	0	0	0	11	3078	17.134794	4.673320431838863	24.738937	7.961563	11.0	1444.0	13.781726	4.419167	28.829538	0.0	3335	3335	3335	0.54545456	20	116	269	483	618	4989	0	246	2020-02-29_135452
211	5000	1664	1	0	0	0	11	3078	17.134794	4.673320431838863	24.738937	7.961563	11.0	1444.0	13.781726	4.419167	28.829538	0.0	3335	3335	3335	0.54545456	20	116	269	483	618	4989	0	246	2020-02-29_135452
211	5000	1664	1	0	0	0	11	3078	17.134794	4.673320431838863	24.738937	7.961563	11.0	1444.0	13.781726	4.419167	28.829538	0.0	3335	3335	3335	0.54545456	20	116	269	483	618	4989	0	246	2020-02-29_135452
212	5000	1664	1	0	0	0	10	3079	17.310099	4.887839404563104	24.738937	7.961563	10.0	1444.0	13.781726	4.419167	28.829538	0.0	3335	3335	3335	0.5	20	116	269	483	618	4990	0	246	2020-02-29_135453
212	5000	1664	1	0	0	0	10	3079	17.310099	4.887839404563104	24.738937	7.961563	10.0	1444.0	13.781726	4.419167	28.829538	0.0	3335	3335	3335	0.5	20	116	269	483	618	4990	0	246	2020-02-29_135453
212	5000	1664	1	0	0	0	10	3079	17.310099	4.887839404563104	24.738937	7.961563	10.0	1444.0	13.781726	4.419167	28.829538	0.0	3335	3335	3335	0.5	20	116	269	483	618	4990	0	246	2020-02-29_135453
213	5000	1664	1	0	0	0	10	3079	17.310099	4.887839404563104	24.738937	7.961563	10.0	1444.0	13.781726	4.419167	28.829538	0.0	3335	3335	3335	0.5	20	116	269	483	618	4990	0	246	2020-02-29_135453
213	5000	1664	1	0	0	0	10	3079	17.310099	4.887839404563104	24.738937	7.961563	10.0	1444.0	13.781726	4.419167	28.829538	0.0	3335	3335	3335	0.5	20	116	269	483	618	4990	0	246	2020-02-29_135453
213	5000	1664	1	0	0	0	10	3079	17.310099	4.887839404563104	24.738937	7.961563	10.0	1444.0	13.781726	4.419167	28.829538	0.0	3335	3335	3335	0.5	20	116	269	483	618	4990	0	246	2020-02-29_135453
214	5000	1664	1	0	0	0	10	3079	17.310099	4.887839404563104	24.738937	7.961563	10.0	1444.0	13.781726	4.419167	28.829538	0.0	3335	3335	3335	0.5	20	116	269	483	618	4990	0	246	2020-02-29_135454
214	5000	1664	1	0	0	0	10	3079	17.310099	4.887839404563104	24.738937	7.961563	10.0	1444.0	13.781726	4.419167	28.829538	0.0	3335	3335	3335	0.5	20	116	269	483	618	4990	0	246	2020-02-29_135454
214	5000	1664	1	0	0	0	10	3079	17.310099	4.887839404563104	24.738937	7.961563	10.0	1444.0	13.781726	4.419167	28.829538	0.0	3335	3335	3335	0.5	20	116	269	483	618	4990	0	246	2020-02-29_135454
215	5000	1664	1	0	0	0	10	3079	17.310099	4.887839404563104	24.738937	7.961563	10.0	1444.0	13.781726	4.419167	28.829538	0.0	3335	3335	3335	0.5	20	116	269	483	618	4990	0	246	2020-02-29_135454
215	5000	1664	1	0	0	0	9	3080	16.818659	4.915316035218307	24.738937	7.961563	9.0	1444.0	13.781726	4.419167	28.829538	0.0	3335	3335	3335	0.33333334	20	116	269	483	618	4991	0	246	2020-02-29_135454
215	5000	1664	1	0	0	0	9	3080	16.818659	4.915316035218307	24.738937	7.961563	9.0	1444.0	13.781726	4.419167	28.829538	0.0	3335	3335	3335	0.33333334	20	116	269	483	618	4991	0	246	2020-02-29_135454
216	5000	1664	1	0	0	0	9	3080	16.818659	4.915316035218307	24.738937	7.961563	9.0	1444.0	13.781726	4.419167	28.829538	0.0	3335	3335	3335	0.33333334	20	116	269	483	618	4991	0	246	2020-02-29_135454
216	5000	1664	1	0	0	0	9	3080	16.818659	4.915316035218307	24.738937	7.961563	9.0	1444.0	13.781726	4.419167	28.829538	0.0	3335	3335	3335	0.33333334	20	116	269	483	618	4991	0	246	2020-02-29_135455
216	5000	1664	1	0	0	0	8	3081	16.923151	5.243997139273066	24.738937	7.961563	8.0	1444.0	13.781726	4.419167	28.829538	0.0	3335	3335	3335	0.375	20	116	269	483	618	4992	0	246	2020-02-29_135455
217	5000	1664	1	0	0	0	7	3082	18.203379	4.097023390491131	24.738937	12.900635	7.0	1444.0	13.781726	4.419167	28.829538	0.0	3335	3335	3335	0.2857143	20	116	269	483	618	4993	0	246	2020-02-29_135455
217	5000	1664	1	0	0	0	7	3082	18.203379	4.097023390491131	24.738937	12.900635	7.0	1444.0	13.781726	4.419167	28.829538	0.0	3335	3335	3335	0.2857143	20	116	269	483	618	4993	0	246	2020-02-29_135455
217	5000	1664	1	0	0	0	7	3082	18.203379	4.097023390491131	24.738937	12.900635	7.0	1444.0	13.781726	4.419167	28.829538	0.0	3335	3335	3335	0.2857143	20	116	269	483	618	4993	0	246	2020-02-29_135455
218	5000	1664	1	0	0	0	6	3083	18.393219	4.454210222755107	24.738937	12.900635	6.0	1444.0	13.781726	4.419167	28.829538	0.0	3335	3335	3335	0.33333334	20	116	269	483	618	4994	0	246	2020-02-29_135455
218	5000	1664	1	0	0	0	6	3083	18.393219	4.454210222755107	24.738937	12.900635	6.0	1444.0	13.781726	4.419167	28.829538	0.0	3335	3335	3335	0.33333334	20	116	269	483	618	4994	0	246	2020-02-29_135456
218	5000	1664	1	0	0	0	6	3083	18.393219	4.454210222755107	24.738937	12.900635	6.0	1444.0	13.781726	4.419167	28.829538	0.0	3335	3335	3335	0.33333334	20	116	269	483	618	4994	0	246	2020-02-29_135456
219	5000	1664	1	0	0	0	6	3083	18.393219	4.454210222755107	24.738937	12.900635	6.0	1444.0	13.781726	4.419167	28.829538	0.0	3335	3335	3335	0.33333334	20	116	269	483	618	4994	0	246	2020-02-29_135456
219	5000	1664	1	0	0	0	6	3083	18.393219	4.454210222755107	24.738937	12.900635	6.0	1444.0	13.781726	4.419167	28.829538	0.0	3335	3335	3335	0.33333334	20	116	269	483	618	4994	0	246	2020-02-29_135456
219	5000	1664	0	0	1	0	6	3083	18.393219	4.454210222755107	24.738937	12.900635	6.0	1444.0	13.781726	4.419167	28.829538	0.0	3336	3335	3335	0.33333334	20	116	269	483	618	4994	0	246	2020-02-29_135456
220	5000	1664	0	0	1	0	5	3084	18.05606	4.893609936732864	24.738937	12.900635	5.0	1444.0	13.781726	4.419167	28.829538	0.0	3336	3335	3335	0.2	20	116	269	483	618	4995	0	246	2020-02-29_135456
220	5000	1664	0	0	1	0	5	3084	18.05606	4.893609936732864	24.738937	12.900635	5.0	1444.0	13.781726	4.419167	28.829538	0.0	3336	3335	3335	0.2	20	116	269	483	618	4995	0	246	2020-02-29_135457
220	5000	1664	0	0	0	0	6	3084	17.846544	4.406962019294238	24.738937	12.900635	6.0	1444.0	13.781726	4.419167	28.829538	0.0	3336	3336	3336	0.16666667	20	116	269	483	618	4994	0	246	2020-02-29_135457
221	5000	1664	0	0	0	0	6	3084	17.846544	4.406962019294238	24.738937	12.900635	6.0	1444.0	13.781726	4.419167	28.829538	0.0	3336	3336	3336	0.16666667	20	116	269	483	618	4994	0	246	2020-02-29_135457
221	5000	1664	0	0	0	0	5	3085	16.468067	3.1662474070288775	21.527908	12.900635	5.0	1444.0	13.781726	4.419167	28.829538	0.0	3336	3336	3336	0.0	20	116	269	483	618	4995	0	246	2020-02-29_135457
221	5000	1664	0	0	0	0	5	3085	16.468067	3.1662474070288775	21.527908	12.900635	5.0	1444.0	13.781726	4.419167	28.829538	0.0	3336	3336	3336	0.0	20	116	269	483	618	4995	0	246	2020-02-29_135457
222	5000	1664	0	0	0	0	4	3086	15.203106	1.642963813197491	16.798965	12.900635	4.0	1444.0	13.781726	4.419167	28.829538	0.0	3336	3336	3336	0.0	20	116	269	483	618	4996	0	246	2020-02-29_135457
222	5000	1664	0	0	0	0	4	3086	15.203106	1.642963813197491	16.798965	12.900635	4.0	1444.0	13.781726	4.419167	28.829538	0.0	3336	3336	3336	0.0	20	116	269	483	618	4996	0	246	2020-02-29_135457
222	5000	1664	0	0	0	0	3	3087	15.970596	0.717457895273	16.798965	15.546448	3.0	1444.0	13.781726	4.419167	28.829538	0.0	3336	3336	3336	0.0	20	116	269	483	618	4997	0	246	2020-02-29_135458
223	5000	1664	0	0	0	0	3	3087	15.970596	0.717457895273	16.798965	15.546448	3.0	1444.0	13.781726	4.419167	28.829538	0.0	3336	3336	3336	0.0	20	116	269	483	618	4997	0	246	2020-02-29_135458
223	5000	1664	0	0	0	0	3	3087	15.970596	0.717457895273	16.798965	15.546448	3.0	1444.0	13.781726	4.419167	28.829538	0.0	3336	3336	3336	0.0	20	116	269	483	618	4997	0	246	2020-02-29_135458
223	5000	1664	0	0	0	0	3	3087	15.970596	0.717457895273	16.798965	15.546448	3.0	1444.0	13.781726	4.419167	28.829538	0.0	3336	3336	3336	0.0	20	116	269	483	618	4997	0	246	2020-02-29_135458
224	5000	1664	0	0	0	0	2	3088	16.18267	0.871572559636473	16.798965	15.566376	2.0	1444.0	13.781726	4.419167	28.829538	0.0	3336	3336	3336	0.0	20	116	269	483	618	4998	0	246	2020-02-29_135458
224	5000	1664	0	0	0	0	2	3088	16.18267	0.871572559636473	16.798965	15.566376	2.0	1444.0	13.781726	4.419167	28.829538	0.0	3336	3336	3336	0.0	20	116	269	483	618	4998	0	246	2020-02-29_135458
224	5000	1664	0	0	0	0	2	3088	16.18267	0.871572559636473	16.798965	15.566376	2.0	1444.0	13.781726	4.419167	28.829538	0.0	3336	3336	3336	0.0	20	116	269	483	618	4998	0	246	2020-02-29_135459
225	5000	1664	0	0	0	0	2	3088	16.18267	0.871572559636473	16.798965	15.566376	2.0	1444.0	13.781726	4.419167	28.829538	0.0	3336	3336	3336	0.0	20	116	269	483	618	4998	0	246	2020-02-29_135459
225	5000	1664	0	0	0	0	2	3088	16.18267	0.871572559636473	16.798965	15.566376	2.0	1444.0	13.781726	4.419167	28.829538	0.0	3336	3336	3336	0.0	20	116	269	483	618	4998	0	246	2020-02-29_135459
225	5000	1664	0	0	0	0	2	3088	16.18267	0.871572559636473	16.798965	15.566376	2.0	1444.0	13.781726	4.419167	28.829538	0.0	3336	3336	3336	0.0	20	116	269	483	618	4998	0	246	2020-02-29_135459
226	5000	1664	0	0	0	0	2	3088	16.18267	0.871572559636473	16.798965	15.566376	2.0	1444.0	13.781726	4.419167	28.829538	0.0	3336	3336	3336	0.0	20	116	269	483	618	4998	0	246	2020-02-29_135459
226	5000	1664	0	0	0	0	1	3089	16.798965	NaN	16.798965	16.798965	1.0	1444.0	13.781726	4.419167	28.829538	0.0	3336	3336	3336	0.0	20	116	269	483	618	4999	0	246	2020-02-29_135459
226	5000	1664	0	0	0	0	1	3089	16.798965	NaN	16.798965	16.798965	1.0	1444.0	13.781726	4.419167	28.829538	0.0	3336	3336	3336	0.0	20	116	269	483	618	4999	0	246	2020-02-29_135459
227	5000	1664	0	0	0	0	1	3089	16.798965	NaN	16.798965	16.798965	1.0	1444.0	13.781726	4.419167	28.829538	0.0	3336	3336	3336	0.0	20	116	269	483	618	4999	0	246	2020-02-29_135500
227	5000	1664	0	0	0	0	1	3089	16.798965	NaN	16.798965	16.798965	1.0	1444.0	13.781726	4.419167	28.829538	0.0	3336	3336	3336	0.0	20	116	269	483	618	4999	0	246	2020-02-29_135500
227	5000	1664	0	0	0	0	1	3089	16.798965	NaN	16.798965	16.798965	1.0	1444.0	13.781726	4.419167	28.829538	0.0	3336	3336	3336	0.0	20	116	269	483	618	4999	0	246	2020-02-29_135500
228	5000	1664	0	0	0	0	1	3089	16.798965	NaN	16.798965	16.798965	1.0	1444.0	13.781726	4.419167	28.829538	0.0	3336	3336	3336	0.0	20	116	269	483	618	4999	0	246	2020-02-29_135500
228	5000	1664	0	0	0	0	1	3089	16.798965	NaN	16.798965	16.798965	1.0	1444.0	13.781726	4.419167	28.829538	0.0	3336	3336	3336	0.0	20	116	269	483	618	4999	0	246	2020-02-29_135500
228	5000	1664	0	0	0	0	1	3089	16.798965	NaN	16.798965	16.798965	1.0	1444.0	13.781726	4.419167	28.829538	0.0	3336	3336	3336	0.0	20	116	269	483	618	4999	0	246	2020-02-29_135500
229	5000	1664	0	0	0	0	1	3089	16.798965	NaN	16.798965	16.798965	1.0	1444.0	13.781726	4.419167	28.829538	0.0	3336	3336	3336	0.0	20	116	269	483	618	4999	0	246	2020-02-29_135501
229	5000	1664	0	0	0	0	1	3089	16.798965	NaN	16.798965	16.798965	1.0	1444.0	13.781726	4.419167	28.829538	0.0	3336	3336	3336	0.0	20	116	269	483	618	4999	0	246	2020-02-29_135501
229	5000	1664	0	0	0	0	1	3089	16.798965	NaN	16.798965	16.798965	1.0	1444.0	13.781726	4.419167	28.829538	0.0	3336	3336	3336	0.0	20	116	269	483	618	4999	0	246	2020-02-29_135501
230	5000	1664	0	0	0	0	1	3089	16.798965	NaN	16.798965	16.798965	1.0	1444.0	13.781726	4.419167	28.829538	0.0	3336	3336	3336	0.0	20	116	269	483	618	4999	0	246	2020-02-29_135501
230	5000	1664	0	0	0	0	1	3089	16.798965	NaN	16.798965	16.798965	1.0	1444.0	13.781726	4.419167	28.829538	0.0	3336	3336	3336	0.0	20	116	269	483	618	4999	0	246	2020-02-29_135501
230	5000	1664	0	0	0	0	1	3089	16.798965	NaN	16.798965	16.798965	1.0	1444.0	13.781726	4.419167	28.829538	0.0	3336	3336	3336	0.0	20	116	269	483	618	4999	0	246	2020-02-29_135501
231	5000	1664	0	0	0	0	1	3089	16.798965	NaN	16.798965	16.798965	1.0	1444.0	13.781726	4.419167	28.829538	0.0	3336	3336	3336	0.0	20	116	269	483	618	4999	0	246	2020-02-29_135501
231	5000	1664	0	0	0	0	1	3089	16.798965	NaN	16.798965	16.798965	1.0	1444.0	13.781726	4.419167	28.829538	0.0	3336	3336	3336	0.0	20	116	269	483	618	4999	0	246	2020-02-29_135502
231	5000	1664	0	0	0	0	1	3089	16.798965	NaN	16.798965	16.798965	1.0	1444.0	13.781726	4.419167	28.829538	0.0	3336	3336	3336	0.0	20	116	269	483	618	4999	0	246	2020-02-29_135502
232	5000	1664	0	0	0	0	1	3089	16.798965	NaN	16.798965	16.798965	1.0	1444.0	13.781726	4.419167	28.829538	0.0	3336	3336	3336	0.0	20	116	269	483	618	4999	0	246	2020-02-29_135502
232	5000	1664	0	0	0	0	1	3089	16.798965	NaN	16.798965	16.798965	1.0	1444.0	13.781726	4.419167	28.829538	0.0	3336	3336	3336	0.0	20	116	269	483	618	4999	0	246	2020-02-29_135502
232	5000	1664	0	0	0	0	1	3089	16.798965	NaN	16.798965	16.798965	1.0	1444.0	13.781726	4.419167	28.829538	0.0	3336	3336	3336	0.0	20	116	269	483	618	4999	0	246	2020-02-29_135502
233	5000	1664	0	0	0	0	1	3089	16.798965	NaN	16.798965	16.798965	1.0	1444.0	13.781726	4.419167	28.829538	0.0	3336	3336	3336	0.0	20	116	269	483	618	4999	0	246	2020-02-29_135503
233	5000	1664	0	0	0	0	0	3090	NaN	-0.0	9999.0	9999.0	0.0	1444.0	13.781726	4.419167	28.829538	0.0	3336	3336	3336	0.0	20	116	269	483	618	5000	0	246	2020-02-29_135503
233	5000	1664	0	0	0	0	0	3090	NaN	-0.0	9999.0	9999.0	0.0	1444.0	13.781726	4.419167	28.829538	0.0	3336	3336	3336	0.0	20	116	269	483	618	5000	0	246	2020-02-29_135503
234	5000	1664	0	0	0	0	0	3090	NaN	-0.0	9999.0	9999.0	0.0	1444.0	13.781726	4.419167	28.829538	0.0	3336	3336	3336	0.0	20	116	269	483	618	5000	0	246	2020-02-29_135503
234	5000	1664	0	0	0	0	0	3090	NaN	-0.0	9999.0	9999.0	0.0	1444.0	13.781726	4.419167	28.829538	0.0	3336	3336	3336	0.0	20	116	269	483	618	5000	0	246	2020-02-29_135503
234	5000	1664	0	0	0	0	0	3090	NaN	-0.0	9999.0	9999.0	0.0	1444.0	13.781726	4.419167	28.829538	0.0	3336	3336	3336	0.0	20	116	269	483	618	5000	0	246	2020-02-29_135503
235	5000	1664	0	0	0	0	0	3090	NaN	-0.0	9999.0	9999.0	0.0	1444.0	13.781726	4.419167	28.829538	0.0	3336	3336	3336	0.0	20	116	269	483	618	5000	0	246	2020-02-29_135504
235	5000	1664	0	0	0	0	0	3090	NaN	-0.0	9999.0	9999.0	0.0	1444.0	13.781726	4.419167	28.829538	0.0	3336	3336	3336	0.0	20	116	269	483	618	5000	0	246	2020-02-29_135504
235	5000	1664	0	0	0	0	0	3090	NaN	-0.0	9999.0	9999.0	0.0	1444.0	13.781726	4.419167	28.829538	0.0	3336	3336	3336	0.0	20	116	269	483	618	5000	0	246	2020-02-29_135504
236	5000	1664	0	0	0	0	0	3090	NaN	-0.0	9999.0	9999.0	0.0	1444.0	13.781726	4.419167	28.829538	0.0	3336	3336	3336	0.0	20	116	269	483	618	5000	0	246	2020-02-29_135504
236	5000	1664	0	0	0	0	0	3090	NaN	-0.0	9999.0	9999.0	0.0	1444.0	13.781726	4.419167	28.829538	0.0	3336	3336	3336	0.0	20	116	269	483	618	5000	0	246	2020-02-29_135504
236	5000	1664	0	0	0	0	0	3090	NaN	-0.0	9999.0	9999.0	0.0	1444.0	13.781726	4.419167	28.829538	0.0	3336	3336	3336	0.0	20	116	269	483	618	5000	0	246	2020-02-29_135505
237	5000	1664	0	0	0	0	0	3090	NaN	-0.0	9999.0	9999.0	0.0	1444.0	13.781726	4.419167	28.829538	0.0	3336	3336	3336	0.0	20	116	269	483	618	5000	0	246	2020-02-29_135505
237	5000	1664	0	0	0	0	0	3090	NaN	-0.0	9999.0	9999.0	0.0	1444.0	13.781726	4.419167	28.829538	0.0	3336	3336	3336	0.0	20	116	269	483	618	5000	0	246	2020-02-29_135505
237	5000	1664	0	0	0	0	0	3090	NaN	-0.0	9999.0	9999.0	0.0	1444.0	13.781726	4.419167	28.829538	0.0	3336	3336	3336	0.0	20	116	269	483	618	5000	0	246	2020-02-29_135505
238	5000	1664	0	0	0	0	0	3090	NaN	-0.0	9999.0	9999.0	0.0	1444.0	13.781726	4.419167	28.829538	0.0	3336	3336	3336	0.0	20	116	269	483	618	5000	0	246	2020-02-29_135505
238	5000	1664	0	0	0	0	0	3090	NaN	-0.0	9999.0	9999.0	0.0	1444.0	13.781726	4.419167	28.829538	0.0	3336	3336	3336	0.0	20	116	269	483	618	5000	0	246	2020-02-29_135505
