# Supplementary material for: Discrete simulation analysis of COVID-19 and prediction of isolation bed numbers
Source: PeerJ. 2021 Jun 23;9:e11629. doi: 10.7717/peerj.11629 (PMC8234972; doi:10.7717/peerj.11629)
Supplement: Supplemental Information 3 [file peerj-09-11629-s003.zip › raw_data/Incubation period_output_2020-02-29_135545.csv]

worldTime(Day)	CITY_PERSON_SIZE	NORMAL	SHADOW	SUPER	CONFIRMED	DIAGNOSIS	FREEZE	CURED	shadow_average	shadow_std	shadow_max	shadow_min	real_countTmp	max_count	count_shadow_average	count_shadow_std	count_shadow_max	count_shadow_min	sum_confirmed_mark	sum_diagnosis_mark	sum_freeze_mark	r0	G1num	G2num	G3Num	G4Num	G5Num	BED_CanUse	BED_Need	DEATH	recordTime
0	5000	4979	21	0	0	0	0	0	NaN	-0.0	9999.0	9999.0	0.0	0.0	NaN	-0.0	9999.0	9999.0	0	0	0	0.0	0	0	0	0	0	5000	0	0	2020-02-29_135558
0	5000	4976	24	0	0	0	0	0	NaN	-0.0	9999.0	9999.0	0.0	0.0	NaN	-0.0	9999.0	9999.0	0	0	0	0.0	0	0	0	0	0	5000	0	0	2020-02-29_135558
0	5000	4973	27	0	0	0	0	0	NaN	-0.0	9999.0	9999.0	0.0	0.0	NaN	-0.0	9999.0	9999.0	0	0	0	0.0	0	0	0	0	0	5000	0	0	2020-02-29_135559
1	5000	4970	30	0	0	0	0	0	NaN	-0.0	9999.0	9999.0	0.0	0.0	NaN	-0.0	9999.0	9999.0	0	0	0	0.0	0	0	0	0	0	5000	0	0	2020-02-29_135559
1	5000	4964	36	0	0	0	0	0	NaN	-0.0	9999.0	9999.0	0.0	0.0	NaN	-0.0	9999.0	9999.0	0	0	0	0.0	0	0	0	0	0	5000	0	0	2020-02-29_135559
1	5000	4957	43	0	0	0	0	0	NaN	-0.0	9999.0	9999.0	0.0	0.0	NaN	-0.0	9999.0	9999.0	0	0	0	0.0	0	0	0	0	0	5000	0	0	2020-02-29_135559
2	5000	4950	49	0	1	0	0	0	NaN	-0.0	9999.0	9999.0	0.0	0.0	NaN	-0.0	9999.0	9999.0	1	0	0	0.0	0	0	0	0	0	5000	0	0	2020-02-29_135559
2	5000	4944	55	0	1	0	0	0	NaN	-0.0	9999.0	9999.0	0.0	0.0	NaN	-0.0	9999.0	9999.0	1	0	0	0.0	0	0	0	0	0	5000	0	0	2020-02-29_135600
2	5000	4934	65	0	1	0	0	0	NaN	-0.0	9999.0	9999.0	0.0	0.0	NaN	-0.0	9999.0	9999.0	1	0	0	0.0	0	0	0	0	0	5000	0	0	2020-02-29_135600
3	5000	4922	77	0	0	0	1	0	1.6707376	NaN	1.6707376	1.6707376	1.0	1.0	1.6707376	NaN	1.6707376	1.6707376	1	1	1	1.0	1	0	0	0	0	4999	0	0	2020-02-29_135600
3	5000	4915	84	0	0	0	1	0	1.6707376	NaN	1.6707376	1.6707376	1.0	1.0	1.6707376	NaN	1.6707376	1.6707376	1	1	1	1.0	1	0	0	0	0	4999	0	0	2020-02-29_135600
3	5000	4900	99	0	0	0	1	0	1.6707376	NaN	1.6707376	1.6707376	1.0	1.0	1.6707376	NaN	1.6707376	1.6707376	1	1	1	1.0	1	0	0	0	0	4999	0	0	2020-02-29_135600
4	5000	4886	113	0	0	0	1	0	1.6707376	NaN	1.6707376	1.6707376	1.0	1.0	1.6707376	NaN	1.6707376	1.6707376	1	1	1	1.0	1	0	0	0	0	4999	0	0	2020-02-29_135600
4	5000	4873	126	0	0	0	1	0	1.6707376	NaN	1.6707376	1.6707376	1.0	1.0	1.6707376	NaN	1.6707376	1.6707376	1	1	1	1.0	1	0	0	0	0	4999	0	0	2020-02-29_135600
4	5000	4855	144	0	0	0	1	0	1.6707376	NaN	1.6707376	1.6707376	1.0	1.0	1.6707376	NaN	1.6707376	1.6707376	1	1	1	1.0	1	0	0	0	0	4999	0	0	2020-02-29_135601
5	5000	4837	161	0	1	0	1	0	1.6707376	NaN	1.6707376	1.6707376	1.0	1.0	1.6707376	NaN	1.6707376	1.6707376	2	1	1	1.0	1	0	0	0	0	4999	0	0	2020-02-29_135601
5	5000	4820	178	0	1	0	1	0	1.6707376	NaN	1.6707376	1.6707376	1.0	1.0	1.6707376	NaN	1.6707376	1.6707376	2	1	1	1.0	1	0	0	0	0	4999	0	0	2020-02-29_135601
5	5000	4800	198	0	1	0	1	0	1.6707376	NaN	1.6707376	1.6707376	1.0	1.0	1.6707376	NaN	1.6707376	1.6707376	2	1	1	1.0	1	0	0	0	0	4999	0	0	2020-02-29_135601
6	5000	4769	229	0	0	0	2	0	2.8546507	1.674305939996268	4.0385637	1.6707376	2.0	2.0	2.8546507	1.6743059	4.0385637	1.6707376	2	2	2	1.0	1	0	1	0	0	4998	0	0	2020-02-29_135601
6	5000	4750	248	0	0	0	2	0	2.8546507	1.674305939996268	4.0385637	1.6707376	2.0	2.0	2.8546507	1.6743059	4.0385637	1.6707376	2	2	2	1.0	1	0	1	0	0	4998	0	0	2020-02-29_135602
6	5000	4716	282	0	0	0	2	0	2.8546507	1.674305939996268	4.0385637	1.6707376	2.0	2.0	2.8546507	1.6743059	4.0385637	1.6707376	2	2	2	1.0	1	0	1	0	0	4998	0	0	2020-02-29_135602
7	5000	4686	310	0	2	0	2	0	2.8546507	1.674305939996268	4.0385637	1.6707376	2.0	2.0	2.8546507	1.6743059	4.0385637	1.6707376	4	2	2	1.0	1	0	1	0	0	4998	0	0	2020-02-29_135602
7	5000	4660	335	0	3	0	2	0	2.8546507	1.674305939996268	4.0385637	1.6707376	2.0	2.0	2.8546507	1.6743059	4.0385637	1.6707376	5	2	2	1.0	1	0	1	0	0	4998	0	0	2020-02-29_135602
7	5000	4623	372	0	3	0	2	0	2.8546507	1.674305939996268	4.0385637	1.6707376	2.0	2.0	2.8546507	1.6743059	4.0385637	1.6707376	5	2	2	1.0	1	0	1	0	0	4998	0	0	2020-02-29_135602
8	5000	4586	409	0	0	0	5	0	3.4467273	2.638157611601074	6.6929297	0.0	5.0	5.0	3.4467273	2.6381576	6.6929297	0.0	5	5	5	0.8	2	0	2	0	1	4995	0	0	2020-02-29_135603
8	5000	4550	444	0	1	0	5	0	3.4467273	2.638157611601074	6.6929297	0.0	5.0	5.0	3.4467273	2.6381576	6.6929297	0.0	6	5	5	0.8	2	0	2	0	1	4995	0	0	2020-02-29_135603
8	5000	4510	483	0	2	0	5	0	3.4467273	2.638157611601074	6.6929297	0.0	5.0	5.0	3.4467273	2.6381576	6.6929297	0.0	7	5	5	0.8	2	0	2	0	1	4995	0	0	2020-02-29_135603
9	5000	4467	524	0	4	0	5	0	3.4467273	2.638157611601074	6.6929297	0.0	5.0	5.0	3.4467273	2.6381576	6.6929297	0.0	9	5	5	0.8	2	0	2	0	1	4995	0	0	2020-02-29_135603
9	5000	4427	562	0	5	0	6	0	3.223777	2.4220118330171103	6.6929297	0.0	6.0	6.0	3.223777	2.4220119	6.6929297	0.0	11	6	6	0.6666667	2	0	2	0	1	4994	0	0	2020-02-29_135604
9	5000	4380	605	0	8	0	7	0	3.9951565	3.0089258288556544	8.623433	0.0	7.0	7.0	3.9951565	3.008926	8.623433	0.0	15	7	7	1.0	3	0	2	0	1	4993	0	0	2020-02-29_135604
10	5000	4328	651	0	12	0	9	0	4.905115	3.2019082340240996	8.988065	0.0	9.0	9.0	4.905115	3.2019083	8.988065	0.0	21	9	9	1.1111112	3	2	2	0	1	4991	0	0	2020-02-29_135604
10	5000	4282	691	0	16	0	11	0	5.06142	3.262900205890624	9.173466	0.0	11.0	11.0	5.06142	3.2629	9.173466	0.0	27	11	11	1.0	4	2	2	1	1	4989	0	0	2020-02-29_135605
10	5000	4228	743	0	12	0	17	0	4.4952745	3.214943570224679	9.173466	0.0	17.0	17.0	4.4952745	3.2149436	9.173466	0.0	29	17	17	1.2352941	4	3	5	1	2	4983	0	0	2020-02-29_135605
11	5000	4178	790	0	9	0	23	0	4.414094	3.2002917156768205	9.173466	0.0	23.0	23.0	4.414094	3.2002916	9.173466	0.0	32	23	23	1.3913044	4	3	8	3	2	4977	0	0	2020-02-29_135605
11	5000	4134	830	0	9	0	27	0	4.7986484	3.2716643782102564	10.180842	0.0	27.0	27.0	4.7986484	3.2716644	10.180842	0.0	36	27	27	1.7407408	5	3	8	5	3	4973	0	0	2020-02-29_135606
11	5000	4085	874	0	12	0	29	0	4.9615383	3.218460810734593	10.180842	0.0	29.0	29.0	4.9615383	3.2184608	10.180842	0.0	41	29	29	1.7586207	5	3	9	5	3	4971	0	0	2020-02-29_135606
12	5000	4045	910	0	13	0	31	0	4.7418027	3.090963476640936	10.180842	0.0	31.0	31.0	4.7418027	3.0909634	10.180842	0.0	45	32	32	1.6129032	5	3	9	8	3	4969	0	1	2020-02-29_135606
12	5000	3993	958	0	13	0	35	0	5.1694207	3.2513307634564708	11.087148	0.0	35.0	35.0	5.1694207	3.2513309	11.087148	0.0	49	36	36	1.7142857	6	4	11	8	3	4965	0	1	2020-02-29_135607
12	5000	3935	1012	0	12	0	40	0	5.300532	3.187259141386308	11.087148	0.0	40.0	40.0	5.300532	3.1872592	11.087148	0.0	53	41	41	1.625	6	4	12	9	5	4960	0	1	2020-02-29_135607
13	5000	3880	1062	0	13	0	44	0	5.779052	3.4190725059352407	11.573852	0.0	44.0	44.0	5.779052	3.4190724	11.573852	0.0	58	45	45	2.0454545	6	8	12	9	5	4956	0	1	2020-02-29_135607
13	5000	3832	1098	0	21	0	48	0	6.048582	3.4496475592560256	11.573852	0.0	48.0	48.0	6.048582	3.4496477	11.573852	0.0	70	49	49	2.2083333	6	9	13	10	5	4952	0	1	2020-02-29_135608
13	5000	3783	1139	0	25	0	51	0	6.036264	3.4113101995013118	11.573852	0.0	51.0	51.0	6.036264	3.4113102	11.573852	0.0	78	53	53	2.1568627	6	9	14	10	7	4949	0	2	2020-02-29_135608
14	5000	3739	1171	0	31	0	56	0	6.1390023	3.5525098229526817	12.772447	0.0	56.0	56.0	6.1390023	3.5525098	12.772447	0.0	90	59	59	2.2142856	7	10	16	10	8	4944	0	3	2020-02-29_135609
14	5000	3684	1218	0	26	0	69	0	6.135729	3.6838496615853638	13.168446	0.0	69.0	69.0	6.135729	3.6838496	13.168446	0.0	98	72	72	2.1304348	8	13	19	14	9	4931	0	3	2020-02-29_135609
14	5000	3622	1270	0	29	0	76	0	6.066409	3.788947097751314	13.39254	0.0	76.0	76.0	6.066409	3.788947	13.39254	0.0	108	79	79	2.0657895	9	13	20	15	12	4924	0	3	2020-02-29_135609
15	5000	3566	1320	0	24	0	86	0	6.5044756	3.8868224163703347	13.929398	0.0	86.0	86.0	6.5044756	3.8868225	13.929398	0.0	114	90	90	2.2325583	11	14	22	19	14	4914	0	4	2020-02-29_135610
15	5000	3509	1370	0	23	0	94	0	6.7501163	3.9876579372972976	14.084235	0.0	94.0	94.0	6.7501163	3.987658	14.084235	0.0	121	98	98	2.2234042	13	17	24	19	15	4906	0	4	2020-02-29_135610
15	5000	3449	1421	0	22	0	104	0	6.841205	3.981165532005056	14.084235	0.0	104.0	104.0	6.841205	3.9811656	14.084235	0.0	130	108	108	2.2019231	13	18	27	21	17	4896	0	4	2020-02-29_135611
16	5000	3389	1462	0	34	0	111	0	6.828014	3.980235384014142	14.084235	0.0	111.0	111.0	6.828014	3.9802353	14.084235	0.0	149	115	115	2.1531532	13	20	27	24	18	4889	0	4	2020-02-29_135611
16	5000	3351	1487	0	41	0	117	0	6.867409	3.91179684301417	14.084235	0.0	117.0	117.0	6.867409	3.9117968	14.084235	0.0	162	121	121	2.068376	13	20	28	26	19	4883	0	4	2020-02-29_135612
16	5000	3288	1531	0	51	0	125	1	7.0135856	3.8264871635824838	14.084235	0.0	125.0	125.0	7.0135856	3.826487	14.084235	0.0	181	130	130	2.016	13	20	29	27	21	4875	0	4	2020-02-29_135612
17	5000	3245	1560	0	45	0	145	1	7.1580153	3.9168125017219064	15.97353	0.0	145.0	145.0	7.1580153	3.9168124	15.97353	0.0	195	150	150	2.0896552	15	22	33	32	27	4855	0	4	2020-02-29_135613
17	5000	3194	1598	0	46	0	156	1	7.3293686	3.9474668758227436	16.158278	0.0	156.0	156.0	7.3293686	3.9474669	16.158278	0.0	208	162	162	2.0769231	16	22	36	32	33	4844	0	5	2020-02-29_135613
17	5000	3142	1633	0	44	0	175	1	7.5913286	3.9132221713245463	16.158278	0.0	175.0	175.0	7.5913286	3.913222	16.158278	0.0	225	181	181	2.1485715	16	26	42	33	37	4825	0	5	2020-02-29_135614
18	5000	3085	1669	0	51	0	189	1	7.741007	3.850455537078383	16.158278	0.0	189.0	189.0	7.741007	3.8504555	16.158278	0.0	246	195	195	2.142857	16	26	47	36	41	4811	0	5	2020-02-29_135614
18	5000	3042	1699	0	51	0	202	1	7.761354	3.8546704487139336	16.158278	0.0	202.0	202.0	7.761354	3.8546705	16.158278	0.0	259	208	208	2.09901	16	26	49	37	45	4798	0	5	2020-02-29_135615
18	5000	2999	1717	0	59	0	218	1	7.9311485	3.892354802808925	16.158278	0.0	218.0	218.0	7.9311485	3.8923547	16.158278	0.0	284	225	225	2.0733945	16	30	50	42	47	4782	0	6	2020-02-29_135615
19	5000	2958	1738	0	58	0	239	1	8.140176	3.906247802733757	17.8963	0.0	239.0	239.0	8.140176	3.9062479	17.8963	0.0	304	246	246	2.0543933	17	32	51	46	56	4761	0	6	2020-02-29_135616
19	5000	2910	1765	0	66	0	252	1	8.251856	3.881922046018223	17.8963	0.0	252.0	252.0	8.251856	3.881922	17.8963	0.0	325	259	259	2.0555556	17	32	51	52	60	4748	0	6	2020-02-29_135616
19	5000	2860	1789	0	67	0	276	1	8.391947	3.835372976495956	17.8963	0.0	276.0	276.0	8.391947	3.835373	17.8963	0.0	351	284	284	2.0	17	33	55	58	67	4724	0	7	2020-02-29_135617
20	5000	2814	1812	0	70	0	296	1	8.532573	3.860258920119075	17.8963	0.0	296.0	296.0	8.532573	3.8602588	17.8963	0.0	374	304	304	2.054054	17	34	58	63	74	4704	0	7	2020-02-29_135617
20	5000	2773	1829	0	72	0	318	1	8.639547	3.9123469264886985	19.066095	0.0	318.0	318.0	8.639547	3.9123468	19.066095	0.0	398	326	326	2.028302	18	35	62	69	80	4682	0	7	2020-02-29_135618
20	5000	2735	1844	0	70	0	343	1	8.821922	3.9238339581215977	19.594164	0.0	343.0	343.0	8.821922	3.9238338	19.594164	0.0	421	351	351	2.0408163	19	37	64	77	85	4657	0	7	2020-02-29_135618
21	5000	2689	1856	0	81	0	365	2	8.942521	3.880424394501884	19.594164	0.0	365.0	365.0	8.942521	3.8804245	19.594164	0.0	455	374	374	2.0082192	19	38	70	81	89	4635	0	7	2020-02-29_135619
21	5000	2647	1859	0	96	0	388	3	9.09698	3.9224374071503925	19.594164	0.0	388.0	388.0	9.09698	3.9224374	19.594164	0.0	494	398	398	2.0025773	19	40	74	86	93	4612	0	7	2020-02-29_135619
21	5000	2615	1849	0	115	0	411	3	9.261345	3.989304429042196	19.65751	0.0	411.0	411.0	9.261345	3.9893045	19.65751	0.0	536	421	421	2.0	19	42	78	91	99	4589	0	7	2020-02-29_135620
22	5000	2578	1858	0	109	0	444	4	9.411811	4.004695044252551	19.65751	0.0	444.0	444.0	9.411811	4.004695	19.65751	0.0	564	455	455	1.9887388	19	45	82	95	112	4556	0	7	2020-02-29_135620
22	5000	2541	1871	0	94	0	482	4	9.489114	4.009941621198483	19.65751	0.0	482.0	482.0	9.489114	4.0099416	19.65751	0.0	588	494	494	1.9481328	19	46	89	105	122	4518	0	8	2020-02-29_135621
22	5000	2499	1881	0	84	0	524	4	9.625174	3.982467972889466	19.785416	0.0	524.0	524.0	9.625174	3.982468	19.785416	0.0	620	536	536	1.9198474	19	46	97	117	132	4476	0	8	2020-02-29_135621
23	5000	2459	1892	0	85	0	550	5	9.776801	3.995618208317479	20.046524	0.0	550.0	550.0	9.776801	3.995618	20.046524	0.0	649	564	564	1.9090909	19	47	100	124	139	4450	0	9	2020-02-29_135622
23	5000	2427	1887	0	98	0	573	5	9.885973	3.9942602461457652	22.26522	0.0	573.0	573.0	9.885973	3.9942603	22.26522	0.0	686	588	588	1.8726003	20	48	102	130	143	4427	0	10	2020-02-29_135622
23	5000	2395	1883	0	101	0	605	5	10.042377	4.024721048296585	22.26522	0.0	605.0	605.0	10.042377	4.024721	22.26522	0.0	722	621	621	1.8165289	20	51	106	137	152	4395	0	11	2020-02-29_135623
24	5000	2364	1883	0	104	0	632	6	10.196323	4.064585223931531	22.58143	0.0	632.0	632.0	10.196323	4.064585	22.58143	0.0	753	649	649	1.8196203	20	54	111	145	156	4368	0	11	2020-02-29_135623
24	5000	2334	1877	0	103	0	665	9	10.368582	4.059385308773116	22.58143	0.0	665.0	665.0	10.368582	4.0593853	22.58143	0.0	789	686	686	1.8240602	20	55	115	152	172	4335	0	12	2020-02-29_135624
24	5000	2291	1883	0	104	0	698	10	10.480234	4.038723900066307	22.58143	0.0	698.0	698.0	10.480234	4.038724	22.58143	0.0	826	722	722	1.7979943	20	59	117	160	178	4302	0	14	2020-02-29_135624
25	5000	2255	1887	0	105	0	727	12	10.593992	4.039292939509571	22.58143	0.0	727.0	727.0	10.593992	4.039293	22.58143	0.0	858	753	753	1.7991747	20	62	121	169	186	4273	0	14	2020-02-29_135625
25	5000	2222	1883	0	106	0	762	13	10.741684	4.045197953141791	22.58143	0.0	762.0	762.0	10.741684	4.045198	22.58143	0.0	895	789	789	1.7769029	20	62	129	176	196	4238	0	14	2020-02-29_135625
25	5000	2192	1871	0	111	0	795	16	10.819964	4.032814609389583	22.58143	0.0	795.0	795.0	10.819964	4.0328145	22.58143	0.0	937	826	826	1.745912	20	64	133	188	206	4205	0	15	2020-02-29_135626
26	5000	2170	1846	0	125	0	826	17	10.859504	4.029201016416093	22.58143	0.0	826.0	826.0	10.859504	4.029201	22.58143	0.0	984	859	859	1.7033899	20	64	138	192	213	4174	0	16	2020-02-29_135626
26	5000	2149	1831	0	125	0	858	21	10.973516	4.057003587216735	22.58143	0.0	858.0	858.0	10.973516	4.0570035	22.58143	0.0	1020	895	895	1.6829836	20	66	141	196	223	4142	0	16	2020-02-29_135627
26	5000	2124	1813	0	126	0	898	22	11.021821	4.03466652098372	22.58143	0.0	898.0	898.0	11.021821	4.0346665	22.58143	0.0	1063	937	937	1.6436526	20	68	146	202	234	4102	0	17	2020-02-29_135627
27	5000	2103	1790	0	123	0	937	30	11.138098	4.008818680424997	22.58143	0.0	937.0	937.0	11.138098	4.0088186	22.58143	0.0	1107	984	984	1.6211313	20	71	150	210	246	4063	0	17	2020-02-29_135627
27	5000	2087	1761	0	132	0	967	36	11.230825	4.022191478782703	22.58143	0.0	967.0	967.0	11.230825	4.0221915	22.58143	0.0	1152	1020	1020	1.6080662	20	72	154	219	254	4033	0	17	2020-02-29_135628
27	5000	2066	1737	0	134	0	1002	42	11.338673	4.052423745625737	22.58143	0.0	1002.0	1002.0	11.338673	4.052424	22.58143	0.0	1197	1063	1063	1.5978044	20	72	158	227	265	3998	0	19	2020-02-29_135628
28	5000	2046	1711	0	135	0	1044	45	11.422541	4.115561582269323	24.000816	0.0	1044.0	1044.0	11.422541	4.1155615	24.000816	0.0	1243	1108	1108	1.5900383	20	76	159	242	272	3956	0	19	2020-02-29_135629
28	5000	2034	1673	0	141	0	1078	53	11.522423	4.107145799908265	24.000816	0.0	1078.0	1078.0	11.522423	4.107146	24.000816	0.0	1293	1152	1152	1.5473099	20	77	163	251	283	3922	0	21	2020-02-29_135629
28	5000	2026	1637	0	140	0	1120	54	11.603678	4.152545855852881	24.000816	0.0	1120.0	1120.0	11.603678	4.152546	24.000816	0.0	1337	1197	1197	1.53125	20	77	167	261	291	3880	0	23	2020-02-29_135630
29	5000	2005	1611	0	141	0	1159	60	11.693495	4.177857870208966	24.000816	0.0	1159.0	1159.0	11.693495	4.177858	24.000816	0.0	1384	1243	1243	1.4987057	20	78	172	268	301	3841	0	24	2020-02-29_135630
29	5000	1978	1580	0	149	0	1198	69	11.797392	4.1573237129313805	24.000816	0.0	1198.0	1198.0	11.797392	4.157324	24.000816	0.0	1442	1293	1293	1.4624374	20	79	177	278	312	3802	0	26	2020-02-29_135631
29	5000	1968	1536	0	159	0	1232	78	11.903108	4.170930333999145	24.000816	0.0	1232.0	1232.0	11.903108	4.1709304	24.000816	0.0	1496	1337	1337	1.4496753	20	79	181	284	325	3768	0	27	2020-02-29_135631
30	5000	1949	1506	0	161	0	1270	84	11.969528	4.170815093883123	24.000816	0.0	1270.0	1270.0	11.969528	4.170815	24.000816	0.0	1545	1384	1384	1.4425197	20	79	187	292	337	3730	0	30	2020-02-29_135632
30	5000	1936	1467	0	155	0	1312	99	12.070348	4.1743248307922505	24.000816	0.0	1312.0	1312.0	12.070348	4.174325	24.000816	0.0	1597	1442	1442	1.4070122	20	80	191	303	350	3688	0	31	2020-02-29_135632
30	5000	1922	1434	0	148	0	1355	105	12.15869	4.188019677554068	24.48925	0.0	1355.0	1355.0	12.15869	4.1880198	24.48925	0.0	1644	1496	1496	1.3719558	20	80	199	314	360	3645	0	36	2020-02-29_135633
31	5000	1910	1411	0	134	0	1386	119	12.251292	4.186749291384218	24.48925	0.0	1386.0	1386.0	12.251292	4.1867495	24.48925	0.0	1679	1545	1545	1.3658009	20	80	204	323	371	3614	0	40	2020-02-29_135633
31	5000	1896	1384	0	123	0	1427	129	12.353548	4.211614154528059	24.48925	0.0	1427.0	1427.0	12.353548	4.211614	24.48925	0.0	1720	1597	1597	1.3398739	20	80	208	331	386	3573	0	41	2020-02-29_135634
31	5000	1882	1358	0	116	0	1458	141	12.455324	4.224866713729475	26.763542	0.0	1458.0	1458.0	12.455324	4.224867	26.763542	0.0	1760	1644	1644	1.3209877	20	81	212	340	394	3542	0	45	2020-02-29_135634
32	5000	1870	1325	0	126	0	1473	158	12.568495	4.235318800131239	26.763542	0.0	1473.0	1473.0	12.568495	4.2353187	26.763542	0.0	1805	1679	1679	1.3109301	20	81	218	346	403	3527	0	48	2020-02-29_135635
32	5000	1853	1297	0	130	0	1490	181	12.661202	4.228708903276207	26.763542	0.0	1490.0	1490.0	12.661202	4.2287087	26.763542	0.0	1850	1720	1720	1.2959732	20	81	221	356	416	3510	0	49	2020-02-29_135635
32	5000	1842	1263	0	135	0	1516	194	12.712168	4.236329925944753	26.763542	0.0	1516.0	1516.0	12.712168	4.23633	26.763542	0.0	1895	1760	1760	1.2763852	20	81	223	363	431	3484	0	50	2020-02-29_135636
33	5000	1827	1234	0	134	0	1551	203	12.778864	4.233366786394079	26.763542	0.0	1551.0	1551.0	12.778864	4.233367	26.763542	0.0	1939	1805	1805	1.263056	20	82	226	378	441	3449	0	51	2020-02-29_135636
33	5000	1822	1204	0	124	0	1579	217	12.888414	4.264747613234556	26.763542	0.0	1579.0	1579.0	12.888414	4.2647476	26.763542	0.0	1974	1850	1850	1.2286257	20	83	232	384	453	3421	0	54	2020-02-29_135637
33	5000	1807	1178	0	120	0	1605	234	12.971073	4.263614390287586	26.763542	0.0	1605.0	1605.0	12.971073	4.263614	26.763542	0.0	2015	1895	1895	1.2205608	20	84	233	393	468	3395	0	56	2020-02-29_135637
34	5000	1795	1156	0	110	0	1640	240	13.03421	4.240346154172103	26.763542	0.0	1640.0	1640.0	13.03421	4.240346	26.763542	0.0	2049	1939	1939	1.2024391	20	84	234	397	479	3360	0	59	2020-02-29_135637
34	5000	1784	1118	0	124	0	1654	259	13.125314	4.265347090949858	26.763542	0.0	1654.0	1654.0	13.125314	4.265347	26.763542	0.0	2098	1974	1974	1.1783555	20	84	237	401	491	3346	0	61	2020-02-29_135638
34	5000	1777	1091	0	116	0	1676	276	13.219613	4.291642099452148	26.763542	0.0	1676.0	1676.0	13.219613	4.291642	26.763542	0.0	2132	2016	2016	1.1724343	20	84	243	411	499	3324	0	64	2020-02-29_135638
35	5000	1771	1050	0	130	0	1682	300	13.251776	4.303813644855971	26.763542	0.0	1682.0	1682.0	13.251776	4.3038135	26.763542	0.0	2179	2049	2049	1.1551725	20	85	244	418	510	3318	0	67	2020-02-29_135639
35	5000	1765	1026	0	111	0	1703	321	13.350083	4.325976117185008	29.420946	0.0	1703.0	1703.0	13.350083	4.325976	29.420946	0.0	2209	2098	2098	1.1503229	20	85	249	424	524	3297	0	74	2020-02-29_135639
35	5000	1759	983	0	126	0	1706	347	13.426783	4.348950901900774	30.33121	0.0	1706.0	1706.0	13.426783	4.348951	30.33121	0.0	2258	2132	2132	1.126612	20	85	251	430	532	3294	0	79	2020-02-29_135640
36	5000	1753	944	0	124	0	1723	374	13.529201	4.3522100600288365	30.33121	0.0	1723.0	1723.0	13.529201	4.35221	30.33121	0.0	2303	2179	2179	1.1038885	20	85	254	438	546	3277	0	82	2020-02-29_135640
36	5000	1746	906	0	139	0	1724	397	13.582015	4.359868941130902	30.33121	0.0	1724.0	1724.0	13.582015	4.359869	30.33121	0.0	2348	2209	2209	1.087587	20	85	257	440	556	3276	0	88	2020-02-29_135641
36	5000	1737	873	0	132	0	1742	423	13.673969	4.386206959654312	30.33121	0.0	1742.0	1742.0	13.673969	4.386207	30.33121	0.0	2390	2258	2258	1.0625718	20	85	260	449	566	3258	0	93	2020-02-29_135641
37	5000	1726	839	0	132	0	1751	456	13.794259	4.373466658963508	30.33121	0.0	1751.0	1751.0	13.794259	4.3734665	30.33121	0.0	2435	2303	2303	1.0485437	20	86	261	458	578	3249	0	96	2020-02-29_135642
37	5000	1716	818	0	118	0	1770	481	13.861778	4.400401894681529	30.33121	0.0	1770.0	1770.0	13.861778	4.400402	30.33121	0.0	2466	2348	2348	1.0367231	20	86	263	470	592	3230	0	97	2020-02-29_135642
37	5000	1712	794	0	104	0	1780	509	13.9473095	4.390119964767901	30.33121	0.0	1780.0	1780.0	13.9473095	4.39012	30.33121	0.0	2494	2390	2390	1.0241573	20	87	264	474	604	3220	0	101	2020-02-29_135643
38	5000	1706	770	0	89	0	1794	539	14.021928	4.385529843619508	30.33121	0.0	1794.0	1794.0	14.021928	4.38553	30.33121	0.0	2524	2435	2435	0.99498326	20	88	265	479	615	3206	0	102	2020-02-29_135643
38	5000	1703	746	0	85	0	1804	557	14.087237	4.398929006105559	30.33121	0.0	1804.0	1804.0	14.087237	4.398929	30.33121	0.0	2551	2466	2466	0.98170733	20	88	265	487	622	3196	0	105	2020-02-29_135644
38	5000	1694	726	0	86	0	1808	579	14.154184	4.399580215889898	30.33121	0.0	1808.0	1808.0	14.154184	4.39958	30.33121	0.0	2580	2494	2494	0.9784292	20	88	267	488	632	3192	0	107	2020-02-29_135644
39	5000	1687	707	0	82	0	1795	616	14.243222	4.366906226966316	30.33121	0.0	1795.0	1808.0	14.154184	4.39958	30.33121	0.0	2606	2524	2524	0.9643454	20	88	268	490	642	3205	0	113	2020-02-29_135645
39	5000	1680	691	0	78	0	1789	648	14.297666	4.367833616881571	30.33121	0.0	1789.0	1808.0	14.154184	4.39958	30.33121	0.0	2629	2551	2551	0.94969255	20	88	269	494	643	3211	0	114	2020-02-29_135645
39	5000	1675	660	0	85	0	1780	684	14.335033	4.3961099594845106	30.33121	0.0	1780.0	1808.0	14.154184	4.39958	30.33121	0.0	2665	2580	2580	0.9376404	20	88	270	495	650	3220	0	116	2020-02-29_135646
40	5000	1669	632	0	93	0	1765	721	14.388541	4.402488022397508	30.33121	0.0	1765.0	1808.0	14.154184	4.39958	30.33121	0.0	2699	2606	2606	0.9223796	20	88	271	501	652	3235	0	120	2020-02-29_135646
40	5000	1667	608	0	96	0	1749	758	14.478102	4.420455650905356	30.33121	0.0	1749.0	1808.0	14.154184	4.39958	30.33121	0.0	2725	2629	2629	0.89708406	20	88	273	502	657	3251	0	122	2020-02-29_135647
40	5000	1663	576	0	96	0	1738	799	14.573156	4.424436871747644	30.33121	0.0	1738.0	1808.0	14.154184	4.39958	30.33121	0.0	2761	2665	2665	0.87744534	20	89	275	504	662	3262	0	128	2020-02-29_135647
41	5000	1654	566	0	81	0	1735	830	14.645297	4.467272320769693	30.33121	0.0	1735.0	1808.0	14.154184	4.39958	30.33121	0.0	2780	2699	2699	0.85821325	20	89	276	507	673	3265	0	134	2020-02-29_135648
41	5000	1651	549	0	75	0	1728	861	14.647875	4.464683763469489	30.33121	0.0	1728.0	1808.0	14.154184	4.39958	30.33121	0.0	2800	2725	2725	0.8449074	20	89	277	513	676	3272	0	136	2020-02-29_135648
41	5000	1643	542	0	54	0	1725	899	14.696961	4.478668516388269	30.33121	0.0	1725.0	1808.0	14.154184	4.39958	30.33121	0.0	2815	2761	2761	0.83594203	20	90	282	517	681	3275	0	137	2020-02-29_135649
42	5000	1639	527	0	54	0	1702	937	14.744534	4.495684355682429	30.33121	0.0	1702.0	1808.0	14.154184	4.39958	30.33121	0.0	2834	2780	2780	0.8325499	20	90	282	520	686	3298	0	141	2020-02-29_135649
42	5000	1632	507	0	61	0	1680	976	14.780226	4.489202685346482	30.33121	0.0	1680.0	1808.0	14.154184	4.39958	30.33121	0.0	2861	2800	2800	0.81726193	20	90	284	521	691	3320	0	144	2020-02-29_135650
42	5000	1627	492	0	66	0	1643	1024	14.817371	4.512265549589768	30.33121	0.0	1643.0	1808.0	14.154184	4.39958	30.33121	0.0	2881	2815	2815	0.8101035	20	90	285	523	692	3357	0	148	2020-02-29_135650
43	5000	1618	472	0	76	0	1630	1054	14.885252	4.522585246651789	30.33121	0.0	1630.0	1808.0	14.154184	4.39958	30.33121	0.0	2910	2834	2834	0.79202455	20	90	285	525	696	3370	0	150	2020-02-29_135651
43	5000	1611	456	0	72	0	1608	1098	14.984549	4.517307905072281	30.33121	0.0	1608.0	1808.0	14.154184	4.39958	30.33121	0.0	2933	2861	2861	0.7879353	20	90	285	527	702	3392	0	155	2020-02-29_135651
43	5000	1606	443	0	70	0	1574	1151	15.002006	4.577385435811421	30.33121	0.0	1574.0	1808.0	14.154184	4.39958	30.33121	0.0	2951	2881	2881	0.7700127	20	90	285	528	705	3426	0	156	2020-02-29_135652
44	5000	1598	434	0	58	0	1561	1190	15.104673	4.59290061935191	30.33121	0.0	1561.0	1808.0	14.154184	4.39958	30.33121	0.0	2968	2910	2910	0.76361305	20	90	285	535	712	3439	0	159	2020-02-29_135652
44	5000	1596	420	0	51	0	1535	1234	15.146807	4.5956414928267435	30.33121	0.0	1535.0	1808.0	14.154184	4.39958	30.33121	0.0	2984	2933	2933	0.752443	20	90	286	540	715	3465	0	164	2020-02-29_135653
44	5000	1592	402	0	55	0	1515	1267	15.240784	4.5789460887780224	30.33121	0.0	1515.0	1808.0	14.154184	4.39958	30.33121	0.0	3006	2951	2951	0.7419142	20	90	287	541	718	3485	0	169	2020-02-29_135653
45	5000	1590	383	0	59	0	1492	1300	15.313372	4.622335336495254	30.33121	0.0	1492.0	1808.0	14.154184	4.39958	30.33121	0.0	3027	2968	2968	0.7252011	20	91	288	544	722	3508	0	176	2020-02-29_135654
45	5000	1588	369	0	59	0	1471	1337	15.358478	4.630461277898582	30.33121	0.0	1471.0	1808.0	14.154184	4.39958	30.33121	0.0	3043	2984	2984	0.71991843	20	91	289	546	725	3529	0	176	2020-02-29_135654
45	5000	1583	352	0	59	0	1448	1380	15.42097	4.636355712870254	30.33121	0.0	1448.0	1808.0	14.154184	4.39958	30.33121	0.0	3065	3006	3006	0.7044199	20	91	290	547	728	3552	0	178	2020-02-29_135655
46	5000	1579	345	0	49	0	1421	1427	15.491357	4.635908510781562	30.33121	0.0	1421.0	1808.0	14.154184	4.39958	30.33121	0.0	3076	3027	3027	0.6924701	20	91	290	548	731	3579	0	179	2020-02-29_135655
46	5000	1576	335	0	46	0	1382	1477	15.532543	4.6725822602323115	30.33121	0.0	1382.0	1808.0	14.154184	4.39958	30.33121	0.0	3089	3043	3043	0.69247466	20	91	290	549	736	3618	0	184	2020-02-29_135656
46	5000	1575	319	0	41	0	1351	1527	15.576604	4.669896960541026	30.33121	0.0	1351.0	1808.0	14.154184	4.39958	30.33121	0.0	3106	3065	3065	0.6780163	20	91	290	552	737	3649	0	187	2020-02-29_135656
47	5000	1569	319	0	36	0	1322	1565	15.670212	4.648791798144451	30.33121	0.0	1322.0	1808.0	14.154184	4.39958	30.33121	0.0	3112	3076	3076	0.67624813	20	91	290	555	739	3678	0	189	2020-02-29_135657
47	5000	1565	311	0	35	0	1295	1601	15.694047	4.697136497705403	30.33121	0.0	1295.0	1808.0	14.154184	4.39958	30.33121	0.0	3124	3089	3089	0.6594595	20	91	290	556	740	3705	0	193	2020-02-29_135657
47	5000	1565	298	0	31	0	1253	1658	15.7972555	4.71340032825761	30.33121	0.0	1253.0	1808.0	14.154184	4.39958	30.33121	0.0	3137	3106	3106	0.6552275	20	91	290	558	742	3747	0	195	2020-02-29_135658
48	5000	1561	292	0	35	0	1216	1697	15.833217	4.737831389982892	30.33121	0.0	1216.0	1808.0	14.154184	4.39958	30.33121	0.0	3147	3112	3112	0.640625	20	91	290	558	743	3784	0	199	2020-02-29_135658
48	5000	1557	278	0	41	0	1192	1729	15.893139	4.729110963916284	30.33121	0.0	1192.0	1808.0	14.154184	4.39958	30.33121	0.0	3165	3124	3124	0.63422817	20	91	292	559	745	3808	0	203	2020-02-29_135659
48	5000	1554	270	0	39	0	1163	1768	15.947482	4.75664256577422	30.33121	0.0	1163.0	1808.0	14.154184	4.39958	30.33121	0.0	3176	3137	3137	0.6405847	20	91	292	562	747	3837	0	206	2020-02-29_135659
49	5000	1550	267	0	36	0	1136	1804	16.023987	4.776689935393714	30.33121	0.0	1136.0	1808.0	14.154184	4.39958	30.33121	0.0	3183	3147	3147	0.6373239	20	91	292	562	748	3864	0	207	2020-02-29_135700
49	5000	1548	260	0	27	0	1118	1839	16.06051	4.753853088432726	30.33121	0.0	1118.0	1808.0	14.154184	4.39958	30.33121	0.0	3192	3165	3165	0.6305903	20	91	292	562	752	3882	0	208	2020-02-29_135700
49	5000	1546	252	0	26	0	1095	1871	16.091623	4.741098193980055	30.33121	0.0	1095.0	1808.0	14.154184	4.39958	30.33121	0.0	3202	3176	3176	0.6100457	20	91	293	563	753	3905	0	210	2020-02-29_135701
50	5000	1543	249	0	25	0	1056	1913	16.135313	4.744569384507848	30.33121	0.0	1056.0	1808.0	14.154184	4.39958	30.33121	0.0	3208	3183	3183	0.6032197	20	91	293	563	755	3944	0	214	2020-02-29_135701
50	5000	1540	246	0	22	0	1021	1956	16.112345	4.7425162941386825	30.33121	0.0	1021.0	1808.0	14.154184	4.39958	30.33121	0.0	3214	3192	3192	0.5984329	20	91	293	563	757	3979	0	215	2020-02-29_135701
50	5000	1537	242	0	19	0	988	1998	16.184795	4.759314188878679	29.312902	2.350727	988.0	1808.0	14.154184	4.39958	30.33121	0.0	3221	3202	3202	0.58906883	20	91	293	563	759	4012	0	216	2020-02-29_135702
51	5000	1535	236	0	21	0	955	2036	16.243824	4.733949547715153	29.312902	2.350727	955.0	1808.0	14.154184	4.39958	30.33121	0.0	3229	3208	3208	0.58638746	20	91	293	563	760	4045	0	217	2020-02-29_135702
51	5000	1533	232	0	21	0	934	2063	16.298853	4.759172517673479	29.312902	2.350727	934.0	1808.0	14.154184	4.39958	30.33121	0.0	3235	3214	3214	0.58458245	20	91	293	564	761	4066	0	217	2020-02-29_135703
51	5000	1528	229	0	22	0	897	2106	16.37608	4.799662125139949	29.312902	2.350727	897.0	1808.0	14.154184	4.39958	30.33121	0.0	3243	3221	3221	0.5863991	20	91	293	565	763	4103	0	218	2020-02-29_135703
52	5000	1526	222	0	23	0	869	2140	16.40891	4.827969150435171	29.312902	2.350727	869.0	1808.0	14.154184	4.39958	30.33121	0.0	3252	3229	3229	0.579977	20	91	293	565	763	4131	0	220	2020-02-29_135704
52	5000	1524	219	0	22	0	837	2176	16.472233	4.841841389342569	29.312902	2.350727	837.0	1808.0	14.154184	4.39958	30.33121	0.0	3257	3235	3235	0.58064514	20	91	293	567	764	4163	0	222	2020-02-29_135704
52	5000	1522	214	0	21	0	804	2215	16.516968	4.856782374909488	29.312902	2.350727	804.0	1808.0	14.154184	4.39958	30.33121	0.0	3264	3243	3243	0.5708955	20	91	293	567	768	4196	0	224	2020-02-29_135705
53	5000	1519	209	0	20	0	783	2243	16.527237	4.829039650607929	29.312902	2.350727	783.0	1808.0	14.154184	4.39958	30.33121	0.0	3272	3252	3252	0.56194127	20	91	293	567	768	4217	0	226	2020-02-29_135705
53	5000	1517	201	0	25	0	760	2271	16.555866	4.8590959180560676	29.312902	2.350727	760.0	1808.0	14.154184	4.39958	30.33121	0.0	3282	3257	3257	0.5631579	20	91	293	567	768	4240	0	226	2020-02-29_135705
53	5000	1513	200	0	23	0	735	2301	16.64178	4.858304509927475	29.312902	2.350727	735.0	1808.0	14.154184	4.39958	30.33121	0.0	3287	3264	3264	0.5632653	20	91	293	568	770	4265	0	228	2020-02-29_135706
54	5000	1508	195	0	25	0	713	2330	16.643877	4.873841172427334	29.312902	2.350727	713.0	1808.0	14.154184	4.39958	30.33121	0.0	3297	3272	3272	0.54698455	20	91	293	568	772	4287	0	229	2020-02-29_135706
54	5000	1506	185	0	27	0	697	2354	16.614075	4.89724098692903	29.312902	2.350727	697.0	1808.0	14.154184	4.39958	30.33121	0.0	3309	3282	3282	0.5408895	20	91	293	569	773	4303	0	231	2020-02-29_135707
54	5000	1503	175	0	35	0	664	2390	16.59182	4.900204767113672	29.312902	2.350727	664.0	1808.0	14.154184	4.39958	30.33121	0.0	3322	3287	3287	0.52710843	20	91	293	570	773	4336	0	233	2020-02-29_135707
55	5000	1500	167	0	36	0	652	2411	16.641195	4.89865204312366	29.312902	2.350727	652.0	1808.0	14.154184	4.39958	30.33121	0.0	3333	3297	3297	0.52300614	20	91	293	570	773	4348	0	234	2020-02-29_135707
55	5000	1497	162	0	32	0	638	2436	16.609295	4.917132123908672	29.312902	2.350727	638.0	1808.0	14.154184	4.39958	30.33121	0.0	3341	3309	3309	0.5141066	20	91	293	571	773	4362	0	235	2020-02-29_135708
55	5000	1494	156	0	28	0	624	2463	16.609135	4.941338893747949	29.312902	2.350727	624.0	1808.0	14.154184	4.39958	30.33121	0.0	3350	3322	3322	0.525641	20	91	293	571	773	4376	0	235	2020-02-29_135708
56	5000	1491	156	0	20	0	618	2479	16.537327	4.9657629859338535	29.312902	2.350727	618.0	1808.0	14.154184	4.39958	30.33121	0.0	3353	3333	3333	0.5210356	20	91	293	571	774	4382	0	236	2020-02-29_135708
56	5000	1490	147	0	22	0	606	2498	16.551317	4.928356154105938	29.312902	2.350727	606.0	1808.0	14.154184	4.39958	30.33121	0.0	3363	3341	3341	0.53630364	20	91	293	571	774	4394	0	237	2020-02-29_135709
56	5000	1490	147	0	13	0	597	2515	16.457632	4.9405457965020405	29.312902	2.350727	597.0	1808.0	14.154184	4.39958	30.33121	0.0	3363	3350	3350	0.5276382	20	91	293	571	775	4403	0	238	2020-02-29_135709
57	5000	1488	147	0	12	0	574	2540	16.439745	4.951112356336046	29.312902	2.350727	574.0	1808.0	14.154184	4.39958	30.33121	0.0	3365	3353	3353	0.5348432	20	91	293	571	775	4426	0	239	2020-02-29_135709
57	5000	1484	147	0	6	0	559	2565	16.474766	4.950563941967204	29.312902	2.350727	559.0	1808.0	14.154184	4.39958	30.33121	0.0	3369	3363	3363	0.54561716	20	91	293	571	778	4441	0	239	2020-02-29_135710
57	5000	1482	142	0	13	0	526	2596	16.569702	4.894954045112146	29.312902	2.350727	526.0	1808.0	14.154184	4.39958	30.33121	0.0	3376	3363	3363	0.53992397	20	91	293	571	778	4474	0	241	2020-02-29_135710
58	5000	1481	140	0	14	0	506	2616	16.59894	4.909347042633039	29.312902	2.350727	506.0	1808.0	14.154184	4.39958	30.33121	0.0	3379	3365	3365	0.5395257	20	91	293	571	778	4494	0	243	2020-02-29_135710
58	5000	1481	137	0	13	0	493	2633	16.650965	4.927162454734639	29.312902	2.350727	493.0	1808.0	14.154184	4.39958	30.33121	0.0	3382	3369	3369	0.5294118	20	91	293	571	778	4507	0	243	2020-02-29_135711
58	5000	1481	132	0	11	0	482	2650	16.696934	4.933366034803176	29.312902	2.350727	482.0	1808.0	14.154184	4.39958	30.33121	0.0	3387	3376	3376	0.533195	20	91	293	571	779	4518	0	244	2020-02-29_135711
59	5000	1481	131	0	9	0	456	2678	16.79189	4.862447570675028	29.312902	4.2534485	456.0	1808.0	14.154184	4.39958	30.33121	0.0	3388	3379	3379	0.5350877	20	91	293	571	779	4544	0	245	2020-02-29_135711
59	5000	1478	126	0	14	0	439	2696	16.696886	4.84897553153698	29.312902	4.2534485	439.0	1808.0	14.154184	4.39958	30.33121	0.0	3396	3382	3382	0.53986335	20	91	293	571	779	4561	0	247	2020-02-29_135712
59	5000	1477	121	0	15	0	428	2712	16.7243	4.888958046645558	29.312902	4.2534485	428.0	1808.0	14.154184	4.39958	30.33121	0.0	3402	3387	3387	0.54672897	20	91	293	571	779	4572	0	247	2020-02-29_135712
60	5000	1477	118	0	17	0	408	2732	16.579803	4.865772023120426	29.312902	4.2534485	408.0	1808.0	14.154184	4.39958	30.33121	0.0	3405	3388	3388	0.5588235	20	91	293	571	780	4592	0	248	2020-02-29_135712
60	5000	1476	115	0	13	0	394	2752	16.423246	4.88681730297554	29.312902	4.2534485	394.0	1808.0	14.154184	4.39958	30.33121	0.0	3409	3396	3396	0.5609137	20	91	293	571	781	4606	0	250	2020-02-29_135713
60	5000	1470	115	0	13	0	377	2773	16.445335	4.877946403406043	29.312902	4.2534485	377.0	1808.0	14.154184	4.39958	30.33121	0.0	3415	3402	3402	0.58090186	20	91	293	571	783	4623	0	252	2020-02-29_135713
61	5000	1470	113	0	12	0	365	2787	16.304783	4.960117350389875	29.312902	4.2534485	365.0	1808.0	14.154184	4.39958	30.33121	0.0	3417	3405	3405	0.58356166	20	91	293	571	783	4635	0	253	2020-02-29_135713
61	5000	1468	107	0	16	0	354	2801	16.14796	4.956269334175719	29.312902	4.2534485	354.0	1808.0	14.154184	4.39958	30.33121	0.0	3425	3409	3409	0.5960452	20	91	293	571	783	4646	0	254	2020-02-29_135714
61	5000	1466	108	0	11	0	346	2814	16.215784	4.9887259217180375	29.312902	4.2534485	346.0	1808.0	14.154184	4.39958	30.33121	0.0	3426	3415	3415	0.60115606	20	91	293	571	783	4654	0	255	2020-02-29_135714
62	5000	1463	110	0	10	0	329	2830	16.264816	4.993497816839149	29.312902	4.2534485	329.0	1808.0	14.154184	4.39958	30.33121	0.0	3427	3417	3417	0.6018237	20	91	293	571	783	4671	0	258	2020-02-29_135714
62	5000	1462	107	0	6	0	318	2849	16.231646	4.993859334997258	29.312902	4.2534485	318.0	1808.0	14.154184	4.39958	30.33121	0.0	3431	3425	3425	0.5786164	20	91	293	571	783	4682	0	258	2020-02-29_135714
62	5000	1460	108	0	6	0	305	2862	16.190992	5.007091833382896	29.312902	4.2534485	305.0	1808.0	14.154184	4.39958	30.33121	0.0	3432	3426	3426	0.58360654	20	91	293	571	783	4695	0	259	2020-02-29_135715
63	5000	1458	106	0	9	0	292	2876	16.184195	5.012490311991398	29.312902	4.2534485	292.0	1808.0	14.154184	4.39958	30.33121	0.0	3436	3427	3427	0.5856164	20	91	293	571	783	4708	0	259	2020-02-29_135715
63	5000	1456	105	0	8	0	282	2889	16.256157	5.045837484663062	29.312902	4.2534485	282.0	1808.0	14.154184	4.39958	30.33121	0.0	3439	3431	3431	0.6099291	20	91	293	571	784	4718	0	260	2020-02-29_135715
63	5000	1455	103	0	10	0	274	2897	16.203705	4.988241866157174	29.312902	4.2534485	274.0	1808.0	14.154184	4.39958	30.33121	0.0	3442	3432	3432	0.620438	20	91	293	571	785	4726	0	261	2020-02-29_135716
64	5000	1453	101	0	10	0	271	2904	16.269289	5.004643763346003	29.312902	4.2534485	271.0	1808.0	14.154184	4.39958	30.33121	0.0	3446	3436	3436	0.61623615	20	91	293	571	786	4729	0	261	2020-02-29_135716
64	5000	1452	100	0	9	0	262	2916	16.309042	5.0140827220153525	29.312902	4.2534485	262.0	1808.0	14.154184	4.39958	30.33121	0.0	3448	3439	3439	0.6145038	20	91	293	571	786	4738	0	261	2020-02-29_135716
64	5000	1452	97	0	9	0	255	2926	16.20932	5.055783372620336	29.312902	4.2534485	255.0	1808.0	14.154184	4.39958	30.33121	0.0	3451	3442	3442	0.6117647	20	91	293	571	786	4745	0	261	2020-02-29_135716
65	5000	1451	95	0	8	0	251	2934	16.205034	5.0572408980686925	29.312902	4.3014374	251.0	1808.0	14.154184	4.39958	30.33121	0.0	3454	3446	3446	0.6055777	20	91	293	571	787	4749	0	261	2020-02-29_135717
65	5000	1450	88	0	14	0	244	2943	16.21797	5.093418227548437	29.312902	4.3014374	244.0	1808.0	14.154184	4.39958	30.33121	0.0	3462	3448	3448	0.60655737	20	91	293	571	787	4756	0	261	2020-02-29_135717
65	5000	1447	88	0	14	0	239	2951	16.075197	5.086804669075962	29.312902	4.3014374	239.0	1808.0	14.154184	4.39958	30.33121	0.0	3465	3451	3451	0.6150628	20	91	293	571	787	4761	0	261	2020-02-29_135717
66	5000	1445	80	0	21	0	231	2960	16.023556	5.124982322104134	29.312902	4.3014374	231.0	1808.0	14.154184	4.39958	30.33121	0.0	3475	3454	3454	0.6147186	20	91	293	571	787	4769	0	263	2020-02-29_135717
66	5000	1442	79	0	17	0	233	2966	15.973942	5.128353603365542	29.312902	4.3014374	233.0	1808.0	14.154184	4.39958	30.33121	0.0	3479	3462	3462	0.6180258	20	91	293	571	789	4767	0	263	2020-02-29_135718
66	5000	1441	75	0	19	0	231	2970	15.951241	5.086962899764368	29.312902	4.3014374	231.0	1808.0	14.154184	4.39958	30.33121	0.0	3484	3465	3465	0.6017316	20	91	293	571	789	4769	0	264	2020-02-29_135718
67	5000	1439	75	0	11	0	231	2979	15.856267	5.137301498253724	29.312902	4.3014374	231.0	1808.0	14.154184	4.39958	30.33121	0.0	3486	3475	3475	0.6017316	20	91	293	571	789	4769	0	265	2020-02-29_135718
67	5000	1437	75	0	9	0	227	2985	15.769825	5.049729995307937	27.91478	4.3014374	227.0	1808.0	14.154184	4.39958	30.33121	0.0	3488	3479	3479	0.62114537	20	91	293	571	790	4773	0	267	2020-02-29_135719
67	5000	1437	70	0	9	0	221	2995	15.8363285	5.121109579077844	31.292316	4.3014374	221.0	1808.0	14.154184	4.39958	30.33121	0.0	3493	3484	3484	0.6244344	20	91	293	572	790	4779	0	268	2020-02-29_135719
68	5000	1436	68	0	10	0	215	3003	15.7611	5.132048435330489	31.292316	4.3014374	215.0	1808.0	14.154184	4.39958	30.33121	0.0	3496	3486	3486	0.63255817	20	91	293	572	790	4785	0	268	2020-02-29_135719
68	5000	1433	70	0	9	0	213	3007	15.760605	5.119418011907179	31.292316	4.3014374	213.0	1808.0	14.154184	4.39958	30.33121	0.0	3497	3488	3488	0.63849765	20	91	293	572	790	4787	0	268	2020-02-29_135719
68	5000	1433	67	0	7	0	212	3013	15.640736	5.1903673083916235	31.292316	4.3014374	212.0	1808.0	14.154184	4.39958	30.33121	0.0	3500	3493	3493	0.6509434	20	91	293	572	790	4788	0	268	2020-02-29_135720
69	5000	1429	69	0	6	0	203	3024	15.508881	5.28434491185624	31.292316	4.3014374	203.0	1808.0	14.154184	4.39958	30.33121	0.0	3502	3496	3496	0.6453202	20	91	293	572	790	4797	0	269	2020-02-29_135720
69	5000	1428	67	0	8	0	196	3032	15.518547	5.288486376083843	31.292316	4.3014374	196.0	1808.0	14.154184	4.39958	30.33121	0.0	3505	3497	3497	0.63265306	20	91	293	572	790	4804	0	269	2020-02-29_135720
69	5000	1427	66	0	7	0	191	3040	15.599977	5.343109092425455	31.292316	4.3014374	191.0	1808.0	14.154184	4.39958	30.33121	0.0	3507	3500	3500	0.65968585	20	91	293	572	790	4809	0	269	2020-02-29_135720
70	5000	1427	62	0	9	0	186	3046	15.514642	5.320456078562357	31.292316	4.3014374	186.0	1808.0	14.154184	4.39958	30.33121	0.0	3511	3502	3502	0.66129035	20	91	293	572	790	4814	0	270	2020-02-29_135720
70	5000	1427	60	0	8	0	179	3056	15.483731	5.330724356207629	31.292316	4.3014374	179.0	1808.0	14.154184	4.39958	30.33121	0.0	3513	3505	3505	0.68715084	20	91	293	572	790	4821	0	270	2020-02-29_135721
70	5000	1427	57	0	9	0	176	3060	15.460074	5.376353958284892	31.292316	4.3014374	176.0	1808.0	14.154184	4.39958	30.33121	0.0	3516	3507	3507	0.6818182	20	91	293	572	790	4824	0	271	2020-02-29_135721
71	5000	1425	59	0	5	0	174	3066	15.521058	5.461836101071754	31.292316	4.3014374	174.0	1808.0	14.154184	4.39958	30.33121	0.0	3516	3511	3511	0.6551724	20	91	293	572	790	4826	0	271	2020-02-29_135721
71	5000	1425	58	0	4	0	171	3071	15.48319	5.500400008480828	31.292316	4.3014374	171.0	1808.0	14.154184	4.39958	30.33121	0.0	3517	3513	3513	0.68421054	20	91	293	572	790	4829	0	271	2020-02-29_135721
71	5000	1425	54	0	5	0	169	3076	15.257835	5.412192898466835	31.292316	4.3014374	169.0	1808.0	14.154184	4.39958	30.33121	0.0	3521	3516	3516	0.6804734	20	91	293	572	790	4831	0	271	2020-02-29_135722
72	5000	1423	55	0	6	0	160	3084	15.207703	5.395964789047337	31.292316	4.3014374	160.0	1808.0	14.154184	4.39958	30.33121	0.0	3522	3516	3516	0.6875	20	91	293	572	790	4840	0	272	2020-02-29_135722
72	5000	1420	56	0	7	0	156	3089	15.318065	5.404600387890228	31.292316	4.3014374	156.0	1808.0	14.154184	4.39958	30.33121	0.0	3524	3517	3517	0.67948717	20	91	293	572	790	4844	0	272	2020-02-29_135722
72	5000	1420	56	0	3	0	157	3092	15.373249	5.375210780069539	31.292316	4.3014374	157.0	1808.0	14.154184	4.39958	30.33121	0.0	3524	3521	3521	0.6751592	20	91	293	572	790	4843	0	272	2020-02-29_135722
73	5000	1420	53	0	5	0	152	3098	15.320695	5.389358681370164	31.292316	4.3014374	152.0	1808.0	14.154184	4.39958	30.33121	0.0	3527	3522	3522	0.68421054	20	91	293	572	790	4848	0	272	2020-02-29_135723
73	5000	1420	49	0	7	0	150	3102	15.33497	5.435311765037429	31.292316	4.3014374	150.0	1808.0	14.154184	4.39958	30.33121	0.0	3531	3524	3524	0.6933333	20	91	293	572	790	4850	0	272	2020-02-29_135723
73	5000	1419	50	0	7	0	144	3107	15.333614	5.487966725306939	31.292316	4.3014374	144.0	1808.0	14.154184	4.39958	30.33121	0.0	3531	3524	3524	0.6458333	20	91	293	572	790	4856	0	273	2020-02-29_135723
74	5000	1419	47	0	7	0	144	3110	15.328297	5.4715002501309105	31.292316	4.3014374	144.0	1808.0	14.154184	4.39958	30.33121	0.0	3534	3527	3527	0.6388889	20	91	293	572	790	4856	0	273	2020-02-29_135723
74	5000	1419	45	0	5	0	141	3117	15.089191	5.486293533232439	31.292316	4.3014374	141.0	1808.0	14.154184	4.39958	30.33121	0.0	3536	3531	3531	0.6241135	20	91	293	572	790	4859	0	273	2020-02-29_135723
74	5000	1417	45	0	7	0	138	3120	15.031817	5.482962488931444	31.292316	4.3014374	138.0	1808.0	14.154184	4.39958	30.33121	0.0	3538	3531	3531	0.6231884	20	91	293	572	790	4862	0	273	2020-02-29_135724
75	5000	1417	45	0	4	0	138	3123	14.866317	5.4506459544535435	31.292316	4.3014374	138.0	1808.0	14.154184	4.39958	30.33121	0.0	3538	3534	3534	0.6086956	20	91	293	572	790	4862	0	273	2020-02-29_135724
75	5000	1417	45	0	2	0	134	3129	14.891362	5.397854145511965	31.292316	4.7278976	134.0	1808.0	14.154184	4.39958	30.33121	0.0	3538	3536	3536	0.6119403	20	91	293	572	790	4866	0	273	2020-02-29_135724
75	5000	1417	45	0	0	0	135	3130	14.801958	5.470683775012637	31.292316	3.590477	135.0	1808.0	14.154184	4.39958	30.33121	0.0	3538	3538	3538	0.6074074	20	91	293	572	790	4865	0	273	2020-02-29_135724
76	5000	1417	44	0	1	0	132	3133	14.7640295	5.510237961907869	31.292316	3.590477	132.0	1808.0	14.154184	4.39958	30.33121	0.0	3539	3538	3538	0.6060606	20	91	293	572	790	4868	0	273	2020-02-29_135725
76	5000	1417	44	0	1	0	127	3138	14.761568	5.496582530071544	31.292316	3.590477	127.0	1808.0	14.154184	4.39958	30.33121	0.0	3539	3538	3538	0.61417323	20	91	293	572	790	4873	0	273	2020-02-29_135725
76	5000	1415	42	0	5	0	122	3143	14.708061	5.499352503723059	31.292316	3.590477	122.0	1808.0	14.154184	4.39958	30.33121	0.0	3543	3538	3538	0.6393443	20	91	293	572	790	4878	0	273	2020-02-29_135725
77	5000	1413	42	0	6	0	120	3145	14.714354	5.506958287870954	31.292316	3.590477	120.0	1808.0	14.154184	4.39958	30.33121	0.0	3545	3539	3539	0.65833336	20	91	293	572	790	4880	0	274	2020-02-29_135725
77	5000	1413	39	0	9	0	119	3146	14.713122	5.530227825307443	31.292316	3.590477	119.0	1808.0	14.154184	4.39958	30.33121	0.0	3548	3539	3539	0.64705884	20	91	293	572	790	4881	0	274	2020-02-29_135725
77	5000	1413	39	0	5	0	116	3151	14.72393	5.477413965661232	31.292316	3.590477	116.0	1808.0	14.154184	4.39958	30.33121	0.0	3548	3543	3543	0.6551724	20	91	293	572	790	4884	0	276	2020-02-29_135726
78	5000	1413	38	0	4	0	112	3156	14.921608	5.5562098223818035	31.292316	3.590477	112.0	1808.0	14.154184	4.39958	30.33121	0.0	3549	3545	3545	0.65178573	20	91	293	572	790	4888	0	277	2020-02-29_135726
78	5000	1412	36	0	4	0	112	3159	14.954133	5.525908223757222	31.292316	3.590477	112.0	1808.0	14.154184	4.39958	30.33121	0.0	3552	3548	3548	0.65178573	20	91	293	572	790	4888	0	277	2020-02-29_135726
78	5000	1411	37	0	4	0	110	3160	14.947684	5.573671759197205	31.292316	3.590477	110.0	1808.0	14.154184	4.39958	30.33121	0.0	3552	3548	3548	0.6545454	20	91	293	572	790	4890	0	278	2020-02-29_135726
79	5000	1411	37	0	3	0	107	3164	14.747843	5.534385869830253	31.292316	3.590477	107.0	1808.0	14.154184	4.39958	30.33121	0.0	3552	3549	3549	0.6448598	20	91	293	572	790	4893	0	278	2020-02-29_135726
79	5000	1411	36	0	1	0	106	3168	14.657345	5.4878275293435825	31.292316	3.590477	106.0	1808.0	14.154184	4.39958	30.33121	0.0	3553	3552	3552	0.6226415	20	91	293	572	790	4894	0	278	2020-02-29_135727
79	5000	1411	36	0	1	0	103	3171	14.414318	5.265660316960106	26.30672	3.590477	103.0	1808.0	14.154184	4.39958	30.33121	0.0	3553	3552	3552	0.592233	20	91	293	572	790	4897	0	278	2020-02-29_135727
80	5000	1411	34	0	3	0	100	3174	14.475098	5.207757760351659	26.30672	3.590477	100.0	1808.0	14.154184	4.39958	30.33121	0.0	3555	3552	3552	0.6	20	91	293	572	790	4900	0	278	2020-02-29_135727
80	5000	1411	32	0	4	0	95	3180	14.437644	5.302137793040804	26.30672	3.590477	95.0	1808.0	14.154184	4.39958	30.33121	0.0	3557	3553	3553	0.6315789	20	91	293	572	790	4905	0	278	2020-02-29_135727
80	5000	1411	31	0	5	0	91	3184	14.257807	5.212582352900202	26.30672	3.590477	91.0	1808.0	14.154184	4.39958	30.33121	0.0	3558	3553	3553	0.62637365	20	91	293	572	790	4909	0	278	2020-02-29_135728
81	5000	1411	31	0	3	0	93	3184	14.227006	5.164047171934986	26.30672	3.590477	93.0	1808.0	14.154184	4.39958	30.33121	0.0	3558	3555	3555	0.61290324	20	91	293	572	790	4907	0	278	2020-02-29_135728
81	5000	1411	29	0	3	0	93	3186	14.131274	5.124247798148151	26.30672	3.590477	93.0	1808.0	14.154184	4.39958	30.33121	0.0	3560	3557	3557	0.61290324	20	91	293	572	790	4907	0	278	2020-02-29_135728
81	5000	1410	29	0	3	0	90	3190	14.001928	5.096450744971725	26.30672	3.590477	90.0	1808.0	14.154184	4.39958	30.33121	0.0	3561	3558	3558	0.6333333	20	91	293	572	790	4910	0	278	2020-02-29_135728
82	5000	1410	26	0	6	0	85	3195	14.079076	5.1507853825774035	26.30672	3.590477	85.0	1808.0	14.154184	4.39958	30.33121	0.0	3564	3558	3558	0.6117647	20	91	293	572	790	4915	0	278	2020-02-29_135728
82	5000	1410	26	0	4	0	82	3200	14.131112	5.180015588096229	26.30672	3.590477	82.0	1808.0	14.154184	4.39958	30.33121	0.0	3564	3560	3560	0.64634144	20	91	293	572	790	4918	0	278	2020-02-29_135729
82	5000	1409	27	0	3	0	75	3208	14.179404	5.363063955107403	26.30672	3.590477	75.0	1808.0	14.154184	4.39958	30.33121	0.0	3564	3561	3561	0.6666667	20	91	293	572	790	4925	0	278	2020-02-29_135729
83	5000	1409	26	0	1	0	76	3210	14.033637	5.19492516471999	23.665432	3.590477	76.0	1808.0	14.154184	4.39958	30.33121	0.0	3565	3564	3564	0.68421054	20	91	293	572	790	4924	0	278	2020-02-29_135729
83	5000	1409	26	0	1	0	72	3214	13.966368	5.144626347177723	23.665432	3.590477	72.0	1808.0	14.154184	4.39958	30.33121	0.0	3565	3564	3564	0.6388889	20	91	293	572	790	4928	0	278	2020-02-29_135729
83	5000	1409	22	0	5	0	67	3219	13.991622	5.159240225516723	23.665432	3.590477	67.0	1808.0	14.154184	4.39958	30.33121	0.0	3569	3564	3564	0.64179105	20	91	293	572	790	4933	0	278	2020-02-29_135729
84	5000	1408	22	0	5	0	64	3223	13.882739	5.049086897986404	23.665432	3.590477	64.0	1808.0	14.154184	4.39958	30.33121	0.0	3570	3565	3565	0.640625	20	91	293	572	790	4936	0	278	2020-02-29_135730
84	5000	1408	21	0	6	0	62	3224	13.730072	4.994528256001762	23.665432	3.590477	62.0	1808.0	14.154184	4.39958	30.33121	0.0	3571	3565	3565	0.62903225	20	91	293	572	790	4938	0	279	2020-02-29_135730
84	5000	1407	21	0	3	0	66	3224	13.933721	4.993113161809059	23.665432	3.590477	66.0	1808.0	14.154184	4.39958	30.33121	0.0	3572	3569	3569	0.6212121	20	91	293	572	790	4934	0	279	2020-02-29_135730
85	5000	1407	20	0	3	0	64	3226	14.059991	4.968646546252502	23.665432	3.590477	64.0	1808.0	14.154184	4.39958	30.33121	0.0	3573	3570	3570	0.65625	20	91	293	572	790	4936	0	280	2020-02-29_135730
85	5000	1407	19	0	3	0	63	3228	13.937044	4.966336989928712	23.665432	3.590477	63.0	1808.0	14.154184	4.39958	30.33121	0.0	3574	3571	3571	0.63492066	20	91	293	572	790	4937	0	280	2020-02-29_135730
85	5000	1406	18	0	4	0	60	3231	13.824639	4.871360985615093	23.665432	3.590477	60.0	1808.0	14.154184	4.39958	30.33121	0.0	3576	3572	3572	0.56666666	20	91	293	572	790	4940	0	281	2020-02-29_135730
86	5000	1406	17	0	4	0	60	3232	13.760427	4.864034007693915	23.665432	3.590477	60.0	1808.0	14.154184	4.39958	30.33121	0.0	3577	3573	3573	0.56666666	20	91	293	572	790	4940	0	281	2020-02-29_135731
86	5000	1406	17	0	3	0	55	3238	13.954636	4.948431733745061	23.665432	3.590477	55.0	1808.0	14.154184	4.39958	30.33121	0.0	3577	3574	3574	0.58181816	20	91	293	572	790	4945	0	281	2020-02-29_135731
86	5000	1405	18	0	1	0	55	3240	14.041142	4.87531631617265	23.665432	3.590477	55.0	1808.0	14.154184	4.39958	30.33121	0.0	3577	3576	3576	0.58181816	20	91	293	572	790	4945	0	281	2020-02-29_135731
87	5000	1404	19	0	0	0	54	3242	14.04897	4.834193690228346	23.665432	3.590477	54.0	1808.0	14.154184	4.39958	30.33121	0.0	3577	3577	3577	0.5740741	20	91	293	572	790	4946	0	281	2020-02-29_135731
87	5000	1404	17	0	2	0	53	3243	14.014232	4.8736456921655344	23.665432	3.590477	53.0	1808.0	14.154184	4.39958	30.33121	0.0	3579	3577	3577	0.5849057	20	91	293	572	790	4947	0	281	2020-02-29_135731
87	5000	1403	18	0	2	0	53	3243	14.014232	4.8736456921655344	23.665432	3.590477	53.0	1808.0	14.154184	4.39958	30.33121	0.0	3579	3577	3577	0.5849057	20	91	293	572	790	4947	0	281	2020-02-29_135732
88	5000	1403	17	0	3	0	52	3244	14.002883	4.920487659446236	23.665432	3.590477	52.0	1808.0	14.154184	4.39958	30.33121	0.0	3580	3577	3577	0.59615386	20	91	293	572	790	4948	0	281	2020-02-29_135732
88	5000	1403	16	0	2	0	52	3246	14.303014	4.893563944469642	23.665432	3.590477	52.0	1808.0	14.154184	4.39958	30.33121	0.0	3581	3579	3579	0.5769231	20	91	293	572	790	4948	0	281	2020-02-29_135732
88	5000	1403	15	0	3	0	50	3248	14.497698	4.882610347377854	23.665432	3.590477	50.0	1808.0	14.154184	4.39958	30.33121	0.0	3582	3579	3579	0.58	20	91	293	572	790	4950	0	281	2020-02-29_135732
89	5000	1403	14	0	3	0	48	3251	14.505482	4.577172502503678	23.665432	5.8097076	48.0	1808.0	14.154184	4.39958	30.33121	0.0	3583	3580	3580	0.5625	20	91	293	572	790	4952	0	281	2020-02-29_135732
89	5000	1402	14	0	3	0	48	3252	14.747108	4.517202346022603	23.665432	5.8097076	48.0	1808.0	14.154184	4.39958	30.33121	0.0	3584	3581	3581	0.5833333	20	91	293	572	790	4952	0	281	2020-02-29_135733
89	5000	1402	14	0	2	0	49	3252	14.647391	4.524074582052623	23.665432	5.8097076	49.0	1808.0	14.154184	4.39958	30.33121	0.0	3584	3582	3582	0.5714286	20	91	293	572	790	4951	0	281	2020-02-29_135733
90	5000	1401	12	0	4	0	49	3253	14.573893	4.615919529654741	23.665432	5.8097076	49.0	1808.0	14.154184	4.39958	30.33121	0.0	3587	3583	3583	0.59183675	20	91	293	572	790	4951	0	281	2020-02-29_135733
90	5000	1401	11	0	4	0	48	3255	14.520808	4.297580286577562	23.562645	5.863083	48.0	1808.0	14.154184	4.39958	30.33121	0.0	3588	3584	3584	0.5833333	20	91	293	572	790	4952	0	281	2020-02-29_135733
90	5000	1400	12	0	4	0	44	3259	14.683374	4.334529393752869	23.562645	5.863083	44.0	1808.0	14.154184	4.39958	30.33121	0.0	3588	3584	3584	0.54545456	20	91	293	572	790	4956	0	281	2020-02-29_135733
91	5000	1400	12	0	1	0	47	3259	14.688402	4.554262223190822	24.100174	5.863083	47.0	1808.0	14.154184	4.39958	30.33121	0.0	3588	3587	3587	0.59574467	20	91	293	572	790	4953	0	281	2020-02-29_135733
91	5000	1400	12	0	0	0	47	3260	14.557561	4.498351536916898	24.100174	5.863083	47.0	1808.0	14.154184	4.39958	30.33121	0.0	3588	3588	3588	0.5531915	20	91	293	572	790	4953	0	281	2020-02-29_135734
91	5000	1400	12	0	0	0	46	3261	14.566141	4.5476700654612126	24.100174	5.863083	46.0	1808.0	14.154184	4.39958	30.33121	0.0	3588	3588	3588	0.5652174	20	91	293	572	790	4954	0	281	2020-02-29_135734
92	5000	1400	12	0	0	0	46	3261	14.566141	4.5476700654612126	24.100174	5.863083	46.0	1808.0	14.154184	4.39958	30.33121	0.0	3588	3588	3588	0.5652174	20	91	293	572	790	4954	0	281	2020-02-29_135734
92	5000	1400	12	0	0	0	44	3263	14.319238	4.429164741254922	24.100174	5.863083	44.0	1808.0	14.154184	4.39958	30.33121	0.0	3588	3588	3588	0.59090906	20	91	293	572	790	4956	0	281	2020-02-29_135734
92	5000	1399	13	0	0	0	43	3264	14.497459	4.3189968982569695	24.100174	5.863083	43.0	1808.0	14.154184	4.39958	30.33121	0.0	3588	3588	3588	0.5813953	20	91	293	572	790	4957	0	281	2020-02-29_135734
93	5000	1399	12	0	1	0	42	3265	14.498448	4.37134551958677	24.100174	5.863083	42.0	1808.0	14.154184	4.39958	30.33121	0.0	3589	3588	3588	0.5714286	20	91	293	572	790	4958	0	281	2020-02-29_135735
93	5000	1399	12	0	1	0	42	3265	14.498448	4.37134551958677	24.100174	5.863083	42.0	1808.0	14.154184	4.39958	30.33121	0.0	3589	3588	3588	0.5714286	20	91	293	572	790	4958	0	281	2020-02-29_135735
93	5000	1398	12	0	2	0	41	3266	14.573715	4.398010124732659	24.100174	5.863083	41.0	1808.0	14.154184	4.39958	30.33121	0.0	3590	3588	3588	0.58536583	20	91	293	572	790	4959	0	281	2020-02-29_135735
94	5000	1398	12	0	1	0	41	3267	14.8792305	4.371287923664176	24.100174	5.863083	41.0	1808.0	14.154184	4.39958	30.33121	0.0	3590	3589	3589	0.58536583	20	91	293	572	790	4959	0	281	2020-02-29_135735
94	5000	1398	12	0	1	0	39	3269	15.051772	4.402937272823446	24.100174	5.863083	39.0	1808.0	14.154184	4.39958	30.33121	0.0	3590	3589	3589	0.5641026	20	91	293	572	790	4961	0	281	2020-02-29_135735
94	5000	1398	11	0	1	0	37	3271	15.121793	4.459000201871824	24.100174	5.863083	37.0	1808.0	14.154184	4.39958	30.33121	0.0	3591	3590	3590	0.6216216	20	91	293	572	790	4963	0	282	2020-02-29_135736
95	5000	1398	11	0	1	0	37	3271	15.121793	4.459000201871824	24.100174	5.863083	37.0	1808.0	14.154184	4.39958	30.33121	0.0	3591	3590	3590	0.6216216	20	91	293	572	790	4963	0	282	2020-02-29_135736
95	5000	1398	11	0	1	0	36	3272	15.146325	4.519719046579087	24.100174	5.863083	36.0	1808.0	14.154184	4.39958	30.33121	0.0	3591	3590	3590	0.6388889	20	91	293	572	790	4964	0	282	2020-02-29_135736
95	5000	1398	11	0	0	0	34	3275	15.1530075	4.636802049128025	24.100174	5.863083	34.0	1808.0	14.154184	4.39958	30.33121	0.0	3591	3591	3591	0.5882353	20	91	293	572	790	4966	0	282	2020-02-29_135736
96	5000	1398	11	0	0	0	32	3277	15.160515	4.778496441771047	24.100174	5.863083	32.0	1808.0	14.154184	4.39958	30.33121	0.0	3591	3591	3591	0.5625	20	91	293	572	790	4968	0	282	2020-02-29_135736
96	5000	1398	11	0	0	0	31	3278	15.183309	4.855716223329356	24.100174	5.863083	31.0	1808.0	14.154184	4.39958	30.33121	0.0	3591	3591	3591	0.58064514	20	91	293	572	790	4969	0	282	2020-02-29_135736
96	5000	1398	11	0	0	0	28	3281	15.309754	4.989636935249444	24.100174	5.863083	28.0	1808.0	14.154184	4.39958	30.33121	0.0	3591	3591	3591	0.53571427	20	91	293	572	790	4972	0	282	2020-02-29_135737
97	5000	1398	11	0	0	0	28	3281	15.309754	4.989636935249444	24.100174	5.863083	28.0	1808.0	14.154184	4.39958	30.33121	0.0	3591	3591	3591	0.53571427	20	91	293	572	790	4972	0	282	2020-02-29_135737
97	5000	1398	11	0	0	0	28	3281	15.309754	4.989636935249444	24.100174	5.863083	28.0	1808.0	14.154184	4.39958	30.33121	0.0	3591	3591	3591	0.53571427	20	91	293	572	790	4972	0	282	2020-02-29_135737
97	5000	1398	11	0	0	0	27	3282	15.108558	4.967593076359017	24.100174	5.863083	27.0	1808.0	14.154184	4.39958	30.33121	0.0	3591	3591	3591	0.5555556	20	91	293	572	790	4973	0	282	2020-02-29_135737
98	5000	1398	11	0	0	0	25	3284	14.91543	5.119350948619545	24.100174	5.863083	25.0	1808.0	14.154184	4.39958	30.33121	0.0	3591	3591	3591	0.56	20	91	293	572	790	4975	0	282	2020-02-29_135737
98	5000	1398	11	0	0	0	25	3284	14.91543	5.119350948619545	24.100174	5.863083	25.0	1808.0	14.154184	4.39958	30.33121	0.0	3591	3591	3591	0.56	20	91	293	572	790	4975	0	282	2020-02-29_135737
98	5000	1397	12	0	0	0	21	3287	14.794736	4.7087490382141635	24.100174	7.2156906	21.0	1808.0	14.154184	4.39958	30.33121	0.0	3591	3591	3591	0.61904764	20	91	293	572	790	4979	0	283	2020-02-29_135738
99	5000	1397	12	0	0	0	20	3288	14.6983185	4.809759176970725	24.100174	7.2156906	20.0	1808.0	14.154184	4.39958	30.33121	0.0	3591	3591	3591	0.65	20	91	293	572	790	4980	0	283	2020-02-29_135738
99	5000	1397	12	0	0	0	19	3289	14.818904	4.910399801910188	24.100174	7.2156906	19.0	1808.0	14.154184	4.39958	30.33121	0.0	3591	3591	3591	0.68421054	20	91	293	572	790	4981	0	283	2020-02-29_135738
99	5000	1397	12	0	0	0	19	3289	14.818904	4.910399801910188	24.100174	7.2156906	19.0	1808.0	14.154184	4.39958	30.33121	0.0	3591	3591	3591	0.68421054	20	91	293	572	790	4981	0	283	2020-02-29_135738
100	5000	1397	12	0	0	0	18	3290	14.530522	4.8843952512900914	24.100174	7.2156906	18.0	1808.0	14.154184	4.39958	30.33121	0.0	3591	3591	3591	0.7222222	20	91	293	572	790	4982	0	283	2020-02-29_135738
100	5000	1397	12	0	0	0	18	3290	14.530522	4.8843952512900914	24.100174	7.2156906	18.0	1808.0	14.154184	4.39958	30.33121	0.0	3591	3591	3591	0.7222222	20	91	293	572	790	4982	0	283	2020-02-29_135739
100	5000	1397	10	0	2	0	18	3290	14.530522	4.8843952512900914	24.100174	7.2156906	18.0	1808.0	14.154184	4.39958	30.33121	0.0	3593	3591	3591	0.7222222	20	91	293	572	790	4982	0	283	2020-02-29_135739
101	5000	1397	9	0	3	0	17	3291	14.424807	5.013447416576671	24.100174	7.2156906	17.0	1808.0	14.154184	4.39958	30.33121	0.0	3594	3591	3591	0.64705884	20	91	293	572	790	4983	0	283	2020-02-29_135739
101	5000	1397	8	0	4	0	15	3293	14.904848	5.1414514126639554	24.100174	7.2156906	15.0	1808.0	14.154184	4.39958	30.33121	0.0	3595	3591	3591	0.6666667	20	91	293	572	790	4985	0	283	2020-02-29_135739
101	5000	1397	8	0	2	0	16	3294	14.714676	4.9810519725919455	24.100174	7.2156906	16.0	1808.0	14.154184	4.39958	30.33121	0.0	3595	3593	3593	0.6875	20	91	293	572	790	4984	0	283	2020-02-29_135739
102	5000	1396	9	0	1	0	15	3296	15.30425	4.687024918958975	24.100174	7.3187866	15.0	1808.0	14.154184	4.39958	30.33121	0.0	3595	3594	3594	0.53333336	20	91	293	572	790	4985	0	283	2020-02-29_135739
102	5000	1395	10	0	0	0	16	3296	15.086213	4.611322334282684	24.100174	7.3187866	16.0	1808.0	14.154184	4.39958	30.33121	0.0	3595	3595	3595	0.5625	20	91	293	572	790	4984	0	283	2020-02-29_135740
102	5000	1395	9	0	1	0	16	3296	15.086213	4.611322334282684	24.100174	7.3187866	16.0	1808.0	14.154184	4.39958	30.33121	0.0	3596	3595	3595	0.5625	20	91	293	572	790	4984	0	283	2020-02-29_135740
103	5000	1395	9	0	1	0	16	3296	15.086213	4.611322334282684	24.100174	7.3187866	16.0	1808.0	14.154184	4.39958	30.33121	0.0	3596	3595	3595	0.5625	20	91	293	572	790	4984	0	283	2020-02-29_135740
103	5000	1395	7	0	3	0	13	3298	15.572475	4.84231723391267	24.100174	7.3187866	13.0	1808.0	14.154184	4.39958	30.33121	0.0	3598	3595	3595	0.6923077	20	91	293	572	790	4987	0	284	2020-02-29_135740
103	5000	1395	6	0	3	0	13	3298	15.615333	4.808646108061824	24.100174	7.3187866	13.0	1808.0	14.154184	4.39958	30.33121	0.0	3599	3596	3596	0.6923077	20	91	293	572	790	4987	0	285	2020-02-29_135740
104	5000	1395	6	0	3	0	12	3299	16.094864	4.686580516915112	24.100174	7.3187866	12.0	1808.0	14.154184	4.39958	30.33121	0.0	3599	3596	3596	0.75	20	91	293	572	790	4988	0	285	2020-02-29_135741
104	5000	1394	7	0	1	0	12	3301	15.806712	5.189909226169462	24.100174	4.5545044	12.0	1808.0	14.154184	4.39958	30.33121	0.0	3599	3598	3598	0.75	20	91	293	572	790	4988	0	285	2020-02-29_135741
104	5000	1394	6	0	1	0	13	3301	15.588994	5.03058330786385	24.100174	4.5545044	13.0	1808.0	14.154184	4.39958	30.33121	0.0	3600	3599	3599	0.6923077	20	91	293	572	790	4987	0	285	2020-02-29_135741
105	5000	1394	6	0	1	0	13	3301	15.588994	5.03058330786385	24.100174	4.5545044	13.0	1808.0	14.154184	4.39958	30.33121	0.0	3600	3599	3599	0.6923077	20	91	293	572	790	4987	0	285	2020-02-29_135741
105	5000	1394	6	0	1	0	12	3302	14.87973	4.524723588288575	21.2071	4.5545044	12.0	1808.0	14.154184	4.39958	30.33121	0.0	3600	3599	3599	0.5833333	20	91	293	572	790	4988	0	285	2020-02-29_135741
105	5000	1394	5	0	1	0	13	3302	15.314195	4.606616005920287	21.2071	4.5545044	13.0	1808.0	14.154184	4.39958	30.33121	0.0	3601	3600	3600	0.53846157	20	91	293	572	790	4987	0	285	2020-02-29_135741
106	5000	1394	5	0	1	0	13	3302	15.314195	4.606616005920287	21.2071	4.5545044	13.0	1808.0	14.154184	4.39958	30.33121	0.0	3601	3600	3600	0.53846157	20	91	293	572	790	4987	0	285	2020-02-29_135742
106	5000	1394	5	0	1	0	12	3303	15.56095	4.720867364036321	21.2071	4.5545044	12.0	1808.0	14.154184	4.39958	30.33121	0.0	3601	3600	3600	0.5833333	20	91	293	572	790	4988	0	285	2020-02-29_135742
106	5000	1393	6	0	0	0	13	3303	15.352476	4.58196131660187	21.2071	4.5545044	13.0	1808.0	14.154184	4.39958	30.33121	0.0	3601	3601	3601	0.53846157	20	91	293	572	790	4987	0	285	2020-02-29_135742
107	5000	1393	6	0	0	0	13	3303	15.352476	4.58196131660187	21.2071	4.5545044	13.0	1808.0	14.154184	4.39958	30.33121	0.0	3601	3601	3601	0.53846157	20	91	293	572	790	4987	0	285	2020-02-29_135742
107	5000	1393	6	0	0	0	13	3303	15.352476	4.58196131660187	21.2071	4.5545044	13.0	1808.0	14.154184	4.39958	30.33121	0.0	3601	3601	3601	0.53846157	20	91	293	572	790	4987	0	285	2020-02-29_135742
107	5000	1393	6	0	0	0	13	3303	15.352476	4.58196131660187	21.2071	4.5545044	13.0	1808.0	14.154184	4.39958	30.33121	0.0	3601	3601	3601	0.53846157	20	91	293	572	790	4987	0	285	2020-02-29_135743
108	5000	1393	6	0	0	0	13	3303	15.352476	4.58196131660187	21.2071	4.5545044	13.0	1808.0	14.154184	4.39958	30.33121	0.0	3601	3601	3601	0.53846157	20	91	293	572	790	4987	0	285	2020-02-29_135743
108	5000	1393	6	0	0	0	11	3305	14.459531	4.394789922942492	20.615387	4.5545044	11.0	1808.0	14.154184	4.39958	30.33121	0.0	3601	3601	3601	0.45454547	20	91	293	572	790	4989	0	285	2020-02-29_135743
108	5000	1393	6	0	0	0	11	3305	14.459531	4.394789922942492	20.615387	4.5545044	11.0	1808.0	14.154184	4.39958	30.33121	0.0	3601	3601	3601	0.45454547	20	91	293	572	790	4989	0	285	2020-02-29_135743
109	5000	1393	6	0	0	0	11	3305	14.459531	4.394789922942492	20.615387	4.5545044	11.0	1808.0	14.154184	4.39958	30.33121	0.0	3601	3601	3601	0.45454547	20	91	293	572	790	4989	0	285	2020-02-29_135743
109	5000	1393	6	0	0	0	9	3307	13.557723	4.243887825751698	20.527779	4.5545044	9.0	1808.0	14.154184	4.39958	30.33121	0.0	3601	3601	3601	0.44444445	20	91	293	572	790	4991	0	285	2020-02-29_135743
109	5000	1393	5	0	1	0	9	3307	13.557723	4.243887825751698	20.527779	4.5545044	9.0	1808.0	14.154184	4.39958	30.33121	0.0	3602	3601	3601	0.44444445	20	91	293	572	790	4991	0	285	2020-02-29_135744
110	5000	1393	5	0	1	0	9	3307	13.557723	4.243887825751698	20.527779	4.5545044	9.0	1808.0	14.154184	4.39958	30.33121	0.0	3602	3601	3601	0.44444445	20	91	293	572	790	4991	0	285	2020-02-29_135744
110	5000	1393	4	0	2	0	9	3307	13.557723	4.243887825751698	20.527779	4.5545044	9.0	1808.0	14.154184	4.39958	30.33121	0.0	3603	3601	3601	0.44444445	20	91	293	572	790	4991	0	285	2020-02-29_135744
110	5000	1393	4	0	1	0	10	3307	14.575205	5.1344026979243775	23.732536	4.5545044	10.0	1808.0	14.154184	4.39958	30.33121	0.0	3603	3602	3602	0.7	20	91	293	572	790	4990	0	285	2020-02-29_135744
111	5000	1393	4	0	1	0	10	3307	14.575205	5.1344026979243775	23.732536	4.5545044	10.0	1808.0	14.154184	4.39958	30.33121	0.0	3603	3602	3602	0.7	20	91	293	572	790	4990	0	285	2020-02-29_135744
111	5000	1393	4	0	0	0	11	3307	14.7512665	4.905798241293392	23.732536	4.5545044	11.0	1808.0	14.154184	4.39958	30.33121	0.0	3603	3603	3603	0.6363636	20	91	293	572	790	4989	0	285	2020-02-29_135744
111	5000	1393	4	0	0	0	11	3307	14.7512665	4.905798241293392	23.732536	4.5545044	11.0	1808.0	14.154184	4.39958	30.33121	0.0	3603	3603	3603	0.6363636	20	91	293	572	790	4989	0	285	2020-02-29_135745
112	5000	1393	4	0	0	0	11	3307	14.7512665	4.905798241293392	23.732536	4.5545044	11.0	1808.0	14.154184	4.39958	30.33121	0.0	3603	3603	3603	0.6363636	20	91	293	572	790	4989	0	285	2020-02-29_135745
112	5000	1393	4	0	0	0	11	3307	14.7512665	4.905798241293392	23.732536	4.5545044	11.0	1808.0	14.154184	4.39958	30.33121	0.0	3603	3603	3603	0.6363636	20	91	293	572	790	4989	0	285	2020-02-29_135745
112	5000	1393	3	0	1	0	11	3307	14.7512665	4.905798241293392	23.732536	4.5545044	11.0	1808.0	14.154184	4.39958	30.33121	0.0	3604	3603	3603	0.6363636	20	91	293	572	790	4989	0	285	2020-02-29_135745
113	5000	1393	3	0	1	0	10	3307	14.655373	5.160287097366395	23.732536	4.5545044	10.0	1808.0	14.154184	4.39958	30.33121	0.0	3604	3603	3603	0.5	20	91	293	572	790	4990	0	286	2020-02-29_135745
113	5000	1393	3	0	1	0	9	3308	14.870457	5.425560130371009	23.732536	4.5545044	9.0	1808.0	14.154184	4.39958	30.33121	0.0	3604	3603	3603	0.5555556	20	91	293	572	790	4991	0	286	2020-02-29_135745
113	5000	1393	3	0	0	0	10	3308	14.205391	5.530737556814939	23.732536	4.5545044	10.0	1808.0	14.154184	4.39958	30.33121	0.0	3604	3604	3604	0.5	20	91	293	572	790	4990	0	286	2020-02-29_135746
114	5000	1393	3	0	0	0	10	3308	14.205391	5.530737556814939	23.732536	4.5545044	10.0	1808.0	14.154184	4.39958	30.33121	0.0	3604	3604	3604	0.5	20	91	293	572	790	4990	0	286	2020-02-29_135746
114	5000	1393	3	0	0	0	10	3308	14.205391	5.530737556814939	23.732536	4.5545044	10.0	1808.0	14.154184	4.39958	30.33121	0.0	3604	3604	3604	0.5	20	91	293	572	790	4990	0	286	2020-02-29_135746
114	5000	1393	3	0	0	0	10	3308	14.205391	5.530737556814939	23.732536	4.5545044	10.0	1808.0	14.154184	4.39958	30.33121	0.0	3604	3604	3604	0.5	20	91	293	572	790	4990	0	286	2020-02-29_135746
115	5000	1393	3	0	0	0	10	3308	14.205391	5.530737556814939	23.732536	4.5545044	10.0	1808.0	14.154184	4.39958	30.33121	0.0	3604	3604	3604	0.5	20	91	293	572	790	4990	0	286	2020-02-29_135746
115	5000	1393	3	0	0	0	10	3308	14.205391	5.530737556814939	23.732536	4.5545044	10.0	1808.0	14.154184	4.39958	30.33121	0.0	3604	3604	3604	0.5	20	91	293	572	790	4990	0	286	2020-02-29_135747
115	5000	1393	3	0	0	0	10	3308	14.205391	5.530737556814939	23.732536	4.5545044	10.0	1808.0	14.154184	4.39958	30.33121	0.0	3604	3604	3604	0.5	20	91	293	572	790	4990	0	286	2020-02-29_135747
116	5000	1393	3	0	0	0	10	3308	14.205391	5.530737556814939	23.732536	4.5545044	10.0	1808.0	14.154184	4.39958	30.33121	0.0	3604	3604	3604	0.5	20	91	293	572	790	4990	0	286	2020-02-29_135747
116	5000	1393	3	0	0	0	10	3308	14.205391	5.530737556814939	23.732536	4.5545044	10.0	1808.0	14.154184	4.39958	30.33121	0.0	3604	3604	3604	0.5	20	91	293	572	790	4990	0	286	2020-02-29_135747
116	5000	1393	3	0	0	0	10	3308	14.205391	5.530737556814939	23.732536	4.5545044	10.0	1808.0	14.154184	4.39958	30.33121	0.0	3604	3604	3604	0.5	20	91	293	572	790	4990	0	286	2020-02-29_135747
117	5000	1393	2	0	1	0	10	3308	14.205391	5.530737556814939	23.732536	4.5545044	10.0	1808.0	14.154184	4.39958	30.33121	0.0	3605	3604	3604	0.5	20	91	293	572	790	4990	0	286	2020-02-29_135747
117	5000	1393	2	0	1	0	9	3309	14.341946	5.84832519292967	23.732536	4.5545044	9.0	1808.0	14.154184	4.39958	30.33121	0.0	3605	3604	3604	0.5555556	20	91	293	572	790	4991	0	286	2020-02-29_135748
117	5000	1393	2	0	1	0	8	3310	15.565377	4.867604049565824	23.732536	8.219818	8.0	1808.0	14.154184	4.39958	30.33121	0.0	3605	3604	3604	0.5	20	91	293	572	790	4992	0	286	2020-02-29_135748
118	5000	1393	2	0	0	0	8	3311	15.600651	4.8574079353061945	23.732536	8.219818	8.0	1808.0	14.154184	4.39958	30.33121	0.0	3605	3605	3605	0.5	20	91	293	572	790	4992	0	286	2020-02-29_135748
118	5000	1393	2	0	0	0	8	3311	15.600651	4.8574079353061945	23.732536	8.219818	8.0	1808.0	14.154184	4.39958	30.33121	0.0	3605	3605	3605	0.5	20	91	293	572	790	4992	0	286	2020-02-29_135748
118	5000	1393	1	0	1	0	8	3311	15.600651	4.8574079353061945	23.732536	8.219818	8.0	1808.0	14.154184	4.39958	30.33121	0.0	3606	3605	3605	0.5	20	91	293	572	790	4992	0	286	2020-02-29_135748
119	5000	1393	1	0	1	0	8	3311	15.600651	4.8574079353061945	23.732536	8.219818	8.0	1808.0	14.154184	4.39958	30.33121	0.0	3606	3605	3605	0.5	20	91	293	572	790	4992	0	286	2020-02-29_135749
119	5000	1393	1	0	1	0	7	3312	14.896775	4.785676789289365	23.732536	8.219818	7.0	1808.0	14.154184	4.39958	30.33121	0.0	3606	3605	3605	0.5714286	20	91	293	572	790	4993	0	286	2020-02-29_135749
119	5000	1393	1	0	0	0	8	3312	15.085735	4.462794677237208	23.732536	8.219818	8.0	1808.0	14.154184	4.39958	30.33121	0.0	3606	3606	3606	0.5	20	91	293	572	790	4992	0	286	2020-02-29_135749
120	5000	1393	1	0	0	0	8	3312	15.085735	4.462794677237208	23.732536	8.219818	8.0	1808.0	14.154184	4.39958	30.33121	0.0	3606	3606	3606	0.5	20	91	293	572	790	4992	0	286	2020-02-29_135749
120	5000	1393	1	0	0	0	8	3312	15.085735	4.462794677237208	23.732536	8.219818	8.0	1808.0	14.154184	4.39958	30.33121	0.0	3606	3606	3606	0.5	20	91	293	572	790	4992	0	286	2020-02-29_135749
120	5000	1393	1	0	0	0	7	3313	14.941505	4.800187647648445	23.732536	8.219818	7.0	1808.0	14.154184	4.39958	30.33121	0.0	3606	3606	3606	0.5714286	20	91	293	572	790	4993	0	286	2020-02-29_135749
121	5000	1393	1	0	0	0	6	3314	15.369626	5.1098483271774136	23.732536	8.219818	6.0	1808.0	14.154184	4.39958	30.33121	0.0	3606	3606	3606	0.5	20	91	293	572	790	4994	0	286	2020-02-29_135750
121	5000	1393	1	0	0	0	6	3314	15.369626	5.1098483271774136	23.732536	8.219818	6.0	1808.0	14.154184	4.39958	30.33121	0.0	3606	3606	3606	0.5	20	91	293	572	790	4994	0	286	2020-02-29_135750
121	5000	1393	1	0	0	0	6	3314	15.369626	5.1098483271774136	23.732536	8.219818	6.0	1808.0	14.154184	4.39958	30.33121	0.0	3606	3606	3606	0.5	20	91	293	572	790	4994	0	286	2020-02-29_135750
122	5000	1393	1	0	0	0	6	3314	15.369626	5.1098483271774136	23.732536	8.219818	6.0	1808.0	14.154184	4.39958	30.33121	0.0	3606	3606	3606	0.5	20	91	293	572	790	4994	0	286	2020-02-29_135750
122	5000	1393	1	0	0	0	5	3315	15.873395	5.543898952680702	23.732536	8.219818	5.0	1808.0	14.154184	4.39958	30.33121	0.0	3606	3606	3606	0.6	20	91	293	572	790	4995	0	286	2020-02-29_135750
122	5000	1393	1	0	0	0	5	3315	15.873395	5.543898952680702	23.732536	8.219818	5.0	1808.0	14.154184	4.39958	30.33121	0.0	3606	3606	3606	0.6	20	91	293	572	790	4995	0	286	2020-02-29_135750
123	5000	1393	1	0	0	0	5	3315	15.873395	5.543898952680702	23.732536	8.219818	5.0	1808.0	14.154184	4.39958	30.33121	0.0	3606	3606	3606	0.6	20	91	293	572	790	4995	0	286	2020-02-29_135751
123	5000	1393	1	0	0	0	4	3316	13.908609	3.9043408420485872	16.511887	8.219818	4.0	1808.0	14.154184	4.39958	30.33121	0.0	3606	3606	3606	0.0	20	91	293	572	790	4996	0	286	2020-02-29_135751
123	5000	1393	1	0	0	0	4	3316	13.908609	3.9043408420485872	16.511887	8.219818	4.0	1808.0	14.154184	4.39958	30.33121	0.0	3606	3606	3606	0.0	20	91	293	572	790	4996	0	286	2020-02-29_135751
124	5000	1393	1	0	0	0	4	3316	13.908609	3.9043408420485872	16.511887	8.219818	4.0	1808.0	14.154184	4.39958	30.33121	0.0	3606	3606	3606	0.0	20	91	293	572	790	4996	0	286	2020-02-29_135751
124	5000	1393	1	0	0	0	4	3316	13.908609	3.9043408420485872	16.511887	8.219818	4.0	1808.0	14.154184	4.39958	30.33121	0.0	3606	3606	3606	0.0	20	91	293	572	790	4996	0	286	2020-02-29_135751
124	5000	1393	1	0	0	0	4	3316	13.908609	3.9043408420485872	16.511887	8.219818	4.0	1808.0	14.154184	4.39958	30.33121	0.0	3606	3606	3606	0.0	20	91	293	572	790	4996	0	286	2020-02-29_135751
125	5000	1393	1	0	0	0	4	3316	13.908609	3.9043408420485872	16.511887	8.219818	4.0	1808.0	14.154184	4.39958	30.33121	0.0	3606	3606	3606	0.0	20	91	293	572	790	4996	0	286	2020-02-29_135752
125	5000	1393	1	0	0	0	4	3316	13.908609	3.9043408420485872	16.511887	8.219818	4.0	1808.0	14.154184	4.39958	30.33121	0.0	3606	3606	3606	0.0	20	91	293	572	790	4996	0	286	2020-02-29_135752
125	5000	1393	1	0	0	0	4	3316	13.908609	3.9043408420485872	16.511887	8.219818	4.0	1808.0	14.154184	4.39958	30.33121	0.0	3606	3606	3606	0.0	20	91	293	572	790	4996	0	286	2020-02-29_135752
126	5000	1393	0	0	1	0	3	3317	13.040851	4.283431117108079	16.408455	8.219818	3.0	1808.0	14.154184	4.39958	30.33121	0.0	3607	3606	3606	0.0	20	91	293	572	790	4997	0	286	2020-02-29_135752
126	5000	1393	0	0	1	0	3	3317	13.040851	4.283431117108079	16.408455	8.219818	3.0	1808.0	14.154184	4.39958	30.33121	0.0	3607	3606	3606	0.0	20	91	293	572	790	4997	0	286	2020-02-29_135752
126	5000	1393	0	0	1	0	3	3317	13.040851	4.283431117108079	16.408455	8.219818	3.0	1808.0	14.154184	4.39958	30.33121	0.0	3607	3606	3606	0.0	20	91	293	572	790	4997	0	286	2020-02-29_135752
127	5000	1393	0	0	0	0	4	3317	14.596346	4.680824511026593	19.262833	8.219818	4.0	1808.0	14.154184	4.39958	30.33121	0.0	3607	3607	3607	0.0	20	91	293	572	790	4996	0	286	2020-02-29_135753
127	5000	1393	0	0	0	0	3	3317	13.040851	4.283431117108079	16.408455	8.219818	3.0	1808.0	14.154184	4.39958	30.33121	0.0	3607	3607	3607	0.0	20	91	293	572	790	4997	0	287	2020-02-29_135753
127	5000	1393	0	0	0	0	3	3317	13.040851	4.283431117108079	16.408455	8.219818	3.0	1808.0	14.154184	4.39958	30.33121	0.0	3607	3607	3607	0.0	20	91	293	572	790	4997	0	287	2020-02-29_135753
128	5000	1393	0	0	0	0	2	3318	15.451366	1.35352751491328	16.408455	14.494278	2.0	1808.0	14.154184	4.39958	30.33121	0.0	3607	3607	3607	0.0	20	91	293	572	790	4998	0	287	2020-02-29_135753
128	5000	1393	0	0	0	0	2	3318	15.451366	1.35352751491328	16.408455	14.494278	2.0	1808.0	14.154184	4.39958	30.33121	0.0	3607	3607	3607	0.0	20	91	293	572	790	4998	0	287	2020-02-29_135753
128	5000	1393	0	0	0	0	2	3318	15.451366	1.35352751491328	16.408455	14.494278	2.0	1808.0	14.154184	4.39958	30.33121	0.0	3607	3607	3607	0.0	20	91	293	572	790	4998	0	287	2020-02-29_135753
129	5000	1393	0	0	0	0	2	3318	15.451366	1.35352751491328	16.408455	14.494278	2.0	1808.0	14.154184	4.39958	30.33121	0.0	3607	3607	3607	0.0	20	91	293	572	790	4998	0	287	2020-02-29_135754
129	5000	1393	0	0	0	0	2	3318	15.451366	1.35352751491328	16.408455	14.494278	2.0	1808.0	14.154184	4.39958	30.33121	0.0	3607	3607	3607	0.0	20	91	293	572	790	4998	0	287	2020-02-29_135754
129	5000	1393	0	0	0	0	1	3319	16.408455	NaN	16.408455	16.408455	1.0	1808.0	14.154184	4.39958	30.33121	0.0	3607	3607	3607	0.0	20	91	293	572	790	4999	0	287	2020-02-29_135754
130	5000	1393	0	0	0	0	1	3319	16.408455	NaN	16.408455	16.408455	1.0	1808.0	14.154184	4.39958	30.33121	0.0	3607	3607	3607	0.0	20	91	293	572	790	4999	0	287	2020-02-29_135754
130	5000	1393	0	0	0	0	1	3319	16.408455	NaN	16.408455	16.408455	1.0	1808.0	14.154184	4.39958	30.33121	0.0	3607	3607	3607	0.0	20	91	293	572	790	4999	0	287	2020-02-29_135754
130	5000	1393	0	0	0	0	1	3319	16.408455	NaN	16.408455	16.408455	1.0	1808.0	14.154184	4.39958	30.33121	0.0	3607	3607	3607	0.0	20	91	293	572	790	4999	0	287	2020-02-29_135754
131	5000	1393	0	0	0	0	1	3319	16.408455	NaN	16.408455	16.408455	1.0	1808.0	14.154184	4.39958	30.33121	0.0	3607	3607	3607	0.0	20	91	293	572	790	4999	0	287	2020-02-29_135755
131	5000	1393	0	0	0	0	1	3319	16.408455	NaN	16.408455	16.408455	1.0	1808.0	14.154184	4.39958	30.33121	0.0	3607	3607	3607	0.0	20	91	293	572	790	4999	0	287	2020-02-29_135755
131	5000	1393	0	0	0	0	1	3319	16.408455	NaN	16.408455	16.408455	1.0	1808.0	14.154184	4.39958	30.33121	0.0	3607	3607	3607	0.0	20	91	293	572	790	4999	0	287	2020-02-29_135755
132	5000	1393	0	0	0	0	1	3319	16.408455	NaN	16.408455	16.408455	1.0	1808.0	14.154184	4.39958	30.33121	0.0	3607	3607	3607	0.0	20	91	293	572	790	4999	0	287	2020-02-29_135755
132	5000	1393	0	0	0	0	1	3319	16.408455	NaN	16.408455	16.408455	1.0	1808.0	14.154184	4.39958	30.33121	0.0	3607	3607	3607	0.0	20	91	293	572	790	4999	0	287	2020-02-29_135755
132	5000	1393	0	0	0	0	1	3319	16.408455	NaN	16.408455	16.408455	1.0	1808.0	14.154184	4.39958	30.33121	0.0	3607	3607	3607	0.0	20	91	293	572	790	4999	0	287	2020-02-29_135755
133	5000	1393	0	0	0	0	0	3320	NaN	-0.0	9999.0	9999.0	0.0	1808.0	14.154184	4.39958	30.33121	0.0	3607	3607	3607	0.0	20	91	293	572	790	5000	0	287	2020-02-29_135756
133	5000	1393	0	0	0	0	0	3320	NaN	-0.0	9999.0	9999.0	0.0	1808.0	14.154184	4.39958	30.33121	0.0	3607	3607	3607	0.0	20	91	293	572	790	5000	0	287	2020-02-29_135756
133	5000	1393	0	0	0	0	0	3320	NaN	-0.0	9999.0	9999.0	0.0	1808.0	14.154184	4.39958	30.33121	0.0	3607	3607	3607	0.0	20	91	293	572	790	5000	0	287	2020-02-29_135756
134	5000	1393	0	0	0	0	0	3320	NaN	-0.0	9999.0	9999.0	0.0	1808.0	14.154184	4.39958	30.33121	0.0	3607	3607	3607	0.0	20	91	293	572	790	5000	0	287	2020-02-29_135756
134	5000	1393	0	0	0	0	0	3320	NaN	-0.0	9999.0	9999.0	0.0	1808.0	14.154184	4.39958	30.33121	0.0	3607	3607	3607	0.0	20	91	293	572	790	5000	0	287	2020-02-29_135756
134	5000	1393	0	0	0	0	0	3320	NaN	-0.0	9999.0	9999.0	0.0	1808.0	14.154184	4.39958	30.33121	0.0	3607	3607	3607	0.0	20	91	293	572	790	5000	0	287	2020-02-29_135756
135	5000	1393	0	0	0	0	0	3320	NaN	-0.0	9999.0	9999.0	0.0	1808.0	14.154184	4.39958	30.33121	0.0	3607	3607	3607	0.0	20	91	293	572	790	5000	0	287	2020-02-29_135757
135	5000	1393	0	0	0	0	0	3320	NaN	-0.0	9999.0	9999.0	0.0	1808.0	14.154184	4.39958	30.33121	0.0	3607	3607	3607	0.0	20	91	293	572	790	5000	0	287	2020-02-29_135757
135	5000	1393	0	0	0	0	0	3320	NaN	-0.0	9999.0	9999.0	0.0	1808.0	14.154184	4.39958	30.33121	0.0	3607	3607	3607	0.0	20	91	293	572	790	5000	0	287	2020-02-29_135757
136	5000	1393	0	0	0	0	0	3320	NaN	-0.0	9999.0	9999.0	0.0	1808.0	14.154184	4.39958	30.33121	0.0	3607	3607	3607	0.0	20	91	293	572	790	5000	0	287	2020-02-29_135757
136	5000	1393	0	0	0	0	0	3320	NaN	-0.0	9999.0	9999.0	0.0	1808.0	14.154184	4.39958	30.33121	0.0	3607	3607	3607	0.0	20	91	293	572	790	5000	0	287	2020-02-29_135757
136	5000	1393	0	0	0	0	0	3320	NaN	-0.0	9999.0	9999.0	0.0	1808.0	14.154184	4.39958	30.33121	0.0	3607	3607	3607	0.0	20	91	293	572	790	5000	0	287	2020-02-29_135757
137	5000	1393	0	0	0	0	0	3320	NaN	-0.0	9999.0	9999.0	0.0	1808.0	14.154184	4.39958	30.33121	0.0	3607	3607	3607	0.0	20	91	293	572	790	5000	0	287	2020-02-29_135758
137	5000	1393	0	0	0	0	0	3320	NaN	-0.0	9999.0	9999.0	0.0	1808.0	14.154184	4.39958	30.33121	0.0	3607	3607	3607	0.0	20	91	293	572	790	5000	0	287	2020-02-29_135758
137	5000	1393	0	0	0	0	0	3320	NaN	-0.0	9999.0	9999.0	0.0	1808.0	14.154184	4.39958	30.33121	0.0	3607	3607	3607	0.0	20	91	293	572	790	5000	0	287	2020-02-29_135758
138	5000	1393	0	0	0	0	0	3320	NaN	-0.0	9999.0	9999.0	0.0	1808.0	14.154184	4.39958	30.33121	0.0	3607	3607	3607	0.0	20	91	293	572	790	5000	0	287	2020-02-29_135758
138	5000	1393	0	0	0	0	0	3320	NaN	-0.0	9999.0	9999.0	0.0	1808.0	14.154184	4.39958	30.33121	0.0	3607	3607	3607	0.0	20	91	293	572	790	5000	0	287	2020-02-29_135758
138	5000	1393	0	0	0	0	0	3320	NaN	-0.0	9999.0	9999.0	0.0	1808.0	14.154184	4.39958	30.33121	0.0	3607	3607	3607	0.0	20	91	293	572	790	5000	0	287	2020-02-29_135758
139	5000	1393	0	0	0	0	0	3320	NaN	-0.0	9999.0	9999.0	0.0	1808.0	14.154184	4.39958	30.33121	0.0	3607	3607	3607	0.0	20	91	293	572	790	5000	0	287	2020-02-29_135759
139	5000	1393	0	0	0	0	0	3320	NaN	-0.0	9999.0	9999.0	0.0	1808.0	14.154184	4.39958	30.33121	0.0	3607	3607	3607	0.0	20	91	293	572	790	5000	0	287	2020-02-29_135759
139	5000	1393	0	0	0	0	0	3320	NaN	-0.0	9999.0	9999.0	0.0	1808.0	14.154184	4.39958	30.33121	0.0	3607	3607	3607	0.0	20	91	293	572	790	5000	0	287	2020-02-29_135759
