# Supplementary material for: Discrete simulation analysis of COVID-19 and prediction of isolation bed numbers
Source: PeerJ. 2021 Jun 23;9:e11629. doi: 10.7717/peerj.11629 (PMC8234972; doi:10.7717/peerj.11629)
Supplement: Supplemental Information 3 [file peerj-09-11629-s003.zip › raw_data/Incubation period_output_2020-02-29_135807.csv]

worldTime(Day)	CITY_PERSON_SIZE	NORMAL	SHADOW	SUPER	CONFIRMED	DIAGNOSIS	FREEZE	CURED	shadow_average	shadow_std	shadow_max	shadow_min	real_countTmp	max_count	count_shadow_average	count_shadow_std	count_shadow_max	count_shadow_min	sum_confirmed_mark	sum_diagnosis_mark	sum_freeze_mark	r0	G1num	G2num	G3Num	G4Num	G5Num	BED_CanUse	BED_Need	DEATH	recordTime
0	5000	4974	26	0	0	0	0	0	NaN	-0.0	9999.0	9999.0	0.0	0.0	NaN	-0.0	9999.0	9999.0	0	0	0	0.0	0	0	0	0	0	5000	0	0	2020-02-29_135808
0	5000	4972	28	0	0	0	0	0	NaN	-0.0	9999.0	9999.0	0.0	0.0	NaN	-0.0	9999.0	9999.0	0	0	0	0.0	0	0	0	0	0	5000	0	0	2020-02-29_135808
0	5000	4970	30	0	0	0	0	0	NaN	-0.0	9999.0	9999.0	0.0	0.0	NaN	-0.0	9999.0	9999.0	0	0	0	0.0	0	0	0	0	0	5000	0	0	2020-02-29_135809
1	5000	4968	32	0	0	0	0	0	NaN	-0.0	9999.0	9999.0	0.0	0.0	NaN	-0.0	9999.0	9999.0	0	0	0	0.0	0	0	0	0	0	5000	0	0	2020-02-29_135809
1	5000	4959	40	0	1	0	0	0	NaN	-0.0	9999.0	9999.0	0.0	0.0	NaN	-0.0	9999.0	9999.0	1	0	0	0.0	0	0	0	0	0	5000	0	0	2020-02-29_135809
1	5000	4953	46	0	1	0	0	0	NaN	-0.0	9999.0	9999.0	0.0	0.0	NaN	-0.0	9999.0	9999.0	1	0	0	0.0	0	0	0	0	0	5000	0	0	2020-02-29_135809
2	5000	4947	51	0	2	0	0	0	NaN	-0.0	9999.0	9999.0	0.0	0.0	NaN	-0.0	9999.0	9999.0	2	0	0	0.0	0	0	0	0	0	5000	0	0	2020-02-29_135810
2	5000	4936	62	0	1	0	1	0	1.2255071	NaN	1.2255071	1.2255071	1.0	1.0	1.2255071	NaN	1.2255071	1.2255071	2	1	1	1.0	1	0	0	0	0	4999	0	0	2020-02-29_135810
2	5000	4930	68	0	1	0	1	0	1.2255071	NaN	1.2255071	1.2255071	1.0	1.0	1.2255071	NaN	1.2255071	1.2255071	2	1	1	1.0	1	0	0	0	0	4999	0	0	2020-02-29_135810
3	5000	4920	78	0	0	0	2	0	1.5301541	0.4308358712585831	1.8348011	1.2255071	2.0	2.0	1.5301541	0.43083587	1.8348011	1.2255071	2	2	2	1.0	1	1	0	0	0	4998	0	0	2020-02-29_135810
3	5000	4915	83	0	0	0	2	0	1.5301541	0.4308358712585831	1.8348011	1.2255071	2.0	2.0	1.5301541	0.43083587	1.8348011	1.2255071	2	2	2	1.0	1	1	0	0	0	4998	0	0	2020-02-29_135810
3	5000	4907	89	0	2	0	2	0	1.5301541	0.4308358712585831	1.8348011	1.2255071	2.0	2.0	1.5301541	0.43083587	1.8348011	1.2255071	4	2	2	1.0	1	1	0	0	0	4998	0	0	2020-02-29_135810
4	5000	4890	106	0	2	0	2	0	1.5301541	0.4308358712585831	1.8348011	1.2255071	2.0	2.0	1.5301541	0.43083587	1.8348011	1.2255071	4	2	2	1.0	1	1	0	0	0	4998	0	0	2020-02-29_135811
4	5000	4870	126	0	2	0	2	0	1.5301541	0.4308358712585831	1.8348011	1.2255071	2.0	2.0	1.5301541	0.43083587	1.8348011	1.2255071	4	2	2	1.0	1	1	0	0	0	4998	0	0	2020-02-29_135811
4	5000	4853	143	0	0	0	4	0	2.5571454	1.2116906069962021	3.5917947	1.2255071	4.0	4.0	2.5571454	1.2116907	3.5917947	1.2255071	4	4	4	0.75	2	2	0	0	0	4996	0	0	2020-02-29_135811
5	5000	4839	157	0	0	0	4	0	2.5571454	1.2116906069962021	3.5917947	1.2255071	4.0	4.0	2.5571454	1.2116907	3.5917947	1.2255071	4	4	4	0.75	2	2	0	0	0	4996	0	0	2020-02-29_135811
5	5000	4825	171	0	0	0	4	0	2.5571454	1.2116906069962021	3.5917947	1.2255071	4.0	4.0	2.5571454	1.2116907	3.5917947	1.2255071	4	4	4	0.75	2	2	0	0	0	4996	0	0	2020-02-29_135811
5	5000	4797	199	0	0	0	4	0	2.5571454	1.2116906069962021	3.5917947	1.2255071	4.0	4.0	2.5571454	1.2116907	3.5917947	1.2255071	4	4	4	0.75	2	2	0	0	0	4996	0	0	2020-02-29_135812
6	5000	4770	226	0	0	0	4	0	2.5571454	1.2116906069962021	3.5917947	1.2255071	4.0	4.0	2.5571454	1.2116907	3.5917947	1.2255071	4	4	4	0.75	2	2	0	0	0	4996	0	0	2020-02-29_135812
6	5000	4746	250	0	0	0	4	0	2.5571454	1.2116906069962021	3.5917947	1.2255071	4.0	4.0	2.5571454	1.2116907	3.5917947	1.2255071	4	4	4	0.75	2	2	0	0	0	4996	0	0	2020-02-29_135812
6	5000	4720	276	0	0	0	4	0	2.5571454	1.2116906069962021	3.5917947	1.2255071	4.0	4.0	2.5571454	1.2116907	3.5917947	1.2255071	4	4	4	0.75	2	2	0	0	0	4996	0	0	2020-02-29_135812
7	5000	4692	304	0	0	0	4	0	2.5571454	1.2116906069962021	3.5917947	1.2255071	4.0	4.0	2.5571454	1.2116907	3.5917947	1.2255071	4	4	4	0.75	2	2	0	0	0	4996	0	0	2020-02-29_135812
7	5000	4656	338	0	2	0	4	0	2.5571454	1.2116906069962021	3.5917947	1.2255071	4.0	4.0	2.5571454	1.2116907	3.5917947	1.2255071	6	4	4	0.75	2	2	0	0	0	4996	0	0	2020-02-29_135813
7	5000	4621	373	0	2	0	4	0	2.5571454	1.2116906069962021	3.5917947	1.2255071	4.0	4.0	2.5571454	1.2116907	3.5917947	1.2255071	6	4	4	0.75	2	2	0	0	0	4996	0	0	2020-02-29_135813
8	5000	4578	416	0	2	0	4	0	2.5571454	1.2116906069962021	3.5917947	1.2255071	4.0	4.0	2.5571454	1.2116907	3.5917947	1.2255071	6	4	4	0.75	2	2	0	0	0	4996	0	0	2020-02-29_135813
8	5000	4533	459	0	2	0	6	0	3.1366613	2.152121752248005	7.008947	1.2255071	6.0	6.0	3.1366613	2.1521218	7.008947	1.2255071	8	6	6	1.1666666	3	2	0	0	1	4994	0	0	2020-02-29_135813
8	5000	4494	496	0	4	0	6	0	3.1366613	2.152121752248005	7.008947	1.2255071	6.0	6.0	3.1366613	2.1521218	7.008947	1.2255071	10	6	6	1.1666666	3	2	0	0	1	4994	0	0	2020-02-29_135814
9	5000	4450	536	0	8	0	6	0	3.1366613	2.152121752248005	7.008947	1.2255071	6.0	6.0	3.1366613	2.1521218	7.008947	1.2255071	14	6	6	1.1666666	3	2	0	0	1	4994	0	0	2020-02-29_135814
9	5000	4410	575	0	7	0	8	0	4.1405253	2.669815161804177	8.281587	1.2255071	8.0	8.0	4.1405253	2.669815	8.281587	1.2255071	15	8	8	1.5	3	3	1	0	1	4992	0	0	2020-02-29_135814
9	5000	4363	622	0	5	0	10	0	4.5849276	2.559509206753429	8.281587	1.2255071	10.0	10.0	4.5849276	2.5595093	8.281587	1.2255071	15	10	10	1.3	3	3	1	2	1	4990	0	0	2020-02-29_135815
10	5000	4323	662	0	1	0	14	0	5.273117	2.7505691112829003	8.861695	1.2255071	14.0	14.0	5.273117	2.750569	8.861695	1.2255071	15	14	14	1.7857143	5	4	2	2	1	4986	0	0	2020-02-29_135815
10	5000	4280	702	0	3	0	15	0	5.535199	2.83822833557113	9.20436	1.2255071	15.0	15.0	5.535199	2.8382282	9.20436	1.2255071	18	15	15	1.8666667	6	4	2	2	1	4985	0	0	2020-02-29_135815
10	5000	4244	730	0	11	0	15	0	5.535199	2.83822833557113	9.20436	1.2255071	15.0	15.0	5.535199	2.8382282	9.20436	1.2255071	26	15	15	1.8666667	6	4	2	2	1	4985	0	0	2020-02-29_135815
11	5000	4197	771	0	17	0	15	0	5.535199	2.83822833557113	9.20436	1.2255071	15.0	15.0	5.535199	2.8382282	9.20436	1.2255071	32	15	15	1.8666667	6	4	2	2	1	4985	0	0	2020-02-29_135816
11	5000	4157	811	0	14	0	18	0	5.8792977	2.73764966790733	9.20436	1.2255071	18.0	18.0	5.8792977	2.7376497	9.20436	1.2255071	32	18	18	2.1666667	6	5	4	2	1	4982	0	0	2020-02-29_135816
11	5000	4106	859	0	9	0	26	0	6.0691524	2.6838244654110515	10.611557	1.2255071	26.0	26.0	6.0691524	2.6838245	10.611557	1.2255071	35	26	26	2.1153846	7	8	6	3	2	4974	0	0	2020-02-29_135817
12	5000	4077	884	0	7	0	32	0	6.438194	2.7192259624008313	10.850403	1.2255071	32.0	32.0	6.438194	2.719226	10.850403	1.2255071	39	32	32	2.3125	8	11	7	3	3	4968	0	0	2020-02-29_135817
12	5000	4020	936	0	12	0	32	0	6.438194	2.7192259624008313	10.850403	1.2255071	32.0	32.0	6.438194	2.719226	10.850403	1.2255071	44	32	32	2.3125	8	11	7	3	3	4968	0	0	2020-02-29_135817
12	5000	3977	971	0	17	0	35	0	6.230712	2.7044417861933074	10.850403	1.2255071	35.0	35.0	6.230712	2.7044418	10.850403	1.2255071	52	35	35	2.2857144	8	12	7	3	5	4965	0	0	2020-02-29_135818
13	5000	3943	1000	0	17	0	40	0	6.0097265	2.788205568115375	10.850403	0.0	40.0	40.0	6.0097265	2.7882056	10.850403	0.0	57	40	40	2.15	8	12	8	6	6	4960	0	0	2020-02-29_135818
13	5000	3896	1042	0	17	0	45	0	5.940606	2.9810918354168434	11.667171	0.0	45.0	45.0	5.940606	2.9810917	11.667171	0.0	62	45	45	2.0666666	8	13	10	8	6	4955	0	0	2020-02-29_135818
13	5000	3847	1086	0	15	0	52	0	6.0764546	3.0221038952582937	12.520251	0.0	52.0	52.0	6.0764546	3.0221038	12.520251	0.0	67	52	52	2.0384614	8	17	12	9	6	4948	0	0	2020-02-29_135819
14	5000	3820	1106	0	17	0	57	0	6.2599134	3.0341850307725724	12.520251	0.0	57.0	57.0	6.2599134	3.034185	12.520251	0.0	74	57	57	2.122807	8	20	12	10	7	4943	0	0	2020-02-29_135819
14	5000	3775	1144	0	19	0	61	0	6.6067314	3.14726231605495	13.047959	0.0	61.0	61.0	6.6067314	3.1472623	13.047959	0.0	81	62	62	2.409836	9	21	13	11	8	4939	0	1	2020-02-29_135820
14	5000	3742	1170	0	21	0	65	0	6.552849	3.1243769215262924	13.047959	0.0	65.0	65.0	6.552849	3.124377	13.047959	0.0	88	67	67	2.2923076	9	22	13	12	10	4935	0	2	2020-02-29_135820
15	5000	3694	1208	0	24	0	72	0	6.8367853	3.3063800346316277	13.919739	0.0	72.0	72.0	6.8367853	3.30638	13.919739	0.0	98	74	74	2.4166667	10	24	15	12	12	4928	0	2	2020-02-29_135821
15	5000	3656	1237	0	26	0	79	0	6.9669685	3.307446349524126	13.919739	0.0	79.0	79.0	6.9669685	3.3074462	13.919739	0.0	107	81	81	2.392405	10	26	17	13	13	4921	0	2	2020-02-29_135821
15	5000	3619	1268	0	25	0	86	0	7.0999713	3.352265255395118	14.497037	0.0	86.0	86.0	7.0999713	3.3522654	14.497037	0.0	113	88	88	2.4534883	11	28	19	13	14	4914	0	2	2020-02-29_135821
16	5000	3572	1301	0	29	0	96	0	7.312834	3.3150826228965786	14.497037	0.0	96.0	96.0	7.312834	3.3150826	14.497037	0.0	127	98	98	2.4270833	11	29	23	14	16	4904	0	2	2020-02-29_135822
16	5000	3537	1324	0	32	0	105	0	7.29753	3.3107567284612243	14.497037	0.0	105.0	105.0	7.29753	3.3107567	14.497037	0.0	139	107	107	2.352381	11	29	24	19	19	4895	0	2	2020-02-29_135822
16	5000	3497	1347	0	43	0	111	0	7.374093	3.265355295241637	14.497037	0.0	111.0	111.0	7.374093	3.2653553	14.497037	0.0	156	113	113	2.3333333	11	29	24	22	21	4889	0	2	2020-02-29_135823
17	5000	3441	1388	0	44	0	124	0	7.5450644	3.327488224917241	14.497037	0.0	124.0	124.0	7.5450644	3.3274882	14.497037	0.0	171	127	127	2.3790324	11	31	26	29	23	4876	0	3	2020-02-29_135823
17	5000	3409	1399	0	52	0	137	0	7.6354723	3.395493347997305	14.774121	0.0	137.0	137.0	7.6354723	3.3954933	14.774121	0.0	192	140	140	2.3430657	11	32	28	31	27	4863	0	3	2020-02-29_135824
17	5000	3372	1413	0	59	0	152	0	7.945871	3.517777390160388	16.545263	0.0	152.0	152.0	7.945871	3.5177774	16.545263	0.0	215	156	156	2.3618422	12	36	32	35	28	4848	0	4	2020-02-29_135824
18	5000	3331	1430	0	68	0	167	0	8.158499	3.5832846142909385	16.685904	0.0	167.0	167.0	8.158499	3.5832846	16.685904	0.0	239	171	171	2.3473053	13	38	36	37	30	4833	0	4	2020-02-29_135824
18	5000	3292	1449	0	67	0	186	2	8.2669	3.584627464868511	17.280176	0.0	186.0	186.0	8.2669	3.5846274	17.280176	0.0	259	192	192	2.2849462	15	39	38	41	38	4814	0	4	2020-02-29_135825
18	5000	3251	1478	0	56	0	208	3	8.494723	3.558014572362451	17.569296	0.0	208.0	208.0	8.494723	3.5580146	17.569296	0.0	271	215	215	2.2067308	16	40	46	45	41	4792	0	4	2020-02-29_135826
19	5000	3218	1487	0	55	0	233	3	8.612217	3.5835281289552037	17.569296	0.0	233.0	233.0	8.612217	3.583528	17.569296	0.0	295	240	240	2.1759655	16	41	51	56	44	4767	0	4	2020-02-29_135826
19	5000	3181	1499	0	61	0	251	3	8.689886	3.5768684946254647	18.213068	0.0	251.0	251.0	8.689886	3.5768685	18.213068	0.0	320	259	259	2.0796812	17	43	52	61	51	4749	0	5	2020-02-29_135826
19	5000	3141	1518	0	70	0	263	3	8.750638	3.629631241072155	18.213068	0.0	263.0	263.0	8.750638	3.6296313	18.213068	0.0	341	271	271	2.0342205	17	45	53	63	53	4737	0	5	2020-02-29_135827
20	5000	3115	1517	0	73	0	287	3	8.912746	3.6508552333160718	18.213068	0.0	287.0	287.0	8.912746	3.6508553	18.213068	0.0	368	295	295	2.0	17	47	58	66	60	4713	0	5	2020-02-29_135827
20	5000	3079	1529	0	72	0	312	3	9.060702	3.659500503016715	18.213068	0.0	312.0	312.0	9.060702	3.6595006	18.213068	0.0	392	320	320	1.9519231	17	49	63	78	64	4688	0	5	2020-02-29_135828
20	5000	3055	1527	0	76	0	334	3	9.133473	3.6871536868132666	19.439716	0.0	334.0	334.0	9.133473	3.6871536	19.439716	0.0	418	342	342	1.9191617	18	49	67	86	67	4666	0	5	2020-02-29_135828
21	5000	3024	1531	0	77	0	360	3	9.275191	3.6787315471366537	19.439716	0.0	360.0	360.0	9.275191	3.6787314	19.439716	0.0	445	368	368	1.8694445	18	49	71	96	72	4640	0	5	2020-02-29_135829
21	5000	2993	1535	0	80	0	384	3	9.484109	3.731744965354706	19.439716	0.0	384.0	384.0	9.484109	3.731745	19.439716	0.0	472	392	392	1.8854166	18	50	76	103	80	4616	0	5	2020-02-29_135829
21	5000	2964	1538	0	80	0	410	3	9.5095415	3.7142206385434653	19.439716	0.0	410.0	410.0	9.5095415	3.7142205	19.439716	0.0	498	418	418	1.8195122	18	50	82	109	84	4590	0	5	2020-02-29_135830
22	5000	2937	1533	0	85	0	436	4	9.5918665	3.781704709794904	19.439716	0.0	436.0	436.0	9.5918665	3.7817047	19.439716	0.0	530	445	445	1.8348624	18	52	89	115	88	4564	0	5	2020-02-29_135830
22	5000	2916	1528	0	84	0	461	4	9.736795	3.843667006178127	21.19367	0.0	461.0	461.0	9.736795	3.843667	21.19367	0.0	556	472	472	1.845987	18	56	92	120	100	4539	0	7	2020-02-29_135831
22	5000	2881	1530	0	91	0	487	4	9.833933	3.8951579577794075	21.19367	0.0	487.0	487.0	9.833933	3.895158	21.19367	0.0	589	498	498	1.8110883	18	58	96	125	107	4513	0	7	2020-02-29_135831
23	5000	2848	1529	0	93	0	519	4	9.912772	3.8864893246514756	21.19367	0.0	519.0	519.0	9.912772	3.8864894	21.19367	0.0	623	530	530	1.7764933	18	60	101	134	113	4481	0	7	2020-02-29_135832
23	5000	2825	1517	0	102	0	542	6	10.0569	3.8880644802429467	21.19367	0.0	542.0	542.0	10.0569	3.8880644	21.19367	0.0	658	556	556	1.7269373	18	61	104	140	123	4458	0	8	2020-02-29_135832
23	5000	2799	1506	0	106	0	571	8	10.215237	3.9467618489601355	22.574915	0.0	571.0	571.0	10.215237	3.9467618	22.574915	0.0	695	589	589	1.6900175	19	61	109	144	136	4429	0	10	2020-02-29_135833
24	5000	2774	1499	0	104	0	602	9	10.359549	4.0122740304605085	22.574915	0.0	602.0	602.0	10.359549	4.0122743	22.574915	0.0	727	623	623	1.6760798	19	63	112	153	150	4398	0	12	2020-02-29_135833
24	5000	2755	1490	0	97	0	633	11	10.511154	4.050731809455999	22.574915	0.0	633.0	633.0	10.511154	4.0507317	22.574915	0.0	755	658	658	1.6824645	19	64	116	164	160	4367	0	14	2020-02-29_135834
24	5000	2716	1499	0	90	0	668	13	10.582553	4.047998220918287	22.574915	0.0	668.0	668.0	10.582553	4.0479984	22.574915	0.0	785	695	695	1.6631737	19	65	121	174	168	4332	0	14	2020-02-29_135835
25	5000	2687	1500	0	86	0	699	14	10.642666	4.038291518157167	22.574915	0.0	699.0	699.0	10.642666	4.0382915	22.574915	0.0	813	727	727	1.6309013	19	67	129	182	173	4301	0	14	2020-02-29_135835
25	5000	2660	1494	0	90	0	726	16	10.759614	4.079552411604528	22.574915	0.0	726.0	726.0	10.759614	4.079552	22.574915	0.0	846	756	756	1.6253444	19	67	130	191	183	4274	0	14	2020-02-29_135836
25	5000	2633	1488	0	94	0	754	17	10.890273	4.11426905465916	22.574915	0.0	754.0	754.0	10.890273	4.1142693	22.574915	0.0	879	785	785	1.6233422	19	68	133	197	190	4246	0	14	2020-02-29_135836
26	5000	2604	1478	0	105	0	779	20	11.001487	4.178551977762078	24.960375	0.0	779.0	779.0	11.001487	4.178552	24.960375	0.0	918	813	813	1.6071887	20	70	137	201	196	4221	0	14	2020-02-29_135837
26	5000	2584	1457	0	113	0	807	23	11.147422	4.214981317263792	24.960375	0.0	807.0	807.0	11.147422	4.214981	24.960375	0.0	959	846	846	1.5935564	20	73	142	211	207	4193	0	16	2020-02-29_135837
26	5000	2559	1446	0	116	0	834	24	11.255171	4.229444272305649	24.960375	0.0	834.0	834.0	11.255171	4.2294445	24.960375	0.0	995	879	879	1.5767386	20	73	146	220	217	4166	0	21	2020-02-29_135838
27	5000	2532	1432	0	118	0	869	28	11.340969	4.239414945940337	24.960375	0.0	869.0	869.0	11.340969	4.239415	24.960375	0.0	1036	918	918	1.5304948	20	73	148	226	230	4131	0	21	2020-02-29_135838
27	5000	2518	1411	0	112	0	904	33	11.451667	4.291570322875025	24.960375	0.0	904.0	904.0	11.451667	4.29157	24.960375	0.0	1071	959	959	1.5199115	20	74	153	234	241	4096	0	22	2020-02-29_135839
27	5000	2498	1400	0	107	0	934	38	11.586745	4.302201953696575	24.960375	0.0	934.0	934.0	11.586745	4.3022017	24.960375	0.0	1102	995	995	1.5010706	20	75	158	247	246	4066	0	23	2020-02-29_135839
28	5000	2470	1398	0	96	0	968	41	11.710924	4.3418902251126426	24.960375	0.0	968.0	968.0	11.710924	4.3418903	24.960375	0.0	1132	1036	1036	1.482438	20	75	161	253	261	4032	0	27	2020-02-29_135840
28	5000	2455	1368	0	106	0	999	45	11.790485	4.307758322933034	24.960375	0.0	999.0	999.0	11.790485	4.3077583	24.960375	0.0	1177	1071	1071	1.4664664	20	76	167	260	270	4001	0	27	2020-02-29_135840
28	5000	2427	1359	0	112	0	1024	51	11.876531	4.321884779736314	24.960375	0.0	1024.0	1024.0	11.876531	4.3218846	24.960375	0.0	1214	1102	1102	1.4355469	20	76	169	266	281	3976	0	27	2020-02-29_135841
29	5000	2406	1332	0	130	0	1047	57	11.935255	4.3299616142844455	26.230228	0.0	1047.0	1047.0	11.935255	4.329962	26.230228	0.0	1262	1132	1132	1.4250239	20	76	172	272	290	3953	0	28	2020-02-29_135841
29	5000	2388	1298	0	137	0	1079	66	12.0279875	4.329737614176775	26.230228	0.0	1079.0	1079.0	12.0279875	4.3297377	26.230228	0.0	1314	1177	1177	1.3883225	20	77	176	279	299	3921	0	32	2020-02-29_135842
29	5000	2364	1282	0	140	0	1107	70	12.089628	4.319808958209241	26.230228	0.0	1107.0	1107.0	12.089628	4.319809	26.230228	0.0	1354	1214	1214	1.366757	20	77	180	289	309	3893	0	37	2020-02-29_135842
30	5000	2344	1267	0	127	0	1143	80	12.205278	4.317215262843911	26.230228	0.0	1143.0	1143.0	12.205278	4.3172154	26.230228	0.0	1389	1262	1262	1.3210849	20	77	185	297	321	3857	0	39	2020-02-29_135843
30	5000	2323	1240	0	123	0	1184	87	12.325588	4.355595526111781	26.230228	0.0	1184.0	1184.0	12.325588	4.3555956	26.230228	0.0	1437	1314	1314	1.316723	20	80	189	304	337	3816	0	43	2020-02-29_135843
30	5000	2309	1205	0	132	0	1213	98	12.465704	4.385688803498024	26.230228	0.0	1213.0	1213.0	12.465704	4.385689	26.230228	0.0	1486	1354	1354	1.3017312	20	80	195	311	348	3787	0	43	2020-02-29_135844
31	5000	2295	1187	0	129	0	1233	111	12.542391	4.371304286219358	26.230228	0.0	1233.0	1233.0	12.542391	4.3713045	26.230228	0.0	1518	1389	1389	1.2725061	20	82	197	318	356	3767	0	45	2020-02-29_135844
31	5000	2271	1173	0	119	0	1267	124	12.6336355	4.389096465748335	26.230228	0.0	1267.0	1267.0	12.6336355	4.3890963	26.230228	0.0	1556	1437	1437	1.2588792	20	82	203	330	368	3733	0	46	2020-02-29_135845
31	5000	2258	1143	0	113	0	1300	136	12.744501	4.373871139937629	26.230228	0.0	1300.0	1300.0	12.744501	4.3738713	26.230228	0.0	1599	1486	1486	1.2207693	20	83	207	338	378	3700	0	50	2020-02-29_135845
32	5000	2246	1119	0	117	0	1310	154	12.817229	4.362115033059709	26.230228	0.0	1310.0	1310.0	12.817229	4.362115	26.230228	0.0	1635	1518	1518	1.2152672	20	83	212	349	382	3690	0	54	2020-02-29_135846
32	5000	2234	1111	0	99	0	1328	169	12.907652	4.364310584578291	26.230228	0.0	1328.0	1328.0	12.907652	4.3643107	26.230228	0.0	1655	1556	1556	1.1912651	20	84	213	356	393	3672	0	59	2020-02-29_135846
32	5000	2220	1082	0	99	0	1358	178	12.990562	4.359632477625358	26.230228	0.0	1358.0	1358.0	12.990562	4.3596325	26.230228	0.0	1698	1599	1599	1.1634758	20	85	215	367	403	3642	0	63	2020-02-29_135847
33	5000	2206	1071	0	88	0	1374	196	13.040839	4.358861093070818	26.230228	0.0	1374.0	1374.0	13.040839	4.358861	26.230228	0.0	1723	1635	1635	1.1535662	20	85	219	374	414	3626	0	65	2020-02-29_135847
33	5000	2195	1049	0	101	0	1380	208	13.068164	4.37974356575613	26.230228	0.0	1380.0	1380.0	13.068164	4.3797436	26.230228	0.0	1756	1655	1655	1.1347826	20	85	221	382	417	3620	0	67	2020-02-29_135848
33	5000	2186	1017	0	99	0	1403	225	13.117597	4.367933615616722	26.230228	0.0	1403.0	1403.0	13.117597	4.3679338	26.230228	0.0	1797	1698	1698	1.126871	20	86	224	386	426	3597	0	70	2020-02-29_135848
34	5000	2177	988	0	112	0	1399	251	13.218686	4.386696357703868	26.410215	0.0	1399.0	1403.0	13.117597	4.3679338	26.230228	0.0	1835	1723	1723	1.115797	20	87	228	389	432	3601	0	73	2020-02-29_135849
34	5000	2167	967	0	110	0	1410	270	13.297339	4.341764147073569	26.410215	0.0	1410.0	1410.0	13.297339	4.341764	26.410215	0.0	1866	1756	1756	1.0957447	20	88	229	391	442	3590	0	76	2020-02-29_135849
34	5000	2157	949	0	97	0	1424	290	13.395792	4.339423570455888	26.410215	0.0	1424.0	1424.0	13.395792	4.3394237	26.410215	0.0	1894	1797	1797	1.0772471	20	89	231	400	451	3576	0	83	2020-02-29_135850
35	5000	2144	933	0	88	0	1441	306	13.468719	4.370740069960152	27.545126	0.0	1441.0	1441.0	13.468719	4.37074	27.545126	0.0	1923	1835	1835	1.0624566	20	89	234	410	459	3559	0	88	2020-02-29_135850
35	5000	2134	918	0	82	0	1453	323	13.553808	4.370554600141427	27.545126	0.0	1453.0	1453.0	13.553808	4.3705544	27.545126	0.0	1948	1866	1866	1.0529938	20	89	234	418	467	3547	0	90	2020-02-29_135851
35	5000	2117	903	0	86	0	1457	343	13.608039	4.3845650879810405	27.545126	0.0	1457.0	1457.0	13.608039	4.384565	27.545126	0.0	1980	1894	1894	1.0343171	20	89	234	420	474	3543	0	94	2020-02-29_135851
36	5000	2106	891	0	80	0	1463	362	13.661015	4.419945825098059	27.765759	0.0	1463.0	1463.0	13.661015	4.4199457	27.765759	0.0	2003	1923	1923	1.0300752	20	90	235	427	481	3537	0	98	2020-02-29_135852
36	5000	2098	872	0	82	0	1468	379	13.756257	4.4566424481902	27.765759	0.0	1468.0	1468.0	13.756257	4.4566426	27.765759	0.0	2030	1948	1948	1.0231608	20	90	239	429	487	3532	0	101	2020-02-29_135852
36	5000	2090	846	0	84	0	1485	393	13.820413	4.46767321865056	27.765759	0.0	1485.0	1485.0	13.820413	4.4676733	27.765759	0.0	2064	1980	1980	1.0114478	20	90	240	432	497	3515	0	102	2020-02-29_135853
37	5000	2075	834	0	88	0	1485	413	13.843201	4.503142637050168	27.765759	0.0	1485.0	1485.0	13.820413	4.4676733	27.765759	0.0	2091	2003	2003	0.9986532	20	90	240	440	503	3515	0	105	2020-02-29_135853
37	5000	2065	823	0	82	0	1482	442	13.898187	4.489193975406735	27.765759	0.0	1482.0	1485.0	13.820413	4.4676733	27.765759	0.0	2112	2030	2030	0.98043185	20	90	242	445	508	3518	0	106	2020-02-29_135854
37	5000	2058	803	0	75	0	1488	470	13.944046	4.495253284688846	27.765759	0.0	1488.0	1488.0	13.944046	4.495253	27.765759	0.0	2139	2064	2064	0.98521507	20	90	243	448	514	3512	0	106	2020-02-29_135854
38	5000	2045	795	0	69	0	1479	503	14.013838	4.53474785857705	27.765759	0.0	1479.0	1488.0	13.944046	4.495253	27.765759	0.0	2160	2091	2091	0.97160244	20	90	243	451	528	3521	0	109	2020-02-29_135855
38	5000	2040	768	0	80	0	1465	530	14.072194	4.523608690359511	27.765759	0.0	1465.0	1488.0	13.944046	4.495253	27.765759	0.0	2192	2112	2112	0.9610922	20	90	244	452	535	3535	0	117	2020-02-29_135855
38	5000	2032	750	0	79	0	1466	549	14.148481	4.52324543019741	29.085617	0.0	1466.0	1488.0	13.944046	4.495253	27.765759	0.0	2218	2139	2139	0.9611187	20	90	247	453	542	3534	0	124	2020-02-29_135856
39	5000	2020	735	0	85	0	1458	576	14.235202	4.525985500863687	29.085617	0.0	1458.0	1488.0	13.944046	4.495253	27.765759	0.0	2245	2160	2160	0.9609054	20	90	247	457	548	3542	0	126	2020-02-29_135856
39	5000	2013	722	0	73	0	1456	607	14.325707	4.535570492090351	29.085617	0.0	1456.0	1488.0	13.944046	4.495253	27.765759	0.0	2265	2192	2192	0.9635989	20	92	248	459	552	3544	0	129	2020-02-29_135857
39	5000	2011	698	0	73	0	1460	626	14.368659	4.536711039404396	29.085617	0.0	1460.0	1488.0	13.944046	4.495253	27.765759	0.0	2291	2218	2218	0.9589041	20	92	250	461	555	3540	0	132	2020-02-29_135857
40	5000	1999	691	0	65	0	1456	654	14.390151	4.5334055015953	29.085617	0.0	1456.0	1488.0	13.944046	4.495253	27.765759	0.0	2310	2245	2245	0.94093406	20	92	251	462	560	3544	0	135	2020-02-29_135858
40	5000	1992	666	0	77	0	1451	676	14.441118	4.5315793674071685	29.085617	0.0	1451.0	1488.0	13.944046	4.495253	27.765759	0.0	2342	2265	2265	0.93452793	20	92	251	464	569	3549	0	138	2020-02-29_135858
40	5000	1984	640	0	85	0	1436	713	14.484033	4.532669160845482	29.085617	0.0	1436.0	1488.0	13.944046	4.495253	27.765759	0.0	2376	2291	2291	0.9303621	20	92	251	464	577	3564	0	142	2020-02-29_135859
41	5000	1978	625	0	87	0	1421	743	14.510249	4.539449914888935	29.085617	0.0	1421.0	1488.0	13.944046	4.495253	27.765759	0.0	2397	2310	2310	0.9078114	20	92	251	465	578	3579	0	146	2020-02-29_135859
41	5000	1972	609	0	77	0	1414	778	14.570266	4.5397204974342	29.085617	0.44851494	1414.0	1488.0	13.944046	4.495253	27.765759	0.0	2419	2342	2342	0.8868458	20	92	251	468	583	3586	0	150	2020-02-29_135900
41	5000	1962	596	0	66	0	1408	812	14.591546	4.51644245919093	29.085617	0.44851494	1408.0	1488.0	13.944046	4.495253	27.765759	0.0	2442	2376	2376	0.86576706	20	92	251	470	592	3592	0	156	2020-02-29_135900
42	5000	1955	583	0	65	0	1391	848	14.633903	4.498468774313829	29.085617	0.44851494	1391.0	1488.0	13.944046	4.495253	27.765759	0.0	2462	2397	2397	0.8619698	20	92	252	472	594	3609	0	158	2020-02-29_135901
42	5000	1949	575	0	57	0	1371	889	14.692134	4.507212474959839	29.085617	0.44851494	1371.0	1488.0	13.944046	4.495253	27.765759	0.0	2476	2419	2419	0.840992	20	92	253	474	600	3629	0	159	2020-02-29_135901
42	5000	1942	560	0	56	0	1362	921	14.742244	4.524572253163461	29.085617	0.44851494	1362.0	1488.0	13.944046	4.495253	27.765759	0.0	2498	2442	2442	0.8406755	20	92	253	477	606	3638	0	159	2020-02-29_135902
43	5000	1927	552	0	59	0	1337	961	14.806753	4.529013246091953	29.085617	0.44851494	1337.0	1488.0	13.944046	4.495253	27.765759	0.0	2521	2462	2462	0.8376963	20	92	253	478	608	3663	0	164	2020-02-29_135902
43	5000	1925	532	0	67	0	1313	996	14.864254	4.542460287673178	29.085617	0.44851494	1313.0	1488.0	13.944046	4.495253	27.765759	0.0	2543	2476	2476	0.8278751	20	92	253	481	610	3687	0	167	2020-02-29_135903
43	5000	1918	523	0	61	0	1298	1030	14.853932	4.537625162379305	29.085617	0.44851494	1298.0	1488.0	13.944046	4.495253	27.765759	0.0	2559	2498	2498	0.81895226	20	92	253	483	613	3702	0	170	2020-02-29_135903
44	5000	1911	504	0	63	0	1286	1064	14.859549	4.526500448921541	29.085617	0.0	1286.0	1488.0	13.944046	4.495253	27.765759	0.0	2585	2522	2522	0.81493	20	92	253	483	617	3714	0	172	2020-02-29_135904
44	5000	1898	496	0	63	0	1271	1100	14.9206	4.503969137475634	29.085617	0.0	1271.0	1488.0	13.944046	4.495253	27.765759	0.0	2606	2543	2543	0.81353265	20	92	253	484	622	3729	0	172	2020-02-29_135904
44	5000	1892	485	0	64	0	1254	1129	14.976609	4.505636288230154	29.085617	0.0	1254.0	1488.0	13.944046	4.495253	27.765759	0.0	2623	2559	2559	0.81100476	20	92	254	485	623	3746	0	176	2020-02-29_135905
45	5000	1887	465	0	63	0	1247	1161	14.994673	4.521544486978923	29.085617	0.0	1247.0	1488.0	13.944046	4.495253	27.765759	0.0	2648	2585	2585	0.8067362	20	92	255	487	629	3753	0	177	2020-02-29_135905
45	5000	1883	455	0	56	0	1231	1197	15.026983	4.5552163708547075	29.085617	0.0	1231.0	1488.0	13.944046	4.495253	27.765759	0.0	2662	2606	2606	0.8180341	20	92	255	489	634	3769	0	178	2020-02-29_135906
45	5000	1879	436	0	62	0	1199	1243	15.070772	4.582109715667133	29.085617	0.0	1199.0	1488.0	13.944046	4.495253	27.765759	0.0	2685	2623	2623	0.8006672	20	92	255	490	635	3801	0	181	2020-02-29_135906
46	5000	1874	429	0	49	0	1197	1269	15.106302	4.59216011197547	29.085617	0.0	1197.0	1488.0	13.944046	4.495253	27.765759	0.0	2697	2648	2648	0.7969925	20	92	256	492	638	3803	0	182	2020-02-29_135907
46	5000	1869	414	0	55	0	1166	1314	15.110522	4.618654176288422	29.085617	0.0	1166.0	1488.0	13.944046	4.495253	27.765759	0.0	2717	2662	2662	0.8018868	20	92	256	492	640	3834	0	182	2020-02-29_135907
46	5000	1863	412	0	40	0	1154	1347	15.186984	4.614671050444288	29.085617	0.0	1154.0	1488.0	13.944046	4.495253	27.765759	0.0	2725	2685	2685	0.8058925	20	92	257	494	641	3846	0	184	2020-02-29_135908
47	5000	1858	409	0	35	0	1132	1381	15.210398	4.646265371901172	29.085617	0.0	1132.0	1488.0	13.944046	4.495253	27.765759	0.0	2733	2698	2698	0.79063606	20	92	257	496	644	3868	0	185	2020-02-29_135908
47	5000	1854	394	0	35	0	1105	1426	15.228091	4.6714350770744195	29.085617	0.0	1105.0	1488.0	13.944046	4.495253	27.765759	0.0	2752	2717	2717	0.7846154	20	92	257	498	647	3895	0	186	2020-02-29_135909
47	5000	1851	388	0	36	0	1079	1458	15.261304	4.6973669346533296	29.085617	0.0	1079.0	1488.0	13.944046	4.495253	27.765759	0.0	2761	2725	2725	0.7775718	20	92	258	498	648	3921	0	188	2020-02-29_135909
48	5000	1848	383	0	36	0	1036	1507	15.256282	4.73371807110789	29.085617	0.0	1036.0	1488.0	13.944046	4.495253	27.765759	0.0	2769	2733	2733	0.76254827	20	92	258	499	652	3964	0	190	2020-02-29_135910
48	5000	1844	370	0	34	0	1015	1546	15.257262	4.75981291010571	29.085617	0.0	1015.0	1488.0	13.944046	4.495253	27.765759	0.0	2786	2752	2752	0.7536946	20	92	258	499	653	3985	0	191	2020-02-29_135910
48	5000	1841	361	0	37	0	992	1575	15.370203	4.7420841312611675	29.085617	0.0	992.0	1488.0	13.944046	4.495253	27.765759	0.0	2798	2761	2761	0.7570565	20	92	258	500	654	4008	0	194	2020-02-29_135911
49	5000	1840	353	0	38	0	961	1613	15.376752	4.773692222579194	29.085617	0.0	961.0	1488.0	13.944046	4.495253	27.765759	0.0	2807	2769	2769	0.73881376	20	92	258	500	657	4039	0	195	2020-02-29_135911
49	5000	1831	350	0	33	0	955	1635	15.458005	4.748969719230166	29.085617	0.0	955.0	1488.0	13.944046	4.495253	27.765759	0.0	2819	2786	2786	0.7382199	20	92	259	500	660	4045	0	196	2020-02-29_135912
49	5000	1825	346	0	31	0	936	1666	15.523106	4.734334712596738	29.085617	0.0	936.0	1488.0	13.944046	4.495253	27.765759	0.0	2829	2798	2798	0.72115386	20	92	259	500	665	4064	0	196	2020-02-29_135912
50	5000	1824	338	0	31	0	913	1697	15.52398	4.727934129168969	29.085617	0.0	913.0	1488.0	13.944046	4.495253	27.765759	0.0	2838	2807	2807	0.71522456	20	92	259	500	668	4087	0	197	2020-02-29_135913
50	5000	1821	329	0	31	0	905	1717	15.5417795	4.760732271624288	29.085617	0.0	905.0	1488.0	13.944046	4.495253	27.765759	0.0	2850	2819	2819	0.7138122	20	92	259	500	669	4095	0	197	2020-02-29_135913
50	5000	1818	319	0	34	0	875	1754	15.553377	4.786116373702895	29.085617	0.0	875.0	1488.0	13.944046	4.495253	27.765759	0.0	2863	2829	2829	0.71885717	20	92	259	500	672	4125	0	200	2020-02-29_135913
51	5000	1812	314	0	36	0	858	1779	15.548763	4.806131285551817	29.085617	0.0	858.0	1488.0	13.944046	4.495253	27.765759	0.0	2874	2838	2838	0.72727275	20	92	259	500	674	4142	0	201	2020-02-29_135914
51	5000	1807	311	0	32	0	839	1809	15.601677	4.811939553658837	29.085617	0.0	839.0	1488.0	13.944046	4.495253	27.765759	0.0	2882	2850	2850	0.7306317	20	92	259	500	676	4161	0	202	2020-02-29_135914
51	5000	1805	300	0	32	0	815	1844	15.608604	4.794251958038731	29.085617	0.0	815.0	1488.0	13.944046	4.495253	27.765759	0.0	2895	2863	2863	0.73251534	20	92	259	500	679	4185	0	204	2020-02-29_135915
52	5000	1803	294	0	29	0	801	1868	15.66892	4.813200466157315	29.085617	0.0	801.0	1488.0	13.944046	4.495253	27.765759	0.0	2903	2874	2874	0.7403246	20	92	259	500	681	4199	0	205	2020-02-29_135915
52	5000	1796	290	0	32	0	782	1892	15.626791	4.799282203092145	29.085617	0.0	782.0	1488.0	13.944046	4.495253	27.765759	0.0	2914	2882	2882	0.72122765	20	92	259	501	681	4218	0	208	2020-02-29_135916
52	5000	1790	282	0	33	0	775	1908	15.635645	4.824138687025413	29.085617	0.0	775.0	1488.0	13.944046	4.495253	27.765759	0.0	2928	2895	2895	0.71225804	20	92	259	501	681	4225	0	212	2020-02-29_135916
53	5000	1789	280	0	28	0	758	1929	15.652884	4.852758484391832	29.085617	0.0	758.0	1488.0	13.944046	4.495253	27.765759	0.0	2931	2903	2903	0.70316625	20	92	259	501	681	4242	0	216	2020-02-29_135917
53	5000	1786	276	0	24	0	741	1956	15.63851	4.8671142180729206	29.085617	0.0	741.0	1488.0	13.944046	4.495253	27.765759	0.0	2938	2914	2914	0.69095814	20	92	259	501	681	4259	0	217	2020-02-29_135917
53	5000	1785	269	0	18	0	739	1971	15.632877	4.918994460277847	29.085617	0.0	739.0	1488.0	13.944046	4.495253	27.765759	0.0	2946	2928	2928	0.67658997	20	92	259	501	682	4261	0	218	2020-02-29_135917
54	5000	1780	268	0	21	0	713	1996	15.647372	4.907830633684364	29.085617	0.0	713.0	1488.0	13.944046	4.495253	27.765759	0.0	2952	2931	2931	0.6760168	20	92	259	501	683	4287	0	222	2020-02-29_135918
54	5000	1777	260	0	25	0	695	2020	15.683166	4.898926146256403	29.085617	0.0	695.0	1488.0	13.944046	4.495253	27.765759	0.0	2963	2938	2938	0.6820144	20	92	259	501	683	4305	0	223	2020-02-29_135918
54	5000	1770	258	0	26	0	673	2049	15.706428	4.867439079824295	29.085617	0.0	673.0	1488.0	13.944046	4.495253	27.765759	0.0	2972	2946	2946	0.6879643	20	92	259	501	684	4327	0	224	2020-02-29_135919
55	5000	1767	249	0	32	0	663	2064	15.660667	4.868926936057574	29.085617	0.0	663.0	1488.0	13.944046	4.495253	27.765759	0.0	2984	2952	2952	0.6892911	20	92	259	501	684	4337	0	225	2020-02-29_135919
55	5000	1764	243	0	30	0	651	2085	15.73874	4.886899851760092	29.085617	0.0	651.0	1488.0	13.944046	4.495253	27.765759	0.0	2993	2963	2963	0.70046085	20	92	259	501	685	4349	0	227	2020-02-29_135919
55	5000	1760	234	0	34	0	637	2105	15.714465	4.905934123178957	31.380909	0.0	637.0	1488.0	13.944046	4.495253	27.765759	0.0	3006	2972	2972	0.7032967	20	92	259	501	685	4363	0	230	2020-02-29_135920
56	5000	1759	230	0	27	0	630	2123	15.714159	4.929239050150174	31.380909	0.0	630.0	1488.0	13.944046	4.495253	27.765759	0.0	3011	2984	2984	0.6968254	20	92	259	501	685	4370	0	231	2020-02-29_135920
56	5000	1755	227	0	25	0	613	2148	15.725178	4.972087578871451	31.380909	0.0	613.0	1488.0	13.944046	4.495253	27.765759	0.0	3018	2993	2993	0.6949429	20	92	259	501	687	4387	0	232	2020-02-29_135921
56	5000	1754	211	0	29	0	601	2173	15.75413	5.024139877267317	31.380909	0.0	601.0	1488.0	13.944046	4.495253	27.765759	0.0	3035	3006	3006	0.7054908	20	92	259	501	687	4399	0	232	2020-02-29_135921
57	5000	1752	204	0	33	0	581	2198	15.754891	5.027641945556072	31.380909	0.0	581.0	1488.0	13.944046	4.495253	27.765759	0.0	3044	3011	3011	0.7125645	20	92	259	501	687	4419	0	232	2020-02-29_135921
57	5000	1750	198	0	34	0	561	2225	15.803958	5.034383425951204	31.380909	0.0	561.0	1488.0	13.944046	4.495253	27.765759	0.0	3052	3018	3018	0.72192514	20	92	259	501	689	4439	0	232	2020-02-29_135922
57	5000	1745	197	0	23	0	557	2245	15.892166	5.039549622167353	31.380909	0.0	557.0	1488.0	13.944046	4.495253	27.765759	0.0	3058	3035	3035	0.73967683	20	92	259	502	691	4443	0	233	2020-02-29_135922
58	5000	1741	198	0	17	0	551	2260	15.925911	5.093532253362104	31.380909	0.0	551.0	1488.0	13.944046	4.495253	27.765759	0.0	3061	3044	3044	0.74047184	20	92	259	502	691	4449	0	233	2020-02-29_135923
58	5000	1737	195	0	16	0	546	2272	15.922378	5.119449494091977	31.380909	0.0	546.0	1488.0	13.944046	4.495253	27.765759	0.0	3068	3052	3052	0.72527474	20	92	259	502	691	4454	0	234	2020-02-29_135923
58	5000	1734	193	0	15	0	536	2286	15.9609375	5.150654293829184	31.380909	0.0	536.0	1488.0	13.944046	4.495253	27.765759	0.0	3073	3058	3058	0.7182836	20	92	259	504	691	4464	0	236	2020-02-29_135923
59	5000	1732	188	0	19	0	517	2306	15.959002	5.1566309932632945	31.380909	0.0	517.0	1488.0	13.944046	4.495253	27.765759	0.0	3080	3061	3061	0.7253385	20	92	259	504	691	4483	0	238	2020-02-29_135924
59	5000	1727	182	0	23	0	506	2323	16.042786	5.138216608193909	31.380909	0.0	506.0	1488.0	13.944046	4.495253	27.765759	0.0	3091	3068	3068	0.7094862	20	92	259	504	693	4494	0	239	2020-02-29_135924
59	5000	1727	175	0	25	0	492	2340	16.048729	5.19461031879541	31.380909	0.0	492.0	1488.0	13.944046	4.495253	27.765759	0.0	3098	3073	3073	0.703252	20	92	259	504	693	4508	0	241	2020-02-29_135924
60	5000	1727	167	0	26	0	479	2358	16.087595	5.246027215349674	31.380909	0.0	479.0	1488.0	13.944046	4.495253	27.765759	0.0	3106	3080	3080	0.7118998	20	92	259	504	693	4521	0	243	2020-02-29_135925
60	5000	1725	160	0	24	0	468	2380	16.070782	5.266418578344679	31.380909	0.0	468.0	1488.0	13.944046	4.495253	27.765759	0.0	3115	3091	3091	0.7008547	20	92	259	504	694	4532	0	243	2020-02-29_135925
60	5000	1722	156	0	24	0	462	2392	16.042517	5.307509468059387	31.380909	0.0	462.0	1488.0	13.944046	4.495253	27.765759	0.0	3122	3098	3098	0.6904762	20	92	259	505	694	4538	0	244	2020-02-29_135926
61	5000	1719	157	0	18	0	453	2407	16.103214	5.295479469672289	31.380909	0.0	453.0	1488.0	13.944046	4.495253	27.765759	0.0	3124	3106	3106	0.6754967	20	92	259	505	694	4547	0	246	2020-02-29_135926
61	5000	1716	154	0	14	0	446	2423	16.103104	5.325172299745113	31.380909	0.0	446.0	1488.0	13.944046	4.495253	27.765759	0.0	3130	3116	3116	0.6793722	20	92	259	506	695	4554	0	247	2020-02-29_135926
61	5000	1713	155	0	10	0	430	2444	16.12483	5.3273817869664235	31.380909	0.0	430.0	1488.0	13.944046	4.495253	27.765759	0.0	3132	3122	3122	0.68372095	20	92	259	506	695	4570	0	248	2020-02-29_135927
62	5000	1711	149	0	16	0	415	2460	16.18784	5.2988741992560096	31.380909	0.0	415.0	1488.0	13.944046	4.495253	27.765759	0.0	3140	3124	3124	0.6843374	20	92	259	506	695	4585	0	249	2020-02-29_135927
62	5000	1711	144	0	15	0	405	2476	16.226835	5.289724559283398	31.380909	0.0	405.0	1488.0	13.944046	4.495253	27.765759	0.0	3145	3130	3130	0.6814815	20	92	259	506	695	4595	0	249	2020-02-29_135927
62	5000	1709	144	0	15	0	389	2493	16.174314	5.288288910722587	31.380909	0.0	389.0	1488.0	13.944046	4.495253	27.765759	0.0	3147	3132	3132	0.6580977	20	92	259	506	695	4611	0	250	2020-02-29_135928
63	5000	1708	142	0	10	0	389	2500	16.20724	5.275904370925646	31.380909	0.0	389.0	1488.0	13.944046	4.495253	27.765759	0.0	3150	3140	3140	0.62982005	20	92	259	506	695	4611	0	251	2020-02-29_135928
63	5000	1708	134	0	13	0	385	2509	16.161736	5.210427232091239	31.380909	0.0	385.0	1488.0	13.944046	4.495253	27.765759	0.0	3158	3145	3145	0.6103896	20	92	259	506	696	4615	0	251	2020-02-29_135928
63	5000	1708	128	0	17	0	371	2525	16.103043	5.1791778359736425	31.380909	0.0	371.0	1488.0	13.944046	4.495253	27.765759	0.0	3164	3147	3147	0.606469	20	92	259	506	696	4629	0	251	2020-02-29_135929
64	5000	1707	127	0	16	0	362	2537	16.159868	5.15321621510481	31.380909	0.0	362.0	1488.0	13.944046	4.495253	27.765759	0.0	3166	3150	3150	0.6077348	20	92	259	506	696	4638	0	251	2020-02-29_135929
64	5000	1706	122	0	14	0	355	2550	16.201601	5.119267677148067	31.380909	0.0	355.0	1488.0	13.944046	4.495253	27.765759	0.0	3172	3158	3158	0.6112676	20	92	259	506	696	4645	0	253	2020-02-29_135929
64	5000	1705	119	0	12	0	345	2564	16.2359	5.1289088531743205	31.380909	0.0	345.0	1488.0	13.944046	4.495253	27.765759	0.0	3176	3164	3164	0.6115942	20	92	259	506	696	4655	0	255	2020-02-29_135930
65	5000	1704	119	0	11	0	338	2572	16.280203	5.130869226115876	31.380909	0.0	338.0	1488.0	13.944046	4.495253	27.765759	0.0	3177	3166	3166	0.60946745	20	92	259	506	696	4662	0	256	2020-02-29_135930
65	5000	1704	118	0	6	0	337	2579	16.262392	5.127483417515791	31.380909	0.0	337.0	1488.0	13.944046	4.495253	27.765759	0.0	3178	3172	3172	0.59940654	20	92	259	506	696	4663	0	256	2020-02-29_135930
65	5000	1702	115	0	7	0	334	2586	16.19141	5.144687705242434	31.380909	0.0	334.0	1488.0	13.944046	4.495253	27.765759	0.0	3183	3176	3176	0.5988024	20	92	259	506	696	4666	0	256	2020-02-29_135930
66	5000	1700	112	0	11	0	324	2596	16.165394	5.1649741610298925	31.380909	0.0	324.0	1488.0	13.944046	4.495253	27.765759	0.0	3188	3177	3177	0.595679	20	92	259	506	696	4676	0	257	2020-02-29_135931
66	5000	1700	110	0	12	0	316	2604	16.241798	5.1996919687443235	31.380909	0.0	316.0	1488.0	13.944046	4.495253	27.765759	0.0	3190	3178	3178	0.59810126	20	92	259	506	696	4684	0	258	2020-02-29_135931
66	5000	1699	108	0	10	0	313	2612	16.379427	5.148632734703965	31.380909	0.0	313.0	1488.0	13.944046	4.495253	27.765759	0.0	3193	3183	3183	0.5974441	20	92	259	506	696	4687	0	258	2020-02-29_135931
67	5000	1697	108	0	7	0	301	2629	16.359077	5.0937805174867075	31.380909	0.0	301.0	1488.0	13.944046	4.495253	27.765759	0.0	3195	3188	3188	0.62458473	20	92	259	506	696	4699	0	258	2020-02-29_135932
67	5000	1697	103	0	10	0	293	2639	16.344427	5.11333944055888	31.380909	0.0	293.0	1488.0	13.944046	4.495253	27.765759	0.0	3200	3190	3190	0.6109215	20	92	259	506	696	4707	0	258	2020-02-29_135932
67	5000	1697	98	0	12	0	288	2646	16.223034	5.094590568226393	31.380909	0.0	288.0	1488.0	13.944046	4.495253	27.765759	0.0	3205	3193	3193	0.6076389	20	92	259	506	696	4712	0	259	2020-02-29_135932
68	5000	1696	95	0	14	0	279	2657	16.257174	5.075913731292085	31.380909	0.0	279.0	1488.0	13.944046	4.495253	27.765759	0.0	3209	3195	3195	0.61648744	20	92	259	506	696	4721	0	259	2020-02-29_135933
68	5000	1695	91	0	14	0	272	2669	16.26638	5.056090264927026	31.380909	0.0	272.0	1488.0	13.944046	4.495253	27.765759	0.0	3214	3200	3200	0.6213235	20	92	259	506	696	4728	0	259	2020-02-29_135933
68	5000	1695	90	0	10	0	267	2678	16.192446	4.997073461469352	31.380909	0.0	267.0	1488.0	13.944046	4.495253	27.765759	0.0	3215	3205	3205	0.58801496	20	92	259	506	696	4733	0	260	2020-02-29_135933
69	5000	1694	85	0	12	0	262	2687	16.137531	5.012026057109396	31.380909	0.0	262.0	1488.0	13.944046	4.495253	27.765759	0.0	3221	3209	3209	0.57251906	20	92	259	506	696	4738	0	260	2020-02-29_135933
69	5000	1694	81	0	11	0	256	2697	16.11608	4.894060677012323	31.380909	3.883236	256.0	1488.0	13.944046	4.495253	27.765759	0.0	3225	3214	3214	0.5859375	20	92	259	506	696	4744	0	261	2020-02-29_135934
69	5000	1694	79	0	12	0	250	2704	16.251286	4.8152624351468045	31.380909	6.3478394	250.0	1488.0	13.944046	4.495253	27.765759	0.0	3227	3215	3215	0.596	20	92	259	506	696	4750	0	261	2020-02-29_135934
70	5000	1694	78	0	7	0	246	2714	16.33456	4.7770518902313475	31.380909	6.3478394	246.0	1488.0	13.944046	4.495253	27.765759	0.0	3228	3221	3221	0.60162604	20	92	259	506	696	4754	0	261	2020-02-29_135934
70	5000	1694	75	0	6	0	242	2722	16.339544	4.779820047606395	31.380909	6.830097	242.0	1488.0	13.944046	4.495253	27.765759	0.0	3231	3225	3225	0.607438	20	92	259	506	696	4758	0	261	2020-02-29_135934
70	5000	1694	74	0	5	0	234	2731	16.29133	4.673248191271951	29.172064	6.830097	234.0	1488.0	13.944046	4.495253	27.765759	0.0	3232	3227	3227	0.6111111	20	92	259	506	696	4766	0	262	2020-02-29_135935
71	5000	1693	73	0	6	0	225	2740	16.260406	4.710315770864506	29.172064	6.830097	225.0	1488.0	13.944046	4.495253	27.765759	0.0	3234	3228	3228	0.60888886	20	92	259	506	696	4775	0	263	2020-02-29_135935
71	5000	1693	71	0	5	0	222	2746	16.289793	4.670690482022698	29.172064	6.830097	222.0	1488.0	13.944046	4.495253	27.765759	0.0	3236	3231	3231	0.6171171	20	92	259	506	696	4778	0	263	2020-02-29_135935
71	5000	1692	69	0	7	0	218	2751	16.240711	4.694853850701144	29.172064	6.830097	218.0	1488.0	13.944046	4.495253	27.765759	0.0	3239	3232	3232	0.6146789	20	92	259	506	696	4782	0	263	2020-02-29_135936
72	5000	1692	66	0	8	0	212	2758	16.317337	4.723115026310265	29.172064	6.830097	212.0	1488.0	13.944046	4.495253	27.765759	0.0	3242	3234	3234	0.5849057	20	92	259	506	696	4788	0	264	2020-02-29_135936
72	5000	1692	64	0	8	0	206	2766	16.323898	4.689941177487306	29.172064	6.830097	206.0	1488.0	13.944046	4.495253	27.765759	0.0	3244	3236	3236	0.5873786	20	92	259	506	696	4794	0	264	2020-02-29_135936
72	5000	1691	60	0	10	0	202	2773	16.30141	4.669784026941328	29.172064	7.070053	202.0	1488.0	13.944046	4.495253	27.765759	0.0	3249	3239	3239	0.57425743	20	92	259	506	696	4798	0	264	2020-02-29_135936
73	5000	1691	56	0	11	0	196	2782	16.335129	4.660958795757795	29.172064	7.070053	196.0	1488.0	13.944046	4.495253	27.765759	0.0	3253	3242	3242	0.5816327	20	92	259	506	696	4804	0	264	2020-02-29_135937
73	5000	1691	52	0	13	0	191	2789	16.352915	4.635335354323988	29.172064	7.070053	191.0	1488.0	13.944046	4.495253	27.765759	0.0	3257	3244	3244	0.55497384	20	92	259	506	696	4809	0	264	2020-02-29_135937
73	5000	1691	50	0	10	0	188	2797	16.284992	4.511444374097521	28.812916	7.070053	188.0	1488.0	13.944046	4.495253	27.765759	0.0	3259	3249	3249	0.55851066	20	92	259	506	696	4812	0	264	2020-02-29_135937
74	5000	1691	45	0	11	0	187	2802	16.260351	4.516035754255697	28.812916	7.070053	187.0	1488.0	13.944046	4.495253	27.765759	0.0	3264	3253	3253	0.5561497	20	92	259	506	696	4813	0	264	2020-02-29_135937
74	5000	1689	44	0	10	0	186	2805	16.30679	4.480535159163468	28.812916	7.070053	186.0	1488.0	13.944046	4.495253	27.765759	0.0	3267	3257	3257	0.5430108	20	92	259	506	696	4814	0	266	2020-02-29_135938
74	5000	1689	41	0	11	0	186	2807	16.282043	4.493683302255699	28.812916	7.070053	186.0	1488.0	13.944046	4.495253	27.765759	0.0	3270	3259	3259	0.55376345	20	92	259	506	696	4814	0	266	2020-02-29_135938
75	5000	1689	37	0	10	0	185	2813	16.212414	4.269479875176954	28.812916	7.070053	185.0	1488.0	13.944046	4.495253	27.765759	0.0	3274	3264	3264	0.54594594	20	92	259	506	696	4815	0	266	2020-02-29_135938
75	5000	1688	37	0	8	0	183	2818	16.179962	4.248325017833889	28.812916	7.070053	183.0	1488.0	13.944046	4.495253	27.765759	0.0	3275	3267	3267	0.55191255	20	92	259	506	696	4817	0	266	2020-02-29_135938
75	5000	1688	33	0	9	0	176	2828	16.065992	4.275754199507892	28.812916	7.070053	176.0	1488.0	13.944046	4.495253	27.765759	0.0	3279	3270	3270	0.5511364	20	92	259	506	696	4824	0	266	2020-02-29_135939
76	5000	1688	29	0	9	0	169	2838	16.004002	4.14625069260268	28.812916	7.070053	169.0	1488.0	13.944046	4.495253	27.765759	0.0	3283	3274	3274	0.52071005	20	92	259	506	696	4831	0	267	2020-02-29_135939
76	5000	1688	28	0	9	0	163	2845	16.017647	4.162245019199797	28.812916	7.070053	163.0	1488.0	13.944046	4.495253	27.765759	0.0	3284	3275	3275	0.5276074	20	92	259	506	696	4837	0	267	2020-02-29_135939
76	5000	1688	27	0	6	0	163	2849	15.865738	4.147724557308006	28.812916	7.070053	163.0	1488.0	13.944046	4.495253	27.765759	0.0	3285	3279	3279	0.4969325	20	92	259	506	696	4837	0	267	2020-02-29_135939
77	5000	1688	26	0	3	0	163	2853	15.886612	4.216368278429979	28.812916	7.070053	163.0	1488.0	13.944046	4.495253	27.765759	0.0	3286	3283	3283	0.5030675	20	92	259	506	696	4837	0	267	2020-02-29_135939
77	5000	1688	25	0	3	0	158	2859	16.005457	4.203560845562799	28.812916	7.070053	158.0	1488.0	13.944046	4.495253	27.765759	0.0	3287	3284	3284	0.51898736	20	92	259	506	696	4842	0	267	2020-02-29_135940
77	5000	1686	27	0	2	0	155	2863	16.106262	4.132924877001811	28.812916	7.070053	155.0	1488.0	13.944046	4.495253	27.765759	0.0	3287	3285	3285	0.516129	20	92	259	506	696	4845	0	267	2020-02-29_135940
78	5000	1686	24	0	4	0	153	2866	16.109688	4.14663800940061	28.812916	7.070053	153.0	1488.0	13.944046	4.495253	27.765759	0.0	3290	3286	3286	0.5163399	20	92	259	506	696	4847	0	267	2020-02-29_135940
78	5000	1686	24	0	3	0	147	2872	15.955975	4.124994220151609	28.812916	7.070053	147.0	1488.0	13.944046	4.495253	27.765759	0.0	3290	3287	3287	0.5102041	20	92	259	506	696	4853	0	268	2020-02-29_135940
78	5000	1686	24	0	3	0	143	2875	15.9501	4.172609643152695	28.812916	7.070053	143.0	1488.0	13.944046	4.495253	27.765759	0.0	3290	3287	3287	0.5034965	20	92	259	506	696	4857	0	269	2020-02-29_135941
79	5000	1686	24	0	0	0	140	2881	15.934339	4.234152700071694	28.812916	5.0195923	140.0	1488.0	13.944046	4.495253	27.765759	0.0	3290	3290	3290	0.5	20	92	259	506	696	4860	0	269	2020-02-29_135941
79	5000	1685	25	0	0	0	136	2885	15.848183	4.263343508312818	28.812916	5.0195923	136.0	1488.0	13.944046	4.495253	27.765759	0.0	3290	3290	3290	0.50735295	20	92	259	506	696	4864	0	269	2020-02-29_135941
79	5000	1683	25	0	2	0	130	2891	15.649	4.204963140337461	28.812916	5.0195923	130.0	1488.0	13.944046	4.495253	27.765759	0.0	3292	3290	3290	0.4923077	20	92	259	506	696	4870	0	269	2020-02-29_135941
80	5000	1683	24	0	3	0	125	2896	15.644782	4.24719594566567	28.812916	5.0195923	125.0	1488.0	13.944046	4.495253	27.765759	0.0	3293	3290	3290	0.488	20	92	259	506	696	4875	0	269	2020-02-29_135942
80	5000	1683	23	0	4	0	118	2902	15.696538	4.253761646345608	28.812916	5.0195923	118.0	1488.0	13.944046	4.495253	27.765759	0.0	3294	3290	3290	0.48305085	20	92	259	506	696	4882	0	270	2020-02-29_135942
80	5000	1682	24	0	2	0	120	2902	15.71748	4.227372463835905	28.812916	5.0195923	120.0	1488.0	13.944046	4.495253	27.765759	0.0	3294	3292	3292	0.475	20	92	259	506	696	4880	0	270	2020-02-29_135942
81	5000	1682	23	0	2	0	117	2906	15.820086	4.254188044858914	28.812916	5.0195923	117.0	1488.0	13.944046	4.495253	27.765759	0.0	3295	3293	3293	0.44444445	20	92	259	506	696	4883	0	270	2020-02-29_135942
81	5000	1681	24	0	1	0	111	2913	15.935939	4.236149827679473	28.812916	5.0195923	111.0	1488.0	13.944046	4.495253	27.765759	0.0	3295	3294	3294	0.45045045	20	92	259	506	696	4889	0	270	2020-02-29_135942
81	5000	1681	22	0	3	0	106	2918	16.007256	4.240571502820372	28.812916	5.0195923	106.0	1488.0	13.944046	4.495253	27.765759	0.0	3297	3294	3294	0.4528302	20	92	259	506	696	4894	0	270	2020-02-29_135943
82	5000	1681	22	0	2	0	105	2920	16.051851	4.3098253442199566	28.812916	5.0195923	105.0	1488.0	13.944046	4.495253	27.765759	0.0	3297	3295	3295	0.40952381	20	92	259	506	696	4895	0	270	2020-02-29_135943
82	5000	1680	22	0	3	0	101	2924	15.982437	4.144772162163455	27.592995	5.0195923	101.0	1488.0	13.944046	4.495253	27.765759	0.0	3298	3295	3295	0.41584158	20	92	259	506	696	4899	0	270	2020-02-29_135943
82	5000	1680	21	0	2	0	97	2930	16.2427	4.085370055378078	27.592995	5.0195923	97.0	1488.0	13.944046	4.495253	27.765759	0.0	3299	3297	3297	0.4329897	20	92	259	506	696	4903	0	270	2020-02-29_135943
83	5000	1680	20	0	3	0	97	2930	16.2427	4.085370055378078	27.592995	5.0195923	97.0	1488.0	13.944046	4.495253	27.765759	0.0	3300	3297	3297	0.4329897	20	92	259	506	696	4903	0	270	2020-02-29_135944
83	5000	1679	19	0	4	0	94	2932	16.197557	4.112387593597021	27.592995	5.0195923	94.0	1488.0	13.944046	4.495253	27.765759	0.0	3302	3298	3298	0.41489363	20	92	259	506	696	4906	0	272	2020-02-29_135944
83	5000	1679	19	0	3	0	90	2936	16.366959	4.117300303468333	27.592995	5.0195923	90.0	1488.0	13.944046	4.495253	27.765759	0.0	3302	3299	3299	0.42222223	20	92	259	506	696	4910	0	273	2020-02-29_135944
84	5000	1679	19	0	2	0	84	2943	16.167746	4.0514441658625335	25.088287	5.0195923	84.0	1488.0	13.944046	4.495253	27.765759	0.0	3302	3300	3300	0.44047618	20	92	259	506	696	4916	0	273	2020-02-29_135944
84	5000	1679	19	0	0	0	82	2947	16.157413	3.9269845209751613	24.324871	5.0195923	82.0	1488.0	13.944046	4.495253	27.765759	0.0	3302	3302	3302	0.3902439	20	92	259	506	696	4918	0	273	2020-02-29_135944
84	5000	1679	19	0	0	0	80	2949	16.158539	3.9501551150998626	24.324871	5.0195923	80.0	1488.0	13.944046	4.495253	27.765759	0.0	3302	3302	3302	0.4	20	92	259	506	696	4920	0	273	2020-02-29_135945
85	5000	1679	19	0	0	0	77	2951	16.161291	4.004262084035769	24.324871	5.0195923	77.0	1488.0	13.944046	4.495253	27.765759	0.0	3302	3302	3302	0.37662336	20	92	259	506	696	4923	0	274	2020-02-29_135945
85	5000	1679	16	0	3	0	74	2954	16.113264	4.054734540309983	24.324871	5.0195923	74.0	1488.0	13.944046	4.495253	27.765759	0.0	3305	3302	3302	0.3783784	20	92	259	506	696	4926	0	274	2020-02-29_135945
85	5000	1678	16	0	4	0	71	2957	16.072317	4.132119479421174	24.324871	5.0195923	71.0	1488.0	13.944046	4.495253	27.765759	0.0	3306	3302	3302	0.3943662	20	92	259	506	696	4929	0	274	2020-02-29_135945
86	5000	1678	16	0	4	0	68	2960	15.988046	4.181847700384243	24.324871	5.0195923	68.0	1488.0	13.944046	4.495253	27.765759	0.0	3306	3302	3302	0.38235295	20	92	259	506	696	4932	0	274	2020-02-29_135945
86	5000	1678	15	0	2	0	69	2962	16.084373	4.118956097321873	24.324871	5.0195923	69.0	1488.0	13.944046	4.495253	27.765759	0.0	3307	3305	3305	0.4057971	20	92	259	506	696	4931	0	274	2020-02-29_135946
86	5000	1678	14	0	2	0	66	2965	16.178738	4.190218370523878	24.324871	5.0195923	66.0	1488.0	13.944046	4.495253	27.765759	0.0	3308	3306	3306	0.42424244	20	92	259	506	696	4934	0	275	2020-02-29_135946
87	5000	1678	14	0	2	0	62	2968	16.291233	4.248325691281122	24.324871	5.0195923	62.0	1488.0	13.944046	4.495253	27.765759	0.0	3308	3306	3306	0.4516129	20	92	259	506	696	4938	0	276	2020-02-29_135946
87	5000	1677	14	0	2	0	62	2969	16.189623	4.217915544282067	24.324871	5.0195923	62.0	1488.0	13.944046	4.495253	27.765759	0.0	3309	3307	3307	0.43548387	20	92	259	506	696	4938	0	276	2020-02-29_135946
87	5000	1677	14	0	1	0	61	2971	16.450466	4.330257179780665	24.665833	5.0195923	61.0	1488.0	13.944046	4.495253	27.765759	0.0	3309	3308	3308	0.45901638	20	92	259	506	696	4939	0	276	2020-02-29_135946
88	5000	1677	14	0	1	0	57	2975	16.640802	4.313277243633237	24.665833	5.0195923	57.0	1488.0	13.944046	4.495253	27.765759	0.0	3309	3308	3308	0.45614034	20	92	259	506	696	4943	0	276	2020-02-29_135947
88	5000	1677	13	0	1	0	55	2978	16.804543	4.549359354043881	26.234337	5.0195923	55.0	1488.0	13.944046	4.495253	27.765759	0.0	3310	3309	3309	0.45454547	20	92	259	506	696	4945	0	276	2020-02-29_135947
88	5000	1677	13	0	1	0	51	2982	16.72585	4.613022424735575	26.234337	5.0195923	51.0	1488.0	13.944046	4.495253	27.765759	0.0	3310	3309	3309	0.47058824	20	92	259	506	696	4949	0	276	2020-02-29_135947
89	5000	1677	13	0	1	0	50	2983	16.784548	4.640576705938206	26.234337	5.0195923	50.0	1488.0	13.944046	4.495253	27.765759	0.0	3310	3309	3309	0.48	20	92	259	506	696	4950	0	276	2020-02-29_135947
89	5000	1677	12	0	1	0	50	2984	16.8936	4.676560313909028	26.234337	5.0195923	50.0	1488.0	13.944046	4.495253	27.765759	0.0	3311	3310	3310	0.48	20	92	259	506	696	4950	0	276	2020-02-29_135947
89	5000	1676	12	0	2	0	47	2987	16.721876	4.737011870749645	26.234337	5.0195923	47.0	1488.0	13.944046	4.495253	27.765759	0.0	3312	3310	3310	0.4680851	20	92	259	506	696	4953	0	276	2020-02-29_135948
90	5000	1675	13	0	2	0	46	2988	16.668442	4.775013165680475	26.234337	5.0195923	46.0	1488.0	13.944046	4.495253	27.765759	0.0	3312	3310	3310	0.45652175	20	92	259	506	696	4954	0	276	2020-02-29_135948
90	5000	1675	13	0	1	0	43	2992	16.320559	4.871925754050293	26.234337	5.0195923	43.0	1488.0	13.944046	4.495253	27.765759	0.0	3312	3311	3311	0.41860464	20	92	259	506	696	4957	0	276	2020-02-29_135948
90	5000	1675	13	0	0	0	41	2995	16.07772	5.027538565511951	26.234337	5.0195923	41.0	1488.0	13.944046	4.495253	27.765759	0.0	3312	3312	3312	0.36585367	20	92	259	506	696	4959	0	276	2020-02-29_135948
91	5000	1675	13	0	0	0	40	2996	16.107456	5.087933361144893	26.234337	5.0195923	40.0	1488.0	13.944046	4.495253	27.765759	0.0	3312	3312	3312	0.375	20	92	259	506	696	4960	0	276	2020-02-29_135948
91	5000	1673	15	0	0	0	38	2998	16.108377	5.208882580088967	26.234337	5.0195923	38.0	1488.0	13.944046	4.495253	27.765759	0.0	3312	3312	3312	0.36842105	20	92	259	506	696	4962	0	276	2020-02-29_135949
91	5000	1673	15	0	0	0	35	3001	15.670993	5.164937232375616	26.234337	5.0195923	35.0	1488.0	13.944046	4.495253	27.765759	0.0	3312	3312	3312	0.37142858	20	92	259	506	696	4965	0	276	2020-02-29_135949
92	5000	1672	16	0	0	0	33	3003	15.763731	5.28210189539634	26.234337	5.0195923	33.0	1488.0	13.944046	4.495253	27.765759	0.0	3312	3312	3312	0.3939394	20	92	259	506	696	4967	0	276	2020-02-29_135949
92	5000	1671	17	0	0	0	32	3004	15.949518	5.255933587419671	26.234337	5.0195923	32.0	1488.0	13.944046	4.495253	27.765759	0.0	3312	3312	3312	0.40625	20	92	259	506	696	4968	0	276	2020-02-29_135949
92	5000	1671	17	0	0	0	29	3007	16.37901	5.223945635409024	26.234337	5.0195923	29.0	1488.0	13.944046	4.495253	27.765759	0.0	3312	3312	3312	0.44827586	20	92	259	506	696	4971	0	276	2020-02-29_135949
93	5000	1671	16	0	1	0	28	3008	16.464159	5.2992710331965815	26.234337	5.0195923	28.0	1488.0	13.944046	4.495253	27.765759	0.0	3313	3312	3312	0.42857143	20	92	259	506	696	4972	0	276	2020-02-29_135950
93	5000	1671	16	0	1	0	26	3010	16.816463	4.975123893690323	26.234337	7.160721	26.0	1488.0	13.944046	4.495253	27.765759	0.0	3313	3312	3312	0.46153846	20	92	259	506	696	4974	0	276	2020-02-29_135950
93	5000	1671	16	0	1	0	26	3010	16.816463	4.975123893690323	26.234337	7.160721	26.0	1488.0	13.944046	4.495253	27.765759	0.0	3313	3312	3312	0.46153846	20	92	259	506	696	4974	0	276	2020-02-29_135950
94	5000	1671	14	0	2	0	26	3011	16.616354	5.02012361229917	26.234337	7.160721	26.0	1488.0	13.944046	4.495253	27.765759	0.0	3315	3313	3313	0.46153846	20	92	259	506	696	4974	0	276	2020-02-29_135950
94	5000	1671	13	0	3	0	23	3014	16.722216	4.925437582492374	26.234337	7.160721	23.0	1488.0	13.944046	4.495253	27.765759	0.0	3316	3313	3313	0.47826087	20	92	259	506	696	4977	0	276	2020-02-29_135950
94	5000	1671	12	0	4	0	22	3015	16.793365	5.029233729882718	26.234337	7.160721	22.0	1488.0	13.944046	4.495253	27.765759	0.0	3317	3313	3313	0.5	20	92	259	506	696	4978	0	276	2020-02-29_135951
95	5000	1670	12	0	3	0	24	3015	16.72547	4.925235049452807	26.234337	7.160721	24.0	1488.0	13.944046	4.495253	27.765759	0.0	3318	3315	3315	0.5	20	92	259	506	696	4976	0	276	2020-02-29_135951
95	5000	1670	12	0	2	0	24	3016	16.79109	4.908512249952583	26.234337	7.160721	24.0	1488.0	13.944046	4.495253	27.765759	0.0	3318	3316	3316	0.5	20	92	259	506	696	4976	0	276	2020-02-29_135951
95	5000	1670	12	0	1	0	24	3017	16.723162	4.978819235115104	26.234337	7.160721	24.0	1488.0	13.944046	4.495253	27.765759	0.0	3318	3317	3317	0.5	20	92	259	506	696	4976	0	276	2020-02-29_135951
96	5000	1670	12	0	0	0	25	3017	16.668362	4.8816860028673315	26.234337	7.160721	25.0	1488.0	13.944046	4.495253	27.765759	0.0	3318	3318	3318	0.52	20	92	259	506	696	4975	0	276	2020-02-29_135951
96	5000	1670	12	0	0	0	25	3017	16.668362	4.8816860028673315	26.234337	7.160721	25.0	1488.0	13.944046	4.495253	27.765759	0.0	3318	3318	3318	0.52	20	92	259	506	696	4975	0	276	2020-02-29_135952
96	5000	1670	12	0	0	0	24	3018	17.006506	4.678048740089017	26.234337	7.160721	24.0	1488.0	13.944046	4.495253	27.765759	0.0	3318	3318	3318	0.5416667	20	92	259	506	696	4976	0	276	2020-02-29_135952
97	5000	1669	12	0	1	0	21	3021	16.631895	4.8091403083473345	26.234337	7.160721	21.0	1488.0	13.944046	4.495253	27.765759	0.0	3319	3318	3318	0.47619048	20	92	259	506	696	4979	0	276	2020-02-29_135952
97	5000	1669	11	0	2	0	20	3022	16.614475	4.9333942581401296	26.234337	7.160721	20.0	1488.0	13.944046	4.495253	27.765759	0.0	3320	3318	3318	0.5	20	92	259	506	696	4980	0	276	2020-02-29_135952
97	5000	1669	11	0	2	0	20	3022	16.614475	4.9333942581401296	26.234337	7.160721	20.0	1488.0	13.944046	4.495253	27.765759	0.0	3320	3318	3318	0.5	20	92	259	506	696	4980	0	276	2020-02-29_135952
98	5000	1669	11	0	0	0	20	3024	14.772153	6.0444075407198135	26.234337	0.0	20.0	1488.0	13.944046	4.495253	27.765759	0.0	3320	3320	3320	0.5	20	92	259	506	696	4980	0	276	2020-02-29_135953
98	5000	1669	10	0	1	0	20	3024	14.772153	6.0444075407198135	26.234337	0.0	20.0	1488.0	13.944046	4.495253	27.765759	0.0	3321	3320	3320	0.5	20	92	259	506	696	4980	0	276	2020-02-29_135953
98	5000	1669	10	0	1	0	20	3024	14.772153	6.0444075407198135	26.234337	0.0	20.0	1488.0	13.944046	4.495253	27.765759	0.0	3321	3320	3320	0.5	20	92	259	506	696	4980	0	276	2020-02-29_135953
99	5000	1668	11	0	1	0	18	3026	14.33372	6.173755214493553	26.234337	0.0	18.0	1488.0	13.944046	4.495253	27.765759	0.0	3321	3320	3320	0.5	20	92	259	506	696	4982	0	276	2020-02-29_135953
99	5000	1668	9	0	2	0	18	3027	13.603701	6.2357947088269965	26.234337	0.0	18.0	1488.0	13.944046	4.495253	27.765759	0.0	3323	3321	3321	0.5555556	20	92	259	506	696	4982	0	276	2020-02-29_135953
99	5000	1667	8	0	4	0	17	3028	13.5039425	6.412887484200059	26.234337	0.0	17.0	1488.0	13.944046	4.495253	27.765759	0.0	3325	3321	3321	0.5294118	20	92	259	506	696	4983	0	276	2020-02-29_135954
100	5000	1666	8	0	5	0	17	3028	13.5039425	6.412887484200059	26.234337	0.0	17.0	1488.0	13.944046	4.495253	27.765759	0.0	3326	3321	3321	0.5294118	20	92	259	506	696	4983	0	276	2020-02-29_135954
100	5000	1664	10	0	3	0	17	3030	13.577774	6.372823605497575	26.234337	0.0	17.0	1488.0	13.944046	4.495253	27.765759	0.0	3326	3323	3323	0.7058824	20	92	259	506	696	4983	0	276	2020-02-29_135954
100	5000	1663	11	0	1	0	19	3030	13.523306	6.666090018446586	26.234337	0.0	19.0	1488.0	13.944046	4.495253	27.765759	0.0	3326	3325	3325	0.68421054	20	92	259	506	696	4981	0	276	2020-02-29_135954
101	5000	1663	11	0	0	0	20	3030	13.476825	6.491624865154531	26.234337	0.0	20.0	1488.0	13.944046	4.495253	27.765759	0.0	3326	3326	3326	0.7	20	92	259	506	696	4980	0	276	2020-02-29_135954
101	5000	1663	11	0	0	0	20	3030	13.476825	6.491624865154531	26.234337	0.0	20.0	1488.0	13.944046	4.495253	27.765759	0.0	3326	3326	3326	0.7	20	92	259	506	696	4980	0	276	2020-02-29_135954
101	5000	1663	10	0	1	0	18	3032	13.218152	6.79242372876457	26.234337	0.0	18.0	1488.0	13.944046	4.495253	27.765759	0.0	3327	3326	3326	0.7777778	20	92	259	506	696	4982	0	276	2020-02-29_135955
102	5000	1663	9	0	2	0	17	3033	12.452494	6.148893811986347	21.708344	0.0	17.0	1488.0	13.944046	4.495253	27.765759	0.0	3328	3326	3326	0.8235294	20	92	259	506	696	4983	0	276	2020-02-29_135955
102	5000	1663	9	0	2	0	17	3033	12.452494	6.148893811986347	21.708344	0.0	17.0	1488.0	13.944046	4.495253	27.765759	0.0	3328	3326	3326	0.8235294	20	92	259	506	696	4983	0	276	2020-02-29_135955
102	5000	1663	9	0	1	0	18	3033	12.324109	5.99011879116969	21.708344	0.0	18.0	1488.0	13.944046	4.495253	27.765759	0.0	3328	3327	3327	0.7777778	20	92	259	506	696	4982	0	276	2020-02-29_135955
103	5000	1663	9	0	0	0	19	3033	13.067509	6.662456072864688	26.4487	0.0	19.0	1488.0	13.944046	4.495253	27.765759	0.0	3328	3328	3328	0.7368421	20	92	259	506	696	4981	0	276	2020-02-29_135955
103	5000	1663	9	0	0	0	18	3034	13.008273	6.850460577189603	26.4487	0.0	18.0	1488.0	13.944046	4.495253	27.765759	0.0	3328	3328	3328	0.7222222	20	92	259	506	696	4982	0	276	2020-02-29_135956
103	5000	1663	9	0	0	0	18	3034	13.008273	6.850460577189603	26.4487	0.0	18.0	1488.0	13.944046	4.495253	27.765759	0.0	3328	3328	3328	0.7222222	20	92	259	506	696	4982	0	276	2020-02-29_135956
104	5000	1663	9	0	0	0	18	3034	13.008273	6.850460577189603	26.4487	0.0	18.0	1488.0	13.944046	4.495253	27.765759	0.0	3328	3328	3328	0.7222222	20	92	259	506	696	4982	0	276	2020-02-29_135956
104	5000	1663	9	0	0	0	17	3035	12.533949	6.749742291087397	26.4487	0.0	17.0	1488.0	13.944046	4.495253	27.765759	0.0	3328	3328	3328	0.7647059	20	92	259	506	696	4983	0	276	2020-02-29_135956
104	5000	1663	9	0	0	0	17	3035	12.533949	6.749742291087397	26.4487	0.0	17.0	1488.0	13.944046	4.495253	27.765759	0.0	3328	3328	3328	0.7647059	20	92	259	506	696	4983	0	276	2020-02-29_135956
105	5000	1663	8	0	1	0	17	3035	12.533949	6.749742291087397	26.4487	0.0	17.0	1488.0	13.944046	4.495253	27.765759	0.0	3329	3328	3328	0.7647059	20	92	259	506	696	4983	0	276	2020-02-29_135957
105	5000	1662	8	0	2	0	17	3035	12.533949	6.749742291087397	26.4487	0.0	17.0	1488.0	13.944046	4.495253	27.765759	0.0	3330	3328	3328	0.7647059	20	92	259	506	696	4983	0	276	2020-02-29_135957
105	5000	1662	8	0	2	0	16	3036	12.542081	6.971018058607903	26.4487	0.0	16.0	1488.0	13.944046	4.495253	27.765759	0.0	3330	3328	3328	0.8125	20	92	259	506	696	4984	0	276	2020-02-29_135957
106	5000	1662	8	0	1	0	17	3036	12.925005	6.9318549756411025	26.4487	0.0	17.0	1488.0	13.944046	4.495253	27.765759	0.0	3330	3329	3329	0.8235294	20	92	259	506	696	4983	0	276	2020-02-29_135957
106	5000	1662	8	0	0	0	18	3036	12.928661	6.724905485602248	26.4487	0.0	18.0	1488.0	13.944046	4.495253	27.765759	0.0	3330	3330	3330	0.7777778	20	92	259	506	696	4982	0	276	2020-02-29_135957
106	5000	1662	8	0	0	0	17	3037	13.267952	6.771207202468387	26.4487	0.0	17.0	1488.0	13.944046	4.495253	27.765759	0.0	3330	3330	3330	0.7647059	20	92	259	506	696	4983	0	276	2020-02-29_135958
107	5000	1662	7	0	1	0	17	3037	13.267952	6.771207202468387	26.4487	0.0	17.0	1488.0	13.944046	4.495253	27.765759	0.0	3331	3330	3330	0.7647059	20	92	259	506	696	4983	0	276	2020-02-29_135958
107	5000	1662	7	0	1	0	17	3037	13.267952	6.771207202468387	26.4487	0.0	17.0	1488.0	13.944046	4.495253	27.765759	0.0	3331	3330	3330	0.7647059	20	92	259	506	696	4983	0	276	2020-02-29_135958
107	5000	1662	7	0	1	0	17	3037	13.267952	6.771207202468387	26.4487	0.0	17.0	1488.0	13.944046	4.495253	27.765759	0.0	3331	3330	3330	0.7647059	20	92	259	506	696	4983	0	276	2020-02-29_135958
108	5000	1662	7	0	0	0	17	3038	13.382946	6.783580467477351	26.4487	0.0	17.0	1488.0	13.944046	4.495253	27.765759	0.0	3331	3331	3331	0.7647059	20	92	259	506	696	4983	0	276	2020-02-29_135958
108	5000	1662	7	0	0	0	17	3038	13.382946	6.783580467477351	26.4487	0.0	17.0	1488.0	13.944046	4.495253	27.765759	0.0	3331	3331	3331	0.7647059	20	92	259	506	696	4983	0	276	2020-02-29_135958
108	5000	1662	7	0	0	0	17	3038	13.382946	6.783580467477351	26.4487	0.0	17.0	1488.0	13.944046	4.495253	27.765759	0.0	3331	3331	3331	0.7647059	20	92	259	506	696	4983	0	276	2020-02-29_135959
109	5000	1662	7	0	0	0	17	3038	13.382946	6.783580467477351	26.4487	0.0	17.0	1488.0	13.944046	4.495253	27.765759	0.0	3331	3331	3331	0.7647059	20	92	259	506	696	4983	0	276	2020-02-29_135959
109	5000	1662	7	0	0	0	15	3040	12.774114	6.989089364695881	26.4487	0.0	15.0	1488.0	13.944046	4.495253	27.765759	0.0	3331	3331	3331	0.8	20	92	259	506	696	4985	0	276	2020-02-29_135959
109	5000	1662	7	0	0	0	15	3040	12.774114	6.989089364695881	26.4487	0.0	15.0	1488.0	13.944046	4.495253	27.765759	0.0	3331	3331	3331	0.8	20	92	259	506	696	4985	0	276	2020-02-29_135959
110	5000	1662	7	0	0	0	15	3040	12.774114	6.989089364695881	26.4487	0.0	15.0	1488.0	13.944046	4.495253	27.765759	0.0	3331	3331	3331	0.8	20	92	259	506	696	4985	0	276	2020-02-29_135959
110	5000	1662	7	0	0	0	15	3040	12.774114	6.989089364695881	26.4487	0.0	15.0	1488.0	13.944046	4.495253	27.765759	0.0	3331	3331	3331	0.8	20	92	259	506	696	4985	0	276	2020-02-29_140000
110	5000	1662	7	0	0	0	15	3040	12.774114	6.989089364695881	26.4487	0.0	15.0	1488.0	13.944046	4.495253	27.765759	0.0	3331	3331	3331	0.8	20	92	259	506	696	4985	0	276	2020-02-29_140000
111	5000	1661	8	0	0	0	14	3041	12.898096	7.235782231011994	26.4487	0.0	14.0	1488.0	13.944046	4.495253	27.765759	0.0	3331	3331	3331	0.85714287	20	92	259	506	696	4986	0	276	2020-02-29_140000
111	5000	1661	8	0	0	0	14	3041	12.898096	7.235782231011994	26.4487	0.0	14.0	1488.0	13.944046	4.495253	27.765759	0.0	3331	3331	3331	0.85714287	20	92	259	506	696	4986	0	276	2020-02-29_140000
111	5000	1660	9	0	0	0	14	3041	12.898096	7.235782231011994	26.4487	0.0	14.0	1488.0	13.944046	4.495253	27.765759	0.0	3331	3331	3331	0.85714287	20	92	259	506	696	4986	0	276	2020-02-29_140000
112	5000	1660	9	0	0	0	12	3043	12.854462	7.397716386369127	26.4487	0.0	12.0	1488.0	13.944046	4.495253	27.765759	0.0	3331	3331	3331	0.5833333	20	92	259	506	696	4988	0	276	2020-02-29_140001
112	5000	1660	9	0	0	0	12	3043	12.854462	7.397716386369127	26.4487	0.0	12.0	1488.0	13.944046	4.495253	27.765759	0.0	3331	3331	3331	0.5833333	20	92	259	506	696	4988	0	276	2020-02-29_140001
112	5000	1659	10	0	0	0	12	3043	12.854462	7.397716386369127	26.4487	0.0	12.0	1488.0	13.944046	4.495253	27.765759	0.0	3331	3331	3331	0.5833333	20	92	259	506	696	4988	0	276	2020-02-29_140001
113	5000	1659	9	0	1	0	12	3043	12.854462	7.397716386369127	26.4487	0.0	12.0	1488.0	13.944046	4.495253	27.765759	0.0	3332	3331	3331	0.5833333	20	92	259	506	696	4988	0	276	2020-02-29_140001
113	5000	1659	9	0	1	0	12	3043	12.854462	7.397716386369127	26.4487	0.0	12.0	1488.0	13.944046	4.495253	27.765759	0.0	3332	3331	3331	0.5833333	20	92	259	506	696	4988	0	276	2020-02-29_140001
113	5000	1659	9	0	1	0	12	3043	12.854462	7.397716386369127	26.4487	0.0	12.0	1488.0	13.944046	4.495253	27.765759	0.0	3332	3331	3331	0.5833333	20	92	259	506	696	4988	0	276	2020-02-29_140001
114	5000	1658	10	0	0	0	12	3044	12.855736	7.397668687779966	26.4487	0.0	12.0	1488.0	13.944046	4.495253	27.765759	0.0	3332	3332	3332	0.6666667	20	92	259	506	696	4988	0	276	2020-02-29_140002
114	5000	1658	10	0	0	0	11	3044	12.661777	7.726673090715127	26.4487	0.0	11.0	1488.0	13.944046	4.495253	27.765759	0.0	3332	3332	3332	0.72727275	20	92	259	506	696	4989	0	277	2020-02-29_140002
114	5000	1658	10	0	0	0	11	3044	12.661777	7.726673090715127	26.4487	0.0	11.0	1488.0	13.944046	4.495253	27.765759	0.0	3332	3332	3332	0.72727275	20	92	259	506	696	4989	0	277	2020-02-29_140002
115	5000	1658	10	0	0	0	9	3046	13.581936	8.290439789705868	26.4487	0.0	9.0	1488.0	13.944046	4.495253	27.765759	0.0	3332	3332	3332	0.6666667	20	92	259	506	696	4991	0	277	2020-02-29_140002
115	5000	1658	9	0	1	0	8	3047	13.360534	8.834362857730646	26.4487	0.0	8.0	1488.0	13.944046	4.495253	27.765759	0.0	3333	3332	3332	0.625	20	92	259	506	696	4992	0	277	2020-02-29_140002
115	5000	1658	9	0	1	0	8	3047	13.360534	8.834362857730646	26.4487	0.0	8.0	1488.0	13.944046	4.495253	27.765759	0.0	3333	3332	3332	0.625	20	92	259	506	696	4992	0	277	2020-02-29_140003
116	5000	1658	9	0	1	0	7	3048	15.269181	7.553336400398694	26.4487	4.4123	7.0	1488.0	13.944046	4.495253	27.765759	0.0	3333	3332	3332	0.71428573	20	92	259	506	696	4993	0	277	2020-02-29_140003
116	5000	1658	9	0	0	0	7	3049	16.099749	7.142669718871972	26.4487	4.4123	7.0	1488.0	13.944046	4.495253	27.765759	0.0	3333	3333	3333	0.71428573	20	92	259	506	696	4993	0	277	2020-02-29_140003
116	5000	1658	8	0	1	0	7	3049	16.099749	7.142669718871972	26.4487	4.4123	7.0	1488.0	13.944046	4.495253	27.765759	0.0	3334	3333	3333	0.71428573	20	92	259	506	696	4993	0	277	2020-02-29_140003
117	5000	1658	7	0	2	0	7	3049	16.099749	7.142669718871972	26.4487	4.4123	7.0	1488.0	13.944046	4.495253	27.765759	0.0	3335	3333	3333	0.71428573	20	92	259	506	696	4993	0	277	2020-02-29_140003
117	5000	1658	7	0	2	0	6	3050	15.164983	7.340400353928731	26.4487	4.4123	6.0	1488.0	13.944046	4.495253	27.765759	0.0	3335	3333	3333	0.6666667	20	92	259	506	696	4994	0	277	2020-02-29_140003
117	5000	1658	7	0	1	0	7	3050	15.335703	6.716043468305135	26.4487	4.4123	7.0	1488.0	13.944046	4.495253	27.765759	0.0	3335	3334	3334	0.85714287	20	92	259	506	696	4993	0	277	2020-02-29_140004
118	5000	1657	8	0	0	0	8	3050	14.87534	6.35272453911109	26.4487	4.4123	8.0	1488.0	13.944046	4.495253	27.765759	0.0	3335	3335	3335	0.75	20	92	259	506	696	4992	0	277	2020-02-29_140004
118	5000	1657	8	0	0	0	8	3050	14.87534	6.35272453911109	26.4487	4.4123	8.0	1488.0	13.944046	4.495253	27.765759	0.0	3335	3335	3335	0.75	20	92	259	506	696	4992	0	277	2020-02-29_140004
118	5000	1657	8	0	0	0	8	3050	14.87534	6.35272453911109	26.4487	4.4123	8.0	1488.0	13.944046	4.495253	27.765759	0.0	3335	3335	3335	0.75	20	92	259	506	696	4992	0	277	2020-02-29_140004
119	5000	1657	6	0	2	0	7	3051	16.37006	5.121607890678889	26.4487	11.6528015	7.0	1488.0	13.944046	4.495253	27.765759	0.0	3337	3335	3335	0.85714287	20	92	259	506	696	4993	0	277	2020-02-29_140004
119	5000	1657	6	0	2	0	7	3051	16.37006	5.121607890678889	26.4487	11.6528015	7.0	1488.0	13.944046	4.495253	27.765759	0.0	3337	3335	3335	0.85714287	20	92	259	506	696	4993	0	277	2020-02-29_140005
119	5000	1657	6	0	2	0	6	3052	16.933268	5.367732435434267	26.4487	11.6528015	6.0	1488.0	13.944046	4.495253	27.765759	0.0	3337	3335	3335	1.0	20	92	259	506	696	4994	0	277	2020-02-29_140005
120	5000	1656	7	0	0	0	8	3052	17.498121	4.6685910117413485	26.4487	11.6528015	8.0	1488.0	13.944046	4.495253	27.765759	0.0	3337	3337	3337	0.875	20	92	259	506	696	4992	0	277	2020-02-29_140005
120	5000	1656	7	0	0	0	8	3052	17.498121	4.6685910117413485	26.4487	11.6528015	8.0	1488.0	13.944046	4.495253	27.765759	0.0	3337	3337	3337	0.875	20	92	259	506	696	4992	0	277	2020-02-29_140005
120	5000	1655	8	0	0	0	8	3052	17.498121	4.6685910117413485	26.4487	11.6528015	8.0	1488.0	13.944046	4.495253	27.765759	0.0	3337	3337	3337	0.875	20	92	259	506	696	4992	0	277	2020-02-29_140005
121	5000	1655	7	0	1	0	7	3053	17.27617	4.996857036775385	26.4487	11.6528015	7.0	1488.0	13.944046	4.495253	27.765759	0.0	3338	3337	3337	0.85714287	20	92	259	506	696	4993	0	277	2020-02-29_140006
121	5000	1654	8	0	1	0	7	3053	17.27617	4.996857036775385	26.4487	11.6528015	7.0	1488.0	13.944046	4.495253	27.765759	0.0	3338	3337	3337	0.85714287	20	92	259	506	696	4993	0	277	2020-02-29_140006
121	5000	1654	8	0	1	0	7	3053	17.27617	4.996857036775385	26.4487	11.6528015	7.0	1488.0	13.944046	4.495253	27.765759	0.0	3338	3337	3337	0.85714287	20	92	259	506	696	4993	0	277	2020-02-29_140006
122	5000	1654	8	0	0	0	8	3053	16.26602	5.437358459735142	26.4487	9.194969	8.0	1488.0	13.944046	4.495253	27.765759	0.0	3338	3338	3338	0.875	20	92	259	506	696	4992	0	277	2020-02-29_140006
122	5000	1654	8	0	0	0	7	3054	14.811351	3.8395890455087915	19.844597	9.194969	7.0	1488.0	13.944046	4.495253	27.765759	0.0	3338	3338	3338	1.0	20	92	259	506	696	4993	0	277	2020-02-29_140006
122	5000	1654	8	0	0	0	7	3054	14.811351	3.8395890455087915	19.844597	9.194969	7.0	1488.0	13.944046	4.495253	27.765759	0.0	3338	3338	3338	1.0	20	92	259	506	696	4993	0	277	2020-02-29_140006
123	5000	1654	8	0	0	0	7	3054	14.811351	3.8395890455087915	19.844597	9.194969	7.0	1488.0	13.944046	4.495253	27.765759	0.0	3338	3338	3338	1.0	20	92	259	506	696	4993	0	277	2020-02-29_140007
123	5000	1653	9	0	0	0	7	3054	14.811351	3.8395890455087915	19.844597	9.194969	7.0	1488.0	13.944046	4.495253	27.765759	0.0	3338	3338	3338	1.0	20	92	259	506	696	4993	0	277	2020-02-29_140007
123	5000	1653	9	0	0	0	7	3054	14.811351	3.8395890455087915	19.844597	9.194969	7.0	1488.0	13.944046	4.495253	27.765759	0.0	3338	3338	3338	1.0	20	92	259	506	696	4993	0	277	2020-02-29_140007
124	5000	1653	9	0	0	0	7	3054	14.811351	3.8395890455087915	19.844597	9.194969	7.0	1488.0	13.944046	4.495253	27.765759	0.0	3338	3338	3338	1.0	20	92	259	506	696	4993	0	277	2020-02-29_140007
124	5000	1653	9	0	0	0	7	3054	14.811351	3.8395890455087915	19.844597	9.194969	7.0	1488.0	13.944046	4.495253	27.765759	0.0	3338	3338	3338	1.0	20	92	259	506	696	4993	0	277	2020-02-29_140007
124	5000	1653	9	0	0	0	7	3054	14.811351	3.8395890455087915	19.844597	9.194969	7.0	1488.0	13.944046	4.495253	27.765759	0.0	3338	3338	3338	1.0	20	92	259	506	696	4993	0	277	2020-02-29_140008
125	5000	1653	9	0	0	0	7	3054	14.811351	3.8395890455087915	19.844597	9.194969	7.0	1488.0	13.944046	4.495253	27.765759	0.0	3338	3338	3338	1.0	20	92	259	506	696	4993	0	277	2020-02-29_140008
125	5000	1652	10	0	0	0	7	3054	14.811351	3.8395890455087915	19.844597	9.194969	7.0	1488.0	13.944046	4.495253	27.765759	0.0	3338	3338	3338	1.0	20	92	259	506	696	4993	0	277	2020-02-29_140008
125	5000	1652	9	0	1	0	7	3054	14.811351	3.8395890455087915	19.844597	9.194969	7.0	1488.0	13.944046	4.495253	27.765759	0.0	3339	3338	3338	1.0	20	92	259	506	696	4993	0	277	2020-02-29_140008
126	5000	1652	8	0	2	0	7	3054	14.811351	3.8395890455087915	19.844597	9.194969	7.0	1488.0	13.944046	4.495253	27.765759	0.0	3340	3338	3338	1.0	20	92	259	506	696	4993	0	277	2020-02-29_140008
126	5000	1652	8	0	2	0	7	3054	14.811351	3.8395890455087915	19.844597	9.194969	7.0	1488.0	13.944046	4.495253	27.765759	0.0	3340	3338	3338	1.0	20	92	259	506	696	4993	0	277	2020-02-29_140008
126	5000	1652	8	0	1	0	8	3054	16.066187	5.023273661123405	24.850037	9.194969	8.0	1488.0	13.944046	4.495253	27.765759	0.0	3340	3339	3339	1.25	20	92	259	506	696	4992	0	277	2020-02-29_140009
127	5000	1652	7	0	1	0	9	3054	15.934958	4.715306320191436	24.850037	9.194969	9.0	1488.0	13.944046	4.495253	27.765759	0.0	3341	3340	3340	1.1111112	20	92	259	506	696	4991	0	277	2020-02-29_140009
127	5000	1652	7	0	1	0	9	3054	15.934958	4.715306320191436	24.850037	9.194969	9.0	1488.0	13.944046	4.495253	27.765759	0.0	3341	3340	3340	1.1111112	20	92	259	506	696	4991	0	277	2020-02-29_140009
127	5000	1652	7	0	1	0	9	3054	15.934958	4.715306320191436	24.850037	9.194969	9.0	1488.0	13.944046	4.495253	27.765759	0.0	3341	3340	3340	1.1111112	20	92	259	506	696	4991	0	277	2020-02-29_140009
128	5000	1652	7	0	0	0	10	3054	14.897684	5.524767681778309	24.850037	5.5622025	10.0	1488.0	13.944046	4.495253	27.765759	0.0	3341	3341	3341	1.0	20	92	259	506	696	4990	0	277	2020-02-29_140009
128	5000	1652	7	0	0	0	10	3054	14.897684	5.524767681778309	24.850037	5.5622025	10.0	1488.0	13.944046	4.495253	27.765759	0.0	3341	3341	3341	1.0	20	92	259	506	696	4990	0	277	2020-02-29_140010
128	5000	1651	7	0	1	0	9	3055	15.151984	5.797492557338265	24.850037	5.5622025	9.0	1488.0	13.944046	4.495253	27.765759	0.0	3342	3341	3341	0.8888889	20	92	259	506	696	4991	0	277	2020-02-29_140010
129	5000	1651	7	0	1	0	9	3055	15.151984	5.797492557338265	24.850037	5.5622025	9.0	1488.0	13.944046	4.495253	27.765759	0.0	3342	3341	3341	0.8888889	20	92	259	506	696	4991	0	277	2020-02-29_140010
129	5000	1651	7	0	1	0	9	3055	15.151984	5.797492557338265	24.850037	5.5622025	9.0	1488.0	13.944046	4.495253	27.765759	0.0	3342	3341	3341	0.8888889	20	92	259	506	696	4991	0	277	2020-02-29_140010
129	5000	1651	7	0	0	0	10	3055	15.234594	5.4721675984108575	24.850037	5.5622025	10.0	1488.0	13.944046	4.495253	27.765759	0.0	3342	3342	3342	0.8	20	92	259	506	696	4990	0	277	2020-02-29_140010
130	5000	1651	7	0	0	0	10	3055	15.234594	5.4721675984108575	24.850037	5.5622025	10.0	1488.0	13.944046	4.495253	27.765759	0.0	3342	3342	3342	0.8	20	92	259	506	696	4990	0	277	2020-02-29_140010
130	5000	1651	7	0	0	0	10	3055	15.234594	5.4721675984108575	24.850037	5.5622025	10.0	1488.0	13.944046	4.495253	27.765759	0.0	3342	3342	3342	0.8	20	92	259	506	696	4990	0	277	2020-02-29_140011
130	5000	1651	7	0	0	0	10	3055	15.234594	5.4721675984108575	24.850037	5.5622025	10.0	1488.0	13.944046	4.495253	27.765759	0.0	3342	3342	3342	0.8	20	92	259	506	696	4990	0	277	2020-02-29_140011
131	5000	1651	7	0	0	0	10	3055	15.234594	5.4721675984108575	24.850037	5.5622025	10.0	1488.0	13.944046	4.495253	27.765759	0.0	3342	3342	3342	0.8	20	92	259	506	696	4990	0	277	2020-02-29_140011
131	5000	1650	8	0	0	0	9	3056	15.632572	5.648526814916701	24.850037	5.5622025	9.0	1488.0	13.944046	4.495253	27.765759	0.0	3342	3342	3342	0.8888889	20	92	259	506	696	4991	0	277	2020-02-29_140011
131	5000	1650	7	0	1	0	9	3056	15.632572	5.648526814916701	24.850037	5.5622025	9.0	1488.0	13.944046	4.495253	27.765759	0.0	3343	3342	3342	0.8888889	20	92	259	506	696	4991	0	277	2020-02-29_140011
132	5000	1650	7	0	1	0	9	3056	15.632572	5.648526814916701	24.850037	5.5622025	9.0	1488.0	13.944046	4.495253	27.765759	0.0	3343	3342	3342	0.8888889	20	92	259	506	696	4991	0	277	2020-02-29_140012
132	5000	1650	7	0	1	0	9	3056	15.632572	5.648526814916701	24.850037	5.5622025	9.0	1488.0	13.944046	4.495253	27.765759	0.0	3343	3342	3342	0.8888889	20	92	259	506	696	4991	0	277	2020-02-29_140012
132	5000	1650	7	0	0	0	10	3056	15.825556	5.3603340380759725	24.850037	5.5622025	10.0	1488.0	13.944046	4.495253	27.765759	0.0	3343	3343	3343	1.2	20	92	259	506	696	4990	0	277	2020-02-29_140012
133	5000	1650	7	0	0	0	10	3056	15.825556	5.3603340380759725	24.850037	5.5622025	10.0	1488.0	13.944046	4.495253	27.765759	0.0	3343	3343	3343	1.2	20	92	259	506	696	4990	0	277	2020-02-29_140012
133	5000	1650	7	0	0	0	9	3056	16.562286	5.120412867112133	24.850037	5.5622025	9.0	1488.0	13.944046	4.495253	27.765759	0.0	3343	3343	3343	1.2222222	20	92	259	506	696	4991	0	278	2020-02-29_140012
133	5000	1649	8	0	0	0	9	3056	16.562286	5.120412867112133	24.850037	5.5622025	9.0	1488.0	13.944046	4.495253	27.765759	0.0	3343	3343	3343	1.2222222	20	92	259	506	696	4991	0	278	2020-02-29_140013
134	5000	1649	8	0	0	0	8	3057	16.697906	5.456643617115652	24.850037	5.5622025	8.0	1488.0	13.944046	4.495253	27.765759	0.0	3343	3343	3343	1.25	20	92	259	506	696	4992	0	278	2020-02-29_140013
134	5000	1649	8	0	0	0	8	3057	16.697906	5.456643617115652	24.850037	5.5622025	8.0	1488.0	13.944046	4.495253	27.765759	0.0	3343	3343	3343	1.25	20	92	259	506	696	4992	0	278	2020-02-29_140013
134	5000	1649	8	0	0	0	7	3058	16.746176	5.892003876974225	24.850037	5.5622025	7.0	1488.0	13.944046	4.495253	27.765759	0.0	3343	3343	3343	1.1428572	20	92	259	506	696	4993	0	278	2020-02-29_140013
135	5000	1649	7	0	1	0	6	3059	16.229773	6.278439324705138	24.850037	5.5622025	6.0	1488.0	13.944046	4.495253	27.765759	0.0	3344	3343	3343	1.1666666	20	92	259	506	696	4994	0	278	2020-02-29_140013
135	5000	1649	7	0	1	0	6	3059	16.229773	6.278439324705138	24.850037	5.5622025	6.0	1488.0	13.944046	4.495253	27.765759	0.0	3344	3343	3343	1.1666666	20	92	259	506	696	4994	0	278	2020-02-29_140013
135	5000	1649	7	0	1	0	6	3059	16.229773	6.278439324705138	24.850037	5.5622025	6.0	1488.0	13.944046	4.495253	27.765759	0.0	3344	3343	3343	1.1666666	20	92	259	506	696	4994	0	278	2020-02-29_140014
136	5000	1649	7	0	0	0	7	3059	15.93844	5.783002268231874	24.850037	5.5622025	7.0	1488.0	13.944046	4.495253	27.765759	0.0	3344	3344	3344	1.1428572	20	92	259	506	696	4993	0	278	2020-02-29_140014
136	5000	1649	6	0	1	0	7	3059	15.93844	5.783002268231874	24.850037	5.5622025	7.0	1488.0	13.944046	4.495253	27.765759	0.0	3345	3344	3344	1.1428572	20	92	259	506	696	4993	0	278	2020-02-29_140014
136	5000	1649	6	0	1	0	7	3059	15.93844	5.783002268231874	24.850037	5.5622025	7.0	1488.0	13.944046	4.495253	27.765759	0.0	3345	3344	3344	1.1428572	20	92	259	506	696	4993	0	278	2020-02-29_140014
137	5000	1649	6	0	1	0	7	3059	15.93844	5.783002268231874	24.850037	5.5622025	7.0	1488.0	13.944046	4.495253	27.765759	0.0	3345	3344	3344	1.1428572	20	92	259	506	696	4993	0	278	2020-02-29_140014
137	5000	1649	6	0	0	0	8	3059	16.230938	5.417560542762496	24.850037	5.5622025	8.0	1488.0	13.944046	4.495253	27.765759	0.0	3345	3345	3345	1.0	20	92	259	506	696	4992	0	278	2020-02-29_140015
137	5000	1649	6	0	0	0	7	3060	15.900961	5.764145079693593	24.850037	5.5622025	7.0	1488.0	13.944046	4.495253	27.765759	0.0	3345	3345	3345	1.1428572	20	92	259	506	696	4993	0	278	2020-02-29_140015
138	5000	1649	6	0	0	0	7	3060	15.900961	5.764145079693593	24.850037	5.5622025	7.0	1488.0	13.944046	4.495253	27.765759	0.0	3345	3345	3345	1.1428572	20	92	259	506	696	4993	0	278	2020-02-29_140015
138	5000	1649	6	0	0	0	7	3060	15.900961	5.764145079693593	24.850037	5.5622025	7.0	1488.0	13.944046	4.495253	27.765759	0.0	3345	3345	3345	1.1428572	20	92	259	506	696	4993	0	278	2020-02-29_140015
138	5000	1649	6	0	0	0	7	3060	15.900961	5.764145079693593	24.850037	5.5622025	7.0	1488.0	13.944046	4.495253	27.765759	0.0	3345	3345	3345	1.1428572	20	92	259	506	696	4993	0	278	2020-02-29_140015
139	5000	1649	6	0	0	0	7	3060	15.900961	5.764145079693593	24.850037	5.5622025	7.0	1488.0	13.944046	4.495253	27.765759	0.0	3345	3345	3345	1.1428572	20	92	259	506	696	4993	0	278	2020-02-29_140016
139	5000	1648	7	0	0	0	7	3060	15.900961	5.764145079693593	24.850037	5.5622025	7.0	1488.0	13.944046	4.495253	27.765759	0.0	3345	3345	3345	1.1428572	20	92	259	506	696	4993	0	278	2020-02-29_140016
139	5000	1648	7	0	0	0	7	3060	15.900961	5.764145079693593	24.850037	5.5622025	7.0	1488.0	13.944046	4.495253	27.765759	0.0	3345	3345	3345	1.1428572	20	92	259	506	696	4993	0	278	2020-02-29_140016
140	5000	1648	7	0	0	0	5	3062	14.314311	5.139237700758495	18.278412	5.5622025	5.0	1488.0	13.944046	4.495253	27.765759	0.0	3345	3345	3345	1.0	20	92	259	506	696	4995	0	278	2020-02-29_140016
140	5000	1648	7	0	0	0	5	3062	14.314311	5.139237700758495	18.278412	5.5622025	5.0	1488.0	13.944046	4.495253	27.765759	0.0	3345	3345	3345	1.0	20	92	259	506	696	4995	0	278	2020-02-29_140016
140	5000	1648	7	0	0	0	5	3062	14.314311	5.139237700758495	18.278412	5.5622025	5.0	1488.0	13.944046	4.495253	27.765759	0.0	3345	3345	3345	1.0	20	92	259	506	696	4995	0	278	2020-02-29_140017
141	5000	1648	7	0	0	0	5	3062	14.314311	5.139237700758495	18.278412	5.5622025	5.0	1488.0	13.944046	4.495253	27.765759	0.0	3345	3345	3345	1.0	20	92	259	506	696	4995	0	278	2020-02-29_140017
141	5000	1648	7	0	0	0	5	3062	14.314311	5.139237700758495	18.278412	5.5622025	5.0	1488.0	13.944046	4.495253	27.765759	0.0	3345	3345	3345	1.0	20	92	259	506	696	4995	0	278	2020-02-29_140017
141	5000	1646	9	0	0	0	5	3062	14.314311	5.139237700758495	18.278412	5.5622025	5.0	1488.0	13.944046	4.495253	27.765759	0.0	3345	3345	3345	1.0	20	92	259	506	696	4995	0	278	2020-02-29_140017
142	5000	1646	9	0	0	0	5	3062	14.314311	5.139237700758495	18.278412	5.5622025	5.0	1488.0	13.944046	4.495253	27.765759	0.0	3345	3345	3345	1.0	20	92	259	506	696	4995	0	278	2020-02-29_140017
142	5000	1646	9	0	0	0	5	3062	14.314311	5.139237700758495	18.278412	5.5622025	5.0	1488.0	13.944046	4.495253	27.765759	0.0	3345	3345	3345	1.0	20	92	259	506	696	4995	0	278	2020-02-29_140017
142	5000	1645	10	0	0	0	5	3062	14.314311	5.139237700758495	18.278412	5.5622025	5.0	1488.0	13.944046	4.495253	27.765759	0.0	3345	3345	3345	1.0	20	92	259	506	696	4995	0	278	2020-02-29_140018
143	5000	1645	9	0	1	0	5	3062	14.314311	5.139237700758495	18.278412	5.5622025	5.0	1488.0	13.944046	4.495253	27.765759	0.0	3346	3345	3345	1.0	20	92	259	506	696	4995	0	278	2020-02-29_140018
143	5000	1644	10	0	1	0	5	3062	14.314311	5.139237700758495	18.278412	5.5622025	5.0	1488.0	13.944046	4.495253	27.765759	0.0	3346	3345	3345	1.0	20	92	259	506	696	4995	0	278	2020-02-29_140018
143	5000	1644	10	0	1	0	5	3062	14.314311	5.139237700758495	18.278412	5.5622025	5.0	1488.0	13.944046	4.495253	27.765759	0.0	3346	3345	3345	1.0	20	92	259	506	696	4995	0	278	2020-02-29_140018
144	5000	1644	10	0	0	0	6	3062	15.185384	5.06774329408333	19.540749	5.5622025	6.0	1488.0	13.944046	4.495253	27.765759	0.0	3346	3346	3346	0.8333333	20	92	259	506	696	4994	0	278	2020-02-29_140018
144	5000	1644	9	0	1	0	6	3062	15.185384	5.06774329408333	19.540749	5.5622025	6.0	1488.0	13.944046	4.495253	27.765759	0.0	3347	3346	3346	0.8333333	20	92	259	506	696	4994	0	278	2020-02-29_140019
144	5000	1644	8	0	2	0	6	3062	15.185384	5.06774329408333	19.540749	5.5622025	6.0	1488.0	13.944046	4.495253	27.765759	0.0	3348	3346	3346	0.8333333	20	92	259	506	696	4994	0	278	2020-02-29_140019
145	5000	1644	7	0	3	0	6	3062	15.185384	5.06774329408333	19.540749	5.5622025	6.0	1488.0	13.944046	4.495253	27.765759	0.0	3349	3346	3346	0.8333333	20	92	259	506	696	4994	0	278	2020-02-29_140019
145	5000	1644	7	0	2	0	7	3062	16.453709	5.715087051062364	24.06366	5.5622025	7.0	1488.0	13.944046	4.495253	27.765759	0.0	3349	3347	3347	0.85714287	20	92	259	506	696	4993	0	278	2020-02-29_140019
145	5000	1644	7	0	1	0	7	3063	18.41244	3.120956245993253	24.06366	14.190453	7.0	1488.0	13.944046	4.495253	27.765759	0.0	3349	3348	3348	1.1428572	20	92	259	506	696	4993	0	278	2020-02-29_140019
146	5000	1643	8	0	0	0	8	3063	16.524904	6.070516418409692	24.06366	3.3121643	8.0	1488.0	13.944046	4.495253	27.765759	0.0	3349	3349	3349	1.125	20	92	259	506	696	4992	0	278	2020-02-29_140019
146	5000	1643	8	0	0	0	8	3063	16.524904	6.070516418409692	24.06366	3.3121643	8.0	1488.0	13.944046	4.495253	27.765759	0.0	3349	3349	3349	1.125	20	92	259	506	696	4992	0	278	2020-02-29_140020
146	5000	1643	8	0	0	0	8	3063	16.524904	6.070516418409692	24.06366	3.3121643	8.0	1488.0	13.944046	4.495253	27.765759	0.0	3349	3349	3349	1.125	20	92	259	506	696	4992	0	278	2020-02-29_140020
147	5000	1643	8	0	0	0	7	3064	16.60302	6.55256292855072	24.06366	3.3121643	7.0	1488.0	13.944046	4.495253	27.765759	0.0	3349	3349	3349	1.2857143	20	92	259	506	696	4993	0	278	2020-02-29_140020
147	5000	1642	8	0	1	0	7	3064	16.60302	6.55256292855072	24.06366	3.3121643	7.0	1488.0	13.944046	4.495253	27.765759	0.0	3350	3349	3349	1.2857143	20	92	259	506	696	4993	0	278	2020-02-29_140020
147	5000	1642	8	0	1	0	6	3065	16.443125	7.162997999737141	24.06366	3.3121643	6.0	1488.0	13.944046	4.495253	27.765759	0.0	3350	3349	3349	0.8333333	20	92	259	506	696	4994	0	278	2020-02-29_140020
148	5000	1642	8	0	1	0	6	3065	16.443125	7.162997999737141	24.06366	3.3121643	6.0	1488.0	13.944046	4.495253	27.765759	0.0	3350	3349	3349	0.8333333	20	92	259	506	696	4994	0	278	2020-02-29_140021
148	5000	1642	7	0	1	0	7	3065	16.361986	6.542415729893941	24.06366	3.3121643	7.0	1488.0	13.944046	4.495253	27.765759	0.0	3351	3350	3350	1.1428572	20	92	259	506	696	4993	0	278	2020-02-29_140021
148	5000	1642	7	0	1	0	7	3065	16.361986	6.542415729893941	24.06366	3.3121643	7.0	1488.0	13.944046	4.495253	27.765759	0.0	3351	3350	3350	1.1428572	20	92	259	506	696	4993	0	278	2020-02-29_140021
149	5000	1642	7	0	1	0	7	3065	16.361986	6.542415729893941	24.06366	3.3121643	7.0	1488.0	13.944046	4.495253	27.765759	0.0	3351	3350	3350	1.1428572	20	92	259	506	696	4993	0	278	2020-02-29_140021
149	5000	1642	7	0	0	0	8	3065	16.760014	6.160833056708867	24.06366	3.3121643	8.0	1488.0	13.944046	4.495253	27.765759	0.0	3351	3351	3351	1.0	20	92	259	506	696	4992	0	278	2020-02-29_140021
149	5000	1642	7	0	0	0	8	3065	16.760014	6.160833056708867	24.06366	3.3121643	8.0	1488.0	13.944046	4.495253	27.765759	0.0	3351	3351	3351	1.0	20	92	259	506	696	4992	0	278	2020-02-29_140021
150	5000	1642	6	0	1	0	7	3066	17.127092	6.559283240168537	24.06366	3.3121643	7.0	1488.0	13.944046	4.495253	27.765759	0.0	3352	3351	3351	1.0	20	92	259	506	696	4993	0	278	2020-02-29_140022
150	5000	1642	5	0	2	0	7	3066	17.127092	6.559283240168537	24.06366	3.3121643	7.0	1488.0	13.944046	4.495253	27.765759	0.0	3353	3351	3351	1.0	20	92	259	506	696	4993	0	278	2020-02-29_140022
150	5000	1642	5	0	2	0	7	3066	17.127092	6.559283240168537	24.06366	3.3121643	7.0	1488.0	13.944046	4.495253	27.765759	0.0	3353	3351	3351	1.0	20	92	259	506	696	4993	0	278	2020-02-29_140022
151	5000	1642	5	0	1	0	8	3066	16.278076	6.530276577336803	24.06366	3.3121643	8.0	1488.0	13.944046	4.495253	27.765759	0.0	3353	3352	3352	1.0	20	92	259	506	696	4992	0	278	2020-02-29_140022
151	5000	1642	5	0	0	0	9	3066	16.288815	6.108599445258887	24.06366	3.3121643	9.0	1488.0	13.944046	4.495253	27.765759	0.0	3353	3353	3353	0.8888889	20	92	259	506	696	4991	0	278	2020-02-29_140022
151	5000	1642	5	0	0	0	9	3066	16.288815	6.108599445258887	24.06366	3.3121643	9.0	1488.0	13.944046	4.495253	27.765759	0.0	3353	3353	3353	0.8888889	20	92	259	506	696	4991	0	278	2020-02-29_140023
152	5000	1642	5	0	0	0	9	3066	16.288815	6.108599445258887	24.06366	3.3121643	9.0	1488.0	13.944046	4.495253	27.765759	0.0	3353	3353	3353	0.8888889	20	92	259	506	696	4991	0	278	2020-02-29_140023
152	5000	1642	4	0	1	0	9	3066	16.288815	6.108599445258887	24.06366	3.3121643	9.0	1488.0	13.944046	4.495253	27.765759	0.0	3354	3353	3353	0.8888889	20	92	259	506	696	4991	0	278	2020-02-29_140023
152	5000	1642	3	0	2	0	9	3066	16.288815	6.108599445258887	24.06366	3.3121643	9.0	1488.0	13.944046	4.495253	27.765759	0.0	3355	3353	3353	0.8888889	20	92	259	506	696	4991	0	278	2020-02-29_140023
153	5000	1642	3	0	2	0	9	3066	16.288815	6.108599445258887	24.06366	3.3121643	9.0	1488.0	13.944046	4.495253	27.765759	0.0	3355	3353	3353	0.8888889	20	92	259	506	696	4991	0	278	2020-02-29_140023
153	5000	1642	3	0	1	0	10	3066	15.603262	6.1537551084532485	24.06366	3.3121643	10.0	1488.0	13.944046	4.495253	27.765759	0.0	3355	3354	3354	0.9	20	92	259	506	696	4990	0	278	2020-02-29_140023
153	5000	1642	3	0	0	0	11	3066	15.154675	6.024564367983349	24.06366	3.3121643	11.0	1488.0	13.944046	4.495253	27.765759	0.0	3355	3355	3355	0.8181818	20	92	259	506	696	4989	0	278	2020-02-29_140024
154	5000	1642	1	0	2	0	11	3066	15.154675	6.024564367983349	24.06366	3.3121643	11.0	1488.0	13.944046	4.495253	27.765759	0.0	3357	3355	3355	0.8181818	20	92	259	506	696	4989	0	278	2020-02-29_140024
154	5000	1642	1	0	2	0	10	3067	14.8423	6.255843825593383	24.06366	3.3121643	10.0	1488.0	13.944046	4.495253	27.765759	0.0	3357	3355	3355	0.9	20	92	259	506	696	4990	0	278	2020-02-29_140024
154	5000	1642	1	0	2	0	10	3067	14.8423	6.255843825593383	24.06366	3.3121643	10.0	1488.0	13.944046	4.495253	27.765759	0.0	3357	3355	3355	0.9	20	92	259	506	696	4990	0	278	2020-02-29_140024
155	5000	1642	1	0	0	0	12	3067	13.895129	6.098992386442437	24.06366	3.3121643	12.0	1488.0	13.944046	4.495253	27.765759	0.0	3357	3357	3357	0.75	20	92	259	506	696	4988	0	278	2020-02-29_140024
155	5000	1642	1	0	0	0	12	3067	13.895129	6.098992386442437	24.06366	3.3121643	12.0	1488.0	13.944046	4.495253	27.765759	0.0	3357	3357	3357	0.75	20	92	259	506	696	4988	0	278	2020-02-29_140025
155	5000	1642	1	0	0	0	12	3067	13.895129	6.098992386442437	24.06366	3.3121643	12.0	1488.0	13.944046	4.495253	27.765759	0.0	3357	3357	3357	0.75	20	92	259	506	696	4988	0	278	2020-02-29_140025
156	5000	1642	1	0	0	0	12	3067	13.895129	6.098992386442437	24.06366	3.3121643	12.0	1488.0	13.944046	4.495253	27.765759	0.0	3357	3357	3357	0.75	20	92	259	506	696	4988	0	278	2020-02-29_140025
156	5000	1642	1	0	0	0	12	3067	13.895129	6.098992386442437	24.06366	3.3121643	12.0	1488.0	13.944046	4.495253	27.765759	0.0	3357	3357	3357	0.75	20	92	259	506	696	4988	0	278	2020-02-29_140025
156	5000	1642	1	0	0	0	12	3067	13.895129	6.098992386442437	24.06366	3.3121643	12.0	1488.0	13.944046	4.495253	27.765759	0.0	3357	3357	3357	0.75	20	92	259	506	696	4988	0	278	2020-02-29_140025
157	5000	1642	1	0	0	0	12	3067	13.895129	6.098992386442437	24.06366	3.3121643	12.0	1488.0	13.944046	4.495253	27.765759	0.0	3357	3357	3357	0.75	20	92	259	506	696	4988	0	278	2020-02-29_140026
157	5000	1642	1	0	0	0	12	3067	13.895129	6.098992386442437	24.06366	3.3121643	12.0	1488.0	13.944046	4.495253	27.765759	0.0	3357	3357	3357	0.75	20	92	259	506	696	4988	0	278	2020-02-29_140026
157	5000	1642	1	0	0	0	11	3068	12.970717	5.444041559446122	19.546204	3.3121643	11.0	1488.0	13.944046	4.495253	27.765759	0.0	3357	3357	3357	0.72727275	20	92	259	506	696	4989	0	278	2020-02-29_140026
158	5000	1642	1	0	0	0	10	3069	12.313714	5.258791692054821	19.546204	3.3121643	10.0	1488.0	13.944046	4.495253	27.765759	0.0	3357	3357	3357	0.8	20	92	259	506	696	4990	0	278	2020-02-29_140026
158	5000	1642	1	0	0	0	9	3070	11.540425	4.938070336732021	19.546204	3.3121643	9.0	1488.0	13.944046	4.495253	27.765759	0.0	3357	3357	3357	0.6666667	20	92	259	506	696	4991	0	278	2020-02-29_140026
158	5000	1642	1	0	0	0	9	3070	11.540425	4.938070336732021	19.546204	3.3121643	9.0	1488.0	13.944046	4.495253	27.765759	0.0	3357	3357	3357	0.6666667	20	92	259	506	696	4991	0	278	2020-02-29_140026
159	5000	1642	1	0	0	0	9	3070	11.540425	4.938070336732021	19.546204	3.3121643	9.0	1488.0	13.944046	4.495253	27.765759	0.0	3357	3357	3357	0.6666667	20	92	259	506	696	4991	0	278	2020-02-29_140027
159	5000	1642	1	0	0	0	9	3070	11.540425	4.938070336732021	19.546204	3.3121643	9.0	1488.0	13.944046	4.495253	27.765759	0.0	3357	3357	3357	0.6666667	20	92	259	506	696	4991	0	278	2020-02-29_140027
159	5000	1642	1	0	0	0	9	3070	11.540425	4.938070336732021	19.546204	3.3121643	9.0	1488.0	13.944046	4.495253	27.765759	0.0	3357	3357	3357	0.6666667	20	92	259	506	696	4991	0	278	2020-02-29_140027
160	5000	1642	1	0	0	0	8	3071	12.568958	4.121528551929504	19.546204	7.908966	8.0	1488.0	13.944046	4.495253	27.765759	0.0	3357	3357	3357	0.625	20	92	259	506	696	4992	0	278	2020-02-29_140027
160	5000	1642	1	0	0	0	8	3071	12.568958	4.121528551929504	19.546204	7.908966	8.0	1488.0	13.944046	4.495253	27.765759	0.0	3357	3357	3357	0.625	20	92	259	506	696	4992	0	278	2020-02-29_140027
160	5000	1642	1	0	0	0	8	3071	12.568958	4.121528551929504	19.546204	7.908966	8.0	1488.0	13.944046	4.495253	27.765759	0.0	3357	3357	3357	0.625	20	92	259	506	696	4992	0	278	2020-02-29_140028
161	5000	1642	1	0	0	0	8	3071	12.568958	4.121528551929504	19.546204	7.908966	8.0	1488.0	13.944046	4.495253	27.765759	0.0	3357	3357	3357	0.625	20	92	259	506	696	4992	0	278	2020-02-29_140028
161	5000	1642	1	0	0	0	8	3071	12.568958	4.121528551929504	19.546204	7.908966	8.0	1488.0	13.944046	4.495253	27.765759	0.0	3357	3357	3357	0.625	20	92	259	506	696	4992	0	278	2020-02-29_140028
161	5000	1642	1	0	0	0	8	3071	12.568958	4.121528551929504	19.546204	7.908966	8.0	1488.0	13.944046	4.495253	27.765759	0.0	3357	3357	3357	0.625	20	92	259	506	696	4992	0	278	2020-02-29_140028
162	5000	1642	1	0	0	0	8	3071	12.568958	4.121528551929504	19.546204	7.908966	8.0	1488.0	13.944046	4.495253	27.765759	0.0	3357	3357	3357	0.625	20	92	259	506	696	4992	0	278	2020-02-29_140028
162	5000	1642	1	0	0	0	8	3071	12.568958	4.121528551929504	19.546204	7.908966	8.0	1488.0	13.944046	4.495253	27.765759	0.0	3357	3357	3357	0.625	20	92	259	506	696	4992	0	278	2020-02-29_140028
162	5000	1642	1	0	0	0	8	3071	12.568958	4.121528551929504	19.546204	7.908966	8.0	1488.0	13.944046	4.495253	27.765759	0.0	3357	3357	3357	0.625	20	92	259	506	696	4992	0	278	2020-02-29_140029
163	5000	1642	1	0	0	0	8	3071	12.568958	4.121528551929504	19.546204	7.908966	8.0	1488.0	13.944046	4.495253	27.765759	0.0	3357	3357	3357	0.625	20	92	259	506	696	4992	0	278	2020-02-29_140029
163	5000	1642	0	0	1	0	8	3071	12.568958	4.121528551929504	19.546204	7.908966	8.0	1488.0	13.944046	4.495253	27.765759	0.0	3358	3357	3357	0.625	20	92	259	506	696	4992	0	278	2020-02-29_140029
163	5000	1642	0	0	1	0	8	3071	12.568958	4.121528551929504	19.546204	7.908966	8.0	1488.0	13.944046	4.495253	27.765759	0.0	3358	3357	3357	0.625	20	92	259	506	696	4992	0	278	2020-02-29_140029
164	5000	1642	0	0	1	0	8	3071	12.568958	4.121528551929504	19.546204	7.908966	8.0	1488.0	13.944046	4.495253	27.765759	0.0	3358	3357	3357	0.625	20	92	259	506	696	4992	0	278	2020-02-29_140029
164	5000	1642	0	0	0	0	9	3071	12.914873	3.992560024013305	19.546204	7.908966	9.0	1488.0	13.944046	4.495253	27.765759	0.0	3358	3358	3358	0.5555556	20	92	259	506	696	4991	0	278	2020-02-29_140030
164	5000	1642	0	0	0	0	9	3071	12.914873	3.992560024013305	19.546204	7.908966	9.0	1488.0	13.944046	4.495253	27.765759	0.0	3358	3358	3358	0.5555556	20	92	259	506	696	4991	0	278	2020-02-29_140030
165	5000	1642	0	0	0	0	8	3072	12.544838	4.099923872822452	19.546204	7.908966	8.0	1488.0	13.944046	4.495253	27.765759	0.0	3358	3358	3358	0.25	20	92	259	506	696	4992	0	278	2020-02-29_140030
165	5000	1642	0	0	0	0	7	3073	11.544642	3.205302173099133	16.374725	7.908966	7.0	1488.0	13.944046	4.495253	27.765759	0.0	3358	3358	3358	0.2857143	20	92	259	506	696	4993	0	278	2020-02-29_140030
165	5000	1642	0	0	0	0	6	3074	11.746257	3.462269546055867	16.374725	7.908966	6.0	1488.0	13.944046	4.495253	27.765759	0.0	3358	3358	3358	0.16666667	20	92	259	506	696	4994	0	278	2020-02-29_140030
166	5000	1642	0	0	0	0	6	3074	11.746257	3.462269546055867	16.374725	7.908966	6.0	1488.0	13.944046	4.495253	27.765759	0.0	3358	3358	3358	0.16666667	20	92	259	506	696	4994	0	278	2020-02-29_140030
166	5000	1642	0	0	0	0	6	3074	11.746257	3.462269546055867	16.374725	7.908966	6.0	1488.0	13.944046	4.495253	27.765759	0.0	3358	3358	3358	0.16666667	20	92	259	506	696	4994	0	278	2020-02-29_140031
166	5000	1642	0	0	0	0	5	3075	11.961749	3.8256843104358773	16.374725	7.908966	5.0	1488.0	13.944046	4.495253	27.765759	0.0	3358	3358	3358	0.2	20	92	259	506	696	4995	0	278	2020-02-29_140031
167	5000	1642	0	0	0	0	5	3075	11.961749	3.8256843104358773	16.374725	7.908966	5.0	1488.0	13.944046	4.495253	27.765759	0.0	3358	3358	3358	0.2	20	92	259	506	696	4995	0	278	2020-02-29_140031
167	5000	1642	0	0	0	0	5	3075	11.961749	3.8256843104358773	16.374725	7.908966	5.0	1488.0	13.944046	4.495253	27.765759	0.0	3358	3358	3358	0.2	20	92	259	506	696	4995	0	278	2020-02-29_140031
167	5000	1642	0	0	0	0	4	3076	10.858505	3.3764131201411547	15.68219	7.908966	4.0	1488.0	13.944046	4.495253	27.765759	0.0	3358	3358	3358	0.25	20	92	259	506	696	4996	0	278	2020-02-29_140031
168	5000	1642	0	0	0	0	4	3076	10.858505	3.3764131201411547	15.68219	7.908966	4.0	1488.0	13.944046	4.495253	27.765759	0.0	3358	3358	3358	0.25	20	92	259	506	696	4996	0	278	2020-02-29_140032
168	5000	1642	0	0	0	0	4	3076	10.858505	3.3764131201411547	15.68219	7.908966	4.0	1488.0	13.944046	4.495253	27.765759	0.0	3358	3358	3358	0.25	20	92	259	506	696	4996	0	278	2020-02-29_140032
168	5000	1642	0	0	0	0	4	3076	10.858505	3.3764131201411547	15.68219	7.908966	4.0	1488.0	13.944046	4.495253	27.765759	0.0	3358	3358	3358	0.25	20	92	259	506	696	4996	0	278	2020-02-29_140032
169	5000	1642	0	0	0	0	4	3076	10.858505	3.3764131201411547	15.68219	7.908966	4.0	1488.0	13.944046	4.495253	27.765759	0.0	3358	3358	3358	0.25	20	92	259	506	696	4996	0	278	2020-02-29_140032
169	5000	1642	0	0	0	0	4	3076	10.858505	3.3764131201411547	15.68219	7.908966	4.0	1488.0	13.944046	4.495253	27.765759	0.0	3358	3358	3358	0.25	20	92	259	506	696	4996	0	278	2020-02-29_140032
169	5000	1642	0	0	0	0	3	3077	11.333577	3.9681337133381924	15.68219	7.908966	3.0	1488.0	13.944046	4.495253	27.765759	0.0	3358	3358	3358	0.0	20	92	259	506	696	4997	0	278	2020-02-29_140032
170	5000	1642	0	0	0	0	3	3077	11.333577	3.9681337133381924	15.68219	7.908966	3.0	1488.0	13.944046	4.495253	27.765759	0.0	3358	3358	3358	0.0	20	92	259	506	696	4997	0	278	2020-02-29_140033
170	5000	1642	0	0	0	0	3	3077	11.333577	3.9681337133381924	15.68219	7.908966	3.0	1488.0	13.944046	4.495253	27.765759	0.0	3358	3358	3358	0.0	20	92	259	506	696	4997	0	278	2020-02-29_140033
170	5000	1642	0	0	0	0	3	3077	11.333577	3.9681337133381924	15.68219	7.908966	3.0	1488.0	13.944046	4.495253	27.765759	0.0	3358	3358	3358	0.0	20	92	259	506	696	4997	0	278	2020-02-29_140033
171	5000	1642	0	0	0	0	3	3077	11.333577	3.9681337133381924	15.68219	7.908966	3.0	1488.0	13.944046	4.495253	27.765759	0.0	3358	3358	3358	0.0	20	92	259	506	696	4997	0	278	2020-02-29_140033
171	5000	1642	0	0	0	0	3	3077	11.333577	3.9681337133381924	15.68219	7.908966	3.0	1488.0	13.944046	4.495253	27.765759	0.0	3358	3358	3358	0.0	20	92	259	506	696	4997	0	278	2020-02-29_140033
171	5000	1642	0	0	0	0	3	3077	11.333577	3.9681337133381924	15.68219	7.908966	3.0	1488.0	13.944046	4.495253	27.765759	0.0	3358	3358	3358	0.0	20	92	259	506	696	4997	0	278	2020-02-29_140034
172	5000	1642	0	0	0	0	2	3078	11.795578	5.496499247934447	15.68219	7.908966	2.0	1488.0	13.944046	4.495253	27.765759	0.0	3358	3358	3358	0.0	20	92	259	506	696	4998	0	278	2020-02-29_140034
172	5000	1642	0	0	0	0	2	3078	11.795578	5.496499247934447	15.68219	7.908966	2.0	1488.0	13.944046	4.495253	27.765759	0.0	3358	3358	3358	0.0	20	92	259	506	696	4998	0	278	2020-02-29_140034
172	5000	1642	0	0	0	0	2	3078	11.795578	5.496499247934447	15.68219	7.908966	2.0	1488.0	13.944046	4.495253	27.765759	0.0	3358	3358	3358	0.0	20	92	259	506	696	4998	0	278	2020-02-29_140034
173	5000	1642	0	0	0	0	2	3078	11.795578	5.496499247934447	15.68219	7.908966	2.0	1488.0	13.944046	4.495253	27.765759	0.0	3358	3358	3358	0.0	20	92	259	506	696	4998	0	278	2020-02-29_140034
173	5000	1642	0	0	0	0	2	3078	11.795578	5.496499247934447	15.68219	7.908966	2.0	1488.0	13.944046	4.495253	27.765759	0.0	3358	3358	3358	0.0	20	92	259	506	696	4998	0	278	2020-02-29_140034
173	5000	1642	0	0	0	0	2	3078	11.795578	5.496499247934447	15.68219	7.908966	2.0	1488.0	13.944046	4.495253	27.765759	0.0	3358	3358	3358	0.0	20	92	259	506	696	4998	0	278	2020-02-29_140035
174	5000	1642	0	0	0	0	1	3079	15.68219	NaN	15.68219	15.68219	1.0	1488.0	13.944046	4.495253	27.765759	0.0	3358	3358	3358	0.0	20	92	259	506	696	4999	0	278	2020-02-29_140035
174	5000	1642	0	0	0	0	1	3079	15.68219	NaN	15.68219	15.68219	1.0	1488.0	13.944046	4.495253	27.765759	0.0	3358	3358	3358	0.0	20	92	259	506	696	4999	0	278	2020-02-29_140035
174	5000	1642	0	0	0	0	1	3079	15.68219	NaN	15.68219	15.68219	1.0	1488.0	13.944046	4.495253	27.765759	0.0	3358	3358	3358	0.0	20	92	259	506	696	4999	0	278	2020-02-29_140035
175	5000	1642	0	0	0	0	1	3079	15.68219	NaN	15.68219	15.68219	1.0	1488.0	13.944046	4.495253	27.765759	0.0	3358	3358	3358	0.0	20	92	259	506	696	4999	0	278	2020-02-29_140035
175	5000	1642	0	0	0	0	1	3079	15.68219	NaN	15.68219	15.68219	1.0	1488.0	13.944046	4.495253	27.765759	0.0	3358	3358	3358	0.0	20	92	259	506	696	4999	0	278	2020-02-29_140036
175	5000	1642	0	0	0	0	1	3079	15.68219	NaN	15.68219	15.68219	1.0	1488.0	13.944046	4.495253	27.765759	0.0	3358	3358	3358	0.0	20	92	259	506	696	4999	0	278	2020-02-29_140036
176	5000	1642	0	0	0	0	1	3079	15.68219	NaN	15.68219	15.68219	1.0	1488.0	13.944046	4.495253	27.765759	0.0	3358	3358	3358	0.0	20	92	259	506	696	4999	0	278	2020-02-29_140036
176	5000	1642	0	0	0	0	1	3079	15.68219	NaN	15.68219	15.68219	1.0	1488.0	13.944046	4.495253	27.765759	0.0	3358	3358	3358	0.0	20	92	259	506	696	4999	0	278	2020-02-29_140036
176	5000	1642	0	0	0	0	1	3079	15.68219	NaN	15.68219	15.68219	1.0	1488.0	13.944046	4.495253	27.765759	0.0	3358	3358	3358	0.0	20	92	259	506	696	4999	0	278	2020-02-29_140036
177	5000	1642	0	0	0	0	1	3079	15.68219	NaN	15.68219	15.68219	1.0	1488.0	13.944046	4.495253	27.765759	0.0	3358	3358	3358	0.0	20	92	259	506	696	4999	0	278	2020-02-29_140036
177	5000	1642	0	0	0	0	1	3079	15.68219	NaN	15.68219	15.68219	1.0	1488.0	13.944046	4.495253	27.765759	0.0	3358	3358	3358	0.0	20	92	259	506	696	4999	0	278	2020-02-29_140037
177	5000	1642	0	0	0	0	1	3079	15.68219	NaN	15.68219	15.68219	1.0	1488.0	13.944046	4.495253	27.765759	0.0	3358	3358	3358	0.0	20	92	259	506	696	4999	0	278	2020-02-29_140037
178	5000	1642	0	0	0	0	1	3079	15.68219	NaN	15.68219	15.68219	1.0	1488.0	13.944046	4.495253	27.765759	0.0	3358	3358	3358	0.0	20	92	259	506	696	4999	0	278	2020-02-29_140037
178	5000	1642	0	0	0	0	1	3079	15.68219	NaN	15.68219	15.68219	1.0	1488.0	13.944046	4.495253	27.765759	0.0	3358	3358	3358	0.0	20	92	259	506	696	4999	0	278	2020-02-29_140037
178	5000	1642	0	0	0	0	1	3079	15.68219	NaN	15.68219	15.68219	1.0	1488.0	13.944046	4.495253	27.765759	0.0	3358	3358	3358	0.0	20	92	259	506	696	4999	0	278	2020-02-29_140037
179	5000	1642	0	0	0	0	1	3079	15.68219	NaN	15.68219	15.68219	1.0	1488.0	13.944046	4.495253	27.765759	0.0	3358	3358	3358	0.0	20	92	259	506	696	4999	0	278	2020-02-29_140038
179	5000	1642	0	0	0	0	1	3079	15.68219	NaN	15.68219	15.68219	1.0	1488.0	13.944046	4.495253	27.765759	0.0	3358	3358	3358	0.0	20	92	259	506	696	4999	0	278	2020-02-29_140038
179	5000	1642	0	0	0	0	1	3079	15.68219	NaN	15.68219	15.68219	1.0	1488.0	13.944046	4.495253	27.765759	0.0	3358	3358	3358	0.0	20	92	259	506	696	4999	0	278	2020-02-29_140038
180	5000	1642	0	0	0	0	1	3079	15.68219	NaN	15.68219	15.68219	1.0	1488.0	13.944046	4.495253	27.765759	0.0	3358	3358	3358	0.0	20	92	259	506	696	4999	0	278	2020-02-29_140038
180	5000	1642	0	0	0	0	1	3079	15.68219	NaN	15.68219	15.68219	1.0	1488.0	13.944046	4.495253	27.765759	0.0	3358	3358	3358	0.0	20	92	259	506	696	4999	0	278	2020-02-29_140038
180	5000	1642	0	0	0	0	1	3079	15.68219	NaN	15.68219	15.68219	1.0	1488.0	13.944046	4.495253	27.765759	0.0	3358	3358	3358	0.0	20	92	259	506	696	4999	0	278	2020-02-29_140038
181	5000	1642	0	0	0	0	1	3079	15.68219	NaN	15.68219	15.68219	1.0	1488.0	13.944046	4.495253	27.765759	0.0	3358	3358	3358	0.0	20	92	259	506	696	4999	0	278	2020-02-29_140039
181	5000	1642	0	0	0	0	0	3080	NaN	-0.0	9999.0	9999.0	0.0	1488.0	13.944046	4.495253	27.765759	0.0	3358	3358	3358	0.0	20	92	259	506	696	5000	0	278	2020-02-29_140039
181	5000	1642	0	0	0	0	0	3080	NaN	-0.0	9999.0	9999.0	0.0	1488.0	13.944046	4.495253	27.765759	0.0	3358	3358	3358	0.0	20	92	259	506	696	5000	0	278	2020-02-29_140039
182	5000	1642	0	0	0	0	0	3080	NaN	-0.0	9999.0	9999.0	0.0	1488.0	13.944046	4.495253	27.765759	0.0	3358	3358	3358	0.0	20	92	259	506	696	5000	0	278	2020-02-29_140039
182	5000	1642	0	0	0	0	0	3080	NaN	-0.0	9999.0	9999.0	0.0	1488.0	13.944046	4.495253	27.765759	0.0	3358	3358	3358	0.0	20	92	259	506	696	5000	0	278	2020-02-29_140039
182	5000	1642	0	0	0	0	0	3080	NaN	-0.0	9999.0	9999.0	0.0	1488.0	13.944046	4.495253	27.765759	0.0	3358	3358	3358	0.0	20	92	259	506	696	5000	0	278	2020-02-29_140040
183	5000	1642	0	0	0	0	0	3080	NaN	-0.0	9999.0	9999.0	0.0	1488.0	13.944046	4.495253	27.765759	0.0	3358	3358	3358	0.0	20	92	259	506	696	5000	0	278	2020-02-29_140040
183	5000	1642	0	0	0	0	0	3080	NaN	-0.0	9999.0	9999.0	0.0	1488.0	13.944046	4.495253	27.765759	0.0	3358	3358	3358	0.0	20	92	259	506	696	5000	0	278	2020-02-29_140040
183	5000	1642	0	0	0	0	0	3080	NaN	-0.0	9999.0	9999.0	0.0	1488.0	13.944046	4.495253	27.765759	0.0	3358	3358	3358	0.0	20	92	259	506	696	5000	0	278	2020-02-29_140040
184	5000	1642	0	0	0	0	0	3080	NaN	-0.0	9999.0	9999.0	0.0	1488.0	13.944046	4.495253	27.765759	0.0	3358	3358	3358	0.0	20	92	259	506	696	5000	0	278	2020-02-29_140040
184	5000	1642	0	0	0	0	0	3080	NaN	-0.0	9999.0	9999.0	0.0	1488.0	13.944046	4.495253	27.765759	0.0	3358	3358	3358	0.0	20	92	259	506	696	5000	0	278	2020-02-29_140040
184	5000	1642	0	0	0	0	0	3080	NaN	-0.0	9999.0	9999.0	0.0	1488.0	13.944046	4.495253	27.765759	0.0	3358	3358	3358	0.0	20	92	259	506	696	5000	0	278	2020-02-29_140041
185	5000	1642	0	0	0	0	0	3080	NaN	-0.0	9999.0	9999.0	0.0	1488.0	13.944046	4.495253	27.765759	0.0	3358	3358	3358	0.0	20	92	259	506	696	5000	0	278	2020-02-29_140041
185	5000	1642	0	0	0	0	0	3080	NaN	-0.0	9999.0	9999.0	0.0	1488.0	13.944046	4.495253	27.765759	0.0	3358	3358	3358	0.0	20	92	259	506	696	5000	0	278	2020-02-29_140041
185	5000	1642	0	0	0	0	0	3080	NaN	-0.0	9999.0	9999.0	0.0	1488.0	13.944046	4.495253	27.765759	0.0	3358	3358	3358	0.0	20	92	259	506	696	5000	0	278	2020-02-29_140041
186	5000	1642	0	0	0	0	0	3080	NaN	-0.0	9999.0	9999.0	0.0	1488.0	13.944046	4.495253	27.765759	0.0	3358	3358	3358	0.0	20	92	259	506	696	5000	0	278	2020-02-29_140041
186	5000	1642	0	0	0	0	0	3080	NaN	-0.0	9999.0	9999.0	0.0	1488.0	13.944046	4.495253	27.765759	0.0	3358	3358	3358	0.0	20	92	259	506	696	5000	0	278	2020-02-29_140041
186	5000	1642	0	0	0	0	0	3080	NaN	-0.0	9999.0	9999.0	0.0	1488.0	13.944046	4.495253	27.765759	0.0	3358	3358	3358	0.0	20	92	259	506	696	5000	0	278	2020-02-29_140042
187	5000	1642	0	0	0	0	0	3080	NaN	-0.0	9999.0	9999.0	0.0	1488.0	13.944046	4.495253	27.765759	0.0	3358	3358	3358	0.0	20	92	259	506	696	5000	0	278	2020-02-29_140042
187	5000	1642	0	0	0	0	0	3080	NaN	-0.0	9999.0	9999.0	0.0	1488.0	13.944046	4.495253	27.765759	0.0	3358	3358	3358	0.0	20	92	259	506	696	5000	0	278	2020-02-29_140042
187	5000	1642	0	0	0	0	0	3080	NaN	-0.0	9999.0	9999.0	0.0	1488.0	13.944046	4.495253	27.765759	0.0	3358	3358	3358	0.0	20	92	259	506	696	5000	0	278	2020-02-29_140042
188	5000	1642	0	0	0	0	0	3080	NaN	-0.0	9999.0	9999.0	0.0	1488.0	13.944046	4.495253	27.765759	0.0	3358	3358	3358	0.0	20	92	259	506	696	5000	0	278	2020-02-29_140042
188	5000	1642	0	0	0	0	0	3080	NaN	-0.0	9999.0	9999.0	0.0	1488.0	13.944046	4.495253	27.765759	0.0	3358	3358	3358	0.0	20	92	259	506	696	5000	0	278	2020-02-29_140043
188	5000	1642	0	0	0	0	0	3080	NaN	-0.0	9999.0	9999.0	0.0	1488.0	13.944046	4.495253	27.765759	0.0	3358	3358	3358	0.0	20	92	259	506	696	5000	0	278	2020-02-29_140043
189	5000	1642	0	0	0	0	0	3080	NaN	-0.0	9999.0	9999.0	0.0	1488.0	13.944046	4.495253	27.765759	0.0	3358	3358	3358	0.0	20	92	259	506	696	5000	0	278	2020-02-29_140043
