# Supplementary material for: Discrete simulation analysis of COVID-19 and prediction of isolation bed numbers
Source: PeerJ. 2021 Jun 23;9:e11629. doi: 10.7717/peerj.11629 (PMC8234972; doi:10.7717/peerj.11629)
Supplement: Supplemental Information 3 [file peerj-09-11629-s003.zip › raw_data/Incubation period_output_2020-02-29_140050.csv]

worldTime(Day)	CITY_PERSON_SIZE	NORMAL	SHADOW	SUPER	CONFIRMED	DIAGNOSIS	FREEZE	CURED	shadow_average	shadow_std	shadow_max	shadow_min	real_countTmp	max_count	count_shadow_average	count_shadow_std	count_shadow_max	count_shadow_min	sum_confirmed_mark	sum_diagnosis_mark	sum_freeze_mark	r0	G1num	G2num	G3Num	G4Num	G5Num	BED_CanUse	BED_Need	DEATH	recordTime
0	5000	4974	26	0	0	0	0	0	NaN	-0.0	9999.0	9999.0	0.0	0.0	NaN	-0.0	9999.0	9999.0	0	0	0	0.0	0	0	0	0	0	5000	0	0	2020-02-29_140051
0	5000	4971	29	0	0	0	0	0	NaN	-0.0	9999.0	9999.0	0.0	0.0	NaN	-0.0	9999.0	9999.0	0	0	0	0.0	0	0	0	0	0	5000	0	0	2020-02-29_140051
0	5000	4963	37	0	0	0	0	0	NaN	-0.0	9999.0	9999.0	0.0	0.0	NaN	-0.0	9999.0	9999.0	0	0	0	0.0	0	0	0	0	0	5000	0	0	2020-02-29_140052
1	5000	4959	41	0	0	0	0	0	NaN	-0.0	9999.0	9999.0	0.0	0.0	NaN	-0.0	9999.0	9999.0	0	0	0	0.0	0	0	0	0	0	5000	0	0	2020-02-29_140052
1	5000	4953	47	0	0	0	0	0	NaN	-0.0	9999.0	9999.0	0.0	0.0	NaN	-0.0	9999.0	9999.0	0	0	0	0.0	0	0	0	0	0	5000	0	0	2020-02-29_140052
1	5000	4946	54	0	0	0	0	0	NaN	-0.0	9999.0	9999.0	0.0	0.0	NaN	-0.0	9999.0	9999.0	0	0	0	0.0	0	0	0	0	0	5000	0	0	2020-02-29_140052
2	5000	4938	62	0	0	0	0	0	NaN	-0.0	9999.0	9999.0	0.0	0.0	NaN	-0.0	9999.0	9999.0	0	0	0	0.0	0	0	0	0	0	5000	0	0	2020-02-29_140052
2	5000	4927	73	0	0	0	0	0	NaN	-0.0	9999.0	9999.0	0.0	0.0	NaN	-0.0	9999.0	9999.0	0	0	0	0.0	0	0	0	0	0	5000	0	0	2020-02-29_140053
2	5000	4923	76	0	1	0	0	0	NaN	-0.0	9999.0	9999.0	0.0	0.0	NaN	-0.0	9999.0	9999.0	1	0	0	0.0	0	0	0	0	0	5000	0	0	2020-02-29_140053
3	5000	4906	93	0	1	0	0	0	NaN	-0.0	9999.0	9999.0	0.0	0.0	NaN	-0.0	9999.0	9999.0	1	0	0	0.0	0	0	0	0	0	5000	0	0	2020-02-29_140053
3	5000	4894	105	0	0	0	1	0	0.0	NaN	0.0	0.0	1.0	1.0	0.0	NaN	0.0	0.0	1	1	1	1.0	0	1	0	0	0	4999	0	0	2020-02-29_140053
3	5000	4879	120	0	0	0	1	0	0.0	NaN	0.0	0.0	1.0	1.0	0.0	NaN	0.0	0.0	1	1	1	1.0	0	1	0	0	0	4999	0	0	2020-02-29_140053
4	5000	4864	135	0	0	0	1	0	0.0	NaN	0.0	0.0	1.0	1.0	0.0	NaN	0.0	0.0	1	1	1	1.0	0	1	0	0	0	4999	0	0	2020-02-29_140054
4	5000	4840	158	0	1	0	1	0	0.0	NaN	0.0	0.0	1.0	1.0	0.0	NaN	0.0	0.0	2	1	1	1.0	0	1	0	0	0	4999	0	0	2020-02-29_140054
4	5000	4821	177	0	1	0	1	0	0.0	NaN	0.0	0.0	1.0	1.0	0.0	NaN	0.0	0.0	2	1	1	1.0	0	1	0	0	0	4999	0	0	2020-02-29_140054
5	5000	4806	192	0	1	0	1	0	0.0	NaN	0.0	0.0	1.0	1.0	0.0	NaN	0.0	0.0	2	1	1	1.0	0	1	0	0	0	4999	0	0	2020-02-29_140054
5	5000	4784	213	0	1	0	2	0	2.0307128	2.871861610754969	4.0614257	0.0	2.0	2.0	2.0307128	2.8718617	4.0614257	0.0	3	2	2	2.0	1	1	0	0	0	4998	0	0	2020-02-29_140054
5	5000	4753	244	0	1	0	2	0	2.0307128	2.871861610754969	4.0614257	0.0	2.0	2.0	2.0307128	2.8718617	4.0614257	0.0	3	2	2	2.0	1	1	0	0	0	4998	0	0	2020-02-29_140055
6	5000	4736	261	0	1	0	2	0	2.0307128	2.871861610754969	4.0614257	0.0	2.0	2.0	2.0307128	2.8718617	4.0614257	0.0	3	2	2	2.0	1	1	0	0	0	4998	0	0	2020-02-29_140055
6	5000	4704	293	0	0	0	3	0	2.1293433	2.037885889124984	4.0614257	0.0	3.0	3.0	2.1293433	2.037886	4.0614257	0.0	3	3	3	1.3333334	1	1	1	0	0	4997	0	0	2020-02-29_140055
6	5000	4682	314	0	1	0	3	0	2.1293433	2.037885889124984	4.0614257	0.0	3.0	3.0	2.1293433	2.037886	4.0614257	0.0	4	3	3	1.3333334	1	1	1	0	0	4997	0	0	2020-02-29_140055
7	5000	4659	336	0	2	0	3	0	2.1293433	2.037885889124984	4.0614257	0.0	3.0	3.0	2.1293433	2.037886	4.0614257	0.0	5	3	3	1.3333334	1	1	1	0	0	4997	0	0	2020-02-29_140056
7	5000	4632	362	0	3	0	3	0	2.1293433	2.037885889124984	4.0614257	0.0	3.0	3.0	2.1293433	2.037886	4.0614257	0.0	6	3	3	1.3333334	1	1	1	0	0	4997	0	0	2020-02-29_140056
7	5000	4595	397	0	4	0	4	0	1.6402321	1.9301739901846293	4.0614257	0.0	4.0	4.0	1.6402321	1.930174	4.0614257	0.0	8	4	4	1.0	1	1	1	0	0	4996	0	0	2020-02-29_140056
8	5000	4548	442	0	5	0	5	0	2.6661994	2.8385253532477517	6.7700696	0.0	5.0	5.0	2.6661994	2.8385253	6.7700696	0.0	10	5	5	1.2	1	2	1	0	0	4995	0	0	2020-02-29_140056
8	5000	4508	481	0	5	0	6	0	2.7890408	2.5566227200480744	6.7700696	0.0	6.0	6.0	2.7890408	2.5566227	6.7700696	0.0	11	6	6	1.0	1	2	1	1	0	4994	0	0	2020-02-29_140057
8	5000	4468	518	0	6	0	8	0	3.5518463	2.591467254997046	6.7700696	0.0	8.0	8.0	3.5518463	2.5914671	6.7700696	0.0	14	8	8	1.375	1	4	1	1	0	4992	0	0	2020-02-29_140057
9	5000	4429	557	0	4	0	10	0	4.4050913	2.90861103586557	7.885742	0.0	10.0	10.0	4.4050913	2.908611	7.885742	0.0	14	10	10	1.3	2	5	1	1	0	4990	0	0	2020-02-29_140057
9	5000	4390	592	0	7	0	11	0	4.637916	2.865361185524565	7.885742	0.0	11.0	11.0	4.637916	2.8653612	7.885742	0.0	18	11	11	1.4545455	2	6	1	1	0	4989	0	0	2020-02-29_140057
9	5000	4336	643	0	7	0	14	0	5.2647405	2.840713724527989	8.597748	0.0	14.0	14.0	5.2647405	2.8407137	8.597748	0.0	21	14	14	1.2857143	3	6	2	2	0	4986	0	0	2020-02-29_140058
10	5000	4282	695	0	9	0	14	0	5.2647405	2.840713724527989	8.597748	0.0	14.0	14.0	5.2647405	2.8407137	8.597748	0.0	23	14	14	1.2857143	3	6	2	2	0	4986	0	0	2020-02-29_140058
10	5000	4244	731	0	6	0	19	0	5.0575376	3.0375696747249425	9.147004	0.0	19.0	19.0	5.0575376	3.0375698	9.147004	0.0	25	19	19	1.3157895	4	6	5	2	0	4981	0	0	2020-02-29_140058
10	5000	4194	777	0	8	0	21	0	5.3499575	3.0405821935418214	9.147004	0.0	21.0	21.0	5.3499575	3.0405822	9.147004	0.0	29	21	21	1.5714285	4	8	5	2	0	4979	0	0	2020-02-29_140059
11	5000	4139	825	0	13	0	23	0	5.628766	3.069337180340983	9.894656	0.0	23.0	23.0	5.628766	3.0693371	9.894656	0.0	36	23	23	1.826087	5	8	5	3	0	4977	0	0	2020-02-29_140059
11	5000	4076	883	0	16	0	25	0	5.2770915	3.182276615954248	9.894656	0.0	25.0	25.0	5.2770915	3.1822767	9.894656	0.0	41	25	25	1.68	5	8	5	3	2	4975	0	0	2020-02-29_140059
11	5000	4010	944	0	17	0	29	0	5.2829757	3.009837392932876	9.894656	0.0	29.0	29.0	5.2829757	3.0098374	9.894656	0.0	46	29	29	1.6896552	5	8	8	3	2	4971	0	0	2020-02-29_140100
12	5000	3963	985	0	16	0	36	0	5.6984777	2.92330636444469	10.287756	0.0	36.0	36.0	5.6984777	2.9233065	10.287756	0.0	52	36	36	2.0	5	9	11	4	3	4964	0	0	2020-02-29_140100
12	5000	3912	1033	0	14	0	41	0	5.8689985	2.933345535281841	10.701061	0.0	41.0	41.0	5.8689985	2.9333456	10.701061	0.0	55	41	41	1.8780488	5	10	12	4	4	4959	0	0	2020-02-29_140101
12	5000	3854	1087	0	12	0	47	0	5.9978495	3.081460916910401	11.665463	0.0	47.0	47.0	5.9978495	3.081461	11.665463	0.0	59	47	47	1.8297873	6	11	13	5	6	4953	0	0	2020-02-29_140101
13	5000	3794	1142	0	12	0	52	0	6.0331526	3.056514574078248	11.665463	0.0	52.0	52.0	6.0331526	3.0565145	11.665463	0.0	64	52	52	1.9038461	6	12	16	6	6	4948	0	0	2020-02-29_140101
13	5000	3748	1183	0	14	0	55	0	6.046898	2.997642385427362	11.665463	0.0	55.0	55.0	6.046898	2.9976423	11.665463	0.0	69	55	55	1.8545455	6	12	18	6	6	4945	0	0	2020-02-29_140102
13	5000	3686	1233	0	22	0	59	0	6.204773	3.0143100856345884	11.665463	0.0	59.0	59.0	6.204773	3.0143101	11.665463	0.0	81	59	59	1.9491526	6	13	20	6	7	4941	0	0	2020-02-29_140102
14	5000	3625	1286	0	24	0	65	0	6.0413322	2.98410512293126	11.665463	0.0	65.0	65.0	6.0413322	2.984105	11.665463	0.0	89	65	65	1.9076923	6	14	22	7	8	4935	0	0	2020-02-29_140103
14	5000	3572	1331	0	27	0	70	0	6.0229454	3.0396701234728893	11.665463	0.0	70.0	70.0	6.0229454	3.0396702	11.665463	0.0	97	70	70	1.9428571	6	15	22	7	9	4930	0	0	2020-02-29_140103
14	5000	3492	1402	0	24	0	81	0	6.4570327	3.342402106301688	13.566787	0.0	81.0	81.0	6.4570327	3.3424022	13.566787	0.0	106	82	82	1.9382716	7	18	25	10	11	4919	0	1	2020-02-29_140104
15	5000	3412	1471	0	28	0	88	0	6.629009	3.4125921719018923	13.917565	0.0	88.0	88.0	6.629009	3.4125922	13.917565	0.0	117	89	89	1.9431819	8	18	28	12	11	4912	0	1	2020-02-29_140104
15	5000	3347	1526	0	30	0	96	0	6.6202645	3.515817730177236	14.257255	0.0	96.0	96.0	6.6202645	3.5158176	14.257255	0.0	127	97	97	1.9791666	9	18	31	12	12	4904	0	1	2020-02-29_140105
15	5000	3285	1571	0	37	0	106	0	6.7151556	3.593184451508644	14.347865	0.0	106.0	106.0	6.7151556	3.5931845	14.347865	0.0	144	107	107	1.990566	9	19	33	16	14	4894	0	1	2020-02-29_140105
16	5000	3213	1637	0	33	0	116	0	6.9915853	3.8192626509125125	14.683887	0.0	116.0	116.0	6.9915853	3.8192627	14.683887	0.0	150	117	117	1.9913793	11	20	35	17	15	4884	0	1	2020-02-29_140105
16	5000	3145	1685	0	43	0	126	0	7.128176	3.8595007748514707	14.683887	0.0	126.0	126.0	7.128176	3.859501	14.683887	0.0	170	127	127	1.9285715	11	23	37	20	17	4874	0	1	2020-02-29_140106
16	5000	3089	1715	0	52	0	143	0	7.373035	3.8428646401581887	15.347423	0.0	143.0	143.0	7.373035	3.8428648	15.347423	0.0	196	144	144	1.972028	12	26	40	25	21	4857	0	1	2020-02-29_140106
17	5000	3020	1775	0	55	0	149	0	7.4671574	3.8312912906083256	15.347423	0.0	149.0	149.0	7.4671574	3.8312912	15.347423	0.0	205	150	150	1.9731543	12	26	42	26	22	4851	0	1	2020-02-29_140107
17	5000	2967	1815	0	48	0	168	0	7.6980996	3.919301925316179	16.266449	0.0	168.0	168.0	7.6980996	3.919302	16.266449	0.0	218	170	170	1.9583334	15	26	45	33	27	4832	0	2	2020-02-29_140107
17	5000	2910	1862	0	32	0	194	0	7.7761283	3.899422989244415	16.465662	0.0	194.0	194.0	7.7761283	3.899423	16.465662	0.0	228	196	196	1.9690722	16	26	53	39	33	4806	0	2	2020-02-29_140108
18	5000	2858	1892	0	45	0	202	0	7.89615	3.9066233952396647	16.465662	0.0	202.0	202.0	7.89615	3.9066234	16.465662	0.0	250	205	205	1.9752475	16	26	55	41	34	4798	0	3	2020-02-29_140108
18	5000	2803	1922	0	57	0	214	0	7.961104	3.8939930994553595	16.465662	0.0	214.0	214.0	7.961104	3.8939931	16.465662	0.0	275	218	218	1.911215	16	27	58	44	37	4786	0	4	2020-02-29_140109
18	5000	2752	1949	0	71	0	223	0	7.995758	3.876464689989684	16.465662	0.0	223.0	223.0	7.995758	3.8764646	16.465662	0.0	299	228	228	1.9461883	16	28	61	46	41	4777	0	5	2020-02-29_140109
19	5000	2698	1977	0	75	0	245	0	8.271495	3.892578737495248	16.667217	0.0	245.0	245.0	8.271495	3.8925788	16.667217	0.0	325	250	250	1.9306122	16	30	67	50	44	4755	0	5	2020-02-29_140110
19	5000	2649	2004	0	72	0	269	1	8.577103	3.914164589409009	18.259785	0.0	269.0	269.0	8.577103	3.9141645	18.259785	0.0	347	275	275	2.0	17	33	75	58	47	4731	0	5	2020-02-29_140110
19	5000	2599	2025	0	77	0	292	2	8.660131	3.8609629464632786	18.259785	0.0	292.0	292.0	8.660131	3.8609629	18.259785	0.0	376	299	299	1.9280822	17	34	79	63	50	4708	0	5	2020-02-29_140111
20	5000	2538	2051	0	86	0	317	2	8.831521	3.9070809663028605	18.988453	0.0	317.0	317.0	8.831521	3.907081	18.988453	0.0	411	325	325	1.9116719	18	37	82	69	52	4683	0	6	2020-02-29_140111
20	5000	2490	2068	0	95	0	338	2	8.97123	3.9455154215683272	19.054752	0.0	338.0	338.0	8.97123	3.9455154	19.054752	0.0	442	347	347	1.8816568	18	39	84	76	57	4662	0	7	2020-02-29_140112
20	5000	2453	2073	0	98	0	364	3	9.031761	4.01204608001565	19.621675	0.0	364.0	364.0	9.031761	4.012046	19.621675	0.0	474	376	376	1.9615384	19	42	87	87	64	4636	0	9	2020-02-29_140112
21	5000	2406	2094	0	89	0	398	4	9.190268	4.041623039927772	19.621675	0.0	398.0	398.0	9.190268	4.041623	19.621675	0.0	500	411	411	2.0201006	19	44	94	101	69	4602	0	9	2020-02-29_140113
21	5000	2369	2103	0	86	0	426	7	9.304601	4.004716238572873	19.621675	0.0	426.0	426.0	9.304601	4.0047164	19.621675	0.0	528	442	442	2.011737	19	45	100	105	81	4574	0	9	2020-02-29_140113
21	5000	2344	2096	0	86	0	458	7	9.553559	4.098083997425037	19.673634	0.0	458.0	458.0	9.553559	4.098084	19.673634	0.0	560	474	474	2.0720525	19	48	108	113	87	4542	0	9	2020-02-29_140114
22	5000	2311	2085	0	104	0	484	7	9.663468	4.077663819409478	20.309055	0.0	484.0	484.0	9.663468	4.077664	20.309055	0.0	604	500	500	2.0681818	19	52	113	117	92	4516	0	9	2020-02-29_140114
22	5000	2283	2078	0	110	0	512	8	9.760894	4.117711187712786	20.382927	0.0	512.0	512.0	9.760894	4.117711	20.382927	0.0	639	529	529	2.0488281	19	53	121	121	98	4488	0	9	2020-02-29_140115
22	5000	2248	2079	0	113	0	543	8	9.864454	4.165534412403524	20.382927	0.0	543.0	543.0	9.864454	4.1655345	20.382927	0.0	673	560	560	2.0607734	19	56	125	129	106	4457	0	9	2020-02-29_140115
23	5000	2208	2083	0	105	0	582	11	10.012551	4.152348573095153	20.382927	0.0	582.0	582.0	10.012551	4.1523485	20.382927	0.0	709	604	604	1.9948454	19	58	131	140	117	4418	0	11	2020-02-29_140116
23	5000	2183	2057	0	121	0	613	14	10.185634	4.166866882600111	20.382927	0.0	613.0	613.0	10.185634	4.166867	20.382927	0.0	760	639	639	2.0114193	19	60	132	155	126	4387	0	12	2020-02-29_140116
23	5000	2165	2043	0	118	0	647	14	10.244855	4.160974785597942	20.874298	0.0	647.0	647.0	10.244855	4.160975	20.874298	0.0	792	674	674	1.9520866	19	62	137	162	134	4353	0	13	2020-02-29_140117
24	5000	2134	2038	0	119	0	679	16	10.290804	4.142254663453156	20.874298	0.0	679.0	679.0	10.290804	4.142255	20.874298	0.0	828	709	709	1.8910162	19	64	140	169	141	4321	0	14	2020-02-29_140117
24	5000	2106	2021	0	113	0	726	19	10.409667	4.11237298369285	20.874298	0.0	726.0	726.0	10.409667	4.112373	20.874298	0.0	873	760	760	1.8402203	19	65	150	181	153	4274	0	15	2020-02-29_140118
24	5000	2084	2007	0	117	0	755	19	10.460251	4.087062585973579	20.874298	0.0	755.0	755.0	10.460251	4.0870624	20.874298	0.0	909	792	792	1.7986755	19	66	153	190	157	4245	0	18	2020-02-29_140118
25	5000	2068	1992	0	112	0	789	20	10.542798	4.040830833815572	20.874298	0.0	789.0	789.0	10.542798	4.0408306	20.874298	0.0	940	828	828	1.78327	19	69	159	194	165	4211	0	19	2020-02-29_140119
25	5000	2051	1960	0	116	0	831	22	10.63695	4.0409497808344	20.874298	0.0	831.0	831.0	10.63695	4.04095	20.874298	0.0	989	873	873	1.7617328	19	71	164	202	178	4169	0	20	2020-02-29_140119
25	5000	2018	1952	0	121	0	861	26	10.732628	4.026113623814563	20.874298	0.0	861.0	861.0	10.732628	4.0261135	20.874298	0.0	1030	909	909	1.7549361	19	73	170	212	187	4139	0	22	2020-02-29_140120
26	5000	1990	1918	0	152	0	889	28	10.839223	4.0432704352266535	20.874298	0.0	889.0	889.0	10.839223	4.0432706	20.874298	0.0	1092	940	940	1.7311586	19	73	173	222	193	4111	0	23	2020-02-29_140120
26	5000	1975	1884	0	152	0	933	31	10.909051	4.069581886953393	20.874298	0.0	933.0	933.0	10.909051	4.069582	20.874298	0.0	1141	989	989	1.6913183	19	74	182	233	201	4067	0	25	2020-02-29_140121
26	5000	1958	1849	0	163	0	970	35	11.033784	4.089459915876968	20.999905	0.0	970.0	970.0	11.033784	4.08946	20.999905	0.0	1193	1030	1030	1.6742268	19	76	184	239	210	4030	0	25	2020-02-29_140121
27	5000	1941	1822	0	144	0	1028	37	11.217619	4.168935132812882	22.233204	0.0	1028.0	1028.0	11.217619	4.1689353	22.233204	0.0	1237	1093	1093	1.6673151	19	79	196	253	223	3972	0	28	2020-02-29_140122
27	5000	1921	1787	0	151	0	1067	43	11.316958	4.17362385072772	22.233204	0.0	1067.0	1067.0	11.316958	4.173624	22.233204	0.0	1292	1141	1141	1.6419868	19	81	196	261	234	3933	0	31	2020-02-29_140122
27	5000	1911	1734	0	162	0	1113	49	11.409547	4.157822390390106	23.532661	0.0	1113.0	1113.0	11.409547	4.1578226	23.532661	0.0	1355	1193	1193	1.6208446	19	81	202	271	250	3887	0	31	2020-02-29_140123
28	5000	1899	1700	0	164	0	1151	55	11.486132	4.177568187145717	26.725801	0.0	1151.0	1151.0	11.486132	4.177568	26.725801	0.0	1401	1237	1237	1.6220678	20	83	208	280	263	3849	0	31	2020-02-29_140123
28	5000	1884	1661	0	163	0	1199	61	11.638511	4.212851689087577	26.725801	0.0	1199.0	1199.0	11.638511	4.2128515	26.725801	0.0	1455	1292	1292	1.6055046	20	85	214	289	280	3801	0	32	2020-02-29_140124
28	5000	1866	1626	0	153	0	1255	65	11.751347	4.2011666539513115	26.725801	0.0	1255.0	1255.0	11.751347	4.2011666	26.725801	0.0	1508	1355	1355	1.5752988	20	85	221	304	288	3745	0	35	2020-02-29_140124
29	5000	1852	1582	0	165	0	1296	69	11.85178	4.220334355997877	26.725801	0.0	1296.0	1296.0	11.85178	4.2203345	26.725801	0.0	1566	1401	1401	1.5578704	20	86	224	313	300	3704	0	36	2020-02-29_140124
29	5000	1837	1551	0	157	0	1336	80	11.91698	4.2335247016565445	26.725801	0.0	1336.0	1336.0	11.91698	4.233525	26.725801	0.0	1612	1455	1455	1.5247006	20	86	228	324	306	3664	0	39	2020-02-29_140125
29	5000	1824	1523	0	145	0	1382	84	12.0109215	4.22680618232368	26.725801	0.0	1382.0	1382.0	12.0109215	4.226806	26.725801	0.0	1653	1508	1508	1.4992764	20	86	235	331	317	3618	0	42	2020-02-29_140125
30	5000	1816	1489	0	129	0	1432	92	12.11818	4.230340027545921	26.725801	0.0	1432.0	1432.0	12.11818	4.23034	26.725801	0.0	1695	1566	1566	1.4832402	20	86	242	344	328	3568	0	42	2020-02-29_140126
30	5000	1808	1447	0	133	0	1465	102	12.179	4.2277437769864505	26.725801	0.0	1465.0	1465.0	12.179	4.2277436	26.725801	0.0	1745	1612	1612	1.4511945	20	86	245	350	342	3535	0	45	2020-02-29_140126
30	5000	1796	1409	0	142	0	1494	111	12.224412	4.218158595699854	26.725801	0.0	1494.0	1494.0	12.224412	4.2181587	26.725801	0.0	1795	1653	1653	1.4290495	20	86	247	358	353	3506	0	48	2020-02-29_140127
31	5000	1787	1373	0	145	0	1519	124	12.33962	4.20386575177076	26.725801	0.0	1519.0	1519.0	12.33962	4.2038655	26.725801	0.0	1840	1695	1695	1.3989466	20	86	251	366	366	3481	0	52	2020-02-29_140127
31	5000	1776	1344	0	135	0	1558	132	12.447477	4.204186514639655	26.725801	0.0	1558.0	1558.0	12.447477	4.2041864	26.725801	0.0	1880	1745	1745	1.377407	20	87	253	375	380	3442	0	55	2020-02-29_140128
31	5000	1765	1307	0	133	0	1594	143	12.52337	4.213030746032671	26.725801	0.0	1594.0	1594.0	12.52337	4.213031	26.725801	0.0	1928	1795	1795	1.3613551	20	89	256	383	395	3406	0	58	2020-02-29_140128
32	5000	1762	1268	0	130	0	1628	154	12.589347	4.19994633958234	26.725801	0.0	1628.0	1628.0	12.589347	4.1999464	26.725801	0.0	1970	1840	1840	1.3427519	20	89	260	397	400	3372	0	58	2020-02-29_140129
32	5000	1754	1232	0	134	0	1652	169	12.662768	4.187687656126402	26.725801	0.0	1652.0	1652.0	12.662768	4.187688	26.725801	0.0	2014	1880	1880	1.3268765	20	91	263	403	410	3348	0	59	2020-02-29_140129
32	5000	1745	1190	0	137	0	1686	182	12.753884	4.218015931867643	26.725801	0.0	1686.0	1686.0	12.753884	4.218016	26.725801	0.0	2065	1928	1928	1.3013048	20	91	266	412	421	3314	0	60	2020-02-29_140130
33	5000	1734	1153	0	143	0	1711	193	12.829132	4.2073893983462485	26.725801	0.0	1711.0	1711.0	12.829132	4.2073894	26.725801	0.0	2113	1970	1970	1.2764466	20	91	269	418	430	3289	0	66	2020-02-29_140130
33	5000	1728	1121	0	137	0	1731	214	12.926792	4.228235953511163	26.725801	0.0	1731.0	1731.0	12.926792	4.2282357	26.725801	0.0	2151	2014	2014	1.2391682	20	93	269	427	440	3269	0	69	2020-02-29_140130
33	5000	1720	1080	0	135	0	1764	231	12.999301	4.229168721215762	26.725801	0.0	1764.0	1764.0	12.999301	4.229169	26.725801	0.0	2200	2065	2065	1.2063493	20	94	273	439	447	3236	0	70	2020-02-29_140131
34	5000	1716	1032	0	139	0	1786	252	13.058546	4.234423422448569	26.725801	0.0	1786.0	1786.0	13.058546	4.2344236	26.725801	0.0	2252	2113	2113	1.1830907	20	95	278	446	453	3214	0	75	2020-02-29_140131
34	5000	1712	989	0	148	0	1801	269	13.112251	4.2469417563967795	26.725801	0.0	1801.0	1801.0	13.112251	4.2469416	26.725801	0.0	2299	2151	2151	1.1593559	20	96	281	453	460	3199	0	81	2020-02-29_140132
34	5000	1708	947	0	145	0	1820	295	13.206461	4.270382865161328	26.725801	0.0	1820.0	1820.0	13.206461	4.270383	26.725801	0.0	2345	2200	2200	1.1351649	20	99	287	462	471	3180	0	85	2020-02-29_140132
35	5000	1697	924	0	127	0	1843	323	13.326998	4.257598591602068	26.725801	0.0	1843.0	1843.0	13.326998	4.2575984	26.725801	0.0	2379	2252	2252	1.1052631	20	99	290	468	480	3157	0	86	2020-02-29_140133
35	5000	1686	897	0	118	0	1863	347	13.399513	4.267560470858793	26.725801	0.0	1863.0	1863.0	13.399513	4.2675605	26.725801	0.0	2417	2299	2299	1.0783682	20	99	291	474	489	3137	0	89	2020-02-29_140133
35	5000	1680	861	0	114	0	1886	368	13.515172	4.255029283147115	26.725801	0.0	1886.0	1886.0	13.515172	4.255029	26.725801	0.0	2459	2345	2345	1.0668081	20	99	294	487	500	3114	0	91	2020-02-29_140134
36	5000	1674	825	0	122	0	1895	392	13.614558	4.256429409105391	26.725801	0.0	1895.0	1895.0	13.614558	4.256429	26.725801	0.0	2501	2379	2379	1.0527705	20	99	295	489	512	3105	0	92	2020-02-29_140134
36	5000	1668	792	0	123	0	1903	418	13.660563	4.25672044660808	26.725801	0.0	1903.0	1903.0	13.660563	4.2567205	26.725801	0.0	2540	2417	2417	1.0299528	20	99	297	492	521	3097	0	96	2020-02-29_140135
36	5000	1661	773	0	107	0	1913	447	13.766102	4.275415830855918	26.725801	0.0	1913.0	1913.0	13.766102	4.275416	26.725801	0.0	2566	2459	2459	1.0078411	20	100	299	499	527	3087	0	99	2020-02-29_140135
37	5000	1655	748	0	96	0	1925	474	13.838715	4.269805089714329	26.725801	0.0	1925.0	1925.0	13.838715	4.269805	26.725801	0.0	2597	2501	2501	0.98805195	20	100	300	506	536	3075	0	102	2020-02-29_140136
37	5000	1649	721	0	90	0	1930	501	13.902489	4.2695323668371135	26.725801	0.0	1930.0	1930.0	13.902489	4.269532	26.725801	0.0	2630	2540	2540	0.9725389	20	100	308	511	543	3070	0	109	2020-02-29_140136
37	5000	1644	684	0	106	0	1913	535	13.991979	4.271738666627667	26.725801	0.0	1913.0	1930.0	13.902489	4.269532	26.725801	0.0	2672	2566	2566	0.95922637	20	100	310	515	547	3087	0	118	2020-02-29_140137
38	5000	1637	655	0	111	0	1913	558	14.088505	4.280658987419711	26.725801	0.0	1913.0	1930.0	13.902489	4.269532	26.725801	0.0	2708	2597	2597	0.95295346	20	100	310	516	560	3087	0	126	2020-02-29_140137
38	5000	1632	635	0	103	0	1905	594	14.171022	4.3100455113107925	28.138218	0.0	1905.0	1930.0	13.902489	4.269532	26.725801	0.0	2733	2630	2630	0.92913383	20	100	311	520	569	3095	0	131	2020-02-29_140138
38	5000	1624	605	0	99	0	1905	635	14.266406	4.329811621393916	28.138218	0.0	1905.0	1930.0	13.902489	4.269532	26.725801	0.0	2771	2672	2672	0.89553803	20	100	312	524	578	3095	0	132	2020-02-29_140138
39	5000	1620	572	0	100	0	1906	670	14.337742	4.331530611710547	28.138218	0.0	1906.0	1930.0	13.902489	4.269532	26.725801	0.0	2808	2708	2708	0.88142705	20	100	313	528	582	3094	0	132	2020-02-29_140139
39	5000	1616	545	0	106	0	1877	717	14.436646	4.344779571806594	28.138218	0.0	1877.0	1930.0	13.902489	4.269532	26.725801	0.0	2839	2733	2733	0.8636122	20	100	313	530	589	3123	0	139	2020-02-29_140139
39	5000	1611	520	0	98	0	1884	745	14.539222	4.388389805827488	29.86538	0.0	1884.0	1930.0	13.902489	4.269532	26.725801	0.0	2869	2771	2771	0.8481953	20	100	315	537	599	3116	0	142	2020-02-29_140139
40	5000	1608	504	0	80	0	1867	797	14.66324	4.416319467585028	29.86538	0.0	1867.0	1930.0	13.902489	4.269532	26.725801	0.0	2888	2808	2808	0.8269952	20	102	318	538	604	3133	0	144	2020-02-29_140140
40	5000	1606	487	0	68	0	1863	827	14.732995	4.412764258752139	29.86538	0.0	1863.0	1930.0	13.902489	4.269532	26.725801	0.0	2907	2839	2839	0.8083736	20	102	318	543	611	3137	0	149	2020-02-29_140140
40	5000	1605	471	0	55	0	1836	881	14.809579	4.422312576695702	29.86538	0.0	1836.0	1930.0	13.902489	4.269532	26.725801	0.0	2924	2869	2869	0.790305	20	102	318	545	620	3164	0	152	2020-02-29_140141
41	5000	1600	458	0	54	0	1808	923	14.869367	4.430348395776452	29.86538	0.0	1808.0	1930.0	13.902489	4.269532	26.725801	0.0	2942	2888	2888	0.7765487	20	102	318	546	626	3192	0	157	2020-02-29_140141
41	5000	1596	442	0	55	0	1780	964	14.949626	4.423790830071822	29.86538	1.052557	1780.0	1930.0	13.902489	4.269532	26.725801	0.0	2962	2907	2907	0.76797754	20	102	318	546	634	3220	0	163	2020-02-29_140142
41	5000	1595	419	0	62	0	1768	991	15.012823	4.431084737130608	29.86538	1.052557	1768.0	1930.0	13.902489	4.269532	26.725801	0.0	2986	2924	2924	0.76187783	20	102	320	548	637	3232	0	165	2020-02-29_140142
42	5000	1592	399	0	67	0	1741	1031	15.10309	4.426260239622418	29.86538	1.052557	1741.0	1930.0	13.902489	4.269532	26.725801	0.0	3009	2942	2942	0.75186676	20	102	320	549	640	3259	0	170	2020-02-29_140143
42	5000	1592	379	0	67	0	1714	1074	15.20758	4.450667067689079	30.502983	1.052557	1714.0	1930.0	13.902489	4.269532	26.725801	0.0	3029	2962	2962	0.7217036	20	102	322	551	644	3286	0	174	2020-02-29_140143
42	5000	1589	357	0	68	0	1688	1122	15.2682085	4.456253826466077	30.502983	1.7949238	1688.0	1930.0	13.902489	4.269532	26.725801	0.0	3054	2986	2986	0.70971566	20	102	323	552	646	3312	0	176	2020-02-29_140144
43	5000	1587	346	0	58	0	1657	1173	15.349271	4.489735659016218	30.502983	1.7949238	1657.0	1930.0	13.902489	4.269532	26.725801	0.0	3067	3009	3009	0.6988534	20	102	324	554	651	3343	0	179	2020-02-29_140144
43	5000	1583	334	0	54	0	1629	1217	15.423825	4.502357712975051	30.502983	1.7949238	1629.0	1930.0	13.902489	4.269532	26.725801	0.0	3083	3029	3029	0.68938	20	102	324	557	654	3371	0	183	2020-02-29_140145
43	5000	1580	315	0	51	0	1613	1254	15.471754	4.506761557315526	30.502983	1.2072449	1613.0	1930.0	13.902489	4.269532	26.725801	0.0	3105	3054	3054	0.6683199	20	102	324	562	661	3387	0	187	2020-02-29_140145
44	5000	1578	300	0	55	0	1585	1291	15.528138	4.504784689445946	30.502983	1.2072449	1585.0	1930.0	13.902489	4.269532	26.725801	0.0	3122	3067	3067	0.6504732	20	102	324	563	665	3415	0	191	2020-02-29_140146
44	5000	1571	293	0	53	0	1546	1340	15.608643	4.477337888235563	30.502983	1.2072449	1546.0	1930.0	13.902489	4.269532	26.725801	0.0	3136	3083	3083	0.64165586	20	102	325	566	666	3454	0	197	2020-02-29_140146
44	5000	1570	282	0	43	0	1511	1395	15.689914	4.5088837142504365	30.502983	1.2072449	1511.0	1930.0	13.902489	4.269532	26.725801	0.0	3148	3105	3105	0.634679	20	102	325	572	670	3489	0	199	2020-02-29_140147
45	5000	1564	274	0	40	0	1478	1441	15.790704	4.519389658880272	30.502983	1.2072449	1478.0	1930.0	13.902489	4.269532	26.725801	0.0	3162	3122	3122	0.6211096	20	102	325	575	671	3522	0	203	2020-02-29_140147
45	5000	1559	271	0	34	0	1448	1481	15.867061	4.50068913587174	30.502983	1.2072449	1448.0	1930.0	13.902489	4.269532	26.725801	0.0	3170	3136	3136	0.61256903	20	102	326	576	672	3552	0	207	2020-02-29_140148
45	5000	1555	267	0	30	0	1405	1533	15.951634	4.512738740898205	30.502983	1.2072449	1405.0	1930.0	13.902489	4.269532	26.725801	0.0	3178	3148	3148	0.59786475	20	102	327	576	676	3595	0	210	2020-02-29_140148
46	5000	1550	254	0	34	0	1372	1576	16.048195	4.528602194799751	30.502983	1.2072449	1372.0	1930.0	13.902489	4.269532	26.725801	0.0	3196	3162	3162	0.5991254	20	102	327	577	677	3628	0	214	2020-02-29_140149
46	5000	1549	248	0	33	0	1338	1614	16.126213	4.530602560157475	30.502983	1.2072449	1338.0	1930.0	13.902489	4.269532	26.725801	0.0	3203	3170	3170	0.5844544	20	102	327	578	679	3662	0	218	2020-02-29_140149
46	5000	1548	238	0	36	0	1294	1664	16.209929	4.526444405861027	30.502983	1.2072449	1294.0	1930.0	13.902489	4.269532	26.725801	0.0	3214	3178	3178	0.5850077	20	102	327	578	679	3706	0	220	2020-02-29_140150
47	5000	1544	229	0	31	0	1268	1704	16.264765	4.554581969725137	30.502983	1.2072449	1268.0	1930.0	13.902489	4.269532	26.725801	0.0	3227	3196	3196	0.5812303	20	102	327	578	680	3732	0	224	2020-02-29_140150
47	5000	1541	224	0	32	0	1225	1748	16.326881	4.579840120748345	30.502983	1.2072449	1225.0	1930.0	13.902489	4.269532	26.725801	0.0	3235	3203	3203	0.5697959	20	102	327	580	680	3775	0	230	2020-02-29_140151
47	5000	1538	218	0	30	0	1179	1802	16.366587	4.595931592613133	30.502983	1.2072449	1179.0	1930.0	13.902489	4.269532	26.725801	0.0	3244	3214	3214	0.5581001	20	102	327	581	681	3821	0	233	2020-02-29_140151
48	5000	1534	212	0	27	0	1149	1839	16.401287	4.601025069090731	30.502983	1.2072449	1149.0	1930.0	13.902489	4.269532	26.725801	0.0	3254	3227	3227	0.5630984	20	102	327	582	682	3851	0	239	2020-02-29_140152
48	5000	1532	196	0	37	0	1119	1872	16.448	4.593692078517175	30.502983	1.2072449	1119.0	1930.0	13.902489	4.269532	26.725801	0.0	3272	3235	3235	0.5692583	20	102	327	582	682	3881	0	244	2020-02-29_140152
48	5000	1530	187	0	39	0	1090	1908	16.493061	4.608357566139748	30.502983	1.2072449	1090.0	1930.0	13.902489	4.269532	26.725801	0.0	3283	3244	3244	0.5623853	20	102	327	583	683	3910	0	246	2020-02-29_140153
49	5000	1528	182	0	36	0	1050	1957	16.551813	4.647156098001695	30.502983	1.2072449	1050.0	1930.0	13.902489	4.269532	26.725801	0.0	3290	3254	3254	0.5504762	20	102	327	583	684	3950	0	247	2020-02-29_140153
49	5000	1527	174	0	27	0	1032	1993	16.550829	4.668572626995874	30.502983	1.2072449	1032.0	1930.0	13.902489	4.269532	26.725801	0.0	3299	3272	3272	0.5494186	20	102	327	585	685	3968	0	247	2020-02-29_140154
49	5000	1522	173	0	22	0	998	2035	16.557606	4.676926551462342	30.502983	1.2072449	998.0	1930.0	13.902489	4.269532	26.725801	0.0	3305	3283	3283	0.5390782	20	102	327	585	687	4002	0	250	2020-02-29_140154
50	5000	1521	165	0	24	0	961	2075	16.564644	4.685917905211302	30.502983	1.2072449	961.0	1930.0	13.902489	4.269532	26.725801	0.0	3314	3290	3290	0.53485954	20	102	328	586	689	4039	0	254	2020-02-29_140154
50	5000	1521	156	0	24	0	940	2103	16.634066	4.7163342487930064	30.878794	1.2072449	940.0	1930.0	13.902489	4.269532	26.725801	0.0	3323	3299	3299	0.53404254	20	102	328	587	690	4060	0	256	2020-02-29_140155
50	5000	1520	154	0	21	0	901	2146	16.692421	4.731229335079643	30.878794	1.2072449	901.0	1930.0	13.902489	4.269532	26.725801	0.0	3326	3305	3305	0.5316315	20	102	328	587	690	4099	0	258	2020-02-29_140155
51	5000	1512	159	0	15	0	873	2181	16.679743	4.781026797601106	30.878794	1.2072449	873.0	1930.0	13.902489	4.269532	26.725801	0.0	3329	3314	3314	0.5315006	20	102	328	587	691	4127	0	260	2020-02-29_140156
51	5000	1509	157	0	11	0	847	2215	16.729645	4.826624170997937	30.878794	1.2072449	847.0	1930.0	13.902489	4.269532	26.725801	0.0	3334	3323	3323	0.5419126	20	102	328	587	694	4153	0	261	2020-02-29_140156
51	5000	1507	157	0	10	0	810	2252	16.802145	4.843253620924335	30.878794	1.2072449	810.0	1930.0	13.902489	4.269532	26.725801	0.0	3336	3326	3326	0.5419753	20	102	328	587	694	4190	0	264	2020-02-29_140157
52	5000	1502	153	0	16	0	768	2292	16.839762	4.861837370374167	30.878794	1.2072449	768.0	1930.0	13.902489	4.269532	26.725801	0.0	3345	3329	3329	0.546875	20	102	328	587	695	4232	0	269	2020-02-29_140157
52	5000	1498	155	0	13	0	747	2317	16.853601	4.869151984919561	30.878794	1.2072449	747.0	1930.0	13.902489	4.269532	26.725801	0.0	3347	3334	3334	0.54752344	20	102	328	587	696	4253	0	270	2020-02-29_140157
52	5000	1498	150	0	16	0	714	2350	16.90721	4.8664581585116835	30.878794	1.2072449	714.0	1930.0	13.902489	4.269532	26.725801	0.0	3352	3336	3336	0.55042017	20	102	328	587	696	4286	0	272	2020-02-29_140158
53	5000	1496	149	0	10	0	702	2370	16.899458	4.847233461053031	30.878794	1.2072449	702.0	1930.0	13.902489	4.269532	26.725801	0.0	3355	3345	3345	0.54843307	20	102	328	587	697	4298	0	273	2020-02-29_140158
53	5000	1494	147	0	12	0	667	2407	16.94448	4.887794333568632	30.878794	1.2072449	667.0	1930.0	13.902489	4.269532	26.725801	0.0	3359	3347	3347	0.5562219	20	102	328	587	697	4333	0	273	2020-02-29_140158
53	5000	1491	142	0	15	0	636	2443	17.01139	4.858549679649681	30.878794	1.2072449	636.0	1930.0	13.902489	4.269532	26.725801	0.0	3367	3352	3352	0.5487421	20	102	328	588	697	4364	0	273	2020-02-29_140159
54	5000	1490	137	0	18	0	603	2479	17.031355	4.873048244927162	30.878794	1.2072449	603.0	1930.0	13.902489	4.269532	26.725801	0.0	3373	3355	3355	0.54892206	20	102	328	588	697	4397	0	273	2020-02-29_140159
54	5000	1488	134	0	19	0	576	2509	17.048782	4.919502194969881	30.878794	1.2072449	576.0	1930.0	13.902489	4.269532	26.725801	0.0	3378	3359	3359	0.5590278	20	102	328	588	699	4424	0	274	2020-02-29_140159
54	5000	1485	127	0	21	0	554	2539	17.025423	4.93335095651589	30.878794	1.2072449	554.0	1930.0	13.902489	4.269532	26.725801	0.0	3388	3367	3367	0.55415165	20	102	328	588	700	4446	0	274	2020-02-29_140200
55	5000	1484	121	0	22	0	527	2572	17.038017	4.988986474045405	30.878794	1.2072449	527.0	1930.0	13.902489	4.269532	26.725801	0.0	3395	3373	3373	0.55787474	20	102	328	588	700	4473	0	274	2020-02-29_140200
55	5000	1483	121	0	18	0	513	2591	17.041624	4.994104342726047	30.878794	1.2072449	513.0	1930.0	13.902489	4.269532	26.725801	0.0	3396	3378	3378	0.5594542	20	102	328	588	700	4487	0	274	2020-02-29_140200
55	5000	1480	122	0	10	0	494	2618	17.003284	4.957960974979427	30.878794	1.2072449	494.0	1930.0	13.902489	4.269532	26.725801	0.0	3398	3388	3388	0.55060726	20	102	328	589	700	4506	0	276	2020-02-29_140201
56	5000	1476	125	0	4	0	478	2640	16.98227	5.025589501263019	30.878794	1.2072449	478.0	1930.0	13.902489	4.269532	26.725801	0.0	3399	3395	3395	0.5606695	20	102	328	589	701	4522	0	277	2020-02-29_140201
56	5000	1476	120	0	8	0	457	2658	16.910759	5.026404280420983	30.878794	1.2072449	457.0	1930.0	13.902489	4.269532	26.725801	0.0	3404	3396	3396	0.5557987	20	102	328	589	701	4543	0	281	2020-02-29_140201
56	5000	1476	119	0	7	0	432	2683	17.009905	4.95625759667756	30.878794	3.8168259	432.0	1930.0	13.902489	4.269532	26.725801	0.0	3405	3398	3398	0.5625	20	102	328	589	701	4568	0	283	2020-02-29_140202
57	5000	1475	117	0	9	0	407	2709	16.986046	4.9950640156322	30.878794	3.8168259	407.0	1930.0	13.902489	4.269532	26.725801	0.0	3408	3399	3399	0.57002455	20	102	328	589	701	4593	0	283	2020-02-29_140202
57	5000	1474	112	0	10	0	400	2720	16.957445	4.985061646044928	30.878794	3.8168259	400.0	1930.0	13.902489	4.269532	26.725801	0.0	3414	3404	3404	0.56	20	102	328	589	701	4600	0	284	2020-02-29_140202
57	5000	1471	111	0	13	0	383	2736	16.921785	4.947578284755994	30.878794	3.8168259	383.0	1930.0	13.902489	4.269532	26.725801	0.0	3418	3405	3405	0.56657964	20	102	328	589	701	4617	0	286	2020-02-29_140203
58	5000	1469	108	0	15	0	365	2755	16.87742	5.013799887889015	30.878794	3.8168259	365.0	1930.0	13.902489	4.269532	26.725801	0.0	3423	3408	3408	0.57260275	20	102	328	589	701	4635	0	288	2020-02-29_140203
58	5000	1469	104	0	13	0	356	2769	16.710052	5.090579116642609	30.878794	3.8168259	356.0	1930.0	13.902489	4.269532	26.725801	0.0	3427	3414	3414	0.57865167	20	102	328	589	701	4644	0	289	2020-02-29_140203
58	5000	1468	101	0	13	0	340	2788	16.677118	5.0948895074994445	30.878794	3.8168259	340.0	1930.0	13.902489	4.269532	26.725801	0.0	3431	3418	3418	0.58235294	20	102	328	589	701	4660	0	290	2020-02-29_140204
59	5000	1468	99	0	10	0	326	2806	16.519564	5.025942069797944	30.878794	3.8168259	326.0	1930.0	13.902489	4.269532	26.725801	0.0	3433	3423	3423	0.5736196	20	102	328	590	701	4674	0	291	2020-02-29_140204
59	5000	1466	100	0	7	0	314	2822	16.41391	4.98672133560269	30.878794	4.4666977	314.0	1930.0	13.902489	4.269532	26.725801	0.0	3434	3427	3427	0.5764331	20	102	328	590	701	4686	0	291	2020-02-29_140204
59	5000	1465	96	0	8	0	301	2837	16.356081	5.010253121078842	30.878794	4.4666977	301.0	1930.0	13.902489	4.269532	26.725801	0.0	3439	3431	3431	0.55813956	20	102	328	590	701	4699	0	293	2020-02-29_140204
60	5000	1463	95	0	9	0	289	2850	16.328531	5.015404241819627	30.878794	4.4666977	289.0	1930.0	13.902489	4.269532	26.725801	0.0	3442	3433	3433	0.56747407	20	102	328	590	701	4711	0	294	2020-02-29_140205
60	5000	1463	93	0	10	0	278	2862	16.211283	4.953149837588061	30.878794	4.4666977	278.0	1930.0	13.902489	4.269532	26.725801	0.0	3444	3434	3434	0.5611511	20	102	328	590	701	4722	0	294	2020-02-29_140205
60	5000	1462	91	0	8	0	266	2879	16.18715	4.94750638632726	30.878794	4.4666977	266.0	1930.0	13.902489	4.269532	26.725801	0.0	3447	3439	3439	0.56766915	20	102	328	590	702	4734	0	294	2020-02-29_140205
61	5000	1462	87	0	9	0	259	2889	16.168419	4.957625309163117	30.878794	4.4666977	259.0	1930.0	13.902489	4.269532	26.725801	0.0	3451	3442	3442	0.58301157	20	102	328	591	702	4741	0	294	2020-02-29_140206
61	5000	1460	88	0	8	0	249	2901	16.175518	4.937135127625394	30.878794	4.4666977	249.0	1930.0	13.902489	4.269532	26.725801	0.0	3452	3444	3444	0.59839356	20	102	328	591	702	4751	0	294	2020-02-29_140206
61	5000	1460	87	0	6	0	239	2914	16.10192	5.041956344143126	30.878794	4.4666977	239.0	1930.0	13.902489	4.269532	26.725801	0.0	3453	3447	3447	0.61087865	20	102	328	591	702	4761	0	294	2020-02-29_140206
62	5000	1459	87	0	3	0	235	2921	16.098637	4.997469261574876	30.878794	4.4666977	235.0	1930.0	13.902489	4.269532	26.725801	0.0	3454	3451	3451	0.61276597	20	102	328	591	702	4765	0	295	2020-02-29_140206
62	5000	1458	84	0	6	0	227	2930	16.146967	5.001739199471645	30.878794	4.4666977	227.0	1930.0	13.902489	4.269532	26.725801	0.0	3458	3452	3452	0.62114537	20	102	328	591	702	4773	0	295	2020-02-29_140207
62	5000	1457	83	0	7	0	219	2939	16.214132	5.012726608823741	30.878794	4.4666977	219.0	1930.0	13.902489	4.269532	26.725801	0.0	3460	3453	3453	0.61187214	20	102	328	592	702	4781	0	295	2020-02-29_140207
63	5000	1457	82	0	7	0	213	2946	16.24357	5.059551180810915	30.878794	4.4666977	213.0	1930.0	13.902489	4.269532	26.725801	0.0	3461	3454	3454	0.62910795	20	102	328	592	702	4787	0	295	2020-02-29_140207
63	5000	1454	81	0	7	0	213	2950	16.27557	5.068860802809329	30.878794	4.4666977	213.0	1930.0	13.902489	4.269532	26.725801	0.0	3465	3458	3458	0.600939	20	102	328	592	702	4787	0	295	2020-02-29_140207
63	5000	1452	78	0	10	0	202	2963	16.18659	5.000016212437094	30.359552	4.4666977	202.0	1930.0	13.902489	4.269532	26.725801	0.0	3470	3460	3460	0.6138614	20	102	328	592	702	4798	0	295	2020-02-29_140208
64	5000	1452	76	0	11	0	196	2970	16.220455	5.03589221674781	30.359552	4.4666977	196.0	1930.0	13.902489	4.269532	26.725801	0.0	3472	3461	3461	0.60714287	20	102	328	592	702	4804	0	295	2020-02-29_140208
64	5000	1451	75	0	9	0	190	2980	16.032717	5.0832889534102135	30.359552	4.4666977	190.0	1930.0	13.902489	4.269532	26.725801	0.0	3474	3465	3465	0.6210526	20	102	328	592	702	4810	0	295	2020-02-29_140208
64	5000	1451	72	0	7	0	186	2989	15.840373	5.015303271661474	30.359552	4.4666977	186.0	1930.0	13.902489	4.269532	26.725801	0.0	3477	3470	3470	0.6075269	20	102	328	592	702	4814	0	295	2020-02-29_140208
65	5000	1450	71	0	7	0	171	3005	15.781684	4.953026996208571	30.359552	4.6573067	171.0	1930.0	13.902489	4.269532	26.725801	0.0	3479	3472	3472	0.625731	20	102	328	592	702	4829	0	296	2020-02-29_140209
65	5000	1448	69	0	9	0	167	3008	15.588058	4.83926242788581	29.343449	4.6573067	167.0	1930.0	13.902489	4.269532	26.725801	0.0	3483	3474	3474	0.5988024	20	102	328	592	702	4833	0	299	2020-02-29_140209
65	5000	1446	70	0	7	0	161	3016	15.7816305	4.816376153089258	29.343449	4.6573067	161.0	1930.0	13.902489	4.269532	26.725801	0.0	3484	3477	3477	0.5962733	20	102	328	592	702	4839	0	300	2020-02-29_140209
66	5000	1445	66	0	10	0	157	3022	15.68102	4.807682152370584	29.343449	4.6573067	157.0	1930.0	13.902489	4.269532	26.725801	0.0	3489	3479	3479	0.5923567	20	102	328	592	702	4843	0	300	2020-02-29_140209
66	5000	1444	62	0	11	0	159	3024	15.650149	4.801481042301944	29.343449	4.6573067	159.0	1930.0	13.902489	4.269532	26.725801	0.0	3494	3483	3483	0.591195	20	102	328	592	702	4841	0	300	2020-02-29_140209
66	5000	1444	61	0	11	0	155	3029	15.560934	4.775084665556457	29.343449	4.6573067	155.0	1930.0	13.902489	4.269532	26.725801	0.0	3495	3484	3484	0.59354836	20	102	328	592	702	4845	0	300	2020-02-29_140210
67	5000	1443	57	0	11	0	151	3038	15.430572	4.704100447471063	29.343449	4.6573067	151.0	1930.0	13.902489	4.269532	26.725801	0.0	3500	3489	3489	0.5960265	20	102	328	592	702	4849	0	300	2020-02-29_140210
67	5000	1442	56	0	8	0	153	3041	15.427808	4.667268963956243	29.343449	4.6573067	153.0	1930.0	13.902489	4.269532	26.725801	0.0	3502	3494	3494	0.62091506	20	102	328	592	703	4847	0	300	2020-02-29_140210
67	5000	1441	56	0	8	0	145	3048	15.454536	4.577469397983731	29.343449	4.6573067	145.0	1930.0	13.902489	4.269532	26.725801	0.0	3503	3495	3495	0.6	20	102	328	592	703	4855	0	302	2020-02-29_140210
68	5000	1441	54	0	5	0	145	3052	15.376635	4.552773965199485	29.343449	4.6573067	145.0	1930.0	13.902489	4.269532	26.725801	0.0	3505	3500	3500	0.6137931	20	102	328	592	703	4855	0	303	2020-02-29_140211
68	5000	1441	52	0	5	0	139	3059	15.270037	4.533911613905269	29.343449	4.6573067	139.0	1930.0	13.902489	4.269532	26.725801	0.0	3507	3502	3502	0.63309354	20	102	328	592	703	4861	0	304	2020-02-29_140211
68	5000	1440	53	0	4	0	136	3063	15.135884	4.599103442185643	29.343449	4.6573067	136.0	1930.0	13.902489	4.269532	26.725801	0.0	3507	3503	3503	0.61764705	20	102	328	592	703	4864	0	304	2020-02-29_140211
69	5000	1440	51	0	4	0	136	3064	15.152364	4.625828436810712	29.343449	4.6573067	136.0	1930.0	13.902489	4.269532	26.725801	0.0	3509	3505	3505	0.61764705	20	102	328	593	703	4864	0	305	2020-02-29_140211
69	5000	1440	51	0	2	0	132	3070	15.181358	4.593874767451581	29.343449	4.6573067	132.0	1930.0	13.902489	4.269532	26.725801	0.0	3509	3507	3507	0.59090906	20	102	328	593	703	4868	0	305	2020-02-29_140211
69	5000	1438	51	0	4	0	125	3077	15.089089	4.47158190221894	29.343449	4.6573067	125.0	1930.0	13.902489	4.269532	26.725801	0.0	3511	3507	3507	0.584	20	102	328	593	703	4875	0	305	2020-02-29_140212
70	5000	1438	47	0	6	0	122	3082	15.082736	4.506630992259143	29.343449	4.6573067	122.0	1930.0	13.902489	4.269532	26.725801	0.0	3515	3509	3509	0.59016395	20	102	328	593	703	4878	0	305	2020-02-29_140212
70	5000	1437	47	0	7	0	116	3088	15.098365	4.519653002154889	29.343449	4.6573067	116.0	1930.0	13.902489	4.269532	26.725801	0.0	3516	3509	3509	0.57758623	20	102	328	593	703	4884	0	305	2020-02-29_140212
70	5000	1437	45	0	7	0	116	3090	15.102637	4.484584683822678	29.343449	4.6573067	116.0	1930.0	13.902489	4.269532	26.725801	0.0	3518	3511	3511	0.57758623	20	102	328	593	703	4884	0	305	2020-02-29_140212
71	5000	1437	45	0	3	0	117	3092	15.088359	4.329229441173254	24.582539	4.6573067	117.0	1930.0	13.902489	4.269532	26.725801	0.0	3518	3515	3515	0.5897436	20	102	328	593	704	4883	0	306	2020-02-29_140212
71	5000	1436	43	0	5	0	116	3094	15.1177025	4.335332604906573	24.582539	4.6573067	116.0	1930.0	13.902489	4.269532	26.725801	0.0	3521	3516	3516	0.5862069	20	102	328	593	704	4884	0	306	2020-02-29_140213
71	5000	1436	42	0	4	0	114	3098	15.15623	4.341972810833187	24.582539	4.6573067	114.0	1930.0	13.902489	4.269532	26.725801	0.0	3522	3518	3518	0.57894737	20	102	328	593	704	4886	0	306	2020-02-29_140213
72	5000	1436	39	0	7	0	106	3106	15.19637	4.378183133313192	24.582539	4.6573067	106.0	1930.0	13.902489	4.269532	26.725801	0.0	3525	3518	3518	0.5943396	20	102	328	593	704	4894	0	306	2020-02-29_140213
72	5000	1436	38	0	5	0	103	3112	15.370267	4.2972400856975606	24.582539	4.6573067	103.0	1930.0	13.902489	4.269532	26.725801	0.0	3526	3521	3521	0.61165047	20	102	328	593	704	4897	0	306	2020-02-29_140213
72	5000	1436	35	0	7	0	103	3113	15.459669	4.23964371821759	24.582539	4.6573067	103.0	1930.0	13.902489	4.269532	26.725801	0.0	3529	3522	3522	0.63106793	20	102	328	593	704	4897	0	306	2020-02-29_140213
73	5000	1436	33	0	6	0	103	3116	15.314549	4.167574033485783	24.582539	4.6573067	103.0	1930.0	13.902489	4.269532	26.725801	0.0	3531	3525	3525	0.60194176	20	102	328	593	704	4897	0	306	2020-02-29_140214
73	5000	1435	32	0	7	0	101	3119	15.474405	4.182576259686226	24.582539	4.6573067	101.0	1930.0	13.902489	4.269532	26.725801	0.0	3533	3526	3526	0.6138614	20	102	328	593	704	4899	0	306	2020-02-29_140214
73	5000	1435	32	0	4	0	100	3122	15.362119	4.135378410617222	24.582539	4.6573067	100.0	1930.0	13.902489	4.269532	26.725801	0.0	3533	3529	3529	0.58	20	102	328	593	704	4900	0	307	2020-02-29_140214
74	5000	1435	32	0	2	0	99	3125	15.545177	4.091536993910013	24.582539	4.6573067	99.0	1930.0	13.902489	4.269532	26.725801	0.0	3533	3531	3531	0.57575756	20	102	328	593	704	4901	0	307	2020-02-29_140214
74	5000	1435	32	0	0	0	97	3129	15.627644	4.10932788894395	24.582539	4.6573067	97.0	1930.0	13.902489	4.269532	26.725801	0.0	3533	3533	3533	0.57731956	20	102	328	593	704	4903	0	307	2020-02-29_140214
74	5000	1435	32	0	0	0	95	3131	15.602952	4.147728236140119	24.582539	4.6573067	95.0	1930.0	13.902489	4.269532	26.725801	0.0	3533	3533	3533	0.58947366	20	102	328	593	704	4905	0	307	2020-02-29_140215
75	5000	1435	32	0	0	0	93	3133	15.564412	4.135034320877986	24.582539	4.6573067	93.0	1930.0	13.902489	4.269532	26.725801	0.0	3533	3533	3533	0.60215056	20	102	328	593	704	4907	0	307	2020-02-29_140215
75	5000	1434	32	0	1	0	92	3133	15.566663	4.157634762560037	24.582539	4.6573067	92.0	1930.0	13.902489	4.269532	26.725801	0.0	3534	3533	3533	0.59782606	20	102	328	593	704	4908	0	308	2020-02-29_140215
75	5000	1433	33	0	1	0	89	3136	15.61171	4.097787976761394	24.582539	4.6573067	89.0	1930.0	13.902489	4.269532	26.725801	0.0	3534	3533	3533	0.60674155	20	102	328	593	704	4911	0	308	2020-02-29_140215
76	5000	1432	34	0	1	0	84	3140	15.691142	3.975199107815525	24.582539	6.23505	84.0	1930.0	13.902489	4.269532	26.725801	0.0	3534	3533	3533	0.60714287	20	102	328	593	704	4916	0	309	2020-02-29_140215
76	5000	1432	34	0	0	0	84	3141	15.65668	3.9612864805198718	24.582539	6.23505	84.0	1930.0	13.902489	4.269532	26.725801	0.0	3534	3534	3534	0.5833333	20	102	328	593	704	4916	0	309	2020-02-29_140216
76	5000	1432	33	0	1	0	83	3142	15.616355	3.967983622409493	24.582539	6.23505	83.0	1930.0	13.902489	4.269532	26.725801	0.0	3535	3534	3534	0.57831323	20	102	328	593	704	4917	0	309	2020-02-29_140216
77	5000	1432	32	0	2	0	77	3148	15.737359	3.9861211802451053	24.582539	6.23505	77.0	1930.0	13.902489	4.269532	26.725801	0.0	3536	3534	3534	0.5714286	20	102	328	593	704	4923	0	309	2020-02-29_140216
77	5000	1432	29	0	5	0	73	3152	15.675651	3.8450354930891386	24.582539	6.23505	73.0	1930.0	13.902489	4.269532	26.725801	0.0	3539	3534	3534	0.5753425	20	102	328	593	704	4927	0	309	2020-02-29_140216
77	5000	1432	28	0	5	0	70	3156	15.712369	3.749055997921252	24.582539	6.23505	70.0	1930.0	13.902489	4.269532	26.725801	0.0	3540	3535	3535	0.54285717	20	102	328	593	704	4930	0	309	2020-02-29_140216
78	5000	1432	26	0	6	0	69	3158	15.586964	3.846415022271982	24.582539	6.23505	69.0	1930.0	13.902489	4.269532	26.725801	0.0	3542	3536	3536	0.5362319	20	102	328	593	705	4931	0	309	2020-02-29_140216
78	5000	1432	23	0	6	0	69	3161	15.427221	4.0151279008191665	26.60152	6.23505	69.0	1930.0	13.902489	4.269532	26.725801	0.0	3545	3539	3539	0.5217391	20	102	328	593	705	4931	0	309	2020-02-29_140217
78	5000	1431	23	0	6	0	69	3162	15.478933	3.9471280292461066	26.60152	6.23505	69.0	1930.0	13.902489	4.269532	26.725801	0.0	3546	3540	3540	0.5072464	20	102	328	593	705	4931	0	309	2020-02-29_140217
79	5000	1431	22	0	5	0	68	3164	15.612545	4.076959319154296	26.60152	6.23505	68.0	1930.0	13.902489	4.269532	26.725801	0.0	3547	3542	3542	0.4852941	20	102	328	593	705	4932	0	310	2020-02-29_140217
79	5000	1431	21	0	3	0	70	3165	15.481649	3.9735237307235307	26.60152	6.23505	70.0	1930.0	13.902489	4.269532	26.725801	0.0	3548	3545	3545	0.45714286	20	102	328	593	705	4930	0	310	2020-02-29_140217
79	5000	1431	21	0	2	0	70	3165	15.55848	3.9354249845423253	26.60152	6.23505	70.0	1930.0	13.902489	4.269532	26.725801	0.0	3548	3546	3546	0.45714286	20	102	328	593	705	4930	0	311	2020-02-29_140217
80	5000	1429	23	0	1	0	68	3168	15.568117	4.013836057697335	26.60152	6.23505	68.0	1930.0	13.902489	4.269532	26.725801	0.0	3548	3547	3547	0.47058824	20	102	328	593	705	4932	0	311	2020-02-29_140217
80	5000	1429	23	0	0	0	67	3169	15.693255	3.976220376636781	26.60152	6.23505	67.0	1930.0	13.902489	4.269532	26.725801	0.0	3548	3548	3548	0.47761193	20	102	328	593	705	4933	0	312	2020-02-29_140218
80	5000	1429	19	0	4	0	65	3171	15.649972	4.029318649965399	26.60152	6.23505	65.0	1930.0	13.902489	4.269532	26.725801	0.0	3552	3548	3548	0.46153846	20	102	328	593	705	4935	0	312	2020-02-29_140218
81	5000	1429	18	0	5	0	61	3175	15.479076	3.9027292483123044	26.60152	6.23505	61.0	1930.0	13.902489	4.269532	26.725801	0.0	3553	3548	3548	0.47540984	20	102	328	593	705	4939	0	312	2020-02-29_140218
81	5000	1429	17	0	6	0	59	3177	15.384256	3.9303764209582783	26.60152	6.23505	59.0	1930.0	13.902489	4.269532	26.725801	0.0	3554	3548	3548	0.47457626	20	102	328	593	705	4941	0	312	2020-02-29_140218
81	5000	1429	17	0	2	0	61	3179	15.640509	4.283321130242881	29.19051	6.23505	61.0	1930.0	13.902489	4.269532	26.725801	0.0	3554	3552	3552	0.5409836	20	102	328	593	705	4939	0	312	2020-02-29_140218
82	5000	1429	17	0	1	0	59	3182	15.801995	4.291265425705735	29.19051	6.23505	59.0	1930.0	13.902489	4.269532	26.725801	0.0	3554	3553	3553	0.5084746	20	102	328	593	705	4941	0	312	2020-02-29_140219
82	5000	1429	17	0	0	0	58	3183	15.848945	4.326707959166647	29.19051	6.23505	58.0	1930.0	13.902489	4.269532	26.725801	0.0	3554	3554	3554	0.4827586	20	102	328	593	705	4942	0	313	2020-02-29_140219
82	5000	1429	17	0	0	0	57	3184	15.902533	4.345705977878277	29.19051	6.23505	57.0	1930.0	13.902489	4.269532	26.725801	0.0	3554	3554	3554	0.49122807	20	102	328	593	705	4943	0	313	2020-02-29_140219
83	5000	1429	15	0	2	0	52	3189	15.912352	4.535919309258327	29.19051	6.23505	52.0	1930.0	13.902489	4.269532	26.725801	0.0	3556	3554	3554	0.46153846	20	102	328	593	705	4948	0	313	2020-02-29_140219
83	5000	1429	14	0	3	0	50	3191	16.123198	4.409362991933064	29.19051	7.4166145	50.0	1930.0	13.902489	4.269532	26.725801	0.0	3557	3554	3554	0.46	20	102	328	593	705	4950	0	313	2020-02-29_140219
83	5000	1429	14	0	3	0	48	3193	16.01164	4.452698375945584	29.19051	7.4166145	48.0	1930.0	13.902489	4.269532	26.725801	0.0	3557	3554	3554	0.45833334	20	102	328	593	705	4952	0	313	2020-02-29_140219
84	5000	1429	12	0	3	0	49	3193	16.156517	4.412460603619166	29.19051	7.4166145	49.0	1930.0	13.902489	4.269532	26.725801	0.0	3559	3556	3556	0.4489796	20	102	328	593	705	4951	0	314	2020-02-29_140220
84	5000	1428	13	0	2	0	49	3194	16.40257	4.427587048166506	29.19051	7.4166145	49.0	1930.0	13.902489	4.269532	26.725801	0.0	3559	3557	3557	0.46938777	20	102	328	593	705	4951	0	314	2020-02-29_140220
84	5000	1428	13	0	2	0	47	3196	16.405138	4.497969275139355	29.19051	7.4166145	47.0	1930.0	13.902489	4.269532	26.725801	0.0	3559	3557	3557	0.4893617	20	102	328	593	705	4953	0	314	2020-02-29_140220
85	5000	1428	13	0	0	0	47	3198	16.451174	4.656374731249342	29.19051	7.4166145	47.0	1930.0	13.902489	4.269532	26.725801	0.0	3559	3559	3559	0.4680851	20	102	328	593	705	4953	0	314	2020-02-29_140220
85	5000	1428	12	0	1	0	45	3200	16.365227	4.741087532991075	29.19051	7.4166145	45.0	1930.0	13.902489	4.269532	26.725801	0.0	3560	3559	3559	0.46666667	20	102	328	593	705	4955	0	314	2020-02-29_140220
85	5000	1428	12	0	1	0	43	3202	16.38863	4.846885601452683	29.19051	7.4166145	43.0	1930.0	13.902489	4.269532	26.725801	0.0	3560	3559	3559	0.4651163	20	102	328	593	705	4957	0	314	2020-02-29_140221
86	5000	1427	13	0	1	0	43	3202	16.38863	4.846885601452683	29.19051	7.4166145	43.0	1930.0	13.902489	4.269532	26.725801	0.0	3560	3559	3559	0.4651163	20	102	328	593	705	4957	0	314	2020-02-29_140221
86	5000	1427	13	0	0	0	43	3203	16.489277	4.858342198952142	29.19051	7.4166145	43.0	1930.0	13.902489	4.269532	26.725801	0.0	3560	3560	3560	0.4651163	20	102	328	593	705	4957	0	314	2020-02-29_140221
86	5000	1427	11	0	2	0	39	3207	16.615564	5.005007144034943	29.19051	7.4166145	39.0	1930.0	13.902489	4.269532	26.725801	0.0	3562	3560	3560	0.3846154	20	102	328	593	705	4961	0	314	2020-02-29_140221
87	5000	1426	12	0	2	0	38	3208	16.684967	5.053137516532311	29.19051	7.4166145	38.0	1930.0	13.902489	4.269532	26.725801	0.0	3562	3560	3560	0.36842105	20	102	328	593	705	4962	0	314	2020-02-29_140221
87	5000	1426	12	0	2	0	37	3209	16.471516	4.946121029197894	29.19051	7.4166145	37.0	1930.0	13.902489	4.269532	26.725801	0.0	3562	3560	3560	0.35135135	20	102	328	593	705	4963	0	314	2020-02-29_140221
87	5000	1426	10	0	2	0	39	3209	16.486174	5.029786649392131	29.19051	7.4166145	39.0	1930.0	13.902489	4.269532	26.725801	0.0	3564	3562	3562	0.3846154	20	102	328	593	705	4961	0	314	2020-02-29_140222
88	5000	1426	10	0	2	0	37	3211	16.595272	4.868622741211341	29.19051	8.653671	37.0	1930.0	13.902489	4.269532	26.725801	0.0	3564	3562	3562	0.3783784	20	102	328	593	705	4963	0	314	2020-02-29_140222
88	5000	1426	10	0	2	0	36	3212	16.616236	4.9359908876010365	29.19051	8.653671	36.0	1930.0	13.902489	4.269532	26.725801	0.0	3564	3562	3562	0.3888889	20	102	328	593	705	4964	0	314	2020-02-29_140222
88	5000	1426	10	0	0	0	37	3213	16.13393	5.531101892934573	29.19051	0.38867188	37.0	1930.0	13.902489	4.269532	26.725801	0.0	3564	3564	3564	0.35135135	20	102	328	593	705	4963	0	314	2020-02-29_140222
89	5000	1426	10	0	0	0	36	3214	16.077007	5.598560672802936	29.19051	0.38867188	36.0	1930.0	13.902489	4.269532	26.725801	0.0	3564	3564	3564	0.3611111	20	102	328	593	705	4964	0	314	2020-02-29_140222
89	5000	1426	9	0	1	0	35	3214	16.184141	5.642732094591503	29.19051	0.38867188	35.0	1930.0	13.902489	4.269532	26.725801	0.0	3565	3564	3564	0.37142858	20	102	328	593	705	4965	0	315	2020-02-29_140223
89	5000	1426	9	0	1	0	33	3215	16.477966	5.675145743090856	29.19051	0.38867188	33.0	1930.0	13.902489	4.269532	26.725801	0.0	3565	3564	3564	0.3939394	20	102	328	593	705	4967	0	316	2020-02-29_140223
90	5000	1426	9	0	1	0	29	3219	16.500608	5.990306971967981	29.19051	0.38867188	29.0	1930.0	13.902489	4.269532	26.725801	0.0	3565	3564	3564	0.41379312	20	102	328	593	705	4971	0	316	2020-02-29_140223
90	5000	1426	8	0	1	0	30	3219	16.59721	5.909852881754704	29.19051	0.38867188	30.0	1930.0	13.902489	4.269532	26.725801	0.0	3566	3565	3565	0.4	20	102	328	593	705	4970	0	316	2020-02-29_140223
90	5000	1426	7	0	2	0	30	3219	16.59721	5.909852881754704	29.19051	0.38867188	30.0	1930.0	13.902489	4.269532	26.725801	0.0	3567	3565	3565	0.4	20	102	328	593	705	4970	0	316	2020-02-29_140223
91	5000	1426	5	0	4	0	30	3219	16.59721	5.909852881754704	29.19051	0.38867188	30.0	1930.0	13.902489	4.269532	26.725801	0.0	3569	3565	3565	0.4	20	102	328	593	705	4970	0	316	2020-02-29_140223
91	5000	1426	5	0	3	0	30	3220	16.396868	6.021920217157202	29.19051	0.38867188	30.0	1930.0	13.902489	4.269532	26.725801	0.0	3569	3566	3566	0.4	20	102	328	593	705	4970	0	316	2020-02-29_140224
91	5000	1426	4	0	3	0	31	3220	16.521517	5.961241148167999	29.19051	0.38867188	31.0	1930.0	13.902489	4.269532	26.725801	0.0	3570	3567	3567	0.41935483	20	102	328	593	705	4969	0	316	2020-02-29_140224
92	5000	1426	4	0	1	0	31	3221	16.267706	5.974380154560067	29.19051	0.38867188	31.0	1930.0	13.902489	4.269532	26.725801	0.0	3570	3569	3569	0.48387095	20	102	328	593	705	4969	0	317	2020-02-29_140224
92	5000	1426	4	0	1	0	30	3222	15.8369465	5.565382992571482	26.60152	0.38867188	30.0	1930.0	13.902489	4.269532	26.725801	0.0	3570	3569	3569	0.46666667	20	102	328	593	705	4970	0	317	2020-02-29_140224
92	5000	1425	4	0	1	0	30	3223	15.98293	5.5644313588223815	26.60152	0.38867188	30.0	1930.0	13.902489	4.269532	26.725801	0.0	3571	3570	3570	0.46666667	20	102	328	593	705	4970	0	317	2020-02-29_140224
93	5000	1425	4	0	1	0	29	3223	16.213749	5.5148249145826	26.60152	0.38867188	29.0	1930.0	13.902489	4.269532	26.725801	0.0	3571	3570	3570	0.4827586	20	102	328	593	705	4971	0	318	2020-02-29_140224
93	5000	1425	4	0	1	0	28	3224	16.446646	5.4688623035343955	26.60152	0.38867188	28.0	1930.0	13.902489	4.269532	26.725801	0.0	3571	3570	3570	0.5	20	102	328	593	705	4972	0	318	2020-02-29_140225
93	5000	1425	4	0	0	0	28	3225	16.504345	5.463056641593852	26.60152	0.38867188	28.0	1930.0	13.902489	4.269532	26.725801	0.0	3571	3571	3571	0.42857143	20	102	328	593	705	4972	0	318	2020-02-29_140225
94	5000	1425	4	0	0	0	26	3227	15.8406515	5.064226586056058	23.101185	0.38867188	26.0	1930.0	13.902489	4.269532	26.725801	0.0	3571	3571	3571	0.46153846	20	102	328	593	705	4974	0	318	2020-02-29_140225
94	5000	1425	4	0	0	0	25	3228	15.934365	5.145594644094404	23.101185	0.38867188	25.0	1930.0	13.902489	4.269532	26.725801	0.0	3571	3571	3571	0.4	20	102	328	593	705	4975	0	318	2020-02-29_140225
94	5000	1424	5	0	0	0	23	3230	15.932734	5.373726449947216	23.101185	0.38867188	23.0	1930.0	13.902489	4.269532	26.725801	0.0	3571	3571	3571	0.39130434	20	102	328	593	705	4977	0	318	2020-02-29_140225
95	5000	1424	5	0	0	0	21	3232	16.025627	5.552592165343919	23.101185	0.38867188	21.0	1930.0	13.902489	4.269532	26.725801	0.0	3571	3571	3571	0.42857143	20	102	328	593	705	4979	0	318	2020-02-29_140226
95	5000	1424	5	0	0	0	19	3234	15.719368	5.735303257953616	23.101185	0.38867188	19.0	1930.0	13.902489	4.269532	26.725801	0.0	3571	3571	3571	0.42105263	20	102	328	593	705	4981	0	318	2020-02-29_140226
95	5000	1424	5	0	0	0	18	3235	15.761997	5.898480830759717	23.101185	0.38867188	18.0	1930.0	13.902489	4.269532	26.725801	0.0	3571	3571	3571	0.44444445	20	102	328	593	705	4982	0	318	2020-02-29_140226
96	5000	1424	5	0	0	0	18	3235	15.761997	5.898480830759717	23.101185	0.38867188	18.0	1930.0	13.902489	4.269532	26.725801	0.0	3571	3571	3571	0.44444445	20	102	328	593	705	4982	0	318	2020-02-29_140226
96	5000	1424	4	0	1	0	18	3235	15.761997	5.898480830759717	23.101185	0.38867188	18.0	1930.0	13.902489	4.269532	26.725801	0.0	3572	3571	3571	0.44444445	20	102	328	593	705	4982	0	318	2020-02-29_140226
96	5000	1424	4	0	1	0	16	3237	15.899248	6.051425532596638	23.101185	0.38867188	16.0	1930.0	13.902489	4.269532	26.725801	0.0	3572	3571	3571	0.4375	20	102	328	593	705	4984	0	318	2020-02-29_140226
97	5000	1424	4	0	1	0	15	3238	15.806865	6.252131289440457	23.101185	0.38867188	15.0	1930.0	13.902489	4.269532	26.725801	0.0	3572	3571	3571	0.46666667	20	102	328	593	705	4985	0	318	2020-02-29_140227
97	5000	1424	4	0	0	0	16	3238	15.819475	6.040342760276199	23.101185	0.38867188	16.0	1930.0	13.902489	4.269532	26.725801	0.0	3572	3572	3572	0.5	20	102	328	593	705	4984	0	318	2020-02-29_140227
97	5000	1424	4	0	0	0	16	3238	15.819475	6.040342760276199	23.101185	0.38867188	16.0	1930.0	13.902489	4.269532	26.725801	0.0	3572	3572	3572	0.5	20	102	328	593	705	4984	0	318	2020-02-29_140227
98	5000	1424	4	0	0	0	15	3239	15.453507	6.065962284543154	23.101185	0.38867188	15.0	1930.0	13.902489	4.269532	26.725801	0.0	3572	3572	3572	0.53333336	20	102	328	593	705	4985	0	318	2020-02-29_140227
98	5000	1424	4	0	0	0	15	3239	15.453507	6.065962284543154	23.101185	0.38867188	15.0	1930.0	13.902489	4.269532	26.725801	0.0	3572	3572	3572	0.53333336	20	102	328	593	705	4985	0	318	2020-02-29_140227
98	5000	1424	4	0	0	0	13	3241	15.07259	6.442395173101868	23.101185	0.38867188	13.0	1930.0	13.902489	4.269532	26.725801	0.0	3572	3572	3572	0.53846157	20	102	328	593	705	4987	0	318	2020-02-29_140227
99	5000	1424	4	0	0	0	12	3242	14.853854	6.678252198681869	23.101185	0.38867188	12.0	1930.0	13.902489	4.269532	26.725801	0.0	3572	3572	3572	0.5833333	20	102	328	593	705	4988	0	318	2020-02-29_140228
99	5000	1424	4	0	0	0	12	3242	14.853854	6.678252198681869	23.101185	0.38867188	12.0	1930.0	13.902489	4.269532	26.725801	0.0	3572	3572	3572	0.5833333	20	102	328	593	705	4988	0	318	2020-02-29_140228
99	5000	1424	4	0	0	0	11	3243	14.1520195	6.523573749512765	23.101185	0.38867188	11.0	1930.0	13.902489	4.269532	26.725801	0.0	3572	3572	3572	0.54545456	20	102	328	593	705	4989	0	318	2020-02-29_140228
100	5000	1424	4	0	0	0	11	3243	14.1520195	6.523573749512765	23.101185	0.38867188	11.0	1930.0	13.902489	4.269532	26.725801	0.0	3572	3572	3572	0.54545456	20	102	328	593	705	4989	0	318	2020-02-29_140228
100	5000	1424	4	0	0	0	11	3243	14.1520195	6.523573749512765	23.101185	0.38867188	11.0	1930.0	13.902489	4.269532	26.725801	0.0	3572	3572	3572	0.54545456	20	102	328	593	705	4989	0	318	2020-02-29_140228
100	5000	1424	4	0	0	0	11	3243	14.1520195	6.523573749512765	23.101185	0.38867188	11.0	1930.0	13.902489	4.269532	26.725801	0.0	3572	3572	3572	0.54545456	20	102	328	593	705	4989	0	318	2020-02-29_140228
101	5000	1424	4	0	0	0	9	3245	16.292208	4.537137540942492	23.101185	10.265968	9.0	1930.0	13.902489	4.269532	26.725801	0.0	3572	3572	3572	0.6666667	20	102	328	593	705	4991	0	318	2020-02-29_140229
101	5000	1424	4	0	0	0	9	3245	16.292208	4.537137540942492	23.101185	10.265968	9.0	1930.0	13.902489	4.269532	26.725801	0.0	3572	3572	3572	0.6666667	20	102	328	593	705	4991	0	318	2020-02-29_140229
101	5000	1424	4	0	0	0	9	3245	16.292208	4.537137540942492	23.101185	10.265968	9.0	1930.0	13.902489	4.269532	26.725801	0.0	3572	3572	3572	0.6666667	20	102	328	593	705	4991	0	318	2020-02-29_140229
102	5000	1424	4	0	0	0	9	3245	16.292208	4.537137540942492	23.101185	10.265968	9.0	1930.0	13.902489	4.269532	26.725801	0.0	3572	3572	3572	0.6666667	20	102	328	593	705	4991	0	318	2020-02-29_140229
102	5000	1424	4	0	0	0	8	3246	17.027056	4.239353083076271	23.101185	10.265968	8.0	1930.0	13.902489	4.269532	26.725801	0.0	3572	3572	3572	0.625	20	102	328	593	705	4992	0	318	2020-02-29_140229
102	5000	1424	4	0	0	0	8	3246	17.027056	4.239353083076271	23.101185	10.265968	8.0	1930.0	13.902489	4.269532	26.725801	0.0	3572	3572	3572	0.625	20	102	328	593	705	4992	0	318	2020-02-29_140229
103	5000	1424	3	0	1	0	8	3246	17.027056	4.239353083076271	23.101185	10.265968	8.0	1930.0	13.902489	4.269532	26.725801	0.0	3573	3572	3572	0.625	20	102	328	593	705	4992	0	318	2020-02-29_140230
103	5000	1424	3	0	1	0	8	3246	17.027056	4.239353083076271	23.101185	10.265968	8.0	1930.0	13.902489	4.269532	26.725801	0.0	3573	3572	3572	0.625	20	102	328	593	705	4992	0	318	2020-02-29_140230
103	5000	1424	3	0	1	0	8	3246	17.027056	4.239353083076271	23.101185	10.265968	8.0	1930.0	13.902489	4.269532	26.725801	0.0	3573	3572	3572	0.625	20	102	328	593	705	4992	0	318	2020-02-29_140230
104	5000	1424	3	0	0	0	8	3247	16.445229	3.5499826672627868	20.260971	10.265968	8.0	1930.0	13.902489	4.269532	26.725801	0.0	3573	3573	3573	0.75	20	102	328	593	705	4992	0	318	2020-02-29_140230
104	5000	1423	4	0	0	0	8	3247	16.445229	3.5499826672627868	20.260971	10.265968	8.0	1930.0	13.902489	4.269532	26.725801	0.0	3573	3573	3573	0.75	20	102	328	593	705	4992	0	318	2020-02-29_140230
104	5000	1423	4	0	0	0	7	3248	17.327982	2.725760093162958	20.260971	12.144493	7.0	1930.0	13.902489	4.269532	26.725801	0.0	3573	3573	3573	0.85714287	20	102	328	593	705	4993	0	318	2020-02-29_140230
105	5000	1423	4	0	0	0	7	3248	17.327982	2.725760093162958	20.260971	12.144493	7.0	1930.0	13.902489	4.269532	26.725801	0.0	3573	3573	3573	0.85714287	20	102	328	593	705	4993	0	318	2020-02-29_140231
105	5000	1423	4	0	0	0	6	3249	16.83915	2.628400325981681	19.6176	12.144493	6.0	1930.0	13.902489	4.269532	26.725801	0.0	3573	3573	3573	0.8333333	20	102	328	593	705	4994	0	318	2020-02-29_140231
105	5000	1423	4	0	0	0	5	3250	17.77808	1.4225580440270613	19.6176	16.008629	5.0	1930.0	13.902489	4.269532	26.725801	0.0	3573	3573	3573	0.8	20	102	328	593	705	4995	0	318	2020-02-29_140231
106	5000	1423	3	0	1	0	5	3250	17.77808	1.4225580440270613	19.6176	16.008629	5.0	1930.0	13.902489	4.269532	26.725801	0.0	3574	3573	3573	0.8	20	102	328	593	705	4995	0	318	2020-02-29_140231
106	5000	1423	3	0	1	0	5	3250	17.77808	1.4225580440270613	19.6176	16.008629	5.0	1930.0	13.902489	4.269532	26.725801	0.0	3574	3573	3573	0.8	20	102	328	593	705	4995	0	318	2020-02-29_140231
106	5000	1423	3	0	1	0	5	3250	17.77808	1.4225580440270613	19.6176	16.008629	5.0	1930.0	13.902489	4.269532	26.725801	0.0	3574	3573	3573	0.8	20	102	328	593	705	4995	0	318	2020-02-29_140232
107	5000	1423	3	0	0	0	6	3250	17.00313	2.285218640641343	19.6176	13.12838	6.0	1930.0	13.902489	4.269532	26.725801	0.0	3574	3574	3574	0.6666667	20	102	328	593	705	4994	0	318	2020-02-29_140232
107	5000	1423	2	0	1	0	5	3251	16.480236	2.115926557092028	18.446579	13.12838	5.0	1930.0	13.902489	4.269532	26.725801	0.0	3575	3574	3574	0.6	20	102	328	593	705	4995	0	318	2020-02-29_140232
107	5000	1423	2	0	1	0	5	3251	16.480236	2.115926557092028	18.446579	13.12838	5.0	1930.0	13.902489	4.269532	26.725801	0.0	3575	3574	3574	0.6	20	102	328	593	705	4995	0	318	2020-02-29_140232
108	5000	1423	2	0	1	0	5	3251	16.480236	2.115926557092028	18.446579	13.12838	5.0	1930.0	13.902489	4.269532	26.725801	0.0	3575	3574	3574	0.6	20	102	328	593	705	4995	0	318	2020-02-29_140232
108	5000	1423	2	0	0	0	6	3251	17.259668	2.6882692167705113	21.156822	13.12838	6.0	1930.0	13.902489	4.269532	26.725801	0.0	3575	3575	3575	0.6666667	20	102	328	593	705	4994	0	318	2020-02-29_140233
108	5000	1423	2	0	0	0	6	3251	17.259668	2.6882692167705113	21.156822	13.12838	6.0	1930.0	13.902489	4.269532	26.725801	0.0	3575	3575	3575	0.6666667	20	102	328	593	705	4994	0	318	2020-02-29_140233
109	5000	1423	2	0	0	0	6	3251	17.259668	2.6882692167705113	21.156822	13.12838	6.0	1930.0	13.902489	4.269532	26.725801	0.0	3575	3575	3575	0.6666667	20	102	328	593	705	4994	0	318	2020-02-29_140233
109	5000	1423	2	0	0	0	6	3251	17.259668	2.6882692167705113	21.156822	13.12838	6.0	1930.0	13.902489	4.269532	26.725801	0.0	3575	3575	3575	0.6666667	20	102	328	593	705	4994	0	318	2020-02-29_140233
109	5000	1423	2	0	0	0	4	3253	17.185102	3.425734481579279	21.156822	13.12838	4.0	1930.0	13.902489	4.269532	26.725801	0.0	3575	3575	3575	1.0	20	102	328	593	705	4996	0	318	2020-02-29_140233
110	5000	1423	2	0	0	0	4	3253	17.185102	3.425734481579279	21.156822	13.12838	4.0	1930.0	13.902489	4.269532	26.725801	0.0	3575	3575	3575	1.0	20	102	328	593	705	4996	0	318	2020-02-29_140233
110	5000	1423	2	0	0	0	4	3253	17.185102	3.425734481579279	21.156822	13.12838	4.0	1930.0	13.902489	4.269532	26.725801	0.0	3575	3575	3575	1.0	20	102	328	593	705	4996	0	318	2020-02-29_140234
110	5000	1423	2	0	0	0	4	3253	17.185102	3.425734481579279	21.156822	13.12838	4.0	1930.0	13.902489	4.269532	26.725801	0.0	3575	3575	3575	1.0	20	102	328	593	705	4996	0	318	2020-02-29_140234
111	5000	1423	2	0	0	0	4	3253	17.185102	3.425734481579279	21.156822	13.12838	4.0	1930.0	13.902489	4.269532	26.725801	0.0	3575	3575	3575	1.0	20	102	328	593	705	4996	0	318	2020-02-29_140234
111	5000	1423	2	0	0	0	4	3253	17.185102	3.425734481579279	21.156822	13.12838	4.0	1930.0	13.902489	4.269532	26.725801	0.0	3575	3575	3575	1.0	20	102	328	593	705	4996	0	318	2020-02-29_140234
111	5000	1423	2	0	0	0	3	3254	17.577261	4.0842083103807285	21.156822	13.12838	3.0	1930.0	13.902489	4.269532	26.725801	0.0	3575	3575	3575	1.0	20	102	328	593	705	4997	0	318	2020-02-29_140234
112	5000	1423	2	0	0	0	3	3254	17.577261	4.0842083103807285	21.156822	13.12838	3.0	1930.0	13.902489	4.269532	26.725801	0.0	3575	3575	3575	1.0	20	102	328	593	705	4997	0	318	2020-02-29_140234
112	5000	1423	2	0	0	0	3	3254	17.577261	4.0842083103807285	21.156822	13.12838	3.0	1930.0	13.902489	4.269532	26.725801	0.0	3575	3575	3575	1.0	20	102	328	593	705	4997	0	318	2020-02-29_140235
112	5000	1423	2	0	0	0	3	3254	17.577261	4.0842083103807285	21.156822	13.12838	3.0	1930.0	13.902489	4.269532	26.725801	0.0	3575	3575	3575	1.0	20	102	328	593	705	4997	0	318	2020-02-29_140235
113	5000	1423	2	0	0	0	3	3254	17.577261	4.0842083103807285	21.156822	13.12838	3.0	1930.0	13.902489	4.269532	26.725801	0.0	3575	3575	3575	1.0	20	102	328	593	705	4997	0	318	2020-02-29_140235
113	5000	1423	2	0	0	0	3	3254	17.577261	4.0842083103807285	21.156822	13.12838	3.0	1930.0	13.902489	4.269532	26.725801	0.0	3575	3575	3575	1.0	20	102	328	593	705	4997	0	318	2020-02-29_140235
113	5000	1423	2	0	0	0	3	3254	17.577261	4.0842083103807285	21.156822	13.12838	3.0	1930.0	13.902489	4.269532	26.725801	0.0	3575	3575	3575	1.0	20	102	328	593	705	4997	0	318	2020-02-29_140235
114	5000	1423	2	0	0	0	3	3254	17.577261	4.0842083103807285	21.156822	13.12838	3.0	1930.0	13.902489	4.269532	26.725801	0.0	3575	3575	3575	1.0	20	102	328	593	705	4997	0	318	2020-02-29_140235
114	5000	1423	2	0	0	0	3	3254	17.577261	4.0842083103807285	21.156822	13.12838	3.0	1930.0	13.902489	4.269532	26.725801	0.0	3575	3575	3575	1.0	20	102	328	593	705	4997	0	318	2020-02-29_140236
114	5000	1423	2	0	0	0	3	3254	17.577261	4.0842083103807285	21.156822	13.12838	3.0	1930.0	13.902489	4.269532	26.725801	0.0	3575	3575	3575	1.0	20	102	328	593	705	4997	0	318	2020-02-29_140236
115	5000	1423	2	0	0	0	3	3254	17.577261	4.0842083103807285	21.156822	13.12838	3.0	1930.0	13.902489	4.269532	26.725801	0.0	3575	3575	3575	1.0	20	102	328	593	705	4997	0	318	2020-02-29_140236
115	5000	1423	2	0	0	0	3	3254	17.577261	4.0842083103807285	21.156822	13.12838	3.0	1930.0	13.902489	4.269532	26.725801	0.0	3575	3575	3575	1.0	20	102	328	593	705	4997	0	318	2020-02-29_140236
115	5000	1423	2	0	0	0	2	3254	17.142601	5.676966040096607	21.156822	13.12838	2.0	1930.0	13.902489	4.269532	26.725801	0.0	3575	3575	3575	0.5	20	102	328	593	705	4998	0	319	2020-02-29_140236
116	5000	1423	2	0	0	0	2	3254	17.142601	5.676966040096607	21.156822	13.12838	2.0	1930.0	13.902489	4.269532	26.725801	0.0	3575	3575	3575	0.5	20	102	328	593	705	4998	0	319	2020-02-29_140236
116	5000	1423	2	0	0	0	2	3254	17.142601	5.676966040096607	21.156822	13.12838	2.0	1930.0	13.902489	4.269532	26.725801	0.0	3575	3575	3575	0.5	20	102	328	593	705	4998	0	319	2020-02-29_140237
116	5000	1423	2	0	0	0	2	3254	17.142601	5.676966040096607	21.156822	13.12838	2.0	1930.0	13.902489	4.269532	26.725801	0.0	3575	3575	3575	0.5	20	102	328	593	705	4998	0	319	2020-02-29_140237
117	5000	1423	2	0	0	0	2	3254	17.142601	5.676966040096607	21.156822	13.12838	2.0	1930.0	13.902489	4.269532	26.725801	0.0	3575	3575	3575	0.5	20	102	328	593	705	4998	0	319	2020-02-29_140237
117	5000	1423	2	0	0	0	2	3254	17.142601	5.676966040096607	21.156822	13.12838	2.0	1930.0	13.902489	4.269532	26.725801	0.0	3575	3575	3575	0.5	20	102	328	593	705	4998	0	319	2020-02-29_140237
117	5000	1423	2	0	0	0	2	3254	17.142601	5.676966040096607	21.156822	13.12838	2.0	1930.0	13.902489	4.269532	26.725801	0.0	3575	3575	3575	0.5	20	102	328	593	705	4998	0	319	2020-02-29_140237
118	5000	1423	2	0	0	0	2	3254	17.142601	5.676966040096607	21.156822	13.12838	2.0	1930.0	13.902489	4.269532	26.725801	0.0	3575	3575	3575	0.5	20	102	328	593	705	4998	0	319	2020-02-29_140237
118	5000	1422	3	0	0	0	2	3254	17.142601	5.676966040096607	21.156822	13.12838	2.0	1930.0	13.902489	4.269532	26.725801	0.0	3575	3575	3575	0.5	20	102	328	593	705	4998	0	319	2020-02-29_140238
118	5000	1422	3	0	0	0	2	3254	17.142601	5.676966040096607	21.156822	13.12838	2.0	1930.0	13.902489	4.269532	26.725801	0.0	3575	3575	3575	0.5	20	102	328	593	705	4998	0	319	2020-02-29_140238
119	5000	1422	3	0	0	0	2	3254	17.142601	5.676966040096607	21.156822	13.12838	2.0	1930.0	13.902489	4.269532	26.725801	0.0	3575	3575	3575	0.5	20	102	328	593	705	4998	0	319	2020-02-29_140238
119	5000	1422	3	0	0	0	2	3254	17.142601	5.676966040096607	21.156822	13.12838	2.0	1930.0	13.902489	4.269532	26.725801	0.0	3575	3575	3575	0.5	20	102	328	593	705	4998	0	319	2020-02-29_140238
119	5000	1422	3	0	0	0	2	3254	17.142601	5.676966040096607	21.156822	13.12838	2.0	1930.0	13.902489	4.269532	26.725801	0.0	3575	3575	3575	0.5	20	102	328	593	705	4998	0	319	2020-02-29_140238
120	5000	1422	3	0	0	0	2	3254	17.142601	5.676966040096607	21.156822	13.12838	2.0	1930.0	13.902489	4.269532	26.725801	0.0	3575	3575	3575	0.5	20	102	328	593	705	4998	0	319	2020-02-29_140238
120	5000	1422	3	0	0	0	2	3254	17.142601	5.676966040096607	21.156822	13.12838	2.0	1930.0	13.902489	4.269532	26.725801	0.0	3575	3575	3575	0.5	20	102	328	593	705	4998	0	319	2020-02-29_140239
120	5000	1422	2	0	1	0	2	3254	17.142601	5.676966040096607	21.156822	13.12838	2.0	1930.0	13.902489	4.269532	26.725801	0.0	3576	3575	3575	0.5	20	102	328	593	705	4998	0	319	2020-02-29_140239
121	5000	1422	2	0	1	0	2	3254	17.142601	5.676966040096607	21.156822	13.12838	2.0	1930.0	13.902489	4.269532	26.725801	0.0	3576	3575	3575	0.5	20	102	328	593	705	4998	0	319	2020-02-29_140239
121	5000	1422	1	0	2	0	2	3254	17.142601	5.676966040096607	21.156822	13.12838	2.0	1930.0	13.902489	4.269532	26.725801	0.0	3577	3575	3575	0.5	20	102	328	593	705	4998	0	319	2020-02-29_140239
121	5000	1422	1	0	1	0	3	3254	20.029654	6.4124237829367345	25.803757	13.12838	3.0	1930.0	13.902489	4.269532	26.725801	0.0	3577	3576	3576	0.6666667	20	102	328	593	705	4997	0	319	2020-02-29_140239
122	5000	1422	1	0	1	0	3	3254	20.029654	6.4124237829367345	25.803757	13.12838	3.0	1930.0	13.902489	4.269532	26.725801	0.0	3577	3576	3576	0.6666667	20	102	328	593	705	4997	0	319	2020-02-29_140240
122	5000	1422	1	0	0	0	3	3255	21.22091	4.551142521872341	25.803757	16.702148	3.0	1930.0	13.902489	4.269532	26.725801	0.0	3577	3577	3577	0.6666667	20	102	328	593	705	4997	0	319	2020-02-29_140240
122	5000	1422	1	0	0	0	3	3255	21.22091	4.551142521872341	25.803757	16.702148	3.0	1930.0	13.902489	4.269532	26.725801	0.0	3577	3577	3577	0.6666667	20	102	328	593	705	4997	0	319	2020-02-29_140240
123	5000	1422	1	0	0	0	3	3255	21.22091	4.551142521872341	25.803757	16.702148	3.0	1930.0	13.902489	4.269532	26.725801	0.0	3577	3577	3577	0.6666667	20	102	328	593	705	4997	0	319	2020-02-29_140240
123	5000	1422	1	0	0	0	3	3255	21.22091	4.551142521872341	25.803757	16.702148	3.0	1930.0	13.902489	4.269532	26.725801	0.0	3577	3577	3577	0.6666667	20	102	328	593	705	4997	0	319	2020-02-29_140240
123	5000	1422	1	0	0	0	3	3255	21.22091	4.551142521872341	25.803757	16.702148	3.0	1930.0	13.902489	4.269532	26.725801	0.0	3577	3577	3577	0.6666667	20	102	328	593	705	4997	0	319	2020-02-29_140241
124	5000	1422	1	0	0	0	3	3255	21.22091	4.551142521872341	25.803757	16.702148	3.0	1930.0	13.902489	4.269532	26.725801	0.0	3577	3577	3577	0.6666667	20	102	328	593	705	4997	0	319	2020-02-29_140241
124	5000	1422	1	0	0	0	3	3255	21.22091	4.551142521872341	25.803757	16.702148	3.0	1930.0	13.902489	4.269532	26.725801	0.0	3577	3577	3577	0.6666667	20	102	328	593	705	4997	0	319	2020-02-29_140241
124	5000	1422	1	0	0	0	3	3255	21.22091	4.551142521872341	25.803757	16.702148	3.0	1930.0	13.902489	4.269532	26.725801	0.0	3577	3577	3577	0.6666667	20	102	328	593	705	4997	0	319	2020-02-29_140241
125	5000	1422	1	0	0	0	3	3255	21.22091	4.551142521872341	25.803757	16.702148	3.0	1930.0	13.902489	4.269532	26.725801	0.0	3577	3577	3577	0.6666667	20	102	328	593	705	4997	0	319	2020-02-29_140241
125	5000	1422	1	0	0	0	2	3256	21.252953	6.435808867011596	25.803757	16.702148	2.0	1930.0	13.902489	4.269532	26.725801	0.0	3577	3577	3577	0.5	20	102	328	593	705	4998	0	319	2020-02-29_140241
125	5000	1422	1	0	0	0	2	3256	21.252953	6.435808867011596	25.803757	16.702148	2.0	1930.0	13.902489	4.269532	26.725801	0.0	3577	3577	3577	0.5	20	102	328	593	705	4998	0	319	2020-02-29_140242
126	5000	1422	1	0	0	0	2	3256	21.252953	6.435808867011596	25.803757	16.702148	2.0	1930.0	13.902489	4.269532	26.725801	0.0	3577	3577	3577	0.5	20	102	328	593	705	4998	0	319	2020-02-29_140242
126	5000	1422	1	0	0	0	2	3256	21.252953	6.435808867011596	25.803757	16.702148	2.0	1930.0	13.902489	4.269532	26.725801	0.0	3577	3577	3577	0.5	20	102	328	593	705	4998	0	319	2020-02-29_140242
126	5000	1422	1	0	0	0	2	3256	21.252953	6.435808867011596	25.803757	16.702148	2.0	1930.0	13.902489	4.269532	26.725801	0.0	3577	3577	3577	0.5	20	102	328	593	705	4998	0	319	2020-02-29_140242
127	5000	1422	1	0	0	0	2	3256	21.252953	6.435808867011596	25.803757	16.702148	2.0	1930.0	13.902489	4.269532	26.725801	0.0	3577	3577	3577	0.5	20	102	328	593	705	4998	0	319	2020-02-29_140242
127	5000	1422	1	0	0	0	2	3256	21.252953	6.435808867011596	25.803757	16.702148	2.0	1930.0	13.902489	4.269532	26.725801	0.0	3577	3577	3577	0.5	20	102	328	593	705	4998	0	319	2020-02-29_140242
127	5000	1422	1	0	0	0	2	3256	21.252953	6.435808867011596	25.803757	16.702148	2.0	1930.0	13.902489	4.269532	26.725801	0.0	3577	3577	3577	0.5	20	102	328	593	705	4998	0	319	2020-02-29_140243
128	5000	1422	1	0	0	0	2	3256	21.252953	6.435808867011596	25.803757	16.702148	2.0	1930.0	13.902489	4.269532	26.725801	0.0	3577	3577	3577	0.5	20	102	328	593	705	4998	0	319	2020-02-29_140243
128	5000	1422	1	0	0	0	2	3256	21.252953	6.435808867011596	25.803757	16.702148	2.0	1930.0	13.902489	4.269532	26.725801	0.0	3577	3577	3577	0.5	20	102	328	593	705	4998	0	319	2020-02-29_140243
128	5000	1422	1	0	0	0	2	3256	21.252953	6.435808867011596	25.803757	16.702148	2.0	1930.0	13.902489	4.269532	26.725801	0.0	3577	3577	3577	0.5	20	102	328	593	705	4998	0	319	2020-02-29_140243
129	5000	1422	1	0	0	0	2	3256	21.252953	6.435808867011596	25.803757	16.702148	2.0	1930.0	13.902489	4.269532	26.725801	0.0	3577	3577	3577	0.5	20	102	328	593	705	4998	0	319	2020-02-29_140243
129	5000	1422	1	0	0	0	2	3256	21.252953	6.435808867011596	25.803757	16.702148	2.0	1930.0	13.902489	4.269532	26.725801	0.0	3577	3577	3577	0.5	20	102	328	593	705	4998	0	319	2020-02-29_140243
129	5000	1422	1	0	0	0	2	3256	21.252953	6.435808867011596	25.803757	16.702148	2.0	1930.0	13.902489	4.269532	26.725801	0.0	3577	3577	3577	0.5	20	102	328	593	705	4998	0	319	2020-02-29_140244
130	5000	1422	1	0	0	0	2	3256	21.252953	6.435808867011596	25.803757	16.702148	2.0	1930.0	13.902489	4.269532	26.725801	0.0	3577	3577	3577	0.5	20	102	328	593	705	4998	0	319	2020-02-29_140244
130	5000	1422	1	0	0	0	2	3256	21.252953	6.435808867011596	25.803757	16.702148	2.0	1930.0	13.902489	4.269532	26.725801	0.0	3577	3577	3577	0.5	20	102	328	593	705	4998	0	319	2020-02-29_140244
130	5000	1422	1	0	0	0	2	3256	21.252953	6.435808867011596	25.803757	16.702148	2.0	1930.0	13.902489	4.269532	26.725801	0.0	3577	3577	3577	0.5	20	102	328	593	705	4998	0	319	2020-02-29_140244
131	5000	1422	1	0	0	0	2	3256	21.252953	6.435808867011596	25.803757	16.702148	2.0	1930.0	13.902489	4.269532	26.725801	0.0	3577	3577	3577	0.5	20	102	328	593	705	4998	0	319	2020-02-29_140244
131	5000	1422	1	0	0	0	2	3256	21.252953	6.435808867011596	25.803757	16.702148	2.0	1930.0	13.902489	4.269532	26.725801	0.0	3577	3577	3577	0.5	20	102	328	593	705	4998	0	319	2020-02-29_140245
131	5000	1422	1	0	0	0	2	3256	21.252953	6.435808867011596	25.803757	16.702148	2.0	1930.0	13.902489	4.269532	26.725801	0.0	3577	3577	3577	0.5	20	102	328	593	705	4998	0	319	2020-02-29_140245
132	5000	1422	1	0	0	0	2	3256	21.252953	6.435808867011596	25.803757	16.702148	2.0	1930.0	13.902489	4.269532	26.725801	0.0	3577	3577	3577	0.5	20	102	328	593	705	4998	0	319	2020-02-29_140245
132	5000	1422	1	0	0	0	2	3256	21.252953	6.435808867011596	25.803757	16.702148	2.0	1930.0	13.902489	4.269532	26.725801	0.0	3577	3577	3577	0.5	20	102	328	593	705	4998	0	319	2020-02-29_140245
132	5000	1422	1	0	0	0	2	3256	21.252953	6.435808867011596	25.803757	16.702148	2.0	1930.0	13.902489	4.269532	26.725801	0.0	3577	3577	3577	0.5	20	102	328	593	705	4998	0	319	2020-02-29_140245
133	5000	1422	1	0	0	0	2	3256	21.252953	6.435808867011596	25.803757	16.702148	2.0	1930.0	13.902489	4.269532	26.725801	0.0	3577	3577	3577	0.5	20	102	328	593	705	4998	0	319	2020-02-29_140246
133	5000	1422	1	0	0	0	2	3256	21.252953	6.435808867011596	25.803757	16.702148	2.0	1930.0	13.902489	4.269532	26.725801	0.0	3577	3577	3577	0.5	20	102	328	593	705	4998	0	319	2020-02-29_140246
133	5000	1422	1	0	0	0	2	3256	21.252953	6.435808867011596	25.803757	16.702148	2.0	1930.0	13.902489	4.269532	26.725801	0.0	3577	3577	3577	0.5	20	102	328	593	705	4998	0	319	2020-02-29_140246
134	5000	1422	1	0	0	0	2	3256	21.252953	6.435808867011596	25.803757	16.702148	2.0	1930.0	13.902489	4.269532	26.725801	0.0	3577	3577	3577	0.5	20	102	328	593	705	4998	0	319	2020-02-29_140246
134	5000	1422	1	0	0	0	2	3256	21.252953	6.435808867011596	25.803757	16.702148	2.0	1930.0	13.902489	4.269532	26.725801	0.0	3577	3577	3577	0.5	20	102	328	593	705	4998	0	319	2020-02-29_140246
134	5000	1422	1	0	0	0	2	3256	21.252953	6.435808867011596	25.803757	16.702148	2.0	1930.0	13.902489	4.269532	26.725801	0.0	3577	3577	3577	0.5	20	102	328	593	705	4998	0	319	2020-02-29_140246
135	5000	1422	1	0	0	0	2	3256	21.252953	6.435808867011596	25.803757	16.702148	2.0	1930.0	13.902489	4.269532	26.725801	0.0	3577	3577	3577	0.5	20	102	328	593	705	4998	0	319	2020-02-29_140247
135	5000	1422	1	0	0	0	2	3256	21.252953	6.435808867011596	25.803757	16.702148	2.0	1930.0	13.902489	4.269532	26.725801	0.0	3577	3577	3577	0.5	20	102	328	593	705	4998	0	319	2020-02-29_140247
135	5000	1422	1	0	0	0	2	3256	21.252953	6.435808867011596	25.803757	16.702148	2.0	1930.0	13.902489	4.269532	26.725801	0.0	3577	3577	3577	0.5	20	102	328	593	705	4998	0	319	2020-02-29_140247
136	5000	1422	1	0	0	0	2	3256	21.252953	6.435808867011596	25.803757	16.702148	2.0	1930.0	13.902489	4.269532	26.725801	0.0	3577	3577	3577	0.5	20	102	328	593	705	4998	0	319	2020-02-29_140247
136	5000	1422	1	0	0	0	0	3258	NaN	-0.0	9999.0	9999.0	0.0	1930.0	13.902489	4.269532	26.725801	0.0	3577	3577	3577	0.0	20	102	328	593	705	5000	0	319	2020-02-29_140247
136	5000	1422	1	0	0	0	0	3258	NaN	-0.0	9999.0	9999.0	0.0	1930.0	13.902489	4.269532	26.725801	0.0	3577	3577	3577	0.0	20	102	328	593	705	5000	0	319	2020-02-29_140247
137	5000	1422	1	0	0	0	0	3258	NaN	-0.0	9999.0	9999.0	0.0	1930.0	13.902489	4.269532	26.725801	0.0	3577	3577	3577	0.0	20	102	328	593	705	5000	0	319	2020-02-29_140248
137	5000	1422	0	0	1	0	0	3258	NaN	-0.0	9999.0	9999.0	0.0	1930.0	13.902489	4.269532	26.725801	0.0	3578	3577	3577	0.0	20	102	328	593	705	5000	0	319	2020-02-29_140248
137	5000	1422	0	0	1	0	0	3258	NaN	-0.0	9999.0	9999.0	0.0	1930.0	13.902489	4.269532	26.725801	0.0	3578	3577	3577	0.0	20	102	328	593	705	5000	0	319	2020-02-29_140248
138	5000	1422	0	0	1	0	0	3258	NaN	-0.0	9999.0	9999.0	0.0	1930.0	13.902489	4.269532	26.725801	0.0	3578	3577	3577	0.0	20	102	328	593	705	5000	0	319	2020-02-29_140248
138	5000	1422	0	0	0	0	1	3258	18.832802	NaN	18.832802	18.832802	1.0	1930.0	13.902489	4.269532	26.725801	0.0	3578	3578	3578	0.0	20	102	328	593	705	4999	0	319	2020-02-29_140248
138	5000	1422	0	0	0	0	1	3258	18.832802	NaN	18.832802	18.832802	1.0	1930.0	13.902489	4.269532	26.725801	0.0	3578	3578	3578	0.0	20	102	328	593	705	4999	0	319	2020-02-29_140248
139	5000	1422	0	0	0	0	1	3258	18.832802	NaN	18.832802	18.832802	1.0	1930.0	13.902489	4.269532	26.725801	0.0	3578	3578	3578	0.0	20	102	328	593	705	4999	0	319	2020-02-29_140249
139	5000	1422	0	0	0	0	1	3258	18.832802	NaN	18.832802	18.832802	1.0	1930.0	13.902489	4.269532	26.725801	0.0	3578	3578	3578	0.0	20	102	328	593	705	4999	0	319	2020-02-29_140249
139	5000	1422	0	0	0	0	1	3258	18.832802	NaN	18.832802	18.832802	1.0	1930.0	13.902489	4.269532	26.725801	0.0	3578	3578	3578	0.0	20	102	328	593	705	4999	0	319	2020-02-29_140249
140	5000	1422	0	0	0	0	1	3258	18.832802	NaN	18.832802	18.832802	1.0	1930.0	13.902489	4.269532	26.725801	0.0	3578	3578	3578	0.0	20	102	328	593	705	4999	0	319	2020-02-29_140249
140	5000	1422	0	0	0	0	1	3258	18.832802	NaN	18.832802	18.832802	1.0	1930.0	13.902489	4.269532	26.725801	0.0	3578	3578	3578	0.0	20	102	328	593	705	4999	0	319	2020-02-29_140249
140	5000	1422	0	0	0	0	1	3258	18.832802	NaN	18.832802	18.832802	1.0	1930.0	13.902489	4.269532	26.725801	0.0	3578	3578	3578	0.0	20	102	328	593	705	4999	0	319	2020-02-29_140249
141	5000	1422	0	0	0	0	1	3258	18.832802	NaN	18.832802	18.832802	1.0	1930.0	13.902489	4.269532	26.725801	0.0	3578	3578	3578	0.0	20	102	328	593	705	4999	0	319	2020-02-29_140250
141	5000	1422	0	0	0	0	1	3258	18.832802	NaN	18.832802	18.832802	1.0	1930.0	13.902489	4.269532	26.725801	0.0	3578	3578	3578	0.0	20	102	328	593	705	4999	0	319	2020-02-29_140250
141	5000	1422	0	0	0	0	1	3258	18.832802	NaN	18.832802	18.832802	1.0	1930.0	13.902489	4.269532	26.725801	0.0	3578	3578	3578	0.0	20	102	328	593	705	4999	0	319	2020-02-29_140250
142	5000	1422	0	0	0	0	1	3258	18.832802	NaN	18.832802	18.832802	1.0	1930.0	13.902489	4.269532	26.725801	0.0	3578	3578	3578	0.0	20	102	328	593	705	4999	0	319	2020-02-29_140250
142	5000	1422	0	0	0	0	1	3258	18.832802	NaN	18.832802	18.832802	1.0	1930.0	13.902489	4.269532	26.725801	0.0	3578	3578	3578	0.0	20	102	328	593	705	4999	0	319	2020-02-29_140250
142	5000	1422	0	0	0	0	1	3258	18.832802	NaN	18.832802	18.832802	1.0	1930.0	13.902489	4.269532	26.725801	0.0	3578	3578	3578	0.0	20	102	328	593	705	4999	0	319	2020-02-29_140251
143	5000	1422	0	0	0	0	1	3258	18.832802	NaN	18.832802	18.832802	1.0	1930.0	13.902489	4.269532	26.725801	0.0	3578	3578	3578	0.0	20	102	328	593	705	4999	0	319	2020-02-29_140251
143	5000	1422	0	0	0	0	1	3258	18.832802	NaN	18.832802	18.832802	1.0	1930.0	13.902489	4.269532	26.725801	0.0	3578	3578	3578	0.0	20	102	328	593	705	4999	0	319	2020-02-29_140251
143	5000	1422	0	0	0	0	1	3258	18.832802	NaN	18.832802	18.832802	1.0	1930.0	13.902489	4.269532	26.725801	0.0	3578	3578	3578	0.0	20	102	328	593	705	4999	0	319	2020-02-29_140251
144	5000	1422	0	0	0	0	1	3258	18.832802	NaN	18.832802	18.832802	1.0	1930.0	13.902489	4.269532	26.725801	0.0	3578	3578	3578	0.0	20	102	328	593	705	4999	0	319	2020-02-29_140251
144	5000	1422	0	0	0	0	1	3258	18.832802	NaN	18.832802	18.832802	1.0	1930.0	13.902489	4.269532	26.725801	0.0	3578	3578	3578	0.0	20	102	328	593	705	4999	0	319	2020-02-29_140251
144	5000	1422	0	0	0	0	1	3258	18.832802	NaN	18.832802	18.832802	1.0	1930.0	13.902489	4.269532	26.725801	0.0	3578	3578	3578	0.0	20	102	328	593	705	4999	0	319	2020-02-29_140252
145	5000	1422	0	0	0	0	1	3258	18.832802	NaN	18.832802	18.832802	1.0	1930.0	13.902489	4.269532	26.725801	0.0	3578	3578	3578	0.0	20	102	328	593	705	4999	0	319	2020-02-29_140252
145	5000	1422	0	0	0	0	1	3258	18.832802	NaN	18.832802	18.832802	1.0	1930.0	13.902489	4.269532	26.725801	0.0	3578	3578	3578	0.0	20	102	328	593	705	4999	0	319	2020-02-29_140252
145	5000	1422	0	0	0	0	1	3258	18.832802	NaN	18.832802	18.832802	1.0	1930.0	13.902489	4.269532	26.725801	0.0	3578	3578	3578	0.0	20	102	328	593	705	4999	0	319	2020-02-29_140252
146	5000	1422	0	0	0	0	1	3258	18.832802	NaN	18.832802	18.832802	1.0	1930.0	13.902489	4.269532	26.725801	0.0	3578	3578	3578	0.0	20	102	328	593	705	4999	0	319	2020-02-29_140252
146	5000	1422	0	0	0	0	1	3258	18.832802	NaN	18.832802	18.832802	1.0	1930.0	13.902489	4.269532	26.725801	0.0	3578	3578	3578	0.0	20	102	328	593	705	4999	0	319	2020-02-29_140252
146	5000	1422	0	0	0	0	1	3258	18.832802	NaN	18.832802	18.832802	1.0	1930.0	13.902489	4.269532	26.725801	0.0	3578	3578	3578	0.0	20	102	328	593	705	4999	0	319	2020-02-29_140253
147	5000	1422	0	0	0	0	1	3258	18.832802	NaN	18.832802	18.832802	1.0	1930.0	13.902489	4.269532	26.725801	0.0	3578	3578	3578	0.0	20	102	328	593	705	4999	0	319	2020-02-29_140253
147	5000	1422	0	0	0	0	1	3258	18.832802	NaN	18.832802	18.832802	1.0	1930.0	13.902489	4.269532	26.725801	0.0	3578	3578	3578	0.0	20	102	328	593	705	4999	0	319	2020-02-29_140253
147	5000	1422	0	0	0	0	1	3258	18.832802	NaN	18.832802	18.832802	1.0	1930.0	13.902489	4.269532	26.725801	0.0	3578	3578	3578	0.0	20	102	328	593	705	4999	0	319	2020-02-29_140253
148	5000	1422	0	0	0	0	1	3258	18.832802	NaN	18.832802	18.832802	1.0	1930.0	13.902489	4.269532	26.725801	0.0	3578	3578	3578	0.0	20	102	328	593	705	4999	0	319	2020-02-29_140253
148	5000	1422	0	0	0	0	1	3258	18.832802	NaN	18.832802	18.832802	1.0	1930.0	13.902489	4.269532	26.725801	0.0	3578	3578	3578	0.0	20	102	328	593	705	4999	0	319	2020-02-29_140253
148	5000	1422	0	0	0	0	1	3258	18.832802	NaN	18.832802	18.832802	1.0	1930.0	13.902489	4.269532	26.725801	0.0	3578	3578	3578	0.0	20	102	328	593	705	4999	0	319	2020-02-29_140254
149	5000	1422	0	0	0	0	1	3258	18.832802	NaN	18.832802	18.832802	1.0	1930.0	13.902489	4.269532	26.725801	0.0	3578	3578	3578	0.0	20	102	328	593	705	4999	0	319	2020-02-29_140254
149	5000	1422	0	0	0	0	1	3258	18.832802	NaN	18.832802	18.832802	1.0	1930.0	13.902489	4.269532	26.725801	0.0	3578	3578	3578	0.0	20	102	328	593	705	4999	0	319	2020-02-29_140254
149	5000	1422	0	0	0	0	1	3258	18.832802	NaN	18.832802	18.832802	1.0	1930.0	13.902489	4.269532	26.725801	0.0	3578	3578	3578	0.0	20	102	328	593	705	4999	0	319	2020-02-29_140254
150	5000	1422	0	0	0	0	1	3258	18.832802	NaN	18.832802	18.832802	1.0	1930.0	13.902489	4.269532	26.725801	0.0	3578	3578	3578	0.0	20	102	328	593	705	4999	0	319	2020-02-29_140254
150	5000	1422	0	0	0	0	1	3258	18.832802	NaN	18.832802	18.832802	1.0	1930.0	13.902489	4.269532	26.725801	0.0	3578	3578	3578	0.0	20	102	328	593	705	4999	0	319	2020-02-29_140254
150	5000	1422	0	0	0	0	1	3258	18.832802	NaN	18.832802	18.832802	1.0	1930.0	13.902489	4.269532	26.725801	0.0	3578	3578	3578	0.0	20	102	328	593	705	4999	0	319	2020-02-29_140255
151	5000	1422	0	0	0	0	1	3258	18.832802	NaN	18.832802	18.832802	1.0	1930.0	13.902489	4.269532	26.725801	0.0	3578	3578	3578	0.0	20	102	328	593	705	4999	0	319	2020-02-29_140255
151	5000	1422	0	0	0	0	1	3258	18.832802	NaN	18.832802	18.832802	1.0	1930.0	13.902489	4.269532	26.725801	0.0	3578	3578	3578	0.0	20	102	328	593	705	4999	0	319	2020-02-29_140255
151	5000	1422	0	0	0	0	1	3258	18.832802	NaN	18.832802	18.832802	1.0	1930.0	13.902489	4.269532	26.725801	0.0	3578	3578	3578	0.0	20	102	328	593	705	4999	0	319	2020-02-29_140255
152	5000	1422	0	0	0	0	1	3258	18.832802	NaN	18.832802	18.832802	1.0	1930.0	13.902489	4.269532	26.725801	0.0	3578	3578	3578	0.0	20	102	328	593	705	4999	0	319	2020-02-29_140255
152	5000	1422	0	0	0	0	1	3258	18.832802	NaN	18.832802	18.832802	1.0	1930.0	13.902489	4.269532	26.725801	0.0	3578	3578	3578	0.0	20	102	328	593	705	4999	0	319	2020-02-29_140255
152	5000	1422	0	0	0	0	1	3258	18.832802	NaN	18.832802	18.832802	1.0	1930.0	13.902489	4.269532	26.725801	0.0	3578	3578	3578	0.0	20	102	328	593	705	4999	0	319	2020-02-29_140256
153	5000	1422	0	0	0	0	1	3258	18.832802	NaN	18.832802	18.832802	1.0	1930.0	13.902489	4.269532	26.725801	0.0	3578	3578	3578	0.0	20	102	328	593	705	4999	0	319	2020-02-29_140256
153	5000	1422	0	0	0	0	1	3258	18.832802	NaN	18.832802	18.832802	1.0	1930.0	13.902489	4.269532	26.725801	0.0	3578	3578	3578	0.0	20	102	328	593	705	4999	0	319	2020-02-29_140256
153	5000	1422	0	0	0	0	1	3258	18.832802	NaN	18.832802	18.832802	1.0	1930.0	13.902489	4.269532	26.725801	0.0	3578	3578	3578	0.0	20	102	328	593	705	4999	0	319	2020-02-29_140256
154	5000	1422	0	0	0	0	1	3258	18.832802	NaN	18.832802	18.832802	1.0	1930.0	13.902489	4.269532	26.725801	0.0	3578	3578	3578	0.0	20	102	328	593	705	4999	0	319	2020-02-29_140256
154	5000	1422	0	0	0	0	1	3258	18.832802	NaN	18.832802	18.832802	1.0	1930.0	13.902489	4.269532	26.725801	0.0	3578	3578	3578	0.0	20	102	328	593	705	4999	0	319	2020-02-29_140256
154	5000	1422	0	0	0	0	0	3259	NaN	-0.0	9999.0	9999.0	0.0	1930.0	13.902489	4.269532	26.725801	0.0	3578	3578	3578	0.0	20	102	328	593	705	5000	0	319	2020-02-29_140257
155	5000	1422	0	0	0	0	0	3259	NaN	-0.0	9999.0	9999.0	0.0	1930.0	13.902489	4.269532	26.725801	0.0	3578	3578	3578	0.0	20	102	328	593	705	5000	0	319	2020-02-29_140257
155	5000	1422	0	0	0	0	0	3259	NaN	-0.0	9999.0	9999.0	0.0	1930.0	13.902489	4.269532	26.725801	0.0	3578	3578	3578	0.0	20	102	328	593	705	5000	0	319	2020-02-29_140257
155	5000	1422	0	0	0	0	0	3259	NaN	-0.0	9999.0	9999.0	0.0	1930.0	13.902489	4.269532	26.725801	0.0	3578	3578	3578	0.0	20	102	328	593	705	5000	0	319	2020-02-29_140257
156	5000	1422	0	0	0	0	0	3259	NaN	-0.0	9999.0	9999.0	0.0	1930.0	13.902489	4.269532	26.725801	0.0	3578	3578	3578	0.0	20	102	328	593	705	5000	0	319	2020-02-29_140257
156	5000	1422	0	0	0	0	0	3259	NaN	-0.0	9999.0	9999.0	0.0	1930.0	13.902489	4.269532	26.725801	0.0	3578	3578	3578	0.0	20	102	328	593	705	5000	0	319	2020-02-29_140257
156	5000	1422	0	0	0	0	0	3259	NaN	-0.0	9999.0	9999.0	0.0	1930.0	13.902489	4.269532	26.725801	0.0	3578	3578	3578	0.0	20	102	328	593	705	5000	0	319	2020-02-29_140257
157	5000	1422	0	0	0	0	0	3259	NaN	-0.0	9999.0	9999.0	0.0	1930.0	13.902489	4.269532	26.725801	0.0	3578	3578	3578	0.0	20	102	328	593	705	5000	0	319	2020-02-29_140258
157	5000	1422	0	0	0	0	0	3259	NaN	-0.0	9999.0	9999.0	0.0	1930.0	13.902489	4.269532	26.725801	0.0	3578	3578	3578	0.0	20	102	328	593	705	5000	0	319	2020-02-29_140258
157	5000	1422	0	0	0	0	0	3259	NaN	-0.0	9999.0	9999.0	0.0	1930.0	13.902489	4.269532	26.725801	0.0	3578	3578	3578	0.0	20	102	328	593	705	5000	0	319	2020-02-29_140258
158	5000	1422	0	0	0	0	0	3259	NaN	-0.0	9999.0	9999.0	0.0	1930.0	13.902489	4.269532	26.725801	0.0	3578	3578	3578	0.0	20	102	328	593	705	5000	0	319	2020-02-29_140258
158	5000	1422	0	0	0	0	0	3259	NaN	-0.0	9999.0	9999.0	0.0	1930.0	13.902489	4.269532	26.725801	0.0	3578	3578	3578	0.0	20	102	328	593	705	5000	0	319	2020-02-29_140258
158	5000	1422	0	0	0	0	0	3259	NaN	-0.0	9999.0	9999.0	0.0	1930.0	13.902489	4.269532	26.725801	0.0	3578	3578	3578	0.0	20	102	328	593	705	5000	0	319	2020-02-29_140259
159	5000	1422	0	0	0	0	0	3259	NaN	-0.0	9999.0	9999.0	0.0	1930.0	13.902489	4.269532	26.725801	0.0	3578	3578	3578	0.0	20	102	328	593	705	5000	0	319	2020-02-29_140259
159	5000	1422	0	0	0	0	0	3259	NaN	-0.0	9999.0	9999.0	0.0	1930.0	13.902489	4.269532	26.725801	0.0	3578	3578	3578	0.0	20	102	328	593	705	5000	0	319	2020-02-29_140259
159	5000	1422	0	0	0	0	0	3259	NaN	-0.0	9999.0	9999.0	0.0	1930.0	13.902489	4.269532	26.725801	0.0	3578	3578	3578	0.0	20	102	328	593	705	5000	0	319	2020-02-29_140259
160	5000	1422	0	0	0	0	0	3259	NaN	-0.0	9999.0	9999.0	0.0	1930.0	13.902489	4.269532	26.725801	0.0	3578	3578	3578	0.0	20	102	328	593	705	5000	0	319	2020-02-29_140259
160	5000	1422	0	0	0	0	0	3259	NaN	-0.0	9999.0	9999.0	0.0	1930.0	13.902489	4.269532	26.725801	0.0	3578	3578	3578	0.0	20	102	328	593	705	5000	0	319	2020-02-29_140259
160	5000	1422	0	0	0	0	0	3259	NaN	-0.0	9999.0	9999.0	0.0	1930.0	13.902489	4.269532	26.725801	0.0	3578	3578	3578	0.0	20	102	328	593	705	5000	0	319	2020-02-29_140300
161	5000	1422	0	0	0	0	0	3259	NaN	-0.0	9999.0	9999.0	0.0	1930.0	13.902489	4.269532	26.725801	0.0	3578	3578	3578	0.0	20	102	328	593	705	5000	0	319	2020-02-29_140300
161	5000	1422	0	0	0	0	0	3259	NaN	-0.0	9999.0	9999.0	0.0	1930.0	13.902489	4.269532	26.725801	0.0	3578	3578	3578	0.0	20	102	328	593	705	5000	0	319	2020-02-29_140300
161	5000	1422	0	0	0	0	0	3259	NaN	-0.0	9999.0	9999.0	0.0	1930.0	13.902489	4.269532	26.725801	0.0	3578	3578	3578	0.0	20	102	328	593	705	5000	0	319	2020-02-29_140300
162	5000	1422	0	0	0	0	0	3259	NaN	-0.0	9999.0	9999.0	0.0	1930.0	13.902489	4.269532	26.725801	0.0	3578	3578	3578	0.0	20	102	328	593	705	5000	0	319	2020-02-29_140300
162	5000	1422	0	0	0	0	0	3259	NaN	-0.0	9999.0	9999.0	0.0	1930.0	13.902489	4.269532	26.725801	0.0	3578	3578	3578	0.0	20	102	328	593	705	5000	0	319	2020-02-29_140300
162	5000	1422	0	0	0	0	0	3259	NaN	-0.0	9999.0	9999.0	0.0	1930.0	13.902489	4.269532	26.725801	0.0	3578	3578	3578	0.0	20	102	328	593	705	5000	0	319	2020-02-29_140301
163	5000	1422	0	0	0	0	0	3259	NaN	-0.0	9999.0	9999.0	0.0	1930.0	13.902489	4.269532	26.725801	0.0	3578	3578	3578	0.0	20	102	328	593	705	5000	0	319	2020-02-29_140301
