# Supplementary material for: Discrete simulation analysis of COVID-19 and prediction of isolation bed numbers
Source: PeerJ. 2021 Jun 23;9:e11629. doi: 10.7717/peerj.11629 (PMC8234972; doi:10.7717/peerj.11629)
Supplement: Supplemental Information 3 [file peerj-09-11629-s003.zip › raw_data/Incubation period_output_2020-02-29_140452.csv]

worldTime(Day)	CITY_PERSON_SIZE	NORMAL	SHADOW	SUPER	CONFIRMED	DIAGNOSIS	FREEZE	CURED	shadow_average	shadow_std	shadow_max	shadow_min	real_countTmp	max_count	count_shadow_average	count_shadow_std	count_shadow_max	count_shadow_min	sum_confirmed_mark	sum_diagnosis_mark	sum_freeze_mark	r0	G1num	G2num	G3Num	G4Num	G5Num	BED_CanUse	BED_Need	DEATH	recordTime
0	5000	4977	23	0	0	0	0	0	NaN	-0.0	9999.0	9999.0	0.0	0.0	NaN	-0.0	9999.0	9999.0	0	0	0	0.0	0	0	0	0	0	5000	0	0	2020-02-29_140453
0	5000	4972	27	0	1	0	0	0	NaN	-0.0	9999.0	9999.0	0.0	0.0	NaN	-0.0	9999.0	9999.0	1	0	0	0.0	0	0	0	0	0	5000	0	0	2020-02-29_140453
0	5000	4967	31	0	2	0	0	0	NaN	-0.0	9999.0	9999.0	0.0	0.0	NaN	-0.0	9999.0	9999.0	2	0	0	0.0	0	0	0	0	0	5000	0	0	2020-02-29_140453
1	5000	4963	35	0	1	0	1	0	0.0	NaN	0.0	0.0	1.0	1.0	0.0	NaN	0.0	0.0	2	1	1	0.0	1	0	0	0	0	4999	0	0	2020-02-29_140454
1	5000	4957	40	0	1	0	2	0	0.0	0.0	0.0	0.0	2.0	2.0	0.0	0.0	0.0	0.0	3	2	2	0.0	1	0	1	0	0	4998	0	0	2020-02-29_140454
1	5000	4951	46	0	1	0	2	0	0.0	0.0	0.0	0.0	2.0	2.0	0.0	0.0	0.0	0.0	3	2	2	0.0	1	0	1	0	0	4998	0	0	2020-02-29_140454
2	5000	4940	55	0	3	0	2	0	0.0	0.0	0.0	0.0	2.0	2.0	0.0	0.0	0.0	0.0	5	2	2	0.0	1	0	1	0	0	4998	0	0	2020-02-29_140454
2	5000	4931	62	0	4	0	3	0	0.37107778	0.6427255478773631	1.1132333	0.0	3.0	3.0	0.37107778	0.6427255	1.1132333	0.0	7	3	3	0.0	2	0	1	0	0	4997	0	0	2020-02-29_140454
2	5000	4922	69	0	5	0	4	0	0.27830833	0.5566166655085469	1.1132333	0.0	4.0	4.0	0.27830833	0.55661666	1.1132333	0.0	9	4	4	0.0	2	1	1	0	0	4996	0	0	2020-02-29_140454
3	5000	4913	77	0	3	0	7	0	0.43063745	0.7698289324490186	1.9012289	0.0	7.0	7.0	0.43063745	0.7698289	1.9012289	0.0	10	7	7	0.0	2	2	3	0	0	4993	0	0	2020-02-29_140455
3	5000	4903	85	0	4	0	8	0	0.37680778	0.7288039713220608	1.9012289	0.0	8.0	8.0	0.37680778	0.728804	1.9012289	0.0	12	8	8	0.0	2	2	3	1	0	4992	0	0	2020-02-29_140455
3	5000	4895	89	0	7	0	9	0	0.6108919	0.9787334877267988	2.4835646	0.0	9.0	9.0	0.6108919	0.9787335	2.4835646	0.0	16	9	9	0.0	3	2	3	1	0	4991	0	0	2020-02-29_140455
4	5000	4882	102	0	5	0	11	0	0.761726	1.1375187421658979	2.8809595	0.0	11.0	11.0	0.761726	1.1375188	2.8809595	0.0	16	11	11	0.45454547	4	2	4	1	0	4989	0	0	2020-02-29_140455
4	5000	4868	114	0	5	0	13	0	0.88327026	1.2520549572073962	3.103527	0.0	13.0	13.0	0.88327026	1.2520549	3.103527	0.0	18	13	13	0.61538464	5	2	5	1	0	4987	0	0	2020-02-29_140455
4	5000	4853	124	0	7	0	16	0	1.1261404	1.285306602889282	3.206399	0.0	16.0	16.0	1.1261404	1.2853066	3.206399	0.0	23	16	16	0.5	5	5	5	1	0	4984	0	0	2020-02-29_140456
5	5000	4831	145	0	8	0	16	0	1.1261404	1.285306602889282	3.206399	0.0	16.0	16.0	1.1261404	1.2853066	3.206399	0.0	24	16	16	0.5	5	5	5	1	0	4984	0	0	2020-02-29_140456
5	5000	4819	155	0	6	0	20	0	0.98545426	1.1941195250579029	3.206399	0.0	20.0	20.0	0.98545426	1.1941196	3.206399	0.0	26	20	20	0.55	5	7	5	3	0	4980	0	0	2020-02-29_140456
5	5000	4806	162	0	9	0	23	0	0.9493985	1.1430250549006684	3.206399	0.0	23.0	23.0	0.9493985	1.143025	3.206399	0.0	32	23	23	0.5217391	5	7	5	4	2	4977	0	0	2020-02-29_140456
6	5000	4781	181	0	13	0	25	0	1.0669448	1.360392923814854	4.837456	0.0	25.0	25.0	1.0669448	1.3603929	4.837456	0.0	38	25	25	0.48	6	7	5	4	2	4975	0	0	2020-02-29_140456
6	5000	4763	190	0	21	0	26	0	1.1020207	1.3448533252593688	4.837456	0.0	26.0	26.0	1.1020207	1.3448533	4.837456	0.0	47	26	26	0.53846157	6	7	5	5	2	4974	0	0	2020-02-29_140456
6	5000	4741	211	0	14	0	34	0	1.3696884	1.658543276636481	5.64436	0.0	34.0	34.0	1.3696884	1.6585432	5.64436	0.0	48	34	34	0.7352941	7	7	8	8	2	4966	0	0	2020-02-29_140457
7	5000	4722	224	0	12	0	42	0	1.3518924	1.6967497328014285	5.742804	0.0	42.0	42.0	1.3518924	1.6967497	5.742804	0.0	54	42	42	0.7619048	7	9	9	10	5	4958	0	0	2020-02-29_140457
7	5000	4691	248	0	14	0	47	0	1.4985625	1.7940318294920836	6.166155	0.0	47.0	47.0	1.4985625	1.7940319	6.166155	0.0	61	47	47	0.87234044	8	10	11	10	6	4953	0	0	2020-02-29_140457
7	5000	4668	258	0	25	0	49	0	1.4837668	1.7729840476130094	6.166155	0.0	49.0	49.0	1.4837668	1.772984	6.166155	0.0	74	49	49	0.877551	8	10	11	10	7	4951	0	0	2020-02-29_140457
8	5000	4642	279	0	24	0	55	0	1.7794647	2.0897541918237352	6.8527412	0.0	55.0	55.0	1.7794647	2.089754	6.8527412	0.0	79	55	55	1.0181818	9	11	12	13	7	4945	0	0	2020-02-29_140458
8	5000	4626	285	0	27	0	62	0	1.8758348	2.1857918746027925	7.2906556	0.0	62.0	62.0	1.8758348	2.185792	7.2906556	0.0	89	62	62	1.1290323	9	13	12	15	9	4938	0	0	2020-02-29_140458
8	5000	4601	301	0	23	0	75	0	2.085134	2.2726228178469223	7.361508	0.0	75.0	75.0	2.085134	2.2726228	7.361508	0.0	98	75	75	1.1333333	10	16	16	15	11	4925	0	0	2020-02-29_140458
9	5000	4580	314	0	26	0	80	0	2.136537	2.2842434616938845	7.361508	0.0	80.0	80.0	2.136537	2.2842433	7.361508	0.0	106	80	80	1.1	10	16	17	17	12	4920	0	0	2020-02-29_140458
9	5000	4556	325	0	29	0	90	0	2.3160956	2.3266605149035664	7.361508	0.0	90.0	90.0	2.3160956	2.3266606	7.361508	0.0	119	90	90	1.1222222	10	17	20	19	13	4910	0	0	2020-02-29_140459
9	5000	4530	343	0	27	0	100	0	2.6261566	2.5878980874007973	8.50937	0.0	100.0	100.0	2.6261566	2.587898	8.50937	0.0	127	100	100	1.25	12	20	21	22	14	4900	0	0	2020-02-29_140459
10	5000	4514	343	0	34	0	109	0	2.6202905	2.6242890076290655	8.78929	0.0	109.0	109.0	2.6202905	2.624289	8.78929	0.0	143	109	109	1.2752293	13	21	23	22	15	4891	0	0	2020-02-29_140459
10	5000	4497	355	0	28	0	120	0	2.7242322	2.611905361564108	8.78929	0.0	120.0	120.0	2.7242322	2.6119053	8.78929	0.0	148	120	120	1.225	13	22	25	24	18	4880	0	0	2020-02-29_140459
10	5000	4468	373	0	28	0	131	0	2.7435534	2.6522154741912103	8.797464	0.0	131.0	131.0	2.7435534	2.6522155	8.797464	0.0	159	131	131	1.1984733	13	23	25	31	18	4869	0	0	2020-02-29_140500
11	5000	4426	398	0	32	0	144	0	2.8740873	2.6852522920819464	9.888371	0.0	144.0	144.0	2.8740873	2.6852522	9.888371	0.0	176	144	144	1.2083334	14	24	27	35	22	4856	0	0	2020-02-29_140500
11	5000	4397	404	0	50	0	149	0	2.9390259	2.7057252405974634	9.888371	0.0	149.0	149.0	2.9390259	2.7057252	9.888371	0.0	199	149	149	1.2751678	14	24	31	35	23	4851	0	0	2020-02-29_140500
11	5000	4373	407	0	58	0	162	0	2.899643	2.653315010950031	9.888371	0.0	162.0	162.0	2.899643	2.653315	9.888371	0.0	220	162	162	1.2283951	14	26	32	39	28	4838	0	0	2020-02-29_140500
12	5000	4347	419	0	55	0	179	0	2.9962356	2.733750277407143	10.765653	0.0	179.0	179.0	2.9962356	2.7337503	10.765653	0.0	234	179	179	1.2290503	15	28	37	41	32	4821	0	0	2020-02-29_140501
12	5000	4313	436	0	51	0	200	0	3.1366754	2.759122542759407	10.765653	0.0	200.0	200.0	3.1366754	2.7591226	10.765653	0.0	251	200	200	1.24	15	29	45	45	37	4800	0	0	2020-02-29_140501
12	5000	4283	451	0	43	0	223	0	3.3525648	2.8857805226937634	11.394932	0.0	223.0	223.0	3.3525648	2.8857806	11.394932	0.0	266	223	223	1.2600896	16	31	50	50	43	4777	0	0	2020-02-29_140501
13	5000	4248	475	0	40	0	237	0	3.304852	2.903639082052596	11.394932	0.0	237.0	237.0	3.304852	2.903639	11.394932	0.0	277	237	237	1.2109705	16	32	53	54	45	4763	0	0	2020-02-29_140502
13	5000	4215	491	0	39	0	254	1	3.3997278	2.9878874076659367	12.311881	0.0	254.0	254.0	3.3997278	2.9878874	12.311881	0.0	294	255	255	1.2637795	17	33	58	60	47	4746	0	0	2020-02-29_140502
13	5000	4187	497	0	48	0	267	1	3.4166803	2.98330477553468	12.311881	0.0	267.0	267.0	3.4166803	2.9833047	12.311881	0.0	316	268	268	1.247191	17	34	59	64	49	4733	0	0	2020-02-29_140502
14	5000	4151	520	0	48	0	280	1	3.4853315	3.0534895086812504	12.311881	0.0	280.0	280.0	3.4853315	3.0534894	12.311881	0.0	329	281	281	1.2321428	17	35	64	66	52	4720	0	0	2020-02-29_140503
14	5000	4125	533	0	42	0	299	1	3.5225112	3.1149320545409553	13.258164	0.0	299.0	299.0	3.5225112	3.114932	13.258164	0.0	342	300	300	1.2575251	18	35	65	70	61	4701	0	0	2020-02-29_140503
14	5000	4086	552	0	44	0	316	1	3.5928736	3.1271917667857276	13.258164	0.0	316.0	316.0	3.5928736	3.1271918	13.258164	0.0	362	318	318	1.2468355	18	36	67	74	67	4684	0	1	2020-02-29_140504
15	5000	4057	558	0	54	0	328	1	3.610684	3.175553016860311	13.567427	0.0	328.0	328.0	3.610684	3.175553	13.567427	0.0	385	331	331	1.2439024	18	37	68	76	69	4672	0	2	2020-02-29_140504
15	5000	4030	563	0	64	0	339	1	3.6353998	3.189482278217574	13.567427	0.0	339.0	339.0	3.6353998	3.1894822	13.567427	0.0	407	343	343	1.259587	18	38	69	81	71	4661	0	3	2020-02-29_140504
15	5000	3987	591	0	56	0	362	1	3.7060678	3.277730307441836	13.784443	0.0	362.0	362.0	3.7060678	3.2777302	13.784443	0.0	422	366	366	1.2486188	18	38	72	85	80	4638	0	3	2020-02-29_140505
16	5000	3956	604	0	51	0	385	1	3.7427423	3.257070626148703	13.784443	0.0	385.0	385.0	3.7427423	3.2570705	13.784443	0.0	440	389	389	1.2207792	18	38	75	88	86	4615	0	3	2020-02-29_140505
16	5000	3921	614	0	56	0	404	1	3.8671176	3.360139839577531	15.207333	0.0	404.0	404.0	3.8671176	3.3601398	15.207333	0.0	465	409	409	1.2450495	19	40	79	89	90	4596	0	4	2020-02-29_140505
16	5000	3878	634	0	63	0	418	2	3.8541687	3.3500012582805034	15.207333	0.0	418.0	418.0	3.8541687	3.3500013	15.207333	0.0	488	425	425	1.2368422	19	41	81	93	94	4582	0	5	2020-02-29_140506
17	5000	3846	639	0	72	0	434	3	3.9131842	3.3913237383510326	15.207333	0.0	434.0	434.0	3.9131842	3.3913238	15.207333	0.0	515	443	443	1.267281	19	42	82	97	101	4566	0	6	2020-02-29_140506
17	5000	3806	650	0	78	0	455	5	4.0606184	3.4910324200425418	16.30184	0.0	455.0	455.0	4.0606184	3.4910324	16.30184	0.0	544	466	466	1.2923077	20	42	86	104	107	4545	0	6	2020-02-29_140507
17	5000	3765	666	0	76	0	480	6	4.1402583	3.531805754282974	16.30184	0.0	480.0	480.0	4.1402583	3.5318058	16.30184	0.0	569	493	493	1.3020834	20	42	89	109	114	4520	0	7	2020-02-29_140507
18	5000	3743	661	0	79	0	503	6	4.2228217	3.5575797921706735	16.30184	0.0	503.0	503.0	4.2228217	3.5575798	16.30184	0.0	596	517	517	1.3200796	20	43	92	115	117	4497	0	8	2020-02-29_140508
18	5000	3719	655	0	78	0	529	10	4.3725986	3.654127629824441	16.30184	0.0	529.0	529.0	4.3725986	3.6541276	16.30184	0.0	626	548	548	1.3081286	20	44	97	118	126	4471	0	9	2020-02-29_140508
18	5000	3687	665	0	78	0	549	12	4.480214	3.7001509816063085	16.30184	0.0	549.0	549.0	4.480214	3.700151	16.30184	0.0	648	570	570	1.3369763	20	45	100	121	132	4451	0	9	2020-02-29_140508
19	5000	3647	674	0	79	0	576	14	4.54836	3.714628227391917	16.30184	0.0	576.0	576.0	4.54836	3.7146282	16.30184	0.0	679	600	600	1.3055556	20	45	103	125	140	4424	0	10	2020-02-29_140509
19	5000	3624	669	0	79	0	597	20	4.690505	3.7619642769771806	16.30184	0.0	597.0	597.0	4.690505	3.7619643	16.30184	0.0	707	628	628	1.3350084	20	47	108	132	144	4403	0	11	2020-02-29_140509
19	5000	3589	675	0	83	0	618	21	4.6966305	3.7802580485995216	16.30184	0.0	618.0	618.0	4.6966305	3.780258	16.30184	0.0	736	653	653	1.3171521	20	50	108	139	147	4382	0	14	2020-02-29_140510
20	5000	3562	670	0	85	0	644	24	4.728091	3.795896553213772	16.30184	0.0	644.0	644.0	4.728091	3.7958965	16.30184	0.0	768	683	683	1.3090062	20	50	108	144	160	4356	0	15	2020-02-29_140510
20	5000	3529	667	0	92	0	671	26	4.7336574	3.8199225540698856	16.30184	0.0	671.0	671.0	4.7336574	3.8199224	16.30184	0.0	804	712	712	1.290611	20	50	108	148	166	4329	0	15	2020-02-29_140511
20	5000	3489	676	0	95	0	693	30	4.766554	3.818497864536169	16.30184	0.0	693.0	693.0	4.766554	3.818498	16.30184	0.0	835	740	740	1.2871573	20	52	110	155	173	4307	0	17	2020-02-29_140511
21	5000	3461	671	0	97	0	720	34	4.86981	3.8707519133962895	16.30184	0.0	720.0	720.0	4.86981	3.8707519	16.30184	0.0	868	771	771	1.2805556	20	54	115	159	179	4280	0	17	2020-02-29_140511
21	5000	3437	659	0	98	0	749	39	4.9961023	3.917608486053705	16.30184	0.0	749.0	749.0	4.9961023	3.9176085	16.30184	0.0	904	806	806	1.2870494	20	55	118	165	187	4251	0	18	2020-02-29_140512
21	5000	3419	654	0	90	0	775	44	5.126125	3.983582900354783	16.30184	0.0	775.0	775.0	5.126125	3.983583	16.30184	0.0	927	837	837	1.2929032	20	55	121	172	198	4225	0	18	2020-02-29_140512
22	5000	3387	653	0	90	0	798	52	5.1903152	4.005855565880685	16.30184	0.0	798.0	798.0	5.1903152	4.0058556	16.30184	0.0	960	870	870	1.2756892	20	57	123	175	207	4202	0	20	2020-02-29_140513
22	5000	3366	637	0	92	0	830	54	5.248531	3.9650733317536617	16.30184	0.0	830.0	830.0	5.248531	3.9650733	16.30184	0.0	997	905	905	1.2650602	20	58	127	180	214	4170	0	21	2020-02-29_140513
22	5000	3339	637	0	94	0	850	59	5.250921	3.9591478145607932	16.30184	0.0	850.0	850.0	5.250921	3.959148	16.30184	0.0	1024	930	930	1.2517647	20	59	129	184	218	4150	0	21	2020-02-29_140514
23	5000	3312	631	0	93	0	872	67	5.325754	3.9683315026413757	16.482132	0.0	872.0	872.0	5.325754	3.9683316	16.482132	0.0	1057	964	964	1.228211	20	59	132	188	225	4128	0	25	2020-02-29_140514
23	5000	3278	638	0	86	0	899	72	5.4115295	3.991493597771672	16.482132	0.0	899.0	899.0	5.4115295	3.9914937	16.482132	0.0	1084	998	998	1.2224694	20	59	139	192	235	4101	0	27	2020-02-29_140515
23	5000	3242	638	0	96	0	919	76	5.473694	3.9825394534966287	16.482132	0.0	919.0	919.0	5.473694	3.9825394	16.482132	0.0	1120	1024	1024	1.218716	20	59	139	198	239	4081	0	29	2020-02-29_140515
24	5000	3212	642	0	89	0	944	83	5.5808263	3.9878578671195353	16.482132	0.0	944.0	944.0	5.5808263	3.9878578	16.482132	0.0	1146	1057	1057	1.2192796	20	59	140	205	246	4056	0	30	2020-02-29_140516
24	5000	3188	637	0	86	0	971	87	5.6570506	4.030833614639316	16.959368	0.0	971.0	971.0	5.6570506	4.0308337	16.959368	0.0	1175	1089	1089	1.2224511	20	59	141	210	253	4029	0	31	2020-02-29_140516
24	5000	3165	626	0	87	0	987	102	5.761366	4.04463705389063	16.959368	0.0	987.0	987.0	5.761366	4.044637	16.959368	0.0	1209	1122	1122	1.1995947	20	59	144	214	259	4013	0	33	2020-02-29_140517
25	5000	3141	621	0	90	0	1005	108	5.8002386	4.0489494279796725	16.959368	0.0	1005.0	1005.0	5.8002386	4.0489492	16.959368	0.0	1238	1148	1148	1.1900498	20	60	145	217	263	3995	0	35	2020-02-29_140517
25	5000	3122	607	0	95	0	1017	124	5.8910093	4.099755461308552	17.43478	0.0	1017.0	1017.0	5.8910093	4.0997553	17.43478	0.0	1271	1176	1176	1.179941	20	60	145	220	269	3983	0	35	2020-02-29_140518
25	5000	3097	604	0	88	0	1041	133	5.9377127	4.106961197715535	17.43478	0.0	1041.0	1041.0	5.9377127	4.1069613	17.43478	0.0	1299	1211	1211	1.1738713	20	60	146	222	277	3959	0	37	2020-02-29_140518
26	5000	3079	592	0	90	0	1052	146	5.9886465	4.1218698358394965	18.737223	0.0	1052.0	1052.0	5.9886465	4.12187	18.737223	0.0	1329	1239	1239	1.1825095	20	60	150	224	278	3948	0	41	2020-02-29_140518
26	5000	3056	590	0	83	0	1070	159	6.036543	4.112483368350084	18.737223	0.0	1070.0	1070.0	6.036543	4.1124835	18.737223	0.0	1354	1271	1271	1.1775701	20	60	152	230	284	3930	0	42	2020-02-29_140519
26	5000	3037	581	0	82	0	1082	175	6.078129	4.08831542861155	18.737223	0.0	1082.0	1082.0	6.078129	4.0883155	18.737223	0.0	1382	1300	1300	1.181146	20	60	154	233	290	3918	0	43	2020-02-29_140519
27	5000	3016	568	0	85	0	1096	190	6.123588	4.113242762314001	18.737223	0.0	1096.0	1096.0	6.123588	4.1132426	18.737223	0.0	1416	1331	1331	1.17427	20	60	155	237	293	3904	0	45	2020-02-29_140520
27	5000	2999	557	0	87	0	1104	205	6.137698	4.113549958207265	18.737223	0.0	1104.0	1104.0	6.137698	4.11355	18.737223	0.0	1444	1357	1357	1.1567029	20	60	156	239	298	3896	0	48	2020-02-29_140520
27	5000	2984	549	0	84	0	1120	215	6.151223	4.123061215779181	19.308956	0.0	1120.0	1120.0	6.151223	4.123061	19.308956	0.0	1467	1383	1383	1.15	20	60	156	243	302	3880	0	48	2020-02-29_140521
28	5000	2963	553	0	65	0	1144	226	6.240904	4.179514544464773	19.308956	0.0	1144.0	1144.0	6.240904	4.1795144	19.308956	0.0	1484	1419	1419	1.1424825	20	61	158	244	308	3856	0	49	2020-02-29_140521
28	5000	2953	537	0	65	0	1157	237	6.322177	4.190244543910123	19.308956	0.0	1157.0	1157.0	6.322177	4.1902447	19.308956	0.0	1510	1445	1445	1.1313742	20	61	160	249	310	3843	0	51	2020-02-29_140522
28	5000	2937	535	0	60	0	1172	245	6.367849	4.213722454604536	19.308956	0.0	1172.0	1172.0	6.367849	4.213722	19.308956	0.0	1528	1468	1468	1.1288396	20	62	162	251	315	3828	0	51	2020-02-29_140522
29	5000	2921	522	0	71	0	1166	265	6.4000425	4.207147764896526	19.308956	0.0	1166.0	1172.0	6.367849	4.213722	19.308956	0.0	1557	1486	1486	1.1226416	20	62	164	253	317	3834	0	55	2020-02-29_140523
29	5000	2909	503	0	76	0	1164	286	6.456333	4.225913063119143	20.190512	0.0	1164.0	1172.0	6.367849	4.213722	19.308956	0.0	1588	1512	1512	1.1039519	20	62	164	257	319	3836	0	62	2020-02-29_140523
29	5000	2895	492	0	83	0	1163	302	6.4420366	4.23001290610218	20.190512	0.0	1163.0	1172.0	6.367849	4.213722	19.308956	0.0	1613	1530	1530	1.0928633	20	62	164	258	322	3837	0	65	2020-02-29_140524
30	5000	2879	486	0	76	0	1176	318	6.5286627	4.2421429879398165	20.190512	0.0	1176.0	1176.0	6.5286627	4.242143	20.190512	0.0	1635	1559	1559	1.079932	20	62	164	258	327	3824	0	65	2020-02-29_140524
30	5000	2858	476	0	78	0	1190	330	6.597749	4.226373636535296	20.190512	0.0	1190.0	1190.0	6.597749	4.2263737	20.190512	0.0	1666	1588	1588	1.0630252	20	62	165	260	334	3810	0	68	2020-02-29_140525
30	5000	2844	473	0	69	0	1200	345	6.64628	4.240834394442205	20.190512	0.0	1200.0	1200.0	6.64628	4.240834	20.190512	0.0	1683	1614	1614	1.0491667	20	62	166	266	335	3800	0	69	2020-02-29_140525
31	5000	2835	463	0	65	0	1203	360	6.6564946	4.235835763011363	20.190512	0.0	1203.0	1203.0	6.6564946	4.2358356	20.190512	0.0	1702	1637	1637	1.0315877	20	62	166	269	336	3797	0	74	2020-02-29_140526
31	5000	2821	453	0	58	0	1208	379	6.723109	4.238280799971174	20.190512	0.0	1208.0	1208.0	6.723109	4.238281	20.190512	0.0	1726	1668	1668	1.0240066	20	62	166	271	339	3792	0	81	2020-02-29_140526
31	5000	2815	436	0	64	0	1203	399	6.7774415	4.249521565154699	20.190512	0.0	1203.0	1208.0	6.723109	4.238281	20.190512	0.0	1749	1685	1685	1.0174564	20	62	166	273	342	3797	0	83	2020-02-29_140527
32	5000	2804	420	0	73	0	1194	423	6.8349304	4.251956713652596	20.190512	0.0	1194.0	1208.0	6.723109	4.238281	20.190512	0.0	1776	1703	1703	1.0117253	20	62	166	275	344	3806	0	86	2020-02-29_140527
32	5000	2794	398	0	80	0	1193	446	6.8778152	4.254933354968631	20.190512	0.0	1193.0	1208.0	6.723109	4.238281	20.190512	0.0	1808	1728	1728	1.015088	20	62	166	276	352	3807	0	89	2020-02-29_140528
32	5000	2781	394	0	76	0	1194	465	6.9248037	4.248778672599955	20.190512	0.0	1194.0	1208.0	6.723109	4.238281	20.190512	0.0	1825	1749	1749	1.0134003	20	62	166	276	354	3806	0	90	2020-02-29_140528
33	5000	2774	372	0	74	0	1198	489	6.996435	4.267512424408448	20.190512	0.0	1198.0	1208.0	6.723109	4.238281	20.190512	0.0	1854	1780	1780	0.99833053	20	62	166	279	364	3802	0	93	2020-02-29_140529
33	5000	2761	364	0	64	0	1197	515	7.02317	4.260042778839089	20.190512	0.0	1197.0	1208.0	6.723109	4.238281	20.190512	0.0	1875	1811	1811	0.9799499	20	62	166	280	366	3803	0	99	2020-02-29_140529
33	5000	2751	359	0	64	0	1180	545	7.086669	4.280818945353273	20.190512	0.0	1180.0	1208.0	6.723109	4.238281	20.190512	0.0	1890	1826	1826	0.979661	20	62	166	284	368	3820	0	101	2020-02-29_140530
34	5000	2743	349	0	54	0	1171	579	7.1879396	4.311364286947985	20.190512	0.0	1171.0	1208.0	6.723109	4.238281	20.190512	0.0	1908	1854	1854	0.98206663	20	62	166	287	370	3829	0	104	2020-02-29_140530
34	5000	2728	349	0	47	0	1171	600	7.22886	4.3244578115377115	20.190512	0.0	1171.0	1208.0	6.723109	4.238281	20.190512	0.0	1923	1876	1876	0.9846285	20	62	167	288	373	3829	0	105	2020-02-29_140531
34	5000	2721	333	0	54	0	1146	634	7.2808356	4.330213573025318	20.190512	0.0	1146.0	1208.0	6.723109	4.238281	20.190512	0.0	1946	1892	1892	0.9677138	20	62	168	288	375	3854	0	112	2020-02-29_140531
35	5000	2711	328	0	53	0	1135	661	7.3265805	4.328666350184063	20.190512	0.0	1135.0	1208.0	6.723109	4.238281	20.190512	0.0	1961	1908	1908	0.9480176	20	62	168	288	377	3865	0	112	2020-02-29_140532
35	5000	2703	324	0	49	0	1116	695	7.377782	4.352855551897912	20.190512	0.0	1116.0	1208.0	6.723109	4.238281	20.190512	0.0	1973	1924	1924	0.93189967	20	62	169	290	378	3884	0	113	2020-02-29_140532
35	5000	2692	317	0	44	0	1114	719	7.456592	4.32906818785776	20.190512	0.0	1114.0	1208.0	6.723109	4.238281	20.190512	0.0	1991	1947	1947	0.93267506	20	62	170	292	382	3886	0	114	2020-02-29_140533
36	5000	2676	308	0	54	0	1096	747	7.5494823	4.344330234332621	20.190512	0.0	1096.0	1208.0	6.723109	4.238281	20.190512	0.0	2016	1962	1962	0.94069344	20	62	171	292	383	3904	0	119	2020-02-29_140533
36	5000	2667	298	0	61	0	1085	770	7.6019487	4.335680374907091	20.190512	0.0	1085.0	1208.0	6.723109	4.238281	20.190512	0.0	2035	1974	1974	0.9511521	20	62	171	293	384	3915	0	119	2020-02-29_140534
36	5000	2654	295	0	59	0	1082	790	7.623691	4.358029393720653	20.190512	0.0	1082.0	1208.0	6.723109	4.238281	20.190512	0.0	2051	1992	1992	0.94085026	20	62	171	294	386	3918	0	120	2020-02-29_140534
37	5000	2645	289	0	49	0	1082	815	7.6801972	4.373826441722347	20.190512	0.0	1082.0	1208.0	6.723109	4.238281	20.190512	0.0	2066	2017	2017	0.935305	20	62	171	296	388	3918	0	120	2020-02-29_140535
37	5000	2640	274	0	50	0	1074	839	7.7423387	4.381117113740129	20.190512	0.0	1074.0	1208.0	6.723109	4.238281	20.190512	0.0	2086	2036	2036	0.9283054	20	62	171	296	389	3926	0	123	2020-02-29_140535
37	5000	2635	257	0	55	0	1063	865	7.765274	4.405661469242432	20.190512	0.0	1063.0	1208.0	6.723109	4.238281	20.190512	0.0	2108	2053	2053	0.9200376	20	62	171	297	394	3937	0	125	2020-02-29_140536
38	5000	2629	254	0	51	0	1048	892	7.8541884	4.393481428422072	20.190512	0.0	1048.0	1208.0	6.723109	4.238281	20.190512	0.0	2117	2066	2066	0.9370229	20	62	171	297	394	3952	0	126	2020-02-29_140536
38	5000	2624	246	0	44	0	1048	912	7.885334	4.3988396848623745	20.190512	0.0	1048.0	1208.0	6.723109	4.238281	20.190512	0.0	2130	2086	2086	0.9208015	20	62	171	298	394	3952	0	126	2020-02-29_140536
38	5000	2622	237	0	33	0	1039	941	7.975866	4.402119316872326	19.840443	0.0	1039.0	1208.0	6.723109	4.238281	20.190512	0.0	2141	2108	2108	0.9153032	20	62	171	300	395	3961	0	128	2020-02-29_140537
39	5000	2617	232	0	34	0	1019	968	8.022094	4.4214324190504675	19.840443	0.0	1019.0	1208.0	6.723109	4.238281	20.190512	0.0	2151	2117	2117	0.90579	20	62	171	301	396	3981	0	130	2020-02-29_140537
39	5000	2608	224	0	37	0	1004	996	8.056656	4.4382658821354255	19.840443	0.0	1004.0	1208.0	6.723109	4.238281	20.190512	0.0	2168	2131	2131	0.8944223	20	62	171	301	397	3996	0	131	2020-02-29_140538
39	5000	2603	220	0	36	0	981	1025	8.093418	4.420173668189747	19.840443	0.0	981.0	1208.0	6.723109	4.238281	20.190512	0.0	2177	2141	2141	0.88990825	20	62	171	301	397	4019	0	135	2020-02-29_140538
40	5000	2595	217	0	37	0	965	1050	8.11057	4.4251000603176465	19.840443	0.0	965.0	1208.0	6.723109	4.238281	20.190512	0.0	2188	2151	2151	0.88911915	20	62	171	301	397	4035	0	136	2020-02-29_140539
40	5000	2591	210	0	31	0	950	1082	8.164511	4.399930927428032	19.840443	0.0	950.0	1208.0	6.723109	4.238281	20.190512	0.0	2199	2168	2168	0.8926316	20	62	171	301	399	4050	0	136	2020-02-29_140539
40	5000	2583	214	0	26	0	929	1109	8.168814	4.399780935556199	19.840443	0.0	929.0	1208.0	6.723109	4.238281	20.190512	0.0	2203	2177	2177	0.86006457	20	62	171	301	400	4071	0	139	2020-02-29_140540
41	5000	2576	208	0	27	0	920	1128	8.194271	4.424084653848078	19.840443	0.0	920.0	1208.0	6.723109	4.238281	20.190512	0.0	2216	2189	2189	0.86413044	20	62	171	301	400	4080	0	141	2020-02-29_140540
41	5000	2568	203	0	30	0	905	1151	8.219927	4.4260738643062565	19.840443	0.0	905.0	1208.0	6.723109	4.238281	20.190512	0.0	2229	2199	2199	0.8508287	20	62	171	301	401	4095	0	143	2020-02-29_140541
41	5000	2562	199	0	36	0	875	1183	8.26547	4.429135888687429	19.840443	0.0	875.0	1208.0	6.723109	4.238281	20.190512	0.0	2239	2203	2203	0.84685713	20	62	171	301	401	4125	0	145	2020-02-29_140541
42	5000	2549	200	0	35	0	857	1210	8.342411	4.452394017238502	19.840443	0.0	857.0	1208.0	6.723109	4.238281	20.190512	0.0	2251	2216	2216	0.83897316	20	62	171	301	402	4143	0	149	2020-02-29_140542
42	5000	2543	188	0	40	0	838	1239	8.400026	4.451580649834665	19.840443	0.0	838.0	1208.0	6.723109	4.238281	20.190512	0.0	2269	2229	2229	0.8329356	20	62	171	301	405	4162	0	152	2020-02-29_140542
42	5000	2537	185	0	39	0	814	1272	8.432466	4.479821634829094	19.840443	0.0	814.0	1208.0	6.723109	4.238281	20.190512	0.0	2278	2239	2239	0.8316953	20	62	171	301	405	4186	0	153	2020-02-29_140543
43	5000	2536	176	0	37	0	796	1297	8.445458	4.511554295568794	19.840443	0.0	796.0	1208.0	6.723109	4.238281	20.190512	0.0	2288	2251	2251	0.81281406	20	62	171	301	406	4204	0	158	2020-02-29_140543
43	5000	2529	169	0	32	0	788	1323	8.472467	4.540528997783398	20.798048	0.0	788.0	1208.0	6.723109	4.238281	20.190512	0.0	2302	2270	2270	0.79695433	20	62	171	301	406	4212	0	159	2020-02-29_140543
43	5000	2526	160	0	36	0	767	1348	8.498673	4.594452265822859	20.798048	0.0	767.0	1208.0	6.723109	4.238281	20.190512	0.0	2314	2278	2278	0.7953064	20	62	171	301	407	4233	0	163	2020-02-29_140544
44	5000	2524	152	0	35	0	752	1372	8.536138	4.618265971630131	20.798048	0.0	752.0	1208.0	6.723109	4.238281	20.190512	0.0	2324	2289	2289	0.79920214	20	62	171	302	407	4248	0	165	2020-02-29_140544
44	5000	2516	154	0	28	0	740	1396	8.5375805	4.643180990976533	20.798048	0.0	740.0	1208.0	6.723109	4.238281	20.190512	0.0	2330	2302	2302	0.78783786	20	62	172	303	407	4260	0	166	2020-02-29_140545
44	5000	2511	152	0	23	0	726	1421	8.639622	4.647754881930079	20.798048	0.0	726.0	1208.0	6.723109	4.238281	20.190512	0.0	2337	2314	2314	0.8030303	20	62	172	304	407	4274	0	167	2020-02-29_140545
45	5000	2509	146	0	21	0	711	1443	8.686065	4.663771526007868	20.798048	0.0	711.0	1208.0	6.723109	4.238281	20.190512	0.0	2345	2324	2324	0.79184246	20	62	172	304	408	4289	0	170	2020-02-29_140546
45	5000	2508	142	0	20	0	685	1475	8.709314	4.679343489546804	20.798048	0.0	685.0	1208.0	6.723109	4.238281	20.190512	0.0	2350	2330	2330	0.7810219	20	62	172	304	409	4315	0	170	2020-02-29_140546
45	5000	2505	139	0	19	0	673	1493	8.646708	4.66628602155776	20.798048	0.0	673.0	1208.0	6.723109	4.238281	20.190512	0.0	2356	2337	2337	0.76820207	20	62	172	304	409	4327	0	171	2020-02-29_140546
46	5000	2503	130	0	22	0	664	1510	8.7358675	4.72252640336644	21.652822	0.0	664.0	1208.0	6.723109	4.238281	20.190512	0.0	2367	2345	2345	0.7816265	20	62	172	304	409	4336	0	171	2020-02-29_140547
46	5000	2500	126	0	24	0	651	1527	8.724404	4.745481450022209	21.652822	0.0	651.0	1208.0	6.723109	4.238281	20.190512	0.0	2374	2350	2350	0.7880184	20	62	172	304	409	4349	0	172	2020-02-29_140547
46	5000	2496	123	0	24	0	634	1551	8.793821	4.702553140845988	21.652822	0.0	634.0	1208.0	6.723109	4.238281	20.190512	0.0	2381	2357	2357	0.7870662	20	62	172	304	409	4366	0	172	2020-02-29_140548
47	5000	2490	127	0	15	0	624	1571	8.817489	4.752666327361756	21.652822	0.0	624.0	1208.0	6.723109	4.238281	20.190512	0.0	2383	2368	2368	0.7916667	20	62	172	304	409	4376	0	173	2020-02-29_140548
47	5000	2487	121	0	18	0	613	1586	8.861339	4.7257363850624925	21.652822	0.0	613.0	1208.0	6.723109	4.238281	20.190512	0.0	2392	2374	2374	0.8009788	20	62	172	304	409	4387	0	175	2020-02-29_140548
47	5000	2486	113	0	20	0	589	1616	8.999465	4.66423895676201	21.652822	0.0	589.0	1208.0	6.723109	4.238281	20.190512	0.0	2401	2381	2381	0.79796267	20	62	172	304	409	4411	0	176	2020-02-29_140549
48	5000	2483	113	0	21	0	572	1634	9.092426	4.676382486668632	21.652822	0.0	572.0	1208.0	6.723109	4.238281	20.190512	0.0	2404	2383	2383	0.80944055	20	62	172	304	409	4428	0	177	2020-02-29_140549
48	5000	2482	107	0	19	0	554	1658	9.10335	4.705535169725173	21.652822	0.0	554.0	1208.0	6.723109	4.238281	20.190512	0.0	2411	2392	2392	0.80866426	20	62	172	304	409	4446	0	180	2020-02-29_140550
48	5000	2478	107	0	14	0	547	1674	9.144096	4.683360802693203	21.652822	0.0	547.0	1208.0	6.723109	4.238281	20.190512	0.0	2415	2401	2401	0.81352836	20	62	172	304	410	4453	0	180	2020-02-29_140550
49	5000	2470	111	0	15	0	528	1693	9.201129	4.711092970071409	21.652822	0.0	528.0	1208.0	6.723109	4.238281	20.190512	0.0	2419	2404	2404	0.8181818	20	62	172	304	410	4472	0	183	2020-02-29_140550
49	5000	2465	112	0	12	0	514	1713	9.269061	4.701615709210995	21.652822	0.0	514.0	1208.0	6.723109	4.238281	20.190512	0.0	2423	2411	2411	0.82101166	20	62	172	304	410	4486	0	184	2020-02-29_140551
49	5000	2461	112	0	12	0	494	1735	9.273568	4.716912726644025	21.652822	0.0	494.0	1208.0	6.723109	4.238281	20.190512	0.0	2427	2415	2415	0.8036437	20	62	172	304	410	4506	0	186	2020-02-29_140551
50	5000	2459	110	0	12	0	477	1756	9.284239	4.7448369124174805	21.652822	0.0	477.0	1208.0	6.723109	4.238281	20.190512	0.0	2431	2419	2419	0.8071279	20	62	172	304	410	4523	0	186	2020-02-29_140552
50	5000	2454	109	0	13	0	466	1772	9.212671	4.743658349882006	21.652822	0.0	466.0	1208.0	6.723109	4.238281	20.190512	0.0	2437	2424	2424	0.7811159	20	62	172	304	411	4534	0	186	2020-02-29_140552
50	5000	2452	104	0	15	0	446	1796	9.156516	4.7794698754829925	21.652822	0.0	446.0	1208.0	6.723109	4.238281	20.190512	0.0	2444	2429	2429	0.77578473	20	62	172	304	411	4554	0	187	2020-02-29_140552
51	5000	2451	101	0	16	0	430	1815	9.109498	4.819871285647063	21.652822	0.0	430.0	1208.0	6.723109	4.238281	20.190512	0.0	2448	2432	2432	0.7790698	20	62	172	304	411	4570	0	187	2020-02-29_140553
51	5000	2449	98	0	16	0	422	1828	9.1526165	4.825847397150675	21.652822	0.0	422.0	1208.0	6.723109	4.238281	20.190512	0.0	2453	2437	2437	0.7819905	20	62	172	304	412	4578	0	187	2020-02-29_140553
51	5000	2441	104	0	10	0	411	1846	9.098069	4.802316170410475	21.652822	0.0	411.0	1208.0	6.723109	4.238281	20.190512	0.0	2455	2445	2445	0.74939173	20	62	172	304	412	4589	0	188	2020-02-29_140554
52	5000	2439	100	0	13	0	396	1864	9.101369	4.801828814841384	21.652822	0.0	396.0	1208.0	6.723109	4.238281	20.190512	0.0	2461	2448	2448	0.74747473	20	62	172	304	412	4604	0	188	2020-02-29_140554
52	5000	2437	97	0	13	0	388	1875	9.069897	4.747600551703477	21.652822	0.0	388.0	1208.0	6.723109	4.238281	20.190512	0.0	2466	2453	2453	0.72680414	20	62	172	304	412	4612	0	190	2020-02-29_140554
52	5000	2435	95	0	15	0	375	1889	9.132956	4.736619272623573	21.652822	0.0	375.0	1208.0	6.723109	4.238281	20.190512	0.0	2470	2455	2455	0.73866665	20	62	172	304	412	4625	0	191	2020-02-29_140555
53	5000	2432	97	0	10	0	360	1909	9.237057	4.7551320109208515	21.652822	0.0	360.0	1208.0	6.723109	4.238281	20.190512	0.0	2471	2461	2461	0.74722224	20	62	172	304	412	4640	0	192	2020-02-29_140555
53	5000	2431	96	0	7	0	350	1924	9.176276	4.790942173241985	21.652822	0.0	350.0	1208.0	6.723109	4.238281	20.190512	0.0	2473	2466	2466	0.75714284	20	62	172	304	412	4650	0	192	2020-02-29_140555
53	5000	2431	88	0	11	0	342	1935	9.197513	4.728835286140991	21.652822	0.0	342.0	1208.0	6.723109	4.238281	20.190512	0.0	2481	2470	2470	0.7573099	20	62	172	304	412	4658	0	193	2020-02-29_140556
54	5000	2430	85	0	14	0	324	1952	9.135102	4.7697703858457805	21.652822	0.0	324.0	1208.0	6.723109	4.238281	20.190512	0.0	2485	2471	2471	0.7654321	20	62	172	304	412	4676	0	195	2020-02-29_140556
54	5000	2428	83	0	16	0	316	1962	9.112546	4.777265895854789	21.652822	0.0	316.0	1208.0	6.723109	4.238281	20.190512	0.0	2489	2473	2473	0.7721519	20	62	172	304	412	4684	0	195	2020-02-29_140556
54	5000	2427	79	0	13	0	313	1972	9.141885	4.859876208200493	21.652822	0.0	313.0	1208.0	6.723109	4.238281	20.190512	0.0	2494	2481	2481	0.76038337	20	62	172	304	412	4687	0	196	2020-02-29_140557
55	5000	2425	80	0	10	0	299	1989	9.098773	4.896538714733878	21.652822	0.0	299.0	1208.0	6.723109	4.238281	20.190512	0.0	2495	2485	2485	0.7658863	20	62	172	304	412	4701	0	197	2020-02-29_140557
55	5000	2419	84	0	8	0	300	1992	9.137718	4.881469346514124	21.652822	0.0	300.0	1208.0	6.723109	4.238281	20.190512	0.0	2497	2489	2489	0.7633333	20	62	172	304	412	4700	0	197	2020-02-29_140557
55	5000	2415	86	0	5	0	294	2003	9.161226	4.8703931902753865	21.652822	0.0	294.0	1208.0	6.723109	4.238281	20.190512	0.0	2499	2494	2494	0.792517	20	62	172	304	412	4706	0	197	2020-02-29_140557
56	5000	2412	83	0	10	0	280	2018	9.222094	4.842346184867071	21.652822	0.0	280.0	1208.0	6.723109	4.238281	20.190512	0.0	2505	2495	2495	0.8107143	20	62	172	304	412	4720	0	197	2020-02-29_140558
56	5000	2411	81	0	11	0	272	2027	9.250691	4.859970595973353	21.652822	0.0	272.0	1208.0	6.723109	4.238281	20.190512	0.0	2508	2497	2497	0.7867647	20	62	172	304	412	4728	0	198	2020-02-29_140558
56	5000	2408	78	0	13	0	265	2038	9.19601	4.87590879136885	21.652822	0.0	265.0	1208.0	6.723109	4.238281	20.190512	0.0	2514	2501	2501	0.78867924	20	62	172	304	412	4735	0	198	2020-02-29_140558
57	5000	2408	72	0	15	0	261	2046	9.189079	4.89494956406511	21.652822	0.0	261.0	1208.0	6.723109	4.238281	20.190512	0.0	2520	2505	2505	0.79310346	20	62	172	304	412	4739	0	198	2020-02-29_140559
57	5000	2407	70	0	15	0	258	2052	9.223494	4.854254180162992	21.652822	0.0	258.0	1208.0	6.723109	4.238281	20.190512	0.0	2523	2508	2508	0.7906977	20	62	172	304	412	4742	0	198	2020-02-29_140559
57	5000	2405	66	0	15	0	252	2063	9.253928	4.800249037640054	21.652822	0.0	252.0	1208.0	6.723109	4.238281	20.190512	0.0	2529	2514	2514	0.78174603	20	62	172	304	412	4748	0	199	2020-02-29_140559
58	5000	2404	64	0	12	0	248	2072	9.270647	4.8206818623047205	21.652822	0.0	248.0	1208.0	6.723109	4.238281	20.190512	0.0	2532	2520	2520	0.7701613	20	62	172	304	412	4752	0	200	2020-02-29_140600
58	5000	2403	60	0	14	0	243	2080	9.272589	4.812315503832106	21.652822	0.0	243.0	1208.0	6.723109	4.238281	20.190512	0.0	2537	2523	2523	0.77366257	20	62	172	304	412	4757	0	200	2020-02-29_140600
58	5000	2401	57	0	13	0	241	2088	9.193639	4.820545951346483	21.652822	0.0	241.0	1208.0	6.723109	4.238281	20.190512	0.0	2542	2529	2529	0.7634855	20	62	172	304	412	4759	0	200	2020-02-29_140600
59	5000	2400	56	0	12	0	239	2093	9.202656	4.846289774859648	21.652822	0.0	239.0	1208.0	6.723109	4.238281	20.190512	0.0	2544	2532	2532	0.748954	20	62	172	304	412	4761	0	200	2020-02-29_140601
59	5000	2398	54	0	10	0	235	2102	9.095768	4.838067838082036	21.652822	0.0	235.0	1208.0	6.723109	4.238281	20.190512	0.0	2548	2538	2538	0.77446806	20	62	172	304	412	4765	0	201	2020-02-29_140601
59	5000	2396	50	0	12	0	228	2112	9.158036	4.867422621728632	21.652822	0.0	228.0	1208.0	6.723109	4.238281	20.190512	0.0	2554	2542	2542	0.7850877	20	62	172	304	412	4772	0	202	2020-02-29_140601
60	5000	2394	47	0	15	0	216	2126	9.157955	4.915764785205036	21.652822	0.0	216.0	1208.0	6.723109	4.238281	20.190512	0.0	2559	2544	2544	0.7638889	20	62	172	304	412	4784	0	202	2020-02-29_140601
60	5000	2394	45	0	11	0	215	2133	8.983709	4.912141603398251	21.652822	0.0	215.0	1208.0	6.723109	4.238281	20.190512	0.0	2561	2550	2550	0.7348837	20	62	172	304	412	4785	0	202	2020-02-29_140602
60	5000	2392	44	0	10	0	210	2142	8.971124	5.032082056465102	21.652822	0.0	210.0	1208.0	6.723109	4.238281	20.190512	0.0	2564	2554	2554	0.73333335	20	62	172	304	412	4790	0	202	2020-02-29_140602
61	5000	2391	44	0	6	0	209	2148	9.011107	5.031521997148387	21.652822	0.0	209.0	1208.0	6.723109	4.238281	20.190512	0.0	2565	2559	2559	0.7320574	20	62	172	304	412	4791	0	202	2020-02-29_140602
61	5000	2389	45	0	5	0	205	2154	9.1525345	4.999884413336824	21.652822	0.0	205.0	1208.0	6.723109	4.238281	20.190512	0.0	2566	2561	2561	0.7121951	20	62	172	304	412	4795	0	202	2020-02-29_140603
61	5000	2389	41	0	6	0	202	2160	9.236335	4.972794332332646	21.652822	0.0	202.0	1208.0	6.723109	4.238281	20.190512	0.0	2570	2564	2564	0.7128713	20	62	172	304	412	4798	0	202	2020-02-29_140603
62	5000	2388	40	0	7	0	197	2166	9.203011	4.94814283422928	21.652822	0.0	197.0	1208.0	6.723109	4.238281	20.190512	0.0	2572	2565	2565	0.7106599	20	62	172	304	412	4803	0	202	2020-02-29_140603
62	5000	2386	41	0	7	0	190	2174	9.257929	4.835713666379349	20.641964	0.0	190.0	1208.0	6.723109	4.238281	20.190512	0.0	2573	2566	2566	0.72105265	20	62	172	304	412	4810	0	202	2020-02-29_140603
62	5000	2385	41	0	4	0	185	2182	9.177377	4.835618410691477	20.641964	0.0	185.0	1208.0	6.723109	4.238281	20.190512	0.0	2574	2570	2570	0.7135135	20	62	172	304	412	4815	0	203	2020-02-29_140604
63	5000	2385	40	0	3	0	177	2192	9.046004	4.8156242633004585	20.641964	0.0	177.0	1208.0	6.723109	4.238281	20.190512	0.0	2575	2572	2572	0.70621467	20	62	172	304	412	4823	0	203	2020-02-29_140604
63	5000	2384	38	0	5	0	171	2198	9.051356	4.7953490772014495	20.641964	0.0	171.0	1208.0	6.723109	4.238281	20.190512	0.0	2578	2573	2573	0.67836255	20	62	172	304	412	4829	0	204	2020-02-29_140604
63	5000	2382	37	0	7	0	169	2200	9.149858	4.750510539676051	20.641964	0.0	169.0	1208.0	6.723109	4.238281	20.190512	0.0	2581	2574	2574	0.6804734	20	62	172	304	412	4831	0	205	2020-02-29_140604
64	5000	2382	37	0	6	0	167	2203	9.118122	4.776760411927626	20.641964	0.0	167.0	1208.0	6.723109	4.238281	20.190512	0.0	2581	2575	2575	0.6706587	20	62	172	304	412	4833	0	205	2020-02-29_140605
64	5000	2380	37	0	5	0	165	2208	9.0334	4.809487527047674	20.641964	0.0	165.0	1208.0	6.723109	4.238281	20.190512	0.0	2583	2578	2578	0.6909091	20	62	172	304	412	4835	0	205	2020-02-29_140605
64	5000	2380	36	0	3	0	158	2217	9.086792	4.849485680749852	20.641964	0.0	158.0	1208.0	6.723109	4.238281	20.190512	0.0	2584	2581	2581	0.70886075	20	62	172	304	412	4842	0	206	2020-02-29_140605
65	5000	2380	35	0	4	0	150	2224	9.276819	4.796149481663793	20.641964	0.0	150.0	1208.0	6.723109	4.238281	20.190512	0.0	2585	2581	2581	0.72	20	62	172	304	412	4850	0	207	2020-02-29_140606
65	5000	2379	36	0	2	0	152	2224	9.313642	4.789595557163078	20.641964	0.0	152.0	1208.0	6.723109	4.238281	20.190512	0.0	2585	2583	2583	0.7105263	20	62	172	304	412	4848	0	207	2020-02-29_140606
65	5000	2378	35	0	3	0	150	2227	9.361052	4.819020795325669	20.641964	0.0	150.0	1208.0	6.723109	4.238281	20.190512	0.0	2587	2584	2584	0.75333333	20	62	172	304	412	4850	0	207	2020-02-29_140606
66	5000	2377	34	0	4	0	143	2235	9.3779	4.8723828063932055	20.641964	0.0	143.0	1208.0	6.723109	4.238281	20.190512	0.0	2589	2585	2585	0.7622378	20	62	172	304	412	4857	0	207	2020-02-29_140606
66	5000	2377	31	0	7	0	141	2237	9.348525	4.859989434062006	20.641964	0.0	141.0	1208.0	6.723109	4.238281	20.190512	0.0	2592	2585	2585	0.7446808	20	62	172	304	412	4859	0	207	2020-02-29_140607
66	5000	2377	30	0	6	0	135	2245	9.332364	4.831430828071074	20.641964	0.0	135.0	1208.0	6.723109	4.238281	20.190512	0.0	2593	2587	2587	0.75555557	20	62	172	304	412	4865	0	207	2020-02-29_140607
67	5000	2377	28	0	6	0	135	2247	9.403456	4.793243922609796	20.641964	0.0	135.0	1208.0	6.723109	4.238281	20.190512	0.0	2595	2589	2589	0.74814814	20	62	172	304	412	4865	0	207	2020-02-29_140607
67	5000	2375	29	0	4	0	129	2256	9.57563	4.822816368471749	20.641964	0.0	129.0	1208.0	6.723109	4.238281	20.190512	0.0	2596	2592	2592	0.751938	20	62	172	304	412	4871	0	207	2020-02-29_140607
67	5000	2374	28	0	5	0	124	2262	9.545845	4.8799472061803515	20.641964	0.0	124.0	1208.0	6.723109	4.238281	20.190512	0.0	2598	2593	2593	0.7580645	20	62	172	304	412	4876	0	207	2020-02-29_140608
68	5000	2374	27	0	4	0	123	2264	9.62846	4.88373663129849	20.641964	0.0	123.0	1208.0	6.723109	4.238281	20.190512	0.0	2599	2595	2595	0.75609756	20	62	172	304	412	4877	0	208	2020-02-29_140608
68	5000	2373	27	0	4	0	123	2265	9.539016	4.817766156923543	20.641964	0.0	123.0	1208.0	6.723109	4.238281	20.190512	0.0	2600	2596	2596	0.7398374	20	62	172	304	412	4877	0	208	2020-02-29_140608
68	5000	2372	27	0	3	0	121	2269	9.737007	4.897860795771543	20.78329	0.0	121.0	1208.0	6.723109	4.238281	20.190512	0.0	2601	2598	2598	0.76859504	20	62	172	304	412	4879	0	208	2020-02-29_140608
69	5000	2372	26	0	3	0	119	2271	9.800278	4.893620850087802	20.78329	0.0	119.0	1208.0	6.723109	4.238281	20.190512	0.0	2602	2599	2599	0.7815126	20	62	172	304	412	4881	0	209	2020-02-29_140609
69	5000	2371	26	0	3	0	113	2278	9.794833	4.999181680471838	20.78329	0.0	113.0	1208.0	6.723109	4.238281	20.190512	0.0	2603	2600	2600	0.79646015	20	62	172	304	412	4887	0	209	2020-02-29_140609
69	5000	2371	23	0	5	0	111	2281	9.845346	4.933945547384039	20.78329	0.0	111.0	1208.0	6.723109	4.238281	20.190512	0.0	2606	2601	2601	0.7927928	20	62	172	304	412	4889	0	209	2020-02-29_140609
70	5000	2370	24	0	4	0	109	2284	9.99821	5.004584499493763	20.78329	0.0	109.0	1208.0	6.723109	4.238281	20.190512	0.0	2606	2602	2602	0.78899086	20	62	172	304	412	4891	0	209	2020-02-29_140609
70	5000	2368	25	0	4	0	110	2284	9.950243	5.006912983821816	20.78329	0.0	110.0	1208.0	6.723109	4.238281	20.190512	0.0	2607	2603	2603	0.8	20	62	172	304	412	4890	0	209	2020-02-29_140610
70	5000	2366	24	0	4	0	110	2286	10.024386	4.9165997042648835	20.78329	0.0	110.0	1208.0	6.723109	4.238281	20.190512	0.0	2610	2606	2606	0.7909091	20	62	172	304	412	4890	0	210	2020-02-29_140610
71	5000	2366	22	0	6	0	108	2288	9.987832	4.922637008534943	20.78329	0.0	108.0	1208.0	6.723109	4.238281	20.190512	0.0	2612	2606	2606	0.8055556	20	62	172	304	412	4892	0	210	2020-02-29_140610
71	5000	2366	20	0	7	0	102	2295	10.024393	4.839668375429339	20.78329	0.0	102.0	1208.0	6.723109	4.238281	20.190512	0.0	2614	2607	2607	0.8137255	20	62	172	304	412	4898	0	210	2020-02-29_140610
71	5000	2364	22	0	4	0	101	2299	10.102256	4.837645393966333	20.78329	0.0	101.0	1208.0	6.723109	4.238281	20.190512	0.0	2614	2610	2610	0.8217822	20	62	172	304	412	4899	0	210	2020-02-29_140610
72	5000	2363	22	0	3	0	102	2300	10.160923	4.905642915329215	20.78329	0.0	102.0	1208.0	6.723109	4.238281	20.190512	0.0	2615	2612	2612	0.8039216	20	62	172	304	412	4898	0	210	2020-02-29_140611
72	5000	2362	22	0	2	0	100	2304	10.222157	4.995820969329543	20.78329	0.0	100.0	1208.0	6.723109	4.238281	20.190512	0.0	2616	2614	2614	0.83	20	62	172	304	412	4900	0	210	2020-02-29_140611
72	5000	2362	22	0	2	0	97	2307	10.225882	5.037971319294909	20.78329	0.0	97.0	1208.0	6.723109	4.238281	20.190512	0.0	2616	2614	2614	0.82474226	20	62	172	304	412	4903	0	210	2020-02-29_140611
73	5000	2362	22	0	1	0	89	2315	10.164427	5.020056172394789	20.78329	0.0	89.0	1208.0	6.723109	4.238281	20.190512	0.0	2616	2615	2615	0.85393256	20	62	172	304	412	4911	0	211	2020-02-29_140611
73	5000	2362	22	0	0	0	82	2321	9.979328	5.057204691344927	20.78329	0.0	82.0	1208.0	6.723109	4.238281	20.190512	0.0	2616	2616	2616	0.8414634	20	62	172	304	412	4918	0	213	2020-02-29_140612
73	5000	2361	21	0	2	0	77	2326	10.169196	5.094191643227099	20.78329	0.0	77.0	1208.0	6.723109	4.238281	20.190512	0.0	2618	2616	2616	0.8701299	20	62	172	304	412	4923	0	213	2020-02-29_140612
74	5000	2361	19	0	4	0	73	2330	9.994924	5.090224842434095	20.78329	0.0	73.0	1208.0	6.723109	4.238281	20.190512	0.0	2620	2616	2616	0.9041096	20	62	172	304	412	4927	0	213	2020-02-29_140612
74	5000	2359	21	0	4	0	70	2333	10.006887	5.126538673724539	20.78329	0.0	70.0	1208.0	6.723109	4.238281	20.190512	0.0	2620	2616	2616	0.8857143	20	62	172	304	412	4930	0	213	2020-02-29_140612
74	5000	2359	21	0	2	0	69	2336	10.267337	5.024301599962209	20.78329	0.0	69.0	1208.0	6.723109	4.238281	20.190512	0.0	2620	2618	2618	0.8695652	20	62	172	304	412	4931	0	213	2020-02-29_140613
75	5000	2359	21	0	0	0	70	2337	10.342215	4.86854615084676	20.78329	0.0	70.0	1208.0	6.723109	4.238281	20.190512	0.0	2620	2620	2620	0.8857143	20	62	172	304	412	4930	0	213	2020-02-29_140613
75	5000	2359	20	0	1	0	69	2338	10.464642	4.7944453047280975	20.78329	0.0	69.0	1208.0	6.723109	4.238281	20.190512	0.0	2621	2620	2620	0.89855075	20	62	172	304	412	4931	0	213	2020-02-29_140613
75	5000	2357	21	0	2	0	66	2341	10.577254	4.8071600281893145	20.78329	0.0	66.0	1208.0	6.723109	4.238281	20.190512	0.0	2622	2620	2620	0.8939394	20	62	172	304	412	4934	0	213	2020-02-29_140613
76	5000	2357	21	0	2	0	64	2343	10.709902	4.688228906543639	20.78329	3.0170784	64.0	1208.0	6.723109	4.238281	20.190512	0.0	2622	2620	2620	0.921875	20	62	172	304	412	4936	0	213	2020-02-29_140613
76	5000	2357	21	0	1	0	61	2347	10.7715645	4.760369676932619	20.78329	3.0170784	61.0	1208.0	6.723109	4.238281	20.190512	0.0	2622	2621	2621	0.93442625	20	62	172	304	412	4939	0	213	2020-02-29_140614
76	5000	2356	20	0	2	0	59	2350	10.866468	4.710635249878456	20.78329	3.0170784	59.0	1208.0	6.723109	4.238281	20.190512	0.0	2624	2622	2622	0.9661017	20	62	172	304	412	4941	0	213	2020-02-29_140614
77	5000	2356	20	0	2	0	55	2354	10.897368	4.631924986460834	20.78329	3.0170784	55.0	1208.0	6.723109	4.238281	20.190512	0.0	2624	2622	2622	0.9818182	20	62	172	304	412	4945	0	213	2020-02-29_140614
77	5000	2356	20	0	2	0	51	2358	10.735176	4.407863240455359	20.78329	3.3979187	51.0	1208.0	6.723109	4.238281	20.190512	0.0	2624	2622	2622	0.9019608	20	62	172	304	412	4949	0	213	2020-02-29_140614
77	5000	2356	19	0	1	0	52	2358	10.937801	4.386121727934128	20.78329	3.3979187	52.0	1208.0	6.723109	4.238281	20.190512	0.0	2625	2624	2624	0.9423077	20	62	172	304	412	4948	0	214	2020-02-29_140615
78	5000	2355	20	0	1	0	47	2363	11.223727	4.3932656597739035	20.78329	3.8737183	47.0	1208.0	6.723109	4.238281	20.190512	0.0	2625	2624	2624	0.9361702	20	62	172	304	412	4953	0	214	2020-02-29_140615
78	5000	2354	18	0	4	0	46	2364	11.25294	4.437194168942296	20.78329	3.8737183	46.0	1208.0	6.723109	4.238281	20.190512	0.0	2628	2624	2624	0.9130435	20	62	172	304	412	4954	0	214	2020-02-29_140615
78	5000	2353	18	0	4	0	45	2366	11.1099	4.52783326867131	20.78329	3.8737183	45.0	1208.0	6.723109	4.238281	20.190512	0.0	2629	2625	2625	0.95555556	20	62	172	304	412	4955	0	214	2020-02-29_140615
79	5000	2351	18	0	6	0	45	2366	11.1099	4.52783326867131	20.78329	3.8737183	45.0	1208.0	6.723109	4.238281	20.190512	0.0	2631	2625	2625	0.95555556	20	62	172	304	412	4955	0	214	2020-02-29_140616
79	5000	2351	18	0	3	0	44	2369	10.955273	4.4128269322990485	20.78329	3.8737183	44.0	1208.0	6.723109	4.238281	20.190512	0.0	2631	2628	2628	0.95454544	20	62	172	304	412	4956	0	215	2020-02-29_140616
79	5000	2351	18	0	2	0	44	2370	11.074617	4.475163905376033	20.78329	3.8737183	44.0	1208.0	6.723109	4.238281	20.190512	0.0	2631	2629	2629	0.95454544	20	62	172	304	412	4956	0	215	2020-02-29_140616
80	5000	2351	18	0	0	0	46	2370	11.004052	4.411365542586261	20.78329	3.8737183	46.0	1208.0	6.723109	4.238281	20.190512	0.0	2631	2631	2631	0.95652175	20	62	172	304	412	4954	0	215	2020-02-29_140616
80	5000	2351	17	0	1	0	45	2371	10.881816	4.381720694209688	20.78329	3.8737183	45.0	1208.0	6.723109	4.238281	20.190512	0.0	2632	2631	2631	0.93333334	20	62	172	304	412	4955	0	215	2020-02-29_140616
80	5000	2351	16	0	2	0	44	2371	10.911883	4.427679881874088	20.78329	3.8737183	44.0	1208.0	6.723109	4.238281	20.190512	0.0	2633	2631	2631	0.95454544	20	62	172	304	412	4956	0	216	2020-02-29_140617
81	5000	2350	17	0	2	0	44	2371	10.911883	4.427679881874088	20.78329	3.8737183	44.0	1208.0	6.723109	4.238281	20.190512	0.0	2633	2631	2631	0.95454544	20	62	172	304	412	4956	0	216	2020-02-29_140617
81	5000	2349	18	0	1	0	45	2371	10.85554	4.393364211356478	20.78329	3.8737183	45.0	1208.0	6.723109	4.238281	20.190512	0.0	2633	2632	2632	0.93333334	20	62	172	304	412	4955	0	216	2020-02-29_140617
81	5000	2347	18	0	2	0	42	2375	10.48897	4.492996700215184	20.78329	3.8430252	42.0	1208.0	6.723109	4.238281	20.190512	0.0	2635	2633	2633	0.8095238	20	62	172	304	412	4958	0	216	2020-02-29_140617
82	5000	2346	16	0	5	0	40	2377	10.26483	4.486367025775513	20.78329	3.8430252	40.0	1208.0	6.723109	4.238281	20.190512	0.0	2638	2633	2633	0.775	20	62	172	304	412	4960	0	216	2020-02-29_140617
82	5000	2345	16	0	6	0	40	2377	10.26483	4.486367025775513	20.78329	3.8430252	40.0	1208.0	6.723109	4.238281	20.190512	0.0	2639	2633	2633	0.775	20	62	172	304	412	4960	0	216	2020-02-29_140618
82	5000	2345	15	0	5	0	39	2379	10.059533	4.177817238177174	20.78329	3.8430252	39.0	1208.0	6.723109	4.238281	20.190512	0.0	2640	2635	2635	0.7692308	20	62	172	304	412	4961	0	217	2020-02-29_140618
83	5000	2344	16	0	2	0	39	2382	9.970164	3.789729423426322	19.124859	3.8430252	39.0	1208.0	6.723109	4.238281	20.190512	0.0	2640	2638	2638	0.84615386	20	62	172	304	412	4961	0	217	2020-02-29_140618
83	5000	2344	15	0	2	0	39	2383	9.849871	3.822796908935945	19.124859	3.8430252	39.0	1208.0	6.723109	4.238281	20.190512	0.0	2641	2639	2639	0.8974359	20	62	172	304	412	4961	0	217	2020-02-29_140618
83	5000	2342	16	0	2	0	40	2383	9.774823	3.8032035675333806	19.124859	3.8430252	40.0	1208.0	6.723109	4.238281	20.190512	0.0	2642	2640	2640	0.875	20	62	172	304	412	4960	0	217	2020-02-29_140619
84	5000	2342	16	0	2	0	37	2384	9.876496	3.917512815803837	19.124859	3.8430252	37.0	1208.0	6.723109	4.238281	20.190512	0.0	2642	2640	2640	0.8918919	20	62	172	304	412	4963	0	219	2020-02-29_140619
84	5000	2342	15	0	2	0	36	2386	9.66888	4.225019303678396	19.124859	1.2203445	36.0	1208.0	6.723109	4.238281	20.190512	0.0	2643	2641	2641	0.9166667	20	62	172	304	412	4964	0	219	2020-02-29_140619
84	5000	2342	14	0	2	0	35	2388	9.890091	4.192540337966188	19.124859	1.2203445	35.0	1208.0	6.723109	4.238281	20.190512	0.0	2644	2642	2642	0.8857143	20	62	172	304	412	4965	0	219	2020-02-29_140619
85	5000	2341	15	0	2	0	33	2390	10.153751	4.168918662255238	19.124859	1.2203445	33.0	1208.0	6.723109	4.238281	20.190512	0.0	2644	2642	2642	0.93939394	20	62	172	304	412	4967	0	219	2020-02-29_140619
85	5000	2341	14	0	2	0	34	2390	9.950402	4.2730721660995075	19.124859	1.2203445	34.0	1208.0	6.723109	4.238281	20.190512	0.0	2645	2643	2643	0.9117647	20	62	172	304	412	4966	0	219	2020-02-29_140620
85	5000	2341	13	0	2	0	34	2391	10.001759	4.2184717157203995	19.124859	1.2203445	34.0	1208.0	6.723109	4.238281	20.190512	0.0	2646	2644	2644	0.85294116	20	62	172	304	412	4966	0	219	2020-02-29_140620
86	5000	2341	12	0	2	0	33	2393	9.794228	4.556015632368134	19.124859	0.0	33.0	1208.0	6.723109	4.238281	20.190512	0.0	2647	2645	2645	0.8484849	20	62	172	304	412	4967	0	219	2020-02-29_140620
86	5000	2341	12	0	2	0	32	2394	9.929118	4.56147378328118	19.124859	0.0	32.0	1208.0	6.723109	4.238281	20.190512	0.0	2647	2645	2645	0.875	20	62	172	304	412	4968	0	219	2020-02-29_140620
86	5000	2341	10	0	3	0	32	2395	9.595099	4.357586893866565	19.124859	0.0	32.0	1208.0	6.723109	4.238281	20.190512	0.0	2649	2646	2646	0.875	20	62	172	304	412	4968	0	219	2020-02-29_140620
87	5000	2341	8	0	4	0	33	2395	9.431847	4.390290488536091	19.124859	0.0	33.0	1208.0	6.723109	4.238281	20.190512	0.0	2651	2647	2647	0.8484849	20	62	172	304	412	4967	0	219	2020-02-29_140621
87	5000	2341	7	0	5	0	31	2397	9.436932	4.528765187839497	19.124859	0.0	31.0	1208.0	6.723109	4.238281	20.190512	0.0	2652	2647	2647	0.83870965	20	62	172	304	412	4969	0	219	2020-02-29_140621
87	5000	2341	7	0	3	0	33	2397	9.607317	4.437571780201798	19.124859	0.0	33.0	1208.0	6.723109	4.238281	20.190512	0.0	2652	2649	2649	0.7878788	20	62	172	304	412	4967	0	219	2020-02-29_140621
88	5000	2340	7	0	2	0	32	2400	9.294362	4.143080188591174	15.9089775	0.0	32.0	1208.0	6.723109	4.238281	20.190512	0.0	2653	2651	2651	0.84375	20	62	172	304	412	4968	0	219	2020-02-29_140621
88	5000	2340	7	0	1	0	31	2402	8.99775	4.183135305836816	15.9089775	0.0	31.0	1208.0	6.723109	4.238281	20.190512	0.0	2653	2652	2652	0.8064516	20	62	172	304	412	4969	0	219	2020-02-29_140622
88	5000	2340	7	0	1	0	31	2402	8.99775	4.183135305836816	15.9089775	0.0	31.0	1208.0	6.723109	4.238281	20.190512	0.0	2653	2652	2652	0.8064516	20	62	172	304	412	4969	0	219	2020-02-29_140622
89	5000	2340	7	0	0	0	32	2402	8.990153	4.115336572132189	15.9089775	0.0	32.0	1208.0	6.723109	4.238281	20.190512	0.0	2653	2653	2653	0.8125	20	62	172	304	412	4968	0	219	2020-02-29_140622
89	5000	2339	7	0	1	0	32	2402	8.990153	4.115336572132189	15.9089775	0.0	32.0	1208.0	6.723109	4.238281	20.190512	0.0	2654	2653	2653	0.8125	20	62	172	304	412	4968	0	219	2020-02-29_140622
89	5000	2339	7	0	1	0	32	2402	8.990153	4.115336572132189	15.9089775	0.0	32.0	1208.0	6.723109	4.238281	20.190512	0.0	2654	2653	2653	0.8125	20	62	172	304	412	4968	0	219	2020-02-29_140622
90	5000	2339	7	0	1	0	31	2403	8.891947	4.145071729676706	15.9089775	0.0	31.0	1208.0	6.723109	4.238281	20.190512	0.0	2654	2653	2653	0.7741935	20	62	172	304	412	4969	0	219	2020-02-29_140623
90	5000	2338	7	0	1	0	32	2403	8.932574	4.084139426456487	15.9089775	0.0	32.0	1208.0	6.723109	4.238281	20.190512	0.0	2655	2654	2654	0.75	20	62	172	304	412	4968	0	219	2020-02-29_140623
90	5000	2338	7	0	1	0	32	2403	8.932574	4.084139426456487	15.9089775	0.0	32.0	1208.0	6.723109	4.238281	20.190512	0.0	2655	2654	2654	0.75	20	62	172	304	412	4968	0	219	2020-02-29_140623
91	5000	2337	8	0	1	0	32	2403	8.932574	4.084139426456487	15.9089775	0.0	32.0	1208.0	6.723109	4.238281	20.190512	0.0	2655	2654	2654	0.75	20	62	172	304	412	4968	0	219	2020-02-29_140623
91	5000	2337	8	0	0	0	32	2404	8.718134	4.03169874902087	15.9089775	0.0	32.0	1208.0	6.723109	4.238281	20.190512	0.0	2655	2655	2655	0.75	20	62	172	304	412	4968	0	219	2020-02-29_140623
91	5000	2337	7	0	1	0	32	2404	8.718134	4.03169874902087	15.9089775	0.0	32.0	1208.0	6.723109	4.238281	20.190512	0.0	2656	2655	2655	0.75	20	62	172	304	412	4968	0	219	2020-02-29_140624
92	5000	2337	6	0	2	0	30	2406	8.598247	4.129404202175104	15.9089775	0.0	30.0	1208.0	6.723109	4.238281	20.190512	0.0	2657	2655	2655	0.7	20	62	172	304	412	4970	0	219	2020-02-29_140624
92	5000	2337	5	0	3	0	29	2407	8.445892	4.115793763149613	15.9089775	0.0	29.0	1208.0	6.723109	4.238281	20.190512	0.0	2658	2655	2655	0.7241379	20	62	172	304	412	4971	0	219	2020-02-29_140624
92	5000	2337	4	0	3	0	30	2407	8.201132	4.260616953773505	15.9089775	0.0	30.0	1208.0	6.723109	4.238281	20.190512	0.0	2659	2656	2656	0.7	20	62	172	304	412	4970	0	219	2020-02-29_140624
93	5000	2336	5	0	2	0	30	2408	7.8202953	4.130123309125768	15.9089775	0.0	30.0	1208.0	6.723109	4.238281	20.190512	0.0	2659	2657	2657	0.6	20	62	172	304	412	4970	0	219	2020-02-29_140624
93	5000	2336	5	0	1	0	29	2409	7.857701	4.168998040593877	15.9089775	0.0	29.0	1208.0	6.723109	4.238281	20.190512	0.0	2659	2658	2658	0.41379312	20	62	172	304	412	4971	0	220	2020-02-29_140625
93	5000	2335	5	0	1	0	30	2409	7.6445904	4.259541963480048	15.9089775	0.0	30.0	1208.0	6.723109	4.238281	20.190512	0.0	2660	2659	2659	0.4	20	62	172	304	412	4970	0	220	2020-02-29_140625
94	5000	2335	5	0	1	0	30	2409	7.6445904	4.259541963480048	15.9089775	0.0	30.0	1208.0	6.723109	4.238281	20.190512	0.0	2660	2659	2659	0.4	20	62	172	304	412	4970	0	220	2020-02-29_140625
94	5000	2335	5	0	1	0	29	2410	7.6236076	4.333359620430271	15.9089775	0.0	29.0	1208.0	6.723109	4.238281	20.190512	0.0	2660	2659	2659	0.3448276	20	62	172	304	412	4971	0	220	2020-02-29_140625
94	5000	2335	5	0	0	0	29	2411	7.717839	4.363576744134693	15.9089775	0.0	29.0	1208.0	6.723109	4.238281	20.190512	0.0	2660	2660	2660	0.41379312	20	62	172	304	412	4971	0	220	2020-02-29_140625
95	5000	2335	5	0	0	0	29	2411	7.717839	4.363576744134693	15.9089775	0.0	29.0	1208.0	6.723109	4.238281	20.190512	0.0	2660	2660	2660	0.41379312	20	62	172	304	412	4971	0	220	2020-02-29_140626
95	5000	2335	5	0	0	0	28	2412	7.7337646	4.4427910007359905	15.9089775	0.0	28.0	1208.0	6.723109	4.238281	20.190512	0.0	2660	2660	2660	0.42857143	20	62	172	304	412	4972	0	220	2020-02-29_140626
95	5000	2335	5	0	0	0	28	2412	7.7337646	4.4427910007359905	15.9089775	0.0	28.0	1208.0	6.723109	4.238281	20.190512	0.0	2660	2660	2660	0.42857143	20	62	172	304	412	4972	0	220	2020-02-29_140626
96	5000	2334	5	0	1	0	28	2412	7.7337646	4.4427910007359905	15.9089775	0.0	28.0	1208.0	6.723109	4.238281	20.190512	0.0	2661	2660	2660	0.42857143	20	62	172	304	412	4972	0	220	2020-02-29_140626
96	5000	2334	5	0	1	0	28	2412	7.7337646	4.4427910007359905	15.9089775	0.0	28.0	1208.0	6.723109	4.238281	20.190512	0.0	2661	2660	2660	0.42857143	20	62	172	304	412	4972	0	220	2020-02-29_140627
96	5000	2334	5	0	1	0	28	2412	7.7337646	4.4427910007359905	15.9089775	0.0	28.0	1208.0	6.723109	4.238281	20.190512	0.0	2661	2660	2660	0.42857143	20	62	172	304	412	4972	0	220	2020-02-29_140627
97	5000	2334	5	0	0	0	27	2414	7.6679053	4.631426702055079	17.159866	0.0	27.0	1208.0	6.723109	4.238281	20.190512	0.0	2661	2661	2661	0.4814815	20	62	172	304	412	4973	0	220	2020-02-29_140627
97	5000	2334	5	0	0	0	25	2416	7.8658237	4.747071819230629	17.159866	0.0	25.0	1208.0	6.723109	4.238281	20.190512	0.0	2661	2661	2661	0.44	20	62	172	304	412	4975	0	220	2020-02-29_140627
97	5000	2334	5	0	0	0	25	2416	7.8658237	4.747071819230629	17.159866	0.0	25.0	1208.0	6.723109	4.238281	20.190512	0.0	2661	2661	2661	0.44	20	62	172	304	412	4975	0	220	2020-02-29_140627
98	5000	2334	5	0	0	0	23	2418	7.5513825	4.637830721432077	17.159866	0.0	23.0	1208.0	6.723109	4.238281	20.190512	0.0	2661	2661	2661	0.39130434	20	62	172	304	412	4977	0	220	2020-02-29_140628
98	5000	2334	5	0	0	0	23	2418	7.5513825	4.637830721432077	17.159866	0.0	23.0	1208.0	6.723109	4.238281	20.190512	0.0	2661	2661	2661	0.39130434	20	62	172	304	412	4977	0	220	2020-02-29_140628
98	5000	2334	5	0	0	0	22	2419	7.3834105	4.674815397646756	17.159866	0.0	22.0	1208.0	6.723109	4.238281	20.190512	0.0	2661	2661	2661	0.4090909	20	62	172	304	412	4978	0	220	2020-02-29_140628
99	5000	2334	5	0	0	0	21	2420	7.1921387	4.701221980868731	17.159866	0.0	21.0	1208.0	6.723109	4.238281	20.190512	0.0	2661	2661	2661	0.33333334	20	62	172	304	412	4979	0	220	2020-02-29_140628
99	5000	2334	5	0	0	0	21	2420	7.1921387	4.701221980868731	17.159866	0.0	21.0	1208.0	6.723109	4.238281	20.190512	0.0	2661	2661	2661	0.33333334	20	62	172	304	412	4979	0	220	2020-02-29_140628
99	5000	2334	5	0	0	0	21	2420	7.1921387	4.701221980868731	17.159866	0.0	21.0	1208.0	6.723109	4.238281	20.190512	0.0	2661	2661	2661	0.33333334	20	62	172	304	412	4979	0	220	2020-02-29_140629
100	5000	2334	4	0	1	0	19	2422	7.605006	4.711816202837425	17.159866	0.0	19.0	1208.0	6.723109	4.238281	20.190512	0.0	2662	2661	2661	0.36842105	20	62	172	304	412	4981	0	220	2020-02-29_140629
100	5000	2334	3	0	2	0	19	2422	7.605006	4.711816202837425	17.159866	0.0	19.0	1208.0	6.723109	4.238281	20.190512	0.0	2663	2661	2661	0.36842105	20	62	172	304	412	4981	0	220	2020-02-29_140629
100	5000	2333	4	0	2	0	18	2423	7.668179	4.840132020458106	17.159866	0.0	18.0	1208.0	6.723109	4.238281	20.190512	0.0	2663	2661	2661	0.3888889	20	62	172	304	412	4982	0	220	2020-02-29_140629
101	5000	2333	4	0	1	0	19	2423	7.583477	4.718230162022239	17.159866	0.0	19.0	1208.0	6.723109	4.238281	20.190512	0.0	2663	2662	2662	0.36842105	20	62	172	304	412	4981	0	220	2020-02-29_140629
101	5000	2333	4	0	0	0	19	2424	7.2847757	4.550626380479056	17.159866	0.0	19.0	1208.0	6.723109	4.238281	20.190512	0.0	2663	2663	2663	0.36842105	20	62	172	304	412	4981	0	220	2020-02-29_140630
101	5000	2333	3	0	1	0	17	2426	7.015662	4.651664985447772	17.159866	0.0	17.0	1208.0	6.723109	4.238281	20.190512	0.0	2664	2663	2663	0.4117647	20	62	172	304	412	4983	0	220	2020-02-29_140630
102	5000	2333	3	0	1	0	17	2426	7.015662	4.651664985447772	17.159866	0.0	17.0	1208.0	6.723109	4.238281	20.190512	0.0	2664	2663	2663	0.4117647	20	62	172	304	412	4983	0	220	2020-02-29_140630
102	5000	2333	3	0	1	0	17	2426	7.015662	4.651664985447772	17.159866	0.0	17.0	1208.0	6.723109	4.238281	20.190512	0.0	2664	2663	2663	0.4117647	20	62	172	304	412	4983	0	220	2020-02-29_140630
102	5000	2333	3	0	0	0	14	2430	8.615274	5.467910789403838	19.112747	1.1030884	14.0	1208.0	6.723109	4.238281	20.190512	0.0	2664	2664	2664	0.5714286	20	62	172	304	412	4986	0	220	2020-02-29_140630
103	5000	2333	3	0	0	0	14	2430	8.615274	5.467910789403838	19.112747	1.1030884	14.0	1208.0	6.723109	4.238281	20.190512	0.0	2664	2664	2664	0.5714286	20	62	172	304	412	4986	0	220	2020-02-29_140631
103	5000	2333	3	0	0	0	13	2431	8.339524	5.58894508330195	19.112747	1.1030884	13.0	1208.0	6.723109	4.238281	20.190512	0.0	2664	2664	2664	0.61538464	20	62	172	304	412	4987	0	220	2020-02-29_140631
103	5000	2333	3	0	0	0	12	2432	7.9291797	5.629208495095026	19.112747	1.1030884	12.0	1208.0	6.723109	4.238281	20.190512	0.0	2664	2664	2664	0.5833333	20	62	172	304	412	4988	0	220	2020-02-29_140631
104	5000	2333	3	0	0	0	11	2433	8.267486	5.774602584045253	19.112747	1.1030884	11.0	1208.0	6.723109	4.238281	20.190512	0.0	2664	2664	2664	0.6363636	20	62	172	304	412	4989	0	220	2020-02-29_140631
104	5000	2333	1	0	2	0	10	2434	8.4586735	6.050156444702161	19.112747	1.1030884	10.0	1208.0	6.723109	4.238281	20.190512	0.0	2666	2664	2664	0.7	20	62	172	304	412	4990	0	220	2020-02-29_140631
104	5000	2333	0	0	3	0	10	2434	8.4586735	6.050156444702161	19.112747	1.1030884	10.0	1208.0	6.723109	4.238281	20.190512	0.0	2667	2664	2664	0.7	20	62	172	304	412	4990	0	220	2020-02-29_140632
105	5000	2333	0	0	3	0	9	2435	8.988772	6.165925917941045	19.112747	1.1030884	9.0	1208.0	6.723109	4.238281	20.190512	0.0	2667	2664	2664	0.7777778	20	62	172	304	412	4991	0	220	2020-02-29_140632
105	5000	2333	0	0	1	0	11	2435	9.4473715	5.795066037135026	19.112747	1.1030884	11.0	1208.0	6.723109	4.238281	20.190512	0.0	2667	2666	2666	0.8181818	20	62	172	304	412	4989	0	220	2020-02-29_140632
105	5000	2333	0	0	0	0	12	2435	8.992754	5.74542751119331	19.112747	1.1030884	12.0	1208.0	6.723109	4.238281	20.190512	0.0	2667	2667	2667	0.75	20	62	172	304	412	4988	0	220	2020-02-29_140632
106	5000	2333	0	0	0	0	12	2435	8.992754	5.74542751119331	19.112747	1.1030884	12.0	1208.0	6.723109	4.238281	20.190512	0.0	2667	2667	2667	0.75	20	62	172	304	412	4988	0	220	2020-02-29_140632
106	5000	2333	0	0	0	0	12	2435	8.992754	5.74542751119331	19.112747	1.1030884	12.0	1208.0	6.723109	4.238281	20.190512	0.0	2667	2667	2667	0.75	20	62	172	304	412	4988	0	220	2020-02-29_140633
106	5000	2333	0	0	0	0	10	2437	9.6065235	5.780542278788836	19.112747	1.1030884	10.0	1208.0	6.723109	4.238281	20.190512	0.0	2667	2667	2667	0.7	20	62	172	304	412	4990	0	220	2020-02-29_140633
107	5000	2333	0	0	0	0	10	2437	9.6065235	5.780542278788836	19.112747	1.1030884	10.0	1208.0	6.723109	4.238281	20.190512	0.0	2667	2667	2667	0.7	20	62	172	304	412	4990	0	220	2020-02-29_140633
107	5000	2333	0	0	0	0	10	2437	9.6065235	5.780542278788836	19.112747	1.1030884	10.0	1208.0	6.723109	4.238281	20.190512	0.0	2667	2667	2667	0.7	20	62	172	304	412	4990	0	220	2020-02-29_140633
107	5000	2333	0	0	0	0	9	2438	9.541466	6.127306445522677	19.112747	1.1030884	9.0	1208.0	6.723109	4.238281	20.190512	0.0	2667	2667	2667	0.7777778	20	62	172	304	412	4991	0	220	2020-02-29_140633
108	5000	2333	0	0	0	0	9	2438	9.541466	6.127306445522677	19.112747	1.1030884	9.0	1208.0	6.723109	4.238281	20.190512	0.0	2667	2667	2667	0.7777778	20	62	172	304	412	4991	0	220	2020-02-29_140634
108	5000	2333	0	0	0	0	8	2438	8.589166	5.794777050979325	19.112747	1.1030884	8.0	1208.0	6.723109	4.238281	20.190512	0.0	2667	2667	2667	0.5	20	62	172	304	412	4992	0	221	2020-02-29_140634
108	5000	2333	0	0	0	0	8	2438	8.589166	5.794777050979325	19.112747	1.1030884	8.0	1208.0	6.723109	4.238281	20.190512	0.0	2667	2667	2667	0.5	20	62	172	304	412	4992	0	221	2020-02-29_140634
109	5000	2333	0	0	0	0	8	2438	8.589166	5.794777050979325	19.112747	1.1030884	8.0	1208.0	6.723109	4.238281	20.190512	0.0	2667	2667	2667	0.5	20	62	172	304	412	4992	0	221	2020-02-29_140634
109	5000	2333	0	0	0	0	8	2438	8.589166	5.794777050979325	19.112747	1.1030884	8.0	1208.0	6.723109	4.238281	20.190512	0.0	2667	2667	2667	0.5	20	62	172	304	412	4992	0	221	2020-02-29_140634
109	5000	2333	0	0	0	0	8	2438	8.589166	5.794777050979325	19.112747	1.1030884	8.0	1208.0	6.723109	4.238281	20.190512	0.0	2667	2667	2667	0.5	20	62	172	304	412	4992	0	221	2020-02-29_140635
110	5000	2333	0	0	0	0	8	2438	8.589166	5.794777050979325	19.112747	1.1030884	8.0	1208.0	6.723109	4.238281	20.190512	0.0	2667	2667	2667	0.5	20	62	172	304	412	4992	0	221	2020-02-29_140635
110	5000	2333	0	0	0	0	8	2438	8.589166	5.794777050979325	19.112747	1.1030884	8.0	1208.0	6.723109	4.238281	20.190512	0.0	2667	2667	2667	0.5	20	62	172	304	412	4992	0	221	2020-02-29_140635
110	5000	2333	0	0	0	0	8	2438	8.589166	5.794777050979325	19.112747	1.1030884	8.0	1208.0	6.723109	4.238281	20.190512	0.0	2667	2667	2667	0.5	20	62	172	304	412	4992	0	221	2020-02-29_140635
111	5000	2333	0	0	0	0	8	2438	8.589166	5.794777050979325	19.112747	1.1030884	8.0	1208.0	6.723109	4.238281	20.190512	0.0	2667	2667	2667	0.5	20	62	172	304	412	4992	0	221	2020-02-29_140635
111	5000	2333	0	0	0	0	8	2438	8.589166	5.794777050979325	19.112747	1.1030884	8.0	1208.0	6.723109	4.238281	20.190512	0.0	2667	2667	2667	0.5	20	62	172	304	412	4992	0	221	2020-02-29_140636
111	5000	2333	0	0	0	0	8	2438	8.589166	5.794777050979325	19.112747	1.1030884	8.0	1208.0	6.723109	4.238281	20.190512	0.0	2667	2667	2667	0.5	20	62	172	304	412	4992	0	221	2020-02-29_140636
112	5000	2333	0	0	0	0	7	2439	8.621254	6.258306552848288	19.112747	1.1030884	7.0	1208.0	6.723109	4.238281	20.190512	0.0	2667	2667	2667	0.5714286	20	62	172	304	412	4993	0	221	2020-02-29_140636
112	5000	2333	0	0	0	0	6	2440	9.874282	5.8147247322773765	19.112747	3.9919586	6.0	1208.0	6.723109	4.238281	20.190512	0.0	2667	2667	2667	0.6666667	20	62	172	304	412	4994	0	221	2020-02-29_140636
112	5000	2333	0	0	0	0	6	2440	9.874282	5.8147247322773765	19.112747	3.9919586	6.0	1208.0	6.723109	4.238281	20.190512	0.0	2667	2667	2667	0.6666667	20	62	172	304	412	4994	0	221	2020-02-29_140636
113	5000	2333	0	0	0	0	6	2440	9.874282	5.8147247322773765	19.112747	3.9919586	6.0	1208.0	6.723109	4.238281	20.190512	0.0	2667	2667	2667	0.6666667	20	62	172	304	412	4994	0	221	2020-02-29_140637
113	5000	2333	0	0	0	0	6	2440	9.874282	5.8147247322773765	19.112747	3.9919586	6.0	1208.0	6.723109	4.238281	20.190512	0.0	2667	2667	2667	0.6666667	20	62	172	304	412	4994	0	221	2020-02-29_140637
113	5000	2333	0	0	0	0	6	2440	9.874282	5.8147247322773765	19.112747	3.9919586	6.0	1208.0	6.723109	4.238281	20.190512	0.0	2667	2667	2667	0.6666667	20	62	172	304	412	4994	0	221	2020-02-29_140637
114	5000	2333	0	0	0	0	6	2440	9.874282	5.8147247322773765	19.112747	3.9919586	6.0	1208.0	6.723109	4.238281	20.190512	0.0	2667	2667	2667	0.6666667	20	62	172	304	412	4994	0	221	2020-02-29_140637
114	5000	2333	0	0	0	0	5	2441	10.637367	6.156015459424214	19.112747	3.9919586	5.0	1208.0	6.723109	4.238281	20.190512	0.0	2667	2667	2667	0.8	20	62	172	304	412	4995	0	221	2020-02-29_140637
114	5000	2333	0	0	0	0	5	2441	10.637367	6.156015459424214	19.112747	3.9919586	5.0	1208.0	6.723109	4.238281	20.190512	0.0	2667	2667	2667	0.8	20	62	172	304	412	4995	0	221	2020-02-29_140638
115	5000	2333	0	0	0	0	5	2441	10.637367	6.156015459424214	19.112747	3.9919586	5.0	1208.0	6.723109	4.238281	20.190512	0.0	2667	2667	2667	0.8	20	62	172	304	412	4995	0	221	2020-02-29_140638
115	5000	2333	0	0	0	0	5	2441	10.637367	6.156015459424214	19.112747	3.9919586	5.0	1208.0	6.723109	4.238281	20.190512	0.0	2667	2667	2667	0.8	20	62	172	304	412	4995	0	221	2020-02-29_140638
115	5000	2333	0	0	0	0	4	2442	11.531712	6.722823926130153	19.112747	3.9919586	4.0	1208.0	6.723109	4.238281	20.190512	0.0	2667	2667	2667	1.0	20	62	172	304	412	4996	0	221	2020-02-29_140638
116	5000	2333	0	0	0	0	4	2442	11.531712	6.722823926130153	19.112747	3.9919586	4.0	1208.0	6.723109	4.238281	20.190512	0.0	2667	2667	2667	1.0	20	62	172	304	412	4996	0	221	2020-02-29_140638
116	5000	2333	0	0	0	0	4	2442	11.531712	6.722823926130153	19.112747	3.9919586	4.0	1208.0	6.723109	4.238281	20.190512	0.0	2667	2667	2667	1.0	20	62	172	304	412	4996	0	221	2020-02-29_140639
116	5000	2333	0	0	0	0	4	2442	11.531712	6.722823926130153	19.112747	3.9919586	4.0	1208.0	6.723109	4.238281	20.190512	0.0	2667	2667	2667	1.0	20	62	172	304	412	4996	0	221	2020-02-29_140639
117	5000	2333	0	0	0	0	4	2442	11.531712	6.722823926130153	19.112747	3.9919586	4.0	1208.0	6.723109	4.238281	20.190512	0.0	2667	2667	2667	1.0	20	62	172	304	412	4996	0	221	2020-02-29_140639
117	5000	2333	0	0	0	0	3	2443	9.0047	5.429531353139208	14.772072	3.9919586	3.0	1208.0	6.723109	4.238281	20.190512	0.0	2667	2667	2667	0.6666667	20	62	172	304	412	4997	0	221	2020-02-29_140639
117	5000	2333	0	0	0	0	3	2443	9.0047	5.429531353139208	14.772072	3.9919586	3.0	1208.0	6.723109	4.238281	20.190512	0.0	2667	2667	2667	0.6666667	20	62	172	304	412	4997	0	221	2020-02-29_140639
118	5000	2333	0	0	0	0	3	2443	9.0047	5.429531353139208	14.772072	3.9919586	3.0	1208.0	6.723109	4.238281	20.190512	0.0	2667	2667	2667	0.6666667	20	62	172	304	412	4997	0	221	2020-02-29_140640
118	5000	2333	0	0	0	0	2	2444	9.382015	7.622691070674159	14.772072	3.9919586	2.0	1208.0	6.723109	4.238281	20.190512	0.0	2667	2667	2667	1.0	20	62	172	304	412	4998	0	221	2020-02-29_140640
118	5000	2333	0	0	0	0	2	2444	9.382015	7.622691070674159	14.772072	3.9919586	2.0	1208.0	6.723109	4.238281	20.190512	0.0	2667	2667	2667	1.0	20	62	172	304	412	4998	0	221	2020-02-29_140640
119	5000	2333	0	0	0	0	2	2444	9.382015	7.622691070674159	14.772072	3.9919586	2.0	1208.0	6.723109	4.238281	20.190512	0.0	2667	2667	2667	1.0	20	62	172	304	412	4998	0	221	2020-02-29_140640
119	5000	2333	0	0	0	0	2	2444	9.382015	7.622691070674159	14.772072	3.9919586	2.0	1208.0	6.723109	4.238281	20.190512	0.0	2667	2667	2667	1.0	20	62	172	304	412	4998	0	221	2020-02-29_140640
119	5000	2333	0	0	0	0	2	2444	9.382015	7.622691070674159	14.772072	3.9919586	2.0	1208.0	6.723109	4.238281	20.190512	0.0	2667	2667	2667	1.0	20	62	172	304	412	4998	0	221	2020-02-29_140640
120	5000	2333	0	0	0	0	1	2445	14.772072	NaN	14.772072	14.772072	1.0	1208.0	6.723109	4.238281	20.190512	0.0	2667	2667	2667	2.0	20	62	172	304	412	4999	0	221	2020-02-29_140641
120	5000	2333	0	0	0	0	1	2445	14.772072	NaN	14.772072	14.772072	1.0	1208.0	6.723109	4.238281	20.190512	0.0	2667	2667	2667	2.0	20	62	172	304	412	4999	0	221	2020-02-29_140641
120	5000	2333	0	0	0	0	1	2445	14.772072	NaN	14.772072	14.772072	1.0	1208.0	6.723109	4.238281	20.190512	0.0	2667	2667	2667	2.0	20	62	172	304	412	4999	0	221	2020-02-29_140641
121	5000	2333	0	0	0	0	1	2445	14.772072	NaN	14.772072	14.772072	1.0	1208.0	6.723109	4.238281	20.190512	0.0	2667	2667	2667	2.0	20	62	172	304	412	4999	0	221	2020-02-29_140641
121	5000	2333	0	0	0	0	0	2446	NaN	-0.0	9999.0	9999.0	0.0	1208.0	6.723109	4.238281	20.190512	0.0	2667	2667	2667	0.0	20	62	172	304	412	5000	0	221	2020-02-29_140641
121	5000	2333	0	0	0	0	0	2446	NaN	-0.0	9999.0	9999.0	0.0	1208.0	6.723109	4.238281	20.190512	0.0	2667	2667	2667	0.0	20	62	172	304	412	5000	0	221	2020-02-29_140642
122	5000	2333	0	0	0	0	0	2446	NaN	-0.0	9999.0	9999.0	0.0	1208.0	6.723109	4.238281	20.190512	0.0	2667	2667	2667	0.0	20	62	172	304	412	5000	0	221	2020-02-29_140642
122	5000	2333	0	0	0	0	0	2446	NaN	-0.0	9999.0	9999.0	0.0	1208.0	6.723109	4.238281	20.190512	0.0	2667	2667	2667	0.0	20	62	172	304	412	5000	0	221	2020-02-29_140642
122	5000	2333	0	0	0	0	0	2446	NaN	-0.0	9999.0	9999.0	0.0	1208.0	6.723109	4.238281	20.190512	0.0	2667	2667	2667	0.0	20	62	172	304	412	5000	0	221	2020-02-29_140642
123	5000	2333	0	0	0	0	0	2446	NaN	-0.0	9999.0	9999.0	0.0	1208.0	6.723109	4.238281	20.190512	0.0	2667	2667	2667	0.0	20	62	172	304	412	5000	0	221	2020-02-29_140642
123	5000	2333	0	0	0	0	0	2446	NaN	-0.0	9999.0	9999.0	0.0	1208.0	6.723109	4.238281	20.190512	0.0	2667	2667	2667	0.0	20	62	172	304	412	5000	0	221	2020-02-29_140643
123	5000	2333	0	0	0	0	0	2446	NaN	-0.0	9999.0	9999.0	0.0	1208.0	6.723109	4.238281	20.190512	0.0	2667	2667	2667	0.0	20	62	172	304	412	5000	0	221	2020-02-29_140643
124	5000	2333	0	0	0	0	0	2446	NaN	-0.0	9999.0	9999.0	0.0	1208.0	6.723109	4.238281	20.190512	0.0	2667	2667	2667	0.0	20	62	172	304	412	5000	0	221	2020-02-29_140643
124	5000	2333	0	0	0	0	0	2446	NaN	-0.0	9999.0	9999.0	0.0	1208.0	6.723109	4.238281	20.190512	0.0	2667	2667	2667	0.0	20	62	172	304	412	5000	0	221	2020-02-29_140643
124	5000	2333	0	0	0	0	0	2446	NaN	-0.0	9999.0	9999.0	0.0	1208.0	6.723109	4.238281	20.190512	0.0	2667	2667	2667	0.0	20	62	172	304	412	5000	0	221	2020-02-29_140643
125	5000	2333	0	0	0	0	0	2446	NaN	-0.0	9999.0	9999.0	0.0	1208.0	6.723109	4.238281	20.190512	0.0	2667	2667	2667	0.0	20	62	172	304	412	5000	0	221	2020-02-29_140644
125	5000	2333	0	0	0	0	0	2446	NaN	-0.0	9999.0	9999.0	0.0	1208.0	6.723109	4.238281	20.190512	0.0	2667	2667	2667	0.0	20	62	172	304	412	5000	0	221	2020-02-29_140644
125	5000	2333	0	0	0	0	0	2446	NaN	-0.0	9999.0	9999.0	0.0	1208.0	6.723109	4.238281	20.190512	0.0	2667	2667	2667	0.0	20	62	172	304	412	5000	0	221	2020-02-29_140644
126	5000	2333	0	0	0	0	0	2446	NaN	-0.0	9999.0	9999.0	0.0	1208.0	6.723109	4.238281	20.190512	0.0	2667	2667	2667	0.0	20	62	172	304	412	5000	0	221	2020-02-29_140644
126	5000	2333	0	0	0	0	0	2446	NaN	-0.0	9999.0	9999.0	0.0	1208.0	6.723109	4.238281	20.190512	0.0	2667	2667	2667	0.0	20	62	172	304	412	5000	0	221	2020-02-29_140644
126	5000	2333	0	0	0	0	0	2446	NaN	-0.0	9999.0	9999.0	0.0	1208.0	6.723109	4.238281	20.190512	0.0	2667	2667	2667	0.0	20	62	172	304	412	5000	0	221	2020-02-29_140645
127	5000	2333	0	0	0	0	0	2446	NaN	-0.0	9999.0	9999.0	0.0	1208.0	6.723109	4.238281	20.190512	0.0	2667	2667	2667	0.0	20	62	172	304	412	5000	0	221	2020-02-29_140645
127	5000	2333	0	0	0	0	0	2446	NaN	-0.0	9999.0	9999.0	0.0	1208.0	6.723109	4.238281	20.190512	0.0	2667	2667	2667	0.0	20	62	172	304	412	5000	0	221	2020-02-29_140645
127	5000	2333	0	0	0	0	0	2446	NaN	-0.0	9999.0	9999.0	0.0	1208.0	6.723109	4.238281	20.190512	0.0	2667	2667	2667	0.0	20	62	172	304	412	5000	0	221	2020-02-29_140645
128	5000	2333	0	0	0	0	0	2446	NaN	-0.0	9999.0	9999.0	0.0	1208.0	6.723109	4.238281	20.190512	0.0	2667	2667	2667	0.0	20	62	172	304	412	5000	0	221	2020-02-29_140645
128	5000	2333	0	0	0	0	0	2446	NaN	-0.0	9999.0	9999.0	0.0	1208.0	6.723109	4.238281	20.190512	0.0	2667	2667	2667	0.0	20	62	172	304	412	5000	0	221	2020-02-29_140646
128	5000	2333	0	0	0	0	0	2446	NaN	-0.0	9999.0	9999.0	0.0	1208.0	6.723109	4.238281	20.190512	0.0	2667	2667	2667	0.0	20	62	172	304	412	5000	0	221	2020-02-29_140646
129	5000	2333	0	0	0	0	0	2446	NaN	-0.0	9999.0	9999.0	0.0	1208.0	6.723109	4.238281	20.190512	0.0	2667	2667	2667	0.0	20	62	172	304	412	5000	0	221	2020-02-29_140646
129	5000	2333	0	0	0	0	0	2446	NaN	-0.0	9999.0	9999.0	0.0	1208.0	6.723109	4.238281	20.190512	0.0	2667	2667	2667	0.0	20	62	172	304	412	5000	0	221	2020-02-29_140646
129	5000	2333	0	0	0	0	0	2446	NaN	-0.0	9999.0	9999.0	0.0	1208.0	6.723109	4.238281	20.190512	0.0	2667	2667	2667	0.0	20	62	172	304	412	5000	0	221	2020-02-29_140646
130	5000	2333	0	0	0	0	0	2446	NaN	-0.0	9999.0	9999.0	0.0	1208.0	6.723109	4.238281	20.190512	0.0	2667	2667	2667	0.0	20	62	172	304	412	5000	0	221	2020-02-29_140646
130	5000	2333	0	0	0	0	0	2446	NaN	-0.0	9999.0	9999.0	0.0	1208.0	6.723109	4.238281	20.190512	0.0	2667	2667	2667	0.0	20	62	172	304	412	5000	0	221	2020-02-29_140647
130	5000	2333	0	0	0	0	0	2446	NaN	-0.0	9999.0	9999.0	0.0	1208.0	6.723109	4.238281	20.190512	0.0	2667	2667	2667	0.0	20	62	172	304	412	5000	0	221	2020-02-29_140647
131	5000	2333	0	0	0	0	0	2446	NaN	-0.0	9999.0	9999.0	0.0	1208.0	6.723109	4.238281	20.190512	0.0	2667	2667	2667	0.0	20	62	172	304	412	5000	0	221	2020-02-29_140647
131	5000	2333	0	0	0	0	0	2446	NaN	-0.0	9999.0	9999.0	0.0	1208.0	6.723109	4.238281	20.190512	0.0	2667	2667	2667	0.0	20	62	172	304	412	5000	0	221	2020-02-29_140647
131	5000	2333	0	0	0	0	0	2446	NaN	-0.0	9999.0	9999.0	0.0	1208.0	6.723109	4.238281	20.190512	0.0	2667	2667	2667	0.0	20	62	172	304	412	5000	0	221	2020-02-29_140647
132	5000	2333	0	0	0	0	0	2446	NaN	-0.0	9999.0	9999.0	0.0	1208.0	6.723109	4.238281	20.190512	0.0	2667	2667	2667	0.0	20	62	172	304	412	5000	0	221	2020-02-29_140648
132	5000	2333	0	0	0	0	0	2446	NaN	-0.0	9999.0	9999.0	0.0	1208.0	6.723109	4.238281	20.190512	0.0	2667	2667	2667	0.0	20	62	172	304	412	5000	0	221	2020-02-29_140648
132	5000	2333	0	0	0	0	0	2446	NaN	-0.0	9999.0	9999.0	0.0	1208.0	6.723109	4.238281	20.190512	0.0	2667	2667	2667	0.0	20	62	172	304	412	5000	0	221	2020-02-29_140648
133	5000	2333	0	0	0	0	0	2446	NaN	-0.0	9999.0	9999.0	0.0	1208.0	6.723109	4.238281	20.190512	0.0	2667	2667	2667	0.0	20	62	172	304	412	5000	0	221	2020-02-29_140648
133	5000	2333	0	0	0	0	0	2446	NaN	-0.0	9999.0	9999.0	0.0	1208.0	6.723109	4.238281	20.190512	0.0	2667	2667	2667	0.0	20	62	172	304	412	5000	0	221	2020-02-29_140648
133	5000	2333	0	0	0	0	0	2446	NaN	-0.0	9999.0	9999.0	0.0	1208.0	6.723109	4.238281	20.190512	0.0	2667	2667	2667	0.0	20	62	172	304	412	5000	0	221	2020-02-29_140649
134	5000	2333	0	0	0	0	0	2446	NaN	-0.0	9999.0	9999.0	0.0	1208.0	6.723109	4.238281	20.190512	0.0	2667	2667	2667	0.0	20	62	172	304	412	5000	0	221	2020-02-29_140649
134	5000	2333	0	0	0	0	0	2446	NaN	-0.0	9999.0	9999.0	0.0	1208.0	6.723109	4.238281	20.190512	0.0	2667	2667	2667	0.0	20	62	172	304	412	5000	0	221	2020-02-29_140649
134	5000	2333	0	0	0	0	0	2446	NaN	-0.0	9999.0	9999.0	0.0	1208.0	6.723109	4.238281	20.190512	0.0	2667	2667	2667	0.0	20	62	172	304	412	5000	0	221	2020-02-29_140649
135	5000	2333	0	0	0	0	0	2446	NaN	-0.0	9999.0	9999.0	0.0	1208.0	6.723109	4.238281	20.190512	0.0	2667	2667	2667	0.0	20	62	172	304	412	5000	0	221	2020-02-29_140649
135	5000	2333	0	0	0	0	0	2446	NaN	-0.0	9999.0	9999.0	0.0	1208.0	6.723109	4.238281	20.190512	0.0	2667	2667	2667	0.0	20	62	172	304	412	5000	0	221	2020-02-29_140650
135	5000	2333	0	0	0	0	0	2446	NaN	-0.0	9999.0	9999.0	0.0	1208.0	6.723109	4.238281	20.190512	0.0	2667	2667	2667	0.0	20	62	172	304	412	5000	0	221	2020-02-29_140650
136	5000	2333	0	0	0	0	0	2446	NaN	-0.0	9999.0	9999.0	0.0	1208.0	6.723109	4.238281	20.190512	0.0	2667	2667	2667	0.0	20	62	172	304	412	5000	0	221	2020-02-29_140650
136	5000	2333	0	0	0	0	0	2446	NaN	-0.0	9999.0	9999.0	0.0	1208.0	6.723109	4.238281	20.190512	0.0	2667	2667	2667	0.0	20	62	172	304	412	5000	0	221	2020-02-29_140650
136	5000	2333	0	0	0	0	0	2446	NaN	-0.0	9999.0	9999.0	0.0	1208.0	6.723109	4.238281	20.190512	0.0	2667	2667	2667	0.0	20	62	172	304	412	5000	0	221	2020-02-29_140650
137	5000	2333	0	0	0	0	0	2446	NaN	-0.0	9999.0	9999.0	0.0	1208.0	6.723109	4.238281	20.190512	0.0	2667	2667	2667	0.0	20	62	172	304	412	5000	0	221	2020-02-29_140651
137	5000	2333	0	0	0	0	0	2446	NaN	-0.0	9999.0	9999.0	0.0	1208.0	6.723109	4.238281	20.190512	0.0	2667	2667	2667	0.0	20	62	172	304	412	5000	0	221	2020-02-29_140651
137	5000	2333	0	0	0	0	0	2446	NaN	-0.0	9999.0	9999.0	0.0	1208.0	6.723109	4.238281	20.190512	0.0	2667	2667	2667	0.0	20	62	172	304	412	5000	0	221	2020-02-29_140651
138	5000	2333	0	0	0	0	0	2446	NaN	-0.0	9999.0	9999.0	0.0	1208.0	6.723109	4.238281	20.190512	0.0	2667	2667	2667	0.0	20	62	172	304	412	5000	0	221	2020-02-29_140651
138	5000	2333	0	0	0	0	0	2446	NaN	-0.0	9999.0	9999.0	0.0	1208.0	6.723109	4.238281	20.190512	0.0	2667	2667	2667	0.0	20	62	172	304	412	5000	0	221	2020-02-29_140651
138	5000	2333	0	0	0	0	0	2446	NaN	-0.0	9999.0	9999.0	0.0	1208.0	6.723109	4.238281	20.190512	0.0	2667	2667	2667	0.0	20	62	172	304	412	5000	0	221	2020-02-29_140652
139	5000	2333	0	0	0	0	0	2446	NaN	-0.0	9999.0	9999.0	0.0	1208.0	6.723109	4.238281	20.190512	0.0	2667	2667	2667	0.0	20	62	172	304	412	5000	0	221	2020-02-29_140652
139	5000	2333	0	0	0	0	0	2446	NaN	-0.0	9999.0	9999.0	0.0	1208.0	6.723109	4.238281	20.190512	0.0	2667	2667	2667	0.0	20	62	172	304	412	5000	0	221	2020-02-29_140652
139	5000	2333	0	0	0	0	0	2446	NaN	-0.0	9999.0	9999.0	0.0	1208.0	6.723109	4.238281	20.190512	0.0	2667	2667	2667	0.0	20	62	172	304	412	5000	0	221	2020-02-29_140652
