# Supplementary material for: Discrete simulation analysis of COVID-19 and prediction of isolation bed numbers
Source: PeerJ. 2021 Jun 23;9:e11629. doi: 10.7717/peerj.11629 (PMC8234972; doi:10.7717/peerj.11629)
Supplement: Supplemental Information 3 [file peerj-09-11629-s003.zip › raw_data/Incubation period_output_2020-02-29_140657.csv]

worldTime(Day)	CITY_PERSON_SIZE	NORMAL	SHADOW	SUPER	CONFIRMED	DIAGNOSIS	FREEZE	CURED	shadow_average	shadow_std	shadow_max	shadow_min	real_countTmp	max_count	count_shadow_average	count_shadow_std	count_shadow_max	count_shadow_min	sum_confirmed_mark	sum_diagnosis_mark	sum_freeze_mark	r0	G1num	G2num	G3Num	G4Num	G5Num	BED_CanUse	BED_Need	DEATH	recordTime
0	5000	4970	30	0	0	0	0	0	NaN	-0.0	9999.0	9999.0	0.0	0.0	NaN	-0.0	9999.0	9999.0	0	0	0	0.0	0	0	0	0	0	5000	0	0	2020-02-29_140658
0	5000	4964	32	0	4	0	0	0	NaN	-0.0	9999.0	9999.0	0.0	0.0	NaN	-0.0	9999.0	9999.0	4	0	0	0.0	0	0	0	0	0	5000	0	0	2020-02-29_140658
0	5000	4961	35	0	4	0	0	0	NaN	-0.0	9999.0	9999.0	0.0	0.0	NaN	-0.0	9999.0	9999.0	4	0	0	0.0	0	0	0	0	0	5000	0	0	2020-02-29_140659
1	5000	4959	37	0	0	0	4	0	0.0	0.0	0.0	0.0	4.0	4.0	0.0	0.0	0.0	0.0	4	4	4	1.0	1	1	1	1	0	4996	0	0	2020-02-29_140659
1	5000	4950	45	0	1	0	3	0	0.0	0.0	0.0	0.0	3.0	4.0	0.0	0.0	0.0	0.0	5	4	4	1.3333334	1	1	1	1	0	4997	0	1	2020-02-29_140659
1	5000	4941	51	0	4	0	3	0	0.0	0.0	0.0	0.0	3.0	4.0	0.0	0.0	0.0	0.0	8	4	4	1.3333334	1	1	1	1	0	4997	0	1	2020-02-29_140659
2	5000	4935	54	0	7	0	3	0	0.0	0.0	0.0	0.0	3.0	4.0	0.0	0.0	0.0	0.0	11	4	4	1.3333334	1	1	1	1	0	4997	0	1	2020-02-29_140700
2	5000	4929	57	0	8	0	5	0	0.23350695	0.5221374080426554	1.1675347	0.0	5.0	5.0	0.23350695	0.5221374	1.1675347	0.0	14	6	6	1.2	2	1	1	2	0	4995	0	1	2020-02-29_140700
2	5000	4921	65	0	6	0	7	0	0.36087495	0.5226713808432599	1.1675347	0.0	7.0	7.0	0.36087495	0.5226714	1.1675347	0.0	14	8	8	1.2857143	2	1	2	2	1	4993	0	1	2020-02-29_140700
3	5000	4915	66	0	7	0	11	0	0.5833464	0.6411043095305942	1.7103567	0.0	11.0	11.0	0.5833464	0.6411043	1.7103567	0.0	19	12	12	0.90909094	2	2	3	4	1	4989	0	1	2020-02-29_140700
3	5000	4901	79	0	6	0	13	0	0.7408017	0.7462113772034878	2.238941	0.0	13.0	13.0	0.7408017	0.74621135	2.238941	0.0	20	14	14	0.84615386	3	2	3	5	1	4987	0	1	2020-02-29_140700
3	5000	4888	90	0	6	0	15	0	0.6420281	0.738396287463021	2.238941	0.0	15.0	15.0	0.6420281	0.7383963	2.238941	0.0	22	16	16	0.73333335	3	2	4	5	2	4985	0	1	2020-02-29_140700
4	5000	4875	99	0	7	0	18	0	0.84986347	0.9719265571485016	2.8724034	0.0	18.0	18.0	0.84986347	0.97192657	2.8724034	0.0	26	19	19	0.8333333	4	3	5	5	2	4982	0	1	2020-02-29_140701
4	5000	4866	105	0	8	0	20	0	0.78973	0.9412566893239822	2.8724034	0.0	20.0	20.0	0.78973	0.9412567	2.8724034	0.0	29	21	21	0.75	4	4	6	5	2	4980	0	1	2020-02-29_140701
4	5000	4842	124	0	9	0	24	0	0.7465665	0.9426424765722716	2.8724034	0.0	24.0	24.0	0.7465665	0.94264245	2.8724034	0.0	34	25	25	0.8333333	4	5	7	5	4	4976	0	1	2020-02-29_140701
5	5000	4812	151	0	11	0	25	0	0.8715881	1.114590326923046	3.8721087	0.0	25.0	25.0	0.8715881	1.1145903	3.8721087	0.0	37	26	26	0.8	5	5	7	5	4	4975	0	1	2020-02-29_140701
5	5000	4791	166	0	12	0	30	0	1.0585945	1.3390592274575768	4.183307	0.0	30.0	30.0	1.0585945	1.3390592	4.183307	0.0	43	31	31	0.8333333	6	7	7	7	4	4970	0	1	2020-02-29_140701
5	5000	4766	181	0	18	0	34	0	1.250596	1.4877525852432827	4.3791366	0.0	34.0	34.0	1.250596	1.4877526	4.3791366	0.0	53	35	35	0.88235295	7	8	7	8	4	4966	0	1	2020-02-29_140702
6	5000	4745	196	0	19	0	39	0	1.2122304	1.5477400393577574	4.703032	0.0	39.0	39.0	1.2122304	1.54774	4.703032	0.0	59	40	40	0.8717949	8	8	8	9	4	4961	0	1	2020-02-29_140702
6	5000	4724	214	0	14	0	47	0	1.0932963	1.4770173679071914	4.703032	0.0	47.0	47.0	1.0932963	1.4770174	4.703032	0.0	62	48	48	0.7659575	8	11	10	10	5	4953	0	1	2020-02-29_140702
6	5000	4702	232	0	10	0	55	0	1.2160273	1.6079433703011239	5.3950157	0.0	55.0	55.0	1.2160273	1.6079434	5.3950157	0.0	66	56	56	0.8545455	9	11	12	13	5	4945	0	1	2020-02-29_140702
7	5000	4679	248	0	13	0	59	0	1.3634793	1.7702516685061005	5.79933	0.0	59.0	59.0	1.3634793	1.7702516	5.79933	0.0	73	60	60	0.9322034	10	12	12	15	5	4941	0	1	2020-02-29_140702
7	5000	4647	274	0	15	0	63	0	1.4662864	1.9148123381772406	6.2448993	0.0	63.0	63.0	1.4662864	1.9148123	6.2448993	0.0	79	64	64	0.95238096	11	12	12	16	5	4937	0	1	2020-02-29_140703
7	5000	4616	295	0	22	0	66	0	1.505258	1.9822282969104208	6.4748287	0.0	66.0	66.0	1.505258	1.9822283	6.4748287	0.0	89	67	67	1.0	12	12	12	16	6	4934	0	1	2020-02-29_140703
8	5000	4589	307	0	31	0	72	0	1.6029272	2.01812057367042	6.4748287	0.0	72.0	72.0	1.6029272	2.0181205	6.4748287	0.0	104	73	73	1.0555556	12	15	12	17	6	4928	0	1	2020-02-29_140703
8	5000	4552	336	0	32	0	79	0	1.6645322	1.9981595750573047	6.4748287	0.0	79.0	79.0	1.6645322	1.9981595	6.4748287	0.0	112	80	80	1.1772152	12	17	12	20	7	4921	0	1	2020-02-29_140703
8	5000	4517	362	0	31	0	89	0	1.882877	2.2297906329142383	7.568201	0.0	89.0	89.0	1.882877	2.2297907	7.568201	0.0	121	90	90	1.3033708	13	19	13	22	8	4911	0	1	2020-02-29_140704
9	5000	4487	378	0	29	0	105	0	2.2709954	2.5077121987888376	7.88439	0.0	105.0	105.0	2.2709954	2.5077121	7.88439	0.0	135	106	106	1.4857143	16	21	17	26	9	4895	0	1	2020-02-29_140704
9	5000	4457	396	0	30	0	116	0	2.2616348	2.4935763802955138	7.88439	0.0	116.0	116.0	2.2616348	2.4935763	7.88439	0.0	147	117	117	1.4396552	16	21	20	30	11	4884	0	1	2020-02-29_140704
9	5000	4421	417	0	37	0	124	0	2.296061	2.5197828536860523	7.88439	0.0	124.0	124.0	2.296061	2.5197828	7.88439	0.0	162	125	125	1.4193548	16	23	21	31	13	4876	0	1	2020-02-29_140704
10	5000	4387	441	0	36	0	135	0	2.3697236	2.5252292755578694	7.88439	0.0	135.0	135.0	2.3697236	2.5252292	7.88439	0.0	172	136	136	1.4444444	16	24	22	34	17	4865	0	1	2020-02-29_140705
10	5000	4355	458	0	37	0	149	0	2.3668768	2.4963667217352516	7.88439	0.0	149.0	149.0	2.3668768	2.4963667	7.88439	0.0	187	150	150	1.3557047	16	27	26	37	20	4851	0	1	2020-02-29_140705
10	5000	4309	483	0	44	0	163	0	2.4879887	2.5460123110561184	9.646604	0.0	163.0	163.0	2.4879887	2.5460124	9.646604	0.0	208	164	164	1.3558282	17	28	29	41	23	4837	0	1	2020-02-29_140705
11	5000	4263	511	0	48	0	176	0	2.436684	2.514849999506836	9.646604	0.0	176.0	176.0	2.436684	2.51485	9.646604	0.0	226	178	178	1.3011364	17	29	30	47	24	4824	0	2	2020-02-29_140706
11	5000	4227	530	0	55	0	186	0	2.5453584	2.5466201748357316	9.646604	0.0	186.0	186.0	2.5453584	2.5466201	9.646604	0.0	243	188	188	1.3010752	17	31	31	49	26	4814	0	2	2020-02-29_140706
11	5000	4183	562	0	42	0	211	0	2.653258	2.5897477306212773	10.274429	0.0	211.0	211.0	2.653258	2.5897477	10.274429	0.0	255	213	213	1.3127962	17	31	37	55	31	4789	0	2	2020-02-29_140706
12	5000	4135	595	0	41	0	226	0	2.7110634	2.6502243810703145	10.906421	0.0	226.0	226.0	2.7110634	2.6502244	10.906421	0.0	270	229	229	1.3053098	18	32	39	60	32	4774	0	3	2020-02-29_140706
12	5000	4087	624	0	43	0	243	0	2.7941089	2.6515227495224987	10.906421	0.0	243.0	243.0	2.7941089	2.6515226	10.906421	0.0	289	246	246	1.2962962	18	32	40	64	37	4757	0	3	2020-02-29_140707
12	5000	4046	642	0	53	0	256	0	2.769443	2.628779097907099	10.906421	0.0	256.0	256.0	2.769443	2.6287792	10.906421	0.0	312	259	259	1.2890625	18	32	41	67	41	4744	0	3	2020-02-29_140707
13	5000	3993	680	0	55	0	268	1	2.7800121	2.6136292823122615	10.906421	0.0	268.0	268.0	2.7800121	2.6136293	10.906421	0.0	327	272	272	1.2761194	18	32	41	68	48	4732	0	3	2020-02-29_140708
13	5000	3948	704	0	52	0	292	1	2.8362088	2.669120930750188	12.189643	0.0	292.0	292.0	2.8362088	2.669121	12.189643	0.0	348	296	296	1.2465754	19	35	42	71	53	4708	0	3	2020-02-29_140708
13	5000	3894	733	0	59	0	309	1	2.9225736	2.732728647785352	12.189643	0.0	309.0	309.0	2.9225736	2.7327287	12.189643	0.0	373	314	314	1.2459548	19	36	43	75	57	4691	0	4	2020-02-29_140708
14	5000	3836	756	0	77	0	325	1	2.9299955	2.7608963363678973	12.189643	0.0	325.0	325.0	2.9299955	2.7608964	12.189643	0.0	408	331	331	1.2215384	19	37	44	77	64	4675	0	5	2020-02-29_140709
14	5000	3796	768	0	84	0	345	1	2.989428	2.8282866036625913	12.189643	0.0	345.0	345.0	2.989428	2.8282866	12.189643	0.0	436	352	352	1.1797101	19	39	46	81	69	4655	0	6	2020-02-29_140709
14	5000	3755	775	0	91	0	371	1	3.0346768	2.8514382531258082	12.189643	0.0	371.0	371.0	3.0346768	2.8514383	12.189643	0.0	470	379	379	1.1536388	19	39	48	90	76	4629	0	7	2020-02-29_140709
15	5000	3715	781	0	88	0	408	1	3.133443	2.915433096013198	12.5682745	0.0	408.0	408.0	3.133443	2.9154332	12.5682745	0.0	504	416	416	1.1519607	19	39	52	100	85	4592	0	7	2020-02-29_140710
15	5000	3665	813	0	82	0	429	3	3.223034	2.973752114294005	12.5682745	0.0	429.0	429.0	3.223034	2.973752	12.5682745	0.0	522	440	440	1.1631702	19	40	56	104	93	4571	0	8	2020-02-29_140710
15	5000	3608	835	0	84	0	460	5	3.3507009	3.058870149598059	12.857685	0.0	460.0	460.0	3.3507009	3.05887	12.857685	0.0	557	473	473	1.2195653	19	41	60	113	98	4540	0	8	2020-02-29_140711
16	5000	3569	842	0	84	0	491	5	3.5599377	3.1845032311433754	14.795201	0.0	491.0	491.0	3.5599377	3.1845033	14.795201	0.0	589	505	505	1.2505091	19	44	65	116	107	4509	0	9	2020-02-29_140711
16	5000	3525	862	0	89	0	508	6	3.5850046	3.169581142876272	14.795201	0.0	508.0	508.0	3.5850046	3.1695812	14.795201	0.0	613	524	524	1.2362205	19	44	66	118	114	4492	0	10	2020-02-29_140712
16	5000	3493	861	0	85	0	545	6	3.6443436	3.1821122355636864	14.795201	0.0	545.0	545.0	3.6443436	3.1821122	14.795201	0.0	646	561	561	1.2385321	19	44	72	124	119	4455	0	10	2020-02-29_140712
17	5000	3461	864	0	82	0	576	7	3.7268312	3.1971041033288192	14.795201	0.0	576.0	576.0	3.7268312	3.1971042	14.795201	0.0	675	593	593	1.2291666	19	44	80	128	127	4424	0	10	2020-02-29_140712
17	5000	3427	857	0	101	0	597	8	3.792092	3.2641049000208073	16.269892	0.0	597.0	597.0	3.792092	3.2641048	16.269892	0.0	716	615	615	1.2328308	19	46	84	132	130	4403	0	10	2020-02-29_140713
17	5000	3394	861	0	98	0	627	9	3.8836825	3.3002059525465426	16.269892	0.0	627.0	627.0	3.8836825	3.300206	16.269892	0.0	745	647	647	1.2360446	19	49	85	138	136	4373	0	11	2020-02-29_140713
18	5000	3357	869	0	92	0	659	11	3.9842005	3.36605582282412	16.269892	0.0	659.0	659.0	3.9842005	3.3660557	16.269892	0.0	774	682	682	1.2382398	19	51	90	144	146	4341	0	12	2020-02-29_140714
18	5000	3323	853	0	107	0	691	13	4.069775	3.3870869120734066	16.269892	0.0	691.0	691.0	4.069775	3.3870869	16.269892	0.0	824	717	717	1.23589	19	53	91	147	152	4309	0	13	2020-02-29_140714
18	5000	3288	848	0	115	0	714	20	4.1751037	3.4188959400890977	16.269892	0.0	714.0	714.0	4.1751037	3.418896	16.269892	0.0	864	749	749	1.2366947	19	54	92	150	163	4286	0	15	2020-02-29_140715
19	5000	3260	838	0	124	0	737	23	4.180408	3.424152330628649	16.269892	0.0	737.0	737.0	4.180408	3.4241524	16.269892	0.0	902	778	778	1.2252375	19	54	92	154	175	4263	0	18	2020-02-29_140715
19	5000	3236	809	0	127	0	782	28	4.2811265	3.4678549771725167	18.193186	0.0	782.0	782.0	4.2811265	3.467855	18.193186	0.0	955	828	828	1.2097187	20	54	97	164	185	4218	0	18	2020-02-29_140716
19	5000	3211	804	0	114	0	820	31	4.357809	3.5035387950092356	18.193186	0.0	820.0	820.0	4.357809	3.5035388	18.193186	0.0	985	871	871	1.2036586	20	54	99	168	195	4180	0	20	2020-02-29_140716
20	5000	3187	786	0	123	0	849	35	4.4292827	3.5156019421986913	18.193186	0.0	849.0	849.0	4.4292827	3.5156019	18.193186	0.0	1027	904	904	1.2014134	20	54	104	170	202	4151	0	20	2020-02-29_140717
20	5000	3160	780	0	103	0	897	39	4.5315475	3.557698142350264	18.193186	0.0	897.0	897.0	4.5315475	3.5576982	18.193186	0.0	1060	957	957	1.19398	20	56	104	182	209	4103	0	21	2020-02-29_140717
20	5000	3129	776	0	106	0	923	44	4.635713	3.6146861711250473	18.193186	0.0	923.0	923.0	4.635713	3.6146863	18.193186	0.0	1095	989	989	1.2166847	20	56	107	186	218	4077	0	22	2020-02-29_140718
21	5000	3111	772	0	88	0	959	48	4.7454433	3.645884893143602	18.193186	0.0	959.0	959.0	4.7454433	3.645885	18.193186	0.0	1117	1029	1029	1.2221063	20	56	109	193	225	4041	0	22	2020-02-29_140718
21	5000	3095	757	0	87	0	987	52	4.868731	3.7104810574552696	18.193186	0.0	987.0	987.0	4.868731	3.7104812	18.193186	0.0	1148	1061	1061	1.2228976	20	56	113	201	229	4013	0	22	2020-02-29_140719
21	5000	3074	746	0	83	0	1017	57	4.931415	3.741995087775835	18.193186	0.0	1017.0	1017.0	4.931415	3.741995	18.193186	0.0	1180	1097	1097	1.2055064	20	56	114	204	242	3983	0	23	2020-02-29_140719
22	5000	3051	729	0	101	0	1034	60	4.943276	3.729315103031026	18.193186	0.0	1034.0	1034.0	4.943276	3.729315	18.193186	0.0	1220	1119	1119	1.1924565	20	56	114	206	247	3966	0	25	2020-02-29_140720
22	5000	3025	722	0	102	0	1056	69	5.0404906	3.7904240315146907	18.193186	0.0	1056.0	1056.0	5.0404906	3.790424	18.193186	0.0	1253	1151	1151	1.1998106	20	56	114	212	252	3944	0	26	2020-02-29_140720
22	5000	3004	706	0	109	0	1070	80	5.1208196	3.788941686218264	18.193186	0.0	1070.0	1070.0	5.1208196	3.7889416	18.193186	0.0	1290	1181	1181	1.1962616	20	56	114	214	258	3930	0	31	2020-02-29_140721
23	5000	2980	696	0	101	0	1102	89	5.238928	3.828919371103946	18.193186	0.0	1102.0	1102.0	5.238928	3.8289194	18.193186	0.0	1324	1223	1223	1.1860254	20	56	114	220	269	3898	0	32	2020-02-29_140721
23	5000	2964	674	0	106	0	1122	99	5.3056264	3.825224232801703	18.193186	0.0	1122.0	1122.0	5.3056264	3.8252242	18.193186	0.0	1362	1256	1256	1.1702317	20	56	115	222	275	3878	0	35	2020-02-29_140722
23	5000	2944	661	0	104	0	1147	108	5.4056973	3.8874690112875117	18.193186	0.0	1147.0	1147.0	5.4056973	3.887469	18.193186	0.0	1395	1291	1291	1.1708806	20	56	115	227	283	3853	0	36	2020-02-29_140722
24	5000	2917	657	0	102	0	1167	119	5.490137	3.918087289068576	18.193186	0.0	1167.0	1167.0	5.490137	3.9180872	18.193186	0.0	1426	1324	1324	1.1730934	20	56	117	229	290	3833	0	38	2020-02-29_140723
24	5000	2903	641	0	93	0	1195	129	5.5715647	3.941112496021755	18.193186	0.0	1195.0	1195.0	5.5715647	3.9411125	18.193186	0.0	1456	1363	1363	1.1514645	20	56	118	234	298	3805	0	39	2020-02-29_140723
24	5000	2893	605	0	104	0	1222	134	5.650418	3.960695398519805	18.193186	0.0	1222.0	1222.0	5.650418	3.9606955	18.193186	0.0	1502	1398	1398	1.1358429	20	56	118	235	304	3778	0	42	2020-02-29_140724
25	5000	2879	587	0	106	0	1233	150	5.7351213	3.9776101521621006	18.193186	0.0	1233.0	1233.0	5.7351213	3.97761	18.193186	0.0	1534	1428	1428	1.133009	20	56	118	238	309	3767	0	45	2020-02-29_140724
25	5000	2867	559	0	117	0	1252	158	5.804518	4.0125181298722765	18.193186	0.0	1252.0	1252.0	5.804518	4.012518	18.193186	0.0	1574	1457	1457	1.1277956	20	56	118	244	314	3748	0	47	2020-02-29_140725
25	5000	2850	550	0	97	0	1277	177	5.9481773	4.061961211642437	19.774275	0.0	1277.0	1277.0	5.9481773	4.061961	19.774275	0.0	1600	1503	1503	1.1096319	20	56	121	250	324	3723	0	49	2020-02-29_140725
26	5000	2835	532	0	97	0	1297	190	6.0582886	4.113822821659656	23.548256	0.0	1297.0	1297.0	6.0582886	4.113823	23.548256	0.0	1633	1536	1536	1.1195066	20	56	122	258	327	3703	0	49	2020-02-29_140726
26	5000	2821	515	0	90	0	1327	196	6.1659083	4.146163518335519	23.548256	0.0	1327.0	1327.0	6.1659083	4.1461635	23.548256	0.0	1664	1574	1574	1.1055012	20	56	122	261	335	3673	0	51	2020-02-29_140726
26	5000	2809	495	0	95	0	1336	212	6.2857504	4.169830621440039	23.548256	0.0	1336.0	1336.0	6.2857504	4.169831	23.548256	0.0	1696	1601	1601	1.1107785	20	56	122	262	346	3664	0	53	2020-02-29_140727
27	5000	2784	493	0	85	0	1355	228	6.3714056	4.215936471391682	23.548256	0.0	1355.0	1355.0	6.3714056	4.2159367	23.548256	0.0	1723	1638	1638	1.092251	20	56	122	268	347	3645	0	55	2020-02-29_140727
27	5000	2761	479	0	95	0	1358	249	6.455181	4.245015531226189	23.548256	0.0	1358.0	1358.0	6.455181	4.2450156	23.548256	0.0	1760	1665	1665	1.0905744	20	56	122	271	351	3642	0	58	2020-02-29_140728
27	5000	2743	471	0	89	0	1378	260	6.508172	4.240437014748575	23.548256	0.0	1378.0	1378.0	6.508172	4.240437	23.548256	0.0	1786	1697	1697	1.0769231	20	56	122	275	358	3622	0	59	2020-02-29_140728
28	5000	2728	451	0	94	0	1389	277	6.566993	4.284934136364119	23.548256	0.0	1389.0	1389.0	6.566993	4.284934	23.548256	0.0	1821	1727	1727	1.0799136	20	56	123	277	363	3611	0	61	2020-02-29_140729
28	5000	2714	431	0	93	0	1406	294	6.660071	4.296758032854015	23.548256	0.0	1406.0	1406.0	6.660071	4.296758	23.548256	0.0	1855	1762	1762	1.086771	20	56	123	277	368	3594	0	62	2020-02-29_140729
28	5000	2703	418	0	92	0	1404	315	6.7506685	4.3054790011474084	23.548256	0.0	1404.0	1406.0	6.660071	4.296758	23.548256	0.0	1879	1787	1787	1.0797721	20	56	124	278	372	3596	0	68	2020-02-29_140730
29	5000	2683	415	0	79	0	1414	334	6.8063307	4.318969959448678	23.548256	0.0	1414.0	1414.0	6.8063307	4.3189697	23.548256	0.0	1902	1823	1823	1.0700141	20	56	125	282	375	3586	0	75	2020-02-29_140730
29	5000	2672	401	0	71	0	1431	350	6.873131	4.329682107933759	23.548256	0.0	1431.0	1431.0	6.873131	4.329682	23.548256	0.0	1927	1856	1856	1.0621942	20	56	125	285	382	3569	0	75	2020-02-29_140731
29	5000	2660	403	0	54	0	1433	371	6.937532	4.360424503344283	23.548256	0.0	1433.0	1433.0	6.937532	4.3604245	23.548256	0.0	1937	1883	1883	1.0614096	20	56	126	286	385	3567	0	79	2020-02-29_140731
30	5000	2652	386	0	58	0	1418	404	6.999005	4.390332412473639	23.548256	0.0	1418.0	1433.0	6.937532	4.3604245	23.548256	0.0	1962	1904	1904	1.0592383	20	56	127	290	391	3582	0	82	2020-02-29_140732
30	5000	2648	367	0	58	0	1414	429	7.0837393	4.398263389163285	23.548256	0.0	1414.0	1433.0	6.937532	4.3604245	23.548256	0.0	1985	1927	1927	1.0459689	20	56	127	290	392	3586	0	84	2020-02-29_140732
30	5000	2637	355	0	70	0	1407	446	7.108946	4.40708688133818	23.548256	0.0	1407.0	1433.0	6.937532	4.3604245	23.548256	0.0	2008	1938	1938	1.0390903	20	56	127	290	394	3593	0	85	2020-02-29_140733
31	5000	2620	348	0	70	0	1405	470	7.17923	4.409910588817781	23.548256	0.0	1405.0	1433.0	6.937532	4.3604245	23.548256	0.0	2032	1962	1962	1.027758	20	56	127	293	398	3595	0	87	2020-02-29_140733
31	5000	2605	339	0	69	0	1397	503	7.258164	4.4307937451748165	23.548256	0.0	1397.0	1433.0	6.937532	4.3604245	23.548256	0.0	2056	1987	1987	1.0050107	20	56	127	293	402	3603	0	87	2020-02-29_140734
31	5000	2596	323	0	72	0	1375	543	7.3636494	4.469157380428668	23.548256	0.0	1375.0	1433.0	6.937532	4.3604245	23.548256	0.0	2081	2009	2009	1.005091	20	56	127	296	404	3625	0	91	2020-02-29_140734
32	5000	2588	314	0	63	0	1374	568	7.378512	4.467830109784008	23.548256	0.0	1374.0	1433.0	6.937532	4.3604245	23.548256	0.0	2098	2035	2035	0.992722	20	56	127	297	408	3626	0	93	2020-02-29_140735
32	5000	2579	305	0	59	0	1362	599	7.4772873	4.43640467060515	23.548256	0.0	1362.0	1433.0	6.937532	4.3604245	23.548256	0.0	2116	2057	2057	1.0007342	20	56	127	298	412	3638	0	96	2020-02-29_140735
32	5000	2566	302	0	51	0	1353	630	7.507786	4.449332352176779	23.548256	0.0	1353.0	1433.0	6.937532	4.3604245	23.548256	0.0	2132	2081	2081	0.99039173	20	56	127	300	415	3647	0	98	2020-02-29_140736
33	5000	2557	293	0	52	0	1339	660	7.5424137	4.4498345247855715	23.548256	0.0	1339.0	1433.0	6.937532	4.3604245	23.548256	0.0	2150	2098	2098	0.9761016	20	56	127	302	419	3661	0	99	2020-02-29_140736
33	5000	2549	285	0	50	0	1321	695	7.621624	4.4527921853427666	23.548256	0.0	1321.0	1433.0	6.937532	4.3604245	23.548256	0.0	2166	2116	2116	0.98258895	20	56	127	302	421	3679	0	100	2020-02-29_140737
33	5000	2540	274	0	52	0	1301	731	7.687151	4.4702301775150035	23.548256	0.0	1301.0	1433.0	6.937532	4.3604245	23.548256	0.0	2186	2134	2134	0.98155266	20	56	128	303	423	3699	0	102	2020-02-29_140737
34	5000	2530	270	0	50	0	1276	769	7.772647	4.498724226775754	23.548256	0.0	1276.0	1433.0	6.937532	4.3604245	23.548256	0.0	2200	2150	2150	0.9811912	20	56	128	304	426	3724	0	105	2020-02-29_140738
34	5000	2522	266	0	45	0	1260	799	7.802774	4.503440601267603	23.548256	0.0	1260.0	1433.0	6.937532	4.3604245	23.548256	0.0	2212	2167	2167	0.9746032	20	56	128	304	428	3740	0	108	2020-02-29_140738
34	5000	2512	268	0	33	0	1249	826	7.8795886	4.513533903329939	23.548256	0.0	1249.0	1433.0	6.937532	4.3604245	23.548256	0.0	2220	2187	2187	0.97758204	20	56	128	304	430	3751	0	112	2020-02-29_140739
35	5000	2509	260	0	31	0	1222	864	7.93887	4.515304395652677	23.548256	0.0	1222.0	1433.0	6.937532	4.3604245	23.548256	0.0	2231	2200	2200	0.9607201	20	56	128	304	432	3778	0	114	2020-02-29_140739
35	5000	2504	252	0	32	0	1205	890	7.983631	4.545200734421586	23.548256	0.0	1205.0	1433.0	6.937532	4.3604245	23.548256	0.0	2244	2212	2212	0.93443984	20	56	128	304	433	3795	0	117	2020-02-29_140740
35	5000	2494	247	0	39	0	1178	923	8.053516	4.5449258618241	23.548256	0.0	1178.0	1433.0	6.937532	4.3604245	23.548256	0.0	2259	2220	2220	0.93718165	20	56	128	304	434	3822	0	119	2020-02-29_140740
36	5000	2489	234	0	46	0	1158	949	8.077507	4.565964311110199	23.548256	0.0	1158.0	1433.0	6.937532	4.3604245	23.548256	0.0	2277	2231	2231	0.9317789	20	56	128	304	434	3842	0	124	2020-02-29_140740
36	5000	2485	225	0	45	0	1124	994	8.1378565	4.598487746404573	23.548256	0.0	1124.0	1433.0	6.937532	4.3604245	23.548256	0.0	2290	2245	2245	0.9350534	20	56	128	306	434	3876	0	127	2020-02-29_140741
36	5000	2475	226	0	39	0	1104	1026	8.26026	4.6262048749931255	23.548256	0.0	1104.0	1433.0	6.937532	4.3604245	23.548256	0.0	2299	2260	2260	0.92391306	20	56	128	306	435	3896	0	130	2020-02-29_140741
37	5000	2467	225	0	30	0	1091	1055	8.326615	4.631705912647615	23.548256	0.0	1091.0	1433.0	6.937532	4.3604245	23.548256	0.0	2308	2278	2278	0.908341	20	56	128	306	436	3909	0	132	2020-02-29_140742
37	5000	2460	215	0	35	0	1075	1079	8.354359	4.629208480046389	23.548256	0.0	1075.0	1433.0	6.937532	4.3604245	23.548256	0.0	2325	2290	2290	0.90418607	20	56	128	307	437	3925	0	136	2020-02-29_140742
37	5000	2452	210	0	39	0	1059	1104	8.345221	4.636911261273163	23.548256	0.0	1059.0	1433.0	6.937532	4.3604245	23.548256	0.0	2338	2299	2299	0.8885741	20	56	128	307	437	3941	0	136	2020-02-29_140743
38	5000	2451	194	0	47	0	1027	1144	8.433907	4.603781199249852	23.548256	0.0	1027.0	1433.0	6.937532	4.3604245	23.548256	0.0	2355	2308	2308	0.8997079	20	56	128	307	438	3973	0	137	2020-02-29_140743
38	5000	2447	189	0	38	0	1012	1176	8.444284	4.590021813367817	23.548256	0.0	1012.0	1433.0	6.937532	4.3604245	23.548256	0.0	2364	2326	2326	0.9001976	20	56	128	308	439	3988	0	138	2020-02-29_140744
38	5000	2445	183	0	32	0	991	1206	8.4883995	4.609315412750439	23.548256	0.0	991.0	1433.0	6.937532	4.3604245	23.548256	0.0	2372	2340	2340	0.89909184	20	56	128	308	440	4009	0	143	2020-02-29_140744
39	5000	2443	171	0	31	0	975	1233	8.478599	4.617952699718872	23.548256	0.0	975.0	1433.0	6.937532	4.3604245	23.548256	0.0	2386	2355	2355	0.8861538	20	56	128	308	441	4025	0	147	2020-02-29_140745
39	5000	2439	156	0	41	0	952	1263	8.50818	4.621413825229088	23.548256	0.0	952.0	1433.0	6.937532	4.3604245	23.548256	0.0	2405	2364	2364	0.86764705	20	56	128	308	441	4048	0	149	2020-02-29_140745
39	5000	2434	152	0	42	0	937	1284	8.534691	4.652639743155475	23.548256	0.0	937.0	1433.0	6.937532	4.3604245	23.548256	0.0	2414	2372	2372	0.8697972	20	56	128	308	442	4063	0	151	2020-02-29_140746
40	5000	2430	144	0	40	0	928	1304	8.550641	4.6874202467173705	23.548256	0.0	928.0	1433.0	6.937532	4.3604245	23.548256	0.0	2426	2386	2386	0.8674569	20	56	128	308	443	4072	0	154	2020-02-29_140746
40	5000	2429	135	0	31	0	916	1334	8.610895	4.675326192155127	23.548256	0.0	916.0	1433.0	6.937532	4.3604245	23.548256	0.0	2436	2405	2405	0.86026204	20	56	128	309	445	4084	0	155	2020-02-29_140747
40	5000	2423	136	0	27	0	879	1378	8.634285	4.6812183251729	23.548256	0.0	879.0	1433.0	6.937532	4.3604245	23.548256	0.0	2441	2414	2414	0.8498294	20	56	128	309	445	4121	0	157	2020-02-29_140747
41	5000	2420	132	0	22	0	863	1405	8.677638	4.67827807872302	23.548256	0.0	863.0	1433.0	6.937532	4.3604245	23.548256	0.0	2448	2426	2426	0.85283893	20	56	128	309	445	4137	0	158	2020-02-29_140748
41	5000	2419	117	0	27	0	832	1445	8.594968	4.687679846810297	21.037243	0.0	832.0	1433.0	6.937532	4.3604245	23.548256	0.0	2464	2437	2437	0.8293269	20	56	128	309	445	4168	0	160	2020-02-29_140748
41	5000	2413	119	0	27	0	804	1477	8.6081085	4.679298856005404	21.037243	0.0	804.0	1433.0	6.937532	4.3604245	23.548256	0.0	2468	2441	2441	0.8208955	20	56	128	309	445	4196	0	160	2020-02-29_140748
42	5000	2410	118	0	23	0	775	1512	8.600056	4.684829968732857	21.037243	0.0	775.0	1433.0	6.937532	4.3604245	23.548256	0.0	2472	2449	2449	0.8051613	20	56	128	309	445	4225	0	162	2020-02-29_140749
42	5000	2406	113	0	17	0	761	1540	8.605372	4.664646233558654	21.037243	0.0	761.0	1433.0	6.937532	4.3604245	23.548256	0.0	2481	2464	2464	0.7950066	20	56	128	309	446	4239	0	163	2020-02-29_140749
42	5000	2402	110	0	20	0	743	1561	8.623689	4.6537200403798895	21.037243	0.0	743.0	1433.0	6.937532	4.3604245	23.548256	0.0	2488	2468	2468	0.80619115	20	56	128	309	447	4257	0	164	2020-02-29_140750
43	5000	2398	106	0	23	0	716	1593	8.609014	4.651117555597924	21.037243	0.0	716.0	1433.0	6.937532	4.3604245	23.548256	0.0	2496	2473	2473	0.81284916	20	56	128	309	447	4284	0	164	2020-02-29_140750
43	5000	2397	102	0	19	0	694	1623	8.583792	4.662086668946069	21.037243	0.0	694.0	1433.0	6.937532	4.3604245	23.548256	0.0	2501	2482	2482	0.8069164	20	56	128	309	447	4306	0	165	2020-02-29_140750
43	5000	2395	96	0	20	0	673	1650	8.541669	4.644669026223417	21.037243	0.0	673.0	1433.0	6.937532	4.3604245	23.548256	0.0	2509	2489	2489	0.8008915	20	56	128	309	447	4327	0	166	2020-02-29_140751
44	5000	2393	92	0	19	0	652	1677	8.537686	4.641611732874667	21.037243	0.0	652.0	1433.0	6.937532	4.3604245	23.548256	0.0	2515	2496	2496	0.80674845	20	56	128	309	447	4348	0	167	2020-02-29_140751
44	5000	2392	87	0	20	0	628	1706	8.509008	4.653628232040662	21.037243	0.0	628.0	1433.0	6.937532	4.3604245	23.548256	0.0	2521	2501	2501	0.79140127	20	56	128	309	447	4372	0	167	2020-02-29_140752
44	5000	2388	89	0	14	0	612	1729	8.52967	4.6847648270083955	21.037243	0.0	612.0	1433.0	6.937532	4.3604245	23.548256	0.0	2523	2509	2509	0.7745098	20	56	128	309	448	4388	0	168	2020-02-29_140752
45	5000	2384	86	0	15	0	590	1756	8.548888	4.649779874452055	21.037243	0.0	590.0	1433.0	6.937532	4.3604245	23.548256	0.0	2530	2515	2515	0.7864407	20	56	128	309	448	4410	0	169	2020-02-29_140752
45	5000	2380	83	0	16	0	578	1773	8.486075	4.657100932561945	21.037243	0.0	578.0	1433.0	6.937532	4.3604245	23.548256	0.0	2537	2521	2521	0.7716263	20	56	128	309	448	4422	0	170	2020-02-29_140753
45	5000	2378	81	0	17	0	553	1798	8.480581	4.625395062043941	21.037243	0.0	553.0	1433.0	6.937532	4.3604245	23.548256	0.0	2541	2524	2524	0.77396023	20	56	128	309	448	4447	0	173	2020-02-29_140753
46	5000	2378	73	0	19	0	530	1825	8.420587	4.590807329040618	21.037243	0.0	530.0	1433.0	6.937532	4.3604245	23.548256	0.0	2549	2530	2530	0.75849056	20	56	128	309	448	4470	0	175	2020-02-29_140754
46	5000	2376	69	0	18	0	513	1849	8.424053	4.597646500958759	21.037243	0.0	513.0	1433.0	6.937532	4.3604245	23.548256	0.0	2555	2537	2537	0.7582846	20	56	128	309	449	4487	0	175	2020-02-29_140754
46	5000	2373	66	0	20	0	500	1866	8.459922	4.603008878425424	21.037243	0.0	500.0	1433.0	6.937532	4.3604245	23.548256	0.0	2561	2541	2541	0.748	20	56	128	309	449	4500	0	175	2020-02-29_140754
47	5000	2371	63	0	17	0	489	1885	8.503186	4.602448616134693	21.037243	0.0	489.0	1433.0	6.937532	4.3604245	23.548256	0.0	2566	2549	2549	0.7443763	20	56	128	309	449	4511	0	175	2020-02-29_140755
47	5000	2366	63	0	15	0	480	1899	8.474094	4.609156923469412	20.965311	0.0	480.0	1433.0	6.937532	4.3604245	23.548256	0.0	2571	2556	2556	0.73125	20	56	128	309	449	4520	0	177	2020-02-29_140755
47	5000	2365	58	0	16	0	458	1924	8.536933	4.621327153274563	20.965311	0.0	458.0	1433.0	6.937532	4.3604245	23.548256	0.0	2577	2561	2561	0.7248908	20	56	128	309	449	4542	0	179	2020-02-29_140755
48	5000	2364	59	0	11	0	445	1942	8.571174	4.590447516804981	20.965311	0.0	445.0	1433.0	6.937532	4.3604245	23.548256	0.0	2577	2566	2566	0.7213483	20	56	128	309	449	4555	0	179	2020-02-29_140756
48	5000	2363	57	0	8	0	439	1953	8.603655	4.61954547809569	20.965311	0.0	439.0	1433.0	6.937532	4.3604245	23.548256	0.0	2580	2572	2572	0.7107062	20	56	128	309	449	4561	0	180	2020-02-29_140756
48	5000	2361	59	0	3	0	421	1976	8.599945	4.6364198892074135	20.965311	0.0	421.0	1433.0	6.937532	4.3604245	23.548256	0.0	2580	2577	2577	0.6983373	20	56	128	309	449	4579	0	180	2020-02-29_140756
49	5000	2359	61	0	3	0	408	1989	8.615897	4.626020782819837	20.965311	0.0	408.0	1433.0	6.937532	4.3604245	23.548256	0.0	2580	2577	2577	0.6985294	20	56	128	309	449	4592	0	180	2020-02-29_140757
49	5000	2357	59	0	4	0	400	2000	8.615767	4.616221576998792	20.965311	0.0	400.0	1433.0	6.937532	4.3604245	23.548256	0.0	2584	2580	2580	0.6825	20	56	128	309	449	4600	0	180	2020-02-29_140757
49	5000	2353	60	0	7	0	387	2011	8.661789	4.636108872525027	20.965311	0.0	387.0	1433.0	6.937532	4.3604245	23.548256	0.0	2587	2580	2580	0.68992245	20	56	128	309	449	4613	0	182	2020-02-29_140757
50	5000	2350	57	0	13	0	373	2025	8.643397	4.6712060149553745	20.965311	0.0	373.0	1433.0	6.937532	4.3604245	23.548256	0.0	2593	2580	2580	0.6970509	20	56	128	309	449	4627	0	182	2020-02-29_140758
50	5000	2349	56	0	11	0	360	2042	8.568295	4.591373996903689	20.965311	0.0	360.0	1433.0	6.937532	4.3604245	23.548256	0.0	2595	2584	2584	0.69722223	20	56	128	309	449	4640	0	182	2020-02-29_140758
50	5000	2347	52	0	12	0	351	2054	8.564342	4.556545604854745	20.965311	0.0	351.0	1433.0	6.937532	4.3604245	23.548256	0.0	2601	2589	2589	0.6923077	20	56	128	309	449	4649	0	184	2020-02-29_140758
51	5000	2347	51	0	7	0	341	2068	8.610966	4.59675987405495	20.965311	0.0	341.0	1433.0	6.937532	4.3604245	23.548256	0.0	2602	2595	2595	0.686217	20	56	128	309	449	4659	0	186	2020-02-29_140759
51	5000	2346	47	0	12	0	326	2083	8.558584	4.607604433512349	20.965311	0.0	326.0	1433.0	6.937532	4.3604245	23.548256	0.0	2607	2595	2595	0.69018406	20	56	128	309	449	4674	0	186	2020-02-29_140759
51	5000	2346	44	0	9	0	316	2099	8.63431	4.6279979989748945	20.965311	0.0	316.0	1433.0	6.937532	4.3604245	23.548256	0.0	2610	2601	2601	0.71202534	20	56	128	309	449	4684	0	186	2020-02-29_140759
52	5000	2343	47	0	8	0	304	2111	8.615628	4.599825001580605	20.965311	0.0	304.0	1433.0	6.937532	4.3604245	23.548256	0.0	2610	2602	2602	0.7072368	20	56	128	309	449	4696	0	187	2020-02-29_140800
52	5000	2342	47	0	4	0	302	2118	8.64746	4.578680740320005	20.965311	0.0	302.0	1433.0	6.937532	4.3604245	23.548256	0.0	2611	2607	2607	0.71192056	20	56	128	309	449	4698	0	187	2020-02-29_140800
52	5000	2341	46	0	3	0	294	2128	8.618065	4.599056785742207	20.965311	0.0	294.0	1433.0	6.937532	4.3604245	23.548256	0.0	2613	2610	2610	0.6938776	20	56	128	309	449	4706	0	188	2020-02-29_140800
53	5000	2341	43	0	6	0	277	2145	8.690435	4.553375107409273	20.965311	0.0	277.0	1433.0	6.937532	4.3604245	23.548256	0.0	2616	2610	2610	0.6931408	20	56	128	309	449	4723	0	188	2020-02-29_140801
53	5000	2341	40	0	8	0	262	2160	8.649979	4.566817448672222	20.965311	0.0	262.0	1433.0	6.937532	4.3604245	23.548256	0.0	2619	2611	2611	0.6870229	20	56	128	309	449	4738	0	189	2020-02-29_140801
53	5000	2340	38	0	9	0	257	2167	8.578043	4.5250641791919	20.965311	0.0	257.0	1433.0	6.937532	4.3604245	23.548256	0.0	2622	2613	2613	0.6770428	20	56	128	309	449	4743	0	189	2020-02-29_140801
54	5000	2338	37	0	9	0	246	2179	8.452007	4.540460525547779	20.965311	0.0	246.0	1433.0	6.937532	4.3604245	23.548256	0.0	2625	2616	2616	0.6707317	20	56	128	309	449	4754	0	191	2020-02-29_140801
54	5000	2335	37	0	9	0	240	2188	8.45259	4.5781118763810404	20.965311	0.0	240.0	1433.0	6.937532	4.3604245	23.548256	0.0	2628	2619	2619	0.675	20	56	128	309	449	4760	0	191	2020-02-29_140802
54	5000	2335	34	0	9	0	234	2197	8.455634	4.613115868119433	20.965311	0.0	234.0	1433.0	6.937532	4.3604245	23.548256	0.0	2631	2622	2622	0.6837607	20	56	128	309	449	4766	0	191	2020-02-29_140802
55	5000	2335	33	0	7	0	230	2204	8.558045	4.569464815217398	20.965311	0.0	230.0	1433.0	6.937532	4.3604245	23.548256	0.0	2632	2625	2625	0.6913043	20	56	128	309	449	4770	0	191	2020-02-29_140802
55	5000	2332	35	0	5	0	224	2213	8.54639	4.571308985917115	20.965311	0.0	224.0	1433.0	6.937532	4.3604245	23.548256	0.0	2633	2628	2628	0.6964286	20	56	128	309	449	4776	0	191	2020-02-29_140803
55	5000	2331	36	0	2	0	216	2224	8.453126	4.482624842218476	19.022554	0.0	216.0	1433.0	6.937532	4.3604245	23.548256	0.0	2633	2631	2631	0.6898148	20	56	128	309	449	4784	0	191	2020-02-29_140803
56	5000	2331	30	0	7	0	203	2238	8.4972515	4.542291487430888	19.022554	0.0	203.0	1433.0	6.937532	4.3604245	23.548256	0.0	2639	2632	2632	0.6896552	20	56	128	309	449	4797	0	191	2020-02-29_140803
56	5000	2331	28	0	8	0	188	2254	8.454495	4.563292343107879	19.022554	0.0	188.0	1433.0	6.937532	4.3604245	23.548256	0.0	2641	2633	2633	0.68085104	20	56	128	309	449	4812	0	191	2020-02-29_140803
56	5000	2330	28	0	9	0	178	2264	8.333863	4.5599278554730605	19.022554	0.0	178.0	1433.0	6.937532	4.3604245	23.548256	0.0	2642	2633	2633	0.6797753	20	56	128	309	449	4822	0	191	2020-02-29_140804
57	5000	2330	26	0	5	0	177	2271	8.327743	4.624101087488202	19.022554	0.0	177.0	1433.0	6.937532	4.3604245	23.548256	0.0	2644	2639	2639	0.66101694	20	56	128	309	449	4823	0	191	2020-02-29_140804
57	5000	2330	25	0	4	0	174	2276	8.405118	4.608869725351724	19.022554	0.0	174.0	1433.0	6.937532	4.3604245	23.548256	0.0	2645	2641	2641	0.64942527	20	56	128	309	449	4826	0	191	2020-02-29_140804
57	5000	2330	23	0	5	0	169	2282	8.47824	4.571294590996176	19.022554	0.0	169.0	1433.0	6.937532	4.3604245	23.548256	0.0	2647	2642	2642	0.6627219	20	56	128	309	449	4831	0	191	2020-02-29_140804
58	5000	2330	21	0	5	0	166	2286	8.46721	4.579859069921453	19.022554	0.0	166.0	1433.0	6.937532	4.3604245	23.548256	0.0	2649	2644	2644	0.67469877	20	56	128	309	449	4834	0	192	2020-02-29_140805
58	5000	2329	21	0	5	0	164	2288	8.46634	4.53006849999247	19.022554	0.0	164.0	1433.0	6.937532	4.3604245	23.548256	0.0	2650	2645	2645	0.6707317	20	56	128	309	449	4836	0	193	2020-02-29_140805
58	5000	2326	22	0	5	0	157	2297	8.691445	4.4478456490033915	19.022554	0.0	157.0	1433.0	6.937532	4.3604245	23.548256	0.0	2652	2647	2647	0.6878981	20	56	128	309	449	4843	0	193	2020-02-29_140805
59	5000	2325	22	0	4	0	155	2301	8.719229	4.444220169024775	19.022554	0.0	155.0	1433.0	6.937532	4.3604245	23.548256	0.0	2653	2649	2649	0.6967742	20	56	128	309	449	4845	0	193	2020-02-29_140805
59	5000	2323	23	0	4	0	149	2308	8.756596	4.428229305570664	19.022554	0.0	149.0	1433.0	6.937532	4.3604245	23.548256	0.0	2654	2650	2650	0.7114094	20	56	128	309	449	4851	0	193	2020-02-29_140806
59	5000	2322	23	0	3	0	149	2310	8.8427105	4.395677150946876	19.022554	0.0	149.0	1433.0	6.937532	4.3604245	23.548256	0.0	2655	2652	2652	0.72483224	20	56	128	309	449	4851	0	193	2020-02-29_140806
60	5000	2322	23	0	2	0	146	2313	8.960676	4.361407937371485	19.022554	0.0	146.0	1433.0	6.937532	4.3604245	23.548256	0.0	2655	2653	2653	0.74657536	20	56	128	309	449	4854	0	194	2020-02-29_140806
60	5000	2322	22	0	2	0	138	2322	8.803206	4.34385779816498	19.022554	0.0	138.0	1433.0	6.937532	4.3604245	23.548256	0.0	2656	2654	2654	0.7463768	20	56	128	309	449	4862	0	194	2020-02-29_140806
60	5000	2322	22	0	1	0	133	2328	8.775007	4.422986217831781	19.022554	0.0	133.0	1433.0	6.937532	4.3604245	23.548256	0.0	2656	2655	2655	0.7669173	20	56	128	309	449	4867	0	194	2020-02-29_140807
61	5000	2322	20	0	3	0	122	2338	8.669959	4.348326981757835	19.022554	0.0	122.0	1433.0	6.937532	4.3604245	23.548256	0.0	2658	2655	2655	0.77868855	20	56	128	309	449	4878	0	195	2020-02-29_140807
61	5000	2322	20	0	2	0	118	2343	8.627042	4.364866018434784	19.022554	0.0	118.0	1433.0	6.937532	4.3604245	23.548256	0.0	2658	2656	2656	0.779661	20	56	128	309	449	4882	0	195	2020-02-29_140807
61	5000	2321	20	0	3	0	113	2348	8.662818	4.442216327907801	19.022554	0.0	113.0	1433.0	6.937532	4.3604245	23.548256	0.0	2659	2656	2656	0.7787611	20	56	128	309	449	4887	0	195	2020-02-29_140807
62	5000	2321	19	0	2	0	110	2353	8.708619	4.580570336024924	19.022554	0.0	110.0	1433.0	6.937532	4.3604245	23.548256	0.0	2660	2658	2658	0.8181818	20	56	128	309	449	4890	0	195	2020-02-29_140807
62	5000	2321	18	0	3	0	106	2357	8.622451	4.573249798967347	19.022554	0.0	106.0	1433.0	6.937532	4.3604245	23.548256	0.0	2661	2658	2658	0.8018868	20	56	128	309	449	4894	0	195	2020-02-29_140808
62	5000	2321	15	0	5	0	105	2359	8.624712	4.58732124001117	19.022554	0.0	105.0	1433.0	6.937532	4.3604245	23.548256	0.0	2664	2659	2659	0.82857144	20	56	128	309	449	4895	0	195	2020-02-29_140808
63	5000	2321	15	0	4	0	98	2367	8.601452	4.610134256191182	19.022554	0.0	98.0	1433.0	6.937532	4.3604245	23.548256	0.0	2664	2660	2660	0.8367347	20	56	128	309	449	4902	0	195	2020-02-29_140808
63	5000	2321	14	0	4	0	95	2371	8.633872	4.653330867150936	19.022554	0.0	95.0	1433.0	6.937532	4.3604245	23.548256	0.0	2665	2661	2661	0.8736842	20	56	128	309	449	4905	0	195	2020-02-29_140808
63	5000	2320	13	0	3	0	92	2377	8.7544155	4.642918081198054	19.022554	0.0	92.0	1433.0	6.937532	4.3604245	23.548256	0.0	2667	2664	2664	0.8695652	20	56	128	309	449	4908	0	195	2020-02-29_140809
64	5000	2320	13	0	3	0	87	2382	8.720293	4.6409753737812425	19.022554	0.0	87.0	1433.0	6.937532	4.3604245	23.548256	0.0	2667	2664	2664	0.90804595	20	56	128	309	449	4913	0	195	2020-02-29_140809
64	5000	2320	11	0	4	0	86	2384	8.84435	4.606922389402445	19.022554	0.0	86.0	1433.0	6.937532	4.3604245	23.548256	0.0	2669	2665	2665	0.88372093	20	56	128	309	449	4914	0	195	2020-02-29_140809
64	5000	2320	10	0	3	0	84	2388	8.945064	4.6409203021179275	19.022554	0.0	84.0	1433.0	6.937532	4.3604245	23.548256	0.0	2670	2667	2667	0.89285713	20	56	128	309	449	4916	0	195	2020-02-29_140809
65	5000	2319	11	0	3	0	81	2391	9.118256	4.635510435834702	19.022554	0.0	81.0	1433.0	6.937532	4.3604245	23.548256	0.0	2670	2667	2667	0.91358024	20	56	128	309	449	4919	0	195	2020-02-29_140809
65	5000	2319	11	0	1	0	80	2394	9.069856	4.652770105358775	19.022554	0.0	80.0	1433.0	6.937532	4.3604245	23.548256	0.0	2670	2669	2669	0.9125	20	56	128	309	449	4920	0	195	2020-02-29_140810
65	5000	2318	12	0	0	0	77	2398	9.119733	4.559413754440333	19.022554	0.0	77.0	1433.0	6.937532	4.3604245	23.548256	0.0	2670	2670	2670	0.9220779	20	56	128	309	449	4923	0	195	2020-02-29_140810
66	5000	2318	12	0	0	0	76	2399	9.110494	4.588983047623619	19.022554	0.0	76.0	1433.0	6.937532	4.3604245	23.548256	0.0	2670	2670	2670	0.90789473	20	56	128	309	449	4924	0	195	2020-02-29_140810
66	5000	2318	12	0	0	0	75	2400	9.124197	4.618320487445177	19.022554	0.0	75.0	1433.0	6.937532	4.3604245	23.548256	0.0	2670	2670	2670	0.9066667	20	56	128	309	449	4925	0	195	2020-02-29_140810
66	5000	2318	11	0	1	0	73	2402	9.098388	4.668965636230865	19.022554	0.0	73.0	1433.0	6.937532	4.3604245	23.548256	0.0	2671	2670	2670	0.91780823	20	56	128	309	449	4927	0	195	2020-02-29_140811
67	5000	2318	11	0	1	0	70	2405	8.98973	4.647812129677085	19.022554	0.0	70.0	1433.0	6.937532	4.3604245	23.548256	0.0	2671	2670	2670	0.8857143	20	56	128	309	449	4930	0	195	2020-02-29_140811
67	5000	2318	11	0	1	0	65	2410	9.032543	4.407856317009593	18.224659	0.0	65.0	1433.0	6.937532	4.3604245	23.548256	0.0	2671	2670	2670	0.9076923	20	56	128	309	449	4935	0	195	2020-02-29_140811
67	5000	2318	11	0	0	0	62	2414	9.007943	4.481976336109039	18.224659	0.0	62.0	1433.0	6.937532	4.3604245	23.548256	0.0	2671	2671	2671	0.8064516	20	56	128	309	449	4938	0	195	2020-02-29_140811
68	5000	2318	11	0	0	0	58	2418	9.281733	4.3657259056318996	18.224659	0.0	58.0	1433.0	6.937532	4.3604245	23.548256	0.0	2671	2671	2671	0.8103448	20	56	128	309	449	4942	0	195	2020-02-29_140812
68	5000	2317	12	0	0	0	57	2419	9.162661	4.3084684684018395	18.224659	0.0	57.0	1433.0	6.937532	4.3604245	23.548256	0.0	2671	2671	2671	0.7894737	20	56	128	309	449	4943	0	195	2020-02-29_140812
68	5000	2317	12	0	0	0	52	2424	9.295626	4.210972830034999	18.224659	0.5699539	52.0	1433.0	6.937532	4.3604245	23.548256	0.0	2671	2671	2671	0.78846157	20	56	128	309	449	4948	0	195	2020-02-29_140812
69	5000	2317	11	0	1	0	51	2425	9.466718	4.06624325179142	18.224659	3.2549782	51.0	1433.0	6.937532	4.3604245	23.548256	0.0	2672	2671	2671	0.8039216	20	56	128	309	449	4949	0	195	2020-02-29_140812
69	5000	2316	10	0	3	0	48	2428	9.44268	4.138135860021526	18.224659	3.2549782	48.0	1433.0	6.937532	4.3604245	23.548256	0.0	2674	2671	2671	0.7291667	20	56	128	309	449	4952	0	195	2020-02-29_140813
69	5000	2315	11	0	3	0	47	2429	9.505869	4.159401064819018	18.224659	3.2549782	47.0	1433.0	6.937532	4.3604245	23.548256	0.0	2674	2671	2671	0.7446808	20	56	128	309	449	4953	0	195	2020-02-29_140813
70	5000	2315	10	0	3	0	44	2433	9.619555	4.121078245305549	18.224659	3.2705307	44.0	1433.0	6.937532	4.3604245	23.548256	0.0	2675	2672	2672	0.77272725	20	56	128	309	449	4956	0	195	2020-02-29_140813
70	5000	2315	8	0	3	0	45	2434	9.79721	4.205146842143477	18.224659	3.2705307	45.0	1433.0	6.937532	4.3604245	23.548256	0.0	2677	2674	2674	0.73333335	20	56	128	309	449	4955	0	195	2020-02-29_140813
70	5000	2315	8	0	3	0	42	2437	9.867958	4.3043343456259935	18.224659	3.2705307	42.0	1433.0	6.937532	4.3604245	23.548256	0.0	2677	2674	2674	0.7380952	20	56	128	309	449	4958	0	195	2020-02-29_140813
71	5000	2315	7	0	3	0	40	2440	9.448235	4.266482088944381	18.224659	3.2705307	40.0	1433.0	6.937532	4.3604245	23.548256	0.0	2678	2675	2675	0.675	20	56	128	309	449	4960	0	195	2020-02-29_140814
71	5000	2315	7	0	1	0	41	2441	9.40598	4.318880530232786	18.224659	1.7052765	41.0	1433.0	6.937532	4.3604245	23.548256	0.0	2678	2677	2677	0.6585366	20	56	128	309	449	4959	0	195	2020-02-29_140814
71	5000	2315	7	0	1	0	38	2444	9.617892	4.3604192542687965	18.224659	1.7052765	38.0	1433.0	6.937532	4.3604245	23.548256	0.0	2678	2677	2677	0.7105263	20	56	128	309	449	4962	0	195	2020-02-29_140814
72	5000	2315	7	0	0	0	36	2447	9.462643	4.468808260451186	18.224659	1.7052765	36.0	1433.0	6.937532	4.3604245	23.548256	0.0	2678	2678	2678	0.6388889	20	56	128	309	449	4964	0	195	2020-02-29_140814
72	5000	2315	7	0	0	0	34	2449	9.384895	4.5017332341906275	18.224659	1.7052765	34.0	1433.0	6.937532	4.3604245	23.548256	0.0	2678	2678	2678	0.64705884	20	56	128	309	449	4966	0	195	2020-02-29_140815
72	5000	2314	8	0	0	0	34	2449	9.384895	4.5017332341906275	18.224659	1.7052765	34.0	1433.0	6.937532	4.3604245	23.548256	0.0	2678	2678	2678	0.64705884	20	56	128	309	449	4966	0	195	2020-02-29_140815
73	5000	2314	6	0	2	0	32	2451	9.470883	4.52395632178203	18.224659	1.7052765	32.0	1433.0	6.937532	4.3604245	23.548256	0.0	2680	2678	2678	0.65625	20	56	128	309	449	4968	0	195	2020-02-29_140815
73	5000	2314	5	0	3	0	31	2452	9.512518	4.592501723736152	18.224659	1.7052765	31.0	1433.0	6.937532	4.3604245	23.548256	0.0	2681	2678	2678	0.67741936	20	56	128	309	449	4969	0	195	2020-02-29_140815
73	5000	2314	5	0	3	0	29	2454	9.828333	4.582145513880586	18.224659	1.7052765	29.0	1433.0	6.937532	4.3604245	23.548256	0.0	2681	2678	2678	0.6551724	20	56	128	309	449	4971	0	195	2020-02-29_140815
74	5000	2314	4	0	2	0	30	2455	10.092687	4.628792110275259	18.224659	1.7052765	30.0	1433.0	6.937532	4.3604245	23.548256	0.0	2682	2680	2680	0.6333333	20	56	128	309	449	4970	0	195	2020-02-29_140816
74	5000	2314	4	0	1	0	31	2455	9.787626	4.857618008140687	18.224659	0.6358032	31.0	1433.0	6.937532	4.3604245	23.548256	0.0	2682	2681	2681	0.61290324	20	56	128	309	449	4969	0	195	2020-02-29_140816
74	5000	2314	4	0	1	0	30	2456	9.841822	4.931119055030784	18.224659	0.6358032	30.0	1433.0	6.937532	4.3604245	23.548256	0.0	2682	2681	2681	0.6	20	56	128	309	449	4970	0	195	2020-02-29_140816
75	5000	2314	3	0	1	0	31	2456	9.988273	4.916328332326904	18.224659	0.6358032	31.0	1433.0	6.937532	4.3604245	23.548256	0.0	2683	2682	2682	0.61290324	20	56	128	309	449	4969	0	195	2020-02-29_140816
75	5000	2314	3	0	1	0	30	2457	10.005008	4.999475833120611	18.224659	0.6358032	30.0	1433.0	6.937532	4.3604245	23.548256	0.0	2683	2682	2682	0.6333333	20	56	128	309	449	4970	0	195	2020-02-29_140816
75	5000	2314	3	0	1	0	29	2458	10.206119	4.96293520616537	18.224659	0.6358032	29.0	1433.0	6.937532	4.3604245	23.548256	0.0	2683	2682	2682	0.6551724	20	56	128	309	449	4971	0	195	2020-02-29_140817
76	5000	2314	3	0	0	0	30	2458	10.197856	4.876826799900779	18.224659	0.6358032	30.0	1433.0	6.937532	4.3604245	23.548256	0.0	2683	2683	2683	0.7	20	56	128	309	449	4970	0	195	2020-02-29_140817
76	5000	2314	1	0	2	0	28	2460	10.479884	4.894468314701625	18.224659	0.6358032	28.0	1433.0	6.937532	4.3604245	23.548256	0.0	2685	2683	2683	0.75	20	56	128	309	449	4972	0	195	2020-02-29_140817
76	5000	2313	2	0	2	0	28	2460	10.479884	4.894468314701625	18.224659	0.6358032	28.0	1433.0	6.937532	4.3604245	23.548256	0.0	2685	2683	2683	0.75	20	56	128	309	449	4972	0	195	2020-02-29_140817
77	5000	2313	2	0	2	0	27	2461	10.230453	4.802931748562294	18.224659	0.6358032	27.0	1433.0	6.937532	4.3604245	23.548256	0.0	2685	2683	2683	0.6296296	20	56	128	309	449	4973	0	195	2020-02-29_140817
77	5000	2313	2	0	0	0	29	2461	10.242035	4.753727905639372	18.224659	0.6358032	29.0	1433.0	6.937532	4.3604245	23.548256	0.0	2685	2685	2685	0.6551724	20	56	128	309	449	4971	0	195	2020-02-29_140818
77	5000	2313	2	0	0	0	26	2464	10.324215	4.53333271437996	17.5182	0.6358032	26.0	1433.0	6.937532	4.3604245	23.548256	0.0	2685	2685	2685	0.53846157	20	56	128	309	449	4974	0	195	2020-02-29_140818
78	5000	2313	2	0	0	0	24	2465	10.2459	4.67295554433028	17.5182	0.6358032	24.0	1433.0	6.937532	4.3604245	23.548256	0.0	2685	2685	2685	0.5416667	20	56	128	309	449	4976	0	196	2020-02-29_140818
78	5000	2313	2	0	0	0	24	2465	10.2459	4.67295554433028	17.5182	0.6358032	24.0	1433.0	6.937532	4.3604245	23.548256	0.0	2685	2685	2685	0.5416667	20	56	128	309	449	4976	0	196	2020-02-29_140818
78	5000	2313	2	0	0	0	24	2465	10.2459	4.67295554433028	17.5182	0.6358032	24.0	1433.0	6.937532	4.3604245	23.548256	0.0	2685	2685	2685	0.5416667	20	56	128	309	449	4976	0	196	2020-02-29_140818
79	5000	2313	2	0	0	0	24	2465	10.2459	4.67295554433028	17.5182	0.6358032	24.0	1433.0	6.937532	4.3604245	23.548256	0.0	2685	2685	2685	0.5416667	20	56	128	309	449	4976	0	196	2020-02-29_140819
79	5000	2313	2	0	0	0	23	2466	10.475683	4.637271375752979	17.5182	0.6358032	23.0	1433.0	6.937532	4.3604245	23.548256	0.0	2685	2685	2685	0.5652174	20	56	128	309	449	4977	0	196	2020-02-29_140819
79	5000	2313	2	0	0	0	23	2466	10.475683	4.637271375752979	17.5182	0.6358032	23.0	1433.0	6.937532	4.3604245	23.548256	0.0	2685	2685	2685	0.5652174	20	56	128	309	449	4977	0	196	2020-02-29_140819
80	5000	2313	2	0	0	0	21	2468	10.367907	4.474439933296099	16.316654	0.6358032	21.0	1433.0	6.937532	4.3604245	23.548256	0.0	2685	2685	2685	0.52380955	20	56	128	309	449	4979	0	196	2020-02-29_140819
80	5000	2313	2	0	0	0	19	2470	10.159055	4.630603385809975	16.316654	0.6358032	19.0	1433.0	6.937532	4.3604245	23.548256	0.0	2685	2685	2685	0.57894737	20	56	128	309	449	4981	0	196	2020-02-29_140819
80	5000	2312	3	0	0	0	18	2471	10.223716	4.756017186485916	16.316654	0.6358032	18.0	1433.0	6.937532	4.3604245	23.548256	0.0	2685	2685	2685	0.5555556	20	56	128	309	449	4982	0	196	2020-02-29_140820
81	5000	2312	3	0	0	0	18	2471	10.223716	4.756017186485916	16.316654	0.6358032	18.0	1433.0	6.937532	4.3604245	23.548256	0.0	2685	2685	2685	0.5555556	20	56	128	309	449	4982	0	196	2020-02-29_140820
81	5000	2311	4	0	0	0	15	2474	9.657491	4.906390339976314	14.916523	0.6358032	15.0	1433.0	6.937532	4.3604245	23.548256	0.0	2685	2685	2685	0.53333336	20	56	128	309	449	4985	0	196	2020-02-29_140820
81	5000	2311	3	0	1	0	15	2474	9.657491	4.906390339976314	14.916523	0.6358032	15.0	1433.0	6.937532	4.3604245	23.548256	0.0	2686	2685	2685	0.53333336	20	56	128	309	449	4985	0	196	2020-02-29_140820
82	5000	2311	2	0	2	0	15	2474	9.657491	4.906390339976314	14.916523	0.6358032	15.0	1433.0	6.937532	4.3604245	23.548256	0.0	2687	2685	2685	0.53333336	20	56	128	309	449	4985	0	196	2020-02-29_140820
82	5000	2311	2	0	2	0	15	2474	9.657491	4.906390339976314	14.916523	0.6358032	15.0	1433.0	6.937532	4.3604245	23.548256	0.0	2687	2685	2685	0.53333336	20	56	128	309	449	4985	0	196	2020-02-29_140821
82	5000	2311	2	0	1	0	16	2474	9.349276	4.897730920867108	14.916523	0.6358032	16.0	1433.0	6.937532	4.3604245	23.548256	0.0	2687	2686	2686	0.625	20	56	128	309	449	4984	0	196	2020-02-29_140821
83	5000	2311	2	0	0	0	17	2474	9.533451	4.802622777907401	14.916523	0.6358032	17.0	1433.0	6.937532	4.3604245	23.548256	0.0	2687	2687	2687	0.5882353	20	56	128	309	449	4983	0	196	2020-02-29_140821
83	5000	2311	2	0	0	0	16	2474	9.19701	4.748714674667385	14.887646	0.6358032	16.0	1433.0	6.937532	4.3604245	23.548256	0.0	2687	2687	2687	0.5625	20	56	128	309	449	4984	0	197	2020-02-29_140821
83	5000	2311	2	0	0	0	16	2474	9.19701	4.748714674667385	14.887646	0.6358032	16.0	1433.0	6.937532	4.3604245	23.548256	0.0	2687	2687	2687	0.5625	20	56	128	309	449	4984	0	197	2020-02-29_140821
84	5000	2311	2	0	0	0	15	2475	9.120449	4.905154549344404	14.887646	0.6358032	15.0	1433.0	6.937532	4.3604245	23.548256	0.0	2687	2687	2687	0.53333336	20	56	128	309	449	4985	0	197	2020-02-29_140822
84	5000	2311	2	0	0	0	15	2475	9.120449	4.905154549344404	14.887646	0.6358032	15.0	1433.0	6.937532	4.3604245	23.548256	0.0	2687	2687	2687	0.53333336	20	56	128	309	449	4985	0	197	2020-02-29_140822
84	5000	2311	2	0	0	0	14	2476	8.708506	4.813532730861422	14.455341	0.6358032	14.0	1433.0	6.937532	4.3604245	23.548256	0.0	2687	2687	2687	0.5714286	20	56	128	309	449	4986	0	197	2020-02-29_140822
85	5000	2311	2	0	0	0	12	2478	9.210174	5.010808135011113	14.455341	0.6358032	12.0	1433.0	6.937532	4.3604245	23.548256	0.0	2687	2687	2687	0.6666667	20	56	128	309	449	4988	0	197	2020-02-29_140822
85	5000	2311	2	0	0	0	11	2479	9.892437	4.634073584356369	14.455341	0.6358032	11.0	1433.0	6.937532	4.3604245	23.548256	0.0	2687	2687	2687	0.6363636	20	56	128	309	449	4989	0	197	2020-02-29_140822
85	5000	2311	2	0	0	0	10	2479	9.633656	4.800230362450616	14.455341	0.6358032	10.0	1433.0	6.937532	4.3604245	23.548256	0.0	2687	2687	2687	0.7	20	56	128	309	449	4990	0	198	2020-02-29_140823
86	5000	2311	2	0	0	0	10	2479	9.633656	4.800230362450616	14.455341	0.6358032	10.0	1433.0	6.937532	4.3604245	23.548256	0.0	2687	2687	2687	0.7	20	56	128	309	449	4990	0	198	2020-02-29_140823
86	5000	2311	1	0	1	0	10	2479	9.633656	4.800230362450616	14.455341	0.6358032	10.0	1433.0	6.937532	4.3604245	23.548256	0.0	2688	2687	2687	0.7	20	56	128	309	449	4990	0	198	2020-02-29_140823
86	5000	2311	0	0	2	0	9	2480	9.539239	5.0815543934017455	14.455341	0.6358032	9.0	1433.0	6.937532	4.3604245	23.548256	0.0	2689	2687	2687	0.7777778	20	56	128	309	449	4991	0	198	2020-02-29_140823
87	5000	2311	0	0	2	0	9	2480	9.539239	5.0815543934017455	14.455341	0.6358032	9.0	1433.0	6.937532	4.3604245	23.548256	0.0	2689	2687	2687	0.7777778	20	56	128	309	449	4991	0	198	2020-02-29_140823
87	5000	2311	0	0	1	0	9	2481	9.268252	5.2801151297761875	14.455341	0.6358032	9.0	1433.0	6.937532	4.3604245	23.548256	0.0	2689	2688	2688	0.7777778	20	56	128	309	449	4991	0	198	2020-02-29_140824
87	5000	2311	0	0	0	0	10	2481	8.92049	5.098162840010284	14.455341	0.6358032	10.0	1433.0	6.937532	4.3604245	23.548256	0.0	2689	2689	2689	0.7	20	56	128	309	449	4990	0	198	2020-02-29_140824
88	5000	2311	0	0	0	0	9	2482	8.313679	5.009759914104932	14.455341	0.6358032	9.0	1433.0	6.937532	4.3604245	23.548256	0.0	2689	2689	2689	0.6666667	20	56	128	309	449	4991	0	198	2020-02-29_140824
88	5000	2311	0	0	0	0	7	2483	6.6739135	4.396119504656209	14.455341	0.6358032	7.0	1433.0	6.937532	4.3604245	23.548256	0.0	2689	2689	2689	0.85714287	20	56	128	309	449	4993	0	199	2020-02-29_140824
88	5000	2311	0	0	0	0	7	2483	6.6739135	4.396119504656209	14.455341	0.6358032	7.0	1433.0	6.937532	4.3604245	23.548256	0.0	2689	2689	2689	0.85714287	20	56	128	309	449	4993	0	199	2020-02-29_140824
89	5000	2311	0	0	0	0	7	2483	6.6739135	4.396119504656209	14.455341	0.6358032	7.0	1433.0	6.937532	4.3604245	23.548256	0.0	2689	2689	2689	0.85714287	20	56	128	309	449	4993	0	199	2020-02-29_140825
89	5000	2311	0	0	0	0	7	2483	6.6739135	4.396119504656209	14.455341	0.6358032	7.0	1433.0	6.937532	4.3604245	23.548256	0.0	2689	2689	2689	0.85714287	20	56	128	309	449	4993	0	199	2020-02-29_140825
89	5000	2311	0	0	0	0	7	2483	6.6739135	4.396119504656209	14.455341	0.6358032	7.0	1433.0	6.937532	4.3604245	23.548256	0.0	2689	2689	2689	0.85714287	20	56	128	309	449	4993	0	199	2020-02-29_140825
90	5000	2311	0	0	0	0	7	2483	6.6739135	4.396119504656209	14.455341	0.6358032	7.0	1433.0	6.937532	4.3604245	23.548256	0.0	2689	2689	2689	0.85714287	20	56	128	309	449	4993	0	199	2020-02-29_140825
90	5000	2311	0	0	0	0	7	2483	6.6739135	4.396119504656209	14.455341	0.6358032	7.0	1433.0	6.937532	4.3604245	23.548256	0.0	2689	2689	2689	0.85714287	20	56	128	309	449	4993	0	199	2020-02-29_140825
90	5000	2311	0	0	0	0	6	2484	7.6802654	3.8319695299565764	14.455341	4.7260437	6.0	1433.0	6.937532	4.3604245	23.548256	0.0	2689	2689	2689	1.0	20	56	128	309	449	4994	0	199	2020-02-29_140826
91	5000	2311	0	0	0	0	5	2485	6.32525	2.141142845167189	9.958191	4.7260437	5.0	1433.0	6.937532	4.3604245	23.548256	0.0	2689	2689	2689	1.0	20	56	128	309	449	4995	0	199	2020-02-29_140826
91	5000	2311	0	0	0	0	5	2485	6.32525	2.141142845167189	9.958191	4.7260437	5.0	1433.0	6.937532	4.3604245	23.548256	0.0	2689	2689	2689	1.0	20	56	128	309	449	4995	0	199	2020-02-29_140826
91	5000	2311	0	0	0	0	4	2486	5.417015	0.783187789957122	6.341446	4.7260437	4.0	1433.0	6.937532	4.3604245	23.548256	0.0	2689	2689	2689	0.75	20	56	128	309	449	4996	0	199	2020-02-29_140826
92	5000	2311	0	0	0	0	4	2486	5.417015	0.783187789957122	6.341446	4.7260437	4.0	1433.0	6.937532	4.3604245	23.548256	0.0	2689	2689	2689	0.75	20	56	128	309	449	4996	0	199	2020-02-29_140826
92	5000	2311	0	0	0	0	4	2486	5.417015	0.783187789957122	6.341446	4.7260437	4.0	1433.0	6.937532	4.3604245	23.548256	0.0	2689	2689	2689	0.75	20	56	128	309	449	4996	0	199	2020-02-29_140827
92	5000	2311	0	0	0	0	4	2486	5.417015	0.783187789957122	6.341446	4.7260437	4.0	1433.0	6.937532	4.3604245	23.548256	0.0	2689	2689	2689	0.75	20	56	128	309	449	4996	0	199	2020-02-29_140827
93	5000	2311	0	0	0	0	4	2486	5.417015	0.783187789957122	6.341446	4.7260437	4.0	1433.0	6.937532	4.3604245	23.548256	0.0	2689	2689	2689	0.75	20	56	128	309	449	4996	0	199	2020-02-29_140827
93	5000	2311	0	0	0	0	4	2486	5.417015	0.783187789957122	6.341446	4.7260437	4.0	1433.0	6.937532	4.3604245	23.548256	0.0	2689	2689	2689	0.75	20	56	128	309	449	4996	0	199	2020-02-29_140827
93	5000	2311	0	0	0	0	3	2487	5.1088715	0.5919119593954829	5.790634	4.7260437	3.0	1433.0	6.937532	4.3604245	23.548256	0.0	2689	2689	2689	0.6666667	20	56	128	309	449	4997	0	199	2020-02-29_140828
94	5000	2311	0	0	0	0	3	2487	5.1088715	0.5919119593954829	5.790634	4.7260437	3.0	1433.0	6.937532	4.3604245	23.548256	0.0	2689	2689	2689	0.6666667	20	56	128	309	449	4997	0	199	2020-02-29_140828
94	5000	2311	0	0	0	0	3	2487	5.1088715	0.5919119593954829	5.790634	4.7260437	3.0	1433.0	6.937532	4.3604245	23.548256	0.0	2689	2689	2689	0.6666667	20	56	128	309	449	4997	0	199	2020-02-29_140828
94	5000	2311	0	0	0	0	3	2487	5.1088715	0.5919119593954829	5.790634	4.7260437	3.0	1433.0	6.937532	4.3604245	23.548256	0.0	2689	2689	2689	0.6666667	20	56	128	309	449	4997	0	199	2020-02-29_140828
95	5000	2311	0	0	0	0	3	2487	5.1088715	0.5919119593954829	5.790634	4.7260437	3.0	1433.0	6.937532	4.3604245	23.548256	0.0	2689	2689	2689	0.6666667	20	56	128	309	449	4997	0	199	2020-02-29_140828
95	5000	2311	0	0	0	0	3	2487	5.1088715	0.5919119593954829	5.790634	4.7260437	3.0	1433.0	6.937532	4.3604245	23.548256	0.0	2689	2689	2689	0.6666667	20	56	128	309	449	4997	0	199	2020-02-29_140829
95	5000	2311	0	0	0	0	3	2487	5.1088715	0.5919119593954829	5.790634	4.7260437	3.0	1433.0	6.937532	4.3604245	23.548256	0.0	2689	2689	2689	0.6666667	20	56	128	309	449	4997	0	199	2020-02-29_140829
96	5000	2311	0	0	0	0	3	2487	5.1088715	0.5919119593954829	5.790634	4.7260437	3.0	1433.0	6.937532	4.3604245	23.548256	0.0	2689	2689	2689	0.6666667	20	56	128	309	449	4997	0	199	2020-02-29_140829
96	5000	2311	0	0	0	0	3	2487	5.1088715	0.5919119593954829	5.790634	4.7260437	3.0	1433.0	6.937532	4.3604245	23.548256	0.0	2689	2689	2689	0.6666667	20	56	128	309	449	4997	0	199	2020-02-29_140829
96	5000	2311	0	0	0	0	3	2487	5.1088715	0.5919119593954829	5.790634	4.7260437	3.0	1433.0	6.937532	4.3604245	23.548256	0.0	2689	2689	2689	0.6666667	20	56	128	309	449	4997	0	199	2020-02-29_140829
97	5000	2311	0	0	0	0	3	2487	5.1088715	0.5919119593954829	5.790634	4.7260437	3.0	1433.0	6.937532	4.3604245	23.548256	0.0	2689	2689	2689	0.6666667	20	56	128	309	449	4997	0	199	2020-02-29_140830
97	5000	2311	0	0	0	0	3	2487	5.1088715	0.5919119593954829	5.790634	4.7260437	3.0	1433.0	6.937532	4.3604245	23.548256	0.0	2689	2689	2689	0.6666667	20	56	128	309	449	4997	0	199	2020-02-29_140830
97	5000	2311	0	0	0	0	3	2487	5.1088715	0.5919119593954829	5.790634	4.7260437	3.0	1433.0	6.937532	4.3604245	23.548256	0.0	2689	2689	2689	0.6666667	20	56	128	309	449	4997	0	199	2020-02-29_140830
98	5000	2311	0	0	0	0	3	2487	5.1088715	0.5919119593954829	5.790634	4.7260437	3.0	1433.0	6.937532	4.3604245	23.548256	0.0	2689	2689	2689	0.6666667	20	56	128	309	449	4997	0	199	2020-02-29_140830
98	5000	2311	0	0	0	0	2	2488	5.3002853	0.693457948366866	5.790634	4.8099365	2.0	1433.0	6.937532	4.3604245	23.548256	0.0	2689	2689	2689	0.0	20	56	128	309	449	4998	0	199	2020-02-29_140830
98	5000	2311	0	0	0	0	2	2488	5.3002853	0.693457948366866	5.790634	4.8099365	2.0	1433.0	6.937532	4.3604245	23.548256	0.0	2689	2689	2689	0.0	20	56	128	309	449	4998	0	199	2020-02-29_140831
99	5000	2311	0	0	0	0	2	2488	5.3002853	0.693457948366866	5.790634	4.8099365	2.0	1433.0	6.937532	4.3604245	23.548256	0.0	2689	2689	2689	0.0	20	56	128	309	449	4998	0	199	2020-02-29_140831
99	5000	2311	0	0	0	0	2	2488	5.3002853	0.693457948366866	5.790634	4.8099365	2.0	1433.0	6.937532	4.3604245	23.548256	0.0	2689	2689	2689	0.0	20	56	128	309	449	4998	0	199	2020-02-29_140831
99	5000	2311	0	0	0	0	2	2488	5.3002853	0.693457948366866	5.790634	4.8099365	2.0	1433.0	6.937532	4.3604245	23.548256	0.0	2689	2689	2689	0.0	20	56	128	309	449	4998	0	199	2020-02-29_140831
100	5000	2311	0	0	0	0	2	2488	5.3002853	0.693457948366866	5.790634	4.8099365	2.0	1433.0	6.937532	4.3604245	23.548256	0.0	2689	2689	2689	0.0	20	56	128	309	449	4998	0	199	2020-02-29_140831
100	5000	2311	0	0	0	0	2	2488	5.3002853	0.693457948366866	5.790634	4.8099365	2.0	1433.0	6.937532	4.3604245	23.548256	0.0	2689	2689	2689	0.0	20	56	128	309	449	4998	0	199	2020-02-29_140832
100	5000	2311	0	0	0	0	2	2488	5.3002853	0.693457948366866	5.790634	4.8099365	2.0	1433.0	6.937532	4.3604245	23.548256	0.0	2689	2689	2689	0.0	20	56	128	309	449	4998	0	199	2020-02-29_140832
101	5000	2311	0	0	0	0	2	2488	5.3002853	0.693457948366866	5.790634	4.8099365	2.0	1433.0	6.937532	4.3604245	23.548256	0.0	2689	2689	2689	0.0	20	56	128	309	449	4998	0	199	2020-02-29_140832
101	5000	2311	0	0	0	0	2	2488	5.3002853	0.693457948366866	5.790634	4.8099365	2.0	1433.0	6.937532	4.3604245	23.548256	0.0	2689	2689	2689	0.0	20	56	128	309	449	4998	0	199	2020-02-29_140832
101	5000	2311	0	0	0	0	2	2488	5.3002853	0.693457948366866	5.790634	4.8099365	2.0	1433.0	6.937532	4.3604245	23.548256	0.0	2689	2689	2689	0.0	20	56	128	309	449	4998	0	199	2020-02-29_140832
102	5000	2311	0	0	0	0	2	2488	5.3002853	0.693457948366866	5.790634	4.8099365	2.0	1433.0	6.937532	4.3604245	23.548256	0.0	2689	2689	2689	0.0	20	56	128	309	449	4998	0	199	2020-02-29_140833
102	5000	2311	0	0	0	0	2	2488	5.3002853	0.693457948366866	5.790634	4.8099365	2.0	1433.0	6.937532	4.3604245	23.548256	0.0	2689	2689	2689	0.0	20	56	128	309	449	4998	0	199	2020-02-29_140833
102	5000	2311	0	0	0	0	2	2488	5.3002853	0.693457948366866	5.790634	4.8099365	2.0	1433.0	6.937532	4.3604245	23.548256	0.0	2689	2689	2689	0.0	20	56	128	309	449	4998	0	199	2020-02-29_140833
103	5000	2311	0	0	0	0	1	2489	4.8099365	NaN	4.8099365	4.8099365	1.0	1433.0	6.937532	4.3604245	23.548256	0.0	2689	2689	2689	0.0	20	56	128	309	449	4999	0	199	2020-02-29_140833
103	5000	2311	0	0	0	0	1	2489	4.8099365	NaN	4.8099365	4.8099365	1.0	1433.0	6.937532	4.3604245	23.548256	0.0	2689	2689	2689	0.0	20	56	128	309	449	4999	0	199	2020-02-29_140833
103	5000	2311	0	0	0	0	1	2489	4.8099365	NaN	4.8099365	4.8099365	1.0	1433.0	6.937532	4.3604245	23.548256	0.0	2689	2689	2689	0.0	20	56	128	309	449	4999	0	199	2020-02-29_140834
104	5000	2311	0	0	0	0	1	2489	4.8099365	NaN	4.8099365	4.8099365	1.0	1433.0	6.937532	4.3604245	23.548256	0.0	2689	2689	2689	0.0	20	56	128	309	449	4999	0	199	2020-02-29_140834
104	5000	2311	0	0	0	0	1	2489	4.8099365	NaN	4.8099365	4.8099365	1.0	1433.0	6.937532	4.3604245	23.548256	0.0	2689	2689	2689	0.0	20	56	128	309	449	4999	0	199	2020-02-29_140834
104	5000	2311	0	0	0	0	1	2489	4.8099365	NaN	4.8099365	4.8099365	1.0	1433.0	6.937532	4.3604245	23.548256	0.0	2689	2689	2689	0.0	20	56	128	309	449	4999	0	199	2020-02-29_140834
105	5000	2311	0	0	0	0	1	2489	4.8099365	NaN	4.8099365	4.8099365	1.0	1433.0	6.937532	4.3604245	23.548256	0.0	2689	2689	2689	0.0	20	56	128	309	449	4999	0	199	2020-02-29_140834
105	5000	2311	0	0	0	0	1	2489	4.8099365	NaN	4.8099365	4.8099365	1.0	1433.0	6.937532	4.3604245	23.548256	0.0	2689	2689	2689	0.0	20	56	128	309	449	4999	0	199	2020-02-29_140835
105	5000	2311	0	0	0	0	0	2490	NaN	-0.0	9999.0	9999.0	0.0	1433.0	6.937532	4.3604245	23.548256	0.0	2689	2689	2689	0.0	20	56	128	309	449	5000	0	199	2020-02-29_140835
106	5000	2311	0	0	0	0	0	2490	NaN	-0.0	9999.0	9999.0	0.0	1433.0	6.937532	4.3604245	23.548256	0.0	2689	2689	2689	0.0	20	56	128	309	449	5000	0	199	2020-02-29_140835
106	5000	2311	0	0	0	0	0	2490	NaN	-0.0	9999.0	9999.0	0.0	1433.0	6.937532	4.3604245	23.548256	0.0	2689	2689	2689	0.0	20	56	128	309	449	5000	0	199	2020-02-29_140835
106	5000	2311	0	0	0	0	0	2490	NaN	-0.0	9999.0	9999.0	0.0	1433.0	6.937532	4.3604245	23.548256	0.0	2689	2689	2689	0.0	20	56	128	309	449	5000	0	199	2020-02-29_140835
107	5000	2311	0	0	0	0	0	2490	NaN	-0.0	9999.0	9999.0	0.0	1433.0	6.937532	4.3604245	23.548256	0.0	2689	2689	2689	0.0	20	56	128	309	449	5000	0	199	2020-02-29_140836
107	5000	2311	0	0	0	0	0	2490	NaN	-0.0	9999.0	9999.0	0.0	1433.0	6.937532	4.3604245	23.548256	0.0	2689	2689	2689	0.0	20	56	128	309	449	5000	0	199	2020-02-29_140836
107	5000	2311	0	0	0	0	0	2490	NaN	-0.0	9999.0	9999.0	0.0	1433.0	6.937532	4.3604245	23.548256	0.0	2689	2689	2689	0.0	20	56	128	309	449	5000	0	199	2020-02-29_140836
108	5000	2311	0	0	0	0	0	2490	NaN	-0.0	9999.0	9999.0	0.0	1433.0	6.937532	4.3604245	23.548256	0.0	2689	2689	2689	0.0	20	56	128	309	449	5000	0	199	2020-02-29_140836
108	5000	2311	0	0	0	0	0	2490	NaN	-0.0	9999.0	9999.0	0.0	1433.0	6.937532	4.3604245	23.548256	0.0	2689	2689	2689	0.0	20	56	128	309	449	5000	0	199	2020-02-29_140836
108	5000	2311	0	0	0	0	0	2490	NaN	-0.0	9999.0	9999.0	0.0	1433.0	6.937532	4.3604245	23.548256	0.0	2689	2689	2689	0.0	20	56	128	309	449	5000	0	199	2020-02-29_140836
109	5000	2311	0	0	0	0	0	2490	NaN	-0.0	9999.0	9999.0	0.0	1433.0	6.937532	4.3604245	23.548256	0.0	2689	2689	2689	0.0	20	56	128	309	449	5000	0	199	2020-02-29_140837
109	5000	2311	0	0	0	0	0	2490	NaN	-0.0	9999.0	9999.0	0.0	1433.0	6.937532	4.3604245	23.548256	0.0	2689	2689	2689	0.0	20	56	128	309	449	5000	0	199	2020-02-29_140837
109	5000	2311	0	0	0	0	0	2490	NaN	-0.0	9999.0	9999.0	0.0	1433.0	6.937532	4.3604245	23.548256	0.0	2689	2689	2689	0.0	20	56	128	309	449	5000	0	199	2020-02-29_140837
110	5000	2311	0	0	0	0	0	2490	NaN	-0.0	9999.0	9999.0	0.0	1433.0	6.937532	4.3604245	23.548256	0.0	2689	2689	2689	0.0	20	56	128	309	449	5000	0	199	2020-02-29_140837
110	5000	2311	0	0	0	0	0	2490	NaN	-0.0	9999.0	9999.0	0.0	1433.0	6.937532	4.3604245	23.548256	0.0	2689	2689	2689	0.0	20	56	128	309	449	5000	0	199	2020-02-29_140837
110	5000	2311	0	0	0	0	0	2490	NaN	-0.0	9999.0	9999.0	0.0	1433.0	6.937532	4.3604245	23.548256	0.0	2689	2689	2689	0.0	20	56	128	309	449	5000	0	199	2020-02-29_140838
111	5000	2311	0	0	0	0	0	2490	NaN	-0.0	9999.0	9999.0	0.0	1433.0	6.937532	4.3604245	23.548256	0.0	2689	2689	2689	0.0	20	56	128	309	449	5000	0	199	2020-02-29_140838
111	5000	2311	0	0	0	0	0	2490	NaN	-0.0	9999.0	9999.0	0.0	1433.0	6.937532	4.3604245	23.548256	0.0	2689	2689	2689	0.0	20	56	128	309	449	5000	0	199	2020-02-29_140838
111	5000	2311	0	0	0	0	0	2490	NaN	-0.0	9999.0	9999.0	0.0	1433.0	6.937532	4.3604245	23.548256	0.0	2689	2689	2689	0.0	20	56	128	309	449	5000	0	199	2020-02-29_140838
112	5000	2311	0	0	0	0	0	2490	NaN	-0.0	9999.0	9999.0	0.0	1433.0	6.937532	4.3604245	23.548256	0.0	2689	2689	2689	0.0	20	56	128	309	449	5000	0	199	2020-02-29_140838
112	5000	2311	0	0	0	0	0	2490	NaN	-0.0	9999.0	9999.0	0.0	1433.0	6.937532	4.3604245	23.548256	0.0	2689	2689	2689	0.0	20	56	128	309	449	5000	0	199	2020-02-29_140839
