# Supplementary material for: Discrete simulation analysis of COVID-19 and prediction of isolation bed numbers
Source: PeerJ. 2021 Jun 23;9:e11629. doi: 10.7717/peerj.11629 (PMC8234972; doi:10.7717/peerj.11629)
Supplement: Supplemental Information 3 [file peerj-09-11629-s003.zip › raw_data/Incubation period_output_2020-02-29_140847.csv]

worldTime(Day)	CITY_PERSON_SIZE	NORMAL	SHADOW	SUPER	CONFIRMED	DIAGNOSIS	FREEZE	CURED	shadow_average	shadow_std	shadow_max	shadow_min	real_countTmp	max_count	count_shadow_average	count_shadow_std	count_shadow_max	count_shadow_min	sum_confirmed_mark	sum_diagnosis_mark	sum_freeze_mark	r0	G1num	G2num	G3Num	G4Num	G5Num	BED_CanUse	BED_Need	DEATH	recordTime
0	5000	4975	25	0	0	0	0	0	NaN	-0.0	9999.0	9999.0	0.0	0.0	NaN	-0.0	9999.0	9999.0	0	0	0	0.0	0	0	0	0	0	5000	0	0	2020-02-29_140848
0	5000	4974	25	0	1	0	0	0	NaN	-0.0	9999.0	9999.0	0.0	0.0	NaN	-0.0	9999.0	9999.0	1	0	0	0.0	0	0	0	0	0	5000	0	0	2020-02-29_140848
0	5000	4974	23	0	3	0	0	0	NaN	-0.0	9999.0	9999.0	0.0	0.0	NaN	-0.0	9999.0	9999.0	3	0	0	0.0	0	0	0	0	0	5000	0	0	2020-02-29_140849
1	5000	4970	27	0	2	0	1	0	0.0	NaN	0.0	0.0	1.0	1.0	0.0	NaN	0.0	0.0	3	1	1	0.0	0	0	1	0	0	4999	0	0	2020-02-29_140849
1	5000	4966	30	0	3	0	1	0	0.0	NaN	0.0	0.0	1.0	1.0	0.0	NaN	0.0	0.0	4	1	1	0.0	0	0	1	0	0	4999	0	0	2020-02-29_140849
1	5000	4961	35	0	1	0	3	0	0.3435612	0.30745031281022783	0.5928013	0.0	3.0	3.0	0.3435612	0.30745032	0.5928013	0.0	4	3	3	0.33333334	1	1	1	0	0	4997	0	0	2020-02-29_140849
2	5000	4956	40	0	0	0	3	0	0.19760042	0.3422539733526504	0.5928013	0.0	3.0	3.0	0.3435612	0.30745032	0.5928013	0.0	4	4	4	0.33333334	1	1	2	0	0	4997	0	1	2020-02-29_140849
2	5000	4952	39	0	5	0	3	0	0.19760042	0.3422539733526504	0.5928013	0.0	3.0	3.0	0.3435612	0.30745032	0.5928013	0.0	9	4	4	0.33333334	1	1	2	0	0	4997	0	1	2020-02-29_140850
2	5000	4946	43	0	7	0	3	0	0.19760042	0.3422539733526504	0.5928013	0.0	3.0	3.0	0.3435612	0.30745032	0.5928013	0.0	11	4	4	0.33333334	1	1	2	0	0	4997	0	1	2020-02-29_140850
3	5000	4942	47	0	6	0	4	0	0.14820032	0.29640063232745034	0.5928013	0.0	4.0	4.0	0.14820032	0.29640064	0.5928013	0.0	11	5	5	0.25	1	2	2	0	0	4996	0	1	2020-02-29_140850
3	5000	4940	47	0	4	0	8	0	0.91708875	1.1082138109414688	2.251188	0.0	8.0	8.0	0.91708875	1.1082138	2.251188	0.0	13	9	9	0.25	4	2	3	0	0	4992	0	1	2020-02-29_140850
3	5000	4937	48	0	4	0	10	0	1.2157781	1.162995534309348	2.4715664	0.0	10.0	10.0	1.2157781	1.1629956	2.4715664	0.0	15	11	11	0.7	6	2	3	0	0	4990	0	1	2020-02-29_140850
4	5000	4928	57	0	3	0	11	0	1.1052527	1.1626164203717273	2.4715664	0.0	11.0	11.0	1.1052527	1.1626164	2.4715664	0.0	15	12	12	0.6363636	6	3	3	0	0	4989	0	1	2020-02-29_140850
4	5000	4924	54	0	9	0	12	0	1.2904601	1.280788012695329	3.3277404	0.0	12.0	12.0	1.2904601	1.2807881	3.3277404	0.0	22	13	13	0.8333333	7	3	3	0	0	4988	0	1	2020-02-29_140851
4	5000	4911	65	0	9	0	14	0	1.6123751	1.434507821775421	3.5763133	0.0	14.0	14.0	1.6123751	1.4345078	3.5763133	0.0	24	15	15	0.85714287	8	4	3	0	0	4986	0	1	2020-02-29_140851
5	5000	4905	70	0	7	0	17	0	1.3278383	1.4399324651617118	3.5763133	0.0	17.0	17.0	1.3278383	1.4399325	3.5763133	0.0	25	18	18	0.7647059	8	5	4	1	0	4983	0	1	2020-02-29_140851
5	5000	4898	74	0	6	0	21	0	1.6396495	1.5542155560669373	4.2508807	0.0	21.0	21.0	1.6396495	1.5542156	4.2508807	0.0	28	22	22	0.85714287	10	5	6	1	0	4979	0	1	2020-02-29_140851
5	5000	4888	82	0	6	0	23	0	1.8830222	1.6881046624708103	4.6352887	0.0	23.0	23.0	1.8830222	1.6881046	4.6352887	0.0	30	24	24	0.95652175	11	6	6	1	0	4977	0	1	2020-02-29_140851
6	5000	4873	97	0	5	0	24	0	1.8244108	1.6757818190922693	4.6352887	0.0	24.0	24.0	1.8244108	1.6757818	4.6352887	0.0	30	25	25	0.9166667	11	6	6	1	0	4976	0	1	2020-02-29_140851
6	5000	4858	110	0	3	0	28	0	2.1258037	1.9292286933611167	5.2933974	0.0	28.0	28.0	2.1258037	1.9292287	5.2933974	0.0	32	29	29	1.0357143	14	6	7	1	0	4972	0	1	2020-02-29_140851
6	5000	4847	121	0	2	0	29	0	2.2069106	1.944162542101947	5.2933974	0.0	29.0	29.0	2.2069106	1.9441625	5.2933974	0.0	32	30	30	1.0689656	14	6	8	1	0	4971	0	1	2020-02-29_140851
7	5000	4834	130	0	5	0	30	0	2.1333468	1.9523780309896732	5.2933974	0.0	30.0	30.0	2.1333468	1.952378	5.2933974	0.0	36	31	31	1.0333333	14	6	8	1	1	4970	0	1	2020-02-29_140852
7	5000	4813	146	0	9	0	31	0	2.0915534	1.9336152663141573	5.2933974	0.0	31.0	31.0	2.0915534	1.9336152	5.2933974	0.0	41	32	32	1.0645162	14	6	8	1	2	4969	0	1	2020-02-29_140852
7	5000	4803	150	0	14	0	31	0	2.0915534	1.9336152663141573	5.2933974	0.0	31.0	31.0	2.0915534	1.9336152	5.2933974	0.0	47	33	33	1.0645162	14	6	8	2	2	4969	0	2	2020-02-29_140852
8	5000	4777	170	0	14	0	37	0	1.9130816	1.9231220944307958	5.2933974	0.0	37.0	37.0	1.9130816	1.923122	5.2933974	0.0	53	39	39	0.9189189	14	6	11	5	2	4963	0	2	2020-02-29_140852
8	5000	4752	190	0	14	0	42	0	1.8421422	1.905342949362253	5.2933974	0.0	42.0	42.0	1.8421422	1.9053429	5.2933974	0.0	58	44	44	0.9285714	14	7	11	7	3	4958	0	2	2020-02-29_140852
8	5000	4735	204	0	13	0	46	0	1.8731743	1.8630761247563028	5.2933974	0.0	46.0	46.0	1.8731743	1.8630761	5.2933974	0.0	61	48	48	0.8913044	14	7	15	7	3	4954	0	2	2020-02-29_140853
9	5000	4712	221	0	13	0	51	0	2.0780969	2.0806153942286336	7.793981	0.0	51.0	51.0	2.0780969	2.0806153	7.793981	0.0	67	54	54	1.0	15	8	16	10	3	4949	0	3	2020-02-29_140853
9	5000	4697	228	0	17	0	55	0	2.308758	2.1887788576568967	7.793981	0.0	55.0	55.0	2.308758	2.1887789	7.793981	0.0	75	58	58	1.1090909	15	9	18	11	3	4945	0	3	2020-02-29_140853
9	5000	4674	245	0	19	0	59	0	2.4002857	2.301912557444166	8.455827	0.0	59.0	59.0	2.4002857	2.3019125	8.455827	0.0	81	62	62	1.1355932	16	10	18	11	3	4941	0	3	2020-02-29_140853
10	5000	4644	269	0	20	0	64	0	2.645787	2.5114298842749223	8.84732	0.0	64.0	64.0	2.645787	2.5114298	8.84732	0.0	87	67	67	1.265625	17	11	18	13	4	4936	0	3	2020-02-29_140853
10	5000	4622	280	0	21	0	73	0	2.6098049	2.4711707113741492	8.84732	0.0	73.0	73.0	2.6098049	2.4711707	8.84732	0.0	98	77	77	1.2602739	17	13	20	15	5	4927	0	4	2020-02-29_140853
10	5000	4595	295	0	27	0	79	0	2.5618706	2.467619335222358	8.84732	0.0	79.0	79.0	2.5618706	2.4676194	8.84732	0.0	110	83	83	1.2151898	17	13	21	18	6	4921	0	4	2020-02-29_140854
11	5000	4570	308	0	32	0	86	0	2.4856653	2.5229863097083642	8.84732	0.0	86.0	86.0	2.4856653	2.5229864	8.84732	0.0	122	90	90	1.1511627	17	13	23	20	7	4914	0	4	2020-02-29_140854
11	5000	4542	326	0	33	0	95	0	2.5536482	2.582071970562271	9.052472	0.0	95.0	95.0	2.5536482	2.582072	9.052472	0.0	132	99	99	1.1368421	17	14	24	24	8	4905	0	4	2020-02-29_140854
11	5000	4515	340	0	32	0	109	0	2.66625	2.695831779546354	9.58093	0.0	109.0	109.0	2.66625	2.6958318	9.58093	0.0	145	113	113	1.1834862	17	16	27	28	11	4891	0	4	2020-02-29_140854
12	5000	4488	353	0	36	0	119	0	2.8179874	2.7352042548361593	9.58093	0.0	119.0	119.0	2.8179874	2.7352042	9.58093	0.0	159	123	123	1.1764706	17	18	29	30	13	4881	0	4	2020-02-29_140855
12	5000	4451	380	0	33	0	132	0	2.8253465	2.7303029284244515	9.58093	0.0	132.0	132.0	2.8253465	2.7303028	9.58093	0.0	169	136	136	1.1515151	17	19	31	35	15	4868	0	4	2020-02-29_140855
12	5000	4422	397	0	35	0	141	0	2.9336028	2.786259543675079	9.58093	0.0	141.0	141.0	2.9336028	2.7862597	9.58093	0.0	181	146	146	1.1347518	17	20	34	37	17	4859	0	5	2020-02-29_140855
13	5000	4396	404	0	39	0	156	0	3.0160153	2.751028908802645	9.58093	0.0	156.0	156.0	3.0160153	2.751029	9.58093	0.0	200	161	161	1.2051282	17	21	35	43	21	4844	0	5	2020-02-29_140855
13	5000	4366	421	0	41	0	166	1	3.0112255	2.802071799404604	10.519068	0.0	166.0	166.0	3.0112255	2.8020718	10.519068	0.0	213	172	172	1.2168674	17	22	35	45	24	4834	0	5	2020-02-29_140856
13	5000	4351	417	0	49	0	177	1	3.0031128	2.8630122829950566	12.520428	0.0	177.0	177.0	3.0031128	2.8630123	12.520428	0.0	232	183	183	1.2259887	17	23	37	46	24	4823	0	5	2020-02-29_140856
14	5000	4315	438	0	46	0	195	1	3.2152152	3.025319226027653	12.993005	0.0	195.0	195.0	3.2152152	3.0253193	12.993005	0.0	247	201	201	1.2974359	18	25	39	51	28	4805	0	5	2020-02-29_140856
14	5000	4287	452	0	43	0	212	1	3.244188	3.0462041654335783	12.993005	0.0	212.0	212.0	3.244188	3.046204	12.993005	0.0	261	218	218	1.3066038	18	25	40	54	33	4788	0	5	2020-02-29_140857
14	5000	4251	477	0	37	0	229	1	3.2230566	2.9935001850424396	12.993005	0.0	229.0	229.0	3.2230566	2.9935002	12.993005	0.0	272	235	235	1.2969432	18	25	43	59	35	4771	0	5	2020-02-29_140857
15	5000	4225	488	0	38	0	242	1	3.2603054	3.0031608777875247	12.993005	0.0	242.0	242.0	3.2603054	3.003161	12.993005	0.0	287	249	249	1.3057852	18	26	45	60	39	4758	0	6	2020-02-29_140857
15	5000	4201	493	0	45	0	254	1	3.294945	3.020372833580816	12.993005	0.0	254.0	254.0	3.294945	3.0203729	12.993005	0.0	306	261	261	1.2834646	18	27	46	60	42	4746	0	6	2020-02-29_140858
15	5000	4165	513	0	49	0	266	1	3.3436205	2.9977818872102975	12.993005	0.0	266.0	266.0	3.3436205	2.997782	12.993005	0.0	322	273	273	1.2556391	18	27	47	64	47	4734	0	6	2020-02-29_140858
16	5000	4128	532	0	53	0	279	2	3.4097133	3.0021742253483064	12.993005	0.0	279.0	279.0	3.4097133	3.0021741	12.993005	0.0	340	287	287	1.2437276	18	27	49	66	53	4721	0	6	2020-02-29_140858
16	5000	4102	537	0	53	0	299	3	3.4842215	2.9794403341726814	12.993005	0.0	299.0	299.0	3.4842215	2.9794405	12.993005	0.0	361	308	308	1.2107023	18	27	54	69	57	4701	0	6	2020-02-29_140859
16	5000	4077	545	0	51	0	316	5	3.5901277	3.085834279325915	13.96124	0.0	316.0	316.0	3.5901277	3.0858343	13.96124	0.0	378	327	327	1.2025317	18	28	54	75	60	4684	0	6	2020-02-29_140859
17	5000	4050	550	0	53	0	336	5	3.5562675	3.073018752304346	13.96124	0.0	336.0	336.0	3.5562675	3.0730188	13.96124	0.0	400	347	347	1.1815476	18	28	55	78	65	4664	0	6	2020-02-29_140859
17	5000	4024	559	0	54	0	350	5	3.6452167	3.1087383596143305	13.96124	0.0	350.0	350.0	3.6452167	3.1087384	13.96124	0.0	417	363	363	1.1685715	18	29	56	83	67	4650	0	8	2020-02-29_140900
17	5000	3990	573	0	55	0	367	7	3.679529	3.1035306820945316	13.96124	0.0	367.0	367.0	3.679529	3.1035306	13.96124	0.0	437	382	382	1.1634878	18	29	57	86	70	4633	0	8	2020-02-29_140900
18	5000	3952	584	0	62	0	387	7	3.8569841	3.251204634206578	16.900534	0.0	387.0	387.0	3.8569841	3.2512047	16.900534	0.0	464	402	402	1.1808785	19	29	60	89	72	4613	0	8	2020-02-29_140900
18	5000	3928	583	0	71	0	402	8	3.9562435	3.2970333694097587	16.900534	0.0	402.0	402.0	3.9562435	3.2970333	16.900534	0.0	489	418	418	1.2164179	19	29	64	91	74	4598	0	8	2020-02-29_140901
18	5000	3898	596	0	68	0	421	9	4.0721674	3.3481929175285408	16.900534	0.0	421.0	421.0	4.0721674	3.348193	16.900534	0.0	506	438	438	1.2351544	19	30	66	92	78	4579	0	8	2020-02-29_140901
19	5000	3868	600	0	67	0	444	13	4.2553988	3.4597929360055897	17.684748	0.0	444.0	444.0	4.2553988	3.4597929	17.684748	0.0	532	465	465	1.259009	20	30	70	94	82	4556	0	8	2020-02-29_140902
19	5000	3837	597	0	73	0	470	14	4.244696	3.4488345458178	17.684748	0.0	470.0	470.0	4.244696	3.4488347	17.684748	0.0	566	493	493	1.2425532	20	30	70	100	90	4530	0	9	2020-02-29_140902
19	5000	3808	603	0	79	0	486	14	4.2617116	3.4571489044686023	17.684748	0.0	486.0	486.0	4.2617116	3.4571488	17.684748	0.0	589	510	510	1.2283951	20	30	72	103	92	4514	0	10	2020-02-29_140902
20	5000	3791	603	0	71	0	508	15	4.3482847	3.5161643737717023	17.684748	0.0	508.0	508.0	4.3482847	3.5161643	17.684748	0.0	606	535	535	1.246063	20	31	76	106	95	4492	0	12	2020-02-29_140903
20	5000	3763	608	0	62	0	537	16	4.516044	3.6313480173561907	17.684748	0.0	537.0	537.0	4.516044	3.6313481	17.684748	0.0	629	567	567	1.2718809	20	32	81	111	103	4463	0	14	2020-02-29_140903
20	5000	3740	602	0	66	0	557	18	4.5303025	3.6476485320316185	17.684748	0.0	557.0	557.0	4.5303025	3.6476486	17.684748	0.0	658	592	592	1.2423699	20	32	82	115	110	4443	0	17	2020-02-29_140904
21	5000	3704	601	0	85	0	573	19	4.556516	3.655583638821232	17.684748	0.0	573.0	573.0	4.556516	3.6555836	17.684748	0.0	695	610	610	1.2303665	20	32	83	118	114	4427	0	18	2020-02-29_140904
21	5000	3678	611	0	81	0	590	21	4.6451864	3.668259289237026	17.684748	0.0	590.0	590.0	4.6451864	3.6682594	17.684748	0.0	711	630	630	1.2355932	20	32	83	122	117	4410	0	19	2020-02-29_140905
21	5000	3643	624	0	72	0	619	23	4.7639704	3.7699560054569674	18.788387	0.0	619.0	619.0	4.7639704	3.769956	18.788387	0.0	733	661	661	1.2617124	20	33	83	130	123	4381	0	19	2020-02-29_140905
22	5000	3619	625	0	59	0	651	27	4.822521	3.764574212951815	18.788387	0.0	651.0	651.0	4.822521	3.7645743	18.788387	0.0	756	697	697	1.2427036	20	34	85	135	130	4349	0	19	2020-02-29_140905
22	5000	3602	607	0	79	0	660	32	4.8709416	3.7725240103208444	18.788387	0.0	660.0	660.0	4.8709416	3.772524	18.788387	0.0	791	712	712	1.2272727	20	34	86	138	132	4340	0	20	2020-02-29_140906
22	5000	3583	600	0	81	0	678	37	4.9206676	3.7730457426362314	18.788387	0.0	678.0	678.0	4.9206676	3.7730458	18.788387	0.0	817	736	736	1.2138643	20	34	86	141	136	4322	0	21	2020-02-29_140906
23	5000	3564	593	0	86	0	696	40	5.0223675	3.8426522028604717	18.788387	0.0	696.0	696.0	5.0223675	3.8426523	18.788387	0.0	843	757	757	1.2298851	20	35	90	145	140	4304	0	21	2020-02-29_140907
23	5000	3536	599	0	74	0	721	48	5.1723547	3.872942839902224	18.788387	0.0	721.0	721.0	5.1723547	3.872943	18.788387	0.0	865	791	791	1.2427185	20	36	92	151	145	4279	0	22	2020-02-29_140907
23	5000	3516	580	0	85	0	744	51	5.225495	3.8774513366518253	18.788387	0.0	744.0	744.0	5.225495	3.8774514	18.788387	0.0	904	819	819	1.2284946	20	36	92	155	152	4256	0	24	2020-02-29_140908
24	5000	3497	575	0	85	0	761	58	5.300067	3.9050077370385026	18.788387	0.0	761.0	761.0	5.300067	3.9050078	18.788387	0.0	928	843	843	1.1971091	20	36	92	157	157	4239	0	24	2020-02-29_140908
24	5000	3471	574	0	87	0	778	65	5.371949	3.923220096035403	18.788387	0.0	778.0	778.0	5.371949	3.9232202	18.788387	0.0	955	868	868	1.2017995	20	36	92	162	162	4222	0	25	2020-02-29_140909
24	5000	3447	567	0	82	0	810	69	5.4956346	3.959222967996996	18.788387	0.0	810.0	810.0	5.4956346	3.959223	18.788387	0.0	986	904	904	1.1888889	20	36	95	166	166	4190	0	25	2020-02-29_140909
25	5000	3422	553	0	95	0	830	73	5.548821	3.972645327272656	18.788387	0.0	830.0	830.0	5.548821	3.9726453	18.788387	0.0	1025	930	930	1.1843374	20	36	95	169	172	4170	0	27	2020-02-29_140909
25	5000	3405	543	0	97	0	851	77	5.591444	3.95704269784098	18.788387	0.0	851.0	851.0	5.591444	3.9570427	18.788387	0.0	1052	955	955	1.1786134	20	36	95	173	181	4149	0	27	2020-02-29_140910
25	5000	3379	540	0	90	0	882	80	5.6403294	4.006601131959012	18.788387	0.0	882.0	882.0	5.6403294	4.0066013	18.788387	0.0	1081	991	991	1.1564626	20	36	95	177	186	4118	0	29	2020-02-29_140910
26	5000	3370	521	0	82	0	907	90	5.7271724	4.032109368566657	18.788387	0.0	907.0	907.0	5.7271724	4.0321093	18.788387	0.0	1109	1027	1027	1.1598676	20	36	96	181	192	4093	0	30	2020-02-29_140911
26	5000	3351	514	0	82	0	916	106	5.852565	4.067798621640543	18.788387	0.0	916.0	916.0	5.852565	4.0677986	18.788387	0.0	1135	1053	1053	1.150655	20	36	100	183	195	4084	0	31	2020-02-29_140911
26	5000	3332	504	0	79	0	933	120	5.908763	4.103622994341403	18.788387	0.0	933.0	933.0	5.908763	4.103623	18.788387	0.0	1164	1085	1085	1.1543409	20	36	101	186	204	4067	0	32	2020-02-29_140912
27	5000	3317	490	0	83	0	943	133	5.961785	4.097334362729613	18.788387	0.0	943.0	943.0	5.961785	4.0973344	18.788387	0.0	1193	1110	1110	1.1580063	20	36	102	190	208	4057	0	34	2020-02-29_140912
27	5000	3305	481	0	77	0	958	144	6.00533	4.09840652390124	18.788387	0.0	958.0	958.0	6.00533	4.0984063	18.788387	0.0	1214	1137	1137	1.1544886	20	36	104	192	209	4042	0	35	2020-02-29_140913
27	5000	3291	470	0	75	0	971	156	6.0832634	4.0687836395138754	18.788387	0.0	971.0	971.0	6.0832634	4.0687838	18.788387	0.0	1239	1164	1164	1.1503605	20	36	105	194	212	4029	0	37	2020-02-29_140913
28	5000	3274	478	0	54	0	990	166	6.1176224	4.071301360282158	18.788387	0.0	990.0	990.0	6.1176224	4.0713015	18.788387	0.0	1248	1194	1194	1.1434343	20	36	105	194	223	4010	0	38	2020-02-29_140914
28	5000	3259	473	0	54	0	995	178	6.205651	4.095335442261544	18.788387	0.0	995.0	995.0	6.205651	4.0953355	18.788387	0.0	1268	1214	1214	1.1427135	20	36	105	197	228	4005	0	41	2020-02-29_140914
28	5000	3244	459	0	57	0	1010	188	6.269812	4.090542767239482	18.788387	0.0	1010.0	1010.0	6.269812	4.090543	18.788387	0.0	1297	1240	1240	1.1346534	20	36	105	199	232	3990	0	42	2020-02-29_140914
29	5000	3225	454	0	73	0	1004	200	6.312867	4.077705449413645	18.788387	0.0	1004.0	1010.0	6.269812	4.090543	18.788387	0.0	1321	1248	1248	1.1314741	20	36	105	199	234	3996	0	44	2020-02-29_140915
29	5000	3209	450	0	73	0	1006	217	6.3757052	4.107746918605679	18.788387	0.0	1006.0	1010.0	6.269812	4.090543	18.788387	0.0	1341	1268	1268	1.1222664	20	36	105	200	238	3994	0	45	2020-02-29_140915
29	5000	3190	438	0	74	0	1019	230	6.445472	4.143246148548374	21.099518	0.0	1019.0	1019.0	6.445472	4.143246	21.099518	0.0	1372	1298	1298	1.107949	20	36	106	200	243	3981	0	49	2020-02-29_140916
30	5000	3176	421	0	80	0	1026	248	6.539719	4.147601544480538	21.099518	0.0	1026.0	1026.0	6.539719	4.1476016	21.099518	0.0	1403	1323	1323	1.0974659	20	36	106	203	245	3974	0	49	2020-02-29_140916
30	5000	3162	417	0	77	0	1032	262	6.618549	4.169073528678094	21.099518	0.0	1032.0	1032.0	6.618549	4.1690736	21.099518	0.0	1421	1344	1344	1.1065892	20	36	106	203	248	3968	0	50	2020-02-29_140917
30	5000	3152	415	0	59	0	1049	274	6.645494	4.175192439047112	21.099518	0.0	1049.0	1049.0	6.645494	4.1751924	21.099518	0.0	1433	1374	1374	1.1010486	20	36	106	204	249	3951	0	51	2020-02-29_140917
31	5000	3138	406	0	52	0	1064	289	6.691879	4.1926681737773235	21.099518	0.0	1064.0	1064.0	6.691879	4.192668	21.099518	0.0	1456	1404	1404	1.0958647	20	36	106	204	252	3936	0	51	2020-02-29_140918
31	5000	3121	399	0	58	0	1069	301	6.7186155	4.19793176135559	21.099518	0.0	1069.0	1069.0	6.7186155	4.197932	21.099518	0.0	1480	1422	1422	1.0795135	20	36	106	206	253	3931	0	52	2020-02-29_140918
31	5000	3104	398	0	64	0	1060	319	6.74351	4.220936074595918	21.099518	0.0	1060.0	1069.0	6.7186155	4.197932	21.099518	0.0	1498	1434	1434	1.0688679	20	36	106	206	254	3940	0	55	2020-02-29_140919
32	5000	3094	388	0	62	0	1067	331	6.8223906	4.218630188547535	21.099518	0.0	1067.0	1069.0	6.7186155	4.197932	21.099518	0.0	1518	1456	1456	1.0599812	20	36	106	207	255	3933	0	58	2020-02-29_140919
32	5000	3083	378	0	58	0	1075	346	6.9074945	4.247695522467084	21.099518	0.0	1075.0	1075.0	6.9074945	4.2476954	21.099518	0.0	1539	1481	1481	1.0604651	20	36	106	210	259	3925	0	60	2020-02-29_140920
32	5000	3066	368	0	66	0	1070	368	6.949702	4.2955937365300745	23.384336	0.0	1070.0	1075.0	6.9074945	4.2476954	21.099518	0.0	1566	1500	1500	1.0457944	20	37	106	212	261	3930	0	62	2020-02-29_140920
33	5000	3052	357	0	72	0	1065	388	7.007766	4.292932539727292	23.384336	0.0	1065.0	1075.0	6.9074945	4.2476954	21.099518	0.0	1591	1519	1519	1.0375587	20	37	106	212	261	3935	0	66	2020-02-29_140921
33	5000	3043	351	0	64	0	1070	404	7.037827	4.317417161033065	23.384336	0.0	1070.0	1075.0	6.9074945	4.2476954	21.099518	0.0	1606	1542	1542	1.0261682	20	37	106	213	263	3930	0	68	2020-02-29_140921
33	5000	3030	355	0	48	0	1070	426	7.088082	4.322081384813137	23.384336	0.0	1070.0	1075.0	6.9074945	4.2476954	21.099518	0.0	1615	1567	1567	1.0149533	20	37	107	213	265	3930	0	71	2020-02-29_140922
34	5000	3018	343	0	48	0	1068	450	7.1822267	4.339001811684544	23.384336	0.0	1068.0	1075.0	6.9074945	4.2476954	21.099518	0.0	1639	1591	1591	1.008427	20	37	107	213	269	3932	0	73	2020-02-29_140922
34	5000	3009	332	0	53	0	1058	474	7.291303	4.367341231641254	23.384336	0.0	1058.0	1075.0	6.9074945	4.2476954	21.099518	0.0	1659	1606	1606	1.0113422	20	37	107	213	269	3942	0	74	2020-02-29_140922
34	5000	3001	328	0	55	0	1047	493	7.3401628	4.376927414443675	23.384336	0.0	1047.0	1075.0	6.9074945	4.2476954	21.099518	0.0	1671	1616	1616	1.0047755	20	37	108	213	270	3953	0	76	2020-02-29_140923
35	5000	2987	329	0	45	0	1051	509	7.3735733	4.399921173776778	23.384336	0.0	1051.0	1075.0	6.9074945	4.2476954	21.099518	0.0	1684	1639	1639	0.98763084	20	37	108	213	272	3949	0	79	2020-02-29_140923
35	5000	2973	332	0	36	0	1045	533	7.393071	4.392923099851175	23.384336	0.0	1045.0	1075.0	6.9074945	4.2476954	21.099518	0.0	1695	1659	1659	0.9588517	20	37	108	213	276	3955	0	81	2020-02-29_140924
35	5000	2965	321	0	43	0	1032	554	7.3989	4.398335809700922	23.384336	0.0	1032.0	1075.0	6.9074945	4.2476954	21.099518	0.0	1714	1671	1671	0.94089144	20	37	108	215	276	3968	0	85	2020-02-29_140924
36	5000	2957	316	0	40	0	1034	568	7.3938513	4.412261973761039	23.384336	0.0	1034.0	1075.0	6.9074945	4.2476954	21.099518	0.0	1727	1687	1687	0.9303675	20	37	108	215	276	3966	0	85	2020-02-29_140925
36	5000	2942	316	0	46	0	1022	588	7.4342256	4.425006094890643	23.384336	0.0	1022.0	1075.0	6.9074945	4.2476954	21.099518	0.0	1742	1696	1696	0.9295499	20	37	109	215	277	3978	0	86	2020-02-29_140925
36	5000	2938	308	0	38	0	1010	619	7.467692	4.454432887705709	23.384336	0.0	1010.0	1075.0	6.9074945	4.2476954	21.099518	0.0	1754	1716	1716	0.93861383	20	37	109	215	279	3990	0	87	2020-02-29_140926
37	5000	2930	296	0	45	0	1003	639	7.5051203	4.467604483656504	23.384336	0.0	1003.0	1075.0	6.9074945	4.2476954	21.099518	0.0	1774	1729	1729	0.9461615	20	37	109	217	280	3997	0	87	2020-02-29_140926
37	5000	2925	277	0	56	0	988	665	7.5560274	4.476714179912854	23.384336	0.0	988.0	1075.0	6.9074945	4.2476954	21.099518	0.0	1798	1742	1742	0.9331984	20	37	109	217	280	4012	0	89	2020-02-29_140927
37	5000	2914	276	0	56	0	971	692	7.5940995	4.512793052224104	23.384336	0.0	971.0	1075.0	6.9074945	4.2476954	21.099518	0.0	1810	1754	1754	0.9279094	20	37	109	217	280	4029	0	91	2020-02-29_140927
38	5000	2902	280	0	43	0	957	724	7.6613975	4.542819702117537	23.384336	0.0	957.0	1075.0	6.9074945	4.2476954	21.099518	0.0	1818	1775	1775	0.92789966	20	37	109	217	280	4043	0	94	2020-02-29_140928
38	5000	2894	273	0	35	0	956	746	7.730052	4.55209941846623	23.384336	0.0	956.0	1075.0	6.9074945	4.2476954	21.099518	0.0	1833	1798	1798	0.9320084	20	37	109	217	280	4044	0	96	2020-02-29_140928
38	5000	2883	270	0	37	0	946	766	7.776398	4.559672485435602	23.384336	0.0	946.0	1075.0	6.9074945	4.2476954	21.099518	0.0	1847	1810	1810	0.9323467	20	37	109	217	280	4054	0	98	2020-02-29_140929
39	5000	2876	256	0	48	0	925	795	7.836558	4.538852811556099	23.384336	0.0	925.0	1075.0	6.9074945	4.2476954	21.099518	0.0	1868	1820	1820	0.93945944	20	37	109	217	281	4075	0	100	2020-02-29_140929
39	5000	2870	250	0	44	0	919	814	7.865989	4.54992573436451	23.384336	0.0	919.0	1075.0	6.9074945	4.2476954	21.099518	0.0	1880	1836	1836	0.93471164	20	37	109	217	281	4081	0	103	2020-02-29_140930
39	5000	2863	241	0	48	0	895	847	7.918109	4.562010856431538	23.384336	0.0	895.0	1075.0	6.9074945	4.2476954	21.099518	0.0	1896	1848	1848	0.922905	20	37	109	217	282	4105	0	106	2020-02-29_140930
40	5000	2852	234	0	45	0	885	877	7.941685	4.564902104375753	23.384336	0.0	885.0	1075.0	6.9074945	4.2476954	21.099518	0.0	1914	1869	1869	0.9118644	20	37	109	217	283	4115	0	107	2020-02-29_140930
40	5000	2844	228	0	48	0	866	902	7.9587235	4.577210422858769	23.384336	0.0	866.0	1075.0	6.9074945	4.2476954	21.099518	0.0	1928	1880	1880	0.90531176	20	37	109	217	283	4134	0	112	2020-02-29_140931
40	5000	2834	226	0	40	0	863	923	7.9396977	4.603349685105864	23.384336	0.0	863.0	1075.0	6.9074945	4.2476954	21.099518	0.0	1940	1900	1900	0.89107764	20	37	109	217	283	4137	0	114	2020-02-29_140931
41	5000	2826	214	0	45	0	848	953	7.964771	4.620131946347437	23.384336	0.0	848.0	1075.0	6.9074945	4.2476954	21.099518	0.0	1960	1915	1915	0.8856132	20	37	109	217	283	4152	0	114	2020-02-29_140932
41	5000	2819	209	0	43	0	833	981	7.9301767	4.656163771682176	23.384336	0.0	833.0	1075.0	6.9074945	4.2476954	21.099518	0.0	1972	1929	1929	0.8727491	20	37	109	217	283	4167	0	115	2020-02-29_140932
41	5000	2813	203	0	42	0	821	1005	7.8912954	4.715112964494524	23.384336	0.0	821.0	1075.0	6.9074945	4.2476954	21.099518	0.0	1984	1942	1942	0.85261875	20	37	109	217	284	4179	0	116	2020-02-29_140933
42	5000	2811	192	0	36	0	813	1030	7.8771744	4.730337101736972	23.384336	0.0	813.0	1075.0	6.9074945	4.2476954	21.099518	0.0	1997	1961	1961	0.8499385	20	37	110	217	285	4187	0	118	2020-02-29_140933
42	5000	2807	184	0	35	0	800	1056	7.896269	4.7599663831020615	23.384336	0.0	800.0	1075.0	6.9074945	4.2476954	21.099518	0.0	2009	1974	1974	0.835	20	37	110	217	285	4200	0	118	2020-02-29_140934
42	5000	2799	177	0	40	0	786	1076	7.9114327	4.736233085386669	23.384336	0.0	786.0	1075.0	6.9074945	4.2476954	21.099518	0.0	2024	1984	1984	0.84351146	20	37	110	217	285	4214	0	122	2020-02-29_140934
43	5000	2793	176	0	34	0	778	1097	7.95696	4.729035945659728	23.384336	0.0	778.0	1075.0	6.9074945	4.2476954	21.099518	0.0	2031	1997	1997	0.8470437	20	37	110	217	285	4222	0	122	2020-02-29_140935
43	5000	2785	178	0	27	0	763	1123	7.969307	4.768058380729613	23.384336	0.0	763.0	1075.0	6.9074945	4.2476954	21.099518	0.0	2037	2010	2010	0.85452163	20	37	110	217	286	4237	0	124	2020-02-29_140935
43	5000	2781	174	0	21	0	754	1143	8.055871	4.722681088062786	23.384336	0.0	754.0	1075.0	6.9074945	4.2476954	21.099518	0.0	2045	2024	2024	0.86206895	20	37	110	217	286	4246	0	127	2020-02-29_140935
44	5000	2777	168	0	24	0	736	1166	8.094347	4.7791318502491045	23.384336	0.0	736.0	1075.0	6.9074945	4.2476954	21.099518	0.0	2055	2031	2031	0.85461956	20	37	110	217	286	4264	0	129	2020-02-29_140936
44	5000	2767	172	0	23	0	716	1193	8.205077	4.768969153571842	23.384336	0.0	716.0	1075.0	6.9074945	4.2476954	21.099518	0.0	2061	2038	2038	0.849162	20	37	110	217	287	4284	0	129	2020-02-29_140936
44	5000	2762	171	0	22	0	702	1211	8.185554	4.774736942415016	23.384336	0.0	702.0	1075.0	6.9074945	4.2476954	21.099518	0.0	2067	2045	2045	0.84757835	20	37	110	217	287	4298	0	132	2020-02-29_140937
45	5000	2758	162	0	25	0	690	1232	8.22314	4.78695995980103	23.384336	0.0	690.0	1075.0	6.9074945	4.2476954	21.099518	0.0	2080	2055	2055	0.84927535	20	37	110	217	287	4310	0	133	2020-02-29_140937
45	5000	2753	162	0	24	0	676	1248	8.266096	4.791519804099849	23.384336	0.0	676.0	1075.0	6.9074945	4.2476954	21.099518	0.0	2085	2061	2061	0.84615386	20	37	110	217	288	4324	0	137	2020-02-29_140938
45	5000	2749	162	0	21	0	668	1262	8.329825	4.84156878181473	23.384336	0.0	668.0	1075.0	6.9074945	4.2476954	21.099518	0.0	2089	2068	2068	0.8368263	20	37	110	217	290	4332	0	138	2020-02-29_140938
46	5000	2745	162	0	13	0	661	1281	8.329262	4.8485213867169	23.384336	0.0	661.0	1075.0	6.9074945	4.2476954	21.099518	0.0	2093	2080	2080	0.84114975	20	37	110	217	290	4339	0	138	2020-02-29_140938
46	5000	2738	159	0	18	0	643	1303	8.367469	4.8598140015351	23.384336	0.0	643.0	1075.0	6.9074945	4.2476954	21.099518	0.0	2103	2085	2085	0.86158633	20	37	110	217	290	4357	0	139	2020-02-29_140939
46	5000	2734	158	0	19	0	627	1323	8.32055	4.850974718445165	23.384336	0.0	627.0	1075.0	6.9074945	4.2476954	21.099518	0.0	2108	2089	2089	0.8676236	20	37	110	217	291	4373	0	139	2020-02-29_140939
47	5000	2727	155	0	24	0	605	1348	8.347209	4.894531834534582	23.384336	0.0	605.0	1075.0	6.9074945	4.2476954	21.099518	0.0	2118	2094	2094	0.87768596	20	37	110	217	291	4395	0	141	2020-02-29_140940
47	5000	2723	149	0	25	0	602	1358	8.370733	4.89248417137833	23.384336	0.0	602.0	1075.0	6.9074945	4.2476954	21.099518	0.0	2128	2103	2103	0.8803987	20	37	110	217	291	4398	0	143	2020-02-29_140940
47	5000	2721	143	0	27	0	590	1374	8.35493	4.8654460700130135	20.56815	0.0	590.0	1075.0	6.9074945	4.2476954	21.099518	0.0	2136	2109	2109	0.879661	20	37	110	217	291	4410	0	145	2020-02-29_140941
48	5000	2717	139	0	25	0	576	1396	8.350856	4.910946875674613	20.56815	0.0	576.0	1075.0	6.9074945	4.2476954	21.099518	0.0	2144	2119	2119	0.8819444	20	37	110	217	291	4424	0	147	2020-02-29_140941
48	5000	2714	137	0	21	0	569	1411	8.431534	4.912700713039462	20.56815	0.0	569.0	1075.0	6.9074945	4.2476954	21.099518	0.0	2149	2128	2128	0.8734622	20	37	110	217	291	4431	0	148	2020-02-29_140941
48	5000	2709	131	0	24	0	558	1429	8.477118	4.87907180932819	20.56815	0.0	558.0	1075.0	6.9074945	4.2476954	21.099518	0.0	2160	2136	2136	0.86738354	20	37	110	217	291	4442	0	149	2020-02-29_140942
49	5000	2704	132	0	19	0	541	1452	8.429443	4.902856515763046	20.56815	0.0	541.0	1075.0	6.9074945	4.2476954	21.099518	0.0	2164	2145	2145	0.8595194	20	37	110	218	291	4459	0	152	2020-02-29_140942
49	5000	2700	130	0	20	0	529	1468	8.447983	4.955536360672601	20.56815	0.0	529.0	1075.0	6.9074945	4.2476954	21.099518	0.0	2170	2150	2150	0.86389416	20	37	110	218	291	4471	0	153	2020-02-29_140943
49	5000	2695	127	0	18	0	522	1484	8.420006	4.942220821262255	20.56815	0.0	522.0	1075.0	6.9074945	4.2476954	21.099518	0.0	2178	2160	2160	0.8544061	20	37	110	218	291	4478	0	154	2020-02-29_140943
50	5000	2690	125	0	21	0	506	1502	8.409751	4.9402846198001376	20.56815	0.0	506.0	1075.0	6.9074945	4.2476954	21.099518	0.0	2185	2164	2164	0.8517786	20	37	110	218	291	4494	0	156	2020-02-29_140943
50	5000	2686	121	0	23	0	497	1514	8.356844	4.920741165594307	20.56815	0.0	497.0	1075.0	6.9074945	4.2476954	21.099518	0.0	2193	2170	2170	0.8410463	20	37	110	218	291	4503	0	159	2020-02-29_140944
50	5000	2680	119	0	22	0	492	1526	8.4197445	4.967257293470034	20.56815	0.0	492.0	1075.0	6.9074945	4.2476954	21.099518	0.0	2201	2179	2179	0.8556911	20	37	110	219	291	4508	0	161	2020-02-29_140944
51	5000	2674	120	0	20	0	481	1543	8.396277	4.952834256179935	20.56815	0.0	481.0	1075.0	6.9074945	4.2476954	21.099518	0.0	2206	2186	2186	0.8232848	20	37	110	219	291	4519	0	162	2020-02-29_140945
51	5000	2672	113	0	21	0	471	1560	8.38211	4.936424427945038	20.56815	0.0	471.0	1075.0	6.9074945	4.2476954	21.099518	0.0	2215	2194	2194	0.83651805	20	37	110	219	291	4529	0	163	2020-02-29_140945
51	5000	2668	112	0	19	0	463	1575	8.3618765	4.92975927140454	20.56815	0.0	463.0	1075.0	6.9074945	4.2476954	21.099518	0.0	2220	2201	2201	0.8272138	20	37	110	219	291	4537	0	163	2020-02-29_140945
52	5000	2665	107	0	22	0	455	1588	8.325644	4.908524295911125	20.56815	0.0	455.0	1075.0	6.9074945	4.2476954	21.099518	0.0	2228	2206	2206	0.83516484	20	37	110	219	291	4545	0	163	2020-02-29_140946
52	5000	2662	103	0	19	0	448	1605	8.378415	4.9167587573376474	20.56815	0.0	448.0	1075.0	6.9074945	4.2476954	21.099518	0.0	2235	2216	2216	0.83035713	20	37	110	219	291	4552	0	163	2020-02-29_140946
52	5000	2655	108	0	17	0	436	1621	8.50012	4.947594668970251	20.56815	0.0	436.0	1075.0	6.9074945	4.2476954	21.099518	0.0	2237	2220	2220	0.8463303	20	37	110	219	291	4564	0	163	2020-02-29_140947
53	5000	2652	102	0	18	0	424	1641	8.4157915	4.971232435901856	20.56815	0.0	424.0	1075.0	6.9074945	4.2476954	21.099518	0.0	2246	2228	2228	0.8561321	20	37	110	219	291	4576	0	163	2020-02-29_140947
53	5000	2645	104	0	16	0	412	1658	8.4587755	4.959039568359155	20.56815	0.0	412.0	1075.0	6.9074945	4.2476954	21.099518	0.0	2251	2235	2235	0.85194176	20	37	110	219	291	4588	0	165	2020-02-29_140947
53	5000	2639	104	0	18	0	402	1670	8.321776	4.953102472777538	20.56815	0.0	402.0	1075.0	6.9074945	4.2476954	21.099518	0.0	2257	2239	2239	0.8208955	20	37	110	219	291	4598	0	167	2020-02-29_140948
54	5000	2637	102	0	15	0	396	1683	8.4673815	5.010371133302663	23.249895	0.0	396.0	1075.0	6.9074945	4.2476954	21.099518	0.0	2261	2246	2246	0.8207071	20	37	110	219	291	4604	0	167	2020-02-29_140948
54	5000	2633	99	0	14	0	391	1694	8.455218	5.049151683599833	23.249895	0.0	391.0	1075.0	6.9074945	4.2476954	21.099518	0.0	2268	2254	2254	0.82097185	20	37	110	219	291	4609	0	169	2020-02-29_140949
54	5000	2629	97	0	17	0	377	1709	8.44772	5.064074424534229	23.249895	0.0	377.0	1075.0	6.9074945	4.2476954	21.099518	0.0	2274	2257	2257	0.81962866	20	37	110	219	291	4623	0	171	2020-02-29_140949
55	5000	2628	94	0	16	0	365	1725	8.46667	5.07368176256726	23.249895	0.0	365.0	1075.0	6.9074945	4.2476954	21.099518	0.0	2278	2262	2262	0.82191783	20	37	110	219	291	4635	0	172	2020-02-29_140949
55	5000	2623	97	0	12	0	353	1741	8.499038	5.062422951947928	23.249895	0.0	353.0	1075.0	6.9074945	4.2476954	21.099518	0.0	2280	2268	2268	0.796034	20	37	110	219	291	4647	0	174	2020-02-29_140950
55	5000	2622	93	0	10	0	347	1753	8.496469	5.122573464175407	23.249895	0.0	347.0	1075.0	6.9074945	4.2476954	21.099518	0.0	2285	2275	2275	0.8242075	20	37	110	219	291	4653	0	175	2020-02-29_140950
56	5000	2620	91	0	11	0	341	1762	8.467095	5.128152389499715	23.249895	0.0	341.0	1075.0	6.9074945	4.2476954	21.099518	0.0	2289	2278	2278	0.82697946	20	37	110	219	291	4659	0	175	2020-02-29_140950
56	5000	2616	89	0	15	0	336	1769	8.599518	5.148516965493046	23.249895	0.0	336.0	1075.0	6.9074945	4.2476954	21.099518	0.0	2295	2280	2280	0.83035713	20	37	110	219	291	4664	0	175	2020-02-29_140951
56	5000	2610	91	0	14	0	338	1772	8.611824	5.160826900081279	23.249895	0.0	338.0	1075.0	6.9074945	4.2476954	21.099518	0.0	2299	2285	2285	0.83431953	20	37	110	219	291	4662	0	175	2020-02-29_140951
57	5000	2608	90	0	13	0	327	1787	8.68719	5.165241331978413	23.249895	0.0	327.0	1075.0	6.9074945	4.2476954	21.099518	0.0	2302	2289	2289	0.8287462	20	37	110	219	291	4673	0	175	2020-02-29_140951
57	5000	2605	89	0	11	0	321	1797	8.686558	5.178367941480551	23.249895	0.0	321.0	1075.0	6.9074945	4.2476954	21.099518	0.0	2306	2295	2295	0.85046726	20	37	110	219	291	4679	0	177	2020-02-29_140952
57	5000	2601	90	0	9	0	318	1804	8.690402	5.176972150728075	23.249895	0.0	318.0	1075.0	6.9074945	4.2476954	21.099518	0.0	2309	2300	2300	0.8805031	20	37	110	219	291	4682	0	178	2020-02-29_140952
58	5000	2599	86	0	13	0	311	1812	8.650242	5.20128977259121	23.249895	0.0	311.0	1075.0	6.9074945	4.2476954	21.099518	0.0	2315	2302	2302	0.8681672	20	37	110	219	291	4689	0	179	2020-02-29_140952
58	5000	2596	83	0	15	0	306	1821	8.641517	5.207739630875211	23.249895	0.0	306.0	1075.0	6.9074945	4.2476954	21.099518	0.0	2321	2306	2306	0.8594771	20	37	110	219	291	4694	0	179	2020-02-29_140953
58	5000	2595	81	0	14	0	296	1835	8.731346	5.258958530086256	23.249895	0.0	296.0	1075.0	6.9074945	4.2476954	21.099518	0.0	2324	2310	2310	0.8851351	20	37	110	219	292	4704	0	179	2020-02-29_140953
59	5000	2591	83	0	11	0	294	1842	8.756634	5.275919916292775	23.249895	0.0	294.0	1075.0	6.9074945	4.2476954	21.099518	0.0	2326	2315	2315	0.88435376	20	37	110	219	293	4706	0	179	2020-02-29_140953
59	5000	2589	83	0	7	0	282	1859	8.8665495	5.2867969523503415	23.249895	0.0	282.0	1075.0	6.9074945	4.2476954	21.099518	0.0	2328	2321	2321	0.8900709	20	37	110	219	293	4718	0	180	2020-02-29_140954
59	5000	2589	77	0	10	0	275	1869	8.807866	5.286739949459675	23.249895	0.0	275.0	1075.0	6.9074945	4.2476954	21.099518	0.0	2334	2324	2324	0.90181816	20	37	110	219	293	4725	0	180	2020-02-29_140954
60	5000	2586	75	0	13	0	266	1877	8.720786	5.251947314286484	23.249895	0.0	266.0	1075.0	6.9074945	4.2476954	21.099518	0.0	2339	2326	2326	0.89097744	20	37	110	219	293	4734	0	183	2020-02-29_140954
60	5000	2583	74	0	14	0	260	1886	8.723546	5.2150529569458834	23.249895	0.0	260.0	1075.0	6.9074945	4.2476954	21.099518	0.0	2343	2329	2329	0.9230769	20	37	110	219	293	4740	0	183	2020-02-29_140955
60	5000	2580	73	0	13	0	255	1894	8.755485	5.224382844095996	23.249895	0.0	255.0	1075.0	6.9074945	4.2476954	21.099518	0.0	2347	2334	2334	0.92941177	20	37	110	219	293	4745	0	185	2020-02-29_140955
61	5000	2574	74	0	13	0	251	1903	8.708163	5.229104739527898	23.249895	0.0	251.0	1075.0	6.9074945	4.2476954	21.099518	0.0	2352	2339	2339	0.9123506	20	37	110	219	293	4749	0	185	2020-02-29_140955
61	5000	2573	71	0	12	0	253	1906	8.635387	5.265475760589119	23.249895	0.0	253.0	1075.0	6.9074945	4.2476954	21.099518	0.0	2356	2344	2344	0.90118575	20	37	110	219	293	4747	0	185	2020-02-29_140956
61	5000	2571	70	0	12	0	244	1918	8.630387	5.280775060120977	23.249895	0.0	244.0	1075.0	6.9074945	4.2476954	21.099518	0.0	2359	2347	2347	0.897541	20	37	110	219	293	4756	0	185	2020-02-29_140956
62	5000	2568	69	0	10	0	246	1922	8.626955	5.248735911456481	23.249895	0.0	246.0	1075.0	6.9074945	4.2476954	21.099518	0.0	2363	2353	2353	0.8902439	20	37	110	219	293	4754	0	185	2020-02-29_140956
62	5000	2566	68	0	10	0	244	1927	8.602813	5.263342841061071	23.249895	0.0	244.0	1075.0	6.9074945	4.2476954	21.099518	0.0	2366	2356	2356	0.90163934	20	37	110	219	293	4756	0	185	2020-02-29_140957
62	5000	2565	61	0	15	0	243	1931	8.532409	5.2744521231673875	23.249895	0.0	243.0	1075.0	6.9074945	4.2476954	21.099518	0.0	2374	2359	2359	0.8930041	20	37	110	219	293	4757	0	185	2020-02-29_140957
63	5000	2560	62	0	15	0	236	1939	8.507179	5.282375418931176	23.249895	0.0	236.0	1075.0	6.9074945	4.2476954	21.099518	0.0	2378	2363	2363	0.8898305	20	37	110	219	293	4764	0	188	2020-02-29_140957
63	5000	2557	61	0	16	0	230	1948	8.466881	5.296134604411681	23.249895	0.0	230.0	1075.0	6.9074945	4.2476954	21.099518	0.0	2382	2366	2366	0.8826087	20	37	110	219	293	4770	0	188	2020-02-29_140958
63	5000	2555	59	0	12	0	229	1956	8.381901	5.317352412533624	23.249895	0.0	229.0	1075.0	6.9074945	4.2476954	21.099518	0.0	2386	2374	2374	0.83406115	20	37	110	219	293	4771	0	189	2020-02-29_140958
64	5000	2555	57	0	9	0	224	1965	8.230139	5.365001872009918	23.249895	0.0	224.0	1075.0	6.9074945	4.2476954	21.099518	0.0	2388	2379	2379	0.81696427	20	37	110	219	293	4776	0	190	2020-02-29_140958
64	5000	2554	55	0	9	0	219	1973	8.168841	5.345519012859809	23.249895	0.0	219.0	1075.0	6.9074945	4.2476954	21.099518	0.0	2391	2382	2382	0.82191783	20	37	110	219	293	4781	0	190	2020-02-29_140958
64	5000	2551	57	0	6	0	217	1979	8.215298	5.332379832069535	23.249895	0.0	217.0	1075.0	6.9074945	4.2476954	21.099518	0.0	2392	2386	2386	0.843318	20	37	110	219	293	4783	0	190	2020-02-29_140959
65	5000	2550	52	0	10	0	209	1989	8.349335	5.367858045244535	23.249895	0.0	209.0	1075.0	6.9074945	4.2476954	21.099518	0.0	2398	2388	2388	0.8516746	20	37	110	219	293	4791	0	190	2020-02-29_140959
65	5000	2550	49	0	10	0	205	1996	8.384916	5.301143940244908	23.249895	0.0	205.0	1075.0	6.9074945	4.2476954	21.099518	0.0	2401	2391	2391	0.8487805	20	37	110	219	293	4795	0	190	2020-02-29_140959
65	5000	2547	47	0	14	0	203	1999	8.380909	5.316352614132913	23.249895	0.0	203.0	1075.0	6.9074945	4.2476954	21.099518	0.0	2406	2392	2392	0.84729064	20	37	110	219	293	4797	0	190	2020-02-29_141000
66	5000	2545	46	0	11	0	203	2005	8.306114	5.295503962148906	23.249895	0.0	203.0	1075.0	6.9074945	4.2476954	21.099518	0.0	2409	2398	2398	0.84236455	20	37	110	219	293	4797	0	190	2020-02-29_141000
66	5000	2543	47	0	9	0	203	2008	8.3427	5.279100691762711	23.249895	0.0	203.0	1075.0	6.9074945	4.2476954	21.099518	0.0	2410	2401	2401	0.8522167	20	37	110	219	293	4797	0	190	2020-02-29_141000
66	5000	2543	46	0	5	0	203	2013	8.354358	5.308042922926571	23.249895	0.0	203.0	1075.0	6.9074945	4.2476954	21.099518	0.0	2411	2406	2406	0.86206895	20	37	110	219	293	4797	0	190	2020-02-29_141001
67	5000	2541	45	0	5	0	195	2023	8.46269	5.282158045607345	23.249895	0.0	195.0	1075.0	6.9074945	4.2476954	21.099518	0.0	2414	2409	2409	0.8717949	20	37	110	219	293	4805	0	191	2020-02-29_141001
67	5000	2540	43	0	7	0	185	2034	8.387433	5.231581395088163	23.249895	0.0	185.0	1075.0	6.9074945	4.2476954	21.099518	0.0	2417	2410	2410	0.8810811	20	37	110	219	293	4815	0	191	2020-02-29_141001
67	5000	2539	39	0	11	0	177	2042	8.343065	5.201134653276971	23.249895	0.0	177.0	1075.0	6.9074945	4.2476954	21.099518	0.0	2422	2411	2411	0.85310733	20	37	110	219	293	4823	0	192	2020-02-29_141001
68	5000	2538	39	0	9	0	173	2049	8.299579	5.1063707017581885	23.249895	0.0	173.0	1075.0	6.9074945	4.2476954	21.099518	0.0	2423	2414	2414	0.87283236	20	37	110	219	293	4827	0	192	2020-02-29_141002
68	5000	2536	40	0	6	0	171	2054	8.303669	5.058788493174701	23.249895	0.0	171.0	1075.0	6.9074945	4.2476954	21.099518	0.0	2424	2418	2418	0.87134504	20	37	110	219	293	4829	0	193	2020-02-29_141002
68	5000	2535	39	0	4	0	171	2058	8.269686	5.034606572134673	23.249895	0.0	171.0	1075.0	6.9074945	4.2476954	21.099518	0.0	2426	2422	2422	0.87134504	20	37	110	219	293	4829	0	193	2020-02-29_141002
69	5000	2535	38	0	4	0	171	2059	8.245564	5.008293902368351	23.249895	0.0	171.0	1075.0	6.9074945	4.2476954	21.099518	0.0	2427	2423	2423	0.88304096	20	37	110	219	293	4829	0	193	2020-02-29_141002
69	5000	2533	38	0	5	0	165	2065	8.357704	5.009376317414928	23.249895	0.0	165.0	1075.0	6.9074945	4.2476954	21.099518	0.0	2429	2424	2424	0.91515154	20	37	110	219	293	4835	0	194	2020-02-29_141003
69	5000	2532	36	0	6	0	157	2075	8.259111	4.971021025259231	23.249895	0.0	157.0	1075.0	6.9074945	4.2476954	21.099518	0.0	2432	2426	2426	0.88535035	20	37	110	219	293	4843	0	194	2020-02-29_141003
70	5000	2531	33	0	9	0	153	2079	8.279825	5.025198003559222	23.249895	0.0	153.0	1075.0	6.9074945	4.2476954	21.099518	0.0	2436	2427	2427	0.89542484	20	37	110	219	293	4847	0	195	2020-02-29_141003
70	5000	2530	34	0	7	0	151	2082	8.150499	4.901434022911768	21.120857	0.0	151.0	1075.0	6.9074945	4.2476954	21.099518	0.0	2436	2429	2429	0.8741722	20	37	110	219	293	4849	0	196	2020-02-29_141004
70	5000	2527	35	0	5	0	149	2088	8.316277	4.964047684015504	21.120857	0.0	149.0	1075.0	6.9074945	4.2476954	21.099518	0.0	2438	2433	2433	0.89261746	20	37	110	219	293	4851	0	196	2020-02-29_141004
71	5000	2525	37	0	2	0	151	2089	8.291911	4.903679824470889	21.120857	0.0	151.0	1075.0	6.9074945	4.2476954	21.099518	0.0	2438	2436	2436	0.8807947	20	37	110	219	293	4849	0	196	2020-02-29_141004
71	5000	2524	35	0	5	0	147	2093	8.2965765	4.93926120685384	21.120857	0.0	147.0	1075.0	6.9074945	4.2476954	21.099518	0.0	2441	2436	2436	0.877551	20	37	110	219	293	4853	0	196	2020-02-29_141004
71	5000	2521	38	0	3	0	143	2098	8.364986	4.920917333046923	21.120857	0.0	143.0	1075.0	6.9074945	4.2476954	21.099518	0.0	2441	2438	2438	0.86713284	20	37	110	219	293	4857	0	197	2020-02-29_141005
72	5000	2519	36	0	7	0	139	2102	8.287785	4.926498131009375	21.120857	0.0	139.0	1075.0	6.9074945	4.2476954	21.099518	0.0	2445	2438	2438	0.8561151	20	37	110	219	293	4861	0	197	2020-02-29_141005
72	5000	2518	32	0	9	0	141	2103	8.207291	4.930514258747549	21.120857	0.0	141.0	1075.0	6.9074945	4.2476954	21.099518	0.0	2450	2441	2441	0.83687943	20	37	110	219	293	4859	0	197	2020-02-29_141005
72	5000	2516	33	0	10	0	135	2108	8.104492	4.80566396327601	19.395962	0.0	135.0	1075.0	6.9074945	4.2476954	21.099518	0.0	2451	2441	2441	0.75555557	20	37	110	219	293	4865	0	198	2020-02-29_141005
73	5000	2514	33	0	7	0	138	2110	8.192015	4.865117938816463	19.395962	0.0	138.0	1075.0	6.9074945	4.2476954	21.099518	0.0	2453	2446	2446	0.7536232	20	37	110	219	293	4862	0	198	2020-02-29_141006
73	5000	2513	32	0	5	0	139	2113	8.190766	4.818496337230557	19.395962	0.0	139.0	1075.0	6.9074945	4.2476954	21.099518	0.0	2455	2450	2450	0.78417265	20	37	110	219	293	4861	0	198	2020-02-29_141006
73	5000	2512	31	0	6	0	134	2118	8.2937	4.837810985416362	19.395962	0.0	134.0	1075.0	6.9074945	4.2476954	21.099518	0.0	2457	2451	2451	0.79850745	20	37	110	219	293	4866	0	199	2020-02-29_141006
74	5000	2509	32	0	6	0	131	2123	8.330502	4.87219842469742	19.395962	0.0	131.0	1075.0	6.9074945	4.2476954	21.099518	0.0	2459	2453	2453	0.78625953	20	37	110	219	293	4869	0	199	2020-02-29_141006
74	5000	2507	32	0	6	0	128	2128	8.323634	4.8017434132957275	19.395962	0.0	128.0	1075.0	6.9074945	4.2476954	21.099518	0.0	2461	2455	2455	0.765625	20	37	110	219	293	4872	0	199	2020-02-29_141007
74	5000	2507	32	0	3	0	126	2132	8.274951	4.880146146993512	19.395962	0.0	126.0	1075.0	6.9074945	4.2476954	21.099518	0.0	2461	2458	2458	0.74603176	20	37	110	219	293	4874	0	200	2020-02-29_141007
75	5000	2507	31	0	3	0	121	2137	8.354907	4.855003819567261	19.395962	0.0	121.0	1075.0	6.9074945	4.2476954	21.099518	0.0	2462	2459	2459	0.7355372	20	37	110	219	293	4879	0	201	2020-02-29_141007
75	5000	2507	27	0	5	0	117	2143	8.285992	4.818359375	19.395962	0.0	117.0	1075.0	6.9074945	4.2476954	21.099518	0.0	2466	2461	2461	0.74358976	20	37	110	219	293	4883	0	201	2020-02-29_141007
75	5000	2506	26	0	7	0	116	2144	8.267279	4.834991411834632	19.395962	0.0	116.0	1075.0	6.9074945	4.2476954	21.099518	0.0	2468	2461	2461	0.7241379	20	37	110	219	293	4884	0	201	2020-02-29_141008
76	5000	2505	25	0	8	0	112	2148	8.29462	4.931256173133613	19.395962	0.0	112.0	1075.0	6.9074945	4.2476954	21.099518	0.0	2470	2462	2462	0.75	20	37	110	219	293	4888	0	202	2020-02-29_141008
76	5000	2501	26	0	7	0	113	2150	8.292975	4.873826105658995	19.395962	0.0	113.0	1075.0	6.9074945	4.2476954	21.099518	0.0	2473	2466	2466	0.7256637	20	37	110	219	293	4887	0	203	2020-02-29_141008
76	5000	2500	27	0	5	0	111	2154	8.039304	4.729837692089006	19.395962	0.0	111.0	1075.0	6.9074945	4.2476954	21.099518	0.0	2473	2468	2468	0.7207207	20	37	110	219	293	4889	0	203	2020-02-29_141008
77	5000	2499	28	0	3	0	110	2157	8.034177	4.850058305527533	19.395962	0.0	110.0	1075.0	6.9074945	4.2476954	21.099518	0.0	2473	2470	2470	0.74545455	20	37	110	219	293	4890	0	203	2020-02-29_141009
77	5000	2498	29	0	0	0	111	2159	7.9717226	4.860407974010837	19.395962	0.0	111.0	1075.0	6.9074945	4.2476954	21.099518	0.0	2473	2473	2473	0.7567568	20	37	110	219	293	4889	0	203	2020-02-29_141009
77	5000	2496	29	0	2	0	107	2163	8.110845	4.880355241071364	19.395962	0.0	107.0	1075.0	6.9074945	4.2476954	21.099518	0.0	2475	2473	2473	0.78504676	20	37	110	219	293	4893	0	203	2020-02-29_141009
78	5000	2495	29	0	3	0	101	2169	8.182684	4.885294876803774	19.395962	0.0	101.0	1075.0	6.9074945	4.2476954	21.099518	0.0	2476	2473	2473	0.8019802	20	37	110	219	293	4899	0	203	2020-02-29_141009
78	5000	2494	29	0	4	0	94	2176	8.300275	4.799325919503302	19.395962	0.0	94.0	1075.0	6.9074945	4.2476954	21.099518	0.0	2477	2473	2473	0.84042555	20	37	110	219	293	4906	0	203	2020-02-29_141010
78	5000	2493	29	0	3	0	93	2179	8.277295	4.7616730860710375	19.395962	0.0	93.0	1075.0	6.9074945	4.2476954	21.099518	0.0	2478	2475	2475	0.86021507	20	37	110	219	293	4907	0	203	2020-02-29_141010
79	5000	2491	30	0	3	0	90	2183	8.153812	4.865071481177617	19.395962	0.0	90.0	1075.0	6.9074945	4.2476954	21.099518	0.0	2479	2476	2476	0.8333333	20	37	110	219	293	4910	0	203	2020-02-29_141010
79	5000	2491	30	0	2	0	88	2185	8.168697	4.914190972957926	19.395962	0.0	88.0	1075.0	6.9074945	4.2476954	21.099518	0.0	2479	2477	2477	0.8181818	20	37	110	219	293	4912	0	204	2020-02-29_141010
79	5000	2490	31	0	1	0	88	2186	8.223035	4.934149848966452	19.395962	0.0	88.0	1075.0	6.9074945	4.2476954	21.099518	0.0	2479	2478	2478	0.82954544	20	37	110	219	293	4912	0	204	2020-02-29_141011
80	5000	2489	30	0	2	0	88	2187	8.213761	4.937185349880754	19.395962	0.0	88.0	1075.0	6.9074945	4.2476954	21.099518	0.0	2481	2479	2479	0.82954544	20	37	110	219	293	4912	0	204	2020-02-29_141011
80	5000	2487	31	0	3	0	83	2192	7.9893255	4.97526420773486	19.395962	0.0	83.0	1075.0	6.9074945	4.2476954	21.099518	0.0	2482	2479	2479	0.8192771	20	37	110	219	293	4917	0	204	2020-02-29_141011
80	5000	2487	31	0	3	0	80	2195	7.7703795	4.870762083360783	19.151455	0.0	80.0	1075.0	6.9074945	4.2476954	21.099518	0.0	2482	2479	2479	0.8125	20	37	110	219	293	4920	0	204	2020-02-29_141011
81	5000	2486	31	0	2	0	82	2195	7.881553	4.870172310978642	19.151455	0.0	82.0	1075.0	6.9074945	4.2476954	21.099518	0.0	2483	2481	2481	0.8780488	20	37	110	219	293	4918	0	204	2020-02-29_141012
81	5000	2486	30	0	2	0	78	2200	7.823865	4.943352044023604	19.151455	0.0	78.0	1075.0	6.9074945	4.2476954	21.099518	0.0	2484	2482	2482	0.8333333	20	37	110	219	293	4922	0	204	2020-02-29_141012
81	5000	2486	29	0	3	0	74	2204	7.892136	5.040781600231789	19.151455	0.0	74.0	1075.0	6.9074945	4.2476954	21.099518	0.0	2485	2482	2482	0.8513514	20	37	110	219	293	4926	0	204	2020-02-29_141012
82	5000	2486	27	0	4	0	71	2208	7.6742425	5.011416752458459	19.151455	0.0	71.0	1075.0	6.9074945	4.2476954	21.099518	0.0	2487	2483	2483	0.8169014	20	37	110	219	293	4929	0	204	2020-02-29_141012
82	5000	2484	28	0	4	0	69	2210	7.674513	4.946775970142503	19.151455	0.0	69.0	1075.0	6.9074945	4.2476954	21.099518	0.0	2488	2484	2484	0.82608694	20	37	110	219	293	4931	0	205	2020-02-29_141012
82	5000	2484	27	0	4	0	68	2212	7.785076	4.980621359487881	19.151455	0.0	68.0	1075.0	6.9074945	4.2476954	21.099518	0.0	2489	2485	2485	0.8382353	20	37	110	219	293	4932	0	205	2020-02-29_141013
83	5000	2484	27	0	2	0	66	2215	7.8568263	4.773923958372939	19.151455	0.0	66.0	1075.0	6.9074945	4.2476954	21.099518	0.0	2489	2487	2487	0.8333333	20	37	110	219	293	4934	0	206	2020-02-29_141013
83	5000	2483	28	0	0	0	64	2219	7.5027246	4.767174440739241	19.151455	0.0	64.0	1075.0	6.9074945	4.2476954	21.099518	0.0	2489	2489	2489	0.765625	20	37	110	219	293	4936	0	206	2020-02-29_141013
83	5000	2483	26	0	2	0	62	2221	7.670721	4.746018598299041	19.151455	0.0	62.0	1075.0	6.9074945	4.2476954	21.099518	0.0	2491	2489	2489	0.7903226	20	37	110	219	293	4938	0	206	2020-02-29_141013
84	5000	2483	24	0	4	0	58	2225	7.9736485	4.608539052904774	19.151455	0.0	58.0	1075.0	6.9074945	4.2476954	21.099518	0.0	2493	2489	2489	0.79310346	20	37	110	219	293	4942	0	206	2020-02-29_141013
84	5000	2482	22	0	7	0	56	2226	8.028893	4.646788129783378	19.151455	0.0	56.0	1075.0	6.9074945	4.2476954	21.099518	0.0	2496	2489	2489	0.78571427	20	37	110	219	293	4944	0	207	2020-02-29_141014
84	5000	2482	18	0	9	0	56	2226	8.041529	4.647729027877717	19.151455	0.0	56.0	1075.0	6.9074945	4.2476954	21.099518	0.0	2500	2491	2491	0.8035714	20	37	110	219	293	4944	0	209	2020-02-29_141014
85	5000	2482	18	0	7	0	56	2228	7.783409	4.479275771593917	19.151455	0.0	56.0	1075.0	6.9074945	4.2476954	21.099518	0.0	2500	2493	2493	0.8035714	20	37	110	219	293	4944	0	209	2020-02-29_141014
85	5000	2482	17	0	5	0	57	2230	7.898109	4.579560246907307	19.151455	0.0	57.0	1075.0	6.9074945	4.2476954	21.099518	0.0	2501	2496	2496	0.8245614	20	37	110	219	293	4943	0	209	2020-02-29_141014
85	5000	2482	17	0	1	0	60	2231	7.973666	4.436228180350922	19.151455	0.0	60.0	1075.0	6.9074945	4.2476954	21.099518	0.0	2501	2500	2500	0.85	20	37	110	219	293	4940	0	209	2020-02-29_141014
86	5000	2481	17	0	2	0	57	2234	7.886226	4.519143182683065	19.151455	0.0	57.0	1075.0	6.9074945	4.2476954	21.099518	0.0	2502	2500	2500	0.8596491	20	37	110	219	293	4943	0	209	2020-02-29_141014
86	5000	2481	15	0	3	0	57	2235	7.801138	4.544576686706094	19.151455	0.0	57.0	1075.0	6.9074945	4.2476954	21.099518	0.0	2504	2501	2501	0.8596491	20	37	110	219	293	4943	0	209	2020-02-29_141015
86	5000	2481	14	0	4	0	55	2237	7.752025	4.599123763510811	19.151455	0.0	55.0	1075.0	6.9074945	4.2476954	21.099518	0.0	2505	2501	2501	0.8909091	20	37	110	219	293	4945	0	209	2020-02-29_141015
87	5000	2479	16	0	2	0	55	2239	7.796927	4.85151001537885	19.151455	0.0	55.0	1075.0	6.9074945	4.2476954	21.099518	0.0	2505	2503	2503	0.8909091	20	37	110	219	293	4945	0	209	2020-02-29_141015
87	5000	2479	14	0	3	0	55	2240	7.954713	4.738800297145427	19.151455	0.0	55.0	1075.0	6.9074945	4.2476954	21.099518	0.0	2507	2504	2504	0.8909091	20	37	110	219	293	4945	0	209	2020-02-29_141015
87	5000	2479	11	0	5	0	52	2243	7.898157	4.7369873091544	19.151455	0.0	52.0	1075.0	6.9074945	4.2476954	21.099518	0.0	2510	2505	2505	0.84615386	20	37	110	219	293	4948	0	210	2020-02-29_141015
88	5000	2478	9	0	8	0	52	2243	7.898157	4.7369873091544	19.151455	0.0	52.0	1075.0	6.9074945	4.2476954	21.099518	0.0	2513	2505	2505	0.84615386	20	37	110	219	293	4948	0	210	2020-02-29_141016
88	5000	2478	9	0	6	0	53	2244	7.898105	4.739202977383417	20.114342	0.0	53.0	1075.0	6.9074945	4.2476954	21.099518	0.0	2513	2507	2507	0.7924528	20	37	110	219	293	4947	0	210	2020-02-29_141016
88	5000	2478	9	0	3	0	55	2245	8.153216	4.552665038953467	20.114342	0.0	55.0	1075.0	6.9074945	4.2476954	21.099518	0.0	2513	2510	2510	0.8	20	37	110	219	293	4945	0	210	2020-02-29_141016
89	5000	2478	8	0	1	0	55	2247	8.248922	4.525108858769678	20.114342	0.0	55.0	1075.0	6.9074945	4.2476954	21.099518	0.0	2514	2513	2513	0.7818182	20	37	110	219	293	4945	0	211	2020-02-29_141016
89	5000	2478	7	0	2	0	50	2252	8.223621	4.670450969543641	20.114342	0.0	50.0	1075.0	6.9074945	4.2476954	21.099518	0.0	2515	2513	2513	0.8	20	37	110	219	293	4950	0	211	2020-02-29_141016
89	5000	2478	7	0	2	0	50	2252	8.223621	4.670450969543641	20.114342	0.0	50.0	1075.0	6.9074945	4.2476954	21.099518	0.0	2515	2513	2513	0.8	20	37	110	219	293	4950	0	211	2020-02-29_141016
90	5000	2476	9	0	1	0	49	2254	8.372326	4.721523859081926	20.114342	0.0	49.0	1075.0	6.9074945	4.2476954	21.099518	0.0	2515	2514	2514	0.75510204	20	37	110	219	293	4951	0	211	2020-02-29_141017
90	5000	2476	9	0	0	0	50	2254	8.446819	4.702690028356921	20.114342	0.0	50.0	1075.0	6.9074945	4.2476954	21.099518	0.0	2515	2515	2515	0.74	20	37	110	219	293	4950	0	211	2020-02-29_141017
90	5000	2476	8	0	1	0	50	2254	8.446819	4.702690028356921	20.114342	0.0	50.0	1075.0	6.9074945	4.2476954	21.099518	0.0	2516	2515	2515	0.74	20	37	110	219	293	4950	0	211	2020-02-29_141017
91	5000	2476	8	0	1	0	48	2255	8.273787	4.676830916471607	20.114342	0.0	48.0	1075.0	6.9074945	4.2476954	21.099518	0.0	2516	2515	2515	0.6666667	20	37	110	219	293	4952	0	212	2020-02-29_141017
91	5000	2476	8	0	1	0	45	2258	8.158957	4.569446240353578	20.114342	0.0	45.0	1075.0	6.9074945	4.2476954	21.099518	0.0	2516	2515	2515	0.6666667	20	37	110	219	293	4955	0	212	2020-02-29_141017
91	5000	2475	9	0	0	0	45	2259	8.495535	4.592819638661676	20.114342	0.0	45.0	1075.0	6.9074945	4.2476954	21.099518	0.0	2516	2516	2516	0.6666667	20	37	110	219	293	4955	0	212	2020-02-29_141017
92	5000	2475	8	0	1	0	45	2259	8.495535	4.592819638661676	20.114342	0.0	45.0	1075.0	6.9074945	4.2476954	21.099518	0.0	2517	2516	2516	0.6666667	20	37	110	219	293	4955	0	212	2020-02-29_141018
92	5000	2475	7	0	2	0	42	2261	8.526751	4.753448037952211	20.114342	0.0	42.0	1075.0	6.9074945	4.2476954	21.099518	0.0	2518	2516	2516	0.71428573	20	37	110	219	293	4958	0	213	2020-02-29_141018
92	5000	2475	7	0	2	0	42	2261	8.526751	4.753448037952211	20.114342	0.0	42.0	1075.0	6.9074945	4.2476954	21.099518	0.0	2518	2516	2516	0.71428573	20	37	110	219	293	4958	0	213	2020-02-29_141018
93	5000	2475	7	0	1	0	41	2263	8.870135	5.087705430890597	20.114342	0.0	41.0	1075.0	6.9074945	4.2476954	21.099518	0.0	2518	2517	2517	0.8292683	20	37	110	219	293	4959	0	213	2020-02-29_141018
93	5000	2475	7	0	0	0	41	2264	9.054685	4.973011996001812	20.114342	0.0	41.0	1075.0	6.9074945	4.2476954	21.099518	0.0	2518	2518	2518	0.8292683	20	37	110	219	293	4959	0	213	2020-02-29_141018
93	5000	2475	7	0	0	0	40	2265	9.227396	4.910256274774257	20.114342	0.0	40.0	1075.0	6.9074945	4.2476954	21.099518	0.0	2518	2518	2518	0.825	20	37	110	219	293	4960	0	213	2020-02-29_141019
94	5000	2475	7	0	0	0	40	2265	9.227396	4.910256274774257	20.114342	0.0	40.0	1075.0	6.9074945	4.2476954	21.099518	0.0	2518	2518	2518	0.825	20	37	110	219	293	4960	0	213	2020-02-29_141019
94	5000	2475	6	0	1	0	38	2267	9.220569	4.917815165890172	20.114342	0.0	38.0	1075.0	6.9074945	4.2476954	21.099518	0.0	2519	2518	2518	0.84210527	20	37	110	219	293	4962	0	213	2020-02-29_141019
94	5000	2475	6	0	1	0	38	2267	9.220569	4.917815165890172	20.114342	0.0	38.0	1075.0	6.9074945	4.2476954	21.099518	0.0	2519	2518	2518	0.84210527	20	37	110	219	293	4962	0	213	2020-02-29_141019
95	5000	2474	7	0	1	0	35	2270	9.178875	5.070271872429679	20.114342	0.0	35.0	1075.0	6.9074945	4.2476954	21.099518	0.0	2519	2518	2518	0.71428573	20	37	110	219	293	4965	0	213	2020-02-29_141019
95	5000	2474	6	0	1	0	35	2271	9.342078	4.864168311419374	20.114342	0.0	35.0	1075.0	6.9074945	4.2476954	21.099518	0.0	2520	2519	2519	0.74285716	20	37	110	219	293	4965	0	213	2020-02-29_141019
95	5000	2474	6	0	1	0	33	2273	9.629926	4.756607078351874	20.114342	0.0	33.0	1075.0	6.9074945	4.2476954	21.099518	0.0	2520	2519	2519	0.75757575	20	37	110	219	293	4967	0	213	2020-02-29_141019
96	5000	2474	6	0	1	0	33	2273	9.629926	4.756607078351874	20.114342	0.0	33.0	1075.0	6.9074945	4.2476954	21.099518	0.0	2520	2519	2519	0.75757575	20	37	110	219	293	4967	0	213	2020-02-29_141020
96	5000	2474	6	0	0	0	34	2273	9.587134	4.69062477228722	20.114342	0.0	34.0	1075.0	6.9074945	4.2476954	21.099518	0.0	2520	2520	2520	0.7352941	20	37	110	219	293	4966	0	213	2020-02-29_141020
96	5000	2473	7	0	0	0	34	2273	9.587134	4.69062477228722	20.114342	0.0	34.0	1075.0	6.9074945	4.2476954	21.099518	0.0	2520	2520	2520	0.7352941	20	37	110	219	293	4966	0	213	2020-02-29_141020
97	5000	2473	7	0	0	0	33	2273	9.564152	4.761407105008866	20.114342	0.0	33.0	1075.0	6.9074945	4.2476954	21.099518	0.0	2520	2520	2520	0.72727275	20	37	110	219	293	4967	0	214	2020-02-29_141020
97	5000	2473	7	0	0	0	33	2273	9.564152	4.761407105008866	20.114342	0.0	33.0	1075.0	6.9074945	4.2476954	21.099518	0.0	2520	2520	2520	0.72727275	20	37	110	219	293	4967	0	214	2020-02-29_141020
97	5000	2473	7	0	0	0	31	2275	9.619042	4.7848509150033705	20.114342	0.0	31.0	1075.0	6.9074945	4.2476954	21.099518	0.0	2520	2520	2520	0.7096774	20	37	110	219	293	4969	0	214	2020-02-29_141020
98	5000	2473	7	0	0	0	29	2277	9.559171	4.946700397043997	20.114342	0.0	29.0	1075.0	6.9074945	4.2476954	21.099518	0.0	2520	2520	2520	0.7241379	20	37	110	219	293	4971	0	214	2020-02-29_141021
98	5000	2473	7	0	0	0	29	2277	9.559171	4.946700397043997	20.114342	0.0	29.0	1075.0	6.9074945	4.2476954	21.099518	0.0	2520	2520	2520	0.7241379	20	37	110	219	293	4971	0	214	2020-02-29_141021
98	5000	2473	7	0	0	0	29	2277	9.559171	4.946700397043997	20.114342	0.0	29.0	1075.0	6.9074945	4.2476954	21.099518	0.0	2520	2520	2520	0.7241379	20	37	110	219	293	4971	0	214	2020-02-29_141021
99	5000	2473	7	0	0	0	26	2280	10.256434	4.6642187146682685	20.114342	0.0	26.0	1075.0	6.9074945	4.2476954	21.099518	0.0	2520	2520	2520	0.7692308	20	37	110	219	293	4974	0	214	2020-02-29_141021
99	5000	2472	8	0	0	0	25	2280	10.220853	4.756795940571685	20.114342	0.0	25.0	1075.0	6.9074945	4.2476954	21.099518	0.0	2520	2520	2520	0.76	20	37	110	219	293	4975	0	215	2020-02-29_141021
99	5000	2472	7	0	1	0	24	2281	10.081219	4.806480507351893	20.114342	0.0	24.0	1075.0	6.9074945	4.2476954	21.099518	0.0	2521	2520	2520	0.7083333	20	37	110	219	293	4976	0	215	2020-02-29_141021
100	5000	2472	6	0	2	0	24	2281	10.081219	4.806480507351893	20.114342	0.0	24.0	1075.0	6.9074945	4.2476954	21.099518	0.0	2522	2520	2520	0.7083333	20	37	110	219	293	4976	0	215	2020-02-29_141022
100	5000	2472	6	0	1	0	23	2283	9.661615	5.334453147311295	20.114342	0.0	23.0	1075.0	6.9074945	4.2476954	21.099518	0.0	2522	2521	2521	0.6086956	20	37	110	219	293	4977	0	215	2020-02-29_141022
100	5000	2471	7	0	1	0	22	2284	9.645161	5.459389310227381	20.114342	0.0	22.0	1075.0	6.9074945	4.2476954	21.099518	0.0	2522	2521	2521	0.6363636	20	37	110	219	293	4978	0	215	2020-02-29_141022
101	5000	2471	6	0	1	0	23	2284	9.362512	5.503420892978163	20.114342	0.0	23.0	1075.0	6.9074945	4.2476954	21.099518	0.0	2523	2522	2522	0.6086956	20	37	110	219	293	4977	0	215	2020-02-29_141022
101	5000	2471	6	0	1	0	23	2284	9.362512	5.503420892978163	20.114342	0.0	23.0	1075.0	6.9074945	4.2476954	21.099518	0.0	2523	2522	2522	0.6086956	20	37	110	219	293	4977	0	215	2020-02-29_141022
101	5000	2471	5	0	2	0	23	2284	9.362512	5.503420892978163	20.114342	0.0	23.0	1075.0	6.9074945	4.2476954	21.099518	0.0	2524	2522	2522	0.6086956	20	37	110	219	293	4977	0	215	2020-02-29_141022
102	5000	2471	5	0	1	0	24	2284	9.663135	5.580302521356562	20.114342	0.0	24.0	1075.0	6.9074945	4.2476954	21.099518	0.0	2524	2523	2523	0.6666667	20	37	110	219	293	4976	0	215	2020-02-29_141023
102	5000	2471	5	0	1	0	21	2287	9.606215	5.9704389329634795	20.114342	0.0	21.0	1075.0	6.9074945	4.2476954	21.099518	0.0	2524	2523	2523	0.71428573	20	37	110	219	293	4979	0	215	2020-02-29_141023
102	5000	2471	5	0	0	0	20	2289	10.210655	5.694903239967967	20.114342	0.0	20.0	1075.0	6.9074945	4.2476954	21.099518	0.0	2524	2524	2524	0.8	20	37	110	219	293	4980	0	215	2020-02-29_141023
103	5000	2471	4	0	1	0	18	2291	9.784709	5.476447916396709	19.485786	0.0	18.0	1075.0	6.9074945	4.2476954	21.099518	0.0	2525	2524	2524	0.8333333	20	37	110	219	293	4982	0	215	2020-02-29_141023
103	5000	2471	3	0	2	0	16	2293	9.985674	5.791536325136112	19.485786	0.0	16.0	1075.0	6.9074945	4.2476954	21.099518	0.0	2526	2524	2524	0.8125	20	37	110	219	293	4984	0	215	2020-02-29_141023
103	5000	2471	2	0	3	0	14	2295	9.943732	5.726210100642415	19.485786	0.0	14.0	1075.0	6.9074945	4.2476954	21.099518	0.0	2527	2524	2524	0.9285714	20	37	110	219	293	4986	0	215	2020-02-29_141023
104	5000	2471	2	0	2	0	15	2295	9.794503	5.548100038029453	19.485786	0.0	15.0	1075.0	6.9074945	4.2476954	21.099518	0.0	2527	2525	2525	0.8666667	20	37	110	219	293	4985	0	215	2020-02-29_141024
104	5000	2471	2	0	1	0	15	2296	9.189832	5.831295020613487	19.485786	0.0	15.0	1075.0	6.9074945	4.2476954	21.099518	0.0	2527	2526	2526	0.73333335	20	37	110	219	293	4985	0	215	2020-02-29_141024
104	5000	2471	2	0	0	0	15	2297	9.300989	5.959866768800748	19.485786	0.0	15.0	1075.0	6.9074945	4.2476954	21.099518	0.0	2527	2527	2527	0.8	20	37	110	219	293	4985	0	215	2020-02-29_141024
105	5000	2471	2	0	0	0	15	2297	9.300989	5.959866768800748	19.485786	0.0	15.0	1075.0	6.9074945	4.2476954	21.099518	0.0	2527	2527	2527	0.8	20	37	110	219	293	4985	0	215	2020-02-29_141024
105	5000	2471	2	0	0	0	14	2298	9.101275	6.13253663043945	19.485786	0.0	14.0	1075.0	6.9074945	4.2476954	21.099518	0.0	2527	2527	2527	0.85714287	20	37	110	219	293	4986	0	215	2020-02-29_141024
105	5000	2471	2	0	0	0	14	2298	9.101275	6.13253663043945	19.485786	0.0	14.0	1075.0	6.9074945	4.2476954	21.099518	0.0	2527	2527	2527	0.85714287	20	37	110	219	293	4986	0	215	2020-02-29_141024
106	5000	2471	2	0	0	0	14	2298	9.101275	6.13253663043945	19.485786	0.0	14.0	1075.0	6.9074945	4.2476954	21.099518	0.0	2527	2527	2527	0.85714287	20	37	110	219	293	4986	0	215	2020-02-29_141025
106	5000	2471	2	0	0	0	13	2299	9.268106	6.3497941111429945	19.485786	0.0	13.0	1075.0	6.9074945	4.2476954	21.099518	0.0	2527	2527	2527	0.9230769	20	37	110	219	293	4987	0	215	2020-02-29_141025
106	5000	2471	2	0	0	0	12	2300	9.779738	6.346099869291799	19.485786	0.0	12.0	1075.0	6.9074945	4.2476954	21.099518	0.0	2527	2527	2527	1.0	20	37	110	219	293	4988	0	215	2020-02-29_141025
107	5000	2471	1	0	1	0	12	2300	9.779738	6.346099869291799	19.485786	0.0	12.0	1075.0	6.9074945	4.2476954	21.099518	0.0	2528	2527	2527	1.0	20	37	110	219	293	4988	0	215	2020-02-29_141025
107	5000	2471	1	0	1	0	12	2300	9.779738	6.346099869291799	19.485786	0.0	12.0	1075.0	6.9074945	4.2476954	21.099518	0.0	2528	2527	2527	1.0	20	37	110	219	293	4988	0	215	2020-02-29_141025
107	5000	2471	1	0	1	0	12	2300	9.779738	6.346099869291799	19.485786	0.0	12.0	1075.0	6.9074945	4.2476954	21.099518	0.0	2528	2527	2527	1.0	20	37	110	219	293	4988	0	215	2020-02-29_141025
108	5000	2471	1	0	0	0	13	2300	10.323937	6.384894378194766	19.485786	0.0	13.0	1075.0	6.9074945	4.2476954	21.099518	0.0	2528	2528	2528	1.0	20	37	110	219	293	4987	0	215	2020-02-29_141026
108	5000	2471	1	0	0	0	13	2300	10.323937	6.384894378194766	19.485786	0.0	13.0	1075.0	6.9074945	4.2476954	21.099518	0.0	2528	2528	2528	1.0	20	37	110	219	293	4987	0	215	2020-02-29_141026
108	5000	2471	0	0	1	0	13	2300	10.323937	6.384894378194766	19.485786	0.0	13.0	1075.0	6.9074945	4.2476954	21.099518	0.0	2529	2528	2528	1.0	20	37	110	219	293	4987	0	215	2020-02-29_141026
109	5000	2471	0	0	1	0	13	2300	10.323937	6.384894378194766	19.485786	0.0	13.0	1075.0	6.9074945	4.2476954	21.099518	0.0	2529	2528	2528	1.0	20	37	110	219	293	4987	0	215	2020-02-29_141026
109	5000	2471	0	0	1	0	12	2301	9.56045	6.0171578175999585	16.854317	0.0	12.0	1075.0	6.9074945	4.2476954	21.099518	0.0	2529	2528	2528	0.75	20	37	110	219	293	4988	0	215	2020-02-29_141026
109	5000	2471	0	0	0	0	13	2301	10.11768	6.101275839036756	16.854317	0.0	13.0	1075.0	6.9074945	4.2476954	21.099518	0.0	2529	2529	2529	0.7692308	20	37	110	219	293	4987	0	215	2020-02-29_141026
110	5000	2471	0	0	0	0	13	2301	10.11768	6.101275839036756	16.854317	0.0	13.0	1075.0	6.9074945	4.2476954	21.099518	0.0	2529	2529	2529	0.7692308	20	37	110	219	293	4987	0	215	2020-02-29_141026
110	5000	2471	0	0	0	0	12	2302	9.609874	6.0788733798791625	16.854317	0.0	12.0	1075.0	6.9074945	4.2476954	21.099518	0.0	2529	2529	2529	0.75	20	37	110	219	293	4988	0	215	2020-02-29_141027
110	5000	2471	0	0	0	0	12	2302	9.609874	6.0788733798791625	16.854317	0.0	12.0	1075.0	6.9074945	4.2476954	21.099518	0.0	2529	2529	2529	0.75	20	37	110	219	293	4988	0	215	2020-02-29_141027
111	5000	2471	0	0	0	0	11	2303	9.9359665	6.264529620000474	16.854317	0.0	11.0	1075.0	6.9074945	4.2476954	21.099518	0.0	2529	2529	2529	0.72727275	20	37	110	219	293	4989	0	215	2020-02-29_141027
111	5000	2471	0	0	0	0	10	2304	9.959997	6.602859929365923	16.854317	0.0	10.0	1075.0	6.9074945	4.2476954	21.099518	0.0	2529	2529	2529	0.7	20	37	110	219	293	4990	0	215	2020-02-29_141027
111	5000	2471	0	0	0	0	10	2304	9.959997	6.602859929365923	16.854317	0.0	10.0	1075.0	6.9074945	4.2476954	21.099518	0.0	2529	2529	2529	0.7	20	37	110	219	293	4990	0	215	2020-02-29_141027
112	5000	2471	0	0	0	0	10	2304	9.959997	6.602859929365923	16.854317	0.0	10.0	1075.0	6.9074945	4.2476954	21.099518	0.0	2529	2529	2529	0.7	20	37	110	219	293	4990	0	215	2020-02-29_141027
112	5000	2471	0	0	0	0	8	2306	11.42812	6.242126693715884	16.854317	2.4700317	8.0	1075.0	6.9074945	4.2476954	21.099518	0.0	2529	2529	2529	0.875	20	37	110	219	293	4992	0	215	2020-02-29_141028
112	5000	2471	0	0	0	0	8	2306	11.42812	6.242126693715884	16.854317	2.4700317	8.0	1075.0	6.9074945	4.2476954	21.099518	0.0	2529	2529	2529	0.875	20	37	110	219	293	4992	0	215	2020-02-29_141028
113	5000	2471	0	0	0	0	8	2306	11.42812	6.242126693715884	16.854317	2.4700317	8.0	1075.0	6.9074945	4.2476954	21.099518	0.0	2529	2529	2529	0.875	20	37	110	219	293	4992	0	215	2020-02-29_141028
113	5000	2471	0	0	0	0	8	2306	11.42812	6.242126693715884	16.854317	2.4700317	8.0	1075.0	6.9074945	4.2476954	21.099518	0.0	2529	2529	2529	0.875	20	37	110	219	293	4992	0	215	2020-02-29_141028
113	5000	2471	0	0	0	0	8	2306	11.42812	6.242126693715884	16.854317	2.4700317	8.0	1075.0	6.9074945	4.2476954	21.099518	0.0	2529	2529	2529	0.875	20	37	110	219	293	4992	0	215	2020-02-29_141028
114	5000	2471	0	0	0	0	8	2306	11.42812	6.242126693715884	16.854317	2.4700317	8.0	1075.0	6.9074945	4.2476954	21.099518	0.0	2529	2529	2529	0.875	20	37	110	219	293	4992	0	215	2020-02-29_141028
114	5000	2471	0	0	0	0	8	2306	11.42812	6.242126693715884	16.854317	2.4700317	8.0	1075.0	6.9074945	4.2476954	21.099518	0.0	2529	2529	2529	0.875	20	37	110	219	293	4992	0	215	2020-02-29_141028
114	5000	2471	0	0	0	0	8	2306	11.42812	6.242126693715884	16.854317	2.4700317	8.0	1075.0	6.9074945	4.2476954	21.099518	0.0	2529	2529	2529	0.875	20	37	110	219	293	4992	0	215	2020-02-29_141029
115	5000	2471	0	0	0	0	8	2306	11.42812	6.242126693715884	16.854317	2.4700317	8.0	1075.0	6.9074945	4.2476954	21.099518	0.0	2529	2529	2529	0.875	20	37	110	219	293	4992	0	215	2020-02-29_141029
115	5000	2471	0	0	0	0	8	2306	11.42812	6.242126693715884	16.854317	2.4700317	8.0	1075.0	6.9074945	4.2476954	21.099518	0.0	2529	2529	2529	0.875	20	37	110	219	293	4992	0	215	2020-02-29_141029
115	5000	2471	0	0	0	0	8	2306	11.42812	6.242126693715884	16.854317	2.4700317	8.0	1075.0	6.9074945	4.2476954	21.099518	0.0	2529	2529	2529	0.875	20	37	110	219	293	4992	0	215	2020-02-29_141029
116	5000	2471	0	0	0	0	8	2306	11.42812	6.242126693715884	16.854317	2.4700317	8.0	1075.0	6.9074945	4.2476954	21.099518	0.0	2529	2529	2529	0.875	20	37	110	219	293	4992	0	215	2020-02-29_141029
116	5000	2471	0	0	0	0	7	2307	12.611533	5.690970231990015	16.854317	2.4700317	7.0	1075.0	6.9074945	4.2476954	21.099518	0.0	2529	2529	2529	1.0	20	37	110	219	293	4993	0	215	2020-02-29_141029
116	5000	2471	0	0	0	0	7	2307	12.611533	5.690970231990015	16.854317	2.4700317	7.0	1075.0	6.9074945	4.2476954	21.099518	0.0	2529	2529	2529	1.0	20	37	110	219	293	4993	0	215	2020-02-29_141029
117	5000	2471	0	0	0	0	6	2308	11.950543	5.932500079219671	16.854317	2.4700317	6.0	1075.0	6.9074945	4.2476954	21.099518	0.0	2529	2529	2529	0.8333333	20	37	110	219	293	4994	0	215	2020-02-29_141030
117	5000	2471	0	0	0	0	5	2309	12.055537	6.626500949335401	16.854317	2.4700317	5.0	1075.0	6.9074945	4.2476954	21.099518	0.0	2529	2529	2529	0.6	20	37	110	219	293	4995	0	215	2020-02-29_141030
117	5000	2471	0	0	0	0	5	2309	12.055537	6.626500949335401	16.854317	2.4700317	5.0	1075.0	6.9074945	4.2476954	21.099518	0.0	2529	2529	2529	0.6	20	37	110	219	293	4995	0	215	2020-02-29_141030
118	5000	2471	0	0	0	0	4	2310	13.143099	7.1177306988613775	16.854317	2.4700317	4.0	1075.0	6.9074945	4.2476954	21.099518	0.0	2529	2529	2529	0.75	20	37	110	219	293	4996	0	215	2020-02-29_141030
118	5000	2471	0	0	0	0	3	2311	16.700788	0.2241136387601133	16.854317	16.443611	3.0	1075.0	6.9074945	4.2476954	21.099518	0.0	2529	2529	2529	1.0	20	37	110	219	293	4997	0	215	2020-02-29_141030
118	5000	2471	0	0	0	0	3	2311	16.700788	0.2241136387601133	16.854317	16.443611	3.0	1075.0	6.9074945	4.2476954	21.099518	0.0	2529	2529	2529	1.0	20	37	110	219	293	4997	0	215	2020-02-29_141030
119	5000	2471	0	0	0	0	3	2311	16.700788	0.2241136387601133	16.854317	16.443611	3.0	1075.0	6.9074945	4.2476954	21.099518	0.0	2529	2529	2529	1.0	20	37	110	219	293	4997	0	215	2020-02-29_141030
119	5000	2471	0	0	0	0	3	2311	16.700788	0.2241136387601133	16.854317	16.443611	3.0	1075.0	6.9074945	4.2476954	21.099518	0.0	2529	2529	2529	1.0	20	37	110	219	293	4997	0	215	2020-02-29_141031
119	5000	2471	0	0	0	0	3	2311	16.700788	0.2241136387601133	16.854317	16.443611	3.0	1075.0	6.9074945	4.2476954	21.099518	0.0	2529	2529	2529	1.0	20	37	110	219	293	4997	0	215	2020-02-29_141031
120	5000	2471	0	0	0	0	3	2311	16.700788	0.2241136387601133	16.854317	16.443611	3.0	1075.0	6.9074945	4.2476954	21.099518	0.0	2529	2529	2529	1.0	20	37	110	219	293	4997	0	215	2020-02-29_141031
120	5000	2471	0	0	0	0	2	2312	16.829376	0.035271180232220825	16.854317	16.804436	2.0	1075.0	6.9074945	4.2476954	21.099518	0.0	2529	2529	2529	1.0	20	37	110	219	293	4998	0	215	2020-02-29_141031
120	5000	2471	0	0	0	0	2	2312	16.829376	0.035271180232220825	16.854317	16.804436	2.0	1075.0	6.9074945	4.2476954	21.099518	0.0	2529	2529	2529	1.0	20	37	110	219	293	4998	0	215	2020-02-29_141031
121	5000	2471	0	0	0	0	2	2312	16.829376	0.035271180232220825	16.854317	16.804436	2.0	1075.0	6.9074945	4.2476954	21.099518	0.0	2529	2529	2529	1.0	20	37	110	219	293	4998	0	215	2020-02-29_141031
121	5000	2471	0	0	0	0	2	2312	16.829376	0.035271180232220825	16.854317	16.804436	2.0	1075.0	6.9074945	4.2476954	21.099518	0.0	2529	2529	2529	1.0	20	37	110	219	293	4998	0	215	2020-02-29_141031
121	5000	2471	0	0	0	0	2	2312	16.829376	0.035271180232220825	16.854317	16.804436	2.0	1075.0	6.9074945	4.2476954	21.099518	0.0	2529	2529	2529	1.0	20	37	110	219	293	4998	0	215	2020-02-29_141032
122	5000	2471	0	0	0	0	2	2312	16.829376	0.035271180232220825	16.854317	16.804436	2.0	1075.0	6.9074945	4.2476954	21.099518	0.0	2529	2529	2529	1.0	20	37	110	219	293	4998	0	215	2020-02-29_141032
122	5000	2471	0	0	0	0	2	2312	16.829376	0.035271180232220825	16.854317	16.804436	2.0	1075.0	6.9074945	4.2476954	21.099518	0.0	2529	2529	2529	1.0	20	37	110	219	293	4998	0	215	2020-02-29_141032
122	5000	2471	0	0	0	0	2	2312	16.829376	0.035271180232220825	16.854317	16.804436	2.0	1075.0	6.9074945	4.2476954	21.099518	0.0	2529	2529	2529	1.0	20	37	110	219	293	4998	0	215	2020-02-29_141032
123	5000	2471	0	0	0	0	2	2312	16.829376	0.035271180232220825	16.854317	16.804436	2.0	1075.0	6.9074945	4.2476954	21.099518	0.0	2529	2529	2529	1.0	20	37	110	219	293	4998	0	215	2020-02-29_141032
123	5000	2471	0	0	0	0	2	2312	16.829376	0.035271180232220825	16.854317	16.804436	2.0	1075.0	6.9074945	4.2476954	21.099518	0.0	2529	2529	2529	1.0	20	37	110	219	293	4998	0	215	2020-02-29_141032
123	5000	2471	0	0	0	0	2	2312	16.829376	0.035271180232220825	16.854317	16.804436	2.0	1075.0	6.9074945	4.2476954	21.099518	0.0	2529	2529	2529	1.0	20	37	110	219	293	4998	0	215	2020-02-29_141032
124	5000	2471	0	0	0	0	2	2312	16.829376	0.035271180232220825	16.854317	16.804436	2.0	1075.0	6.9074945	4.2476954	21.099518	0.0	2529	2529	2529	1.0	20	37	110	219	293	4998	0	215	2020-02-29_141033
124	5000	2471	0	0	0	0	2	2312	16.829376	0.035271180232220825	16.854317	16.804436	2.0	1075.0	6.9074945	4.2476954	21.099518	0.0	2529	2529	2529	1.0	20	37	110	219	293	4998	0	215	2020-02-29_141033
124	5000	2471	0	0	0	0	2	2312	16.829376	0.035271180232220825	16.854317	16.804436	2.0	1075.0	6.9074945	4.2476954	21.099518	0.0	2529	2529	2529	1.0	20	37	110	219	293	4998	0	215	2020-02-29_141033
125	5000	2471	0	0	0	0	1	2313	16.804436	NaN	16.804436	16.804436	1.0	1075.0	6.9074945	4.2476954	21.099518	0.0	2529	2529	2529	1.0	20	37	110	219	293	4999	0	215	2020-02-29_141033
125	5000	2471	0	0	0	0	1	2313	16.804436	NaN	16.804436	16.804436	1.0	1075.0	6.9074945	4.2476954	21.099518	0.0	2529	2529	2529	1.0	20	37	110	219	293	4999	0	215	2020-02-29_141033
125	5000	2471	0	0	0	0	1	2313	16.804436	NaN	16.804436	16.804436	1.0	1075.0	6.9074945	4.2476954	21.099518	0.0	2529	2529	2529	1.0	20	37	110	219	293	4999	0	215	2020-02-29_141033
126	5000	2471	0	0	0	0	1	2313	16.804436	NaN	16.804436	16.804436	1.0	1075.0	6.9074945	4.2476954	21.099518	0.0	2529	2529	2529	1.0	20	37	110	219	293	4999	0	215	2020-02-29_141033
126	5000	2471	0	0	0	0	1	2313	16.804436	NaN	16.804436	16.804436	1.0	1075.0	6.9074945	4.2476954	21.099518	0.0	2529	2529	2529	1.0	20	37	110	219	293	4999	0	215	2020-02-29_141034
126	5000	2471	0	0	0	0	1	2313	16.804436	NaN	16.804436	16.804436	1.0	1075.0	6.9074945	4.2476954	21.099518	0.0	2529	2529	2529	1.0	20	37	110	219	293	4999	0	215	2020-02-29_141034
127	5000	2471	0	0	0	0	0	2314	NaN	-0.0	9999.0	9999.0	0.0	1075.0	6.9074945	4.2476954	21.099518	0.0	2529	2529	2529	0.0	20	37	110	219	293	5000	0	215	2020-02-29_141034
127	5000	2471	0	0	0	0	0	2314	NaN	-0.0	9999.0	9999.0	0.0	1075.0	6.9074945	4.2476954	21.099518	0.0	2529	2529	2529	0.0	20	37	110	219	293	5000	0	215	2020-02-29_141034
127	5000	2471	0	0	0	0	0	2314	NaN	-0.0	9999.0	9999.0	0.0	1075.0	6.9074945	4.2476954	21.099518	0.0	2529	2529	2529	0.0	20	37	110	219	293	5000	0	215	2020-02-29_141034
128	5000	2471	0	0	0	0	0	2314	NaN	-0.0	9999.0	9999.0	0.0	1075.0	6.9074945	4.2476954	21.099518	0.0	2529	2529	2529	0.0	20	37	110	219	293	5000	0	215	2020-02-29_141034
128	5000	2471	0	0	0	0	0	2314	NaN	-0.0	9999.0	9999.0	0.0	1075.0	6.9074945	4.2476954	21.099518	0.0	2529	2529	2529	0.0	20	37	110	219	293	5000	0	215	2020-02-29_141034
128	5000	2471	0	0	0	0	0	2314	NaN	-0.0	9999.0	9999.0	0.0	1075.0	6.9074945	4.2476954	21.099518	0.0	2529	2529	2529	0.0	20	37	110	219	293	5000	0	215	2020-02-29_141035
129	5000	2471	0	0	0	0	0	2314	NaN	-0.0	9999.0	9999.0	0.0	1075.0	6.9074945	4.2476954	21.099518	0.0	2529	2529	2529	0.0	20	37	110	219	293	5000	0	215	2020-02-29_141035
129	5000	2471	0	0	0	0	0	2314	NaN	-0.0	9999.0	9999.0	0.0	1075.0	6.9074945	4.2476954	21.099518	0.0	2529	2529	2529	0.0	20	37	110	219	293	5000	0	215	2020-02-29_141035
129	5000	2471	0	0	0	0	0	2314	NaN	-0.0	9999.0	9999.0	0.0	1075.0	6.9074945	4.2476954	21.099518	0.0	2529	2529	2529	0.0	20	37	110	219	293	5000	0	215	2020-02-29_141035
130	5000	2471	0	0	0	0	0	2314	NaN	-0.0	9999.0	9999.0	0.0	1075.0	6.9074945	4.2476954	21.099518	0.0	2529	2529	2529	0.0	20	37	110	219	293	5000	0	215	2020-02-29_141035
130	5000	2471	0	0	0	0	0	2314	NaN	-0.0	9999.0	9999.0	0.0	1075.0	6.9074945	4.2476954	21.099518	0.0	2529	2529	2529	0.0	20	37	110	219	293	5000	0	215	2020-02-29_141035
130	5000	2471	0	0	0	0	0	2314	NaN	-0.0	9999.0	9999.0	0.0	1075.0	6.9074945	4.2476954	21.099518	0.0	2529	2529	2529	0.0	20	37	110	219	293	5000	0	215	2020-02-29_141035
131	5000	2471	0	0	0	0	0	2314	NaN	-0.0	9999.0	9999.0	0.0	1075.0	6.9074945	4.2476954	21.099518	0.0	2529	2529	2529	0.0	20	37	110	219	293	5000	0	215	2020-02-29_141036
131	5000	2471	0	0	0	0	0	2314	NaN	-0.0	9999.0	9999.0	0.0	1075.0	6.9074945	4.2476954	21.099518	0.0	2529	2529	2529	0.0	20	37	110	219	293	5000	0	215	2020-02-29_141036
131	5000	2471	0	0	0	0	0	2314	NaN	-0.0	9999.0	9999.0	0.0	1075.0	6.9074945	4.2476954	21.099518	0.0	2529	2529	2529	0.0	20	37	110	219	293	5000	0	215	2020-02-29_141036
132	5000	2471	0	0	0	0	0	2314	NaN	-0.0	9999.0	9999.0	0.0	1075.0	6.9074945	4.2476954	21.099518	0.0	2529	2529	2529	0.0	20	37	110	219	293	5000	0	215	2020-02-29_141036
132	5000	2471	0	0	0	0	0	2314	NaN	-0.0	9999.0	9999.0	0.0	1075.0	6.9074945	4.2476954	21.099518	0.0	2529	2529	2529	0.0	20	37	110	219	293	5000	0	215	2020-02-29_141036
132	5000	2471	0	0	0	0	0	2314	NaN	-0.0	9999.0	9999.0	0.0	1075.0	6.9074945	4.2476954	21.099518	0.0	2529	2529	2529	0.0	20	37	110	219	293	5000	0	215	2020-02-29_141036
133	5000	2471	0	0	0	0	0	2314	NaN	-0.0	9999.0	9999.0	0.0	1075.0	6.9074945	4.2476954	21.099518	0.0	2529	2529	2529	0.0	20	37	110	219	293	5000	0	215	2020-02-29_141036
133	5000	2471	0	0	0	0	0	2314	NaN	-0.0	9999.0	9999.0	0.0	1075.0	6.9074945	4.2476954	21.099518	0.0	2529	2529	2529	0.0	20	37	110	219	293	5000	0	215	2020-02-29_141037
133	5000	2471	0	0	0	0	0	2314	NaN	-0.0	9999.0	9999.0	0.0	1075.0	6.9074945	4.2476954	21.099518	0.0	2529	2529	2529	0.0	20	37	110	219	293	5000	0	215	2020-02-29_141037
134	5000	2471	0	0	0	0	0	2314	NaN	-0.0	9999.0	9999.0	0.0	1075.0	6.9074945	4.2476954	21.099518	0.0	2529	2529	2529	0.0	20	37	110	219	293	5000	0	215	2020-02-29_141037
134	5000	2471	0	0	0	0	0	2314	NaN	-0.0	9999.0	9999.0	0.0	1075.0	6.9074945	4.2476954	21.099518	0.0	2529	2529	2529	0.0	20	37	110	219	293	5000	0	215	2020-02-29_141037
134	5000	2471	0	0	0	0	0	2314	NaN	-0.0	9999.0	9999.0	0.0	1075.0	6.9074945	4.2476954	21.099518	0.0	2529	2529	2529	0.0	20	37	110	219	293	5000	0	215	2020-02-29_141037
135	5000	2471	0	0	0	0	0	2314	NaN	-0.0	9999.0	9999.0	0.0	1075.0	6.9074945	4.2476954	21.099518	0.0	2529	2529	2529	0.0	20	37	110	219	293	5000	0	215	2020-02-29_141037
135	5000	2471	0	0	0	0	0	2314	NaN	-0.0	9999.0	9999.0	0.0	1075.0	6.9074945	4.2476954	21.099518	0.0	2529	2529	2529	0.0	20	37	110	219	293	5000	0	215	2020-02-29_141037
135	5000	2471	0	0	0	0	0	2314	NaN	-0.0	9999.0	9999.0	0.0	1075.0	6.9074945	4.2476954	21.099518	0.0	2529	2529	2529	0.0	20	37	110	219	293	5000	0	215	2020-02-29_141038
136	5000	2471	0	0	0	0	0	2314	NaN	-0.0	9999.0	9999.0	0.0	1075.0	6.9074945	4.2476954	21.099518	0.0	2529	2529	2529	0.0	20	37	110	219	293	5000	0	215	2020-02-29_141038
136	5000	2471	0	0	0	0	0	2314	NaN	-0.0	9999.0	9999.0	0.0	1075.0	6.9074945	4.2476954	21.099518	0.0	2529	2529	2529	0.0	20	37	110	219	293	5000	0	215	2020-02-29_141038
136	5000	2471	0	0	0	0	0	2314	NaN	-0.0	9999.0	9999.0	0.0	1075.0	6.9074945	4.2476954	21.099518	0.0	2529	2529	2529	0.0	20	37	110	219	293	5000	0	215	2020-02-29_141038
137	5000	2471	0	0	0	0	0	2314	NaN	-0.0	9999.0	9999.0	0.0	1075.0	6.9074945	4.2476954	21.099518	0.0	2529	2529	2529	0.0	20	37	110	219	293	5000	0	215	2020-02-29_141038
137	5000	2471	0	0	0	0	0	2314	NaN	-0.0	9999.0	9999.0	0.0	1075.0	6.9074945	4.2476954	21.099518	0.0	2529	2529	2529	0.0	20	37	110	219	293	5000	0	215	2020-02-29_141038
137	5000	2471	0	0	0	0	0	2314	NaN	-0.0	9999.0	9999.0	0.0	1075.0	6.9074945	4.2476954	21.099518	0.0	2529	2529	2529	0.0	20	37	110	219	293	5000	0	215	2020-02-29_141038
138	5000	2471	0	0	0	0	0	2314	NaN	-0.0	9999.0	9999.0	0.0	1075.0	6.9074945	4.2476954	21.099518	0.0	2529	2529	2529	0.0	20	37	110	219	293	5000	0	215	2020-02-29_141039
138	5000	2471	0	0	0	0	0	2314	NaN	-0.0	9999.0	9999.0	0.0	1075.0	6.9074945	4.2476954	21.099518	0.0	2529	2529	2529	0.0	20	37	110	219	293	5000	0	215	2020-02-29_141039
138	5000	2471	0	0	0	0	0	2314	NaN	-0.0	9999.0	9999.0	0.0	1075.0	6.9074945	4.2476954	21.099518	0.0	2529	2529	2529	0.0	20	37	110	219	293	5000	0	215	2020-02-29_141039
139	5000	2471	0	0	0	0	0	2314	NaN	-0.0	9999.0	9999.0	0.0	1075.0	6.9074945	4.2476954	21.099518	0.0	2529	2529	2529	0.0	20	37	110	219	293	5000	0	215	2020-02-29_141039
139	5000	2471	0	0	0	0	0	2314	NaN	-0.0	9999.0	9999.0	0.0	1075.0	6.9074945	4.2476954	21.099518	0.0	2529	2529	2529	0.0	20	37	110	219	293	5000	0	215	2020-02-29_141039
139	5000	2471	0	0	0	0	0	2314	NaN	-0.0	9999.0	9999.0	0.0	1075.0	6.9074945	4.2476954	21.099518	0.0	2529	2529	2529	0.0	20	37	110	219	293	5000	0	215	2020-02-29_141039
140	5000	2471	0	0	0	0	0	2314	NaN	-0.0	9999.0	9999.0	0.0	1075.0	6.9074945	4.2476954	21.099518	0.0	2529	2529	2529	0.0	20	37	110	219	293	5000	0	215	2020-02-29_141039
140	5000	2471	0	0	0	0	0	2314	NaN	-0.0	9999.0	9999.0	0.0	1075.0	6.9074945	4.2476954	21.099518	0.0	2529	2529	2529	0.0	20	37	110	219	293	5000	0	215	2020-02-29_141040
140	5000	2471	0	0	0	0	0	2314	NaN	-0.0	9999.0	9999.0	0.0	1075.0	6.9074945	4.2476954	21.099518	0.0	2529	2529	2529	0.0	20	37	110	219	293	5000	0	215	2020-02-29_141040
141	5000	2471	0	0	0	0	0	2314	NaN	-0.0	9999.0	9999.0	0.0	1075.0	6.9074945	4.2476954	21.099518	0.0	2529	2529	2529	0.0	20	37	110	219	293	5000	0	215	2020-02-29_141040
141	5000	2471	0	0	0	0	0	2314	NaN	-0.0	9999.0	9999.0	0.0	1075.0	6.9074945	4.2476954	21.099518	0.0	2529	2529	2529	0.0	20	37	110	219	293	5000	0	215	2020-02-29_141040
141	5000	2471	0	0	0	0	0	2314	NaN	-0.0	9999.0	9999.0	0.0	1075.0	6.9074945	4.2476954	21.099518	0.0	2529	2529	2529	0.0	20	37	110	219	293	5000	0	215	2020-02-29_141040
142	5000	2471	0	0	0	0	0	2314	NaN	-0.0	9999.0	9999.0	0.0	1075.0	6.9074945	4.2476954	21.099518	0.0	2529	2529	2529	0.0	20	37	110	219	293	5000	0	215	2020-02-29_141040
142	5000	2471	0	0	0	0	0	2314	NaN	-0.0	9999.0	9999.0	0.0	1075.0	6.9074945	4.2476954	21.099518	0.0	2529	2529	2529	0.0	20	37	110	219	293	5000	0	215	2020-02-29_141040
142	5000	2471	0	0	0	0	0	2314	NaN	-0.0	9999.0	9999.0	0.0	1075.0	6.9074945	4.2476954	21.099518	0.0	2529	2529	2529	0.0	20	37	110	219	293	5000	0	215	2020-02-29_141040
143	5000	2471	0	0	0	0	0	2314	NaN	-0.0	9999.0	9999.0	0.0	1075.0	6.9074945	4.2476954	21.099518	0.0	2529	2529	2529	0.0	20	37	110	219	293	5000	0	215	2020-02-29_141041
143	5000	2471	0	0	0	0	0	2314	NaN	-0.0	9999.0	9999.0	0.0	1075.0	6.9074945	4.2476954	21.099518	0.0	2529	2529	2529	0.0	20	37	110	219	293	5000	0	215	2020-02-29_141041
143	5000	2471	0	0	0	0	0	2314	NaN	-0.0	9999.0	9999.0	0.0	1075.0	6.9074945	4.2476954	21.099518	0.0	2529	2529	2529	0.0	20	37	110	219	293	5000	0	215	2020-02-29_141041
144	5000	2471	0	0	0	0	0	2314	NaN	-0.0	9999.0	9999.0	0.0	1075.0	6.9074945	4.2476954	21.099518	0.0	2529	2529	2529	0.0	20	37	110	219	293	5000	0	215	2020-02-29_141041
144	5000	2471	0	0	0	0	0	2314	NaN	-0.0	9999.0	9999.0	0.0	1075.0	6.9074945	4.2476954	21.099518	0.0	2529	2529	2529	0.0	20	37	110	219	293	5000	0	215	2020-02-29_141041
144	5000	2471	0	0	0	0	0	2314	NaN	-0.0	9999.0	9999.0	0.0	1075.0	6.9074945	4.2476954	21.099518	0.0	2529	2529	2529	0.0	20	37	110	219	293	5000	0	215	2020-02-29_141041
145	5000	2471	0	0	0	0	0	2314	NaN	-0.0	9999.0	9999.0	0.0	1075.0	6.9074945	4.2476954	21.099518	0.0	2529	2529	2529	0.0	20	37	110	219	293	5000	0	215	2020-02-29_141041
145	5000	2471	0	0	0	0	0	2314	NaN	-0.0	9999.0	9999.0	0.0	1075.0	6.9074945	4.2476954	21.099518	0.0	2529	2529	2529	0.0	20	37	110	219	293	5000	0	215	2020-02-29_141042
145	5000	2471	0	0	0	0	0	2314	NaN	-0.0	9999.0	9999.0	0.0	1075.0	6.9074945	4.2476954	21.099518	0.0	2529	2529	2529	0.0	20	37	110	219	293	5000	0	215	2020-02-29_141042
146	5000	2471	0	0	0	0	0	2314	NaN	-0.0	9999.0	9999.0	0.0	1075.0	6.9074945	4.2476954	21.099518	0.0	2529	2529	2529	0.0	20	37	110	219	293	5000	0	215	2020-02-29_141042
146	5000	2471	0	0	0	0	0	2314	NaN	-0.0	9999.0	9999.0	0.0	1075.0	6.9074945	4.2476954	21.099518	0.0	2529	2529	2529	0.0	20	37	110	219	293	5000	0	215	2020-02-29_141042
146	5000	2471	0	0	0	0	0	2314	NaN	-0.0	9999.0	9999.0	0.0	1075.0	6.9074945	4.2476954	21.099518	0.0	2529	2529	2529	0.0	20	37	110	219	293	5000	0	215	2020-02-29_141042
147	5000	2471	0	0	0	0	0	2314	NaN	-0.0	9999.0	9999.0	0.0	1075.0	6.9074945	4.2476954	21.099518	0.0	2529	2529	2529	0.0	20	37	110	219	293	5000	0	215	2020-02-29_141042
147	5000	2471	0	0	0	0	0	2314	NaN	-0.0	9999.0	9999.0	0.0	1075.0	6.9074945	4.2476954	21.099518	0.0	2529	2529	2529	0.0	20	37	110	219	293	5000	0	215	2020-02-29_141042
147	5000	2471	0	0	0	0	0	2314	NaN	-0.0	9999.0	9999.0	0.0	1075.0	6.9074945	4.2476954	21.099518	0.0	2529	2529	2529	0.0	20	37	110	219	293	5000	0	215	2020-02-29_141043
148	5000	2471	0	0	0	0	0	2314	NaN	-0.0	9999.0	9999.0	0.0	1075.0	6.9074945	4.2476954	21.099518	0.0	2529	2529	2529	0.0	20	37	110	219	293	5000	0	215	2020-02-29_141043
148	5000	2471	0	0	0	0	0	2314	NaN	-0.0	9999.0	9999.0	0.0	1075.0	6.9074945	4.2476954	21.099518	0.0	2529	2529	2529	0.0	20	37	110	219	293	5000	0	215	2020-02-29_141043
148	5000	2471	0	0	0	0	0	2314	NaN	-0.0	9999.0	9999.0	0.0	1075.0	6.9074945	4.2476954	21.099518	0.0	2529	2529	2529	0.0	20	37	110	219	293	5000	0	215	2020-02-29_141043
149	5000	2471	0	0	0	0	0	2314	NaN	-0.0	9999.0	9999.0	0.0	1075.0	6.9074945	4.2476954	21.099518	0.0	2529	2529	2529	0.0	20	37	110	219	293	5000	0	215	2020-02-29_141043
