# Supplementary material for: Discrete simulation analysis of COVID-19 and prediction of isolation bed numbers
Source: PeerJ. 2021 Jun 23;9:e11629. doi: 10.7717/peerj.11629 (PMC8234972; doi:10.7717/peerj.11629)
Supplement: Supplemental Information 3 [file peerj-09-11629-s003.zip › raw_data/Incubation period_output_2020-02-29_141052.csv]

worldTime(Day)	CITY_PERSON_SIZE	NORMAL	SHADOW	SUPER	CONFIRMED	DIAGNOSIS	FREEZE	CURED	shadow_average	shadow_std	shadow_max	shadow_min	real_countTmp	max_count	count_shadow_average	count_shadow_std	count_shadow_max	count_shadow_min	sum_confirmed_mark	sum_diagnosis_mark	sum_freeze_mark	r0	G1num	G2num	G3Num	G4Num	G5Num	BED_CanUse	BED_Need	DEATH	recordTime
0	5000	4977	23	0	0	0	0	0	NaN	-0.0	9999.0	9999.0	0.0	0.0	NaN	-0.0	9999.0	9999.0	0	0	0	0.0	0	0	0	0	0	5000	0	0	2020-02-29_141053
0	5000	4972	25	0	3	0	0	0	NaN	-0.0	9999.0	9999.0	0.0	0.0	NaN	-0.0	9999.0	9999.0	3	0	0	0.0	0	0	0	0	0	5000	0	0	2020-02-29_141053
0	5000	4966	30	0	4	0	0	0	NaN	-0.0	9999.0	9999.0	0.0	0.0	NaN	-0.0	9999.0	9999.0	4	0	0	0.0	0	0	0	0	0	5000	0	0	2020-02-29_141053
1	5000	4963	33	0	2	0	2	0	0.0	0.0	0.0	0.0	2.0	2.0	0.0	0.0	0.0	0.0	4	2	2	0.0	1	1	0	0	0	4998	0	0	2020-02-29_141054
1	5000	4958	37	0	2	0	3	0	0.009578866	0.0165910836765902	0.028736599	0.0	3.0	3.0	0.009578866	0.016591083	0.028736599	0.0	5	3	3	0.6666667	2	1	0	0	0	4997	0	0	2020-02-29_141054
1	5000	4951	43	0	2	0	4	0	0.090800606	0.16300734036539732	0.33446583	0.0	4.0	4.0	0.090800606	0.16300733	0.33446583	0.0	6	4	4	0.75	3	1	0	0	0	4996	0	0	2020-02-29_141054
2	5000	4943	50	0	2	0	5	0	0.072640486	0.14689281107064361	0.33446583	0.0	5.0	5.0	0.072640486	0.14689282	0.33446583	0.0	7	5	5	0.6	3	2	0	0	0	4995	0	0	2020-02-29_141054
2	5000	4938	51	0	6	0	5	0	0.072640486	0.14689281107064361	0.33446583	0.0	5.0	5.0	0.072640486	0.14689282	0.33446583	0.0	11	5	5	0.6	3	2	0	0	0	4995	0	0	2020-02-29_141054
2	5000	4931	57	0	6	0	6	0	0.3100845	0.5962717313025216	1.4973046	0.0	6.0	6.0	0.3100845	0.59627175	1.4973046	0.0	12	6	6	1.1666666	4	2	0	0	0	4994	0	0	2020-02-29_141054
3	5000	4915	72	0	5	0	8	0	0.47211218	0.7786478193549065	1.9163904	0.0	8.0	8.0	0.47211218	0.77864784	1.9163904	0.0	13	8	8	1.375	4	3	1	0	0	4992	0	0	2020-02-29_141055
3	5000	4904	81	0	4	0	11	0	0.81072366	0.9012834338522172	2.1533024	0.0	11.0	11.0	0.81072366	0.90128344	2.1533024	0.0	15	11	11	1.4545455	5	5	1	0	0	4989	0	0	2020-02-29_141055
3	5000	4891	92	0	4	0	13	0	0.74610966	0.8527882354963526	2.1533024	0.0	13.0	13.0	0.74610966	0.8527882	2.1533024	0.0	17	13	13	1.2307693	5	5	2	1	0	4987	0	0	2020-02-29_141055
4	5000	4871	109	0	5	0	15	0	0.6466284	0.8320321096496439	2.1533024	0.0	15.0	15.0	0.6466284	0.8320321	2.1533024	0.0	20	15	15	1.2	5	6	3	1	0	4985	0	0	2020-02-29_141055
4	5000	4858	115	0	12	0	15	0	0.6466284	0.8320321096496439	2.1533024	0.0	15.0	15.0	0.6466284	0.8320321	2.1533024	0.0	27	15	15	1.2	5	6	3	1	0	4985	0	0	2020-02-29_141055
4	5000	4844	128	0	9	0	19	0	0.7838722	1.0132770688243473	3.189702	0.0	19.0	19.0	0.7838722	1.013277	3.189702	0.0	28	19	19	1.1052631	5	8	4	2	0	4981	0	0	2020-02-29_141055
5	5000	4832	137	0	9	0	22	0	0.8525246	1.1767802509368757	3.8619683	0.0	22.0	22.0	0.8525246	1.1767802	3.8619683	0.0	31	22	22	1.0909091	6	8	6	2	0	4978	0	0	2020-02-29_141056
5	5000	4813	150	0	9	0	28	0	1.1493307	1.4294578492874157	4.295515	0.0	28.0	28.0	1.1493307	1.4294579	4.295515	0.0	37	28	28	1.2142857	8	10	8	2	0	4972	0	0	2020-02-29_141056
5	5000	4791	166	0	14	0	29	0	1.1096985	1.4198321244578376	4.295515	0.0	29.0	29.0	1.1096985	1.4198321	4.295515	0.0	43	29	29	1.1724138	8	10	8	3	0	4971	0	0	2020-02-29_141056
6	5000	4773	183	0	13	0	31	0	1.1656916	1.431379973661013	4.295515	0.0	31.0	31.0	1.1656916	1.4313799	4.295515	0.0	44	31	31	1.2903225	8	11	8	3	0	4969	0	0	2020-02-29_141056
6	5000	4750	201	0	11	0	37	0	1.3322498	1.5051344575099315	4.8368187	0.0	37.0	37.0	1.3322498	1.5051345	4.8368187	0.0	49	38	38	1.2702702	8	14	10	5	0	4963	0	1	2020-02-29_141056
6	5000	4719	229	0	9	0	42	0	1.4224046	1.4897503347971015	4.8368187	0.0	42.0	42.0	1.4224046	1.4897504	4.8368187	0.0	52	43	43	1.3095238	8	15	12	7	0	4958	0	1	2020-02-29_141057
7	5000	4690	252	0	12	0	45	0	1.4161258	1.5195955787516051	4.8368187	0.0	45.0	45.0	1.4161258	1.5195956	4.8368187	0.0	58	46	46	1.2888889	8	16	13	8	0	4955	0	1	2020-02-29_141057
7	5000	4671	257	0	21	0	50	0	1.3932579	1.4994431892717355	4.8368187	0.0	50.0	50.0	1.3932579	1.4994432	4.8368187	0.0	72	51	51	1.24	8	16	15	9	1	4950	0	1	2020-02-29_141057
7	5000	4648	273	0	25	0	53	0	1.439261	1.6480499101182722	6.6179347	0.0	53.0	53.0	1.439261	1.64805	6.6179347	0.0	79	54	54	1.3207548	9	16	16	9	2	4947	0	1	2020-02-29_141057
8	5000	4618	294	0	26	0	61	0	1.5896806	1.8612072676242297	6.7916584	0.0	61.0	61.0	1.5896806	1.8612072	6.7916584	0.0	88	62	62	1.2786885	10	19	17	10	3	4939	0	1	2020-02-29_141057
8	5000	4593	312	0	21	0	72	0	1.730164	1.8998278012795713	7.1684666	0.0	72.0	72.0	1.730164	1.8998278	7.1684666	0.0	95	74	74	1.2638888	11	19	20	12	6	4928	0	2	2020-02-29_141058
8	5000	4567	330	0	21	0	80	0	1.7857422	1.9822176522733035	7.3446884	0.0	80.0	80.0	1.7857422	1.9822177	7.3446884	0.0	103	82	82	1.2375	12	19	20	15	9	4920	0	2	2020-02-29_141058
9	5000	4537	350	0	24	0	87	0	1.8272649	1.9512219121892056	7.3446884	0.0	87.0	87.0	1.8272649	1.951222	7.3446884	0.0	113	89	89	1.1839081	12	19	23	17	10	4913	0	2	2020-02-29_141058
9	5000	4506	370	0	26	0	96	0	1.8705715	2.0119738963274783	8.247498	0.0	96.0	96.0	1.8705715	2.0119739	8.247498	0.0	124	98	98	1.1770834	13	20	25	18	13	4904	0	2	2020-02-29_141058
9	5000	4476	386	0	31	0	105	0	1.9207503	2.1439816408154164	8.605363	0.0	105.0	105.0	1.9207503	2.1439817	8.605363	0.0	138	107	107	1.1619048	14	21	27	18	16	4895	0	2	2020-02-29_141059
10	5000	4435	411	0	39	0	113	0	1.9361647	2.1822697919843286	8.626506	0.0	113.0	113.0	1.9361647	2.1822698	8.626506	0.0	154	115	115	1.1327434	14	21	28	20	20	4887	0	2	2020-02-29_141059
10	5000	4395	443	0	35	0	125	0	2.0604117	2.2709217112664124	8.626506	0.0	125.0	125.0	2.0604117	2.2709217	8.626506	0.0	162	127	127	1.16	14	22	32	24	22	4875	0	2	2020-02-29_141059
10	5000	4357	462	0	39	0	139	0	2.2779114	2.4592323814444264	9.0823	0.0	139.0	139.0	2.2779114	2.4592323	9.0823	0.0	181	142	142	1.2733814	14	25	36	26	26	4861	0	3	2020-02-29_141059
11	5000	4318	491	0	36	0	152	0	2.4514825	2.531851991253682	9.0823	0.0	152.0	152.0	2.4514825	2.531852	9.0823	0.0	191	155	155	1.3157895	14	27	38	28	27	4848	0	3	2020-02-29_141100
11	5000	4274	519	0	40	0	164	0	2.4823403	2.5496811648735584	9.0823	0.0	164.0	164.0	2.4823403	2.5496812	9.0823	0.0	207	167	167	1.2682927	14	27	40	34	28	4836	0	3	2020-02-29_141100
11	5000	4218	558	0	40	0	181	0	2.6501923	2.6362336793397056	9.70972	0.0	181.0	181.0	2.6501923	2.6362336	9.70972	0.0	224	184	184	1.3149171	14	31	42	39	30	4819	0	3	2020-02-29_141100
12	5000	4186	566	0	54	0	191	0	2.6479704	2.61732523541486	9.70972	0.0	191.0	191.0	2.6479704	2.6173253	9.70972	0.0	248	194	194	1.2827225	14	31	43	40	32	4809	0	3	2020-02-29_141101
12	5000	4141	591	0	57	0	207	1	2.7155416	2.6314930312035227	9.70972	0.0	207.0	207.0	2.7155416	2.631493	9.70972	0.0	268	211	211	1.2801932	14	33	46	44	34	4793	0	3	2020-02-29_141101
12	5000	4103	608	0	59	0	225	1	2.7722838	2.6949465295869532	9.937536	0.0	225.0	225.0	2.7722838	2.6949465	9.937536	0.0	289	230	230	1.3066666	14	34	49	49	37	4775	0	4	2020-02-29_141101
13	5000	4061	622	0	64	0	247	1	2.8789818	2.729651856913026	9.937536	0.0	247.0	247.0	2.8789818	2.729652	9.937536	0.0	317	253	253	1.2753036	14	35	51	56	44	4753	0	5	2020-02-29_141102
13	5000	4024	640	0	61	0	268	1	2.9081304	2.7819250766255386	11.53931	0.0	268.0	268.0	2.9081304	2.781925	11.53931	0.0	336	275	275	1.261194	14	36	55	59	52	4732	0	6	2020-02-29_141102
13	5000	3968	677	0	60	0	288	1	2.994867	2.9140494093204627	12.663438	0.0	288.0	288.0	2.994867	2.9140494	12.663438	0.0	355	295	295	1.2465278	15	40	59	61	56	4712	0	6	2020-02-29_141102
14	5000	3913	709	0	61	0	309	1	3.263209	3.087877653554349	12.934545	0.0	309.0	309.0	3.263209	3.0878778	12.934545	0.0	378	317	317	1.3333334	17	40	66	65	59	4691	0	7	2020-02-29_141103
14	5000	3866	739	0	58	0	328	2	3.3674607	3.120294919869417	12.934545	0.0	328.0	328.0	3.3674607	3.1202948	12.934545	0.0	395	337	337	1.3384147	17	43	72	70	62	4672	0	7	2020-02-29_141103
14	5000	3811	770	0	59	0	351	2	3.428454	3.19029053850786	13.544654	0.0	351.0	351.0	3.428454	3.1902905	13.544654	0.0	419	360	360	1.3390313	18	43	75	75	66	4649	0	7	2020-02-29_141103
15	5000	3763	797	0	59	0	372	2	3.4769363	3.182382102634435	13.544654	0.0	372.0	372.0	3.4769363	3.182382	13.544654	0.0	440	381	381	1.3548387	18	44	78	80	70	4628	0	7	2020-02-29_141104
15	5000	3713	816	0	74	0	388	2	3.567083	3.2263255921368277	13.544654	0.0	388.0	388.0	3.567083	3.2263255	13.544654	0.0	471	397	397	1.3556701	18	45	83	83	71	4612	0	7	2020-02-29_141104
15	5000	3675	826	0	74	0	415	2	3.5974624	3.2669985862053976	13.742029	0.0	415.0	415.0	3.5974624	3.2669985	13.742029	0.0	499	425	425	1.3325301	18	46	87	87	78	4585	0	8	2020-02-29_141105
16	5000	3626	837	0	93	0	433	3	3.7077773	3.3536272424730686	14.914677	0.0	433.0	433.0	3.7077773	3.3536272	14.914677	0.0	537	444	444	1.3441108	19	47	89	90	82	4567	0	8	2020-02-29_141105
16	5000	3581	862	0	84	0	459	4	3.7968147	3.3381801812218352	14.914677	0.0	459.0	459.0	3.7968147	3.33818	14.914677	0.0	557	473	473	1.3507625	19	48	89	97	84	4541	0	10	2020-02-29_141106
16	5000	3535	872	0	88	0	486	7	3.8734453	3.3683926932496306	14.914677	0.0	486.0	486.0	3.8734453	3.3683927	14.914677	0.0	593	505	505	1.3374486	19	49	95	106	90	4514	0	12	2020-02-29_141106
17	5000	3472	895	0	94	0	516	9	4.028662	3.4266036295999	14.914677	0.0	516.0	516.0	4.028662	3.4266036	14.914677	0.0	633	539	539	1.3682171	19	52	98	113	99	4484	0	14	2020-02-29_141106
17	5000	3425	901	0	113	0	535	11	4.112537	3.5003305006658443	14.914677	0.0	535.0	535.0	4.112537	3.5003304	14.914677	0.0	674	561	561	1.3906542	19	54	103	115	101	4465	0	15	2020-02-29_141107
17	5000	3388	904	0	112	0	566	15	4.2521863	3.5479389225068907	16.566736	0.0	566.0	566.0	4.2521863	3.5479388	16.566736	0.0	708	596	596	1.4045936	20	55	110	121	107	4434	0	15	2020-02-29_141107
18	5000	3351	915	0	95	0	609	15	4.272232	3.5279583738730196	16.566736	0.0	609.0	609.0	4.272232	3.5279584	16.566736	0.0	734	639	639	1.3825945	20	56	113	127	117	4391	0	15	2020-02-29_141108
18	5000	3314	912	0	98	0	642	16	4.372298	3.5366875298472236	16.566736	0.0	642.0	642.0	4.372298	3.5366876	16.566736	0.0	774	676	676	1.3753895	20	56	116	133	128	4358	0	18	2020-02-29_141108
18	5000	3283	906	0	102	0	673	17	4.4860396	3.5530856033865374	16.566736	0.0	673.0	673.0	4.4860396	3.5530856	16.566736	0.0	811	709	709	1.3684993	20	57	123	137	134	4327	0	19	2020-02-29_141109
19	5000	3251	910	0	102	0	699	18	4.519336	3.5635080082625286	16.566736	0.0	699.0	699.0	4.519336	3.563508	16.566736	0.0	839	737	737	1.3519313	20	57	126	144	138	4301	0	20	2020-02-29_141109
19	5000	3214	920	0	84	0	743	18	4.530167	3.6007245924024835	16.566736	0.0	743.0	743.0	4.530167	3.6007247	16.566736	0.0	866	782	782	1.3310902	20	59	130	149	148	4257	0	21	2020-02-29_141110
19	5000	3172	919	0	96	0	772	19	4.590434	3.599283486163535	16.566736	0.0	772.0	772.0	4.590434	3.5992835	16.566736	0.0	909	813	813	1.3095855	20	59	133	155	158	4228	0	22	2020-02-29_141110
20	5000	3121	926	0	112	0	794	23	4.6652894	3.6000765633388765	16.566736	0.0	794.0	794.0	4.6652894	3.6000767	16.566736	0.0	953	841	841	1.3098236	20	59	136	161	164	4206	0	24	2020-02-29_141110
20	5000	3084	928	0	119	0	816	28	4.756967	3.629376630406632	16.566736	0.0	816.0	816.0	4.756967	3.6293766	16.566736	0.0	988	869	869	1.3259804	20	59	138	170	168	4184	0	25	2020-02-29_141111
20	5000	3054	927	0	108	0	853	31	4.87394	3.701983956094575	17.070568	0.0	853.0	853.0	4.87394	3.701984	17.070568	0.0	1019	911	911	1.3188746	20	59	143	179	179	4147	0	27	2020-02-29_141111
21	5000	3017	932	0	95	0	889	38	4.9774914	3.7263790061447755	17.070568	0.0	889.0	889.0	4.9774914	3.726379	17.070568	0.0	1051	956	956	1.3127109	20	59	146	191	185	4111	0	29	2020-02-29_141112
21	5000	2992	906	0	111	0	920	41	5.035535	3.7481212996209665	17.070568	0.0	920.0	920.0	5.035535	3.7481213	17.070568	0.0	1102	991	991	1.3010869	20	60	147	197	193	4080	0	30	2020-02-29_141112
21	5000	2955	896	0	129	0	943	44	5.105078	3.751227495837183	17.070568	0.0	943.0	943.0	5.105078	3.7512274	17.070568	0.0	1149	1020	1020	1.3138919	20	60	152	206	195	4057	0	33	2020-02-29_141113
22	5000	2930	885	0	132	0	969	51	5.1495824	3.739696462012756	17.070568	0.0	969.0	969.0	5.1495824	3.7396965	17.070568	0.0	1185	1053	1053	1.3095975	20	60	153	210	205	4031	0	33	2020-02-29_141113
22	5000	2896	871	0	127	0	1019	53	5.227582	3.760270232980154	17.070568	0.0	1019.0	1019.0	5.227582	3.76027	17.070568	0.0	1233	1106	1106	1.2855741	20	61	159	218	214	3981	0	34	2020-02-29_141114
22	5000	2863	869	0	114	0	1061	58	5.254556	3.7369046760959184	17.070568	0.0	1061.0	1061.0	5.254556	3.7369046	17.070568	0.0	1268	1154	1154	1.2507069	20	61	161	225	226	3939	0	35	2020-02-29_141114
23	5000	2846	847	0	121	0	1084	66	5.29936	3.7319764930009303	17.070568	0.0	1084.0	1084.0	5.29936	3.7319765	17.070568	0.0	1307	1186	1186	1.2204797	20	62	162	229	230	3916	0	36	2020-02-29_141115
23	5000	2826	835	0	106	0	1118	75	5.399611	3.759776532045868	19.443764	0.0	1118.0	1118.0	5.399611	3.7597766	19.443764	0.0	1339	1233	1233	1.2209302	20	63	163	237	237	3882	0	40	2020-02-29_141115
23	5000	2802	815	0	113	0	1140	87	5.4845176	3.750571143843201	19.443764	0.0	1140.0	1140.0	5.4845176	3.7505713	19.443764	0.0	1383	1270	1270	1.2096491	20	63	164	241	246	3860	0	43	2020-02-29_141116
24	5000	2776	804	0	112	0	1172	90	5.5239606	3.748441881095358	19.443764	0.0	1172.0	1172.0	5.5239606	3.748442	19.443764	0.0	1420	1308	1308	1.1979523	20	63	166	244	256	3828	0	46	2020-02-29_141116
24	5000	2752	792	0	117	0	1195	95	5.614883	3.7880389846680873	19.443764	0.0	1195.0	1195.0	5.614883	3.788039	19.443764	0.0	1456	1339	1339	1.1857741	20	63	172	248	262	3805	0	49	2020-02-29_141117
24	5000	2723	783	0	108	0	1225	110	5.687723	3.8088839532866436	19.443764	0.0	1225.0	1225.0	5.687723	3.808884	19.443764	0.0	1494	1386	1386	1.1861224	20	63	172	252	273	3775	0	51	2020-02-29_141117
25	5000	2704	759	0	116	0	1240	128	5.7415376	3.7966660179113068	19.443764	0.0	1240.0	1240.0	5.7415376	3.796666	19.443764	0.0	1537	1421	1421	1.1669354	20	63	174	254	275	3760	0	53	2020-02-29_141118
25	5000	2681	740	0	121	0	1265	139	5.827797	3.850077066021749	19.443764	0.0	1265.0	1265.0	5.827797	3.8500772	19.443764	0.0	1579	1458	1458	1.1770751	20	65	176	260	279	3735	0	54	2020-02-29_141118
25	5000	2661	720	0	122	0	1294	147	5.9002776	3.8645282888819494	19.443764	0.0	1294.0	1294.0	5.9002776	3.8645282	19.443764	0.0	1619	1497	1497	1.1599691	20	65	176	267	290	3706	0	56	2020-02-29_141119
26	5000	2633	709	0	120	0	1315	163	6.0000625	3.8671788687561506	19.443764	0.0	1315.0	1315.0	6.0000625	3.867179	19.443764	0.0	1658	1538	1538	1.1368822	20	65	178	273	297	3685	0	60	2020-02-29_141119
26	5000	2617	695	0	105	0	1337	184	6.0480003	3.883186920964142	19.443764	0.0	1337.0	1337.0	6.0480003	3.8831868	19.443764	0.0	1688	1583	1583	1.118923	20	65	179	277	305	3663	0	62	2020-02-29_141120
26	5000	2600	673	0	107	0	1358	198	6.164753	3.919139622448915	19.443764	0.0	1358.0	1358.0	6.164753	3.9191396	19.443764	0.0	1727	1620	1620	1.1207658	20	65	182	281	312	3642	0	64	2020-02-29_141120
27	5000	2575	662	0	104	0	1378	214	6.2277822	3.944433254052946	19.443764	0.0	1378.0	1378.0	6.2277822	3.9444332	19.443764	0.0	1763	1659	1659	1.1074021	20	65	183	285	319	3622	0	67	2020-02-29_141121
27	5000	2558	648	0	103	0	1394	227	6.286736	3.980547693609646	19.443764	0.0	1394.0	1394.0	6.286736	3.9805477	19.443764	0.0	1794	1691	1691	1.1040173	20	65	184	289	324	3606	0	70	2020-02-29_141121
27	5000	2539	630	0	104	0	1402	253	6.3765135	3.992632757092469	19.443764	0.0	1402.0	1402.0	6.3765135	3.9926329	19.443764	0.0	1831	1727	1727	1.0863053	20	65	185	290	332	3598	0	72	2020-02-29_141122
28	5000	2523	615	0	98	0	1423	268	6.484933	4.019067854347159	19.443764	0.0	1423.0	1423.0	6.484933	4.019068	19.443764	0.0	1862	1764	1764	1.0801125	20	66	188	296	338	3577	0	73	2020-02-29_141122
28	5000	2507	604	0	94	0	1436	281	6.546749	3.998880587344821	19.443764	0.0	1436.0	1436.0	6.546749	3.9988806	19.443764	0.0	1889	1795	1795	1.0786908	20	66	189	299	343	3564	0	78	2020-02-29_141123
28	5000	2492	584	0	92	0	1455	297	6.627763	4.013414063724227	19.443764	0.0	1455.0	1455.0	6.627763	4.013414	19.443764	0.0	1924	1832	1832	1.0714777	20	66	189	302	346	3545	0	80	2020-02-29_141123
29	5000	2477	569	0	89	0	1465	318	6.689684	4.041603454934498	19.443764	0.0	1465.0	1465.0	6.689684	4.0416036	19.443764	0.0	1954	1865	1865	1.0634812	20	67	189	304	351	3535	0	82	2020-02-29_141124
29	5000	2448	580	0	82	0	1466	339	6.7531204	4.036584444434525	19.443764	0.0	1466.0	1466.0	6.7531204	4.0365844	19.443764	0.0	1972	1890	1890	1.0634379	20	67	189	304	352	3534	0	85	2020-02-29_141124
29	5000	2435	553	0	86	0	1482	358	6.8080506	4.0621988038135335	19.443764	0.0	1482.0	1482.0	6.8080506	4.0621986	19.443764	0.0	2012	1926	1926	1.051282	20	67	189	307	354	3518	0	86	2020-02-29_141125
30	5000	2423	538	0	84	0	1478	387	6.858755	4.076524910218007	19.443764	0.0	1478.0	1482.0	6.8080506	4.0621986	19.443764	0.0	2039	1955	1955	1.0372125	20	67	191	307	356	3522	0	90	2020-02-29_141125
30	5000	2411	514	0	99	0	1471	414	6.8961983	4.088651321139342	19.443764	0.0	1471.0	1482.0	6.8080506	4.0621986	19.443764	0.0	2075	1976	1976	1.0237933	20	67	192	310	360	3529	0	91	2020-02-29_141126
30	5000	2397	495	0	96	0	1480	439	6.930386	4.0947818766014095	19.443764	0.0	1480.0	1482.0	6.8080506	4.0621986	19.443764	0.0	2108	2012	2012	1.0209459	20	67	193	312	363	3520	0	93	2020-02-29_141126
31	5000	2383	482	0	95	0	1484	462	6.9670043	4.116894937793896	19.89427	0.0	1484.0	1484.0	6.9670043	4.1168947	19.89427	0.0	2135	2040	2040	1.0006739	20	67	193	316	365	3516	0	94	2020-02-29_141127
31	5000	2374	465	0	86	0	1489	489	7.046222	4.136569358138154	19.89427	0.0	1489.0	1489.0	7.046222	4.1365695	19.89427	0.0	2161	2075	2075	0.9838818	20	67	194	319	369	3511	0	97	2020-02-29_141127
31	5000	2360	454	0	77	0	1498	513	7.1070347	4.134279852339575	19.89427	0.0	1498.0	1498.0	7.1070347	4.1342797	19.89427	0.0	2186	2109	2109	0.9726302	20	67	194	320	376	3502	0	98	2020-02-29_141128
32	5000	2350	440	0	75	0	1493	540	7.176223	4.148913340029672	19.89427	0.0	1493.0	1498.0	7.1070347	4.1342797	19.89427	0.0	2210	2135	2135	0.9638312	20	67	194	321	380	3507	0	102	2020-02-29_141128
32	5000	2344	417	0	78	0	1481	575	7.2578716	4.16193591812126	19.89427	0.0	1481.0	1498.0	7.1070347	4.1342797	19.89427	0.0	2239	2161	2161	0.96016204	20	67	195	322	386	3519	0	105	2020-02-29_141129
32	5000	2330	411	0	73	0	1480	598	7.3350887	4.1841433152549605	24.763622	0.0	1480.0	1498.0	7.1070347	4.1342797	19.89427	0.0	2259	2186	2186	0.9594595	20	67	196	322	388	3520	0	108	2020-02-29_141129
33	5000	2324	401	0	65	0	1472	628	7.3998003	4.184531682836574	24.763622	0.0	1472.0	1498.0	7.1070347	4.1342797	19.89427	0.0	2275	2210	2210	0.9470109	20	67	196	323	389	3528	0	110	2020-02-29_141130
33	5000	2315	386	0	60	0	1472	655	7.4573045	4.206366554674611	24.763622	0.0	1472.0	1498.0	7.1070347	4.1342797	19.89427	0.0	2299	2239	2239	0.9320652	20	67	196	327	392	3528	0	112	2020-02-29_141130
33	5000	2302	379	0	59	0	1471	675	7.470069	4.228425635950649	24.763622	0.0	1471.0	1498.0	7.1070347	4.1342797	19.89427	0.0	2319	2260	2260	0.9157036	20	67	196	327	395	3529	0	114	2020-02-29_141131
34	5000	2295	368	0	61	0	1455	704	7.5261235	4.227723700742438	24.763622	0.0	1455.0	1498.0	7.1070347	4.1342797	19.89427	0.0	2337	2276	2276	0.90996563	20	67	196	328	397	3545	0	117	2020-02-29_141131
34	5000	2287	353	0	60	0	1446	733	7.609448	4.265328756811897	24.763622	0.0	1446.0	1498.0	7.1070347	4.1342797	19.89427	0.0	2360	2300	2300	0.9121715	20	67	196	328	400	3554	0	121	2020-02-29_141132
34	5000	2282	343	0	53	0	1443	754	7.6660943	4.27800299036493	24.763622	0.0	1443.0	1498.0	7.1070347	4.1342797	19.89427	0.0	2375	2322	2322	0.9119889	20	67	196	329	403	3557	0	125	2020-02-29_141132
35	5000	2275	329	0	59	0	1419	790	7.7021327	4.290811817744732	24.763622	0.0	1419.0	1498.0	7.1070347	4.1342797	19.89427	0.0	2396	2337	2337	0.9154334	20	67	197	330	405	3581	0	128	2020-02-29_141133
35	5000	2265	322	0	52	0	1400	830	7.7704043	4.349887600904526	24.763622	0.0	1400.0	1498.0	7.1070347	4.1342797	19.89427	0.0	2413	2361	2361	0.89857143	20	67	198	331	407	3600	0	131	2020-02-29_141133
35	5000	2259	315	0	50	0	1382	862	7.8262906	4.3673549886124	24.763622	0.0	1382.0	1498.0	7.1070347	4.1342797	19.89427	0.0	2426	2376	2376	0.9015919	20	67	198	333	408	3618	0	132	2020-02-29_141134
36	5000	2254	301	0	48	0	1370	890	7.8727174	4.384806296790769	24.763622	0.0	1370.0	1498.0	7.1070347	4.1342797	19.89427	0.0	2445	2397	2397	0.88759124	20	67	198	333	410	3630	0	137	2020-02-29_141134
36	5000	2249	291	0	47	0	1348	924	7.930487	4.4380694816414215	24.763622	0.0	1348.0	1498.0	7.1070347	4.1342797	19.89427	0.0	2460	2413	2413	0.87982196	20	67	198	334	411	3652	0	141	2020-02-29_141135
36	5000	2239	281	0	53	0	1324	961	8.003137	4.431038463800081	24.763622	0.0	1324.0	1498.0	7.1070347	4.1342797	19.89427	0.0	2480	2427	2427	0.8768882	20	67	198	334	414	3676	0	142	2020-02-29_141135
37	5000	2234	263	0	58	0	1301	998	8.118607	4.463718168967187	24.763622	0.0	1301.0	1498.0	7.1070347	4.1342797	19.89427	0.0	2503	2445	2445	0.8823981	20	67	198	335	417	3699	0	146	2020-02-29_141136
37	5000	2229	254	0	57	0	1276	1035	8.174587	4.470312525600205	24.763622	0.0	1276.0	1498.0	7.1070347	4.1342797	19.89427	0.0	2517	2460	2460	0.87304074	20	67	198	336	419	3724	0	149	2020-02-29_141136
37	5000	2225	237	0	56	0	1273	1057	8.242424	4.507640921304073	24.763622	0.0	1273.0	1498.0	7.1070347	4.1342797	19.89427	0.0	2538	2482	2482	0.87509817	20	67	198	339	420	3727	0	152	2020-02-29_141137
38	5000	2218	228	0	50	0	1250	1100	8.347754	4.543311331666069	24.763622	0.0	1250.0	1498.0	7.1070347	4.1342797	19.89427	0.0	2554	2504	2504	0.868	20	67	198	339	423	3750	0	154	2020-02-29_141137
38	5000	2211	221	0	51	0	1226	1135	8.388563	4.55141576182749	24.763622	0.0	1226.0	1498.0	7.1070347	4.1342797	19.89427	0.0	2568	2517	2517	0.87275696	20	67	198	339	424	3774	0	156	2020-02-29_141138
38	5000	2209	212	0	41	0	1208	1174	8.456829	4.563875800901006	24.763622	0.0	1208.0	1498.0	7.1070347	4.1342797	19.89427	0.0	2579	2538	2538	0.8692053	20	67	198	340	426	3792	0	156	2020-02-29_141138
39	5000	2206	201	0	38	0	1191	1205	8.525081	4.5965499130222955	24.763622	0.0	1191.0	1498.0	7.1070347	4.1342797	19.89427	0.0	2593	2555	2555	0.8564232	20	67	198	341	428	3809	0	159	2020-02-29_141139
39	5000	2203	194	0	35	0	1164	1239	8.57163	4.5957830173277765	24.763622	0.0	1164.0	1498.0	7.1070347	4.1342797	19.89427	0.0	2603	2568	2568	0.84707904	20	67	198	341	430	3836	0	165	2020-02-29_141139
39	5000	2199	186	0	36	0	1134	1280	8.598735	4.628996694461865	24.763622	0.0	1134.0	1498.0	7.1070347	4.1342797	19.89427	0.0	2615	2579	2579	0.85097003	20	67	198	341	430	3866	0	165	2020-02-29_141140
40	5000	2192	188	0	27	0	1107	1317	8.667006	4.636154744683399	24.763622	0.0	1107.0	1498.0	7.1070347	4.1342797	19.89427	0.0	2620	2593	2593	0.8527552	20	67	198	341	432	3893	0	169	2020-02-29_141140
40	5000	2190	173	0	34	0	1074	1359	8.726023	4.649314271961285	24.763622	0.0	1074.0	1498.0	7.1070347	4.1342797	19.89427	0.0	2637	2603	2603	0.8445065	20	67	198	341	432	3926	0	170	2020-02-29_141141
40	5000	2188	166	0	30	0	1053	1390	8.799795	4.66066640026463	24.763622	0.0	1053.0	1498.0	7.1070347	4.1342797	19.89427	0.0	2646	2616	2616	0.83760685	20	67	198	341	433	3947	0	173	2020-02-29_141141
41	5000	2186	155	0	39	0	1026	1420	8.817928	4.665731722408948	24.763622	0.0	1026.0	1498.0	7.1070347	4.1342797	19.89427	0.0	2659	2620	2620	0.83625734	20	67	198	341	434	3974	0	174	2020-02-29_141141
41	5000	2182	152	0	29	0	1007	1455	8.840568	4.645987446827542	24.763622	0.0	1007.0	1498.0	7.1070347	4.1342797	19.89427	0.0	2666	2637	2637	0.82522345	20	67	198	342	435	3993	0	175	2020-02-29_141142
41	5000	2182	144	0	28	0	981	1489	8.879335	4.641953403421466	24.763622	0.0	981.0	1498.0	7.1070347	4.1342797	19.89427	0.0	2674	2646	2646	0.82263	20	67	198	343	436	4019	0	176	2020-02-29_141142
42	5000	2175	143	0	23	0	955	1525	8.923847	4.662894200082926	24.763622	0.0	955.0	1498.0	7.1070347	4.1342797	19.89427	0.0	2682	2659	2659	0.8209424	20	67	198	343	437	4045	0	179	2020-02-29_141143
42	5000	2171	137	0	25	0	921	1564	8.954595	4.698420303764881	24.763622	0.0	921.0	1498.0	7.1070347	4.1342797	19.89427	0.0	2692	2667	2667	0.82627577	20	67	198	343	437	4079	0	182	2020-02-29_141143
42	5000	2169	131	0	26	0	895	1594	9.01944	4.68901607156132	24.763622	0.0	895.0	1498.0	7.1070347	4.1342797	19.89427	0.0	2700	2674	2674	0.8156425	20	67	198	343	438	4105	0	185	2020-02-29_141144
43	5000	2168	122	0	27	0	872	1625	9.124965	4.702203096287977	24.763622	0.0	872.0	1498.0	7.1070347	4.1342797	19.89427	0.0	2710	2683	2683	0.82568806	20	67	198	343	438	4128	0	186	2020-02-29_141144
43	5000	2167	116	0	25	0	845	1659	9.220702	4.717737152332776	24.763622	0.0	845.0	1498.0	7.1070347	4.1342797	19.89427	0.0	2717	2692	2692	0.82011837	20	67	198	343	438	4155	0	188	2020-02-29_141145
43	5000	2166	110	0	24	0	822	1688	9.270491	4.719848707004982	24.763622	0.0	822.0	1498.0	7.1070347	4.1342797	19.89427	0.0	2724	2700	2700	0.81995136	20	67	198	343	438	4178	0	190	2020-02-29_141145
44	5000	2163	102	0	24	0	802	1716	9.310953	4.74402302595858	24.763622	0.0	802.0	1498.0	7.1070347	4.1342797	19.89427	0.0	2735	2711	2711	0.80922693	20	67	198	343	438	4198	0	193	2020-02-29_141146
44	5000	2163	99	0	21	0	785	1739	9.373012	4.760178151683674	24.763622	0.0	785.0	1498.0	7.1070347	4.1342797	19.89427	0.0	2738	2717	2717	0.8038217	20	67	198	344	438	4215	0	193	2020-02-29_141146
44	5000	2163	93	0	20	0	759	1769	9.423648	4.801256992739209	24.763622	0.0	759.0	1498.0	7.1070347	4.1342797	19.89427	0.0	2744	2724	2724	0.801054	20	67	198	344	438	4241	0	196	2020-02-29_141146
45	5000	2160	91	0	14	0	738	1796	9.501993	4.791148591713772	24.763622	0.0	738.0	1498.0	7.1070347	4.1342797	19.89427	0.0	2749	2735	2735	0.80352306	20	67	198	344	440	4262	0	201	2020-02-29_141147
45	5000	2158	87	0	17	0	719	1817	9.481064	4.800608222891385	24.763622	0.0	719.0	1498.0	7.1070347	4.1342797	19.89427	0.0	2755	2738	2738	0.783032	20	67	198	344	440	4281	0	202	2020-02-29_141147
45	5000	2153	86	0	17	0	688	1853	9.522569	4.829124371944363	24.763622	0.0	688.0	1498.0	7.1070347	4.1342797	19.89427	0.0	2761	2744	2744	0.77761626	20	67	198	344	440	4312	0	203	2020-02-29_141148
46	5000	2151	81	0	19	0	659	1886	9.593883	4.86187248201473	24.763622	0.0	659.0	1498.0	7.1070347	4.1342797	19.89427	0.0	2768	2749	2749	0.7814871	20	67	198	344	440	4341	0	204	2020-02-29_141148
46	5000	2147	79	0	19	0	638	1913	9.601663	4.863996166704575	24.763622	0.0	638.0	1498.0	7.1070347	4.1342797	19.89427	0.0	2774	2755	2755	0.7742947	20	67	198	344	440	4362	0	204	2020-02-29_141148
46	5000	2147	75	0	17	0	618	1939	9.671	4.880193633631087	24.763622	0.0	618.0	1498.0	7.1070347	4.1342797	19.89427	0.0	2778	2761	2761	0.78640777	20	67	198	344	440	4382	0	204	2020-02-29_141149
47	5000	2146	71	0	15	0	601	1962	9.7314205	4.8997292891478805	24.763622	0.0	601.0	1498.0	7.1070347	4.1342797	19.89427	0.0	2783	2768	2768	0.7820299	20	67	198	344	441	4399	0	205	2020-02-29_141149
47	5000	2143	71	0	12	0	577	1992	9.761847	4.863452047389872	24.763622	0.0	577.0	1498.0	7.1070347	4.1342797	19.89427	0.0	2786	2774	2774	0.79549396	20	67	198	344	441	4423	0	205	2020-02-29_141149
47	5000	2142	68	0	12	0	562	2010	9.838206	4.860175063822391	24.763622	0.0	562.0	1498.0	7.1070347	4.1342797	19.89427	0.0	2790	2778	2778	0.7989324	20	67	198	344	441	4438	0	206	2020-02-29_141150
48	5000	2140	68	0	8	0	551	2027	9.857409	4.882344704154005	24.763622	0.0	551.0	1498.0	7.1070347	4.1342797	19.89427	0.0	2792	2784	2784	0.8112523	20	67	198	344	442	4449	0	206	2020-02-29_141150
48	5000	2138	69	0	7	0	525	2053	9.898297	4.822291532117022	24.634075	0.0	525.0	1498.0	7.1070347	4.1342797	19.89427	0.0	2793	2786	2786	0.7961905	20	67	198	344	443	4475	0	208	2020-02-29_141151
48	5000	2138	60	0	12	0	499	2081	9.842547	4.790283843930328	22.97958	0.0	499.0	1498.0	7.1070347	4.1342797	19.89427	0.0	2802	2790	2790	0.7975952	20	67	198	344	443	4501	0	210	2020-02-29_141151
49	5000	2137	58	0	13	0	485	2097	9.854618	4.767406893432616	22.97958	0.0	485.0	1498.0	7.1070347	4.1342797	19.89427	0.0	2805	2792	2792	0.79793817	20	67	198	344	443	4515	0	210	2020-02-29_141151
49	5000	2136	53	0	18	0	464	2117	9.866784	4.7741091391493935	22.97958	0.0	464.0	1498.0	7.1070347	4.1342797	19.89427	0.0	2811	2793	2793	0.7737069	20	67	198	344	443	4536	0	212	2020-02-29_141152
49	5000	2134	55	0	9	0	450	2139	9.852283	4.765993598066057	22.97958	0.0	450.0	1498.0	7.1070347	4.1342797	19.89427	0.0	2811	2802	2802	0.7733333	20	67	198	344	444	4550	0	213	2020-02-29_141152
50	5000	2134	54	0	7	0	431	2160	9.868801	4.750491468201277	22.97958	0.0	431.0	1498.0	7.1070347	4.1342797	19.89427	0.0	2812	2805	2805	0.7331787	20	67	198	344	444	4569	0	214	2020-02-29_141152
50	5000	2132	54	0	3	0	418	2178	9.938483	4.708060580204962	22.97958	0.0	418.0	1498.0	7.1070347	4.1342797	19.89427	0.0	2814	2811	2811	0.7248804	20	67	198	344	444	4582	0	215	2020-02-29_141153
50	5000	2132	53	0	4	0	409	2187	9.922852	4.673588365206917	22.97958	0.0	409.0	1498.0	7.1070347	4.1342797	19.89427	0.0	2815	2811	2811	0.71149147	20	67	198	344	444	4591	0	215	2020-02-29_141153
51	5000	2130	52	0	6	0	392	2204	10.0499525	4.629039134761903	22.97958	0.0	392.0	1498.0	7.1070347	4.1342797	19.89427	0.0	2818	2812	2812	0.7066327	20	67	198	344	444	4608	0	216	2020-02-29_141153
51	5000	2129	48	0	8	0	383	2216	10.067588	4.636409193212909	22.97958	0.0	383.0	1498.0	7.1070347	4.1342797	19.89427	0.0	2823	2815	2815	0.70234984	20	67	198	344	444	4617	0	216	2020-02-29_141154
51	5000	2129	42	0	14	0	371	2228	10.072188	4.655924126403392	22.97958	0.0	371.0	1498.0	7.1070347	4.1342797	19.89427	0.0	2829	2815	2815	0.70080864	20	67	198	344	444	4629	0	216	2020-02-29_141154
52	5000	2127	40	0	15	0	359	2242	10.101467	4.654439894335351	22.97958	0.0	359.0	1498.0	7.1070347	4.1342797	19.89427	0.0	2833	2818	2818	0.7047354	20	67	198	344	444	4641	0	217	2020-02-29_141154
52	5000	2127	39	0	11	0	344	2260	10.082785	4.62366878837306	22.97958	0.0	344.0	1498.0	7.1070347	4.1342797	19.89427	0.0	2834	2823	2823	0.67151165	20	67	198	344	444	4656	0	219	2020-02-29_141155
52	5000	2126	39	0	6	0	328	2282	10.109411	4.681543252924606	22.97958	0.0	328.0	1498.0	7.1070347	4.1342797	19.89427	0.0	2835	2829	2829	0.66463417	20	67	198	344	444	4672	0	219	2020-02-29_141155
53	5000	2126	38	0	3	0	319	2294	10.150191	4.650159705916276	22.97958	0.0	319.0	1498.0	7.1070347	4.1342797	19.89427	0.0	2836	2833	2833	0.6645768	20	67	198	344	444	4681	0	220	2020-02-29_141155
53	5000	2125	37	0	4	0	307	2307	10.160103	4.645302415741241	22.97958	0.0	307.0	1498.0	7.1070347	4.1342797	19.89427	0.0	2838	2834	2834	0.6710098	20	67	198	344	444	4693	0	220	2020-02-29_141155
53	5000	2123	38	0	4	0	288	2326	10.102734	4.5818759797594355	22.97958	0.0	288.0	1498.0	7.1070347	4.1342797	19.89427	0.0	2839	2835	2835	0.6423611	20	67	198	344	444	4712	0	221	2020-02-29_141156
54	5000	2123	34	0	7	0	270	2345	10.189004	4.61401423381566	22.97958	0.0	270.0	1498.0	7.1070347	4.1342797	19.89427	0.0	2843	2836	2836	0.6333333	20	67	198	344	444	4730	0	221	2020-02-29_141156
54	5000	2123	29	0	10	0	258	2359	10.224668	4.575431369810789	22.97958	0.0	258.0	1498.0	7.1070347	4.1342797	19.89427	0.0	2848	2838	2838	0.6356589	20	67	198	344	444	4742	0	221	2020-02-29_141156
54	5000	2123	26	0	11	0	253	2366	10.239164	4.655017664104509	22.97958	0.0	253.0	1498.0	7.1070347	4.1342797	19.89427	0.0	2851	2840	2840	0.6403162	20	67	198	344	444	4747	0	221	2020-02-29_141157
55	5000	2123	22	0	12	0	246	2376	10.26297	4.611994422558524	22.97958	0.0	246.0	1498.0	7.1070347	4.1342797	19.89427	0.0	2855	2843	2843	0.6504065	20	67	198	344	444	4754	0	221	2020-02-29_141157
55	5000	2123	21	0	8	0	238	2389	10.153873	4.685757122275968	22.97958	0.0	238.0	1498.0	7.1070347	4.1342797	19.89427	0.0	2856	2848	2848	0.6302521	20	67	198	344	444	4762	0	221	2020-02-29_141157
55	5000	2123	18	0	8	0	233	2397	10.068941	4.721073008303456	22.97958	0.0	233.0	1498.0	7.1070347	4.1342797	19.89427	0.0	2859	2851	2851	0.6180258	20	67	198	344	444	4767	0	221	2020-02-29_141157
56	5000	2122	16	0	7	0	228	2405	9.972471	4.693194986132203	22.97958	0.0	228.0	1498.0	7.1070347	4.1342797	19.89427	0.0	2862	2855	2855	0.5833333	20	67	198	344	444	4772	0	222	2020-02-29_141158
56	5000	2120	17	0	7	0	217	2417	10.057101	4.682110549201748	22.97958	0.0	217.0	1498.0	7.1070347	4.1342797	19.89427	0.0	2863	2856	2856	0.59907836	20	67	198	344	444	4783	0	222	2020-02-29_141158
56	5000	2120	17	0	4	0	211	2426	9.965609	4.627612432910046	22.97958	0.0	211.0	1498.0	7.1070347	4.1342797	19.89427	0.0	2863	2859	2859	0.59241706	20	67	198	344	444	4789	0	222	2020-02-29_141158
57	5000	2120	15	0	3	0	208	2432	10.028761	4.69352213259459	22.97958	0.0	208.0	1498.0	7.1070347	4.1342797	19.89427	0.0	2865	2862	2862	0.5817308	20	67	198	344	444	4792	0	222	2020-02-29_141158
57	5000	2120	15	0	2	0	199	2441	9.991061	4.642790728921935	21.294027	0.0	199.0	1498.0	7.1070347	4.1342797	19.89427	0.0	2865	2863	2863	0.57788944	20	67	198	344	444	4801	0	223	2020-02-29_141159
57	5000	2120	15	0	2	0	184	2455	10.00324	4.666654904668609	21.294027	0.0	184.0	1498.0	7.1070347	4.1342797	19.89427	0.0	2865	2863	2863	0.5597826	20	67	198	344	444	4816	0	224	2020-02-29_141159
58	5000	2120	15	0	0	0	175	2466	10.114973	4.587947996129157	21.294027	0.0	175.0	1498.0	7.1070347	4.1342797	19.89427	0.0	2865	2865	2865	0.5885714	20	67	198	344	444	4825	0	224	2020-02-29_141159
58	5000	2119	15	0	1	0	172	2469	10.107423	4.577507107540094	21.294027	0.0	172.0	1498.0	7.1070347	4.1342797	19.89427	0.0	2866	2865	2865	0.5872093	20	67	198	344	444	4828	0	224	2020-02-29_141159
58	5000	2116	17	0	2	0	161	2479	10.06467	4.658774696327628	21.294027	0.0	161.0	1498.0	7.1070347	4.1342797	19.89427	0.0	2867	2865	2865	0.6086956	20	67	198	344	444	4839	0	225	2020-02-29_141200
59	5000	2116	17	0	2	0	154	2486	10.07901	4.629645617704688	21.294027	0.0	154.0	1498.0	7.1070347	4.1342797	19.89427	0.0	2867	2865	2865	0.6298701	20	67	198	344	444	4846	0	225	2020-02-29_141200
59	5000	2116	14	0	4	0	146	2495	10.021538	4.683503341756691	21.294027	0.0	146.0	1498.0	7.1070347	4.1342797	19.89427	0.0	2870	2866	2866	0.63013697	20	67	198	344	444	4854	0	225	2020-02-29_141200
59	5000	2116	13	0	4	0	141	2501	9.97834	4.718064214123083	21.294027	0.0	141.0	1498.0	7.1070347	4.1342797	19.89427	0.0	2871	2867	2867	0.61702126	20	67	198	344	444	4859	0	225	2020-02-29_141200
60	5000	2116	12	0	5	0	135	2507	10.066145	4.703809517254007	21.294027	0.0	135.0	1498.0	7.1070347	4.1342797	19.89427	0.0	2872	2867	2867	0.6148148	20	67	198	344	444	4865	0	225	2020-02-29_141201
60	5000	2115	13	0	2	0	126	2518	9.795003	4.590580268366668	21.294027	0.0	126.0	1498.0	7.1070347	4.1342797	19.89427	0.0	2872	2870	2870	0.56349206	20	67	198	344	444	4874	0	226	2020-02-29_141201
60	5000	2115	11	0	3	0	122	2523	9.716521	4.600105922972152	21.294027	0.0	122.0	1498.0	7.1070347	4.1342797	19.89427	0.0	2874	2871	2871	0.5409836	20	67	198	344	444	4878	0	226	2020-02-29_141201
61	5000	2115	11	0	2	0	118	2527	9.791938	4.402812293098223	20.944342	0.0	118.0	1498.0	7.1070347	4.1342797	19.89427	0.0	2874	2872	2872	0.5508475	20	67	198	344	444	4882	0	227	2020-02-29_141201
61	5000	2115	9	0	4	0	110	2535	9.811152	4.460956954245561	20.944342	0.0	110.0	1498.0	7.1070347	4.1342797	19.89427	0.0	2876	2872	2872	0.57272726	20	67	198	344	444	4890	0	227	2020-02-29_141202
61	5000	2115	9	0	2	0	109	2538	9.915598	4.6959532746390025	26.49757	0.0	109.0	1498.0	7.1070347	4.1342797	19.89427	0.0	2876	2874	2874	0.57798165	20	67	198	344	444	4891	0	227	2020-02-29_141202
62	5000	2115	9	0	2	0	106	2541	9.892767	4.735647905406859	26.49757	0.0	106.0	1498.0	7.1070347	4.1342797	19.89427	0.0	2876	2874	2874	0.5754717	20	67	198	344	444	4894	0	227	2020-02-29_141202
62	5000	2115	9	0	0	0	103	2546	9.988973	4.717673273588688	26.49757	0.0	103.0	1498.0	7.1070347	4.1342797	19.89427	0.0	2876	2876	2876	0.5631068	20	67	198	344	444	4897	0	227	2020-02-29_141202
62	5000	2115	8	0	1	0	99	2550	10.057377	4.678518617388101	26.49757	0.0	99.0	1498.0	7.1070347	4.1342797	19.89427	0.0	2877	2876	2876	0.5555556	20	67	198	344	444	4901	0	227	2020-02-29_141203
63	5000	2115	8	0	1	0	96	2552	10.065164	4.720141073155365	26.49757	0.0	96.0	1498.0	7.1070347	4.1342797	19.89427	0.0	2877	2876	2876	0.53125	20	67	198	344	444	4904	0	228	2020-02-29_141203
63	5000	2115	8	0	1	0	92	2556	10.104268	4.768912760305568	26.49757	0.0	92.0	1498.0	7.1070347	4.1342797	19.89427	0.0	2877	2876	2876	0.5326087	20	67	198	344	444	4908	0	228	2020-02-29_141203
63	5000	2115	7	0	1	0	89	2559	10.246196	4.726127869350465	26.49757	0.0	89.0	1498.0	7.1070347	4.1342797	19.89427	0.0	2878	2877	2877	0.505618	20	67	198	344	444	4911	0	229	2020-02-29_141203
64	5000	2115	7	0	1	0	82	2566	10.317911	4.806021553235692	26.49757	0.0	82.0	1498.0	7.1070347	4.1342797	19.89427	0.0	2878	2877	2877	0.5121951	20	67	198	344	444	4918	0	229	2020-02-29_141203
64	5000	2115	7	0	1	0	77	2571	10.523143	4.778777636408937	26.49757	0.0	77.0	1498.0	7.1070347	4.1342797	19.89427	0.0	2878	2877	2877	0.5064935	20	67	198	344	444	4923	0	229	2020-02-29_141204
64	5000	2114	6	0	2	0	72	2577	10.5197735	4.889358307718394	26.49757	0.0	72.0	1498.0	7.1070347	4.1342797	19.89427	0.0	2880	2878	2878	0.4722222	20	67	198	344	444	4928	0	229	2020-02-29_141204
65	5000	2114	5	0	3	0	69	2580	10.630267	4.904910931415288	26.49757	0.0	69.0	1498.0	7.1070347	4.1342797	19.89427	0.0	2881	2878	2878	0.49275362	20	67	198	344	444	4931	0	229	2020-02-29_141204
65	5000	2114	5	0	3	0	65	2584	10.674272	5.033354704013618	26.49757	0.0	65.0	1498.0	7.1070347	4.1342797	19.89427	0.0	2881	2878	2878	0.47692308	20	67	198	344	444	4935	0	229	2020-02-29_141204
65	5000	2114	5	0	1	0	64	2587	10.288942	4.8416696326311826	26.49757	0.0	64.0	1498.0	7.1070347	4.1342797	19.89427	0.0	2881	2880	2880	0.421875	20	67	198	344	444	4936	0	229	2020-02-29_141204
66	5000	2114	5	0	0	0	63	2589	10.213507	4.837834640875107	26.49757	0.0	63.0	1498.0	7.1070347	4.1342797	19.89427	0.0	2881	2881	2881	0.46031746	20	67	198	344	444	4937	0	229	2020-02-29_141205
66	5000	2114	4	0	1	0	60	2592	10.199477	4.939765507001335	26.49757	0.0	60.0	1498.0	7.1070347	4.1342797	19.89427	0.0	2882	2881	2881	0.45	20	67	198	344	444	4940	0	229	2020-02-29_141205
66	5000	2114	4	0	1	0	58	2594	10.180518	5.013796844529879	26.49757	0.0	58.0	1498.0	7.1070347	4.1342797	19.89427	0.0	2882	2881	2881	0.43103448	20	67	198	344	444	4942	0	229	2020-02-29_141205
67	5000	2114	4	0	1	0	54	2598	10.049463	4.868752609075941	26.49757	0.0	54.0	1498.0	7.1070347	4.1342797	19.89427	0.0	2882	2881	2881	0.46296296	20	67	198	344	444	4946	0	229	2020-02-29_141205
67	5000	2114	4	0	0	0	52	2601	9.966665	4.795208669503553	26.49757	0.0	52.0	1498.0	7.1070347	4.1342797	19.89427	0.0	2882	2882	2882	0.44230768	20	67	198	344	444	4948	0	229	2020-02-29_141206
67	5000	2114	3	0	1	0	50	2603	9.867965	4.864554928595247	26.49757	0.0	50.0	1498.0	7.1070347	4.1342797	19.89427	0.0	2883	2882	2882	0.46	20	67	198	344	444	4950	0	229	2020-02-29_141206
68	5000	2114	3	0	1	0	47	2606	9.964913	4.770891525157978	26.49757	1.5937843	47.0	1498.0	7.1070347	4.1342797	19.89427	0.0	2883	2882	2882	0.44680852	20	67	198	344	444	4953	0	229	2020-02-29_141206
68	5000	2114	3	0	1	0	47	2606	9.964913	4.770891525157978	26.49757	1.5937843	47.0	1498.0	7.1070347	4.1342797	19.89427	0.0	2883	2882	2882	0.44680852	20	67	198	344	444	4953	0	229	2020-02-29_141206
68	5000	2114	2	0	1	0	48	2606	9.906518	4.737171115380106	26.49757	1.5937843	48.0	1498.0	7.1070347	4.1342797	19.89427	0.0	2884	2883	2883	0.4375	20	67	198	344	444	4952	0	229	2020-02-29_141206
69	5000	2114	2	0	1	0	43	2611	9.981841	4.904510384017307	26.49757	1.5937843	43.0	1498.0	7.1070347	4.1342797	19.89427	0.0	2884	2883	2883	0.44186047	20	67	198	344	444	4957	0	229	2020-02-29_141207
69	5000	2114	1	0	2	0	42	2612	9.982533	4.963959309745457	26.49757	1.5937843	42.0	1498.0	7.1070347	4.1342797	19.89427	0.0	2885	2883	2883	0.45238096	20	67	198	344	444	4958	0	229	2020-02-29_141207
69	5000	2114	1	0	1	0	43	2612	10.043228	4.920631663394129	26.49757	1.5937843	43.0	1498.0	7.1070347	4.1342797	19.89427	0.0	2885	2884	2884	0.44186047	20	67	198	344	444	4957	0	229	2020-02-29_141207
70	5000	2114	1	0	1	0	35	2620	9.83034	5.027364996070102	26.49757	1.5937843	35.0	1498.0	7.1070347	4.1342797	19.89427	0.0	2885	2884	2884	0.54285717	20	67	198	344	444	4965	0	229	2020-02-29_141207
70	5000	2114	1	0	0	0	31	2625	10.125628	4.607048663151232	26.49757	2.9713554	31.0	1498.0	7.1070347	4.1342797	19.89427	0.0	2885	2885	2885	0.4516129	20	67	198	344	444	4969	0	229	2020-02-29_141207
70	5000	2114	1	0	0	0	29	2627	10.092513	4.716922835727548	26.49757	2.9713554	29.0	1498.0	7.1070347	4.1342797	19.89427	0.0	2885	2885	2885	0.4827586	20	67	198	344	444	4971	0	229	2020-02-29_141208
71	5000	2114	1	0	0	0	28	2628	10.2204485	4.751966771969718	26.49757	2.9713554	28.0	1498.0	7.1070347	4.1342797	19.89427	0.0	2885	2885	2885	0.5	20	67	198	344	444	4972	0	229	2020-02-29_141208
71	5000	2114	1	0	0	0	25	2631	10.318684	4.814342393820419	26.49757	2.9713554	25.0	1498.0	7.1070347	4.1342797	19.89427	0.0	2885	2885	2885	0.52	20	67	198	344	444	4975	0	229	2020-02-29_141208
71	5000	2114	1	0	0	0	25	2631	10.318684	4.814342393820419	26.49757	2.9713554	25.0	1498.0	7.1070347	4.1342797	19.89427	0.0	2885	2885	2885	0.52	20	67	198	344	444	4975	0	229	2020-02-29_141208
72	5000	2114	1	0	0	0	23	2633	10.406818	5.017693874260954	26.49757	2.9713554	23.0	1498.0	7.1070347	4.1342797	19.89427	0.0	2885	2885	2885	0.5652174	20	67	198	344	444	4977	0	229	2020-02-29_141208
72	5000	2114	1	0	0	0	23	2633	10.406818	5.017693874260954	26.49757	2.9713554	23.0	1498.0	7.1070347	4.1342797	19.89427	0.0	2885	2885	2885	0.5652174	20	67	198	344	444	4977	0	229	2020-02-29_141209
72	5000	2114	1	0	0	0	21	2635	10.750268	5.109147093003326	26.49757	2.9713554	21.0	1498.0	7.1070347	4.1342797	19.89427	0.0	2885	2885	2885	0.61904764	20	67	198	344	444	4979	0	229	2020-02-29_141209
73	5000	2114	1	0	0	0	21	2635	10.750268	5.109147093003326	26.49757	2.9713554	21.0	1498.0	7.1070347	4.1342797	19.89427	0.0	2885	2885	2885	0.61904764	20	67	198	344	444	4979	0	229	2020-02-29_141209
73	5000	2114	1	0	0	0	21	2635	10.750268	5.109147093003326	26.49757	2.9713554	21.0	1498.0	7.1070347	4.1342797	19.89427	0.0	2885	2885	2885	0.61904764	20	67	198	344	444	4979	0	229	2020-02-29_141209
73	5000	2114	1	0	0	0	19	2636	10.612392	5.318534744515004	26.49757	2.9713554	19.0	1498.0	7.1070347	4.1342797	19.89427	0.0	2885	2885	2885	0.6315789	20	67	198	344	444	4981	0	230	2020-02-29_141209
74	5000	2114	1	0	0	0	18	2637	11.036893	5.130838185743266	26.49757	4.998272	18.0	1498.0	7.1070347	4.1342797	19.89427	0.0	2885	2885	2885	0.6666667	20	67	198	344	444	4982	0	230	2020-02-29_141210
74	5000	2113	2	0	0	0	16	2639	11.38605	5.3504420088953175	26.49757	4.998272	16.0	1498.0	7.1070347	4.1342797	19.89427	0.0	2885	2885	2885	0.6875	20	67	198	344	444	4984	0	230	2020-02-29_141210
74	5000	2113	2	0	0	0	15	2640	11.085219	5.396352185767882	26.49757	4.998272	15.0	1498.0	7.1070347	4.1342797	19.89427	0.0	2885	2885	2885	0.6666667	20	67	198	344	444	4985	0	230	2020-02-29_141210
75	5000	2113	2	0	0	0	14	2641	11.520001	5.3204338519222905	26.49757	5.9116783	14.0	1498.0	7.1070347	4.1342797	19.89427	0.0	2885	2885	2885	0.71428573	20	67	198	344	444	4986	0	230	2020-02-29_141210
75	5000	2112	3	0	0	0	13	2642	10.36788	3.24560748886888	17.195484	5.9116783	13.0	1498.0	7.1070347	4.1342797	19.89427	0.0	2885	2885	2885	0.7692308	20	67	198	344	444	4987	0	230	2020-02-29_141210
75	5000	2112	3	0	0	0	12	2643	9.798912	2.626901664371654	12.96751	5.9116783	12.0	1498.0	7.1070347	4.1342797	19.89427	0.0	2885	2885	2885	0.5833333	20	67	198	344	444	4988	0	230	2020-02-29_141211
76	5000	2112	3	0	0	0	12	2643	9.798912	2.626901664371654	12.96751	5.9116783	12.0	1498.0	7.1070347	4.1342797	19.89427	0.0	2885	2885	2885	0.5833333	20	67	198	344	444	4988	0	230	2020-02-29_141211
76	5000	2112	3	0	0	0	10	2645	9.62015	2.659158348645102	12.784042	5.9116783	10.0	1498.0	7.1070347	4.1342797	19.89427	0.0	2885	2885	2885	0.7	20	67	198	344	444	4990	0	230	2020-02-29_141211
76	5000	2112	3	0	0	0	9	2646	9.268604	2.562167634576414	12.592461	5.9116783	9.0	1498.0	7.1070347	4.1342797	19.89427	0.0	2885	2885	2885	0.7777778	20	67	198	344	444	4991	0	230	2020-02-29_141211
77	5000	2112	3	0	0	0	9	2646	9.268604	2.562167634576414	12.592461	5.9116783	9.0	1498.0	7.1070347	4.1342797	19.89427	0.0	2885	2885	2885	0.7777778	20	67	198	344	444	4991	0	230	2020-02-29_141211
77	5000	2112	3	0	0	0	9	2646	9.268604	2.562167634576414	12.592461	5.9116783	9.0	1498.0	7.1070347	4.1342797	19.89427	0.0	2885	2885	2885	0.7777778	20	67	198	344	444	4991	0	230	2020-02-29_141212
77	5000	2112	3	0	0	0	8	2647	8.867983	2.4190258371551088	12.592461	5.9116783	8.0	1498.0	7.1070347	4.1342797	19.89427	0.0	2885	2885	2885	0.875	20	67	198	344	444	4992	0	230	2020-02-29_141212
78	5000	2112	3	0	0	0	7	2648	9.290312	2.2720598064328255	12.592461	6.1248055	7.0	1498.0	7.1070347	4.1342797	19.89427	0.0	2885	2885	2885	1.0	20	67	198	344	444	4993	0	230	2020-02-29_141212
78	5000	2112	3	0	0	0	6	2649	9.170687	2.464650287078809	12.592461	6.1248055	6.0	1498.0	7.1070347	4.1342797	19.89427	0.0	2885	2885	2885	1.0	20	67	198	344	444	4994	0	230	2020-02-29_141212
78	5000	2112	2	0	1	0	6	2649	9.170687	2.464650287078809	12.592461	6.1248055	6.0	1498.0	7.1070347	4.1342797	19.89427	0.0	2886	2885	2885	1.0	20	67	198	344	444	4994	0	230	2020-02-29_141212
79	5000	2112	2	0	1	0	5	2650	8.862127	2.622796541654265	12.592461	6.1248055	5.0	1498.0	7.1070347	4.1342797	19.89427	0.0	2886	2885	2885	0.6	20	67	198	344	444	4995	0	230	2020-02-29_141213
79	5000	2112	2	0	1	0	5	2650	8.862127	2.622796541654265	12.592461	6.1248055	5.0	1498.0	7.1070347	4.1342797	19.89427	0.0	2886	2885	2885	0.6	20	67	198	344	444	4995	0	230	2020-02-29_141213
79	5000	2112	2	0	0	0	6	2650	9.679301	3.0838096525671945	13.765167	6.1248055	6.0	1498.0	7.1070347	4.1342797	19.89427	0.0	2886	2886	2886	0.8333333	20	67	198	344	444	4994	0	230	2020-02-29_141213
80	5000	2112	2	0	0	0	6	2650	9.679301	3.0838096525671945	13.765167	6.1248055	6.0	1498.0	7.1070347	4.1342797	19.89427	0.0	2886	2886	2886	0.8333333	20	67	198	344	444	4994	0	230	2020-02-29_141213
80	5000	2112	2	0	0	0	5	2651	10.3902	2.8455265071521074	13.765167	7.161968	5.0	1498.0	7.1070347	4.1342797	19.89427	0.0	2886	2886	2886	0.6	20	67	198	344	444	4995	0	230	2020-02-29_141213
80	5000	2112	2	0	0	0	5	2651	10.3902	2.8455265071521074	13.765167	7.161968	5.0	1498.0	7.1070347	4.1342797	19.89427	0.0	2886	2886	2886	0.6	20	67	198	344	444	4995	0	230	2020-02-29_141214
81	5000	2112	2	0	0	0	5	2651	10.3902	2.8455265071521074	13.765167	7.161968	5.0	1498.0	7.1070347	4.1342797	19.89427	0.0	2886	2886	2886	0.6	20	67	198	344	444	4995	0	230	2020-02-29_141214
81	5000	2112	2	0	0	0	5	2651	10.3902	2.8455265071521074	13.765167	7.161968	5.0	1498.0	7.1070347	4.1342797	19.89427	0.0	2886	2886	2886	0.6	20	67	198	344	444	4995	0	230	2020-02-29_141214
81	5000	2112	2	0	0	0	5	2651	10.3902	2.8455265071521074	13.765167	7.161968	5.0	1498.0	7.1070347	4.1342797	19.89427	0.0	2886	2886	2886	0.6	20	67	198	344	444	4995	0	230	2020-02-29_141214
82	5000	2112	2	0	0	0	4	2652	9.839635	2.962298963461619	13.765167	7.161968	4.0	1498.0	7.1070347	4.1342797	19.89427	0.0	2886	2886	2886	0.75	20	67	198	344	444	4996	0	230	2020-02-29_141214
82	5000	2112	2	0	0	0	4	2652	9.839635	2.962298963461619	13.765167	7.161968	4.0	1498.0	7.1070347	4.1342797	19.89427	0.0	2886	2886	2886	0.75	20	67	198	344	444	4996	0	230	2020-02-29_141214
82	5000	2112	2	0	0	0	3	2653	10.453633	3.301644441496753	13.765167	7.161968	3.0	1498.0	7.1070347	4.1342797	19.89427	0.0	2886	2886	2886	0.6666667	20	67	198	344	444	4997	0	230	2020-02-29_141215
83	5000	2112	2	0	0	0	3	2653	10.453633	3.301644441496753	13.765167	7.161968	3.0	1498.0	7.1070347	4.1342797	19.89427	0.0	2886	2886	2886	0.6666667	20	67	198	344	444	4997	0	230	2020-02-29_141215
83	5000	2112	2	0	0	0	3	2653	10.453633	3.301644441496753	13.765167	7.161968	3.0	1498.0	7.1070347	4.1342797	19.89427	0.0	2886	2886	2886	0.6666667	20	67	198	344	444	4997	0	230	2020-02-29_141215
83	5000	2112	2	0	0	0	3	2653	10.453633	3.301644441496753	13.765167	7.161968	3.0	1498.0	7.1070347	4.1342797	19.89427	0.0	2886	2886	2886	0.6666667	20	67	198	344	444	4997	0	230	2020-02-29_141215
84	5000	2112	2	0	0	0	3	2653	10.453633	3.301644441496753	13.765167	7.161968	3.0	1498.0	7.1070347	4.1342797	19.89427	0.0	2886	2886	2886	0.6666667	20	67	198	344	444	4997	0	230	2020-02-29_141215
84	5000	2112	2	0	0	0	3	2653	10.453633	3.301644441496753	13.765167	7.161968	3.0	1498.0	7.1070347	4.1342797	19.89427	0.0	2886	2886	2886	0.6666667	20	67	198	344	444	4997	0	230	2020-02-29_141216
84	5000	2112	2	0	0	0	3	2653	10.453633	3.301644441496753	13.765167	7.161968	3.0	1498.0	7.1070347	4.1342797	19.89427	0.0	2886	2886	2886	0.6666667	20	67	198	344	444	4997	0	230	2020-02-29_141216
85	5000	2112	2	0	0	0	3	2653	10.453633	3.301644441496753	13.765167	7.161968	3.0	1498.0	7.1070347	4.1342797	19.89427	0.0	2886	2886	2886	0.6666667	20	67	198	344	444	4997	0	230	2020-02-29_141216
85	5000	2112	2	0	0	0	3	2653	10.453633	3.301644441496753	13.765167	7.161968	3.0	1498.0	7.1070347	4.1342797	19.89427	0.0	2886	2886	2886	0.6666667	20	67	198	344	444	4997	0	230	2020-02-29_141216
85	5000	2112	2	0	0	0	3	2653	10.453633	3.301644441496753	13.765167	7.161968	3.0	1498.0	7.1070347	4.1342797	19.89427	0.0	2886	2886	2886	0.6666667	20	67	198	344	444	4997	0	230	2020-02-29_141217
86	5000	2112	2	0	0	0	3	2653	10.453633	3.301644441496753	13.765167	7.161968	3.0	1498.0	7.1070347	4.1342797	19.89427	0.0	2886	2886	2886	0.6666667	20	67	198	344	444	4997	0	230	2020-02-29_141217
86	5000	2112	2	0	0	0	3	2653	10.453633	3.301644441496753	13.765167	7.161968	3.0	1498.0	7.1070347	4.1342797	19.89427	0.0	2886	2886	2886	0.6666667	20	67	198	344	444	4997	0	230	2020-02-29_141217
86	5000	2112	2	0	0	0	2	2654	12.099466	2.3556568077006683	13.765167	10.433765	2.0	1498.0	7.1070347	4.1342797	19.89427	0.0	2886	2886	2886	1.0	20	67	198	344	444	4998	0	230	2020-02-29_141217
87	5000	2112	2	0	0	0	1	2655	13.765167	NaN	13.765167	13.765167	1.0	1498.0	7.1070347	4.1342797	19.89427	0.0	2886	2886	2886	2.0	20	67	198	344	444	4999	0	230	2020-02-29_141217
87	5000	2112	2	0	0	0	1	2655	13.765167	NaN	13.765167	13.765167	1.0	1498.0	7.1070347	4.1342797	19.89427	0.0	2886	2886	2886	2.0	20	67	198	344	444	4999	0	230	2020-02-29_141218
87	5000	2112	2	0	0	0	1	2655	13.765167	NaN	13.765167	13.765167	1.0	1498.0	7.1070347	4.1342797	19.89427	0.0	2886	2886	2886	2.0	20	67	198	344	444	4999	0	230	2020-02-29_141218
88	5000	2112	2	0	0	0	1	2655	13.765167	NaN	13.765167	13.765167	1.0	1498.0	7.1070347	4.1342797	19.89427	0.0	2886	2886	2886	2.0	20	67	198	344	444	4999	0	230	2020-02-29_141218
88	5000	2112	1	0	1	0	1	2655	13.765167	NaN	13.765167	13.765167	1.0	1498.0	7.1070347	4.1342797	19.89427	0.0	2887	2886	2886	2.0	20	67	198	344	444	4999	0	230	2020-02-29_141218
88	5000	2112	1	0	1	0	1	2655	13.765167	NaN	13.765167	13.765167	1.0	1498.0	7.1070347	4.1342797	19.89427	0.0	2887	2886	2886	2.0	20	67	198	344	444	4999	0	230	2020-02-29_141218
89	5000	2112	1	0	1	0	1	2655	13.765167	NaN	13.765167	13.765167	1.0	1498.0	7.1070347	4.1342797	19.89427	0.0	2887	2886	2886	2.0	20	67	198	344	444	4999	0	230	2020-02-29_141219
89	5000	2112	1	0	0	0	2	2655	13.257843	0.7174647906765849	13.765167	12.750519	2.0	1498.0	7.1070347	4.1342797	19.89427	0.0	2887	2887	2887	1.0	20	67	198	344	444	4998	0	230	2020-02-29_141219
89	5000	2112	1	0	0	0	2	2655	13.257843	0.7174647906765849	13.765167	12.750519	2.0	1498.0	7.1070347	4.1342797	19.89427	0.0	2887	2887	2887	1.0	20	67	198	344	444	4998	0	230	2020-02-29_141219
90	5000	2112	1	0	0	0	2	2655	13.257843	0.7174647906765849	13.765167	12.750519	2.0	1498.0	7.1070347	4.1342797	19.89427	0.0	2887	2887	2887	1.0	20	67	198	344	444	4998	0	230	2020-02-29_141219
90	5000	2112	0	0	1	0	2	2655	13.257843	0.7174647906765849	13.765167	12.750519	2.0	1498.0	7.1070347	4.1342797	19.89427	0.0	2888	2887	2887	1.0	20	67	198	344	444	4998	0	230	2020-02-29_141220
90	5000	2112	0	0	1	0	2	2655	13.257843	0.7174647906765849	13.765167	12.750519	2.0	1498.0	7.1070347	4.1342797	19.89427	0.0	2888	2887	2887	1.0	20	67	198	344	444	4998	0	230	2020-02-29_141220
91	5000	2112	0	0	1	0	2	2655	13.257843	0.7174647906765849	13.765167	12.750519	2.0	1498.0	7.1070347	4.1342797	19.89427	0.0	2888	2887	2887	1.0	20	67	198	344	444	4998	0	230	2020-02-29_141220
91	5000	2112	0	0	0	0	3	2655	14.061292	1.4812051758241271	15.66819	12.750519	3.0	1498.0	7.1070347	4.1342797	19.89427	0.0	2888	2888	2888	0.6666667	20	67	198	344	444	4997	0	230	2020-02-29_141220
91	5000	2112	0	0	0	0	3	2655	14.061292	1.4812051758241271	15.66819	12.750519	3.0	1498.0	7.1070347	4.1342797	19.89427	0.0	2888	2888	2888	0.6666667	20	67	198	344	444	4997	0	230	2020-02-29_141220
92	5000	2112	0	0	0	0	3	2655	14.061292	1.4812051758241271	15.66819	12.750519	3.0	1498.0	7.1070347	4.1342797	19.89427	0.0	2888	2888	2888	0.6666667	20	67	198	344	444	4997	0	230	2020-02-29_141221
92	5000	2112	0	0	0	0	3	2655	14.061292	1.4812051758241271	15.66819	12.750519	3.0	1498.0	7.1070347	4.1342797	19.89427	0.0	2888	2888	2888	0.6666667	20	67	198	344	444	4997	0	230	2020-02-29_141221
92	5000	2112	0	0	0	0	3	2655	14.061292	1.4812051758241271	15.66819	12.750519	3.0	1498.0	7.1070347	4.1342797	19.89427	0.0	2888	2888	2888	0.6666667	20	67	198	344	444	4997	0	230	2020-02-29_141221
93	5000	2112	0	0	0	0	3	2655	14.061292	1.4812051758241271	15.66819	12.750519	3.0	1498.0	7.1070347	4.1342797	19.89427	0.0	2888	2888	2888	0.6666667	20	67	198	344	444	4997	0	230	2020-02-29_141221
93	5000	2112	0	0	0	0	3	2655	14.061292	1.4812051758241271	15.66819	12.750519	3.0	1498.0	7.1070347	4.1342797	19.89427	0.0	2888	2888	2888	0.6666667	20	67	198	344	444	4997	0	230	2020-02-29_141221
93	5000	2112	0	0	0	0	3	2655	14.061292	1.4812051758241271	15.66819	12.750519	3.0	1498.0	7.1070347	4.1342797	19.89427	0.0	2888	2888	2888	0.6666667	20	67	198	344	444	4997	0	230	2020-02-29_141222
94	5000	2112	0	0	0	0	2	2656	14.209354	2.0631050609513792	15.66819	12.750519	2.0	1498.0	7.1070347	4.1342797	19.89427	0.0	2888	2888	2888	0.0	20	67	198	344	444	4998	0	230	2020-02-29_141222
94	5000	2112	0	0	0	0	2	2656	14.209354	2.0631050609513792	15.66819	12.750519	2.0	1498.0	7.1070347	4.1342797	19.89427	0.0	2888	2888	2888	0.0	20	67	198	344	444	4998	0	230	2020-02-29_141222
94	5000	2112	0	0	0	0	2	2656	14.209354	2.0631050609513792	15.66819	12.750519	2.0	1498.0	7.1070347	4.1342797	19.89427	0.0	2888	2888	2888	0.0	20	67	198	344	444	4998	0	230	2020-02-29_141222
95	5000	2112	0	0	0	0	2	2656	14.209354	2.0631050609513792	15.66819	12.750519	2.0	1498.0	7.1070347	4.1342797	19.89427	0.0	2888	2888	2888	0.0	20	67	198	344	444	4998	0	230	2020-02-29_141222
95	5000	2112	0	0	0	0	2	2656	14.209354	2.0631050609513792	15.66819	12.750519	2.0	1498.0	7.1070347	4.1342797	19.89427	0.0	2888	2888	2888	0.0	20	67	198	344	444	4998	0	230	2020-02-29_141223
95	5000	2112	0	0	0	0	2	2656	14.209354	2.0631050609513792	15.66819	12.750519	2.0	1498.0	7.1070347	4.1342797	19.89427	0.0	2888	2888	2888	0.0	20	67	198	344	444	4998	0	230	2020-02-29_141223
96	5000	2112	0	0	0	0	2	2656	14.209354	2.0631050609513792	15.66819	12.750519	2.0	1498.0	7.1070347	4.1342797	19.89427	0.0	2888	2888	2888	0.0	20	67	198	344	444	4998	0	230	2020-02-29_141223
96	5000	2112	0	0	0	0	2	2656	14.209354	2.0631050609513792	15.66819	12.750519	2.0	1498.0	7.1070347	4.1342797	19.89427	0.0	2888	2888	2888	0.0	20	67	198	344	444	4998	0	230	2020-02-29_141223
96	5000	2112	0	0	0	0	2	2656	14.209354	2.0631050609513792	15.66819	12.750519	2.0	1498.0	7.1070347	4.1342797	19.89427	0.0	2888	2888	2888	0.0	20	67	198	344	444	4998	0	230	2020-02-29_141223
97	5000	2112	0	0	0	0	2	2656	14.209354	2.0631050609513792	15.66819	12.750519	2.0	1498.0	7.1070347	4.1342797	19.89427	0.0	2888	2888	2888	0.0	20	67	198	344	444	4998	0	230	2020-02-29_141224
97	5000	2112	0	0	0	0	2	2656	14.209354	2.0631050609513792	15.66819	12.750519	2.0	1498.0	7.1070347	4.1342797	19.89427	0.0	2888	2888	2888	0.0	20	67	198	344	444	4998	0	230	2020-02-29_141224
97	5000	2112	0	0	0	0	2	2656	14.209354	2.0631050609513792	15.66819	12.750519	2.0	1498.0	7.1070347	4.1342797	19.89427	0.0	2888	2888	2888	0.0	20	67	198	344	444	4998	0	230	2020-02-29_141224
98	5000	2112	0	0	0	0	2	2656	14.209354	2.0631050609513792	15.66819	12.750519	2.0	1498.0	7.1070347	4.1342797	19.89427	0.0	2888	2888	2888	0.0	20	67	198	344	444	4998	0	230	2020-02-29_141224
98	5000	2112	0	0	0	0	2	2656	14.209354	2.0631050609513792	15.66819	12.750519	2.0	1498.0	7.1070347	4.1342797	19.89427	0.0	2888	2888	2888	0.0	20	67	198	344	444	4998	0	230	2020-02-29_141224
98	5000	2112	0	0	0	0	2	2656	14.209354	2.0631050609513792	15.66819	12.750519	2.0	1498.0	7.1070347	4.1342797	19.89427	0.0	2888	2888	2888	0.0	20	67	198	344	444	4998	0	230	2020-02-29_141225
99	5000	2112	0	0	0	0	2	2656	14.209354	2.0631050609513792	15.66819	12.750519	2.0	1498.0	7.1070347	4.1342797	19.89427	0.0	2888	2888	2888	0.0	20	67	198	344	444	4998	0	230	2020-02-29_141225
99	5000	2112	0	0	0	0	2	2656	14.209354	2.0631050609513792	15.66819	12.750519	2.0	1498.0	7.1070347	4.1342797	19.89427	0.0	2888	2888	2888	0.0	20	67	198	344	444	4998	0	230	2020-02-29_141225
99	5000	2112	0	0	0	0	2	2656	14.209354	2.0631050609513792	15.66819	12.750519	2.0	1498.0	7.1070347	4.1342797	19.89427	0.0	2888	2888	2888	0.0	20	67	198	344	444	4998	0	230	2020-02-29_141225
100	5000	2112	0	0	0	0	2	2656	14.209354	2.0631050609513792	15.66819	12.750519	2.0	1498.0	7.1070347	4.1342797	19.89427	0.0	2888	2888	2888	0.0	20	67	198	344	444	4998	0	230	2020-02-29_141225
100	5000	2112	0	0	0	0	2	2656	14.209354	2.0631050609513792	15.66819	12.750519	2.0	1498.0	7.1070347	4.1342797	19.89427	0.0	2888	2888	2888	0.0	20	67	198	344	444	4998	0	230	2020-02-29_141226
100	5000	2112	0	0	0	0	2	2656	14.209354	2.0631050609513792	15.66819	12.750519	2.0	1498.0	7.1070347	4.1342797	19.89427	0.0	2888	2888	2888	0.0	20	67	198	344	444	4998	0	230	2020-02-29_141226
101	5000	2112	0	0	0	0	1	2657	15.66819	NaN	15.66819	15.66819	1.0	1498.0	7.1070347	4.1342797	19.89427	0.0	2888	2888	2888	0.0	20	67	198	344	444	4999	0	230	2020-02-29_141226
101	5000	2112	0	0	0	0	1	2657	15.66819	NaN	15.66819	15.66819	1.0	1498.0	7.1070347	4.1342797	19.89427	0.0	2888	2888	2888	0.0	20	67	198	344	444	4999	0	230	2020-02-29_141226
101	5000	2112	0	0	0	0	1	2657	15.66819	NaN	15.66819	15.66819	1.0	1498.0	7.1070347	4.1342797	19.89427	0.0	2888	2888	2888	0.0	20	67	198	344	444	4999	0	230	2020-02-29_141226
102	5000	2112	0	0	0	0	1	2657	15.66819	NaN	15.66819	15.66819	1.0	1498.0	7.1070347	4.1342797	19.89427	0.0	2888	2888	2888	0.0	20	67	198	344	444	4999	0	230	2020-02-29_141227
102	5000	2112	0	0	0	0	1	2657	15.66819	NaN	15.66819	15.66819	1.0	1498.0	7.1070347	4.1342797	19.89427	0.0	2888	2888	2888	0.0	20	67	198	344	444	4999	0	230	2020-02-29_141227
102	5000	2112	0	0	0	0	1	2657	15.66819	NaN	15.66819	15.66819	1.0	1498.0	7.1070347	4.1342797	19.89427	0.0	2888	2888	2888	0.0	20	67	198	344	444	4999	0	230	2020-02-29_141227
103	5000	2112	0	0	0	0	1	2657	15.66819	NaN	15.66819	15.66819	1.0	1498.0	7.1070347	4.1342797	19.89427	0.0	2888	2888	2888	0.0	20	67	198	344	444	4999	0	230	2020-02-29_141227
103	5000	2112	0	0	0	0	1	2657	15.66819	NaN	15.66819	15.66819	1.0	1498.0	7.1070347	4.1342797	19.89427	0.0	2888	2888	2888	0.0	20	67	198	344	444	4999	0	230	2020-02-29_141227
103	5000	2112	0	0	0	0	1	2657	15.66819	NaN	15.66819	15.66819	1.0	1498.0	7.1070347	4.1342797	19.89427	0.0	2888	2888	2888	0.0	20	67	198	344	444	4999	0	230	2020-02-29_141228
104	5000	2112	0	0	0	0	1	2657	15.66819	NaN	15.66819	15.66819	1.0	1498.0	7.1070347	4.1342797	19.89427	0.0	2888	2888	2888	0.0	20	67	198	344	444	4999	0	230	2020-02-29_141228
104	5000	2112	0	0	0	0	1	2657	15.66819	NaN	15.66819	15.66819	1.0	1498.0	7.1070347	4.1342797	19.89427	0.0	2888	2888	2888	0.0	20	67	198	344	444	4999	0	230	2020-02-29_141228
104	5000	2112	0	0	0	0	0	2658	NaN	-0.0	9999.0	9999.0	0.0	1498.0	7.1070347	4.1342797	19.89427	0.0	2888	2888	2888	0.0	20	67	198	344	444	5000	0	230	2020-02-29_141228
105	5000	2112	0	0	0	0	0	2658	NaN	-0.0	9999.0	9999.0	0.0	1498.0	7.1070347	4.1342797	19.89427	0.0	2888	2888	2888	0.0	20	67	198	344	444	5000	0	230	2020-02-29_141228
105	5000	2112	0	0	0	0	0	2658	NaN	-0.0	9999.0	9999.0	0.0	1498.0	7.1070347	4.1342797	19.89427	0.0	2888	2888	2888	0.0	20	67	198	344	444	5000	0	230	2020-02-29_141229
105	5000	2112	0	0	0	0	0	2658	NaN	-0.0	9999.0	9999.0	0.0	1498.0	7.1070347	4.1342797	19.89427	0.0	2888	2888	2888	0.0	20	67	198	344	444	5000	0	230	2020-02-29_141229
106	5000	2112	0	0	0	0	0	2658	NaN	-0.0	9999.0	9999.0	0.0	1498.0	7.1070347	4.1342797	19.89427	0.0	2888	2888	2888	0.0	20	67	198	344	444	5000	0	230	2020-02-29_141229
106	5000	2112	0	0	0	0	0	2658	NaN	-0.0	9999.0	9999.0	0.0	1498.0	7.1070347	4.1342797	19.89427	0.0	2888	2888	2888	0.0	20	67	198	344	444	5000	0	230	2020-02-29_141229
106	5000	2112	0	0	0	0	0	2658	NaN	-0.0	9999.0	9999.0	0.0	1498.0	7.1070347	4.1342797	19.89427	0.0	2888	2888	2888	0.0	20	67	198	344	444	5000	0	230	2020-02-29_141229
107	5000	2112	0	0	0	0	0	2658	NaN	-0.0	9999.0	9999.0	0.0	1498.0	7.1070347	4.1342797	19.89427	0.0	2888	2888	2888	0.0	20	67	198	344	444	5000	0	230	2020-02-29_141229
107	5000	2112	0	0	0	0	0	2658	NaN	-0.0	9999.0	9999.0	0.0	1498.0	7.1070347	4.1342797	19.89427	0.0	2888	2888	2888	0.0	20	67	198	344	444	5000	0	230	2020-02-29_141230
107	5000	2112	0	0	0	0	0	2658	NaN	-0.0	9999.0	9999.0	0.0	1498.0	7.1070347	4.1342797	19.89427	0.0	2888	2888	2888	0.0	20	67	198	344	444	5000	0	230	2020-02-29_141230
108	5000	2112	0	0	0	0	0	2658	NaN	-0.0	9999.0	9999.0	0.0	1498.0	7.1070347	4.1342797	19.89427	0.0	2888	2888	2888	0.0	20	67	198	344	444	5000	0	230	2020-02-29_141230
108	5000	2112	0	0	0	0	0	2658	NaN	-0.0	9999.0	9999.0	0.0	1498.0	7.1070347	4.1342797	19.89427	0.0	2888	2888	2888	0.0	20	67	198	344	444	5000	0	230	2020-02-29_141230
108	5000	2112	0	0	0	0	0	2658	NaN	-0.0	9999.0	9999.0	0.0	1498.0	7.1070347	4.1342797	19.89427	0.0	2888	2888	2888	0.0	20	67	198	344	444	5000	0	230	2020-02-29_141230
109	5000	2112	0	0	0	0	0	2658	NaN	-0.0	9999.0	9999.0	0.0	1498.0	7.1070347	4.1342797	19.89427	0.0	2888	2888	2888	0.0	20	67	198	344	444	5000	0	230	2020-02-29_141231
109	5000	2112	0	0	0	0	0	2658	NaN	-0.0	9999.0	9999.0	0.0	1498.0	7.1070347	4.1342797	19.89427	0.0	2888	2888	2888	0.0	20	67	198	344	444	5000	0	230	2020-02-29_141231
109	5000	2112	0	0	0	0	0	2658	NaN	-0.0	9999.0	9999.0	0.0	1498.0	7.1070347	4.1342797	19.89427	0.0	2888	2888	2888	0.0	20	67	198	344	444	5000	0	230	2020-02-29_141231
