# Supplementary material for: Discrete simulation analysis of COVID-19 and prediction of isolation bed numbers
Source: PeerJ. 2021 Jun 23;9:e11629. doi: 10.7717/peerj.11629 (PMC8234972; doi:10.7717/peerj.11629)
Supplement: Supplemental Information 3 [file peerj-09-11629-s003.zip › raw_data/Incubation period_output_2020-02-29_141238.csv]

worldTime(Day)	CITY_PERSON_SIZE	NORMAL	SHADOW	SUPER	CONFIRMED	DIAGNOSIS	FREEZE	CURED	shadow_average	shadow_std	shadow_max	shadow_min	real_countTmp	max_count	count_shadow_average	count_shadow_std	count_shadow_max	count_shadow_min	sum_confirmed_mark	sum_diagnosis_mark	sum_freeze_mark	r0	G1num	G2num	G3Num	G4Num	G5Num	BED_CanUse	BED_Need	DEATH	recordTime
0	5000	4970	30	0	0	0	0	0	NaN	-0.0	9999.0	9999.0	0.0	0.0	NaN	-0.0	9999.0	9999.0	0	0	0	0.0	0	0	0	0	0	5000	0	0	2020-02-29_141239
0	5000	4961	38	0	1	0	0	0	NaN	-0.0	9999.0	9999.0	0.0	0.0	NaN	-0.0	9999.0	9999.0	1	0	0	0.0	0	0	0	0	0	5000	0	0	2020-02-29_141240
0	5000	4953	45	0	2	0	0	0	NaN	-0.0	9999.0	9999.0	0.0	0.0	NaN	-0.0	9999.0	9999.0	2	0	0	0.0	0	0	0	0	0	5000	0	0	2020-02-29_141240
1	5000	4947	51	0	1	0	1	0	0.0	NaN	0.0	0.0	1.0	1.0	0.0	NaN	0.0	0.0	2	1	1	0.0	0	1	0	0	0	4999	0	0	2020-02-29_141240
1	5000	4941	56	0	2	0	1	0	0.0	NaN	0.0	0.0	1.0	1.0	0.0	NaN	0.0	0.0	3	1	1	0.0	0	1	0	0	0	4999	0	0	2020-02-29_141240
1	5000	4931	64	0	3	0	2	0	0.13103633	0.1853133488807727	0.26207265	0.0	2.0	2.0	0.13103633	0.18531334	0.26207265	0.0	5	2	2	0.0	0	2	0	0	0	4998	0	0	2020-02-29_141241
2	5000	4924	68	0	6	0	2	0	0.13103633	0.1853133488807727	0.26207265	0.0	2.0	2.0	0.13103633	0.18531334	0.26207265	0.0	8	2	2	0.0	0	2	0	0	0	4998	0	0	2020-02-29_141241
2	5000	4909	80	0	8	0	3	0	0.4474766	0.5635368539695167	1.0803571	0.0	3.0	3.0	0.4474766	0.5635369	1.0803571	0.0	11	3	3	0.33333334	0	2	1	0	0	4997	0	0	2020-02-29_141241
2	5000	4901	87	0	6	0	6	0	0.65788555	0.6684807048030177	1.6207576	0.0	6.0	6.0	0.65788555	0.6684807	1.6207576	0.0	12	6	6	1.1666666	1	2	3	0	0	4994	0	0	2020-02-29_141241
3	5000	4893	92	0	6	0	9	0	0.63277715	0.6735734098792788	1.6207576	0.0	9.0	9.0	0.63277715	0.67357343	1.6207576	0.0	15	9	9	1.0	1	2	5	1	0	4991	0	0	2020-02-29_141241
3	5000	4879	103	0	7	0	11	0	0.77209526	0.736185398991679	2.0429633	0.0	11.0	11.0	0.77209526	0.7361854	2.0429633	0.0	18	11	11	0.90909094	2	3	5	1	0	4989	0	0	2020-02-29_141241
3	5000	4868	112	0	6	0	14	0	0.72461116	0.7521125525366513	2.0429633	0.0	14.0	14.0	0.72461116	0.75211257	2.0429633	0.0	20	14	14	0.71428573	2	3	6	3	0	4986	0	0	2020-02-29_141241
4	5000	4850	128	0	6	0	16	0	0.81300676	0.9066003582586577	2.8635523	0.0	16.0	16.0	0.81300676	0.90660036	2.8635523	0.0	22	16	16	0.625	3	3	6	4	0	4984	0	0	2020-02-29_141242
4	5000	4835	140	0	6	0	19	0	0.8999701	1.0148933122497796	3.19786	0.0	19.0	19.0	0.8999701	1.0148933	3.19786	0.0	25	19	19	0.7894737	3	4	6	6	0	4981	0	0	2020-02-29_141242
4	5000	4809	155	0	16	0	20	0	0.89324105	0.9882828180956557	3.19786	0.0	20.0	20.0	0.89324105	0.9882828	3.19786	0.0	36	20	20	0.8	3	4	6	7	0	4980	0	0	2020-02-29_141242
5	5000	4787	171	0	18	0	24	0	1.0248703	1.1790603082001043	3.4273872	0.0	24.0	24.0	1.0248703	1.1790603	3.4273872	0.0	42	24	24	0.8333333	3	7	6	8	0	4976	0	0	2020-02-29_141242
5	5000	4770	185	0	17	0	28	0	0.9669902	1.1729278412597712	3.4273872	0.0	28.0	28.0	0.9669902	1.1729279	3.4273872	0.0	45	28	28	0.85714287	3	8	7	9	1	4972	0	0	2020-02-29_141242
5	5000	4756	194	0	11	0	39	0	1.2360429	1.4102663118730634	4.4761786	0.0	39.0	39.0	1.2360429	1.4102663	4.4761786	0.0	50	39	39	0.94871795	6	8	10	13	1	4961	0	0	2020-02-29_141242
6	5000	4731	211	0	15	0	43	0	1.2997532	1.4863189817290223	4.8490767	0.0	43.0	43.0	1.2997532	1.486319	4.8490767	0.0	58	43	43	1.0232558	6	9	10	14	2	4957	0	0	2020-02-29_141243
6	5000	4716	218	0	20	0	46	0	1.3353474	1.4815005126808045	4.8490767	0.0	46.0	46.0	1.3353474	1.4815005	4.8490767	0.0	66	46	46	1.0434783	6	9	10	15	3	4954	0	0	2020-02-29_141243
6	5000	4693	237	0	19	0	51	0	1.531425	1.6886105591802247	5.3793845	0.0	51.0	51.0	1.531425	1.6886106	5.3793845	0.0	70	51	51	1.137255	7	10	10	16	4	4949	0	0	2020-02-29_141243
7	5000	4665	258	0	17	0	60	0	1.7411721	1.8850785544138566	5.929006	0.0	60.0	60.0	1.7411721	1.8850785	5.929006	0.0	77	60	60	1.1833333	9	10	11	19	5	4940	0	0	2020-02-29_141243
7	5000	4643	277	0	13	0	67	0	1.961291	2.0135331055179106	6.073057	0.0	67.0	67.0	1.961291	2.013533	6.073057	0.0	80	67	67	1.1492537	11	11	13	19	6	4933	0	0	2020-02-29_141243
7	5000	4609	305	0	13	0	73	0	1.9116824	2.0065936831047604	6.073057	0.0	73.0	73.0	1.9116824	2.0065937	6.073057	0.0	86	73	73	1.0958904	11	11	14	20	9	4927	0	0	2020-02-29_141244
8	5000	4574	326	0	22	0	78	0	1.924398	1.9710033176767732	6.073057	0.0	78.0	78.0	1.924398	1.9710033	6.073057	0.0	100	78	78	1.0897436	11	12	17	20	9	4922	0	0	2020-02-29_141244
8	5000	4531	358	0	30	0	81	0	1.9455111	1.9747204546526167	6.073057	0.0	81.0	81.0	1.9455111	1.9747205	6.073057	0.0	111	81	81	1.074074	11	13	17	20	10	4919	0	0	2020-02-29_141244
8	5000	4504	374	0	31	0	91	0	1.9236537	2.0793370892457266	7.5771656	0.0	91.0	91.0	1.9236537	2.0793371	7.5771656	0.0	122	91	91	1.0989012	11	14	19	24	11	4909	0	0	2020-02-29_141244
9	5000	4467	401	0	28	0	104	0	2.0750866	2.22605938497539	7.8727546	0.0	104.0	104.0	2.0750866	2.2260594	7.8727546	0.0	132	104	104	1.1826923	12	17	22	28	12	4896	0	0	2020-02-29_141245
9	5000	4436	421	0	31	0	112	0	2.1591442	2.282633636172499	8.050248	0.0	112.0	112.0	2.1591442	2.2826335	8.050248	0.0	143	112	112	1.25	13	17	23	28	15	4888	0	0	2020-02-29_141245
9	5000	4408	435	0	33	0	123	0	2.323574	2.4128298281988707	8.613603	0.0	123.0	123.0	2.323574	2.4128299	8.613603	0.0	157	124	124	1.2682927	13	20	26	29	18	4877	0	1	2020-02-29_141245
10	5000	4382	445	0	37	0	135	0	2.330828	2.447498648373286	8.991472	0.0	135.0	135.0	2.330828	2.4474986	8.991472	0.0	173	136	136	1.2592592	13	20	27	33	19	4865	0	1	2020-02-29_141246
10	5000	4348	462	0	45	0	144	0	2.3357708	2.4595631470504298	9.019683	0.0	144.0	144.0	2.3357708	2.4595633	9.019683	0.0	190	145	145	1.2361112	14	21	28	36	21	4856	0	1	2020-02-29_141246
10	5000	4312	488	0	41	0	158	0	2.4917893	2.563845769543262	9.585708	0.0	158.0	158.0	2.4917893	2.5638459	9.585708	0.0	200	159	159	1.2405063	16	21	29	38	27	4842	0	1	2020-02-29_141246
11	5000	4286	496	0	41	0	176	0	2.64076	2.699285349044974	9.932579	0.0	176.0	176.0	2.64076	2.6992853	9.932579	0.0	218	177	177	1.2670455	17	21	34	44	31	4824	0	1	2020-02-29_141246
11	5000	4267	498	0	43	0	191	0	2.8071563	2.787185849675677	9.932579	0.0	191.0	191.0	2.8071563	2.787186	9.932579	0.0	235	192	192	1.2722514	17	22	35	49	37	4809	0	1	2020-02-29_141247
11	5000	4241	509	0	46	0	203	0	2.8277967	2.862693486899875	10.399671	0.0	203.0	203.0	2.8277967	2.8626935	10.399671	0.0	250	204	204	1.2463055	18	23	36	51	42	4797	0	1	2020-02-29_141247
12	5000	4218	522	0	41	0	218	0	3.014406	3.024957634495188	10.885385	0.0	218.0	218.0	3.014406	3.0249577	10.885385	0.0	260	219	219	1.3027523	19	25	38	57	45	4782	0	1	2020-02-29_141247
12	5000	4198	521	0	44	0	236	0	3.1655583	3.049005790387164	11.303021	0.0	236.0	236.0	3.1655583	3.0490057	11.303021	0.0	281	237	237	1.3305085	19	26	43	61	46	4764	0	1	2020-02-29_141248
12	5000	4159	548	0	41	0	250	1	3.196979	3.031787313444801	11.303021	0.0	250.0	250.0	3.196979	3.0317874	11.303021	0.0	293	252	252	1.324	19	26	45	64	48	4750	0	1	2020-02-29_141248
13	5000	4135	551	0	54	0	258	1	3.2223732	3.016628908655186	11.303021	0.0	258.0	258.0	3.2223732	3.016629	11.303021	0.0	314	260	260	1.3178295	19	26	46	65	50	4742	0	1	2020-02-29_141248
13	5000	4104	552	0	61	0	281	1	3.3541028	3.04225222729838	11.661999	0.0	281.0	281.0	3.3541028	3.0422523	11.661999	0.0	344	283	283	1.2918149	19	28	49	71	54	4719	0	1	2020-02-29_141249
13	5000	4082	553	0	70	0	293	1	3.3711438	3.0281455276470592	11.661999	0.0	293.0	293.0	3.3711438	3.0281456	11.661999	0.0	365	295	295	1.2798635	19	28	50	75	59	4707	0	1	2020-02-29_141249
14	5000	4052	567	0	67	0	312	1	3.603072	3.1630565409929927	11.661999	0.0	312.0	312.0	3.603072	3.1630566	11.661999	0.0	381	314	314	1.2852564	19	29	57	81	63	4688	0	1	2020-02-29_141249
14	5000	4019	576	0	59	0	343	2	3.7911305	3.214575569768115	11.816142	0.0	343.0	343.0	3.7911305	3.2145755	11.816142	0.0	405	346	346	1.2332362	19	31	61	89	67	4657	0	1	2020-02-29_141250
14	5000	3996	577	0	61	0	362	2	3.9071844	3.22737418026269	11.816142	0.0	362.0	362.0	3.9071844	3.227374	11.816142	0.0	427	366	366	1.2044199	19	32	63	96	72	4638	0	2	2020-02-29_141250
15	5000	3960	596	0	57	0	381	3	3.931318	3.2745888080608596	13.891579	0.0	381.0	381.0	3.931318	3.2745888	13.891579	0.0	444	387	387	1.1706036	20	33	65	99	76	4619	0	3	2020-02-29_141250
15	5000	3922	614	0	56	0	401	3	4.0354505	3.332714516102062	13.891579	0.0	401.0	401.0	4.0354505	3.3327146	13.891579	0.0	464	408	408	1.1970075	20	35	69	100	82	4599	0	4	2020-02-29_141251
15	5000	3890	623	0	59	0	419	5	4.1344395	3.3583669170155006	13.891579	0.0	419.0	419.0	4.1344395	3.358367	13.891579	0.0	487	428	428	1.1861575	20	35	74	104	86	4581	0	4	2020-02-29_141251
16	5000	3869	617	0	66	0	438	5	4.196625	3.397117902253185	13.891579	0.0	438.0	438.0	4.196625	3.3971179	13.891579	0.0	514	448	448	1.1986301	20	36	75	105	94	4562	0	5	2020-02-29_141252
16	5000	3847	611	0	73	0	459	5	4.206484	3.4093605327911143	13.891579	0.0	459.0	459.0	4.206484	3.4093606	13.891579	0.0	542	469	469	1.1808279	20	36	80	107	99	4541	0	5	2020-02-29_141252
16	5000	3823	614	0	75	0	476	6	4.2868776	3.428638897527156	13.891579	0.0	476.0	476.0	4.2868776	3.428639	13.891579	0.0	563	488	488	1.2016807	20	36	85	110	103	4524	0	6	2020-02-29_141252
17	5000	3800	618	0	66	0	501	9	4.374365	3.475333487336944	13.891579	0.0	501.0	501.0	4.374365	3.4753335	13.891579	0.0	582	516	516	1.1916168	20	36	91	113	112	4499	0	6	2020-02-29_141253
17	5000	3773	624	0	61	0	526	10	4.516622	3.5110681459424367	14.529729	0.0	526.0	526.0	4.516622	3.511068	14.529729	0.0	603	542	542	1.2015209	20	36	92	120	119	4474	0	6	2020-02-29_141253
17	5000	3747	630	0	58	0	548	11	4.596898	3.5179789482644903	14.67039	0.0	548.0	548.0	4.596898	3.517979	14.67039	0.0	623	565	565	1.1952555	20	37	93	125	123	4452	0	6	2020-02-29_141254
18	5000	3724	625	0	69	0	560	14	4.670276	3.521681117328893	14.67039	0.0	560.0	560.0	4.670276	3.521681	14.67039	0.0	651	582	582	1.1875	20	38	94	131	125	4440	0	8	2020-02-29_141254
18	5000	3691	644	0	59	0	583	14	4.7382054	3.5516197968613588	14.67039	0.0	583.0	583.0	4.7382054	3.5516198	14.67039	0.0	665	606	606	1.1766723	20	38	95	134	130	4417	0	9	2020-02-29_141255
18	5000	3667	642	0	66	0	600	16	4.83863	3.596772622806576	16.728518	0.0	600.0	600.0	4.83863	3.5967727	16.728518	0.0	691	625	625	1.195	20	38	100	139	136	4400	0	9	2020-02-29_141255
19	5000	3638	649	0	60	0	624	19	4.9494333	3.613630684116932	16.728518	0.0	624.0	624.0	4.9494333	3.6136308	16.728518	0.0	713	653	653	1.2195513	20	40	101	145	142	4376	0	10	2020-02-29_141255
19	5000	3616	642	0	76	0	636	19	5.004915	3.6549774302817712	16.968086	0.0	636.0	636.0	5.004915	3.6549773	16.968086	0.0	742	666	666	1.235849	20	42	101	147	144	4364	0	11	2020-02-29_141256
19	5000	3590	644	0	73	0	660	21	5.084405	3.690221784175885	16.968086	0.0	660.0	660.0	5.084405	3.6902218	16.968086	0.0	766	693	693	1.2424242	20	42	104	153	148	4340	0	12	2020-02-29_141256
20	5000	3564	636	0	82	0	678	27	5.138305	3.732547584225265	16.968086	0.0	678.0	678.0	5.138305	3.7325475	16.968086	0.0	800	718	718	1.2448378	20	42	106	158	151	4322	0	13	2020-02-29_141257
20	5000	3533	636	0	88	0	697	32	5.2080083	3.7269165382712486	16.968086	0.0	697.0	697.0	5.2080083	3.7269166	16.968086	0.0	831	743	743	1.2295552	20	42	108	162	156	4303	0	14	2020-02-29_141257
20	5000	3510	626	0	95	0	715	39	5.2696548	3.7694790060741665	16.968086	0.0	715.0	715.0	5.2696548	3.769479	16.968086	0.0	864	769	769	1.2307693	20	43	112	165	158	4285	0	15	2020-02-29_141258
21	5000	3478	640	0	77	0	740	50	5.4485016	3.9012757635564532	18.152824	0.0	740.0	740.0	5.4485016	3.9012759	18.152824	0.0	882	805	805	1.2445946	20	43	115	170	165	4260	0	15	2020-02-29_141258
21	5000	3461	628	0	77	0	761	56	5.5501246	3.931716061667627	18.152824	0.0	761.0	761.0	5.5501246	3.931716	18.152824	0.0	911	834	834	1.2273325	20	44	118	175	169	4239	0	17	2020-02-29_141258
21	5000	3434	624	0	76	0	783	64	5.673074	3.990858599607426	18.152824	0.0	783.0	783.0	5.673074	3.9908586	18.152824	0.0	942	866	866	1.2260536	20	44	122	179	175	4217	0	19	2020-02-29_141259
22	5000	3418	600	0	97	0	796	68	5.704146	4.019441090157448	18.152824	0.0	796.0	796.0	5.704146	4.019441	18.152824	0.0	982	885	885	1.2160804	20	44	123	182	178	4204	0	21	2020-02-29_141259
22	5000	3396	601	0	91	0	814	76	5.8061495	3.9886024936047146	18.152824	0.0	814.0	814.0	5.8061495	3.9886024	18.152824	0.0	1003	912	912	1.2113022	20	44	124	185	181	4186	0	22	2020-02-29_141300
22	5000	3374	589	0	91	0	840	84	5.9251	4.039855288944795	18.152824	0.0	840.0	840.0	5.9251	4.0398555	18.152824	0.0	1037	946	946	1.2202381	20	44	126	191	186	4160	0	22	2020-02-29_141300
23	5000	3350	588	0	80	0	870	88	6.02505	4.0544144202206995	18.152824	0.0	870.0	870.0	6.02505	4.0544143	18.152824	0.0	1062	982	982	1.2149426	20	44	128	197	192	4130	0	24	2020-02-29_141301
23	5000	3333	581	0	81	0	884	95	6.0450516	4.053625184477528	18.152824	0.0	884.0	884.0	6.0450516	4.053625	18.152824	0.0	1086	1005	1005	1.2126697	20	44	129	201	193	4116	0	26	2020-02-29_141301
23	5000	3315	577	0	70	0	909	100	6.1709075	4.091076392789035	18.152824	0.0	909.0	909.0	6.1709075	4.0910764	18.152824	0.0	1108	1038	1038	1.2035203	20	44	130	211	203	4091	0	29	2020-02-29_141302
24	5000	3300	557	0	80	0	927	106	6.2684727	4.132464504193347	18.849482	0.0	927.0	927.0	6.2684727	4.1324644	18.849482	0.0	1143	1063	1063	1.201726	20	44	131	217	209	4073	0	30	2020-02-29_141302
24	5000	3278	557	0	79	0	938	118	6.351935	4.125975291235012	18.849482	0.0	938.0	938.0	6.351935	4.125975	18.849482	0.0	1165	1086	1086	1.2132196	20	44	134	222	213	4062	0	30	2020-02-29_141303
24	5000	3262	542	0	83	0	949	132	6.354942	4.126668881450135	18.849482	0.0	949.0	949.0	6.354942	4.126669	18.849482	0.0	1196	1113	1113	1.2002107	20	44	135	224	217	4051	0	32	2020-02-29_141303
25	5000	3244	537	0	75	0	959	152	6.4546666	4.104037571666278	18.849482	0.0	959.0	959.0	6.4546666	4.104038	18.849482	0.0	1219	1144	1144	1.1887382	20	44	136	233	222	4041	0	33	2020-02-29_141304
25	5000	3230	519	0	84	0	973	159	6.461087	4.094156725531265	18.849482	0.0	973.0	973.0	6.461087	4.0941567	18.849482	0.0	1251	1167	1167	1.1623844	20	44	136	235	229	4027	0	35	2020-02-29_141304
25	5000	3218	506	0	79	0	985	175	6.554353	4.097627390568058	18.849482	0.0	985.0	985.0	6.554353	4.097627	18.849482	0.0	1276	1197	1197	1.1512691	20	45	136	236	233	4015	0	37	2020-02-29_141305
26	5000	3204	497	0	80	0	996	183	6.641063	4.146858331435509	18.849482	0.0	996.0	996.0	6.641063	4.146858	18.849482	0.0	1299	1219	1219	1.1586345	20	45	136	240	241	4004	0	40	2020-02-29_141305
26	5000	3193	482	0	74	0	1012	198	6.722828	4.170645886355613	18.849482	0.0	1012.0	1012.0	6.722828	4.1706457	18.849482	0.0	1325	1251	1251	1.1492095	20	45	136	242	246	3988	0	41	2020-02-29_141305
26	5000	3181	460	0	83	0	1015	219	6.793902	4.1727785425026465	18.849482	0.0	1015.0	1015.0	6.793902	4.1727786	18.849482	0.0	1359	1276	1276	1.1458127	20	45	136	244	251	3985	0	42	2020-02-29_141306
27	5000	3169	458	0	72	0	1020	238	6.853738	4.189804809321069	18.849482	0.0	1020.0	1020.0	6.853738	4.189805	18.849482	0.0	1373	1301	1301	1.1441176	20	46	136	244	255	3980	0	43	2020-02-29_141306
27	5000	3154	445	0	75	0	1032	249	6.9274616	4.20988063253408	22.07403	0.0	1032.0	1032.0	6.9274616	4.209881	22.07403	0.0	1401	1326	1326	1.1298449	20	46	137	249	258	3968	0	45	2020-02-29_141307
27	5000	3139	427	0	73	0	1054	260	6.95303	4.229541455027933	22.07403	0.0	1054.0	1054.0	6.95303	4.2295413	22.07403	0.0	1434	1361	1361	1.113852	20	46	137	251	261	3946	0	47	2020-02-29_141307
28	5000	3129	415	0	81	0	1050	276	7.0165668	4.260270891128392	22.07403	0.0	1050.0	1054.0	6.95303	4.2295413	22.07403	0.0	1456	1375	1375	1.1161904	20	46	138	253	262	3950	0	49	2020-02-29_141308
28	5000	3120	397	0	79	0	1058	296	7.082225	4.292063179340353	22.07403	0.0	1058.0	1058.0	7.082225	4.292063	22.07403	0.0	1483	1404	1404	1.0973535	20	46	140	253	267	3942	0	50	2020-02-29_141308
28	5000	3114	391	0	60	0	1065	317	7.158681	4.271428558305867	22.07403	0.0	1065.0	1065.0	7.158681	4.2714286	22.07403	0.0	1495	1435	1435	1.0732394	20	46	141	255	272	3935	0	53	2020-02-29_141309
29	5000	3104	379	0	60	0	1071	332	7.1907616	4.2641780201607515	22.07403	0.0	1071.0	1071.0	7.1907616	4.264178	22.07403	0.0	1517	1457	1457	1.060691	20	46	142	255	272	3929	0	54	2020-02-29_141309
29	5000	3093	374	0	50	0	1072	354	7.2851152	4.245651713421591	22.07403	0.0	1072.0	1072.0	7.2851152	4.2456517	22.07403	0.0	1533	1483	1483	1.0597014	20	46	142	258	273	3928	0	57	2020-02-29_141310
29	5000	3083	363	0	59	0	1065	372	7.2885933	4.257418721039753	22.07403	0.0	1065.0	1072.0	7.2851152	4.2456517	22.07403	0.0	1554	1495	1495	1.0441314	20	46	142	259	273	3935	0	58	2020-02-29_141310
30	5000	3075	343	0	64	0	1065	395	7.337625	4.2919538580839705	22.07403	0.0	1065.0	1072.0	7.2851152	4.2456517	22.07403	0.0	1582	1518	1518	1.0338029	20	46	142	259	276	3935	0	58	2020-02-29_141311
30	5000	3070	329	0	66	0	1059	417	7.3529816	4.287183895636492	22.07403	0.0	1059.0	1072.0	7.2851152	4.2456517	22.07403	0.0	1601	1535	1535	1.0084985	20	46	142	260	279	3941	0	59	2020-02-29_141311
30	5000	3058	323	0	64	0	1062	431	7.3941264	4.316638453525167	22.07403	0.0	1062.0	1072.0	7.2851152	4.2456517	22.07403	0.0	1619	1555	1555	1.0009416	20	46	142	261	281	3938	0	62	2020-02-29_141312
31	5000	3050	311	0	57	0	1067	449	7.445733	4.325491093443945	22.07403	0.0	1067.0	1072.0	7.2851152	4.2456517	22.07403	0.0	1639	1582	1582	0.9971884	20	46	142	262	285	3933	0	66	2020-02-29_141312
31	5000	3042	301	0	56	0	1065	466	7.4831643	4.2994543483425245	22.07403	0.0	1065.0	1072.0	7.2851152	4.2456517	22.07403	0.0	1657	1601	1601	0.99906105	20	46	142	263	286	3935	0	70	2020-02-29_141313
31	5000	3033	289	0	58	0	1062	485	7.5509663	4.305401031565182	22.07403	0.0	1062.0	1072.0	7.2851152	4.2456517	22.07403	0.0	1678	1620	1620	0.99905837	20	46	142	265	291	3938	0	73	2020-02-29_141313
32	5000	3029	276	0	55	0	1059	507	7.630216	4.309245332643996	22.07403	0.0	1059.0	1072.0	7.2851152	4.2456517	22.07403	0.0	1695	1640	1640	1.0084985	20	46	143	265	294	3941	0	74	2020-02-29_141313
32	5000	3018	274	0	51	0	1059	523	7.673035	4.30955803076513	22.07403	0.0	1059.0	1072.0	7.2851152	4.2456517	22.07403	0.0	1708	1657	1657	0.9990557	20	46	143	265	295	3941	0	75	2020-02-29_141314
32	5000	3012	265	0	43	0	1054	549	7.758538	4.33460573931277	22.07403	0.0	1054.0	1072.0	7.2851152	4.2456517	22.07403	0.0	1723	1680	1680	1.0018976	20	46	143	266	296	3946	0	77	2020-02-29_141314
33	5000	3007	251	0	46	0	1046	572	7.83983	4.333434446084392	22.07403	0.0	1046.0	1072.0	7.2851152	4.2456517	22.07403	0.0	1742	1696	1696	0.9942639	20	46	143	268	298	3954	0	78	2020-02-29_141315
33	5000	2996	247	0	48	0	1035	595	7.8888974	4.326790393849081	22.07403	0.0	1035.0	1072.0	7.2851152	4.2456517	22.07403	0.0	1757	1709	1709	0.98647344	20	46	143	268	301	3965	0	79	2020-02-29_141315
33	5000	2988	248	0	41	0	1022	621	7.9675593	4.358451280523537	22.07403	0.0	1022.0	1072.0	7.2851152	4.2456517	22.07403	0.0	1764	1723	1723	0.99021524	20	46	143	268	302	3978	0	80	2020-02-29_141316
34	5000	2980	245	0	32	0	1015	646	8.040034	4.378911476914811	22.07403	0.0	1015.0	1072.0	7.2851152	4.2456517	22.07403	0.0	1775	1743	1743	0.9842365	20	46	143	269	307	3985	0	82	2020-02-29_141316
34	5000	2971	238	0	34	0	1006	668	8.0682745	4.37553097363846	22.07403	0.0	1006.0	1072.0	7.2851152	4.2456517	22.07403	0.0	1791	1757	1757	0.97813123	20	46	143	269	307	3994	0	83	2020-02-29_141317
34	5000	2960	241	0	34	0	986	692	8.072028	4.385590949261361	22.07403	0.0	986.0	1072.0	7.2851152	4.2456517	22.07403	0.0	1799	1765	1765	0.96450305	20	46	143	269	307	4014	0	87	2020-02-29_141317
35	5000	2958	240	0	26	0	979	710	8.1246195	4.410975093863773	22.07403	0.0	979.0	1072.0	7.2851152	4.2456517	22.07403	0.0	1802	1776	1776	0.95403475	20	46	143	269	309	4021	0	87	2020-02-29_141318
35	5000	2952	236	0	21	0	967	735	8.184983	4.427222371629467	22.07403	0.0	967.0	1072.0	7.2851152	4.2456517	22.07403	0.0	1812	1791	1791	0.95139605	20	46	143	269	309	4033	0	89	2020-02-29_141318
35	5000	2946	228	0	27	0	959	748	8.222591	4.409460534902462	22.07403	0.0	959.0	1072.0	7.2851152	4.2456517	22.07403	0.0	1826	1799	1799	0.9509906	20	46	143	269	310	4041	0	92	2020-02-29_141319
36	5000	2943	214	0	39	0	931	780	8.2519655	4.4244066950577094	22.07403	0.0	931.0	1072.0	7.2851152	4.2456517	22.07403	0.0	1843	1804	1804	0.95810956	20	46	143	269	312	4069	0	93	2020-02-29_141319
36	5000	2936	213	0	38	0	921	798	8.265718	4.4458548109446845	22.07403	0.0	921.0	1072.0	7.2851152	4.2456517	22.07403	0.0	1851	1813	1813	0.92833877	20	46	143	269	312	4079	0	94	2020-02-29_141320
36	5000	2931	205	0	38	0	916	815	8.283326	4.51611557773924	22.776932	0.0	916.0	1072.0	7.2851152	4.2456517	22.07403	0.0	1864	1826	1826	0.9290393	20	46	143	269	313	4084	0	95	2020-02-29_141320
37	5000	2924	202	0	31	0	906	839	8.321645	4.535013464389316	22.776932	0.0	906.0	1072.0	7.2851152	4.2456517	22.07403	0.0	1874	1843	1843	0.9083885	20	46	143	269	315	4094	0	98	2020-02-29_141320
37	5000	2921	199	0	28	0	886	868	8.333498	4.519900505523765	22.776932	0.0	886.0	1072.0	7.2851152	4.2456517	22.07403	0.0	1880	1852	1852	0.89841986	20	46	143	270	316	4114	0	98	2020-02-29_141321
37	5000	2915	190	0	30	0	871	896	8.328615	4.519957895673599	22.776932	0.0	871.0	1072.0	7.2851152	4.2456517	22.07403	0.0	1895	1865	1865	0.8828932	20	46	143	270	317	4129	0	98	2020-02-29_141321
38	5000	2910	187	0	29	0	853	922	8.396848	4.516220528690947	22.776932	0.0	853.0	1072.0	7.2851152	4.2456517	22.07403	0.0	1903	1874	1874	0.876905	20	46	143	270	317	4147	0	99	2020-02-29_141322
38	5000	2905	186	0	29	0	843	934	8.387845	4.5272361077717935	22.776932	0.0	843.0	1072.0	7.2851152	4.2456517	22.07403	0.0	1909	1880	1880	0.8706999	20	46	143	270	318	4157	0	103	2020-02-29_141322
38	5000	2899	179	0	26	0	823	969	8.350048	4.490159826004139	22.776932	0.0	823.0	1072.0	7.2851152	4.2456517	22.07403	0.0	1922	1896	1896	0.8201701	20	46	143	270	320	4177	0	104	2020-02-29_141323
39	5000	2896	172	0	29	0	804	994	8.379061	4.543203228108931	22.776932	0.0	804.0	1072.0	7.2851152	4.2456517	22.07403	0.0	1932	1903	1903	0.78606963	20	46	143	272	320	4196	0	105	2020-02-29_141323
39	5000	2891	169	0	31	0	777	1025	8.452288	4.548585550302737	22.776932	0.0	777.0	1072.0	7.2851152	4.2456517	22.07403	0.0	1940	1909	1909	0.7696268	20	46	143	272	320	4223	0	107	2020-02-29_141323
39	5000	2883	170	0	25	0	768	1047	8.504353	4.600550386424675	22.776932	0.0	768.0	1072.0	7.2851152	4.2456517	22.07403	0.0	1947	1922	1922	0.76432294	20	46	143	272	320	4232	0	107	2020-02-29_141324
40	5000	2874	168	0	26	0	753	1069	8.586994	4.638289869138867	22.776932	0.0	753.0	1072.0	7.2851152	4.2456517	22.07403	0.0	1958	1932	1932	0.7689243	20	46	143	272	320	4247	0	110	2020-02-29_141324
40	5000	2872	166	0	21	0	737	1093	8.597378	4.701090325035313	22.776932	0.0	737.0	1072.0	7.2851152	4.2456517	22.07403	0.0	1962	1941	1941	0.76933515	20	46	143	272	320	4263	0	111	2020-02-29_141325
40	5000	2868	157	0	28	0	716	1118	8.57372	4.691561350930615	22.776932	0.0	716.0	1072.0	7.2851152	4.2456517	22.07403	0.0	1975	1947	1947	0.76675975	20	46	143	272	320	4284	0	113	2020-02-29_141325
41	5000	2860	155	0	26	0	696	1149	8.572819	4.735088634527452	22.776932	0.0	696.0	1072.0	7.2851152	4.2456517	22.07403	0.0	1985	1959	1959	0.7614943	20	46	143	272	321	4304	0	114	2020-02-29_141326
41	5000	2856	152	0	30	0	670	1176	8.667123	4.7316763964144615	22.776932	0.0	670.0	1072.0	7.2851152	4.2456517	22.07403	0.0	1992	1962	1962	0.7671642	20	46	143	272	321	4330	0	116	2020-02-29_141326
41	5000	2853	145	0	27	0	659	1198	8.65488	4.750358969525931	22.776932	0.0	659.0	1072.0	7.2851152	4.2456517	22.07403	0.0	2002	1975	1975	0.75569046	20	46	143	272	321	4341	0	118	2020-02-29_141326
42	5000	2847	145	0	23	0	654	1212	8.74329	4.773174372286941	22.776932	0.0	654.0	1072.0	7.2851152	4.2456517	22.07403	0.0	2008	1985	1985	0.7584098	20	46	143	272	322	4346	0	119	2020-02-29_141327
42	5000	2843	142	0	22	0	641	1232	8.81832	4.783498596810037	22.776932	0.0	641.0	1072.0	7.2851152	4.2456517	22.07403	0.0	2015	1993	1993	0.7659906	20	46	143	272	322	4359	0	120	2020-02-29_141327
42	5000	2837	143	0	18	0	627	1253	8.853859	4.773245899706758	22.776932	0.0	627.0	1072.0	7.2851152	4.2456517	22.07403	0.0	2020	2002	2002	0.75119615	20	46	143	272	322	4373	0	122	2020-02-29_141328
43	5000	2834	139	0	19	0	609	1276	8.868568	4.72526635927941	22.776932	0.0	609.0	1072.0	7.2851152	4.2456517	22.07403	0.0	2027	2008	2008	0.7602627	20	46	143	272	322	4391	0	123	2020-02-29_141328
43	5000	2831	130	0	24	0	577	1314	8.975497	4.751564370593701	22.776932	0.0	577.0	1072.0	7.2851152	4.2456517	22.07403	0.0	2039	2015	2015	0.7746967	20	46	143	272	323	4423	0	124	2020-02-29_141328
43	5000	2826	128	0	26	0	553	1343	9.028297	4.751744201056124	22.776932	0.0	553.0	1072.0	7.2851152	4.2456517	22.07403	0.0	2046	2020	2020	0.77396023	20	46	143	272	323	4447	0	124	2020-02-29_141329
44	5000	2822	124	0	26	0	540	1363	8.97341	4.7565898357799075	22.776932	0.0	540.0	1072.0	7.2851152	4.2456517	22.07403	0.0	2054	2028	2028	0.7740741	20	46	143	272	323	4460	0	125	2020-02-29_141329
44	5000	2817	121	0	22	0	531	1384	9.037027	4.80013062776203	22.776932	0.0	531.0	1072.0	7.2851152	4.2456517	22.07403	0.0	2062	2040	2040	0.78154427	20	46	143	272	323	4469	0	125	2020-02-29_141329
44	5000	2814	117	0	23	0	515	1406	9.033462	4.833185303273737	22.776932	0.0	515.0	1072.0	7.2851152	4.2456517	22.07403	0.0	2069	2046	2046	0.78640777	20	46	143	272	323	4485	0	125	2020-02-29_141330
45	5000	2810	116	0	20	0	499	1427	9.0518875	4.864159096537722	22.776932	0.0	499.0	1072.0	7.2851152	4.2456517	22.07403	0.0	2074	2054	2054	0.7915832	20	46	143	272	323	4501	0	128	2020-02-29_141330
45	5000	2805	110	0	23	0	495	1438	9.0929	4.884220695376844	22.776932	0.0	495.0	1072.0	7.2851152	4.2456517	22.07403	0.0	2085	2062	2062	0.7919192	20	46	143	272	323	4505	0	129	2020-02-29_141331
45	5000	2800	106	0	25	0	485	1454	9.113157	4.959413597759576	22.776932	0.0	485.0	1072.0	7.2851152	4.2456517	22.07403	0.0	2094	2069	2069	0.7773196	20	46	143	272	323	4515	0	130	2020-02-29_141331
46	5000	2798	104	0	24	0	473	1471	9.092769	4.960977292839914	22.776932	0.0	473.0	1072.0	7.2851152	4.2456517	22.07403	0.0	2098	2074	2074	0.7632135	20	46	143	272	323	4527	0	130	2020-02-29_141331
46	5000	2794	104	0	15	0	469	1488	9.108195	4.958548960551812	22.776932	0.0	469.0	1072.0	7.2851152	4.2456517	22.07403	0.0	2102	2087	2087	0.7633262	20	46	143	272	323	4531	0	130	2020-02-29_141332
46	5000	2792	104	0	10	0	460	1504	9.178085	5.0165758033879735	23.291533	0.0	460.0	1072.0	7.2851152	4.2456517	22.07403	0.0	2104	2094	2094	0.7717391	20	46	143	272	323	4540	0	130	2020-02-29_141332
47	5000	2788	106	0	8	0	445	1523	9.190002	5.020166165462795	23.291533	0.0	445.0	1072.0	7.2851152	4.2456517	22.07403	0.0	2106	2098	2098	0.7707865	20	46	143	272	323	4555	0	130	2020-02-29_141332
47	5000	2785	108	0	5	0	438	1532	9.167927	5.020289073691161	23.291533	0.0	438.0	1072.0	7.2851152	4.2456517	22.07403	0.0	2107	2102	2102	0.7648402	20	46	143	272	323	4562	0	132	2020-02-29_141333
47	5000	2783	99	0	14	0	429	1541	9.2237015	5.082014173263488	23.291533	0.0	429.0	1072.0	7.2851152	4.2456517	22.07403	0.0	2118	2104	2104	0.7459207	20	46	143	272	323	4571	0	134	2020-02-29_141333
48	5000	2779	97	0	17	0	398	1572	9.269693	5.156941685377751	23.291533	0.0	398.0	1072.0	7.2851152	4.2456517	22.07403	0.0	2124	2107	2107	0.74120605	20	46	143	272	323	4602	0	137	2020-02-29_141333
48	5000	2775	98	0	19	0	390	1580	9.222611	5.160317221360838	23.291533	0.0	390.0	1072.0	7.2851152	4.2456517	22.07403	0.0	2127	2108	2108	0.7307692	20	46	143	272	323	4610	0	138	2020-02-29_141334
48	5000	2774	95	0	13	0	386	1592	9.183557	5.163507705873332	23.291533	0.0	386.0	1072.0	7.2851152	4.2456517	22.07403	0.0	2131	2118	2118	0.7435233	20	46	143	272	323	4614	0	140	2020-02-29_141334
49	5000	2772	91	0	13	0	379	1605	9.211511	5.183645631922915	23.291533	0.0	379.0	1072.0	7.2851152	4.2456517	22.07403	0.0	2137	2124	2124	0.7546174	20	46	143	272	323	4621	0	140	2020-02-29_141335
49	5000	2770	88	0	15	0	369	1618	9.31195	5.210740756276978	23.291533	0.0	369.0	1072.0	7.2851152	4.2456517	22.07403	0.0	2142	2127	2127	0.7723577	20	46	143	272	323	4631	0	140	2020-02-29_141335
49	5000	2769	83	0	17	0	351	1639	9.189095	5.1203070763054885	23.291533	0.0	351.0	1072.0	7.2851152	4.2456517	22.07403	0.0	2148	2131	2131	0.74643874	20	46	143	272	323	4649	0	141	2020-02-29_141335
50	5000	2766	81	0	16	0	341	1655	9.1883	5.089379992842728	23.291533	0.0	341.0	1072.0	7.2851152	4.2456517	22.07403	0.0	2153	2137	2137	0.74486804	20	46	143	272	323	4659	0	141	2020-02-29_141336
50	5000	2763	81	0	14	0	334	1665	9.209624	5.0969568934781675	23.291533	0.0	334.0	1072.0	7.2851152	4.2456517	22.07403	0.0	2156	2142	2142	0.74850297	20	46	143	272	323	4666	0	143	2020-02-29_141336
50	5000	2759	81	0	12	0	327	1677	9.197921	5.033523330302465	23.291533	0.0	327.0	1072.0	7.2851152	4.2456517	22.07403	0.0	2160	2148	2148	0.7614679	20	46	143	272	323	4673	0	144	2020-02-29_141336
51	5000	2758	81	0	8	0	323	1685	9.186521	5.037928916523568	23.291533	0.0	323.0	1072.0	7.2851152	4.2456517	22.07403	0.0	2161	2153	2153	0.7647059	20	46	143	272	323	4677	0	145	2020-02-29_141337
51	5000	2756	80	0	8	0	316	1694	9.160727	5.037681118191582	23.291533	0.0	316.0	1072.0	7.2851152	4.2456517	22.07403	0.0	2164	2156	2156	0.76582277	20	46	143	272	323	4684	0	146	2020-02-29_141337
51	5000	2754	77	0	9	0	308	1706	9.09845	5.053420413599774	23.291533	0.0	308.0	1072.0	7.2851152	4.2456517	22.07403	0.0	2169	2160	2160	0.762987	20	46	143	272	323	4692	0	146	2020-02-29_141337
52	5000	2752	73	0	14	0	297	1718	9.166849	5.049149983696397	23.291533	0.0	297.0	1072.0	7.2851152	4.2456517	22.07403	0.0	2175	2161	2161	0.76430976	20	46	143	272	323	4703	0	146	2020-02-29_141338
52	5000	2751	69	0	16	0	293	1725	9.101916	5.090257067231286	23.291533	0.0	293.0	1072.0	7.2851152	4.2456517	22.07403	0.0	2180	2164	2164	0.7372014	20	46	143	272	323	4707	0	146	2020-02-29_141338
52	5000	2749	62	0	20	0	291	1732	9.0297575	5.066205587655961	23.291533	0.0	291.0	1072.0	7.2851152	4.2456517	22.07403	0.0	2189	2169	2169	0.742268	20	46	143	272	323	4709	0	146	2020-02-29_141338
53	5000	2747	60	0	18	0	283	1745	8.989611	5.031208488340492	23.291533	0.0	283.0	1072.0	7.2851152	4.2456517	22.07403	0.0	2193	2175	2175	0.75618374	20	46	143	272	323	4717	0	147	2020-02-29_141338
53	5000	2744	60	0	15	0	279	1755	8.956791	5.0205348811211055	23.291533	0.0	279.0	1072.0	7.2851152	4.2456517	22.07403	0.0	2196	2181	2181	0.74910396	20	46	143	272	323	4721	0	147	2020-02-29_141339
53	5000	2742	59	0	10	0	273	1766	8.959177	5.029043910507105	23.291533	0.0	273.0	1072.0	7.2851152	4.2456517	22.07403	0.0	2199	2189	2189	0.7106227	20	46	143	272	323	4727	0	150	2020-02-29_141339
54	5000	2740	56	0	11	0	270	1773	8.940905	5.010486858719556	23.291533	0.0	270.0	1072.0	7.2851152	4.2456517	22.07403	0.0	2204	2193	2193	0.7259259	20	46	143	272	323	4730	0	150	2020-02-29_141339
54	5000	2737	56	0	11	0	263	1782	8.909966	4.97174078222504	23.291533	0.0	263.0	1072.0	7.2851152	4.2456517	22.07403	0.0	2207	2196	2196	0.7452471	20	46	143	272	323	4737	0	151	2020-02-29_141340
54	5000	2737	51	0	13	0	257	1790	8.969327	4.906124623634406	23.291533	0.0	257.0	1072.0	7.2851152	4.2456517	22.07403	0.0	2212	2199	2199	0.75875485	20	46	143	272	323	4743	0	152	2020-02-29_141340
55	5000	2735	50	0	11	0	253	1798	8.961495	4.859488237539642	23.291533	0.0	253.0	1072.0	7.2851152	4.2456517	22.07403	0.0	2215	2204	2204	0.75889325	20	46	143	272	323	4747	0	153	2020-02-29_141340
55	5000	2735	47	0	11	0	248	1804	8.973562	4.877263643999181	23.291533	0.0	248.0	1072.0	7.2851152	4.2456517	22.07403	0.0	2218	2207	2207	0.7701613	20	46	143	272	323	4752	0	155	2020-02-29_141341
55	5000	2735	45	0	8	0	242	1815	8.954493	4.842220138631832	23.291533	0.0	242.0	1072.0	7.2851152	4.2456517	22.07403	0.0	2220	2212	2212	0.7768595	20	46	143	272	323	4758	0	155	2020-02-29_141341
56	5000	2733	45	0	7	0	232	1828	8.801831	4.758011336157155	23.291533	0.0	232.0	1072.0	7.2851152	4.2456517	22.07403	0.0	2222	2215	2215	0.7887931	20	46	143	272	323	4768	0	155	2020-02-29_141341
56	5000	2731	45	0	6	0	224	1839	8.744327	4.756177398889473	23.291533	0.0	224.0	1072.0	7.2851152	4.2456517	22.07403	0.0	2224	2218	2218	0.78125	20	46	143	272	323	4776	0	155	2020-02-29_141342
56	5000	2730	46	0	4	0	216	1849	8.702737	4.7948301846503165	23.291533	0.0	216.0	1072.0	7.2851152	4.2456517	22.07403	0.0	2224	2220	2220	0.787037	20	46	143	272	323	4784	0	155	2020-02-29_141342
57	5000	2730	41	0	7	0	216	1851	8.732914	4.795007199151738	23.291533	0.0	216.0	1072.0	7.2851152	4.2456517	22.07403	0.0	2229	2222	2222	0.7916667	20	46	143	272	323	4784	0	155	2020-02-29_141342
57	5000	2728	43	0	5	0	213	1856	8.815351	4.81934256664311	23.291533	0.0	213.0	1072.0	7.2851152	4.2456517	22.07403	0.0	2229	2224	2224	0.79812205	20	46	143	272	323	4787	0	155	2020-02-29_141342
57	5000	2725	43	0	8	0	205	1863	8.784586	4.857314675762216	23.291533	0.0	205.0	1072.0	7.2851152	4.2456517	22.07403	0.0	2232	2224	2224	0.8	20	46	143	272	323	4795	0	156	2020-02-29_141343
58	5000	2725	40	0	6	0	206	1867	8.735291	4.796269779358404	23.291533	0.0	206.0	1072.0	7.2851152	4.2456517	22.07403	0.0	2235	2229	2229	0.8106796	20	46	143	272	323	4794	0	156	2020-02-29_141343
58	5000	2722	43	0	6	0	196	1877	8.70613	4.812311144008971	23.291533	0.0	196.0	1072.0	7.2851152	4.2456517	22.07403	0.0	2235	2229	2229	0.78571427	20	46	143	272	323	4804	0	156	2020-02-29_141343
58	5000	2721	44	0	3	0	190	1886	8.765263	4.831226920286176	23.291533	0.0	190.0	1072.0	7.2851152	4.2456517	22.07403	0.0	2235	2232	2232	0.8	20	46	143	272	323	4810	0	156	2020-02-29_141344
59	5000	2720	43	0	2	0	190	1889	8.804627	4.872856647088663	23.291533	0.0	190.0	1072.0	7.2851152	4.2456517	22.07403	0.0	2237	2235	2235	0.7894737	20	46	143	272	323	4810	0	156	2020-02-29_141344
59	5000	2720	40	0	5	0	184	1895	8.750808	4.774121124712666	22.200659	0.0	184.0	1072.0	7.2851152	4.2456517	22.07403	0.0	2240	2235	2235	0.77717394	20	46	143	272	323	4816	0	156	2020-02-29_141344
59	5000	2719	39	0	7	0	177	1902	8.886718	4.7140981215767574	22.200659	0.0	177.0	1072.0	7.2851152	4.2456517	22.07403	0.0	2242	2235	2235	0.80225986	20	46	143	272	323	4823	0	156	2020-02-29_141344
60	5000	2719	36	0	8	0	172	1909	8.952566	4.800130230408529	27.173136	0.0	172.0	1072.0	7.2851152	4.2456517	22.07403	0.0	2245	2237	2237	0.8023256	20	46	143	272	323	4828	0	156	2020-02-29_141345
60	5000	2719	33	0	8	0	168	1915	8.953122	4.733021558424361	27.173136	0.0	168.0	1072.0	7.2851152	4.2456517	22.07403	0.0	2248	2240	2240	0.7916667	20	46	143	272	323	4832	0	157	2020-02-29_141345
60	5000	2719	32	0	6	0	165	1921	8.797691	4.671405679355858	27.173136	0.0	165.0	1072.0	7.2851152	4.2456517	22.07403	0.0	2249	2243	2243	0.7939394	20	46	143	272	323	4835	0	157	2020-02-29_141345
61	5000	2719	30	0	6	0	164	1924	8.882597	4.644090379688138	27.173136	0.0	164.0	1072.0	7.2851152	4.2456517	22.07403	0.0	2251	2245	2245	0.7804878	20	46	143	272	323	4836	0	157	2020-02-29_141345
61	5000	2719	29	0	4	0	157	1933	8.851891	4.64930483636272	27.173136	0.0	157.0	1072.0	7.2851152	4.2456517	22.07403	0.0	2252	2248	2248	0.7324841	20	46	143	272	323	4843	0	158	2020-02-29_141346
61	5000	2719	28	0	4	0	148	1941	8.795827	4.616792561895142	27.173136	0.0	148.0	1072.0	7.2851152	4.2456517	22.07403	0.0	2253	2249	2249	0.7162162	20	46	143	272	323	4852	0	160	2020-02-29_141346
62	5000	2716	30	0	3	0	146	1945	8.851308	4.60762388943522	27.173136	0.0	146.0	1072.0	7.2851152	4.2456517	22.07403	0.0	2254	2251	2251	0.72602737	20	46	143	272	323	4854	0	160	2020-02-29_141346
62	5000	2716	27	0	5	0	143	1949	8.759207	4.615954239246568	27.173136	0.0	143.0	1072.0	7.2851152	4.2456517	22.07403	0.0	2257	2252	2252	0.7062937	20	46	143	272	323	4857	0	160	2020-02-29_141347
62	5000	2713	26	0	8	0	141	1952	8.853361	4.576326088417356	27.173136	0.0	141.0	1072.0	7.2851152	4.2456517	22.07403	0.0	2261	2253	2253	0.70212764	20	46	143	272	323	4859	0	160	2020-02-29_141347
63	5000	2713	24	0	9	0	137	1957	8.84765	4.5721144034022	27.173136	0.0	137.0	1072.0	7.2851152	4.2456517	22.07403	0.0	2263	2254	2254	0.7080292	20	46	143	272	323	4863	0	160	2020-02-29_141347
63	5000	2710	27	0	6	0	137	1960	8.90464	4.593250688677691	27.173136	0.0	137.0	1072.0	7.2851152	4.2456517	22.07403	0.0	2263	2257	2257	0.72262776	20	46	143	272	323	4863	0	160	2020-02-29_141347
63	5000	2710	26	0	2	0	135	1965	8.812335	4.632222490228056	27.173136	0.0	135.0	1072.0	7.2851152	4.2456517	22.07403	0.0	2264	2262	2262	0.74814814	20	46	143	272	323	4865	0	162	2020-02-29_141348
64	5000	2710	24	0	3	0	126	1974	8.648484	4.498842302389313	27.173136	0.0	126.0	1072.0	7.2851152	4.2456517	22.07403	0.0	2266	2263	2263	0.75396824	20	46	143	272	323	4874	0	163	2020-02-29_141348
64	5000	2709	22	0	6	0	124	1976	8.654258	4.519261779928494	27.173136	0.0	124.0	1072.0	7.2851152	4.2456517	22.07403	0.0	2269	2263	2263	0.766129	20	46	143	272	323	4876	0	163	2020-02-29_141348
64	5000	2709	20	0	7	0	120	1981	8.689627	4.61176199449274	27.173136	0.0	120.0	1072.0	7.2851152	4.2456517	22.07403	0.0	2271	2264	2264	0.75	20	46	143	272	323	4880	0	163	2020-02-29_141348
65	5000	2708	20	0	6	0	119	1984	8.689533	4.620960017612682	27.173136	0.0	119.0	1072.0	7.2851152	4.2456517	22.07403	0.0	2272	2266	2266	0.73109245	20	46	143	272	323	4881	0	163	2020-02-29_141349
65	5000	2706	20	0	5	0	120	1986	8.642607	4.70125382926073	27.173136	0.0	120.0	1072.0	7.2851152	4.2456517	22.07403	0.0	2274	2269	2269	0.7083333	20	46	143	272	323	4880	0	163	2020-02-29_141349
65	5000	2705	19	0	5	0	119	1989	8.61861	4.578569306045153	27.173136	0.0	119.0	1072.0	7.2851152	4.2456517	22.07403	0.0	2276	2271	2271	0.71428573	20	46	143	272	323	4881	0	163	2020-02-29_141349
66	5000	2705	18	0	5	0	115	1994	8.827163	4.700914642941798	27.173136	0.0	115.0	1072.0	7.2851152	4.2456517	22.07403	0.0	2277	2272	2272	0.70434785	20	46	143	272	323	4885	0	163	2020-02-29_141349
66	5000	2705	16	0	5	0	114	1997	8.965555	4.788771951894449	27.173136	0.0	114.0	1072.0	7.2851152	4.2456517	22.07403	0.0	2279	2274	2274	0.7105263	20	46	143	272	323	4886	0	163	2020-02-29_141350
66	5000	2705	16	0	3	0	113	1999	8.908443	4.720163904027464	27.173136	0.0	113.0	1072.0	7.2851152	4.2456517	22.07403	0.0	2279	2276	2276	0.6902655	20	46	143	272	323	4887	0	164	2020-02-29_141350
67	5000	2705	15	0	3	0	112	2001	8.933798	4.744544058018794	27.173136	0.0	112.0	1072.0	7.2851152	4.2456517	22.07403	0.0	2280	2277	2277	0.6964286	20	46	143	272	323	4888	0	164	2020-02-29_141350
67	5000	2704	16	0	1	0	109	2006	8.948318	4.858342591544611	27.173136	0.0	109.0	1072.0	7.2851152	4.2456517	22.07403	0.0	2280	2279	2279	0.6972477	20	46	143	272	323	4891	0	164	2020-02-29_141350
67	5000	2704	16	0	1	0	103	2012	8.9415455	4.881341770691723	27.173136	0.0	103.0	1072.0	7.2851152	4.2456517	22.07403	0.0	2280	2279	2279	0.6407767	20	46	143	272	323	4897	0	164	2020-02-29_141351
68	5000	2704	15	0	1	0	100	2015	8.903449	4.816191607392826	27.173136	0.0	100.0	1072.0	7.2851152	4.2456517	22.07403	0.0	2281	2280	2280	0.63	20	46	143	272	323	4900	0	165	2020-02-29_141351
68	5000	2703	16	0	1	0	98	2017	8.9516	4.85080564434094	27.173136	0.0	98.0	1072.0	7.2851152	4.2456517	22.07403	0.0	2281	2280	2280	0.63265306	20	46	143	272	323	4902	0	165	2020-02-29_141351
68	5000	2703	15	0	2	0	94	2021	8.9339075	4.936778148566044	27.173136	0.0	94.0	1072.0	7.2851152	4.2456517	22.07403	0.0	2282	2280	2280	0.62765956	20	46	143	272	323	4906	0	165	2020-02-29_141351
69	5000	2701	15	0	3	0	94	2022	8.993521	4.971110233205817	27.173136	0.0	94.0	1072.0	7.2851152	4.2456517	22.07403	0.0	2284	2281	2281	0.63829786	20	46	143	272	323	4906	0	165	2020-02-29_141352
69	5000	2701	15	0	3	0	91	2025	9.136085	4.953131931432453	27.173136	0.0	91.0	1072.0	7.2851152	4.2456517	22.07403	0.0	2284	2281	2281	0.64835167	20	46	143	272	323	4909	0	165	2020-02-29_141352
69	5000	2701	13	0	4	0	90	2027	9.140624	4.986144896628635	27.173136	0.0	90.0	1072.0	7.2851152	4.2456517	22.07403	0.0	2286	2282	2282	0.6333333	20	46	143	272	323	4910	0	165	2020-02-29_141352
70	5000	2700	13	0	3	0	90	2029	9.137414	5.008023119230196	27.173136	0.0	90.0	1072.0	7.2851152	4.2456517	22.07403	0.0	2287	2284	2284	0.64444447	20	46	143	272	323	4910	0	165	2020-02-29_141352
70	5000	2699	12	0	5	0	82	2037	9.266749	5.154005452222386	27.173136	0.0	82.0	1072.0	7.2851152	4.2456517	22.07403	0.0	2289	2284	2284	0.6097561	20	46	143	272	323	4918	0	165	2020-02-29_141353
70	5000	2699	12	0	3	0	80	2041	9.281852	5.174486497842798	27.173136	0.0	80.0	1072.0	7.2851152	4.2456517	22.07403	0.0	2289	2286	2286	0.625	20	46	143	272	323	4920	0	165	2020-02-29_141353
71	5000	2699	11	0	3	0	79	2043	9.232575	5.233363176167597	27.173136	0.0	79.0	1072.0	7.2851152	4.2456517	22.07403	0.0	2290	2287	2287	0.5949367	20	46	143	272	323	4921	0	165	2020-02-29_141353
71	5000	2699	11	0	1	0	78	2046	8.97944	5.208102208413469	27.173136	0.0	78.0	1072.0	7.2851152	4.2456517	22.07403	0.0	2290	2289	2289	0.5769231	20	46	143	272	323	4922	0	165	2020-02-29_141353
71	5000	2699	10	0	2	0	75	2049	9.023344	5.23755988403172	27.173136	0.0	75.0	1072.0	7.2851152	4.2456517	22.07403	0.0	2291	2289	2289	0.5733333	20	46	143	272	323	4925	0	165	2020-02-29_141354
72	5000	2699	9	0	2	0	72	2053	9.124767	5.315869328772205	27.173136	0.0	72.0	1072.0	7.2851152	4.2456517	22.07403	0.0	2292	2290	2290	0.5972222	20	46	143	272	323	4928	0	165	2020-02-29_141354
72	5000	2697	10	0	3	0	67	2058	9.145418	5.284218399732295	27.173136	0.0	67.0	1072.0	7.2851152	4.2456517	22.07403	0.0	2293	2290	2290	0.58208954	20	46	143	272	323	4933	0	165	2020-02-29_141354
72	5000	2697	9	0	3	0	63	2063	9.049044	5.2677283910945665	27.173136	0.0	63.0	1072.0	7.2851152	4.2456517	22.07403	0.0	2294	2291	2291	0.61904764	20	46	143	272	323	4937	0	165	2020-02-29_141354
73	5000	2696	10	0	2	0	62	2065	9.051866	5.273498625224447	27.173136	0.0	62.0	1072.0	7.2851152	4.2456517	22.07403	0.0	2294	2292	2292	0.66129035	20	46	143	272	323	4938	0	165	2020-02-29_141354
73	5000	2696	10	0	1	0	57	2071	8.659503	4.861240041324835	20.830227	0.0	57.0	1072.0	7.2851152	4.2456517	22.07403	0.0	2294	2293	2293	0.6666667	20	46	143	272	323	4943	0	165	2020-02-29_141355
73	5000	2696	10	0	0	0	57	2072	8.600213	4.9183904998742145	20.830227	0.0	57.0	1072.0	7.2851152	4.2456517	22.07403	0.0	2294	2294	2294	0.6666667	20	46	143	272	323	4943	0	165	2020-02-29_141355
74	5000	2695	8	0	3	0	54	2075	8.701024	4.904414908911652	20.830227	0.0	54.0	1072.0	7.2851152	4.2456517	22.07403	0.0	2297	2294	2294	0.6481481	20	46	143	272	323	4946	0	165	2020-02-29_141355
74	5000	2695	8	0	3	0	51	2078	8.654296	4.96048841471281	20.830227	0.0	51.0	1072.0	7.2851152	4.2456517	22.07403	0.0	2297	2294	2294	0.64705884	20	46	143	272	323	4949	0	165	2020-02-29_141355
74	5000	2695	8	0	3	0	50	2079	8.638936	5.0096247543546975	20.830227	0.0	50.0	1072.0	7.2851152	4.2456517	22.07403	0.0	2297	2294	2294	0.64	20	46	143	272	323	4950	0	165	2020-02-29_141356
75	5000	2694	8	0	1	0	52	2080	8.587188	4.959153607047377	20.830227	0.0	52.0	1072.0	7.2851152	4.2456517	22.07403	0.0	2298	2297	2297	0.63461536	20	46	143	272	323	4948	0	165	2020-02-29_141356
75	5000	2694	7	0	2	0	51	2081	8.658774	4.9812901436637205	20.830227	0.0	51.0	1072.0	7.2851152	4.2456517	22.07403	0.0	2299	2297	2297	0.64705884	20	46	143	272	323	4949	0	165	2020-02-29_141356
75	5000	2694	7	0	2	0	51	2081	8.658774	4.9812901436637205	20.830227	0.0	51.0	1072.0	7.2851152	4.2456517	22.07403	0.0	2299	2297	2297	0.64705884	20	46	143	272	323	4949	0	165	2020-02-29_141356
76	5000	2694	7	0	1	0	49	2084	8.820769	5.077291848721112	20.830227	0.0	49.0	1072.0	7.2851152	4.2456517	22.07403	0.0	2299	2298	2298	0.6530612	20	46	143	272	323	4951	0	165	2020-02-29_141356
76	5000	2693	7	0	1	0	49	2084	8.650213	4.881990751164734	20.830227	0.0	49.0	1072.0	7.2851152	4.2456517	22.07403	0.0	2300	2299	2299	0.67346936	20	46	143	272	323	4951	0	166	2020-02-29_141357
76	5000	2692	6	0	3	0	47	2086	8.710581	4.977836314114516	20.830227	0.0	47.0	1072.0	7.2851152	4.2456517	22.07403	0.0	2302	2299	2299	0.68085104	20	46	143	272	323	4953	0	166	2020-02-29_141357
77	5000	2692	5	0	4	0	46	2087	8.751524	5.024834374881934	20.830227	0.0	46.0	1072.0	7.2851152	4.2456517	22.07403	0.0	2303	2299	2299	0.67391306	20	46	143	272	323	4954	0	166	2020-02-29_141357
77	5000	2692	5	0	2	0	46	2089	8.631647	5.073510899554705	20.830227	0.0	46.0	1072.0	7.2851152	4.2456517	22.07403	0.0	2303	2301	2301	0.67391306	20	46	143	272	323	4954	0	166	2020-02-29_141357
77	5000	2691	6	0	1	0	47	2089	8.536626	5.060167316791588	20.830227	0.0	47.0	1072.0	7.2851152	4.2456517	22.07403	0.0	2303	2302	2302	0.70212764	20	46	143	272	323	4953	0	166	2020-02-29_141358
78	5000	2691	4	0	2	0	45	2092	8.343844	5.170966953187482	20.830227	0.0	45.0	1072.0	7.2851152	4.2456517	22.07403	0.0	2305	2303	2303	0.73333335	20	46	143	272	323	4955	0	166	2020-02-29_141358
78	5000	2691	4	0	2	0	44	2093	8.429424	5.19841234472235	20.830227	0.0	44.0	1072.0	7.2851152	4.2456517	22.07403	0.0	2305	2303	2303	0.75	20	46	143	272	323	4956	0	166	2020-02-29_141358
78	5000	2691	4	0	2	0	39	2098	7.7589684	4.9167519685921	20.830227	0.0	39.0	1072.0	7.2851152	4.2456517	22.07403	0.0	2305	2303	2303	0.71794873	20	46	143	272	323	4961	0	166	2020-02-29_141358
79	5000	2691	4	0	0	0	40	2099	7.808959	4.833392877321579	20.830227	0.0	40.0	1072.0	7.2851152	4.2456517	22.07403	0.0	2305	2305	2305	0.75	20	46	143	272	323	4960	0	166	2020-02-29_141358
79	5000	2691	4	0	0	0	39	2100	8.009189	4.725525494776451	20.830227	0.0	39.0	1072.0	7.2851152	4.2456517	22.07403	0.0	2305	2305	2305	0.7692308	20	46	143	272	323	4961	0	166	2020-02-29_141359
79	5000	2691	4	0	0	0	37	2102	8.22295	4.759371297012061	20.830227	0.0	37.0	1072.0	7.2851152	4.2456517	22.07403	0.0	2305	2305	2305	0.8108108	20	46	143	272	323	4963	0	166	2020-02-29_141359
80	5000	2691	4	0	0	0	35	2104	8.09417	4.8538840324842605	20.830227	0.0	35.0	1072.0	7.2851152	4.2456517	22.07403	0.0	2305	2305	2305	0.74285716	20	46	143	272	323	4965	0	166	2020-02-29_141359
80	5000	2691	3	0	1	0	35	2104	8.09417	4.8538840324842605	20.830227	0.0	35.0	1072.0	7.2851152	4.2456517	22.07403	0.0	2306	2305	2305	0.74285716	20	46	143	272	323	4965	0	166	2020-02-29_141359
80	5000	2691	3	0	1	0	34	2105	8.239983	4.848447429266944	20.830227	0.0	34.0	1072.0	7.2851152	4.2456517	22.07403	0.0	2306	2305	2305	0.7647059	20	46	143	272	323	4966	0	166	2020-02-29_141400
81	5000	2691	3	0	1	0	33	2106	8.128553	4.879209803719842	20.830227	0.0	33.0	1072.0	7.2851152	4.2456517	22.07403	0.0	2306	2305	2305	0.7878788	20	46	143	272	323	4967	0	166	2020-02-29_141400
81	5000	2691	3	0	0	0	33	2107	8.152625	4.872699683899333	20.830227	0.0	33.0	1072.0	7.2851152	4.2456517	22.07403	0.0	2306	2306	2306	0.7878788	20	46	143	272	323	4967	0	166	2020-02-29_141400
81	5000	2691	3	0	0	0	32	2108	8.028281	4.897186265509185	20.830227	0.0	32.0	1072.0	7.2851152	4.2456517	22.07403	0.0	2306	2306	2306	0.8125	20	46	143	272	323	4968	0	166	2020-02-29_141400
82	5000	2691	3	0	0	0	31	2109	7.9546227	4.9600848569071605	20.830227	0.0	31.0	1072.0	7.2851152	4.2456517	22.07403	0.0	2306	2306	2306	0.7419355	20	46	143	272	323	4969	0	166	2020-02-29_141400
82	5000	2691	3	0	0	0	30	2110	7.8521576	5.011397722388237	20.830227	0.0	30.0	1072.0	7.2851152	4.2456517	22.07403	0.0	2306	2306	2306	0.76666665	20	46	143	272	323	4970	0	166	2020-02-29_141401
82	5000	2691	3	0	0	0	29	2111	7.9306536	5.08129746155667	20.830227	0.0	29.0	1072.0	7.2851152	4.2456517	22.07403	0.0	2306	2306	2306	0.7586207	20	46	143	272	323	4971	0	166	2020-02-29_141401
83	5000	2691	3	0	0	0	27	2113	7.711576	4.413574623895393	16.944191	0.0	27.0	1072.0	7.2851152	4.2456517	22.07403	0.0	2306	2306	2306	0.8148148	20	46	143	272	323	4973	0	166	2020-02-29_141401
83	5000	2691	3	0	0	0	27	2113	7.711576	4.413574623895393	16.944191	0.0	27.0	1072.0	7.2851152	4.2456517	22.07403	0.0	2306	2306	2306	0.8148148	20	46	143	272	323	4973	0	166	2020-02-29_141401
83	5000	2691	3	0	0	0	25	2115	8.010443	4.32491362380725	16.944191	0.0	25.0	1072.0	7.2851152	4.2456517	22.07403	0.0	2306	2306	2306	0.84	20	46	143	272	323	4975	0	166	2020-02-29_141402
84	5000	2691	3	0	0	0	25	2115	8.010443	4.32491362380725	16.944191	0.0	25.0	1072.0	7.2851152	4.2456517	22.07403	0.0	2306	2306	2306	0.84	20	46	143	272	323	4975	0	166	2020-02-29_141402
84	5000	2691	3	0	0	0	24	2116	7.73637	4.190297800556499	16.944191	0.0	24.0	1072.0	7.2851152	4.2456517	22.07403	0.0	2306	2306	2306	0.8333333	20	46	143	272	323	4976	0	166	2020-02-29_141402
84	5000	2691	3	0	0	0	22	2118	7.4772396	4.206250018138234	16.944191	0.0	22.0	1072.0	7.2851152	4.2456517	22.07403	0.0	2306	2306	2306	0.77272725	20	46	143	272	323	4978	0	166	2020-02-29_141402
85	5000	2691	3	0	0	0	20	2120	7.5814734	4.061439493113936	16.944191	0.0	20.0	1072.0	7.2851152	4.2456517	22.07403	0.0	2306	2306	2306	0.8	20	46	143	272	323	4980	0	166	2020-02-29_141402
85	5000	2691	3	0	0	0	18	2122	7.240593	3.541733430719328	11.849838	0.0	18.0	1072.0	7.2851152	4.2456517	22.07403	0.0	2306	2306	2306	0.8888889	20	46	143	272	323	4982	0	166	2020-02-29_141403
85	5000	2691	3	0	0	0	18	2122	7.240593	3.541733430719328	11.849838	0.0	18.0	1072.0	7.2851152	4.2456517	22.07403	0.0	2306	2306	2306	0.8888889	20	46	143	272	323	4982	0	166	2020-02-29_141403
86	5000	2691	2	0	1	0	18	2122	7.240593	3.541733430719328	11.849838	0.0	18.0	1072.0	7.2851152	4.2456517	22.07403	0.0	2307	2306	2306	0.8888889	20	46	143	272	323	4982	0	166	2020-02-29_141403
86	5000	2691	2	0	1	0	18	2122	7.240593	3.541733430719328	11.849838	0.0	18.0	1072.0	7.2851152	4.2456517	22.07403	0.0	2307	2306	2306	0.8888889	20	46	143	272	323	4982	0	166	2020-02-29_141403
86	5000	2691	2	0	1	0	17	2123	7.0833893	3.5854195280948433	11.849838	0.0	17.0	1072.0	7.2851152	4.2456517	22.07403	0.0	2307	2306	2306	0.7647059	20	46	143	272	323	4983	0	166	2020-02-29_141403
87	5000	2691	2	0	0	0	18	2123	7.196568	3.5113548285431926	11.849838	0.0	18.0	1072.0	7.2851152	4.2456517	22.07403	0.0	2307	2307	2307	0.7222222	20	46	143	272	323	4982	0	166	2020-02-29_141404
87	5000	2691	2	0	0	0	18	2123	7.196568	3.5113548285431926	11.849838	0.0	18.0	1072.0	7.2851152	4.2456517	22.07403	0.0	2307	2307	2307	0.7222222	20	46	143	272	323	4982	0	166	2020-02-29_141404
87	5000	2691	2	0	0	0	16	2125	7.3963184	3.669612106072412	11.849838	0.0	16.0	1072.0	7.2851152	4.2456517	22.07403	0.0	2307	2307	2307	0.8125	20	46	143	272	323	4984	0	166	2020-02-29_141404
88	5000	2691	2	0	0	0	16	2125	7.3963184	3.669612106072412	11.849838	0.0	16.0	1072.0	7.2851152	4.2456517	22.07403	0.0	2307	2307	2307	0.8125	20	46	143	272	323	4984	0	166	2020-02-29_141404
88	5000	2691	2	0	0	0	14	2127	7.533358	3.5713845277522775	11.849838	0.0	14.0	1072.0	7.2851152	4.2456517	22.07403	0.0	2307	2307	2307	0.71428573	20	46	143	272	323	4986	0	166	2020-02-29_141405
88	5000	2691	2	0	0	0	13	2128	7.474187	3.7100651729648204	11.849838	0.0	13.0	1072.0	7.2851152	4.2456517	22.07403	0.0	2307	2307	2307	0.6923077	20	46	143	272	323	4987	0	166	2020-02-29_141405
89	5000	2691	2	0	0	0	13	2128	7.474187	3.7100651729648204	11.849838	0.0	13.0	1072.0	7.2851152	4.2456517	22.07403	0.0	2307	2307	2307	0.6923077	20	46	143	272	323	4987	0	166	2020-02-29_141405
89	5000	2691	1	0	1	0	13	2128	7.474187	3.7100651729648204	11.849838	0.0	13.0	1072.0	7.2851152	4.2456517	22.07403	0.0	2308	2307	2307	0.6923077	20	46	143	272	323	4987	0	166	2020-02-29_141405
89	5000	2691	1	0	1	0	11	2130	6.9766154	3.8401040253854126	11.849838	0.0	11.0	1072.0	7.2851152	4.2456517	22.07403	0.0	2308	2307	2307	0.72727275	20	46	143	272	323	4989	0	166	2020-02-29_141405
90	5000	2690	1	0	2	0	10	2131	6.570932	3.7912221515260325	11.849838	0.0	10.0	1072.0	7.2851152	4.2456517	22.07403	0.0	2309	2307	2307	0.7	20	46	143	272	323	4990	0	166	2020-02-29_141406
90	5000	2690	1	0	1	0	11	2131	7.0265193	3.901177125963348	11.849838	0.0	11.0	1072.0	7.2851152	4.2456517	22.07403	0.0	2309	2308	2308	0.72727275	20	46	143	272	323	4989	0	166	2020-02-29_141406
90	5000	2690	1	0	1	0	10	2132	6.544188	3.750570253882612	11.58239	0.0	10.0	1072.0	7.2851152	4.2456517	22.07403	0.0	2309	2308	2308	0.7	20	46	143	272	323	4990	0	166	2020-02-29_141406
91	5000	2690	1	0	0	0	11	2132	7.30988	4.371409877769186	14.966797	0.0	11.0	1072.0	7.2851152	4.2456517	22.07403	0.0	2309	2309	2309	0.6363636	20	46	143	272	323	4989	0	166	2020-02-29_141406
91	5000	2690	1	0	0	0	10	2133	8.040868	3.8342673089932013	14.966797	3.7534637	10.0	1072.0	7.2851152	4.2456517	22.07403	0.0	2309	2309	2309	0.7	20	46	143	272	323	4990	0	166	2020-02-29_141407
91	5000	2689	2	0	0	0	10	2133	8.040868	3.8342673089932013	14.966797	3.7534637	10.0	1072.0	7.2851152	4.2456517	22.07403	0.0	2309	2309	2309	0.7	20	46	143	272	323	4990	0	166	2020-02-29_141407
92	5000	2689	2	0	0	0	8	2135	8.99401	3.694093918643751	14.966797	4.165657	8.0	1072.0	7.2851152	4.2456517	22.07403	0.0	2309	2309	2309	0.875	20	46	143	272	323	4992	0	166	2020-02-29_141407
92	5000	2689	2	0	0	0	7	2136	9.683775	3.3882368968394174	14.966797	4.4965744	7.0	1072.0	7.2851152	4.2456517	22.07403	0.0	2309	2309	2309	0.71428573	20	46	143	272	323	4993	0	166	2020-02-29_141407
92	5000	2689	2	0	0	0	6	2137	9.829802	3.6874189206277626	14.966797	4.4965744	6.0	1072.0	7.2851152	4.2456517	22.07403	0.0	2309	2309	2309	0.33333334	20	46	143	272	323	4994	0	166	2020-02-29_141407
93	5000	2689	2	0	0	0	5	2138	9.485102	4.013126531154196	14.966797	4.4965744	5.0	1072.0	7.2851152	4.2456517	22.07403	0.0	2309	2309	2309	0.4	20	46	143	272	323	4995	0	166	2020-02-29_141408
93	5000	2689	2	0	0	0	5	2138	9.485102	4.013126531154196	14.966797	4.4965744	5.0	1072.0	7.2851152	4.2456517	22.07403	0.0	2309	2309	2309	0.4	20	46	143	272	323	4995	0	166	2020-02-29_141408
93	5000	2689	2	0	0	0	5	2138	9.485102	4.013126531154196	14.966797	4.4965744	5.0	1072.0	7.2851152	4.2456517	22.07403	0.0	2309	2309	2309	0.4	20	46	143	272	323	4995	0	166	2020-02-29_141408
94	5000	2689	2	0	0	0	4	2139	10.732233	3.3323659605755545	14.966797	7.2591476	4.0	1072.0	7.2851152	4.2456517	22.07403	0.0	2309	2309	2309	0.25	20	46	143	272	323	4996	0	166	2020-02-29_141408
94	5000	2689	2	0	0	0	4	2139	10.732233	3.3323659605755545	14.966797	7.2591476	4.0	1072.0	7.2851152	4.2456517	22.07403	0.0	2309	2309	2309	0.25	20	46	143	272	323	4996	0	166	2020-02-29_141409
94	5000	2689	2	0	0	0	4	2139	10.732233	3.3323659605755545	14.966797	7.2591476	4.0	1072.0	7.2851152	4.2456517	22.07403	0.0	2309	2309	2309	0.25	20	46	143	272	323	4996	0	166	2020-02-29_141409
95	5000	2689	2	0	0	0	4	2139	10.732233	3.3323659605755545	14.966797	7.2591476	4.0	1072.0	7.2851152	4.2456517	22.07403	0.0	2309	2309	2309	0.25	20	46	143	272	323	4996	0	166	2020-02-29_141409
95	5000	2689	2	0	0	0	4	2139	10.732233	3.3323659605755545	14.966797	7.2591476	4.0	1072.0	7.2851152	4.2456517	22.07403	0.0	2309	2309	2309	0.25	20	46	143	272	323	4996	0	166	2020-02-29_141409
95	5000	2689	2	0	0	0	4	2139	10.732233	3.3323659605755545	14.966797	7.2591476	4.0	1072.0	7.2851152	4.2456517	22.07403	0.0	2309	2309	2309	0.25	20	46	143	272	323	4996	0	166	2020-02-29_141410
96	5000	2689	2	0	0	0	4	2139	10.732233	3.3323659605755545	14.966797	7.2591476	4.0	1072.0	7.2851152	4.2456517	22.07403	0.0	2309	2309	2309	0.25	20	46	143	272	323	4996	0	166	2020-02-29_141410
96	5000	2689	2	0	0	0	4	2139	10.732233	3.3323659605755545	14.966797	7.2591476	4.0	1072.0	7.2851152	4.2456517	22.07403	0.0	2309	2309	2309	0.25	20	46	143	272	323	4996	0	166	2020-02-29_141410
96	5000	2689	2	0	0	0	4	2139	10.732233	3.3323659605755545	14.966797	7.2591476	4.0	1072.0	7.2851152	4.2456517	22.07403	0.0	2309	2309	2309	0.25	20	46	143	272	323	4996	0	166	2020-02-29_141410
97	5000	2689	2	0	0	0	4	2139	10.732233	3.3323659605755545	14.966797	7.2591476	4.0	1072.0	7.2851152	4.2456517	22.07403	0.0	2309	2309	2309	0.25	20	46	143	272	323	4996	0	166	2020-02-29_141410
97	5000	2689	2	0	0	0	4	2139	10.732233	3.3323659605755545	14.966797	7.2591476	4.0	1072.0	7.2851152	4.2456517	22.07403	0.0	2309	2309	2309	0.25	20	46	143	272	323	4996	0	166	2020-02-29_141411
97	5000	2689	2	0	0	0	4	2139	10.732233	3.3323659605755545	14.966797	7.2591476	4.0	1072.0	7.2851152	4.2456517	22.07403	0.0	2309	2309	2309	0.25	20	46	143	272	323	4996	0	166	2020-02-29_141411
98	5000	2689	2	0	0	0	3	2140	11.889928	2.9352080148940454	14.966797	9.120598	3.0	1072.0	7.2851152	4.2456517	22.07403	0.0	2309	2309	2309	0.33333334	20	46	143	272	323	4997	0	166	2020-02-29_141411
98	5000	2689	2	0	0	0	3	2140	11.889928	2.9352080148940454	14.966797	9.120598	3.0	1072.0	7.2851152	4.2456517	22.07403	0.0	2309	2309	2309	0.33333334	20	46	143	272	323	4997	0	166	2020-02-29_141411
98	5000	2689	2	0	0	0	3	2140	11.889928	2.9352080148940454	14.966797	9.120598	3.0	1072.0	7.2851152	4.2456517	22.07403	0.0	2309	2309	2309	0.33333334	20	46	143	272	323	4997	0	166	2020-02-29_141412
99	5000	2689	2	0	0	0	3	2140	11.889928	2.9352080148940454	14.966797	9.120598	3.0	1072.0	7.2851152	4.2456517	22.07403	0.0	2309	2309	2309	0.33333334	20	46	143	272	323	4997	0	166	2020-02-29_141412
99	5000	2689	2	0	0	0	3	2140	11.889928	2.9352080148940454	14.966797	9.120598	3.0	1072.0	7.2851152	4.2456517	22.07403	0.0	2309	2309	2309	0.33333334	20	46	143	272	323	4997	0	166	2020-02-29_141412
99	5000	2689	2	0	0	0	3	2140	11.889928	2.9352080148940454	14.966797	9.120598	3.0	1072.0	7.2851152	4.2456517	22.07403	0.0	2309	2309	2309	0.33333334	20	46	143	272	323	4997	0	166	2020-02-29_141412
100	5000	2689	1	0	1	0	3	2140	11.889928	2.9352080148940454	14.966797	9.120598	3.0	1072.0	7.2851152	4.2456517	22.07403	0.0	2310	2309	2309	0.33333334	20	46	143	272	323	4997	0	166	2020-02-29_141413
100	5000	2689	1	0	1	0	2	2141	13.274593	2.3931371915381687	14.966797	11.58239	2.0	1072.0	7.2851152	4.2456517	22.07403	0.0	2310	2309	2309	0.5	20	46	143	272	323	4998	0	166	2020-02-29_141413
100	5000	2689	1	0	1	0	2	2141	13.274593	2.3931371915381687	14.966797	11.58239	2.0	1072.0	7.2851152	4.2456517	22.07403	0.0	2310	2309	2309	0.5	20	46	143	272	323	4998	0	166	2020-02-29_141413
101	5000	2689	1	0	0	0	3	2141	11.527469	3.467115549834023	14.966797	8.033218	3.0	1072.0	7.2851152	4.2456517	22.07403	0.0	2310	2310	2310	0.33333334	20	46	143	272	323	4997	0	166	2020-02-29_141413
101	5000	2689	1	0	0	0	3	2141	11.527469	3.467115549834023	14.966797	8.033218	3.0	1072.0	7.2851152	4.2456517	22.07403	0.0	2310	2310	2310	0.33333334	20	46	143	272	323	4997	0	166	2020-02-29_141413
101	5000	2689	1	0	0	0	3	2141	11.527469	3.467115549834023	14.966797	8.033218	3.0	1072.0	7.2851152	4.2456517	22.07403	0.0	2310	2310	2310	0.33333334	20	46	143	272	323	4997	0	166	2020-02-29_141414
102	5000	2689	1	0	0	0	3	2141	11.527469	3.467115549834023	14.966797	8.033218	3.0	1072.0	7.2851152	4.2456517	22.07403	0.0	2310	2310	2310	0.33333334	20	46	143	272	323	4997	0	166	2020-02-29_141414
102	5000	2689	1	0	0	0	3	2141	11.527469	3.467115549834023	14.966797	8.033218	3.0	1072.0	7.2851152	4.2456517	22.07403	0.0	2310	2310	2310	0.33333334	20	46	143	272	323	4997	0	166	2020-02-29_141414
102	5000	2689	0	0	1	0	2	2142	11.500008	4.902780460192433	14.966797	8.033218	2.0	1072.0	7.2851152	4.2456517	22.07403	0.0	2311	2310	2310	0.0	20	46	143	272	323	4998	0	166	2020-02-29_141414
103	5000	2689	0	0	1	0	2	2142	11.500008	4.902780460192433	14.966797	8.033218	2.0	1072.0	7.2851152	4.2456517	22.07403	0.0	2311	2310	2310	0.0	20	46	143	272	323	4998	0	166	2020-02-29_141415
103	5000	2689	0	0	1	0	2	2142	11.500008	4.902780460192433	14.966797	8.033218	2.0	1072.0	7.2851152	4.2456517	22.07403	0.0	2311	2310	2310	0.0	20	46	143	272	323	4998	0	166	2020-02-29_141415
103	5000	2689	0	0	0	0	3	2142	11.855197	3.5209524522001567	14.966797	8.033218	3.0	1072.0	7.2851152	4.2456517	22.07403	0.0	2311	2311	2311	0.33333334	20	46	143	272	323	4997	0	166	2020-02-29_141415
104	5000	2689	0	0	0	0	3	2142	11.855197	3.5209524522001567	14.966797	8.033218	3.0	1072.0	7.2851152	4.2456517	22.07403	0.0	2311	2311	2311	0.33333334	20	46	143	272	323	4997	0	166	2020-02-29_141415
104	5000	2689	0	0	0	0	3	2142	11.855197	3.5209524522001567	14.966797	8.033218	3.0	1072.0	7.2851152	4.2456517	22.07403	0.0	2311	2311	2311	0.33333334	20	46	143	272	323	4997	0	166	2020-02-29_141415
104	5000	2689	0	0	0	0	2	2142	10.2993965	3.204859863883497	12.565575	8.033218	2.0	1072.0	7.2851152	4.2456517	22.07403	0.0	2311	2311	2311	0.5	20	46	143	272	323	4998	0	167	2020-02-29_141416
105	5000	2689	0	0	0	0	2	2142	10.2993965	3.204859863883497	12.565575	8.033218	2.0	1072.0	7.2851152	4.2456517	22.07403	0.0	2311	2311	2311	0.5	20	46	143	272	323	4998	0	167	2020-02-29_141416
105	5000	2689	0	0	0	0	2	2142	10.2993965	3.204859863883497	12.565575	8.033218	2.0	1072.0	7.2851152	4.2456517	22.07403	0.0	2311	2311	2311	0.5	20	46	143	272	323	4998	0	167	2020-02-29_141416
105	5000	2689	0	0	0	0	2	2142	10.2993965	3.204859863883497	12.565575	8.033218	2.0	1072.0	7.2851152	4.2456517	22.07403	0.0	2311	2311	2311	0.5	20	46	143	272	323	4998	0	167	2020-02-29_141416
106	5000	2689	0	0	0	0	2	2142	10.2993965	3.204859863883497	12.565575	8.033218	2.0	1072.0	7.2851152	4.2456517	22.07403	0.0	2311	2311	2311	0.5	20	46	143	272	323	4998	0	167	2020-02-29_141417
106	5000	2689	0	0	0	0	2	2142	10.2993965	3.204859863883497	12.565575	8.033218	2.0	1072.0	7.2851152	4.2456517	22.07403	0.0	2311	2311	2311	0.5	20	46	143	272	323	4998	0	167	2020-02-29_141417
106	5000	2689	0	0	0	0	2	2142	10.2993965	3.204859863883497	12.565575	8.033218	2.0	1072.0	7.2851152	4.2456517	22.07403	0.0	2311	2311	2311	0.5	20	46	143	272	323	4998	0	167	2020-02-29_141417
107	5000	2689	0	0	0	0	2	2142	10.2993965	3.204859863883497	12.565575	8.033218	2.0	1072.0	7.2851152	4.2456517	22.07403	0.0	2311	2311	2311	0.5	20	46	143	272	323	4998	0	167	2020-02-29_141417
107	5000	2689	0	0	0	0	2	2142	10.2993965	3.204859863883497	12.565575	8.033218	2.0	1072.0	7.2851152	4.2456517	22.07403	0.0	2311	2311	2311	0.5	20	46	143	272	323	4998	0	167	2020-02-29_141417
107	5000	2689	0	0	0	0	2	2142	10.2993965	3.204859863883497	12.565575	8.033218	2.0	1072.0	7.2851152	4.2456517	22.07403	0.0	2311	2311	2311	0.5	20	46	143	272	323	4998	0	167	2020-02-29_141418
108	5000	2689	0	0	0	0	2	2142	10.2993965	3.204859863883497	12.565575	8.033218	2.0	1072.0	7.2851152	4.2456517	22.07403	0.0	2311	2311	2311	0.5	20	46	143	272	323	4998	0	167	2020-02-29_141418
108	5000	2689	0	0	0	0	2	2142	10.2993965	3.204859863883497	12.565575	8.033218	2.0	1072.0	7.2851152	4.2456517	22.07403	0.0	2311	2311	2311	0.5	20	46	143	272	323	4998	0	167	2020-02-29_141418
108	5000	2689	0	0	0	0	2	2142	10.2993965	3.204859863883497	12.565575	8.033218	2.0	1072.0	7.2851152	4.2456517	22.07403	0.0	2311	2311	2311	0.5	20	46	143	272	323	4998	0	167	2020-02-29_141418
109	5000	2689	0	0	0	0	2	2142	10.2993965	3.204859863883497	12.565575	8.033218	2.0	1072.0	7.2851152	4.2456517	22.07403	0.0	2311	2311	2311	0.5	20	46	143	272	323	4998	0	167	2020-02-29_141418
109	5000	2689	0	0	0	0	2	2142	10.2993965	3.204859863883497	12.565575	8.033218	2.0	1072.0	7.2851152	4.2456517	22.07403	0.0	2311	2311	2311	0.5	20	46	143	272	323	4998	0	167	2020-02-29_141419
109	5000	2689	0	0	0	0	2	2142	10.2993965	3.204859863883497	12.565575	8.033218	2.0	1072.0	7.2851152	4.2456517	22.07403	0.0	2311	2311	2311	0.5	20	46	143	272	323	4998	0	167	2020-02-29_141419
110	5000	2689	0	0	0	0	2	2142	10.2993965	3.204859863883497	12.565575	8.033218	2.0	1072.0	7.2851152	4.2456517	22.07403	0.0	2311	2311	2311	0.5	20	46	143	272	323	4998	0	167	2020-02-29_141419
110	5000	2689	0	0	0	0	2	2142	10.2993965	3.204859863883497	12.565575	8.033218	2.0	1072.0	7.2851152	4.2456517	22.07403	0.0	2311	2311	2311	0.5	20	46	143	272	323	4998	0	167	2020-02-29_141419
110	5000	2689	0	0	0	0	2	2142	10.2993965	3.204859863883497	12.565575	8.033218	2.0	1072.0	7.2851152	4.2456517	22.07403	0.0	2311	2311	2311	0.5	20	46	143	272	323	4998	0	167	2020-02-29_141419
111	5000	2689	0	0	0	0	2	2142	10.2993965	3.204859863883497	12.565575	8.033218	2.0	1072.0	7.2851152	4.2456517	22.07403	0.0	2311	2311	2311	0.5	20	46	143	272	323	4998	0	167	2020-02-29_141420
111	5000	2689	0	0	0	0	2	2142	10.2993965	3.204859863883497	12.565575	8.033218	2.0	1072.0	7.2851152	4.2456517	22.07403	0.0	2311	2311	2311	0.5	20	46	143	272	323	4998	0	167	2020-02-29_141420
111	5000	2689	0	0	0	0	2	2142	10.2993965	3.204859863883497	12.565575	8.033218	2.0	1072.0	7.2851152	4.2456517	22.07403	0.0	2311	2311	2311	0.5	20	46	143	272	323	4998	0	167	2020-02-29_141420
112	5000	2689	0	0	0	0	2	2142	10.2993965	3.204859863883497	12.565575	8.033218	2.0	1072.0	7.2851152	4.2456517	22.07403	0.0	2311	2311	2311	0.5	20	46	143	272	323	4998	0	167	2020-02-29_141420
112	5000	2689	0	0	0	0	1	2142	12.565575	NaN	12.565575	12.565575	1.0	1072.0	7.2851152	4.2456517	22.07403	0.0	2311	2311	2311	1.0	20	46	143	272	323	4999	0	168	2020-02-29_141421
112	5000	2689	0	0	0	0	1	2142	12.565575	NaN	12.565575	12.565575	1.0	1072.0	7.2851152	4.2456517	22.07403	0.0	2311	2311	2311	1.0	20	46	143	272	323	4999	0	168	2020-02-29_141421
113	5000	2689	0	0	0	0	1	2142	12.565575	NaN	12.565575	12.565575	1.0	1072.0	7.2851152	4.2456517	22.07403	0.0	2311	2311	2311	1.0	20	46	143	272	323	4999	0	168	2020-02-29_141421
113	5000	2689	0	0	0	0	1	2142	12.565575	NaN	12.565575	12.565575	1.0	1072.0	7.2851152	4.2456517	22.07403	0.0	2311	2311	2311	1.0	20	46	143	272	323	4999	0	168	2020-02-29_141421
113	5000	2689	0	0	0	0	1	2142	12.565575	NaN	12.565575	12.565575	1.0	1072.0	7.2851152	4.2456517	22.07403	0.0	2311	2311	2311	1.0	20	46	143	272	323	4999	0	168	2020-02-29_141422
114	5000	2689	0	0	0	0	1	2142	12.565575	NaN	12.565575	12.565575	1.0	1072.0	7.2851152	4.2456517	22.07403	0.0	2311	2311	2311	1.0	20	46	143	272	323	4999	0	168	2020-02-29_141422
114	5000	2689	0	0	0	0	1	2142	12.565575	NaN	12.565575	12.565575	1.0	1072.0	7.2851152	4.2456517	22.07403	0.0	2311	2311	2311	1.0	20	46	143	272	323	4999	0	168	2020-02-29_141422
114	5000	2689	0	0	0	0	1	2142	12.565575	NaN	12.565575	12.565575	1.0	1072.0	7.2851152	4.2456517	22.07403	0.0	2311	2311	2311	1.0	20	46	143	272	323	4999	0	168	2020-02-29_141422
115	5000	2689	0	0	0	0	1	2142	12.565575	NaN	12.565575	12.565575	1.0	1072.0	7.2851152	4.2456517	22.07403	0.0	2311	2311	2311	1.0	20	46	143	272	323	4999	0	168	2020-02-29_141423
115	5000	2689	0	0	0	0	1	2142	12.565575	NaN	12.565575	12.565575	1.0	1072.0	7.2851152	4.2456517	22.07403	0.0	2311	2311	2311	1.0	20	46	143	272	323	4999	0	168	2020-02-29_141423
115	5000	2689	0	0	0	0	1	2142	12.565575	NaN	12.565575	12.565575	1.0	1072.0	7.2851152	4.2456517	22.07403	0.0	2311	2311	2311	1.0	20	46	143	272	323	4999	0	168	2020-02-29_141423
116	5000	2689	0	0	0	0	1	2142	12.565575	NaN	12.565575	12.565575	1.0	1072.0	7.2851152	4.2456517	22.07403	0.0	2311	2311	2311	1.0	20	46	143	272	323	4999	0	168	2020-02-29_141423
116	5000	2689	0	0	0	0	1	2142	12.565575	NaN	12.565575	12.565575	1.0	1072.0	7.2851152	4.2456517	22.07403	0.0	2311	2311	2311	1.0	20	46	143	272	323	4999	0	168	2020-02-29_141423
116	5000	2689	0	0	0	0	1	2142	12.565575	NaN	12.565575	12.565575	1.0	1072.0	7.2851152	4.2456517	22.07403	0.0	2311	2311	2311	1.0	20	46	143	272	323	4999	0	168	2020-02-29_141424
117	5000	2689	0	0	0	0	1	2142	12.565575	NaN	12.565575	12.565575	1.0	1072.0	7.2851152	4.2456517	22.07403	0.0	2311	2311	2311	1.0	20	46	143	272	323	4999	0	168	2020-02-29_141424
117	5000	2689	0	0	0	0	1	2142	12.565575	NaN	12.565575	12.565575	1.0	1072.0	7.2851152	4.2456517	22.07403	0.0	2311	2311	2311	1.0	20	46	143	272	323	4999	0	168	2020-02-29_141424
117	5000	2689	0	0	0	0	1	2142	12.565575	NaN	12.565575	12.565575	1.0	1072.0	7.2851152	4.2456517	22.07403	0.0	2311	2311	2311	1.0	20	46	143	272	323	4999	0	168	2020-02-29_141424
118	5000	2689	0	0	0	0	1	2142	12.565575	NaN	12.565575	12.565575	1.0	1072.0	7.2851152	4.2456517	22.07403	0.0	2311	2311	2311	1.0	20	46	143	272	323	4999	0	168	2020-02-29_141425
118	5000	2689	0	0	0	0	1	2142	12.565575	NaN	12.565575	12.565575	1.0	1072.0	7.2851152	4.2456517	22.07403	0.0	2311	2311	2311	1.0	20	46	143	272	323	4999	0	168	2020-02-29_141425
118	5000	2689	0	0	0	0	1	2142	12.565575	NaN	12.565575	12.565575	1.0	1072.0	7.2851152	4.2456517	22.07403	0.0	2311	2311	2311	1.0	20	46	143	272	323	4999	0	168	2020-02-29_141425
119	5000	2689	0	0	0	0	0	2143	NaN	-0.0	9999.0	9999.0	0.0	1072.0	7.2851152	4.2456517	22.07403	0.0	2311	2311	2311	0.0	20	46	143	272	323	5000	0	168	2020-02-29_141425
119	5000	2689	0	0	0	0	0	2143	NaN	-0.0	9999.0	9999.0	0.0	1072.0	7.2851152	4.2456517	22.07403	0.0	2311	2311	2311	0.0	20	46	143	272	323	5000	0	168	2020-02-29_141426
119	5000	2689	0	0	0	0	0	2143	NaN	-0.0	9999.0	9999.0	0.0	1072.0	7.2851152	4.2456517	22.07403	0.0	2311	2311	2311	0.0	20	46	143	272	323	5000	0	168	2020-02-29_141426
120	5000	2689	0	0	0	0	0	2143	NaN	-0.0	9999.0	9999.0	0.0	1072.0	7.2851152	4.2456517	22.07403	0.0	2311	2311	2311	0.0	20	46	143	272	323	5000	0	168	2020-02-29_141426
120	5000	2689	0	0	0	0	0	2143	NaN	-0.0	9999.0	9999.0	0.0	1072.0	7.2851152	4.2456517	22.07403	0.0	2311	2311	2311	0.0	20	46	143	272	323	5000	0	168	2020-02-29_141426
120	5000	2689	0	0	0	0	0	2143	NaN	-0.0	9999.0	9999.0	0.0	1072.0	7.2851152	4.2456517	22.07403	0.0	2311	2311	2311	0.0	20	46	143	272	323	5000	0	168	2020-02-29_141427
121	5000	2689	0	0	0	0	0	2143	NaN	-0.0	9999.0	9999.0	0.0	1072.0	7.2851152	4.2456517	22.07403	0.0	2311	2311	2311	0.0	20	46	143	272	323	5000	0	168	2020-02-29_141427
121	5000	2689	0	0	0	0	0	2143	NaN	-0.0	9999.0	9999.0	0.0	1072.0	7.2851152	4.2456517	22.07403	0.0	2311	2311	2311	0.0	20	46	143	272	323	5000	0	168	2020-02-29_141427
121	5000	2689	0	0	0	0	0	2143	NaN	-0.0	9999.0	9999.0	0.0	1072.0	7.2851152	4.2456517	22.07403	0.0	2311	2311	2311	0.0	20	46	143	272	323	5000	0	168	2020-02-29_141427
122	5000	2689	0	0	0	0	0	2143	NaN	-0.0	9999.0	9999.0	0.0	1072.0	7.2851152	4.2456517	22.07403	0.0	2311	2311	2311	0.0	20	46	143	272	323	5000	0	168	2020-02-29_141427
122	5000	2689	0	0	0	0	0	2143	NaN	-0.0	9999.0	9999.0	0.0	1072.0	7.2851152	4.2456517	22.07403	0.0	2311	2311	2311	0.0	20	46	143	272	323	5000	0	168	2020-02-29_141428
122	5000	2689	0	0	0	0	0	2143	NaN	-0.0	9999.0	9999.0	0.0	1072.0	7.2851152	4.2456517	22.07403	0.0	2311	2311	2311	0.0	20	46	143	272	323	5000	0	168	2020-02-29_141428
123	5000	2689	0	0	0	0	0	2143	NaN	-0.0	9999.0	9999.0	0.0	1072.0	7.2851152	4.2456517	22.07403	0.0	2311	2311	2311	0.0	20	46	143	272	323	5000	0	168	2020-02-29_141428
123	5000	2689	0	0	0	0	0	2143	NaN	-0.0	9999.0	9999.0	0.0	1072.0	7.2851152	4.2456517	22.07403	0.0	2311	2311	2311	0.0	20	46	143	272	323	5000	0	168	2020-02-29_141428
123	5000	2689	0	0	0	0	0	2143	NaN	-0.0	9999.0	9999.0	0.0	1072.0	7.2851152	4.2456517	22.07403	0.0	2311	2311	2311	0.0	20	46	143	272	323	5000	0	168	2020-02-29_141428
124	5000	2689	0	0	0	0	0	2143	NaN	-0.0	9999.0	9999.0	0.0	1072.0	7.2851152	4.2456517	22.07403	0.0	2311	2311	2311	0.0	20	46	143	272	323	5000	0	168	2020-02-29_141429
124	5000	2689	0	0	0	0	0	2143	NaN	-0.0	9999.0	9999.0	0.0	1072.0	7.2851152	4.2456517	22.07403	0.0	2311	2311	2311	0.0	20	46	143	272	323	5000	0	168	2020-02-29_141429
124	5000	2689	0	0	0	0	0	2143	NaN	-0.0	9999.0	9999.0	0.0	1072.0	7.2851152	4.2456517	22.07403	0.0	2311	2311	2311	0.0	20	46	143	272	323	5000	0	168	2020-02-29_141429
125	5000	2689	0	0	0	0	0	2143	NaN	-0.0	9999.0	9999.0	0.0	1072.0	7.2851152	4.2456517	22.07403	0.0	2311	2311	2311	0.0	20	46	143	272	323	5000	0	168	2020-02-29_141429
125	5000	2689	0	0	0	0	0	2143	NaN	-0.0	9999.0	9999.0	0.0	1072.0	7.2851152	4.2456517	22.07403	0.0	2311	2311	2311	0.0	20	46	143	272	323	5000	0	168	2020-02-29_141429
125	5000	2689	0	0	0	0	0	2143	NaN	-0.0	9999.0	9999.0	0.0	1072.0	7.2851152	4.2456517	22.07403	0.0	2311	2311	2311	0.0	20	46	143	272	323	5000	0	168	2020-02-29_141430
