# Supplementary material for: Discrete simulation analysis of COVID-19 and prediction of isolation bed numbers
Source: PeerJ. 2021 Jun 23;9:e11629. doi: 10.7717/peerj.11629 (PMC8234972; doi:10.7717/peerj.11629)
Supplement: Supplemental Information 3 [file peerj-09-11629-s003.zip › raw_data/Incubation period_output_2020-02-29_141556.csv]

worldTime(Day)	CITY_PERSON_SIZE	NORMAL	SHADOW	SUPER	CONFIRMED	DIAGNOSIS	FREEZE	CURED	shadow_average	shadow_std	shadow_max	shadow_min	real_countTmp	max_count	count_shadow_average	count_shadow_std	count_shadow_max	count_shadow_min	sum_confirmed_mark	sum_diagnosis_mark	sum_freeze_mark	r0	G1num	G2num	G3Num	G4Num	G5Num	BED_CanUse	BED_Need	DEATH	recordTime
0	5000	4976	24	0	0	0	0	0	NaN	-0.0	9999.0	9999.0	0.0	0.0	NaN	-0.0	9999.0	9999.0	0	0	0	0.0	0	0	0	0	0	5000	0	0	2020-02-29_141633
0	5000	4972	25	0	3	0	0	0	NaN	-0.0	9999.0	9999.0	0.0	0.0	NaN	-0.0	9999.0	9999.0	3	0	0	0.0	0	0	0	0	0	5000	0	0	2020-02-29_141633
0	5000	4966	31	0	3	0	0	0	NaN	-0.0	9999.0	9999.0	0.0	0.0	NaN	-0.0	9999.0	9999.0	3	0	0	0.0	0	0	0	0	0	5000	0	0	2020-02-29_141637
1	5000	4959	37	0	1	0	3	0	0.0	0.0	0.0	0.0	3.0	3.0	0.0	0.0	0.0	0.0	4	3	3	1.0	3	0	0	0	0	4997	0	0	2020-02-29_141637
1	5000	4956	40	0	1	0	3	0	0.0	0.0	0.0	0.0	3.0	3.0	0.0	0.0	0.0	0.0	4	3	3	1.0	3	0	0	0	0	4997	0	0	2020-02-29_141637
1	5000	4951	45	0	0	0	4	0	0.0	0.0	0.0	0.0	4.0	4.0	0.0	0.0	0.0	0.0	4	4	4	0.75	3	1	0	0	0	4996	0	0	2020-02-29_141638
2	5000	4942	53	0	1	0	4	0	0.0	0.0	0.0	0.0	4.0	4.0	0.0	0.0	0.0	0.0	5	4	4	0.75	3	1	0	0	0	4996	0	0	2020-02-29_141638
2	5000	4939	55	0	2	0	4	0	0.0	0.0	0.0	0.0	4.0	4.0	0.0	0.0	0.0	0.0	6	4	4	0.75	3	1	0	0	0	4996	0	0	2020-02-29_141638
2	5000	4930	64	0	1	0	5	0	0.0	0.0	0.0	0.0	5.0	5.0	0.0	0.0	0.0	0.0	6	5	5	0.6	3	1	1	0	0	4995	0	0	2020-02-29_141638
3	5000	4921	73	0	0	0	6	0	0.0	0.0	0.0	0.0	6.0	6.0	0.0	0.0	0.0	0.0	6	6	6	0.6666667	3	2	1	0	0	4994	0	0	2020-02-29_141638
3	5000	4914	79	0	1	0	6	0	0.0	0.0	0.0	0.0	6.0	6.0	0.0	0.0	0.0	0.0	7	6	6	0.6666667	3	2	1	0	0	4994	0	0	2020-02-29_141638
3	5000	4898	94	0	2	0	6	0	0.0	0.0	0.0	0.0	6.0	6.0	0.0	0.0	0.0	0.0	8	6	6	0.6666667	3	2	1	0	0	4994	0	0	2020-02-29_141638
4	5000	4886	105	0	2	0	7	0	0.0	0.0	0.0	0.0	7.0	7.0	0.0	0.0	0.0	0.0	9	7	7	0.5714286	3	3	1	0	0	4993	0	0	2020-02-29_141638
4	5000	4874	115	0	4	0	7	0	0.0	0.0	0.0	0.0	7.0	7.0	0.0	0.0	0.0	0.0	11	7	7	0.5714286	3	3	1	0	0	4993	0	0	2020-02-29_141639
4	5000	4861	127	0	3	0	9	0	0.37465543	1.1239662719295365	3.371899	0.0	9.0	9.0	0.37465543	1.1239662	3.371899	0.0	12	9	9	0.7777778	3	4	1	1	0	4991	0	0	2020-02-29_141639
5	5000	4849	135	0	5	0	11	0	0.30653626	1.0166657617179304	3.371899	0.0	11.0	11.0	0.30653626	1.0166658	3.371899	0.0	16	11	11	0.8181818	3	5	1	1	0	4989	0	0	2020-02-29_141639
5	5000	4826	155	0	8	0	11	0	0.30653626	1.0166657617179304	3.371899	0.0	11.0	11.0	0.30653626	1.0166658	3.371899	0.0	19	11	11	0.8181818	3	5	1	1	0	4989	0	0	2020-02-29_141639
5	5000	4814	165	0	9	0	12	0	0.6615104	1.5657982157446722	4.5662255	0.0	12.0	12.0	0.6615104	1.5657982	4.5662255	0.0	21	12	12	1.0	4	5	1	1	0	4988	0	0	2020-02-29_141639
6	5000	4785	192	0	7	0	16	0	1.5086653	2.059913747703951	4.8368173	0.0	16.0	16.0	1.5086653	2.0599136	4.8368173	0.0	23	16	16	1.5	5	7	2	1	0	4984	0	0	2020-02-29_141639
6	5000	4757	218	0	6	0	19	0	1.8365806	2.171436622342981	5.1550097	0.0	19.0	19.0	1.8365806	2.1714365	5.1550097	0.0	25	19	19	1.4210526	6	7	2	2	1	4981	0	0	2020-02-29_141639
6	5000	4731	241	0	7	0	20	0	1.9238269	2.107595979217789	5.1550097	0.0	20.0	20.0	1.9238269	2.107596	5.1550097	0.0	28	21	21	1.4	6	8	2	2	1	4980	0	1	2020-02-29_141640
7	5000	4707	257	0	12	0	23	0	1.9536395	2.0950634380923523	5.1550097	0.0	23.0	23.0	1.9536395	2.0950634	5.1550097	0.0	36	24	24	1.3913044	6	9	3	3	1	4977	0	1	2020-02-29_141640
7	5000	4677	284	0	13	0	25	0	1.9183726	2.0564851620595856	5.1550097	0.0	25.0	25.0	1.9183726	2.0564852	5.1550097	0.0	39	26	26	1.36	6	9	3	4	2	4975	0	1	2020-02-29_141640
7	5000	4649	308	0	13	0	29	0	1.7676468	2.0022490492032703	5.1550097	0.0	29.0	29.0	1.7676468	2.002249	5.1550097	0.0	43	30	30	1.2413793	6	10	5	4	2	4971	0	1	2020-02-29_141640
8	5000	4626	328	0	9	0	36	0	2.102935	2.222535678160925	6.6891026	0.0	36.0	36.0	2.102935	2.2225356	6.6891026	0.0	46	37	37	1.1388888	7	15	6	4	2	4964	0	1	2020-02-29_141641
8	5000	4601	349	0	10	0	39	0	2.236479	2.333987848127646	7.111917	0.0	39.0	39.0	2.236479	2.333988	7.111917	0.0	50	40	40	1.1282052	8	16	6	4	3	4961	0	1	2020-02-29_141641
8	5000	4572	375	0	9	0	43	0	2.2246478	2.3366336869521316	7.111917	0.0	43.0	43.0	2.2246478	2.3366337	7.111917	0.0	53	44	44	1.1627907	8	16	7	5	3	4957	0	1	2020-02-29_141641
9	5000	4542	399	0	13	0	45	0	2.4177165	2.460517096562592	7.2772846	0.0	45.0	45.0	2.4177165	2.4605172	7.2772846	0.0	59	46	46	1.2	8	16	8	6	3	4955	0	1	2020-02-29_141641
9	5000	4513	420	0	17	0	49	0	2.511119	2.4633421759990854	7.2772846	0.0	49.0	49.0	2.511119	2.4633422	7.2772846	0.0	67	50	50	1.1224489	8	17	8	7	5	4951	0	1	2020-02-29_141642
9	5000	4477	453	0	17	0	52	0	2.5824373	2.413200743108224	7.2772846	0.0	52.0	52.0	2.5824373	2.4132009	7.2772846	0.0	70	53	53	1.1153846	8	17	10	7	6	4948	0	1	2020-02-29_141642
10	5000	4436	488	0	16	0	59	0	2.5933695	2.4052091056345586	7.4664884	0.0	59.0	59.0	2.5933695	2.405209	7.4664884	0.0	76	60	60	1.0338984	8	17	11	9	7	4941	0	1	2020-02-29_141642
10	5000	4392	522	0	19	0	66	0	2.8242753	2.504068116477267	9.24412	0.0	66.0	66.0	2.8242753	2.5040681	9.24412	0.0	86	67	67	1.0757576	9	19	12	10	9	4934	0	1	2020-02-29_141642
10	5000	4359	549	0	22	0	69	0	2.836702	2.4853926199948577	9.24412	0.0	69.0	69.0	2.836702	2.4853926	9.24412	0.0	92	70	70	1.0869565	9	21	12	10	10	4931	0	1	2020-02-29_141643
11	5000	4320	580	0	23	0	76	0	3.0812278	2.6722611711518214	9.717265	0.0	76.0	76.0	3.0812278	2.6722612	9.717265	0.0	100	77	77	1.3421053	10	21	13	11	12	4924	0	1	2020-02-29_141643
11	5000	4282	604	0	26	0	87	0	3.138243	2.6382709370807746	9.717265	0.0	87.0	87.0	3.138243	2.6382709	9.717265	0.0	114	88	88	1.2988505	10	24	13	13	13	4913	0	1	2020-02-29_141643
11	5000	4246	633	0	29	0	91	0	3.2644107	2.717446113199544	9.778589	0.0	91.0	91.0	3.2644107	2.717446	9.778589	0.0	121	92	92	1.2747253	10	25	13	13	14	4909	0	1	2020-02-29_141644
12	5000	4210	659	0	29	0	101	0	3.4964123	2.924332997492695	10.939315	0.0	101.0	101.0	3.4964123	2.924333	10.939315	0.0	131	102	102	1.3069307	12	25	14	15	16	4899	0	1	2020-02-29_141644
12	5000	4171	687	0	27	0	114	0	3.6744063	3.0031785021411324	11.263118	0.0	114.0	114.0	3.6744063	3.0031786	11.263118	0.0	142	115	115	1.3947369	13	26	17	17	18	4886	0	1	2020-02-29_141644
12	5000	4128	719	0	30	0	122	0	3.7529557	3.1551984791661094	11.534387	0.0	122.0	122.0	3.7529557	3.1551986	11.534387	0.0	153	123	123	1.4426229	14	27	17	18	21	4878	0	1	2020-02-29_141644
13	5000	4098	735	0	36	0	130	0	3.8913078	3.224104048599972	11.939907	0.0	130.0	130.0	3.8913078	3.2241042	11.939907	0.0	167	131	131	1.4692308	15	27	20	19	22	4870	0	1	2020-02-29_141645
13	5000	4052	767	0	38	0	142	0	4.122975	3.2998412469767424	12.132462	0.0	142.0	142.0	4.122975	3.2998412	12.132462	0.0	181	143	143	1.4859155	15	29	22	21	24	4858	0	1	2020-02-29_141645
13	5000	4011	795	0	40	0	153	0	4.3101997	3.3828831196168703	12.5574875	0.0	153.0	153.0	4.3101997	3.382883	12.5574875	0.0	194	154	154	1.4836601	15	32	26	24	25	4847	0	1	2020-02-29_141645
14	5000	3974	816	0	42	0	166	0	4.5426445	3.4621816771122846	12.736991	0.0	166.0	166.0	4.5426445	3.4621816	12.736991	0.0	210	168	168	1.5	16	32	28	29	28	4834	0	2	2020-02-29_141646
14	5000	3937	837	0	43	0	179	1	4.601814	3.4476844425116284	12.736991	0.0	179.0	179.0	4.601814	3.4476845	12.736991	0.0	226	183	183	1.4916201	16	35	30	32	30	4821	0	3	2020-02-29_141646
14	5000	3902	856	0	46	0	192	1	4.685599	3.5031851852650813	12.736991	0.0	192.0	192.0	4.685599	3.5031853	12.736991	0.0	242	196	196	1.46875	16	36	32	36	32	4808	0	3	2020-02-29_141647
15	5000	3856	886	0	48	0	204	2	4.936989	3.6216138612280115	13.263356	0.0	204.0	204.0	4.936989	3.621614	13.263356	0.0	258	210	210	1.5294118	16	39	37	38	32	4796	0	4	2020-02-29_141647
15	5000	3812	917	0	43	0	221	3	5.0491815	3.65619457235464	14.107297	0.0	221.0	221.0	5.0491815	3.6561947	14.107297	0.0	271	228	228	1.5656109	17	40	40	42	35	4779	0	4	2020-02-29_141648
15	5000	3765	947	0	46	0	234	4	5.150553	3.714741702438074	14.581161	0.0	234.0	234.0	5.150553	3.7147417	14.581161	0.0	288	242	242	1.6025641	18	42	42	44	36	4766	0	4	2020-02-29_141648
16	5000	3713	982	0	47	0	250	4	5.271472	3.7445314588413385	14.699826	0.0	250.0	250.0	5.271472	3.7445314	14.699826	0.0	305	258	258	1.596	19	43	44	47	40	4750	0	4	2020-02-29_141648
16	5000	3681	988	0	54	0	267	4	5.2950416	3.76608349553282	14.699826	0.0	267.0	267.0	5.2950416	3.7660835	14.699826	0.0	331	277	277	1.565543	19	44	46	50	46	4733	0	6	2020-02-29_141649
16	5000	3635	1015	0	62	0	276	5	5.482104	3.8194433054296164	14.699826	0.0	276.0	276.0	5.482104	3.8194432	14.699826	0.0	350	288	288	1.6521739	19	47	49	51	49	4724	0	7	2020-02-29_141649
17	5000	3600	1027	0	67	0	294	5	5.634638	3.8623313546013653	15.765927	0.0	294.0	294.0	5.634638	3.8623314	15.765927	0.0	373	306	306	1.6904762	20	48	51	56	51	4706	0	7	2020-02-29_141650
17	5000	3549	1058	0	61	0	318	6	5.803484	3.8417739130525668	15.765927	0.0	318.0	318.0	5.803484	3.841774	15.765927	0.0	393	332	332	1.6792452	20	50	53	66	58	4682	0	8	2020-02-29_141650
17	5000	3512	1060	0	76	0	337	6	5.8940673	3.82219663624985	15.765927	0.0	337.0	337.0	5.8940673	3.8221967	15.765927	0.0	428	352	352	1.694362	20	52	57	70	62	4663	0	9	2020-02-29_141651
18	5000	3468	1082	0	77	0	357	6	5.9730725	3.779536465879331	15.765927	0.0	357.0	357.0	5.9730725	3.7795365	15.765927	0.0	450	373	373	1.6498599	20	52	63	74	64	4643	0	10	2020-02-29_141651
18	5000	3434	1093	0	77	0	379	6	6.0235624	3.8017410054534735	15.765927	0.0	379.0	379.0	6.0235624	3.8017411	15.765927	0.0	473	396	396	1.6174142	20	52	68	79	68	4621	0	11	2020-02-29_141652
18	5000	3401	1100	0	71	0	410	7	6.097362	3.7614341620266636	15.765927	0.0	410.0	410.0	6.097362	3.761434	15.765927	0.0	499	428	428	1.592683	20	55	71	89	75	4590	0	11	2020-02-29_141652
19	5000	3367	1111	0	72	0	431	7	6.128156	3.7280395907317665	15.765927	0.0	431.0	431.0	6.128156	3.7280395	15.765927	0.0	522	450	450	1.5730859	20	56	77	92	79	4569	0	12	2020-02-29_141653
19	5000	3333	1117	0	76	0	453	9	6.2260623	3.754396277605996	15.765927	0.0	453.0	453.0	6.2260623	3.7543962	15.765927	0.0	550	474	474	1.554084	20	56	82	97	82	4547	0	12	2020-02-29_141653
19	5000	3301	1117	0	83	0	476	9	6.3239455	3.785704329958264	16.04227	0.0	476.0	476.0	6.3239455	3.7857044	16.04227	0.0	582	499	499	1.5483193	20	59	83	103	87	4524	0	14	2020-02-29_141654
20	5000	3275	1107	0	96	0	494	13	6.486286	3.8073791132050303	18.93704	0.0	494.0	494.0	6.486286	3.807379	18.93704	0.0	618	522	522	1.5506073	20	61	87	107	92	4506	0	15	2020-02-29_141654
20	5000	3248	1108	0	94	0	519	15	6.5839095	3.83361261152094	18.93704	0.0	519.0	519.0	6.5839095	3.8336127	18.93704	0.0	644	550	550	1.5279384	20	62	94	112	94	4481	0	16	2020-02-29_141654
20	5000	3207	1113	0	96	0	551	16	6.6864953	3.909524262503872	18.93704	0.0	551.0	551.0	6.6864953	3.9095242	18.93704	0.0	680	584	584	1.5408349	20	65	98	121	99	4449	0	17	2020-02-29_141655
21	5000	3170	1118	0	93	0	577	21	6.7641206	3.9303423296122557	19.179651	0.0	577.0	577.0	6.7641206	3.9303424	19.179651	0.0	712	619	619	1.4870018	20	71	100	126	108	4423	0	21	2020-02-29_141655
21	5000	3132	1127	0	96	0	602	22	6.800114	3.9106692531155307	19.179651	0.0	602.0	602.0	6.800114	3.9106693	19.179651	0.0	741	645	645	1.4684385	20	73	102	135	111	4398	0	21	2020-02-29_141656
21	5000	3090	1136	0	93	0	634	25	6.878834	3.923235167250527	19.189812	0.0	634.0	634.0	6.878834	3.9232352	19.189812	0.0	774	681	681	1.4558359	20	75	106	138	121	4366	0	22	2020-02-29_141656
22	5000	3062	1129	0	97	0	663	26	7.0217857	3.977375659353805	19.189812	0.0	663.0	663.0	7.0217857	3.9773757	19.189812	0.0	809	712	712	1.464555	20	75	111	144	128	4337	0	23	2020-02-29_141657
22	5000	3029	1129	0	100	0	690	29	7.156561	3.9982366251304673	19.189812	0.0	690.0	690.0	7.156561	3.9982367	19.189812	0.0	842	742	742	1.4666667	20	77	116	150	136	4310	0	23	2020-02-29_141657
22	5000	2987	1130	0	108	0	720	32	7.265657	4.040771358993129	19.189812	0.0	720.0	720.0	7.265657	4.0407715	19.189812	0.0	883	775	775	1.4708333	20	78	120	156	144	4280	0	23	2020-02-29_141658
23	5000	2960	1117	0	114	0	750	34	7.374223	4.009513984584432	19.189812	0.0	750.0	750.0	7.374223	4.009514	19.189812	0.0	923	809	809	1.4786667	20	79	126	165	150	4250	0	25	2020-02-29_141658
23	5000	2929	1118	0	110	0	776	39	7.436108	4.008053777916399	19.189812	0.0	776.0	776.0	7.436108	4.008054	19.189812	0.0	953	843	843	1.4497423	20	80	127	171	157	4224	0	28	2020-02-29_141659
23	5000	2900	1103	0	112	0	815	41	7.4972763	3.9902205128552652	19.189812	0.0	815.0	815.0	7.4972763	3.9902205	19.189812	0.0	997	885	885	1.4380368	20	80	130	181	166	4185	0	29	2020-02-29_141659
24	5000	2870	1109	0	98	0	852	42	7.553496	4.00497580036372	19.189812	0.0	852.0	852.0	7.553496	4.004976	19.189812	0.0	1021	923	923	1.4260564	20	80	133	187	176	4148	0	29	2020-02-29_141700
24	5000	2839	1097	0	110	0	872	48	7.643651	3.9747316233887173	19.189812	0.0	872.0	872.0	7.643651	3.9747317	19.189812	0.0	1064	954	954	1.4082569	20	80	133	193	183	4128	0	34	2020-02-29_141700
24	5000	2817	1086	0	98	0	910	52	7.735467	4.000294436108613	19.189812	0.0	910.0	910.0	7.735467	4.000294	19.189812	0.0	1097	999	999	1.378022	20	81	139	197	190	4090	0	37	2020-02-29_141701
25	5000	2789	1073	0	115	0	928	56	7.800945	4.032404771166381	19.189812	0.0	928.0	928.0	7.800945	4.032405	19.189812	0.0	1138	1023	1023	1.3857758	20	82	142	201	194	4072	0	39	2020-02-29_141701
25	5000	2757	1063	0	116	0	960	63	7.928377	4.089214812179884	19.189812	0.0	960.0	960.0	7.928377	4.089215	19.189812	0.0	1180	1064	1064	1.3791667	20	82	145	211	201	4040	0	41	2020-02-29_141702
25	5000	2729	1056	0	118	0	982	72	8.005805	4.097295725247549	19.189812	0.0	982.0	982.0	8.005805	4.0972958	19.189812	0.0	1215	1097	1097	1.3553971	20	83	149	220	208	4018	0	43	2020-02-29_141702
26	5000	2706	1048	0	107	0	1013	83	8.095957	4.118478648576945	19.189812	0.0	1013.0	1013.0	8.095957	4.118479	19.189812	0.0	1246	1139	1139	1.3366239	20	84	149	226	221	3987	0	43	2020-02-29_141703
26	5000	2687	1030	0	101	0	1045	93	8.218933	4.127982015393136	19.189812	0.0	1045.0	1045.0	8.218933	4.127982	19.189812	0.0	1283	1182	1182	1.3138756	20	84	153	236	228	3955	0	44	2020-02-29_141703
26	5000	2664	1018	0	102	0	1069	98	8.313837	4.131727108551112	19.189812	0.0	1069.0	1069.0	8.313837	4.131727	19.189812	0.0	1318	1216	1216	1.3002807	20	86	156	238	232	3931	0	49	2020-02-29_141704
27	5000	2636	1009	0	109	0	1086	109	8.360323	4.159126605635383	21.024208	0.0	1086.0	1086.0	8.360323	4.1591268	21.024208	0.0	1355	1246	1246	1.301105	20	86	157	242	239	3914	0	51	2020-02-29_141704
27	5000	2606	1000	0	111	0	1114	118	8.448095	4.191297488832376	21.534992	0.0	1114.0	1114.0	8.448095	4.1912975	21.534992	0.0	1394	1283	1283	1.2980251	20	87	160	247	250	3886	0	51	2020-02-29_141705
27	5000	2580	992	0	110	0	1136	128	8.527813	4.221713685201702	21.534992	0.0	1136.0	1136.0	8.527813	4.2217135	21.534992	0.0	1428	1318	1318	1.2869718	20	88	161	252	254	3864	0	54	2020-02-29_141706
28	5000	2559	992	0	94	0	1158	140	8.621972	4.216445632589493	21.534992	0.0	1158.0	1158.0	8.621972	4.2164454	21.534992	0.0	1449	1355	1355	1.2754749	20	88	165	254	259	3842	0	57	2020-02-29_141706
28	5000	2536	971	0	96	0	1195	144	8.717268	4.274570126698872	23.789902	0.0	1195.0	1195.0	8.717268	4.27457	23.789902	0.0	1493	1397	1397	1.274477	20	88	166	265	267	3805	0	58	2020-02-29_141707
28	5000	2510	964	0	98	0	1212	156	8.801095	4.279211742506677	23.789902	0.0	1212.0	1212.0	8.801095	4.2792115	23.789902	0.0	1526	1428	1428	1.2648515	20	88	169	269	274	3788	0	60	2020-02-29_141707
29	5000	2487	946	0	118	0	1221	165	8.834056	4.306010795781714	23.789902	0.0	1221.0	1221.0	8.834056	4.3060107	23.789902	0.0	1567	1449	1449	1.2563473	20	88	171	271	280	3779	0	63	2020-02-29_141708
29	5000	2467	940	0	99	0	1249	181	8.92236	4.323061849461844	23.789902	0.0	1249.0	1249.0	8.92236	4.323062	23.789902	0.0	1593	1494	1494	1.2353883	20	88	172	277	292	3751	0	64	2020-02-29_141708
29	5000	2448	923	0	102	0	1263	196	8.977527	4.339786395252754	23.789902	0.0	1263.0	1263.0	8.977527	4.3397865	23.789902	0.0	1629	1527	1527	1.2201109	20	88	175	284	298	3737	0	68	2020-02-29_141709
30	5000	2421	916	0	95	0	1283	214	9.068391	4.312864205281479	23.789902	0.0	1283.0	1283.0	9.068391	4.3128643	23.789902	0.0	1663	1568	1568	1.2057678	20	88	180	292	301	3717	0	71	2020-02-29_141709
30	5000	2396	909	0	102	0	1285	236	9.188088	4.3633647422349755	23.789902	0.0	1285.0	1285.0	9.188088	4.3633647	23.789902	0.0	1695	1593	1593	1.218677	20	89	182	296	309	3715	0	72	2020-02-29_141710
30	5000	2375	891	0	105	0	1306	244	9.287075	4.357359061136791	23.789902	0.0	1306.0	1306.0	9.287075	4.357359	23.789902	0.0	1734	1629	1629	1.2166922	20	90	184	301	313	3694	0	79	2020-02-29_141710
31	5000	2357	877	0	102	0	1322	261	9.344024	4.378211886015529	23.789902	0.0	1322.0	1322.0	9.344024	4.378212	23.789902	0.0	1766	1664	1664	1.198941	20	90	187	307	317	3678	0	81	2020-02-29_141711
31	5000	2333	871	0	101	0	1330	280	9.406641	4.380257199892151	23.789902	0.0	1330.0	1330.0	9.406641	4.380257	23.789902	0.0	1796	1695	1695	1.1857142	20	90	187	309	326	3670	0	85	2020-02-29_141711
31	5000	2319	856	0	91	0	1348	296	9.447961	4.359262553853316	23.789902	0.0	1348.0	1348.0	9.447961	4.3592625	23.789902	0.0	1825	1734	1734	1.1862018	20	90	188	314	333	3652	0	90	2020-02-29_141712
32	5000	2301	848	0	84	0	1357	316	9.525844	4.394761929709418	23.789902	0.0	1357.0	1357.0	9.525844	4.394762	23.789902	0.0	1851	1767	1767	1.1761239	20	91	189	320	339	3643	0	94	2020-02-29_141712
32	5000	2276	840	0	86	0	1372	332	9.525817	4.450800988620769	23.789902	0.0	1372.0	1372.0	9.525817	4.450801	23.789902	0.0	1884	1798	1798	1.1567055	20	91	189	323	345	3628	0	94	2020-02-29_141713
32	5000	2266	824	0	85	0	1375	355	9.57444	4.472557953000088	23.789902	0.0	1375.0	1375.0	9.57444	4.472558	23.789902	0.0	1910	1825	1825	1.1425455	20	91	191	326	348	3625	0	95	2020-02-29_141713
33	5000	2252	806	0	90	0	1386	369	9.60887	4.504405514256597	23.789902	0.0	1386.0	1386.0	9.60887	4.5044055	23.789902	0.0	1942	1852	1852	1.1132756	20	92	191	328	350	3614	0	97	2020-02-29_141714
33	5000	2234	786	0	96	0	1392	393	9.714671	4.514681496438285	23.789902	0.0	1392.0	1392.0	9.714671	4.5146813	23.789902	0.0	1980	1884	1884	1.1041666	20	92	193	331	360	3608	0	99	2020-02-29_141714
33	5000	2218	767	0	105	0	1393	418	9.762249	4.5300764997814404	23.789902	0.0	1393.0	1393.0	9.762249	4.5300765	23.789902	0.0	2015	1910	1910	1.0940416	20	92	194	332	370	3607	0	99	2020-02-29_141715
34	5000	2202	757	0	99	0	1401	440	9.83471	4.512245048442877	23.789902	0.0	1401.0	1401.0	9.83471	4.512245	23.789902	0.0	2041	1942	1942	1.0885082	20	92	195	334	375	3599	0	101	2020-02-29_141715
34	5000	2188	739	0	93	0	1416	460	9.8901205	4.549147624567422	23.789902	0.0	1416.0	1416.0	9.8901205	4.5491476	23.789902	0.0	2073	1980	1980	1.0790961	20	92	197	343	379	3584	0	104	2020-02-29_141716
34	5000	2177	720	0	88	0	1427	482	9.943253	4.541177962488071	23.789902	0.0	1427.0	1427.0	9.943253	4.5411777	23.789902	0.0	2103	2015	2015	1.0763841	20	92	198	346	384	3573	0	106	2020-02-29_141716
35	5000	2164	706	0	88	0	1419	510	10.0322695	4.5500024481127515	23.789902	0.0	1419.0	1427.0	9.943253	4.5411777	23.789902	0.0	2130	2042	2042	1.060606	20	92	198	347	392	3581	0	113	2020-02-29_141717
35	5000	2152	694	0	81	0	1414	543	10.100685	4.549583860378035	23.789902	0.0	1414.0	1427.0	9.943253	4.5411777	23.789902	0.0	2154	2073	2073	1.0579915	20	92	198	351	398	3586	0	116	2020-02-29_141718
35	5000	2141	672	0	84	0	1416	571	10.18138	4.54053508882183	23.789902	0.0	1416.0	1427.0	9.943253	4.5411777	23.789902	0.0	2187	2103	2103	1.0501412	20	92	198	352	404	3584	0	116	2020-02-29_141718
36	5000	2123	659	0	88	0	1421	590	10.218023	4.53358010200104	23.789902	0.0	1421.0	1427.0	9.943253	4.5411777	23.789902	0.0	2218	2130	2130	1.0429275	20	92	198	352	408	3579	0	119	2020-02-29_141719
36	5000	2109	644	0	93	0	1414	618	10.224226	4.540534878786159	23.789902	0.0	1414.0	1427.0	9.943253	4.5411777	23.789902	0.0	2247	2154	2154	1.0282885	20	92	198	354	412	3586	0	122	2020-02-29_141719
36	5000	2096	636	0	81	0	1414	648	10.269956	4.534471721393161	23.789902	0.0	1414.0	1427.0	9.943253	4.5411777	23.789902	0.0	2268	2187	2187	1.0205092	20	92	198	359	420	3586	0	125	2020-02-29_141720
37	5000	2085	618	0	78	0	1411	679	10.3299675	4.518888884503388	23.789902	0.0	1411.0	1427.0	9.943253	4.5411777	23.789902	0.0	2297	2219	2219	1.0191354	20	92	198	360	427	3589	0	129	2020-02-29_141721
37	5000	2074	610	0	69	0	1402	714	10.398863	4.550270516874068	23.789902	0.0	1402.0	1427.0	9.943253	4.5411777	23.789902	0.0	2316	2247	2247	1.0235378	20	92	199	362	429	3598	0	131	2020-02-29_141721
37	5000	2067	591	0	74	0	1396	739	10.422908	4.551117585814195	23.789902	0.0	1396.0	1427.0	9.943253	4.5411777	23.789902	0.0	2342	2268	2268	1.017192	20	92	199	362	432	3604	0	133	2020-02-29_141722
38	5000	2051	577	0	75	0	1393	768	10.507671	4.572830002411749	23.789902	0.0	1393.0	1427.0	9.943253	4.5411777	23.789902	0.0	2372	2297	2297	1.0157932	20	92	200	363	442	3607	0	136	2020-02-29_141722
38	5000	2043	554	0	87	0	1383	796	10.554139	4.5725432339767895	23.789902	0.0	1383.0	1427.0	9.943253	4.5411777	23.789902	0.0	2403	2316	2316	0.99927694	20	92	200	363	448	3617	0	137	2020-02-29_141723
38	5000	2036	536	0	86	0	1375	827	10.598507	4.582871199920263	23.789902	0.0	1375.0	1427.0	9.943253	4.5411777	23.789902	0.0	2428	2342	2342	0.9694545	20	92	200	364	453	3625	0	140	2020-02-29_141723
39	5000	2029	518	0	81	0	1371	860	10.642148	4.6037901067009575	23.789902	0.0	1371.0	1427.0	9.943253	4.5411777	23.789902	0.0	2453	2372	2372	0.9438366	20	92	201	365	457	3629	0	141	2020-02-29_141724
39	5000	2018	512	0	67	0	1358	901	10.65556	4.601203528814414	23.789902	0.0	1358.0	1427.0	9.943253	4.5411777	23.789902	0.0	2470	2403	2403	0.9131075	20	92	201	366	461	3642	0	144	2020-02-29_141724
39	5000	2013	501	0	57	0	1338	943	10.715729	4.570629245834851	23.789902	0.0	1338.0	1427.0	9.943253	4.5411777	23.789902	0.0	2486	2429	2429	0.89985055	20	92	202	369	466	3662	0	148	2020-02-29_141725
40	5000	2002	492	0	53	0	1322	977	10.7371855	4.562904444496344	23.789902	0.0	1322.0	1427.0	9.943253	4.5411777	23.789902	0.0	2506	2453	2453	0.88577914	20	92	202	370	470	3678	0	154	2020-02-29_141725
40	5000	1993	486	0	51	0	1301	1012	10.813973	4.527810942379512	23.789902	0.0	1301.0	1427.0	9.943253	4.5411777	23.789902	0.0	2521	2470	2470	0.88009226	20	92	202	371	473	3699	0	157	2020-02-29_141726
40	5000	1986	468	0	60	0	1288	1038	10.844448	4.5431914730039695	23.789902	0.0	1288.0	1427.0	9.943253	4.5411777	23.789902	0.0	2546	2486	2486	0.88975155	20	92	202	372	476	3712	0	160	2020-02-29_141726
41	5000	1977	453	0	64	0	1287	1058	10.916977	4.575796531168461	24.057392	0.0	1287.0	1427.0	9.943253	4.5411777	23.789902	0.0	2570	2506	2506	0.8881119	20	92	202	374	481	3713	0	161	2020-02-29_141727
41	5000	1972	436	0	71	0	1268	1089	10.96752	4.567965852212288	24.057392	0.0	1268.0	1427.0	9.943253	4.5411777	23.789902	0.0	2592	2521	2521	0.8888013	20	92	202	374	483	3732	0	164	2020-02-29_141727
41	5000	1963	434	0	57	0	1251	1130	11.007564	4.591155273058515	24.057392	0.0	1251.0	1427.0	9.943253	4.5411777	23.789902	0.0	2603	2546	2546	0.8729017	20	92	202	374	487	3749	0	165	2020-02-29_141728
42	5000	1959	420	0	51	0	1243	1160	11.047315	4.591089633100735	24.057392	0.0	1243.0	1427.0	9.943253	4.5411777	23.789902	0.0	2621	2570	2570	0.85438454	20	92	202	374	490	3757	0	167	2020-02-29_141728
42	5000	1956	407	0	45	0	1224	1199	11.120308	4.590009970394434	24.057392	0.0	1224.0	1427.0	9.943253	4.5411777	23.789902	0.0	2637	2592	2592	0.8496732	20	92	202	375	493	3776	0	169	2020-02-29_141729
42	5000	1950	394	0	53	0	1205	1227	11.147243	4.603610711456997	24.057392	0.0	1205.0	1427.0	9.943253	4.5411777	23.789902	0.0	2656	2603	2603	0.8448133	20	92	203	375	493	3795	0	171	2020-02-29_141729
43	5000	1947	376	0	56	0	1198	1249	11.188891	4.600955631671465	24.057392	0.0	1198.0	1427.0	9.943253	4.5411777	23.789902	0.0	2677	2621	2621	0.84140235	20	92	203	375	495	3802	0	174	2020-02-29_141730
43	5000	1943	366	0	54	0	1170	1293	11.245521	4.60465653289023	24.977316	0.0	1170.0	1427.0	9.943253	4.5411777	23.789902	0.0	2691	2637	2637	0.8282051	20	92	203	375	496	3830	0	174	2020-02-29_141730
43	5000	1939	356	0	49	0	1156	1324	11.289337	4.617756300227526	24.977316	0.0	1156.0	1427.0	9.943253	4.5411777	23.789902	0.0	2705	2656	2656	0.8295848	20	92	203	376	496	3844	0	176	2020-02-29_141731
44	5000	1933	330	0	60	0	1139	1356	11.329259	4.585829569441697	24.977316	0.0	1139.0	1427.0	9.943253	4.5411777	23.789902	0.0	2737	2677	2677	0.81738365	20	92	203	377	498	3861	0	182	2020-02-29_141731
44	5000	1929	319	0	61	0	1127	1380	11.396532	4.594190719119904	24.977316	0.0	1127.0	1427.0	9.943253	4.5411777	23.789902	0.0	2752	2691	2691	0.8083407	20	92	203	378	499	3873	0	184	2020-02-29_141732
44	5000	1922	315	0	57	0	1113	1407	11.414404	4.617615036122671	24.977316	0.0	1113.0	1427.0	9.943253	4.5411777	23.789902	0.0	2763	2706	2706	0.8113208	20	92	203	378	500	3887	0	186	2020-02-29_141732
45	5000	1916	312	0	35	0	1110	1440	11.493528	4.663900963623298	24.977316	0.0	1110.0	1427.0	9.943253	4.5411777	23.789902	0.0	2772	2737	2737	0.8108108	20	92	203	378	504	3890	0	187	2020-02-29_141733
45	5000	1910	309	0	29	0	1088	1475	11.479681	4.655654766772666	24.977316	0.0	1088.0	1427.0	9.943253	4.5411777	23.789902	0.0	2781	2752	2752	0.79044116	20	92	203	379	504	3912	0	189	2020-02-29_141733
45	5000	1907	296	0	34	0	1059	1514	11.507876	4.629463722364552	24.977316	0.0	1059.0	1427.0	9.943253	4.5411777	23.789902	0.0	2797	2763	2763	0.79036826	20	92	203	379	505	3941	0	190	2020-02-29_141734
46	5000	1905	280	0	43	0	1031	1550	11.473836	4.633550421113909	24.977316	0.0	1031.0	1427.0	9.943253	4.5411777	23.789902	0.0	2815	2772	2772	0.77788556	20	92	203	379	505	3969	0	191	2020-02-29_141734
46	5000	1897	276	0	46	0	1015	1575	11.515307	4.6418531443167526	24.977316	0.0	1015.0	1427.0	9.943253	4.5411777	23.789902	0.0	2827	2781	2781	0.7704433	20	92	203	380	505	3985	0	191	2020-02-29_141735
46	5000	1893	272	0	38	0	1004	1599	11.537056	4.64963219941575	25.497501	0.0	1004.0	1427.0	9.943253	4.5411777	23.789902	0.0	2835	2797	2797	0.7679283	20	92	203	380	506	3996	0	194	2020-02-29_141735
47	5000	1885	273	0	27	0	982	1637	11.6185465	4.648426421336588	25.497501	0.0	982.0	1427.0	9.943253	4.5411777	23.789902	0.0	2842	2815	2815	0.7576375	20	92	203	380	507	4018	0	196	2020-02-29_141736
47	5000	1881	264	0	28	0	963	1667	11.649588	4.6371650513147324	25.497501	0.0	963.0	1427.0	9.943253	4.5411777	23.789902	0.0	2855	2827	2827	0.7507788	20	92	203	380	507	4037	0	197	2020-02-29_141736
47	5000	1875	255	0	35	0	947	1690	11.682456	4.634805749075687	25.497501	0.0	947.0	1427.0	9.943253	4.5411777	23.789902	0.0	2870	2835	2835	0.75079197	20	92	203	380	507	4053	0	198	2020-02-29_141737
48	5000	1866	252	0	40	0	930	1714	11.715238	4.661811528242376	25.497501	0.0	930.0	1427.0	9.943253	4.5411777	23.789902	0.0	2882	2842	2842	0.744086	20	92	203	380	508	4070	0	198	2020-02-29_141737
48	5000	1861	247	0	37	0	908	1745	11.766562	4.702092966800276	25.497501	0.0	908.0	1427.0	9.943253	4.5411777	23.789902	0.0	2892	2855	2855	0.74559474	20	92	203	380	511	4092	0	202	2020-02-29_141737
48	5000	1856	239	0	35	0	890	1777	11.789684	4.693723692229765	25.497501	0.0	890.0	1427.0	9.943253	4.5411777	23.789902	0.0	2905	2870	2870	0.7325843	20	92	203	380	512	4110	0	203	2020-02-29_141738
49	5000	1854	228	0	35	0	871	1806	11.76748	4.734535340467607	25.497501	0.0	871.0	1427.0	9.943253	4.5411777	23.789902	0.0	2918	2883	2883	0.7210103	20	92	203	380	512	4129	0	206	2020-02-29_141738
49	5000	1850	223	0	35	0	854	1830	11.734951	4.706004329110362	25.497501	0.0	854.0	1427.0	9.943253	4.5411777	23.789902	0.0	2927	2892	2892	0.7025761	20	92	203	380	512	4146	0	208	2020-02-29_141739
49	5000	1847	216	0	32	0	836	1858	11.813165	4.682688570721548	25.497501	0.0	836.0	1427.0	9.943253	4.5411777	23.789902	0.0	2937	2905	2905	0.70095694	20	92	203	380	512	4164	0	211	2020-02-29_141739
50	5000	1841	211	0	30	0	823	1883	11.841851	4.679831577433065	25.497501	0.0	823.0	1427.0	9.943253	4.5411777	23.789902	0.0	2948	2918	2918	0.6962333	20	92	203	380	513	4177	0	212	2020-02-29_141740
50	5000	1837	207	0	28	0	798	1916	11.816293	4.752969917611485	25.497501	0.0	798.0	1427.0	9.943253	4.5411777	23.789902	0.0	2956	2928	2928	0.67794484	20	92	203	380	514	4202	0	214	2020-02-29_141740
50	5000	1837	194	0	31	0	784	1936	11.780971	4.769922938654066	25.497501	0.0	784.0	1427.0	9.943253	4.5411777	23.789902	0.0	2969	2938	2938	0.6811224	20	92	203	380	514	4216	0	218	2020-02-29_141741
51	5000	1836	186	0	30	0	771	1957	11.831565	4.78352890057913	25.497501	0.0	771.0	1427.0	9.943253	4.5411777	23.789902	0.0	2978	2948	2948	0.6679637	20	92	203	380	514	4229	0	220	2020-02-29_141741
51	5000	1833	178	0	33	0	746	1988	11.821284	4.763864861302013	25.497501	0.0	746.0	1427.0	9.943253	4.5411777	23.789902	0.0	2989	2956	2956	0.655496	20	92	203	380	514	4254	0	222	2020-02-29_141741
51	5000	1831	177	0	23	0	735	2011	11.884027	4.764465190900008	25.497501	0.0	735.0	1427.0	9.943253	4.5411777	23.789902	0.0	2992	2969	2969	0.64761907	20	92	203	380	514	4265	0	223	2020-02-29_141742
52	5000	1826	171	0	24	0	706	2048	11.998281	4.787657390029257	25.497501	0.0	706.0	1427.0	9.943253	4.5411777	23.789902	0.0	3003	2979	2979	0.6586402	20	92	203	380	514	4294	0	225	2020-02-29_141742
52	5000	1819	172	0	20	0	693	2070	12.024698	4.830272209442193	25.497501	0.0	693.0	1427.0	9.943253	4.5411777	23.789902	0.0	3009	2989	2989	0.6450216	20	92	203	380	515	4307	0	226	2020-02-29_141743
52	5000	1817	164	0	27	0	664	2101	12.058409	4.846606193875333	25.497501	0.0	664.0	1427.0	9.943253	4.5411777	23.789902	0.0	3019	2992	2992	0.6385542	20	92	203	380	515	4336	0	227	2020-02-29_141743
53	5000	1811	161	0	25	0	653	2119	12.080301	4.878173577642895	25.497501	0.0	653.0	1427.0	9.943253	4.5411777	23.789902	0.0	3028	3003	3003	0.62634	20	92	203	380	515	4347	0	231	2020-02-29_141744
53	5000	1809	156	0	26	0	637	2140	12.093977	4.877203027863408	25.497501	0.0	637.0	1427.0	9.943253	4.5411777	23.789902	0.0	3035	3009	3009	0.6138148	20	92	203	380	515	4363	0	232	2020-02-29_141744
53	5000	1806	151	0	24	0	626	2160	12.108349	4.879088032667332	25.497501	0.0	626.0	1427.0	9.943253	4.5411777	23.789902	0.0	3043	3019	3019	0.6134185	20	92	203	380	517	4374	0	233	2020-02-29_141744
54	5000	1804	147	0	21	0	609	2183	12.040466	4.839445502619815	25.497501	0.0	609.0	1427.0	9.943253	4.5411777	23.789902	0.0	3049	3028	3028	0.6141215	20	92	203	380	517	4391	0	236	2020-02-29_141745
54	5000	1801	139	0	25	0	599	2200	12.103447	4.817405875394571	25.497501	0.0	599.0	1427.0	9.943253	4.5411777	23.789902	0.0	3060	3035	3035	0.60601	20	92	203	380	518	4401	0	236	2020-02-29_141745
54	5000	1799	134	0	24	0	585	2221	12.135126	4.822674980726626	25.497501	0.0	585.0	1427.0	9.943253	4.5411777	23.789902	0.0	3067	3043	3043	0.61196584	20	92	203	380	518	4415	0	237	2020-02-29_141746
55	5000	1796	132	0	23	0	565	2242	12.186741	4.884904434690568	28.67117	0.0	565.0	1427.0	9.943253	4.5411777	23.789902	0.0	3072	3049	3049	0.6088496	20	92	203	380	518	4435	0	242	2020-02-29_141746
55	5000	1796	127	0	17	0	548	2269	12.201997	4.897698208204285	28.67117	0.0	548.0	1427.0	9.943253	4.5411777	23.789902	0.0	3077	3060	3060	0.6222628	20	92	203	380	518	4452	0	243	2020-02-29_141746
55	5000	1795	119	0	19	0	533	2289	12.29709	4.896505604573543	28.67117	0.0	533.0	1427.0	9.943253	4.5411777	23.789902	0.0	3086	3067	3067	0.6378987	20	92	203	380	518	4467	0	245	2020-02-29_141747
56	5000	1792	116	0	20	0	521	2306	12.346895	4.879290526675079	28.67117	0.0	521.0	1427.0	9.943253	4.5411777	23.789902	0.0	3092	3072	3072	0.6429942	20	92	203	380	518	4479	0	245	2020-02-29_141747
56	5000	1787	118	0	18	0	512	2320	12.328079	4.905628723850749	28.67117	0.0	512.0	1427.0	9.943253	4.5411777	23.789902	0.0	3095	3077	3077	0.6328125	20	92	203	380	518	4488	0	245	2020-02-29_141747
56	5000	1783	117	0	14	0	508	2332	12.354873	5.01991141100526	28.67117	0.0	508.0	1427.0	9.943253	4.5411777	23.789902	0.0	3100	3086	3086	0.63582677	20	92	203	380	518	4492	0	246	2020-02-29_141748
57	5000	1783	108	0	17	0	492	2351	12.461237	5.012703017692061	28.67117	0.0	492.0	1427.0	9.943253	4.5411777	23.789902	0.0	3109	3092	3092	0.6300813	20	92	203	380	518	4508	0	249	2020-02-29_141748
57	5000	1782	105	0	18	0	473	2372	12.486734	5.03310952267931	28.67117	0.0	473.0	1427.0	9.943253	4.5411777	23.789902	0.0	3113	3095	3095	0.6257928	20	92	203	380	518	4527	0	250	2020-02-29_141748
57	5000	1781	99	0	20	0	462	2388	12.425721	4.9549522519240945	28.67117	0.0	462.0	1427.0	9.943253	4.5411777	23.789902	0.0	3120	3100	3100	0.6298701	20	92	203	380	518	4538	0	250	2020-02-29_141749
58	5000	1781	95	0	15	0	451	2407	12.456646	4.9543540224026055	28.67117	0.0	451.0	1427.0	9.943253	4.5411777	23.789902	0.0	3124	3109	3109	0.6363636	20	92	203	380	518	4549	0	251	2020-02-29_141749
58	5000	1778	95	0	14	0	433	2428	12.47572	5.026119862740421	28.67117	0.0	433.0	1427.0	9.943253	4.5411777	23.789902	0.0	3127	3113	3113	0.63510394	20	92	203	380	518	4567	0	252	2020-02-29_141749
58	5000	1777	93	0	10	0	423	2445	12.403609	5.031744512103432	28.67117	0.0	423.0	1427.0	9.943253	4.5411777	23.789902	0.0	3130	3120	3120	0.61938536	20	92	203	380	518	4577	0	252	2020-02-29_141750
59	5000	1776	92	0	8	0	408	2462	12.467773	4.977575561317772	28.67117	0.0	408.0	1427.0	9.943253	4.5411777	23.789902	0.0	3132	3124	3124	0.61764705	20	92	203	380	518	4592	0	254	2020-02-29_141750
59	5000	1776	86	0	11	0	402	2469	12.44779	5.010539010418616	28.67117	0.0	402.0	1427.0	9.943253	4.5411777	23.789902	0.0	3138	3127	3127	0.61442786	20	92	203	380	518	4598	0	256	2020-02-29_141750
59	5000	1775	81	0	14	0	386	2485	12.412516	4.99707117131002	28.67117	0.0	386.0	1427.0	9.943253	4.5411777	23.789902	0.0	3144	3130	3130	0.6217617	20	92	203	380	518	4614	0	259	2020-02-29_141751
60	5000	1775	74	0	19	0	367	2505	12.456782	5.008350456492032	28.67117	0.0	367.0	1427.0	9.943253	4.5411777	23.789902	0.0	3151	3132	3132	0.6321526	20	92	203	380	518	4633	0	260	2020-02-29_141751
60	5000	1773	73	0	16	0	364	2514	12.44882	5.056464471028877	28.67117	0.0	364.0	1427.0	9.943253	4.5411777	23.789902	0.0	3154	3138	3138	0.6318681	20	92	203	380	518	4636	0	260	2020-02-29_141751
60	5000	1773	67	0	16	0	351	2532	12.371515	5.095181129537776	28.67117	0.0	351.0	1427.0	9.943253	4.5411777	23.789902	0.0	3160	3144	3144	0.6182336	20	92	203	380	518	4649	0	261	2020-02-29_141751
61	5000	1773	66	0	10	0	353	2537	12.287072	5.102753901727164	28.67117	0.0	353.0	1427.0	9.943253	4.5411777	23.789902	0.0	3161	3151	3151	0.611898	20	92	203	380	518	4647	0	261	2020-02-29_141752
61	5000	1772	64	0	10	0	342	2549	12.329243	5.038104582824337	28.67117	0.0	342.0	1427.0	9.943253	4.5411777	23.789902	0.0	3164	3154	3154	0.61695904	20	92	203	380	518	4658	0	263	2020-02-29_141752
61	5000	1772	61	0	7	0	339	2557	12.407255	5.025603543755109	28.67117	0.0	339.0	1427.0	9.943253	4.5411777	23.789902	0.0	3167	3160	3160	0.63716817	20	92	203	380	518	4661	0	264	2020-02-29_141752
62	5000	1770	62	0	7	0	329	2568	12.439321	4.981605836801707	28.67117	0.0	329.0	1427.0	9.943253	4.5411777	23.789902	0.0	3168	3161	3161	0.6200608	20	92	203	380	518	4671	0	264	2020-02-29_141753
62	5000	1769	61	0	6	0	319	2581	12.350837	4.993713814194908	28.67117	0.0	319.0	1427.0	9.943253	4.5411777	23.789902	0.0	3170	3164	3164	0.60188085	20	92	203	380	518	4681	0	264	2020-02-29_141753
62	5000	1765	64	0	4	0	306	2597	12.297003	5.055438733177578	28.67117	0.0	306.0	1427.0	9.943253	4.5411777	23.789902	0.0	3171	3167	3167	0.6143791	20	92	203	380	518	4694	0	264	2020-02-29_141753
63	5000	1764	62	0	6	0	299	2605	12.356934	5.0668145149811465	28.67117	0.0	299.0	1427.0	9.943253	4.5411777	23.789902	0.0	3174	3168	3168	0.5953177	20	92	203	380	518	4701	0	264	2020-02-29_141753
63	5000	1763	60	0	7	0	288	2618	12.333319	5.097687118261425	28.67117	0.0	288.0	1427.0	9.943253	4.5411777	23.789902	0.0	3177	3170	3170	0.5972222	20	92	203	380	518	4712	0	264	2020-02-29_141754
63	5000	1763	59	0	6	0	279	2629	12.248282	5.074853588679501	28.67117	0.0	279.0	1427.0	9.943253	4.5411777	23.789902	0.0	3178	3172	3172	0.5949821	20	92	203	380	518	4721	0	264	2020-02-29_141754
64	5000	1763	54	0	9	0	274	2636	12.274938	5.090509612647351	28.67117	0.0	274.0	1427.0	9.943253	4.5411777	23.789902	0.0	3183	3174	3174	0.5912409	20	92	203	380	518	4726	0	264	2020-02-29_141754
64	5000	1763	51	0	9	0	268	2643	12.287017	5.089183796791907	28.67117	0.0	268.0	1427.0	9.943253	4.5411777	23.789902	0.0	3186	3177	3177	0.5932836	20	92	203	380	518	4732	0	266	2020-02-29_141755
64	5000	1762	48	0	12	0	258	2653	12.24846	5.138367316551977	28.67117	0.0	258.0	1427.0	9.943253	4.5411777	23.789902	0.0	3190	3178	3178	0.5813953	20	92	203	380	518	4742	0	267	2020-02-29_141755
65	5000	1761	48	0	8	0	254	2662	12.34014	5.090613961954251	28.67117	0.0	254.0	1427.0	9.943253	4.5411777	23.789902	0.0	3191	3183	3183	0.6023622	20	92	203	380	518	4746	0	267	2020-02-29_141755
65	5000	1760	43	0	11	0	249	2669	12.257996	5.126481935193018	28.67117	0.0	249.0	1427.0	9.943253	4.5411777	23.789902	0.0	3197	3186	3186	0.6184739	20	92	203	380	518	4751	0	268	2020-02-29_141755
65	5000	1759	41	0	10	0	242	2680	12.404575	5.097828548632729	28.67117	0.0	242.0	1427.0	9.943253	4.5411777	23.789902	0.0	3200	3190	3190	0.62396693	20	92	203	380	518	4758	0	268	2020-02-29_141756
66	5000	1758	40	0	11	0	235	2687	12.349721	5.137978101328047	28.67117	0.0	235.0	1427.0	9.943253	4.5411777	23.789902	0.0	3202	3191	3191	0.63829786	20	92	203	380	518	4765	0	269	2020-02-29_141756
66	5000	1758	37	0	8	0	230	2697	12.4430275	5.033746325157838	28.67117	0.0	230.0	1427.0	9.943253	4.5411777	23.789902	0.0	3205	3197	3197	0.6391304	20	92	203	380	518	4770	0	270	2020-02-29_141756
66	5000	1758	35	0	7	0	222	2708	12.27862	4.975283376012954	28.67117	0.0	222.0	1427.0	9.943253	4.5411777	23.789902	0.0	3207	3200	3200	0.6171171	20	92	203	380	518	4778	0	270	2020-02-29_141757
67	5000	1758	33	0	7	0	216	2715	12.398992	4.961624314231307	28.67117	0.0	216.0	1427.0	9.943253	4.5411777	23.789902	0.0	3209	3202	3202	0.625	20	92	203	380	518	4784	0	271	2020-02-29_141757
67	5000	1757	33	0	5	0	211	2723	12.442447	4.927885327652241	28.67117	0.0	211.0	1427.0	9.943253	4.5411777	23.789902	0.0	3210	3205	3205	0.6066351	20	92	203	380	518	4789	0	271	2020-02-29_141757
67	5000	1757	30	0	6	0	202	2734	12.302849	4.9434917165463625	28.67117	0.0	202.0	1427.0	9.943253	4.5411777	23.789902	0.0	3213	3207	3207	0.6089109	20	92	203	380	518	4798	0	271	2020-02-29_141757
68	5000	1756	31	0	4	0	194	2744	12.453661	4.943667459100277	28.67117	0.0	194.0	1427.0	9.943253	4.5411777	23.789902	0.0	3213	3209	3209	0.62886596	20	92	203	380	518	4806	0	271	2020-02-29_141758
68	5000	1756	28	0	6	0	191	2747	12.457783	4.962526082083241	28.67117	0.0	191.0	1427.0	9.943253	4.5411777	23.789902	0.0	3216	3210	3210	0.63350785	20	92	203	380	518	4809	0	272	2020-02-29_141758
68	5000	1754	28	0	5	0	189	2750	12.546277	4.951176305163205	28.67117	0.0	189.0	1427.0	9.943253	4.5411777	23.789902	0.0	3218	3213	3213	0.66137564	20	92	203	380	518	4811	0	274	2020-02-29_141758
69	5000	1752	28	0	7	0	185	2754	12.480915	4.971010281828624	28.67117	0.0	185.0	1427.0	9.943253	4.5411777	23.789902	0.0	3220	3213	3213	0.6594595	20	92	203	380	518	4815	0	274	2020-02-29_141758
69	5000	1752	26	0	6	0	178	2764	12.44228	4.980551469901294	28.67117	0.0	178.0	1427.0	9.943253	4.5411777	23.789902	0.0	3222	3216	3216	0.6516854	20	92	203	380	518	4822	0	274	2020-02-29_141759
69	5000	1752	24	0	6	0	171	2772	12.552148	4.969269347489668	28.67117	0.0	171.0	1427.0	9.943253	4.5411777	23.789902	0.0	3224	3218	3218	0.68421054	20	92	203	380	518	4829	0	275	2020-02-29_141759
70	5000	1752	24	0	4	0	161	2784	12.438138	4.86899784030267	28.67117	0.0	161.0	1427.0	9.943253	4.5411777	23.789902	0.0	3224	3220	3220	0.70186335	20	92	203	380	518	4839	0	275	2020-02-29_141759
70	5000	1752	22	0	4	0	158	2788	12.397723	4.91626625801306	28.67117	0.0	158.0	1427.0	9.943253	4.5411777	23.789902	0.0	3226	3222	3222	0.7151899	20	92	203	380	518	4842	0	276	2020-02-29_141759
70	5000	1752	21	0	3	0	157	2791	12.367068	4.894831691572077	28.67117	0.0	157.0	1427.0	9.943253	4.5411777	23.789902	0.0	3227	3224	3224	0.7006369	20	92	203	380	518	4843	0	276	2020-02-29_141800
71	5000	1751	21	0	4	0	150	2798	12.410797	4.876869821199833	28.67117	0.0	150.0	1427.0	9.943253	4.5411777	23.789902	0.0	3228	3224	3224	0.7133333	20	92	203	380	518	4850	0	276	2020-02-29_141800
71	5000	1751	20	0	3	0	143	2806	12.535169	4.8241616187786125	28.67117	1.2490692	143.0	1427.0	9.943253	4.5411777	23.789902	0.0	3229	3226	3226	0.7202797	20	92	203	380	518	4857	0	277	2020-02-29_141800
71	5000	1751	19	0	3	0	137	2813	12.721422	4.852060977310473	28.67117	1.2490692	137.0	1427.0	9.943253	4.5411777	23.789902	0.0	3230	3227	3227	0.7007299	20	92	203	380	518	4863	0	277	2020-02-29_141800
72	5000	1751	18	0	3	0	131	2820	12.505132	4.584772381140119	28.67117	1.2490692	131.0	1427.0	9.943253	4.5411777	23.789902	0.0	3231	3228	3228	0.70229006	20	92	203	380	518	4869	0	277	2020-02-29_141801
72	5000	1750	18	0	3	0	125	2827	12.428748	4.616685146106593	28.67117	1.2490692	125.0	1427.0	9.943253	4.5411777	23.789902	0.0	3232	3229	3229	0.688	20	92	203	380	518	4875	0	277	2020-02-29_141801
72	5000	1749	19	0	2	0	120	2832	12.440462	4.555546726952245	28.67117	1.8123703	120.0	1427.0	9.943253	4.5411777	23.789902	0.0	3232	3230	3230	0.675	20	92	203	380	518	4880	0	278	2020-02-29_141801
73	5000	1748	20	0	1	0	118	2835	12.394862	4.579879893098189	28.67117	1.8123703	118.0	1427.0	9.943253	4.5411777	23.789902	0.0	3232	3231	3231	0.6694915	20	92	203	380	518	4882	0	278	2020-02-29_141801
73	5000	1747	20	0	1	0	113	2841	12.34251	4.356395728849469	21.081486	1.8123703	113.0	1427.0	9.943253	4.5411777	23.789902	0.0	3233	3232	3232	0.6637168	20	92	203	380	518	4887	0	278	2020-02-29_141801
73	5000	1747	18	0	3	0	110	2844	12.303092	4.322128162706238	21.081486	1.8123703	110.0	1427.0	9.943253	4.5411777	23.789902	0.0	3235	3232	3232	0.6818182	20	92	203	380	518	4890	0	278	2020-02-29_141802
74	5000	1747	16	0	5	0	109	2845	12.334018	4.3298475232489375	21.081486	1.8123703	109.0	1427.0	9.943253	4.5411777	23.789902	0.0	3237	3232	3232	0.6880734	20	92	203	380	518	4891	0	278	2020-02-29_141802
74	5000	1746	17	0	4	0	107	2848	12.301893	4.326253217703111	21.081486	1.8123703	107.0	1427.0	9.943253	4.5411777	23.789902	0.0	3237	3233	3233	0.6635514	20	92	203	380	518	4893	0	278	2020-02-29_141802
74	5000	1746	16	0	3	0	103	2854	12.201813	4.31208224277235	21.081486	1.8123703	103.0	1427.0	9.943253	4.5411777	23.789902	0.0	3238	3235	3235	0.66019416	20	92	203	380	518	4897	0	278	2020-02-29_141802
75	5000	1746	16	0	1	0	99	2860	12.296396	4.284924343513976	21.081486	1.8123703	99.0	1427.0	9.943253	4.5411777	23.789902	0.0	3238	3237	3237	0.67676765	20	92	203	380	518	4901	0	278	2020-02-29_141802
75	5000	1746	15	0	2	0	94	2863	12.246302	4.0798048746909155	21.081486	2.0423317	94.0	1427.0	9.943253	4.5411777	23.789902	0.0	3239	3237	3237	0.65957445	20	92	203	380	518	4906	0	280	2020-02-29_141803
75	5000	1746	13	0	3	0	88	2869	12.115823	3.9493355059320456	20.132359	2.0423317	88.0	1427.0	9.943253	4.5411777	23.789902	0.0	3241	3238	3238	0.6931818	20	92	203	380	518	4912	0	281	2020-02-29_141803
76	5000	1746	13	0	3	0	87	2870	12.054533	3.929911612761622	20.132359	2.0423317	87.0	1427.0	9.943253	4.5411777	23.789902	0.0	3241	3238	3238	0.6896552	20	92	203	380	518	4913	0	281	2020-02-29_141803
76	5000	1746	13	0	2	0	84	2874	12.054428	3.996329411543043	20.132359	2.0423317	84.0	1427.0	9.943253	4.5411777	23.789902	0.0	3241	3239	3239	0.70238096	20	92	203	380	518	4916	0	281	2020-02-29_141803
76	5000	1746	13	0	0	0	83	2877	11.949914	4.03770131651497	20.132359	2.0423317	83.0	1427.0	9.943253	4.5411777	23.789902	0.0	3241	3241	3241	0.7108434	20	92	203	380	518	4917	0	281	2020-02-29_141803
77	5000	1746	13	0	0	0	78	2882	12.06634	4.024145919505123	20.132359	2.0423317	78.0	1427.0	9.943253	4.5411777	23.789902	0.0	3241	3241	3241	0.71794873	20	92	203	380	518	4922	0	281	2020-02-29_141803
77	5000	1746	13	0	0	0	74	2886	12.204413	3.888222684260126	20.132359	4.906025	74.0	1427.0	9.943253	4.5411777	23.789902	0.0	3241	3241	3241	0.7297297	20	92	203	380	518	4926	0	281	2020-02-29_141804
77	5000	1744	15	0	0	0	70	2890	12.215299	3.9089386499040093	20.132359	4.906025	70.0	1427.0	9.943253	4.5411777	23.789902	0.0	3241	3241	3241	0.7285714	20	92	203	380	518	4930	0	281	2020-02-29_141804
78	5000	1744	13	0	2	0	66	2894	12.209197	3.9749789879201547	20.132359	4.906025	66.0	1427.0	9.943253	4.5411777	23.789902	0.0	3243	3241	3241	0.7121212	20	92	203	380	518	4934	0	281	2020-02-29_141804
78	5000	1744	12	0	3	0	65	2895	12.215326	4.005599156208684	20.132359	4.906025	65.0	1427.0	9.943253	4.5411777	23.789902	0.0	3244	3241	3241	0.6923077	20	92	203	380	518	4935	0	281	2020-02-29_141804
78	5000	1744	12	0	3	0	59	2900	12.361173	3.896517294073036	20.132359	5.668808	59.0	1427.0	9.943253	4.5411777	23.789902	0.0	3244	3241	3241	0.6779661	20	92	203	380	518	4941	0	282	2020-02-29_141804
79	5000	1744	12	0	1	0	59	2902	12.41903	3.8441246284343524	20.132359	5.668808	59.0	1427.0	9.943253	4.5411777	23.789902	0.0	3244	3243	3243	0.6779661	20	92	203	380	518	4941	0	282	2020-02-29_141804
79	5000	1744	12	0	0	0	58	2904	12.28136	3.8590743839699675	20.132359	5.668808	58.0	1427.0	9.943253	4.5411777	23.789902	0.0	3244	3244	3244	0.67241377	20	92	203	380	518	4942	0	282	2020-02-29_141805
79	5000	1744	12	0	0	0	54	2908	12.185433	3.770281559880042	20.132359	5.668808	54.0	1427.0	9.943253	4.5411777	23.789902	0.0	3244	3244	3244	0.6666667	20	92	203	380	518	4946	0	282	2020-02-29_141805
80	5000	1744	11	0	1	0	52	2910	12.270118	3.8107570979299936	20.132359	5.668808	52.0	1427.0	9.943253	4.5411777	23.789902	0.0	3245	3244	3244	0.6923077	20	92	203	380	518	4948	0	282	2020-02-29_141805
80	5000	1741	14	0	1	0	49	2913	12.050174	3.6769144741690694	20.132359	5.668808	49.0	1427.0	9.943253	4.5411777	23.789902	0.0	3245	3244	3244	0.67346936	20	92	203	380	518	4951	0	282	2020-02-29_141805
80	5000	1741	14	0	1	0	49	2913	12.050174	3.6769144741690694	20.132359	5.668808	49.0	1427.0	9.943253	4.5411777	23.789902	0.0	3245	3244	3244	0.67346936	20	92	203	380	518	4951	0	282	2020-02-29_141805
81	5000	1741	14	0	0	0	47	2916	11.972706	3.7550363417490975	20.132359	5.668808	47.0	1427.0	9.943253	4.5411777	23.789902	0.0	3245	3245	3245	0.61702126	20	92	203	380	518	4953	0	282	2020-02-29_141805
81	5000	1741	11	0	3	0	45	2918	12.042033	3.808385035346822	20.132359	5.668808	45.0	1427.0	9.943253	4.5411777	23.789902	0.0	3248	3245	3245	0.62222224	20	92	203	380	518	4955	0	282	2020-02-29_141806
81	5000	1741	11	0	3	0	41	2922	11.81949	3.7586837678483955	20.132359	5.668808	41.0	1427.0	9.943253	4.5411777	23.789902	0.0	3248	3245	3245	0.5365854	20	92	203	380	518	4959	0	282	2020-02-29_141806
82	5000	1741	11	0	3	0	39	2924	11.646218	3.674098603646397	20.132359	5.668808	39.0	1427.0	9.943253	4.5411777	23.789902	0.0	3248	3245	3245	0.51282054	20	92	203	380	518	4961	0	282	2020-02-29_141806
82	5000	1741	10	0	1	0	38	2928	11.203388	3.5017412486448705	20.132359	5.668808	38.0	1427.0	9.943253	4.5411777	23.789902	0.0	3249	3248	3248	0.47368422	20	92	203	380	518	4962	0	282	2020-02-29_141806
82	5000	1741	9	0	2	0	38	2928	11.203388	3.5017412486448705	20.132359	5.668808	38.0	1427.0	9.943253	4.5411777	23.789902	0.0	3250	3248	3248	0.47368422	20	92	203	380	518	4962	0	282	2020-02-29_141806
83	5000	1740	9	0	3	0	35	2931	11.098479	3.4068566578280493	20.132359	5.668808	35.0	1427.0	9.943253	4.5411777	23.789902	0.0	3251	3248	3248	0.45714286	20	92	203	380	518	4965	0	282	2020-02-29_141806
83	5000	1740	9	0	2	0	35	2932	11.277394	3.673202858931002	20.132359	5.668808	35.0	1427.0	9.943253	4.5411777	23.789902	0.0	3251	3249	3249	0.45714286	20	92	203	380	518	4965	0	282	2020-02-29_141806
83	5000	1740	8	0	2	0	35	2933	11.215623	3.7670142432567104	20.132359	4.6770935	35.0	1427.0	9.943253	4.5411777	23.789902	0.0	3252	3250	3250	0.42857143	20	92	203	380	518	4965	0	282	2020-02-29_141807
84	5000	1740	7	0	2	0	36	2933	11.170134	3.7228286559139336	20.132359	4.6770935	36.0	1427.0	9.943253	4.5411777	23.789902	0.0	3253	3251	3251	0.4722222	20	92	203	380	518	4964	0	282	2020-02-29_141807
84	5000	1740	7	0	2	0	35	2934	11.150748	3.7753354308804963	20.132359	4.6770935	35.0	1427.0	9.943253	4.5411777	23.789902	0.0	3253	3251	3251	0.45714286	20	92	203	380	518	4965	0	282	2020-02-29_141807
84	5000	1740	7	0	1	0	35	2935	11.284363	3.8648505654013716	20.132359	4.6770935	35.0	1427.0	9.943253	4.5411777	23.789902	0.0	3253	3252	3252	0.54285717	20	92	203	380	518	4965	0	282	2020-02-29_141807
85	5000	1740	7	0	0	0	34	2937	11.321614	3.918371938571786	20.132359	4.6770935	34.0	1427.0	9.943253	4.5411777	23.789902	0.0	3253	3253	3253	0.5882353	20	92	203	380	518	4966	0	282	2020-02-29_141807
85	5000	1740	7	0	0	0	32	2939	11.249863	3.9794612728860552	20.132359	4.6770935	32.0	1427.0	9.943253	4.5411777	23.789902	0.0	3253	3253	3253	0.5625	20	92	203	380	518	4968	0	282	2020-02-29_141807
85	5000	1740	7	0	0	0	31	2940	11.283386	4.040646270200324	20.132359	4.6770935	31.0	1427.0	9.943253	4.5411777	23.789902	0.0	3253	3253	3253	0.58064514	20	92	203	380	518	4969	0	282	2020-02-29_141807
86	5000	1740	7	0	0	0	29	2942	11.158344	3.702169947057338	19.438335	4.6770935	29.0	1427.0	9.943253	4.5411777	23.789902	0.0	3253	3253	3253	0.51724136	20	92	203	380	518	4971	0	282	2020-02-29_141807
86	5000	1740	7	0	0	0	28	2943	11.046923	3.720259544383387	19.438335	4.6770935	28.0	1427.0	9.943253	4.5411777	23.789902	0.0	3253	3253	3253	0.5	20	92	203	380	518	4972	0	282	2020-02-29_141808
86	5000	1740	6	0	1	0	28	2943	11.046923	3.720259544383387	19.438335	4.6770935	28.0	1427.0	9.943253	4.5411777	23.789902	0.0	3254	3253	3253	0.5	20	92	203	380	518	4972	0	282	2020-02-29_141808
87	5000	1740	6	0	1	0	26	2945	11.2982435	3.732974887284167	19.438335	4.6770935	26.0	1427.0	9.943253	4.5411777	23.789902	0.0	3254	3253	3253	0.53846157	20	92	203	380	518	4974	0	282	2020-02-29_141808
87	5000	1739	6	0	2	0	26	2945	11.2982435	3.732974887284167	19.438335	4.6770935	26.0	1427.0	9.943253	4.5411777	23.789902	0.0	3255	3253	3253	0.53846157	20	92	203	380	518	4974	0	282	2020-02-29_141808
87	5000	1738	7	0	1	0	26	2946	11.2833605	3.72002715931484	19.438335	4.6770935	26.0	1427.0	9.943253	4.5411777	23.789902	0.0	3255	3254	3254	0.53846157	20	92	203	380	518	4974	0	282	2020-02-29_141808
88	5000	1738	7	0	1	0	24	2948	10.794965	3.3946566893267884	19.438335	4.6770935	24.0	1427.0	9.943253	4.5411777	23.789902	0.0	3255	3254	3254	0.5416667	20	92	203	380	518	4976	0	282	2020-02-29_141808
88	5000	1738	7	0	0	0	25	2948	10.642163	3.4098750432184124	19.438335	4.6770935	25.0	1427.0	9.943253	4.5411777	23.789902	0.0	3255	3255	3255	0.56	20	92	203	380	518	4975	0	282	2020-02-29_141808
88	5000	1738	7	0	0	0	24	2949	10.784778	3.4062008635450347	19.438335	4.6770935	24.0	1427.0	9.943253	4.5411777	23.789902	0.0	3255	3255	3255	0.5416667	20	92	203	380	518	4976	0	282	2020-02-29_141809
89	5000	1738	7	0	0	0	22	2951	10.973305	3.373269520509087	19.438335	4.6770935	22.0	1427.0	9.943253	4.5411777	23.789902	0.0	3255	3255	3255	0.59090906	20	92	203	380	518	4978	0	282	2020-02-29_141809
89	5000	1738	7	0	0	0	21	2952	10.806621	3.362454869984956	19.438335	4.6770935	21.0	1427.0	9.943253	4.5411777	23.789902	0.0	3255	3255	3255	0.61904764	20	92	203	380	518	4979	0	282	2020-02-29_141809
89	5000	1738	7	0	0	0	19	2954	10.871729	3.4875684396461413	19.438335	4.6770935	19.0	1427.0	9.943253	4.5411777	23.789902	0.0	3255	3255	3255	0.68421054	20	92	203	380	518	4981	0	282	2020-02-29_141809
90	5000	1738	6	0	1	0	19	2954	10.871729	3.4875684396461413	19.438335	4.6770935	19.0	1427.0	9.943253	4.5411777	23.789902	0.0	3256	3255	3255	0.68421054	20	92	203	380	518	4981	0	282	2020-02-29_141809
90	5000	1737	7	0	1	0	18	2955	10.750367	3.547153545987063	19.438335	4.6770935	18.0	1427.0	9.943253	4.5411777	23.789902	0.0	3256	3255	3255	0.7222222	20	92	203	380	518	4982	0	282	2020-02-29_141809
90	5000	1736	7	0	2	0	17	2956	10.619964	3.611575558130407	19.438335	4.6770935	17.0	1427.0	9.943253	4.5411777	23.789902	0.0	3257	3255	3255	0.7647059	20	92	203	380	518	4983	0	282	2020-02-29_141809
91	5000	1736	6	0	2	0	18	2956	10.556029	3.5142274240318288	19.438335	4.6770935	18.0	1427.0	9.943253	4.5411777	23.789902	0.0	3258	3256	3256	0.7777778	20	92	203	380	518	4982	0	282	2020-02-29_141809
91	5000	1736	5	0	3	0	17	2957	10.649323	3.599332768808024	19.438335	4.6770935	17.0	1427.0	9.943253	4.5411777	23.789902	0.0	3259	3256	3256	0.8235294	20	92	203	380	518	4983	0	282	2020-02-29_141809
91	5000	1736	5	0	2	0	17	2958	10.450518	3.6876065513604783	19.438335	4.6770935	17.0	1427.0	9.943253	4.5411777	23.789902	0.0	3259	3257	3257	0.8235294	20	92	203	380	518	4983	0	282	2020-02-29_141810
92	5000	1736	5	0	1	0	16	2960	10.658945	3.8667414860776264	19.438335	4.6770935	16.0	1427.0	9.943253	4.5411777	23.789902	0.0	3259	3258	3258	0.8125	20	92	203	380	518	4984	0	282	2020-02-29_141810
92	5000	1736	5	0	0	0	17	2960	11.016707	4.024066053754644	19.438335	4.6770935	17.0	1427.0	9.943253	4.5411777	23.789902	0.0	3259	3259	3259	0.7647059	20	92	203	380	518	4983	0	282	2020-02-29_141810
92	5000	1736	5	0	0	0	17	2960	11.016707	4.024066053754644	19.438335	4.6770935	17.0	1427.0	9.943253	4.5411777	23.789902	0.0	3259	3259	3259	0.7647059	20	92	203	380	518	4983	0	282	2020-02-29_141810
93	5000	1736	5	0	0	0	16	2961	11.288456	3.9916842567093442	19.438335	4.6770935	16.0	1427.0	9.943253	4.5411777	23.789902	0.0	3259	3259	3259	0.8125	20	92	203	380	518	4984	0	282	2020-02-29_141810
93	5000	1736	5	0	0	0	16	2961	11.288456	3.9916842567093442	19.438335	4.6770935	16.0	1427.0	9.943253	4.5411777	23.789902	0.0	3259	3259	3259	0.8125	20	92	203	380	518	4984	0	282	2020-02-29_141810
93	5000	1736	5	0	0	0	16	2961	11.288456	3.9916842567093442	19.438335	4.6770935	16.0	1427.0	9.943253	4.5411777	23.789902	0.0	3259	3259	3259	0.8125	20	92	203	380	518	4984	0	282	2020-02-29_141810
94	5000	1736	5	0	0	0	16	2961	11.288456	3.9916842567093442	19.438335	4.6770935	16.0	1427.0	9.943253	4.5411777	23.789902	0.0	3259	3259	3259	0.8125	20	92	203	380	518	4984	0	282	2020-02-29_141810
94	5000	1736	5	0	0	0	16	2961	11.288456	3.9916842567093442	19.438335	4.6770935	16.0	1427.0	9.943253	4.5411777	23.789902	0.0	3259	3259	3259	0.8125	20	92	203	380	518	4984	0	282	2020-02-29_141811
94	5000	1736	5	0	0	0	16	2961	11.288456	3.9916842567093442	19.438335	4.6770935	16.0	1427.0	9.943253	4.5411777	23.789902	0.0	3259	3259	3259	0.8125	20	92	203	380	518	4984	0	282	2020-02-29_141811
95	5000	1736	5	0	0	0	16	2961	11.288456	3.9916842567093442	19.438335	4.6770935	16.0	1427.0	9.943253	4.5411777	23.789902	0.0	3259	3259	3259	0.8125	20	92	203	380	518	4984	0	282	2020-02-29_141811
95	5000	1736	5	0	0	0	14	2963	11.640233	4.149929202291673	19.438335	4.6770935	14.0	1427.0	9.943253	4.5411777	23.789902	0.0	3259	3259	3259	0.85714287	20	92	203	380	518	4986	0	282	2020-02-29_141811
95	5000	1736	4	0	1	0	14	2963	11.640233	4.149929202291673	19.438335	4.6770935	14.0	1427.0	9.943253	4.5411777	23.789902	0.0	3260	3259	3259	0.85714287	20	92	203	380	518	4986	0	282	2020-02-29_141811
96	5000	1736	3	0	2	0	14	2963	11.640233	4.149929202291673	19.438335	4.6770935	14.0	1427.0	9.943253	4.5411777	23.789902	0.0	3261	3259	3259	0.85714287	20	92	203	380	518	4986	0	282	2020-02-29_141811
96	5000	1736	2	0	3	0	13	2964	11.593886	4.3156103444662	19.438335	4.6770935	13.0	1427.0	9.943253	4.5411777	23.789902	0.0	3262	3259	3259	0.84615386	20	92	203	380	518	4987	0	282	2020-02-29_141811
96	5000	1736	2	0	2	0	14	2964	11.352493	4.243539275161004	19.438335	4.6770935	14.0	1427.0	9.943253	4.5411777	23.789902	0.0	3262	3260	3260	0.78571427	20	92	203	380	518	4986	0	282	2020-02-29_141811
97	5000	1735	3	0	1	0	15	2964	11.618875	4.217315882184078	19.438335	4.6770935	15.0	1427.0	9.943253	4.5411777	23.789902	0.0	3262	3261	3261	0.73333335	20	92	203	380	518	4985	0	282	2020-02-29_141811
97	5000	1735	3	0	0	0	15	2964	11.53645	4.32526112909254	19.438335	4.6770935	15.0	1427.0	9.943253	4.5411777	23.789902	0.0	3262	3262	3262	0.6666667	20	92	203	380	518	4985	0	283	2020-02-29_141812
97	5000	1735	3	0	0	0	14	2965	11.426215	4.466614966781289	19.438335	4.6770935	14.0	1427.0	9.943253	4.5411777	23.789902	0.0	3262	3262	3262	0.71428573	20	92	203	380	518	4986	0	283	2020-02-29_141812
98	5000	1735	3	0	0	0	14	2965	11.426215	4.466614966781289	19.438335	4.6770935	14.0	1427.0	9.943253	4.5411777	23.789902	0.0	3262	3262	3262	0.71428573	20	92	203	380	518	4986	0	283	2020-02-29_141812
98	5000	1735	3	0	0	0	13	2966	11.630817	4.580206596345842	19.438335	4.6770935	13.0	1427.0	9.943253	4.5411777	23.789902	0.0	3262	3262	3262	0.7692308	20	92	203	380	518	4987	0	283	2020-02-29_141812
98	5000	1735	3	0	0	0	12	2967	11.263222	4.579199967452715	19.438335	4.6770935	12.0	1427.0	9.943253	4.5411777	23.789902	0.0	3262	3262	3262	0.5833333	20	92	203	380	518	4988	0	283	2020-02-29_141812
99	5000	1735	3	0	0	0	11	2968	10.52003	3.971796143332008	16.740906	4.6770935	11.0	1427.0	9.943253	4.5411777	23.789902	0.0	3262	3262	3262	0.54545456	20	92	203	380	518	4989	0	283	2020-02-29_141812
99	5000	1735	3	0	0	0	10	2969	11.104323	3.6544910340589944	16.740906	5.7385635	10.0	1427.0	9.943253	4.5411777	23.789902	0.0	3262	3262	3262	0.6	20	92	203	380	518	4990	0	283	2020-02-29_141812
99	5000	1735	3	0	0	0	10	2969	11.104323	3.6544910340589944	16.740906	5.7385635	10.0	1427.0	9.943253	4.5411777	23.789902	0.0	3262	3262	3262	0.6	20	92	203	380	518	4990	0	283	2020-02-29_141812
100	5000	1735	3	0	0	0	9	2970	11.093606	3.8760063341323225	16.740906	5.7385635	9.0	1427.0	9.943253	4.5411777	23.789902	0.0	3262	3262	3262	0.5555556	20	92	203	380	518	4991	0	283	2020-02-29_141813
100	5000	1735	3	0	0	0	9	2970	11.093606	3.8760063341323225	16.740906	5.7385635	9.0	1427.0	9.943253	4.5411777	23.789902	0.0	3262	3262	3262	0.5555556	20	92	203	380	518	4991	0	283	2020-02-29_141813
100	5000	1735	3	0	0	0	8	2971	11.283062	4.098833727689633	16.740906	5.7385635	8.0	1427.0	9.943253	4.5411777	23.789902	0.0	3262	3262	3262	0.375	20	92	203	380	518	4992	0	283	2020-02-29_141813
101	5000	1735	3	0	0	0	8	2971	11.283062	4.098833727689633	16.740906	5.7385635	8.0	1427.0	9.943253	4.5411777	23.789902	0.0	3262	3262	3262	0.375	20	92	203	380	518	4992	0	283	2020-02-29_141813
101	5000	1735	3	0	0	0	8	2971	11.283062	4.098833727689633	16.740906	5.7385635	8.0	1427.0	9.943253	4.5411777	23.789902	0.0	3262	3262	3262	0.375	20	92	203	380	518	4992	0	283	2020-02-29_141813
101	5000	1735	3	0	0	0	8	2971	11.283062	4.098833727689633	16.740906	5.7385635	8.0	1427.0	9.943253	4.5411777	23.789902	0.0	3262	3262	3262	0.375	20	92	203	380	518	4992	0	283	2020-02-29_141813
102	5000	1735	3	0	0	0	8	2971	11.283062	4.098833727689633	16.740906	5.7385635	8.0	1427.0	9.943253	4.5411777	23.789902	0.0	3262	3262	3262	0.375	20	92	203	380	518	4992	0	283	2020-02-29_141813
102	5000	1735	3	0	0	0	8	2971	11.283062	4.098833727689633	16.740906	5.7385635	8.0	1427.0	9.943253	4.5411777	23.789902	0.0	3262	3262	3262	0.375	20	92	203	380	518	4992	0	283	2020-02-29_141813
102	5000	1734	4	0	0	0	8	2971	11.283062	4.098833727689633	16.740906	5.7385635	8.0	1427.0	9.943253	4.5411777	23.789902	0.0	3262	3262	3262	0.375	20	92	203	380	518	4992	0	283	2020-02-29_141813
103	5000	1734	4	0	0	0	8	2971	11.283062	4.098833727689633	16.740906	5.7385635	8.0	1427.0	9.943253	4.5411777	23.789902	0.0	3262	3262	3262	0.375	20	92	203	380	518	4992	0	283	2020-02-29_141814
103	5000	1734	4	0	0	0	8	2971	11.283062	4.098833727689633	16.740906	5.7385635	8.0	1427.0	9.943253	4.5411777	23.789902	0.0	3262	3262	3262	0.375	20	92	203	380	518	4992	0	283	2020-02-29_141814
103	5000	1734	4	0	0	0	8	2971	11.283062	4.098833727689633	16.740906	5.7385635	8.0	1427.0	9.943253	4.5411777	23.789902	0.0	3262	3262	3262	0.375	20	92	203	380	518	4992	0	283	2020-02-29_141814
104	5000	1734	4	0	0	0	7	2972	10.864274	4.238348978793516	16.740906	5.7385635	7.0	1427.0	9.943253	4.5411777	23.789902	0.0	3262	3262	3262	0.42857143	20	92	203	380	518	4993	0	283	2020-02-29_141814
104	5000	1734	4	0	0	0	7	2972	10.864274	4.238348978793516	16.740906	5.7385635	7.0	1427.0	9.943253	4.5411777	23.789902	0.0	3262	3262	3262	0.42857143	20	92	203	380	518	4993	0	283	2020-02-29_141814
104	5000	1734	4	0	0	0	7	2972	10.864274	4.238348978793516	16.740906	5.7385635	7.0	1427.0	9.943253	4.5411777	23.789902	0.0	3262	3262	3262	0.42857143	20	92	203	380	518	4993	0	283	2020-02-29_141814
105	5000	1734	4	0	0	0	6	2973	11.452076	4.319031123549749	16.740906	5.7385635	6.0	1427.0	9.943253	4.5411777	23.789902	0.0	3262	3262	3262	0.33333334	20	92	203	380	518	4994	0	283	2020-02-29_141814
105	5000	1734	4	0	0	0	5	2974	11.848666	4.705093732137357	16.740906	5.7385635	5.0	1427.0	9.943253	4.5411777	23.789902	0.0	3262	3262	3262	0.2	20	92	203	380	518	4995	0	283	2020-02-29_141814
105	5000	1734	4	0	0	0	5	2974	11.848666	4.705093732137357	16.740906	5.7385635	5.0	1427.0	9.943253	4.5411777	23.789902	0.0	3262	3262	3262	0.2	20	92	203	380	518	4995	0	283	2020-02-29_141814
106	5000	1734	4	0	0	0	5	2974	11.848666	4.705093732137357	16.740906	5.7385635	5.0	1427.0	9.943253	4.5411777	23.789902	0.0	3262	3262	3262	0.2	20	92	203	380	518	4995	0	283	2020-02-29_141815
106	5000	1733	5	0	0	0	4	2975	10.625607	4.420939531887367	15.348213	5.7385635	4.0	1427.0	9.943253	4.5411777	23.789902	0.0	3262	3262	3262	0.25	20	92	203	380	518	4996	0	283	2020-02-29_141815
106	5000	1731	7	0	0	0	4	2975	10.625607	4.420939531887367	15.348213	5.7385635	4.0	1427.0	9.943253	4.5411777	23.789902	0.0	3262	3262	3262	0.25	20	92	203	380	518	4996	0	283	2020-02-29_141815
107	5000	1731	7	0	0	0	4	2975	10.625607	4.420939531887367	15.348213	5.7385635	4.0	1427.0	9.943253	4.5411777	23.789902	0.0	3262	3262	3262	0.25	20	92	203	380	518	4996	0	283	2020-02-29_141815
107	5000	1731	6	0	1	0	4	2975	10.625607	4.420939531887367	15.348213	5.7385635	4.0	1427.0	9.943253	4.5411777	23.789902	0.0	3263	3262	3262	0.25	20	92	203	380	518	4996	0	283	2020-02-29_141815
107	5000	1731	6	0	1	0	3	2976	9.767056	4.989430318356335	15.348213	5.7385635	3.0	1427.0	9.943253	4.5411777	23.789902	0.0	3263	3262	3262	0.0	20	92	203	380	518	4997	0	283	2020-02-29_141815
108	5000	1731	5	0	2	0	3	2976	9.767056	4.989430318356335	15.348213	5.7385635	3.0	1427.0	9.943253	4.5411777	23.789902	0.0	3264	3262	3262	0.0	20	92	203	380	518	4997	0	283	2020-02-29_141815
108	5000	1731	5	0	1	0	4	2976	11.441217	5.2732846838390515	16.4637	5.7385635	4.0	1427.0	9.943253	4.5411777	23.789902	0.0	3264	3263	3263	0.5	20	92	203	380	518	4996	0	283	2020-02-29_141815
108	5000	1731	5	0	1	0	4	2976	11.441217	5.2732846838390515	16.4637	5.7385635	4.0	1427.0	9.943253	4.5411777	23.789902	0.0	3264	3263	3263	0.5	20	92	203	380	518	4996	0	283	2020-02-29_141815
109	5000	1731	5	0	0	0	5	2976	11.301096	4.5775341915601615	16.4637	5.7385635	5.0	1427.0	9.943253	4.5411777	23.789902	0.0	3264	3264	3264	0.6	20	92	203	380	518	4995	0	283	2020-02-29_141816
109	5000	1731	5	0	0	0	5	2976	11.301096	4.5775341915601615	16.4637	5.7385635	5.0	1427.0	9.943253	4.5411777	23.789902	0.0	3264	3264	3264	0.6	20	92	203	380	518	4995	0	283	2020-02-29_141816
109	5000	1731	4	0	1	0	5	2976	11.301096	4.5775341915601615	16.4637	5.7385635	5.0	1427.0	9.943253	4.5411777	23.789902	0.0	3265	3264	3264	0.6	20	92	203	380	518	4995	0	283	2020-02-29_141816
110	5000	1731	4	0	1	0	5	2976	11.301096	4.5775341915601615	16.4637	5.7385635	5.0	1427.0	9.943253	4.5411777	23.789902	0.0	3265	3264	3264	0.6	20	92	203	380	518	4995	0	283	2020-02-29_141816
110	5000	1731	4	0	1	0	5	2976	11.301096	4.5775341915601615	16.4637	5.7385635	5.0	1427.0	9.943253	4.5411777	23.789902	0.0	3265	3264	3264	0.6	20	92	203	380	518	4995	0	283	2020-02-29_141816
110	5000	1731	4	0	0	0	6	2976	13.065929	5.954064642973326	21.890099	5.7385635	6.0	1427.0	9.943253	4.5411777	23.789902	0.0	3265	3265	3265	0.8333333	20	92	203	380	518	4994	0	283	2020-02-29_141816
111	5000	1731	4	0	0	0	6	2976	13.065929	5.954064642973326	21.890099	5.7385635	6.0	1427.0	9.943253	4.5411777	23.789902	0.0	3265	3265	3265	0.8333333	20	92	203	380	518	4994	0	283	2020-02-29_141816
111	5000	1731	4	0	0	0	5	2977	12.609472	6.538421927629857	21.890099	5.7385635	5.0	1427.0	9.943253	4.5411777	23.789902	0.0	3265	3265	3265	1.0	20	92	203	380	518	4995	0	283	2020-02-29_141816
111	5000	1731	4	0	0	0	5	2977	12.609472	6.538421927629857	21.890099	5.7385635	5.0	1427.0	9.943253	4.5411777	23.789902	0.0	3265	3265	3265	1.0	20	92	203	380	518	4995	0	283	2020-02-29_141816
112	5000	1731	4	0	0	0	5	2977	12.609472	6.538421927629857	21.890099	5.7385635	5.0	1427.0	9.943253	4.5411777	23.789902	0.0	3265	3265	3265	1.0	20	92	203	380	518	4995	0	283	2020-02-29_141817
112	5000	1731	4	0	0	0	5	2977	12.609472	6.538421927629857	21.890099	5.7385635	5.0	1427.0	9.943253	4.5411777	23.789902	0.0	3265	3265	3265	1.0	20	92	203	380	518	4995	0	283	2020-02-29_141817
112	5000	1731	4	0	0	0	5	2977	12.609472	6.538421927629857	21.890099	5.7385635	5.0	1427.0	9.943253	4.5411777	23.789902	0.0	3265	3265	3265	1.0	20	92	203	380	518	4995	0	283	2020-02-29_141817
113	5000	1731	4	0	0	0	5	2977	12.609472	6.538421927629857	21.890099	5.7385635	5.0	1427.0	9.943253	4.5411777	23.789902	0.0	3265	3265	3265	1.0	20	92	203	380	518	4995	0	283	2020-02-29_141817
113	5000	1731	4	0	0	0	3	2979	16.364801	5.575403227999312	21.890099	10.740608	3.0	1427.0	9.943253	4.5411777	23.789902	0.0	3265	3265	3265	1.6666666	20	92	203	380	518	4997	0	283	2020-02-29_141817
113	5000	1731	4	0	0	0	3	2979	16.364801	5.575403227999312	21.890099	10.740608	3.0	1427.0	9.943253	4.5411777	23.789902	0.0	3265	3265	3265	1.6666666	20	92	203	380	518	4997	0	283	2020-02-29_141817
114	5000	1731	4	0	0	0	3	2979	16.364801	5.575403227999312	21.890099	10.740608	3.0	1427.0	9.943253	4.5411777	23.789902	0.0	3265	3265	3265	1.6666666	20	92	203	380	518	4997	0	283	2020-02-29_141817
114	5000	1731	4	0	0	0	3	2979	16.364801	5.575403227999312	21.890099	10.740608	3.0	1427.0	9.943253	4.5411777	23.789902	0.0	3265	3265	3265	1.6666666	20	92	203	380	518	4997	0	283	2020-02-29_141817
114	5000	1731	4	0	0	0	3	2979	16.364801	5.575403227999312	21.890099	10.740608	3.0	1427.0	9.943253	4.5411777	23.789902	0.0	3265	3265	3265	1.6666666	20	92	203	380	518	4997	0	283	2020-02-29_141817
115	5000	1731	4	0	0	0	3	2979	16.364801	5.575403227999312	21.890099	10.740608	3.0	1427.0	9.943253	4.5411777	23.789902	0.0	3265	3265	3265	1.6666666	20	92	203	380	518	4997	0	283	2020-02-29_141818
115	5000	1731	3	0	1	0	3	2979	16.364801	5.575403227999312	21.890099	10.740608	3.0	1427.0	9.943253	4.5411777	23.789902	0.0	3266	3265	3265	1.6666666	20	92	203	380	518	4997	0	283	2020-02-29_141818
115	5000	1731	3	0	1	0	3	2979	16.364801	5.575403227999312	21.890099	10.740608	3.0	1427.0	9.943253	4.5411777	23.789902	0.0	3266	3265	3265	1.6666666	20	92	203	380	518	4997	0	283	2020-02-29_141818
116	5000	1731	3	0	1	0	3	2979	16.364801	5.575403227999312	21.890099	10.740608	3.0	1427.0	9.943253	4.5411777	23.789902	0.0	3266	3265	3265	1.6666666	20	92	203	380	518	4997	0	283	2020-02-29_141818
116	5000	1731	3	0	0	0	4	2979	14.411198	5.999141313778627	21.890099	8.5503845	4.0	1427.0	9.943253	4.5411777	23.789902	0.0	3266	3266	3266	1.25	20	92	203	380	518	4996	0	283	2020-02-29_141818
116	5000	1731	2	0	1	0	3	2979	16.364801	5.575403227999312	21.890099	10.740608	3.0	1427.0	9.943253	4.5411777	23.789902	0.0	3267	3266	3266	1.6666666	20	92	203	380	518	4997	0	284	2020-02-29_141818
117	5000	1731	2	0	1	0	3	2979	16.364801	5.575403227999312	21.890099	10.740608	3.0	1427.0	9.943253	4.5411777	23.789902	0.0	3267	3266	3266	1.6666666	20	92	203	380	518	4997	0	284	2020-02-29_141818
117	5000	1730	3	0	1	0	3	2979	16.364801	5.575403227999312	21.890099	10.740608	3.0	1427.0	9.943253	4.5411777	23.789902	0.0	3267	3266	3266	1.6666666	20	92	203	380	518	4997	0	284	2020-02-29_141818
117	5000	1730	3	0	0	0	4	2979	14.744984	5.587365966827806	21.890099	9.885529	4.0	1427.0	9.943253	4.5411777	23.789902	0.0	3267	3267	3267	1.25	20	92	203	380	518	4996	0	284	2020-02-29_141818
118	5000	1730	3	0	0	0	4	2979	14.744984	5.587365966827806	21.890099	9.885529	4.0	1427.0	9.943253	4.5411777	23.789902	0.0	3267	3267	3267	1.25	20	92	203	380	518	4996	0	284	2020-02-29_141819
118	5000	1730	3	0	0	0	4	2979	14.744984	5.587365966827806	21.890099	9.885529	4.0	1427.0	9.943253	4.5411777	23.789902	0.0	3267	3267	3267	1.25	20	92	203	380	518	4996	0	284	2020-02-29_141819
118	5000	1730	3	0	0	0	4	2979	14.744984	5.587365966827806	21.890099	9.885529	4.0	1427.0	9.943253	4.5411777	23.789902	0.0	3267	3267	3267	1.25	20	92	203	380	518	4996	0	284	2020-02-29_141819
119	5000	1730	3	0	0	0	4	2979	14.744984	5.587365966827806	21.890099	9.885529	4.0	1427.0	9.943253	4.5411777	23.789902	0.0	3267	3267	3267	1.25	20	92	203	380	518	4996	0	284	2020-02-29_141819
119	5000	1729	4	0	0	0	4	2979	14.744984	5.587365966827806	21.890099	9.885529	4.0	1427.0	9.943253	4.5411777	23.789902	0.0	3267	3267	3267	1.25	20	92	203	380	518	4996	0	284	2020-02-29_141819
119	5000	1729	4	0	0	0	4	2979	14.744984	5.587365966827806	21.890099	9.885529	4.0	1427.0	9.943253	4.5411777	23.789902	0.0	3267	3267	3267	1.25	20	92	203	380	518	4996	0	284	2020-02-29_141819
120	5000	1729	4	0	0	0	4	2979	14.744984	5.587365966827806	21.890099	9.885529	4.0	1427.0	9.943253	4.5411777	23.789902	0.0	3267	3267	3267	1.25	20	92	203	380	518	4996	0	284	2020-02-29_141819
120	5000	1729	2	0	2	0	4	2979	14.744984	5.587365966827806	21.890099	9.885529	4.0	1427.0	9.943253	4.5411777	23.789902	0.0	3269	3267	3267	1.25	20	92	203	380	518	4996	0	284	2020-02-29_141819
120	5000	1729	2	0	2	0	3	2980	14.172078	6.697661193753278	21.890099	9.885529	3.0	1427.0	9.943253	4.5411777	23.789902	0.0	3269	3267	3267	1.0	20	92	203	380	518	4997	0	284	2020-02-29_141819
121	5000	1729	2	0	2	0	3	2980	14.172078	6.697661193753278	21.890099	9.885529	3.0	1427.0	9.943253	4.5411777	23.789902	0.0	3269	3267	3267	1.0	20	92	203	380	518	4997	0	284	2020-02-29_141820
121	5000	1729	2	0	0	0	5	2980	14.746246	4.983418818392333	21.890099	9.885529	5.0	1427.0	9.943253	4.5411777	23.789902	0.0	3269	3269	3269	1.0	20	92	203	380	518	4995	0	284	2020-02-29_141820
121	5000	1729	2	0	0	0	5	2980	14.746246	4.983418818392333	21.890099	9.885529	5.0	1427.0	9.943253	4.5411777	23.789902	0.0	3269	3269	3269	1.0	20	92	203	380	518	4995	0	284	2020-02-29_141820
122	5000	1729	2	0	0	0	5	2980	14.746246	4.983418818392333	21.890099	9.885529	5.0	1427.0	9.943253	4.5411777	23.789902	0.0	3269	3269	3269	1.0	20	92	203	380	518	4995	0	284	2020-02-29_141820
122	5000	1729	2	0	0	0	5	2980	14.746246	4.983418818392333	21.890099	9.885529	5.0	1427.0	9.943253	4.5411777	23.789902	0.0	3269	3269	3269	1.0	20	92	203	380	518	4995	0	284	2020-02-29_141820
122	5000	1729	2	0	0	0	5	2980	14.746246	4.983418818392333	21.890099	9.885529	5.0	1427.0	9.943253	4.5411777	23.789902	0.0	3269	3269	3269	1.0	20	92	203	380	518	4995	0	284	2020-02-29_141820
123	5000	1729	2	0	0	0	5	2980	14.746246	4.983418818392333	21.890099	9.885529	5.0	1427.0	9.943253	4.5411777	23.789902	0.0	3269	3269	3269	1.0	20	92	203	380	518	4995	0	284	2020-02-29_141820
123	5000	1729	2	0	0	0	5	2980	14.746246	4.983418818392333	21.890099	9.885529	5.0	1427.0	9.943253	4.5411777	23.789902	0.0	3269	3269	3269	1.0	20	92	203	380	518	4995	0	284	2020-02-29_141820
123	5000	1729	2	0	0	0	5	2980	14.746246	4.983418818392333	21.890099	9.885529	5.0	1427.0	9.943253	4.5411777	23.789902	0.0	3269	3269	3269	1.0	20	92	203	380	518	4995	0	284	2020-02-29_141820
124	5000	1729	1	0	1	0	5	2980	14.746246	4.983418818392333	21.890099	9.885529	5.0	1427.0	9.943253	4.5411777	23.789902	0.0	3270	3269	3269	1.0	20	92	203	380	518	4995	0	284	2020-02-29_141821
124	5000	1729	1	0	1	0	4	2981	15.747656	5.140733526411887	21.890099	9.885529	4.0	1427.0	9.943253	4.5411777	23.789902	0.0	3270	3269	3269	1.0	20	92	203	380	518	4996	0	284	2020-02-29_141821
124	5000	1729	1	0	1	0	3	2982	13.700175	3.806264186387959	17.498001	9.885529	3.0	1427.0	9.943253	4.5411777	23.789902	0.0	3270	3269	3269	0.6666667	20	92	203	380	518	4997	0	284	2020-02-29_141821
125	5000	1729	1	0	0	0	4	2982	11.916241	4.731608271671256	17.498001	6.564438	4.0	1427.0	9.943253	4.5411777	23.789902	0.0	3270	3270	3270	0.75	20	92	203	380	518	4996	0	284	2020-02-29_141821
125	5000	1729	1	0	0	0	4	2982	11.916241	4.731608271671256	17.498001	6.564438	4.0	1427.0	9.943253	4.5411777	23.789902	0.0	3270	3270	3270	0.75	20	92	203	380	518	4996	0	284	2020-02-29_141821
125	5000	1729	1	0	0	0	4	2982	11.916241	4.731608271671256	17.498001	6.564438	4.0	1427.0	9.943253	4.5411777	23.789902	0.0	3270	3270	3270	0.75	20	92	203	380	518	4996	0	284	2020-02-29_141821
126	5000	1729	1	0	0	0	4	2982	11.916241	4.731608271671256	17.498001	6.564438	4.0	1427.0	9.943253	4.5411777	23.789902	0.0	3270	3270	3270	0.75	20	92	203	380	518	4996	0	284	2020-02-29_141821
126	5000	1728	2	0	0	0	4	2982	11.916241	4.731608271671256	17.498001	6.564438	4.0	1427.0	9.943253	4.5411777	23.789902	0.0	3270	3270	3270	0.75	20	92	203	380	518	4996	0	284	2020-02-29_141821
126	5000	1727	3	0	0	0	4	2982	11.916241	4.731608271671256	17.498001	6.564438	4.0	1427.0	9.943253	4.5411777	23.789902	0.0	3270	3270	3270	0.75	20	92	203	380	518	4996	0	284	2020-02-29_141821
127	5000	1726	4	0	0	0	4	2982	11.916241	4.731608271671256	17.498001	6.564438	4.0	1427.0	9.943253	4.5411777	23.789902	0.0	3270	3270	3270	0.75	20	92	203	380	518	4996	0	284	2020-02-29_141822
127	5000	1726	3	0	1	0	4	2982	11.916241	4.731608271671256	17.498001	6.564438	4.0	1427.0	9.943253	4.5411777	23.789902	0.0	3271	3270	3270	0.75	20	92	203	380	518	4996	0	284	2020-02-29_141822
127	5000	1726	3	0	1	0	4	2982	11.916241	4.731608271671256	17.498001	6.564438	4.0	1427.0	9.943253	4.5411777	23.789902	0.0	3271	3270	3270	0.75	20	92	203	380	518	4996	0	284	2020-02-29_141822
128	5000	1726	3	0	1	0	4	2982	11.916241	4.731608271671256	17.498001	6.564438	4.0	1427.0	9.943253	4.5411777	23.789902	0.0	3271	3270	3270	0.75	20	92	203	380	518	4996	0	284	2020-02-29_141822
128	5000	1726	3	0	0	0	5	2982	9.710566	6.4121846320400895	17.498001	0.88786316	5.0	1427.0	9.943253	4.5411777	23.789902	0.0	3271	3271	3271	0.8	20	92	203	380	518	4995	0	284	2020-02-29_141822
128	5000	1726	3	0	0	0	5	2982	9.710566	6.4121846320400895	17.498001	0.88786316	5.0	1427.0	9.943253	4.5411777	23.789902	0.0	3271	3271	3271	0.8	20	92	203	380	518	4995	0	284	2020-02-29_141822
129	5000	1726	3	0	0	0	5	2982	9.710566	6.4121846320400895	17.498001	0.88786316	5.0	1427.0	9.943253	4.5411777	23.789902	0.0	3271	3271	3271	0.8	20	92	203	380	518	4995	0	284	2020-02-29_141822
129	5000	1726	2	0	1	0	5	2982	9.710566	6.4121846320400895	17.498001	0.88786316	5.0	1427.0	9.943253	4.5411777	23.789902	0.0	3272	3271	3271	0.8	20	92	203	380	518	4995	0	284	2020-02-29_141822
129	5000	1726	2	0	1	0	5	2982	9.710566	6.4121846320400895	17.498001	0.88786316	5.0	1427.0	9.943253	4.5411777	23.789902	0.0	3272	3271	3271	0.8	20	92	203	380	518	4995	0	284	2020-02-29_141822
130	5000	1726	2	0	1	0	5	2982	9.710566	6.4121846320400895	17.498001	0.88786316	5.0	1427.0	9.943253	4.5411777	23.789902	0.0	3272	3271	3271	0.8	20	92	203	380	518	4995	0	284	2020-02-29_141823
130	5000	1726	2	0	0	0	6	2982	9.75465	5.736248656135779	17.498001	0.88786316	6.0	1427.0	9.943253	4.5411777	23.789902	0.0	3272	3272	3272	0.8333333	20	92	203	380	518	4994	0	284	2020-02-29_141823
130	5000	1726	2	0	0	0	6	2982	9.75465	5.736248656135779	17.498001	0.88786316	6.0	1427.0	9.943253	4.5411777	23.789902	0.0	3272	3272	3272	0.8333333	20	92	203	380	518	4994	0	284	2020-02-29_141823
131	5000	1726	2	0	0	0	6	2982	9.75465	5.736248656135779	17.498001	0.88786316	6.0	1427.0	9.943253	4.5411777	23.789902	0.0	3272	3272	3272	0.8333333	20	92	203	380	518	4994	0	284	2020-02-29_141823
131	5000	1726	2	0	0	0	6	2982	9.75465	5.736248656135779	17.498001	0.88786316	6.0	1427.0	9.943253	4.5411777	23.789902	0.0	3272	3272	3272	0.8333333	20	92	203	380	518	4994	0	284	2020-02-29_141823
131	5000	1726	2	0	0	0	6	2982	9.75465	5.736248656135779	17.498001	0.88786316	6.0	1427.0	9.943253	4.5411777	23.789902	0.0	3272	3272	3272	0.8333333	20	92	203	380	518	4994	0	284	2020-02-29_141823
132	5000	1725	3	0	0	0	6	2982	9.75465	5.736248656135779	17.498001	0.88786316	6.0	1427.0	9.943253	4.5411777	23.789902	0.0	3272	3272	3272	0.8333333	20	92	203	380	518	4994	0	284	2020-02-29_141823
132	5000	1725	3	0	0	0	5	2983	9.728475	6.412920200790665	17.498001	0.88786316	5.0	1427.0	9.943253	4.5411777	23.789902	0.0	3272	3272	3272	1.0	20	92	203	380	518	4995	0	284	2020-02-29_141823
132	5000	1725	3	0	0	0	5	2983	9.728475	6.412920200790665	17.498001	0.88786316	5.0	1427.0	9.943253	4.5411777	23.789902	0.0	3272	3272	3272	1.0	20	92	203	380	518	4995	0	284	2020-02-29_141823
133	5000	1725	3	0	0	0	5	2983	9.728475	6.412920200790665	17.498001	0.88786316	5.0	1427.0	9.943253	4.5411777	23.789902	0.0	3272	3272	3272	1.0	20	92	203	380	518	4995	0	284	2020-02-29_141824
133	5000	1725	2	0	1	0	5	2983	9.728475	6.412920200790665	17.498001	0.88786316	5.0	1427.0	9.943253	4.5411777	23.789902	0.0	3273	3272	3272	1.0	20	92	203	380	518	4995	0	284	2020-02-29_141824
133	5000	1725	2	0	1	0	5	2983	9.728475	6.412920200790665	17.498001	0.88786316	5.0	1427.0	9.943253	4.5411777	23.789902	0.0	3273	3272	3272	1.0	20	92	203	380	518	4995	0	284	2020-02-29_141824
134	5000	1725	2	0	1	0	5	2983	9.728475	6.412920200790665	17.498001	0.88786316	5.0	1427.0	9.943253	4.5411777	23.789902	0.0	3273	3272	3272	1.0	20	92	203	380	518	4995	0	284	2020-02-29_141824
134	5000	1725	2	0	0	0	6	2983	9.113885	5.930156463051336	17.498001	0.88786316	6.0	1427.0	9.943253	4.5411777	23.789902	0.0	3273	3273	3273	1.0	20	92	203	380	518	4994	0	284	2020-02-29_141824
134	5000	1725	2	0	0	0	6	2983	9.113885	5.930156463051336	17.498001	0.88786316	6.0	1427.0	9.943253	4.5411777	23.789902	0.0	3273	3273	3273	1.0	20	92	203	380	518	4994	0	284	2020-02-29_141824
135	5000	1725	2	0	0	0	6	2983	9.113885	5.930156463051336	17.498001	0.88786316	6.0	1427.0	9.943253	4.5411777	23.789902	0.0	3273	3273	3273	1.0	20	92	203	380	518	4994	0	284	2020-02-29_141824
135	5000	1725	2	0	0	0	6	2983	9.113885	5.930156463051336	17.498001	0.88786316	6.0	1427.0	9.943253	4.5411777	23.789902	0.0	3273	3273	3273	1.0	20	92	203	380	518	4994	0	284	2020-02-29_141824
135	5000	1725	2	0	0	0	6	2983	9.113885	5.930156463051336	17.498001	0.88786316	6.0	1427.0	9.943253	4.5411777	23.789902	0.0	3273	3273	3273	1.0	20	92	203	380	518	4994	0	284	2020-02-29_141824
136	5000	1725	2	0	0	0	5	2984	8.193263	6.132035554886055	17.498001	0.88786316	5.0	1427.0	9.943253	4.5411777	23.789902	0.0	3273	3273	3273	1.0	20	92	203	380	518	4995	0	284	2020-02-29_141825
136	5000	1725	2	0	0	0	5	2984	8.193263	6.132035554886055	17.498001	0.88786316	5.0	1427.0	9.943253	4.5411777	23.789902	0.0	3273	3273	3273	1.0	20	92	203	380	518	4995	0	284	2020-02-29_141825
136	5000	1725	2	0	0	0	5	2984	8.193263	6.132035554886055	17.498001	0.88786316	5.0	1427.0	9.943253	4.5411777	23.789902	0.0	3273	3273	3273	1.0	20	92	203	380	518	4995	0	284	2020-02-29_141825
137	5000	1725	2	0	0	0	5	2984	8.193263	6.132035554886055	17.498001	0.88786316	5.0	1427.0	9.943253	4.5411777	23.789902	0.0	3273	3273	3273	1.0	20	92	203	380	518	4995	0	284	2020-02-29_141825
137	5000	1725	2	0	0	0	5	2984	8.193263	6.132035554886055	17.498001	0.88786316	5.0	1427.0	9.943253	4.5411777	23.789902	0.0	3273	3273	3273	1.0	20	92	203	380	518	4995	0	284	2020-02-29_141825
137	5000	1725	2	0	0	0	4	2985	5.867079	3.749877927700614	9.975075	0.88786316	4.0	1427.0	9.943253	4.5411777	23.789902	0.0	3273	3273	3273	1.0	20	92	203	380	518	4996	0	284	2020-02-29_141825
138	5000	1725	2	0	0	0	4	2985	5.867079	3.749877927700614	9.975075	0.88786316	4.0	1427.0	9.943253	4.5411777	23.789902	0.0	3273	3273	3273	1.0	20	92	203	380	518	4996	0	284	2020-02-29_141825
138	5000	1725	2	0	0	0	4	2985	5.867079	3.749877927700614	9.975075	0.88786316	4.0	1427.0	9.943253	4.5411777	23.789902	0.0	3273	3273	3273	1.0	20	92	203	380	518	4996	0	284	2020-02-29_141825
138	5000	1725	2	0	0	0	4	2985	5.867079	3.749877927700614	9.975075	0.88786316	4.0	1427.0	9.943253	4.5411777	23.789902	0.0	3273	3273	3273	1.0	20	92	203	380	518	4996	0	284	2020-02-29_141825
139	5000	1725	2	0	0	0	4	2985	5.867079	3.749877927700614	9.975075	0.88786316	4.0	1427.0	9.943253	4.5411777	23.789902	0.0	3273	3273	3273	1.0	20	92	203	380	518	4996	0	284	2020-02-29_141826
139	5000	1725	2	0	0	0	4	2985	5.867079	3.749877927700614	9.975075	0.88786316	4.0	1427.0	9.943253	4.5411777	23.789902	0.0	3273	3273	3273	1.0	20	92	203	380	518	4996	0	284	2020-02-29_141826
139	5000	1725	2	0	0	0	4	2985	5.867079	3.749877927700614	9.975075	0.88786316	4.0	1427.0	9.943253	4.5411777	23.789902	0.0	3273	3273	3273	1.0	20	92	203	380	518	4996	0	284	2020-02-29_141826
140	5000	1725	2	0	0	0	4	2985	5.867079	3.749877927700614	9.975075	0.88786316	4.0	1427.0	9.943253	4.5411777	23.789902	0.0	3273	3273	3273	1.0	20	92	203	380	518	4996	0	284	2020-02-29_141826
140	5000	1725	2	0	0	0	4	2985	5.867079	3.749877927700614	9.975075	0.88786316	4.0	1427.0	9.943253	4.5411777	23.789902	0.0	3273	3273	3273	1.0	20	92	203	380	518	4996	0	284	2020-02-29_141826
140	5000	1725	2	0	0	0	4	2985	5.867079	3.749877927700614	9.975075	0.88786316	4.0	1427.0	9.943253	4.5411777	23.789902	0.0	3273	3273	3273	1.0	20	92	203	380	518	4996	0	284	2020-02-29_141826
141	5000	1725	2	0	0	0	4	2985	5.867079	3.749877927700614	9.975075	0.88786316	4.0	1427.0	9.943253	4.5411777	23.789902	0.0	3273	3273	3273	1.0	20	92	203	380	518	4996	0	284	2020-02-29_141826
141	5000	1725	1	0	1	0	4	2985	5.867079	3.749877927700614	9.975075	0.88786316	4.0	1427.0	9.943253	4.5411777	23.789902	0.0	3274	3273	3273	1.0	20	92	203	380	518	4996	0	284	2020-02-29_141826
141	5000	1725	1	0	1	0	3	2985	4.497747	3.137189361878743	6.564438	0.88786316	3.0	1427.0	9.943253	4.5411777	23.789902	0.0	3274	3273	3273	1.0	20	92	203	380	518	4997	0	285	2020-02-29_141826
142	5000	1725	1	0	1	0	3	2985	4.497747	3.137189361878743	6.564438	0.88786316	3.0	1427.0	9.943253	4.5411777	23.789902	0.0	3274	3273	3273	1.0	20	92	203	380	518	4997	0	285	2020-02-29_141827
142	5000	1725	1	0	0	0	4	2985	7.004751	5.630416466332716	14.525764	0.88786316	4.0	1427.0	9.943253	4.5411777	23.789902	0.0	3274	3274	3274	1.0	20	92	203	380	518	4996	0	285	2020-02-29_141827
142	5000	1725	1	0	0	0	4	2985	7.004751	5.630416466332716	14.525764	0.88786316	4.0	1427.0	9.943253	4.5411777	23.789902	0.0	3274	3274	3274	1.0	20	92	203	380	518	4996	0	285	2020-02-29_141827
143	5000	1725	1	0	0	0	4	2985	7.004751	5.630416466332716	14.525764	0.88786316	4.0	1427.0	9.943253	4.5411777	23.789902	0.0	3274	3274	3274	1.0	20	92	203	380	518	4996	0	285	2020-02-29_141827
143	5000	1725	1	0	0	0	4	2985	7.004751	5.630416466332716	14.525764	0.88786316	4.0	1427.0	9.943253	4.5411777	23.789902	0.0	3274	3274	3274	1.0	20	92	203	380	518	4996	0	285	2020-02-29_141827
143	5000	1725	1	0	0	0	3	2986	9.043714	4.754805092010891	14.525764	6.0409393	3.0	1427.0	9.943253	4.5411777	23.789902	0.0	3274	3274	3274	1.0	20	92	203	380	518	4997	0	285	2020-02-29_141827
144	5000	1725	1	0	0	0	2	2987	10.283352	5.99967733151337	14.525764	6.0409393	2.0	1427.0	9.943253	4.5411777	23.789902	0.0	3274	3274	3274	1.0	20	92	203	380	518	4998	0	285	2020-02-29_141827
144	5000	1725	1	0	0	0	2	2987	10.283352	5.99967733151337	14.525764	6.0409393	2.0	1427.0	9.943253	4.5411777	23.789902	0.0	3274	3274	3274	1.0	20	92	203	380	518	4998	0	285	2020-02-29_141827
144	5000	1725	1	0	0	0	2	2987	10.283352	5.99967733151337	14.525764	6.0409393	2.0	1427.0	9.943253	4.5411777	23.789902	0.0	3274	3274	3274	1.0	20	92	203	380	518	4998	0	285	2020-02-29_141827
145	5000	1725	1	0	0	0	2	2987	10.283352	5.99967733151337	14.525764	6.0409393	2.0	1427.0	9.943253	4.5411777	23.789902	0.0	3274	3274	3274	1.0	20	92	203	380	518	4998	0	285	2020-02-29_141828
145	5000	1725	1	0	0	0	1	2988	14.525764	NaN	14.525764	14.525764	1.0	1427.0	9.943253	4.5411777	23.789902	0.0	3274	3274	3274	1.0	20	92	203	380	518	4999	0	285	2020-02-29_141828
145	5000	1725	1	0	0	0	1	2988	14.525764	NaN	14.525764	14.525764	1.0	1427.0	9.943253	4.5411777	23.789902	0.0	3274	3274	3274	1.0	20	92	203	380	518	4999	0	285	2020-02-29_141828
146	5000	1725	1	0	0	0	1	2988	14.525764	NaN	14.525764	14.525764	1.0	1427.0	9.943253	4.5411777	23.789902	0.0	3274	3274	3274	1.0	20	92	203	380	518	4999	0	285	2020-02-29_141828
146	5000	1725	1	0	0	0	1	2988	14.525764	NaN	14.525764	14.525764	1.0	1427.0	9.943253	4.5411777	23.789902	0.0	3274	3274	3274	1.0	20	92	203	380	518	4999	0	285	2020-02-29_141828
146	5000	1725	1	0	0	0	1	2988	14.525764	NaN	14.525764	14.525764	1.0	1427.0	9.943253	4.5411777	23.789902	0.0	3274	3274	3274	1.0	20	92	203	380	518	4999	0	285	2020-02-29_141828
147	5000	1725	1	0	0	0	1	2988	14.525764	NaN	14.525764	14.525764	1.0	1427.0	9.943253	4.5411777	23.789902	0.0	3274	3274	3274	1.0	20	92	203	380	518	4999	0	285	2020-02-29_141828
147	5000	1725	1	0	0	0	1	2988	14.525764	NaN	14.525764	14.525764	1.0	1427.0	9.943253	4.5411777	23.789902	0.0	3274	3274	3274	1.0	20	92	203	380	518	4999	0	285	2020-02-29_141828
147	5000	1725	0	0	1	0	1	2988	14.525764	NaN	14.525764	14.525764	1.0	1427.0	9.943253	4.5411777	23.789902	0.0	3275	3274	3274	1.0	20	92	203	380	518	4999	0	285	2020-02-29_141828
148	5000	1725	0	0	1	0	1	2988	14.525764	NaN	14.525764	14.525764	1.0	1427.0	9.943253	4.5411777	23.789902	0.0	3275	3274	3274	1.0	20	92	203	380	518	4999	0	285	2020-02-29_141829
148	5000	1725	0	0	1	0	1	2988	14.525764	NaN	14.525764	14.525764	1.0	1427.0	9.943253	4.5411777	23.789902	0.0	3275	3274	3274	1.0	20	92	203	380	518	4999	0	285	2020-02-29_141829
148	5000	1725	0	0	0	0	2	2988	15.068302	0.7672641490552694	15.61084	14.525764	2.0	1427.0	9.943253	4.5411777	23.789902	0.0	3275	3275	3275	0.5	20	92	203	380	518	4998	0	285	2020-02-29_141829
149	5000	1725	0	0	0	0	2	2988	15.068302	0.7672641490552694	15.61084	14.525764	2.0	1427.0	9.943253	4.5411777	23.789902	0.0	3275	3275	3275	0.5	20	92	203	380	518	4998	0	285	2020-02-29_141829
149	5000	1725	0	0	0	0	2	2988	15.068302	0.7672641490552694	15.61084	14.525764	2.0	1427.0	9.943253	4.5411777	23.789902	0.0	3275	3275	3275	0.5	20	92	203	380	518	4998	0	285	2020-02-29_141829
149	5000	1725	0	0	0	0	2	2988	15.068302	0.7672641490552694	15.61084	14.525764	2.0	1427.0	9.943253	4.5411777	23.789902	0.0	3275	3275	3275	0.5	20	92	203	380	518	4998	0	285	2020-02-29_141829
150	5000	1725	0	0	0	0	2	2988	15.068302	0.7672641490552694	15.61084	14.525764	2.0	1427.0	9.943253	4.5411777	23.789902	0.0	3275	3275	3275	0.5	20	92	203	380	518	4998	0	285	2020-02-29_141829
150	5000	1725	0	0	0	0	2	2988	15.068302	0.7672641490552694	15.61084	14.525764	2.0	1427.0	9.943253	4.5411777	23.789902	0.0	3275	3275	3275	0.5	20	92	203	380	518	4998	0	285	2020-02-29_141829
150	5000	1725	0	0	0	0	2	2988	15.068302	0.7672641490552694	15.61084	14.525764	2.0	1427.0	9.943253	4.5411777	23.789902	0.0	3275	3275	3275	0.5	20	92	203	380	518	4998	0	285	2020-02-29_141829
151	5000	1725	0	0	0	0	2	2988	15.068302	0.7672641490552694	15.61084	14.525764	2.0	1427.0	9.943253	4.5411777	23.789902	0.0	3275	3275	3275	0.5	20	92	203	380	518	4998	0	285	2020-02-29_141829
151	5000	1725	0	0	0	0	2	2988	15.068302	0.7672641490552694	15.61084	14.525764	2.0	1427.0	9.943253	4.5411777	23.789902	0.0	3275	3275	3275	0.5	20	92	203	380	518	4998	0	285	2020-02-29_141830
151	5000	1725	0	0	0	0	2	2988	15.068302	0.7672641490552694	15.61084	14.525764	2.0	1427.0	9.943253	4.5411777	23.789902	0.0	3275	3275	3275	0.5	20	92	203	380	518	4998	0	285	2020-02-29_141830
152	5000	1725	0	0	0	0	2	2988	15.068302	0.7672641490552694	15.61084	14.525764	2.0	1427.0	9.943253	4.5411777	23.789902	0.0	3275	3275	3275	0.5	20	92	203	380	518	4998	0	285	2020-02-29_141830
152	5000	1725	0	0	0	0	2	2988	15.068302	0.7672641490552694	15.61084	14.525764	2.0	1427.0	9.943253	4.5411777	23.789902	0.0	3275	3275	3275	0.5	20	92	203	380	518	4998	0	285	2020-02-29_141830
152	5000	1725	0	0	0	0	2	2988	15.068302	0.7672641490552694	15.61084	14.525764	2.0	1427.0	9.943253	4.5411777	23.789902	0.0	3275	3275	3275	0.5	20	92	203	380	518	4998	0	285	2020-02-29_141830
153	5000	1725	0	0	0	0	2	2988	15.068302	0.7672641490552694	15.61084	14.525764	2.0	1427.0	9.943253	4.5411777	23.789902	0.0	3275	3275	3275	0.5	20	92	203	380	518	4998	0	285	2020-02-29_141830
153	5000	1725	0	0	0	0	2	2988	15.068302	0.7672641490552694	15.61084	14.525764	2.0	1427.0	9.943253	4.5411777	23.789902	0.0	3275	3275	3275	0.5	20	92	203	380	518	4998	0	285	2020-02-29_141830
153	5000	1725	0	0	0	0	2	2988	15.068302	0.7672641490552694	15.61084	14.525764	2.0	1427.0	9.943253	4.5411777	23.789902	0.0	3275	3275	3275	0.5	20	92	203	380	518	4998	0	285	2020-02-29_141830
154	5000	1725	0	0	0	0	2	2988	15.068302	0.7672641490552694	15.61084	14.525764	2.0	1427.0	9.943253	4.5411777	23.789902	0.0	3275	3275	3275	0.5	20	92	203	380	518	4998	0	285	2020-02-29_141830
154	5000	1725	0	0	0	0	2	2988	15.068302	0.7672641490552694	15.61084	14.525764	2.0	1427.0	9.943253	4.5411777	23.789902	0.0	3275	3275	3275	0.5	20	92	203	380	518	4998	0	285	2020-02-29_141831
154	5000	1725	0	0	0	0	2	2988	15.068302	0.7672641490552694	15.61084	14.525764	2.0	1427.0	9.943253	4.5411777	23.789902	0.0	3275	3275	3275	0.5	20	92	203	380	518	4998	0	285	2020-02-29_141831
155	5000	1725	0	0	0	0	2	2988	15.068302	0.7672641490552694	15.61084	14.525764	2.0	1427.0	9.943253	4.5411777	23.789902	0.0	3275	3275	3275	0.5	20	92	203	380	518	4998	0	285	2020-02-29_141831
155	5000	1725	0	0	0	0	2	2988	15.068302	0.7672641490552694	15.61084	14.525764	2.0	1427.0	9.943253	4.5411777	23.789902	0.0	3275	3275	3275	0.5	20	92	203	380	518	4998	0	285	2020-02-29_141831
155	5000	1725	0	0	0	0	2	2988	15.068302	0.7672641490552694	15.61084	14.525764	2.0	1427.0	9.943253	4.5411777	23.789902	0.0	3275	3275	3275	0.5	20	92	203	380	518	4998	0	285	2020-02-29_141831
156	5000	1725	0	0	0	0	2	2988	15.068302	0.7672641490552694	15.61084	14.525764	2.0	1427.0	9.943253	4.5411777	23.789902	0.0	3275	3275	3275	0.5	20	92	203	380	518	4998	0	285	2020-02-29_141831
156	5000	1725	0	0	0	0	2	2988	15.068302	0.7672641490552694	15.61084	14.525764	2.0	1427.0	9.943253	4.5411777	23.789902	0.0	3275	3275	3275	0.5	20	92	203	380	518	4998	0	285	2020-02-29_141831
156	5000	1725	0	0	0	0	1	2989	15.61084	NaN	15.61084	15.61084	1.0	1427.0	9.943253	4.5411777	23.789902	0.0	3275	3275	3275	0.0	20	92	203	380	518	4999	0	285	2020-02-29_141831
157	5000	1725	0	0	0	0	1	2989	15.61084	NaN	15.61084	15.61084	1.0	1427.0	9.943253	4.5411777	23.789902	0.0	3275	3275	3275	0.0	20	92	203	380	518	4999	0	285	2020-02-29_141831
157	5000	1725	0	0	0	0	1	2989	15.61084	NaN	15.61084	15.61084	1.0	1427.0	9.943253	4.5411777	23.789902	0.0	3275	3275	3275	0.0	20	92	203	380	518	4999	0	285	2020-02-29_141831
157	5000	1725	0	0	0	0	1	2989	15.61084	NaN	15.61084	15.61084	1.0	1427.0	9.943253	4.5411777	23.789902	0.0	3275	3275	3275	0.0	20	92	203	380	518	4999	0	285	2020-02-29_141832
158	5000	1725	0	0	0	0	1	2989	15.61084	NaN	15.61084	15.61084	1.0	1427.0	9.943253	4.5411777	23.789902	0.0	3275	3275	3275	0.0	20	92	203	380	518	4999	0	285	2020-02-29_141832
158	5000	1725	0	0	0	0	1	2989	15.61084	NaN	15.61084	15.61084	1.0	1427.0	9.943253	4.5411777	23.789902	0.0	3275	3275	3275	0.0	20	92	203	380	518	4999	0	285	2020-02-29_141832
158	5000	1725	0	0	0	0	1	2989	15.61084	NaN	15.61084	15.61084	1.0	1427.0	9.943253	4.5411777	23.789902	0.0	3275	3275	3275	0.0	20	92	203	380	518	4999	0	285	2020-02-29_141832
159	5000	1725	0	0	0	0	1	2989	15.61084	NaN	15.61084	15.61084	1.0	1427.0	9.943253	4.5411777	23.789902	0.0	3275	3275	3275	0.0	20	92	203	380	518	4999	0	285	2020-02-29_141832
159	5000	1725	0	0	0	0	1	2989	15.61084	NaN	15.61084	15.61084	1.0	1427.0	9.943253	4.5411777	23.789902	0.0	3275	3275	3275	0.0	20	92	203	380	518	4999	0	285	2020-02-29_141832
159	5000	1725	0	0	0	0	1	2989	15.61084	NaN	15.61084	15.61084	1.0	1427.0	9.943253	4.5411777	23.789902	0.0	3275	3275	3275	0.0	20	92	203	380	518	4999	0	285	2020-02-29_141832
160	5000	1725	0	0	0	0	1	2989	15.61084	NaN	15.61084	15.61084	1.0	1427.0	9.943253	4.5411777	23.789902	0.0	3275	3275	3275	0.0	20	92	203	380	518	4999	0	285	2020-02-29_141832
160	5000	1725	0	0	0	0	1	2989	15.61084	NaN	15.61084	15.61084	1.0	1427.0	9.943253	4.5411777	23.789902	0.0	3275	3275	3275	0.0	20	92	203	380	518	4999	0	285	2020-02-29_141832
160	5000	1725	0	0	0	0	1	2989	15.61084	NaN	15.61084	15.61084	1.0	1427.0	9.943253	4.5411777	23.789902	0.0	3275	3275	3275	0.0	20	92	203	380	518	4999	0	285	2020-02-29_141833
161	5000	1725	0	0	0	0	1	2989	15.61084	NaN	15.61084	15.61084	1.0	1427.0	9.943253	4.5411777	23.789902	0.0	3275	3275	3275	0.0	20	92	203	380	518	4999	0	285	2020-02-29_141833
161	5000	1725	0	0	0	0	1	2989	15.61084	NaN	15.61084	15.61084	1.0	1427.0	9.943253	4.5411777	23.789902	0.0	3275	3275	3275	0.0	20	92	203	380	518	4999	0	285	2020-02-29_141833
161	5000	1725	0	0	0	0	1	2989	15.61084	NaN	15.61084	15.61084	1.0	1427.0	9.943253	4.5411777	23.789902	0.0	3275	3275	3275	0.0	20	92	203	380	518	4999	0	285	2020-02-29_141833
162	5000	1725	0	0	0	0	1	2989	15.61084	NaN	15.61084	15.61084	1.0	1427.0	9.943253	4.5411777	23.789902	0.0	3275	3275	3275	0.0	20	92	203	380	518	4999	0	285	2020-02-29_141833
162	5000	1725	0	0	0	0	1	2989	15.61084	NaN	15.61084	15.61084	1.0	1427.0	9.943253	4.5411777	23.789902	0.0	3275	3275	3275	0.0	20	92	203	380	518	4999	0	285	2020-02-29_141833
162	5000	1725	0	0	0	0	1	2989	15.61084	NaN	15.61084	15.61084	1.0	1427.0	9.943253	4.5411777	23.789902	0.0	3275	3275	3275	0.0	20	92	203	380	518	4999	0	285	2020-02-29_141833
163	5000	1725	0	0	0	0	1	2989	15.61084	NaN	15.61084	15.61084	1.0	1427.0	9.943253	4.5411777	23.789902	0.0	3275	3275	3275	0.0	20	92	203	380	518	4999	0	285	2020-02-29_141833
163	5000	1725	0	0	0	0	0	2990	NaN	-0.0	9999.0	9999.0	0.0	1427.0	9.943253	4.5411777	23.789902	0.0	3275	3275	3275	0.0	20	92	203	380	518	5000	0	285	2020-02-29_141833
163	5000	1725	0	0	0	0	0	2990	NaN	-0.0	9999.0	9999.0	0.0	1427.0	9.943253	4.5411777	23.789902	0.0	3275	3275	3275	0.0	20	92	203	380	518	5000	0	285	2020-02-29_141834
164	5000	1725	0	0	0	0	0	2990	NaN	-0.0	9999.0	9999.0	0.0	1427.0	9.943253	4.5411777	23.789902	0.0	3275	3275	3275	0.0	20	92	203	380	518	5000	0	285	2020-02-29_141834
164	5000	1725	0	0	0	0	0	2990	NaN	-0.0	9999.0	9999.0	0.0	1427.0	9.943253	4.5411777	23.789902	0.0	3275	3275	3275	0.0	20	92	203	380	518	5000	0	285	2020-02-29_141834
164	5000	1725	0	0	0	0	0	2990	NaN	-0.0	9999.0	9999.0	0.0	1427.0	9.943253	4.5411777	23.789902	0.0	3275	3275	3275	0.0	20	92	203	380	518	5000	0	285	2020-02-29_141834
165	5000	1725	0	0	0	0	0	2990	NaN	-0.0	9999.0	9999.0	0.0	1427.0	9.943253	4.5411777	23.789902	0.0	3275	3275	3275	0.0	20	92	203	380	518	5000	0	285	2020-02-29_141834
165	5000	1725	0	0	0	0	0	2990	NaN	-0.0	9999.0	9999.0	0.0	1427.0	9.943253	4.5411777	23.789902	0.0	3275	3275	3275	0.0	20	92	203	380	518	5000	0	285	2020-02-29_141834
165	5000	1725	0	0	0	0	0	2990	NaN	-0.0	9999.0	9999.0	0.0	1427.0	9.943253	4.5411777	23.789902	0.0	3275	3275	3275	0.0	20	92	203	380	518	5000	0	285	2020-02-29_141834
166	5000	1725	0	0	0	0	0	2990	NaN	-0.0	9999.0	9999.0	0.0	1427.0	9.943253	4.5411777	23.789902	0.0	3275	3275	3275	0.0	20	92	203	380	518	5000	0	285	2020-02-29_141834
166	5000	1725	0	0	0	0	0	2990	NaN	-0.0	9999.0	9999.0	0.0	1427.0	9.943253	4.5411777	23.789902	0.0	3275	3275	3275	0.0	20	92	203	380	518	5000	0	285	2020-02-29_141834
166	5000	1725	0	0	0	0	0	2990	NaN	-0.0	9999.0	9999.0	0.0	1427.0	9.943253	4.5411777	23.789902	0.0	3275	3275	3275	0.0	20	92	203	380	518	5000	0	285	2020-02-29_141834
167	5000	1725	0	0	0	0	0	2990	NaN	-0.0	9999.0	9999.0	0.0	1427.0	9.943253	4.5411777	23.789902	0.0	3275	3275	3275	0.0	20	92	203	380	518	5000	0	285	2020-02-29_141835
167	5000	1725	0	0	0	0	0	2990	NaN	-0.0	9999.0	9999.0	0.0	1427.0	9.943253	4.5411777	23.789902	0.0	3275	3275	3275	0.0	20	92	203	380	518	5000	0	285	2020-02-29_141835
167	5000	1725	0	0	0	0	0	2990	NaN	-0.0	9999.0	9999.0	0.0	1427.0	9.943253	4.5411777	23.789902	0.0	3275	3275	3275	0.0	20	92	203	380	518	5000	0	285	2020-02-29_141835
168	5000	1725	0	0	0	0	0	2990	NaN	-0.0	9999.0	9999.0	0.0	1427.0	9.943253	4.5411777	23.789902	0.0	3275	3275	3275	0.0	20	92	203	380	518	5000	0	285	2020-02-29_141835
168	5000	1725	0	0	0	0	0	2990	NaN	-0.0	9999.0	9999.0	0.0	1427.0	9.943253	4.5411777	23.789902	0.0	3275	3275	3275	0.0	20	92	203	380	518	5000	0	285	2020-02-29_141835
168	5000	1725	0	0	0	0	0	2990	NaN	-0.0	9999.0	9999.0	0.0	1427.0	9.943253	4.5411777	23.789902	0.0	3275	3275	3275	0.0	20	92	203	380	518	5000	0	285	2020-02-29_141835
169	5000	1725	0	0	0	0	0	2990	NaN	-0.0	9999.0	9999.0	0.0	1427.0	9.943253	4.5411777	23.789902	0.0	3275	3275	3275	0.0	20	92	203	380	518	5000	0	285	2020-02-29_141835
169	5000	1725	0	0	0	0	0	2990	NaN	-0.0	9999.0	9999.0	0.0	1427.0	9.943253	4.5411777	23.789902	0.0	3275	3275	3275	0.0	20	92	203	380	518	5000	0	285	2020-02-29_141835
169	5000	1725	0	0	0	0	0	2990	NaN	-0.0	9999.0	9999.0	0.0	1427.0	9.943253	4.5411777	23.789902	0.0	3275	3275	3275	0.0	20	92	203	380	518	5000	0	285	2020-02-29_141835
170	5000	1725	0	0	0	0	0	2990	NaN	-0.0	9999.0	9999.0	0.0	1427.0	9.943253	4.5411777	23.789902	0.0	3275	3275	3275	0.0	20	92	203	380	518	5000	0	285	2020-02-29_141836
170	5000	1725	0	0	0	0	0	2990	NaN	-0.0	9999.0	9999.0	0.0	1427.0	9.943253	4.5411777	23.789902	0.0	3275	3275	3275	0.0	20	92	203	380	518	5000	0	285	2020-02-29_141836
170	5000	1725	0	0	0	0	0	2990	NaN	-0.0	9999.0	9999.0	0.0	1427.0	9.943253	4.5411777	23.789902	0.0	3275	3275	3275	0.0	20	92	203	380	518	5000	0	285	2020-02-29_141836
171	5000	1725	0	0	0	0	0	2990	NaN	-0.0	9999.0	9999.0	0.0	1427.0	9.943253	4.5411777	23.789902	0.0	3275	3275	3275	0.0	20	92	203	380	518	5000	0	285	2020-02-29_141836
171	5000	1725	0	0	0	0	0	2990	NaN	-0.0	9999.0	9999.0	0.0	1427.0	9.943253	4.5411777	23.789902	0.0	3275	3275	3275	0.0	20	92	203	380	518	5000	0	285	2020-02-29_141836
171	5000	1725	0	0	0	0	0	2990	NaN	-0.0	9999.0	9999.0	0.0	1427.0	9.943253	4.5411777	23.789902	0.0	3275	3275	3275	0.0	20	92	203	380	518	5000	0	285	2020-02-29_141836
172	5000	1725	0	0	0	0	0	2990	NaN	-0.0	9999.0	9999.0	0.0	1427.0	9.943253	4.5411777	23.789902	0.0	3275	3275	3275	0.0	20	92	203	380	518	5000	0	285	2020-02-29_141836
172	5000	1725	0	0	0	0	0	2990	NaN	-0.0	9999.0	9999.0	0.0	1427.0	9.943253	4.5411777	23.789902	0.0	3275	3275	3275	0.0	20	92	203	380	518	5000	0	285	2020-02-29_141836
172	5000	1725	0	0	0	0	0	2990	NaN	-0.0	9999.0	9999.0	0.0	1427.0	9.943253	4.5411777	23.789902	0.0	3275	3275	3275	0.0	20	92	203	380	518	5000	0	285	2020-02-29_141836
173	5000	1725	0	0	0	0	0	2990	NaN	-0.0	9999.0	9999.0	0.0	1427.0	9.943253	4.5411777	23.789902	0.0	3275	3275	3275	0.0	20	92	203	380	518	5000	0	285	2020-02-29_141837
173	5000	1725	0	0	0	0	0	2990	NaN	-0.0	9999.0	9999.0	0.0	1427.0	9.943253	4.5411777	23.789902	0.0	3275	3275	3275	0.0	20	92	203	380	518	5000	0	285	2020-02-29_141837
173	5000	1725	0	0	0	0	0	2990	NaN	-0.0	9999.0	9999.0	0.0	1427.0	9.943253	4.5411777	23.789902	0.0	3275	3275	3275	0.0	20	92	203	380	518	5000	0	285	2020-02-29_141837
174	5000	1725	0	0	0	0	0	2990	NaN	-0.0	9999.0	9999.0	0.0	1427.0	9.943253	4.5411777	23.789902	0.0	3275	3275	3275	0.0	20	92	203	380	518	5000	0	285	2020-02-29_141837
174	5000	1725	0	0	0	0	0	2990	NaN	-0.0	9999.0	9999.0	0.0	1427.0	9.943253	4.5411777	23.789902	0.0	3275	3275	3275	0.0	20	92	203	380	518	5000	0	285	2020-02-29_141837
174	5000	1725	0	0	0	0	0	2990	NaN	-0.0	9999.0	9999.0	0.0	1427.0	9.943253	4.5411777	23.789902	0.0	3275	3275	3275	0.0	20	92	203	380	518	5000	0	285	2020-02-29_141837
175	5000	1725	0	0	0	0	0	2990	NaN	-0.0	9999.0	9999.0	0.0	1427.0	9.943253	4.5411777	23.789902	0.0	3275	3275	3275	0.0	20	92	203	380	518	5000	0	285	2020-02-29_141837
175	5000	1725	0	0	0	0	0	2990	NaN	-0.0	9999.0	9999.0	0.0	1427.0	9.943253	4.5411777	23.789902	0.0	3275	3275	3275	0.0	20	92	203	380	518	5000	0	285	2020-02-29_141837
175	5000	1725	0	0	0	0	0	2990	NaN	-0.0	9999.0	9999.0	0.0	1427.0	9.943253	4.5411777	23.789902	0.0	3275	3275	3275	0.0	20	92	203	380	518	5000	0	285	2020-02-29_141837
176	5000	1725	0	0	0	0	0	2990	NaN	-0.0	9999.0	9999.0	0.0	1427.0	9.943253	4.5411777	23.789902	0.0	3275	3275	3275	0.0	20	92	203	380	518	5000	0	285	2020-02-29_141837
176	5000	1725	0	0	0	0	0	2990	NaN	-0.0	9999.0	9999.0	0.0	1427.0	9.943253	4.5411777	23.789902	0.0	3275	3275	3275	0.0	20	92	203	380	518	5000	0	285	2020-02-29_141838
176	5000	1725	0	0	0	0	0	2990	NaN	-0.0	9999.0	9999.0	0.0	1427.0	9.943253	4.5411777	23.789902	0.0	3275	3275	3275	0.0	20	92	203	380	518	5000	0	285	2020-02-29_141838
177	5000	1725	0	0	0	0	0	2990	NaN	-0.0	9999.0	9999.0	0.0	1427.0	9.943253	4.5411777	23.789902	0.0	3275	3275	3275	0.0	20	92	203	380	518	5000	0	285	2020-02-29_141838
177	5000	1725	0	0	0	0	0	2990	NaN	-0.0	9999.0	9999.0	0.0	1427.0	9.943253	4.5411777	23.789902	0.0	3275	3275	3275	0.0	20	92	203	380	518	5000	0	285	2020-02-29_141838
177	5000	1725	0	0	0	0	0	2990	NaN	-0.0	9999.0	9999.0	0.0	1427.0	9.943253	4.5411777	23.789902	0.0	3275	3275	3275	0.0	20	92	203	380	518	5000	0	285	2020-02-29_141838
