# Supplementary material for: Discrete simulation analysis of COVID-19 and prediction of isolation bed numbers
Source: PeerJ. 2021 Jun 23;9:e11629. doi: 10.7717/peerj.11629 (PMC8234972; doi:10.7717/peerj.11629)
Supplement: Supplemental Information 3 [file peerj-09-11629-s003.zip › raw_data/Incubation period_output_2020-02-29_141853.csv]

worldTime(Day)	CITY_PERSON_SIZE	NORMAL	SHADOW	SUPER	CONFIRMED	DIAGNOSIS	FREEZE	CURED	shadow_average	shadow_std	shadow_max	shadow_min	real_countTmp	max_count	count_shadow_average	count_shadow_std	count_shadow_max	count_shadow_min	sum_confirmed_mark	sum_diagnosis_mark	sum_freeze_mark	r0	G1num	G2num	G3Num	G4Num	G5Num	BED_CanUse	BED_Need	DEATH	recordTime
0	5000	4974	26	0	0	0	0	0	NaN	-0.0	9999.0	9999.0	0.0	0.0	NaN	-0.0	9999.0	9999.0	0	0	0	0.0	0	0	0	0	0	5000	0	0	2020-02-29_141854
0	5000	4972	27	0	1	0	0	0	NaN	-0.0	9999.0	9999.0	0.0	0.0	NaN	-0.0	9999.0	9999.0	1	0	0	0.0	0	0	0	0	0	5000	0	0	2020-02-29_141854
0	5000	4968	31	0	1	0	0	0	NaN	-0.0	9999.0	9999.0	0.0	0.0	NaN	-0.0	9999.0	9999.0	1	0	0	0.0	0	0	0	0	0	5000	0	0	2020-02-29_141855
1	5000	4967	32	0	0	0	1	0	0.0	NaN	0.0	0.0	1.0	1.0	0.0	NaN	0.0	0.0	1	1	1	0.0	1	0	0	0	0	4999	0	0	2020-02-29_141855
1	5000	4961	38	0	0	0	1	0	0.0	NaN	0.0	0.0	1.0	1.0	0.0	NaN	0.0	0.0	1	1	1	0.0	1	0	0	0	0	4999	0	0	2020-02-29_141855
1	5000	4954	45	0	0	0	1	0	0.0	NaN	0.0	0.0	1.0	1.0	0.0	NaN	0.0	0.0	1	1	1	0.0	1	0	0	0	0	4999	0	0	2020-02-29_141855
2	5000	4950	49	0	0	0	1	0	0.0	NaN	0.0	0.0	1.0	1.0	0.0	NaN	0.0	0.0	1	1	1	0.0	1	0	0	0	0	4999	0	0	2020-02-29_141855
2	5000	4943	56	0	0	0	1	0	0.0	NaN	0.0	0.0	1.0	1.0	0.0	NaN	0.0	0.0	1	1	1	0.0	1	0	0	0	0	4999	0	0	2020-02-29_141856
2	5000	4938	60	0	1	0	1	0	0.0	NaN	0.0	0.0	1.0	1.0	0.0	NaN	0.0	0.0	2	1	1	0.0	1	0	0	0	0	4999	0	0	2020-02-29_141856
3	5000	4929	68	0	2	0	1	0	0.0	NaN	0.0	0.0	1.0	1.0	0.0	NaN	0.0	0.0	3	1	1	0.0	1	0	0	0	0	4999	0	0	2020-02-29_141856
3	5000	4926	70	0	2	0	2	0	0.0	0.0	0.0	0.0	2.0	2.0	0.0	0.0	0.0	0.0	4	2	2	1.0	1	0	0	1	0	4998	0	0	2020-02-29_141856
3	5000	4916	80	0	2	0	2	0	0.0	0.0	0.0	0.0	2.0	2.0	0.0	0.0	0.0	0.0	4	2	2	1.0	1	0	0	1	0	4998	0	0	2020-02-29_141856
4	5000	4905	91	0	0	0	4	0	0.74291563	1.4858312590893559	2.9716625	0.0	4.0	4.0	0.74291563	1.4858313	2.9716625	0.0	4	4	4	1.0	2	0	0	1	1	4996	0	0	2020-02-29_141856
4	5000	4898	98	0	0	0	4	0	0.74291563	1.4858312590893559	2.9716625	0.0	4.0	4.0	0.74291563	1.4858313	2.9716625	0.0	4	4	4	1.0	2	0	0	1	1	4996	0	0	2020-02-29_141857
4	5000	4883	112	0	1	0	4	0	0.74291563	1.4858312590893559	2.9716625	0.0	4.0	4.0	0.74291563	1.4858313	2.9716625	0.0	5	4	4	1.0	2	0	0	1	1	4996	0	0	2020-02-29_141857
5	5000	4867	126	0	3	0	4	0	0.74291563	1.4858312590893559	2.9716625	0.0	4.0	4.0	0.74291563	1.4858313	2.9716625	0.0	7	4	4	1.0	2	0	0	1	1	4996	0	0	2020-02-29_141857
5	5000	4845	146	0	5	0	4	0	0.74291563	1.4858312590893559	2.9716625	0.0	4.0	4.0	0.74291563	1.4858313	2.9716625	0.0	9	4	4	1.0	2	0	0	1	1	4996	0	0	2020-02-29_141857
5	5000	4833	155	0	7	0	5	0	0.69233334	1.2917290129022563	2.9716625	0.0	5.0	5.0	0.69233334	1.291729	2.9716625	0.0	12	5	5	0.8	2	0	0	2	1	4995	0	0	2020-02-29_141857
6	5000	4815	168	0	10	0	7	0	1.8566802	2.2510469967627333	4.8133764	0.0	7.0	7.0	1.8566802	2.251047	4.8133764	0.0	17	7	7	1.4285715	2	2	0	2	1	4993	0	0	2020-02-29_141857
6	5000	4795	182	0	13	0	10	0	2.3562331	2.468280602749844	5.294801	0.0	10.0	10.0	2.3562331	2.4682806	5.294801	0.0	23	10	10	1.1	4	2	1	2	1	4990	0	0	2020-02-29_141858
6	5000	4779	196	0	13	0	12	0	2.82911	2.496199866771855	5.576076	0.0	12.0	12.0	2.82911	2.4961998	5.576076	0.0	25	12	12	1.3333334	5	3	1	2	1	4988	0	0	2020-02-29_141858
7	5000	4750	220	0	10	0	20	0	2.935812	2.5734956735915895	5.95965	0.0	20.0	20.0	2.935812	2.5734956	5.95965	0.0	30	20	20	1.45	6	6	4	3	1	4980	0	0	2020-02-29_141858
7	5000	4725	240	0	12	0	23	0	3.0166447	2.515458853785263	6.245028	0.0	23.0	23.0	3.0166447	2.5154588	6.245028	0.0	35	23	23	1.4347826	7	6	6	3	1	4977	0	0	2020-02-29_141858
7	5000	4694	268	0	13	0	25	0	3.2015586	2.492082360420575	6.245028	0.0	25.0	25.0	3.2015586	2.4920824	6.245028	0.0	38	25	25	1.52	7	7	7	3	1	4975	0	0	2020-02-29_141858
8	5000	4676	283	0	10	0	31	0	3.5878813	2.6228011776740994	6.957899	0.0	31.0	31.0	3.5878813	2.622801	6.957899	0.0	41	31	31	1.548387	10	8	7	4	1	4969	0	0	2020-02-29_141859
8	5000	4651	308	0	6	0	35	0	3.6293993	2.5469914509180835	7.0729623	0.0	35.0	35.0	3.6293993	2.5469913	7.0729623	0.0	41	35	35	1.6285714	11	8	8	6	1	4965	0	0	2020-02-29_141859
8	5000	4620	336	0	6	0	38	0	3.7404387	2.482728424473265	7.0729623	0.0	38.0	38.0	3.7404387	2.4827285	7.0729623	0.0	44	38	38	1.7105263	11	8	10	6	2	4962	0	0	2020-02-29_141859
9	5000	4592	361	0	6	0	41	0	3.6090746	2.4570329966334215	7.0729623	0.0	41.0	41.0	3.6090746	2.457033	7.0729623	0.0	47	41	41	1.6829268	11	8	10	7	3	4959	0	0	2020-02-29_141859
9	5000	4573	372	0	13	0	42	0	3.5231442	2.4899590074466382	7.0729623	0.0	42.0	42.0	3.5231442	2.489959	7.0729623	0.0	55	42	42	1.6428572	11	8	11	7	3	4958	0	0	2020-02-29_141859
9	5000	4544	398	0	14	0	44	0	3.505985	2.4834930965910553	7.0729623	0.0	44.0	44.0	3.505985	2.483493	7.0729623	0.0	58	44	44	1.6590909	11	10	11	7	3	4956	0	0	2020-02-29_141900
10	5000	4510	428	0	12	0	50	0	3.259459	2.484536699514936	7.0729623	0.0	50.0	50.0	3.259459	2.4845366	7.0729623	0.0	62	50	50	1.52	11	11	11	9	5	4950	0	0	2020-02-29_141900
10	5000	4468	464	0	13	0	55	0	3.3798928	2.52245999231738	9.248961	0.0	55.0	55.0	3.3798928	2.52246	9.248961	0.0	68	55	55	1.4727273	12	11	13	10	5	4945	0	0	2020-02-29_141900
10	5000	4432	490	0	20	0	58	0	3.3936412	2.5105278549791517	9.248961	0.0	58.0	58.0	3.3936412	2.5105278	9.248961	0.0	78	58	58	1.4655173	12	11	14	11	6	4942	0	0	2020-02-29_141900
11	5000	4389	525	0	24	0	62	0	3.581563	2.5992726739186343	9.248961	0.0	62.0	62.0	3.581563	2.5992727	9.248961	0.0	86	62	62	1.4354838	12	12	16	11	7	4938	0	0	2020-02-29_141901
11	5000	4356	547	0	28	0	69	0	3.631856	2.684230501240358	9.8736	0.0	69.0	69.0	3.631856	2.6842306	9.8736	0.0	97	69	69	1.4347826	12	13	18	13	7	4931	0	0	2020-02-29_141901
11	5000	4317	576	0	29	0	78	0	3.9641078	2.779316176282461	9.881954	0.0	78.0	78.0	3.9641078	2.7793162	9.881954	0.0	107	78	78	1.6282052	12	17	19	17	7	4922	0	0	2020-02-29_141901
12	5000	4270	618	0	25	0	87	0	3.9648209	2.8295181805123812	10.917362	0.0	87.0	87.0	3.9648209	2.829518	10.917362	0.0	112	87	87	1.6551725	12	18	22	19	10	4913	0	0	2020-02-29_141902
12	5000	4238	634	0	29	0	99	0	3.991502	2.8835650033068263	10.917362	0.0	99.0	99.0	3.991502	2.883565	10.917362	0.0	128	99	99	1.6363636	12	19	25	22	12	4901	0	0	2020-02-29_141902
12	5000	4199	664	0	30	0	107	0	4.185521	2.9330298317329553	11.6034155	0.0	107.0	107.0	4.185521	2.93303	11.6034155	0.0	137	107	107	1.6728972	12	20	27	23	14	4893	0	0	2020-02-29_141902
13	5000	4159	691	0	36	0	114	0	4.117202	2.9748285003724866	11.6034155	0.0	114.0	114.0	4.117202	2.9748285	11.6034155	0.0	150	114	114	1.6315789	12	21	28	24	15	4886	0	0	2020-02-29_141902
13	5000	4115	731	0	26	0	128	0	4.19995	3.0200224917250043	11.6034155	0.0	128.0	128.0	4.19995	3.0200224	11.6034155	0.0	154	128	128	1.7421875	12	25	28	27	17	4872	0	0	2020-02-29_141903
13	5000	4067	768	0	26	0	139	0	4.2292905	3.0640463525637434	11.6034155	0.0	139.0	139.0	4.2292905	3.0640464	11.6034155	0.0	165	139	139	1.7122302	12	26	32	29	19	4861	0	0	2020-02-29_141903
14	5000	4039	771	0	40	0	150	0	4.452267	3.148592734473699	12.937454	0.0	150.0	150.0	4.452267	3.1485927	12.937454	0.0	190	150	150	1.7533333	13	26	34	31	23	4850	0	0	2020-02-29_141903
14	5000	3993	800	0	53	0	154	0	4.5437636	3.2186283718202433	13.241779	0.0	154.0	154.0	4.5437636	3.2186284	13.241779	0.0	207	154	154	1.8181819	14	26	34	31	23	4846	0	0	2020-02-29_141904
14	5000	3954	826	0	54	0	166	0	4.5541606	3.202235251806175	13.241779	0.0	166.0	166.0	4.5541606	3.2022352	13.241779	0.0	220	166	166	1.7590362	14	26	35	32	26	4834	0	0	2020-02-29_141904
15	5000	3910	855	0	44	0	191	0	4.6589484	3.1455284290887544	13.241779	0.0	191.0	191.0	4.6589484	3.1455283	13.241779	0.0	235	191	191	1.7068063	14	28	38	37	30	4809	0	0	2020-02-29_141905
15	5000	3869	876	0	47	0	207	1	4.738385	3.1191875571277414	13.241779	0.0	207.0	207.0	4.738385	3.1191876	13.241779	0.0	255	208	208	1.6714976	14	28	43	40	35	4793	0	0	2020-02-29_141905
15	5000	3826	900	0	51	0	220	1	4.8550043	3.2850662563847766	14.474513	0.0	220.0	220.0	4.8550043	3.2850664	14.474513	0.0	274	223	223	1.6545454	15	29	45	43	41	4780	0	2	2020-02-29_141905
16	5000	3787	923	0	52	0	234	1	4.9972057	3.436440044322417	14.741112	0.0	234.0	234.0	4.9972057	3.43644	14.741112	0.0	290	238	238	1.6794872	16	29	48	50	43	4766	0	3	2020-02-29_141906
16	5000	3753	940	0	52	0	250	2	5.1172333	3.375303042899806	14.741112	0.0	250.0	250.0	5.1172333	3.375303	14.741112	0.0	307	255	255	1.656	16	30	50	54	46	4750	0	3	2020-02-29_141906
16	5000	3723	943	0	59	0	270	2	5.1991854	3.457342549764008	14.741112	0.0	270.0	270.0	5.1991854	3.4573426	14.741112	0.0	334	275	275	1.6444445	16	30	55	59	48	4730	0	3	2020-02-29_141907
17	5000	3694	949	0	67	0	285	2	5.2421355	3.487506366026616	15.671665	0.0	285.0	285.0	5.2421355	3.4875064	15.671665	0.0	357	290	290	1.6175438	17	30	57	59	55	4715	0	3	2020-02-29_141907
17	5000	3651	974	0	67	0	302	3	5.3754272	3.518152303394896	15.671665	0.0	302.0	302.0	5.3754272	3.5181522	15.671665	0.0	375	308	308	1.602649	17	30	60	62	59	4698	0	3	2020-02-29_141908
17	5000	3600	1005	0	59	0	330	3	5.4413366	3.606905005354503	16.34738	0.0	330.0	330.0	5.4413366	3.606905	16.34738	0.0	395	336	336	1.5787879	18	34	62	69	65	4670	0	3	2020-02-29_141908
18	5000	3556	1025	0	62	0	349	3	5.4746823	3.565526245782352	16.34738	0.0	349.0	349.0	5.4746823	3.5655262	16.34738	0.0	419	357	357	1.495702	18	36	62	72	66	4651	0	5	2020-02-29_141908
18	5000	3519	1035	0	71	0	364	6	5.585087	3.6007200898438736	16.34738	0.0	364.0	364.0	5.585087	3.6007202	16.34738	0.0	446	375	375	1.4945055	18	37	64	78	68	4636	0	5	2020-02-29_141909
18	5000	3486	1043	0	76	0	381	9	5.6622868	3.6369766488089987	17.515331	0.0	381.0	381.0	5.6622868	3.6369767	17.515331	0.0	471	395	395	1.5065616	19	38	66	82	75	4619	0	5	2020-02-29_141909
19	5000	3453	1043	0	85	0	405	9	5.8105974	3.6637196980332485	17.515331	0.0	405.0	405.0	5.8105974	3.6637197	17.515331	0.0	504	419	419	1.5012345	19	39	71	87	80	4595	0	5	2020-02-29_141910
19	5000	3409	1065	0	79	0	433	9	5.924801	3.688603510854823	17.515331	0.0	433.0	433.0	5.924801	3.6886034	17.515331	0.0	526	447	447	1.4919169	19	39	74	94	89	4567	0	5	2020-02-29_141910
19	5000	3375	1077	0	77	0	453	12	6.0717516	3.7387567454908224	17.515331	0.0	453.0	453.0	6.0717516	3.7387567	17.515331	0.0	548	471	471	1.5099338	19	40	77	102	92	4547	0	6	2020-02-29_141911
20	5000	3343	1077	0	75	0	486	13	6.2036567	3.7675453449601064	17.515331	0.0	486.0	486.0	6.2036567	3.7675455	17.515331	0.0	580	505	505	1.5308642	19	41	79	110	101	4514	0	6	2020-02-29_141911
20	5000	3305	1087	0	82	0	505	15	6.2767324	3.7887478727298856	17.515331	0.0	505.0	505.0	6.2767324	3.7887478	17.515331	0.0	608	526	526	1.530693	19	42	82	115	107	4495	0	6	2020-02-29_141912
20	5000	3269	1101	0	81	0	524	18	6.3731084	3.865324924327822	17.515331	0.0	524.0	524.0	6.3731084	3.865325	17.515331	0.0	630	549	549	1.5305344	19	42	84	120	113	4476	0	7	2020-02-29_141912
21	5000	3238	1098	0	84	0	553	20	6.5367923	3.938436971929391	19.863714	0.0	553.0	553.0	6.5367923	3.938437	19.863714	0.0	664	580	580	1.5370705	20	45	88	131	117	4447	0	7	2020-02-29_141913
21	5000	3194	1109	0	88	0	577	22	6.765557	4.02008640025651	19.863714	0.0	577.0	577.0	6.765557	4.0200863	19.863714	0.0	697	609	609	1.5511265	20	47	91	138	123	4423	0	10	2020-02-29_141913
21	5000	3164	1105	0	100	0	597	23	6.8424582	4.007397962997672	19.863714	0.0	597.0	597.0	6.8424582	4.007398	19.863714	0.0	731	631	631	1.5427135	20	49	91	144	133	4403	0	11	2020-02-29_141914
22	5000	3126	1116	0	92	0	629	24	6.9175496	4.066050225318725	19.863714	0.0	629.0	629.0	6.9175496	4.06605	19.863714	0.0	758	666	666	1.5294118	20	50	96	148	144	4371	0	13	2020-02-29_141914
22	5000	3089	1117	0	97	0	654	27	7.033418	4.050080079593865	19.863714	0.0	654.0	654.0	7.033418	4.0500803	19.863714	0.0	794	697	697	1.5091743	20	53	101	151	152	4346	0	16	2020-02-29_141915
22	5000	3053	1122	0	94	0	683	31	7.1651807	4.064964837817226	19.863714	0.0	683.0	683.0	7.1651807	4.064965	19.863714	0.0	825	731	731	1.4934114	20	53	104	158	160	4317	0	17	2020-02-29_141915
23	5000	3016	1123	0	102	0	705	36	7.2179356	4.087070052839967	19.863714	0.0	705.0	705.0	7.2179356	4.08707	19.863714	0.0	861	759	759	1.4865248	20	53	105	162	165	4295	0	18	2020-02-29_141916
23	5000	2983	1125	0	96	0	739	37	7.348084	4.1169146279060485	19.863714	0.0	739.0	739.0	7.348084	4.1169147	19.863714	0.0	892	796	796	1.481732	20	54	112	169	171	4261	0	20	2020-02-29_141916
23	5000	2952	1128	0	94	0	762	42	7.451552	4.116489068858112	19.863714	0.0	762.0	762.0	7.451552	4.116489	19.863714	0.0	920	826	826	1.4908136	20	55	114	171	179	4238	0	22	2020-02-29_141916
24	5000	2917	1120	0	102	0	795	43	7.5298467	4.143677935541817	19.863714	0.0	795.0	795.0	7.5298467	4.1436777	19.863714	0.0	963	861	861	1.4792453	20	55	115	176	185	4205	0	23	2020-02-29_141917
24	5000	2879	1125	0	103	0	820	48	7.5975914	4.162703702140762	19.863714	0.0	820.0	820.0	7.5975914	4.1627035	19.863714	0.0	996	893	893	1.442683	20	56	119	183	188	4180	0	25	2020-02-29_141917
24	5000	2861	1113	0	106	0	846	49	7.62614	4.1665450777750905	19.863714	0.0	846.0	846.0	7.62614	4.166545	19.863714	0.0	1026	920	920	1.4361702	20	56	120	187	196	4154	0	25	2020-02-29_141918
25	5000	2840	1094	0	103	0	886	52	7.7196245	4.164006159474621	19.863714	0.0	886.0	886.0	7.7196245	4.164006	19.863714	0.0	1066	963	963	1.4255079	20	57	125	195	204	4114	0	25	2020-02-29_141918
25	5000	2813	1085	0	106	0	913	56	7.782226	4.171420754837805	19.863714	0.0	913.0	913.0	7.782226	4.1714206	19.863714	0.0	1102	996	996	1.4227821	20	58	126	200	213	4087	0	27	2020-02-29_141919
25	5000	2782	1079	0	113	0	933	64	7.9169383	4.201207968159114	21.64652	0.0	933.0	933.0	7.9169383	4.201208	21.64652	0.0	1139	1026	1026	1.4469453	20	59	129	203	222	4067	0	29	2020-02-29_141919
26	5000	2758	1071	0	103	0	965	74	8.027531	4.230007495197122	21.64652	0.0	965.0	965.0	8.027531	4.2300076	21.64652	0.0	1171	1068	1068	1.4300518	20	63	132	209	231	4035	0	29	2020-02-29_141920
26	5000	2734	1052	0	111	0	991	82	8.104691	4.225847391777046	21.64652	0.0	991.0	991.0	8.104691	4.2258472	21.64652	0.0	1214	1103	1103	1.4117054	20	63	134	214	238	4009	0	30	2020-02-29_141920
26	5000	2705	1042	0	114	0	1014	94	8.175257	4.210604794297923	21.64652	0.0	1014.0	1014.0	8.175257	4.2106047	21.64652	0.0	1253	1139	1139	1.3856015	20	63	134	220	245	3986	0	31	2020-02-29_141921
27	5000	2680	1040	0	109	0	1038	101	8.193761	4.223097757836208	21.64652	0.0	1038.0	1038.0	8.193761	4.223098	21.64652	0.0	1280	1171	1171	1.3757225	20	63	136	224	254	3962	0	32	2020-02-29_141921
27	5000	2653	1030	0	102	0	1072	108	8.251427	4.2518472583857685	21.64652	0.0	1072.0	1072.0	8.251427	4.2518473	21.64652	0.0	1317	1215	1215	1.3395523	20	63	139	230	264	3928	0	35	2020-02-29_141922
27	5000	2635	1013	0	98	0	1097	120	8.343122	4.258732743515197	24.78015	0.0	1097.0	1097.0	8.343122	4.258733	24.78015	0.0	1352	1254	1254	1.3163172	20	63	141	236	275	3903	0	37	2020-02-29_141922
28	5000	2615	1001	0	103	0	1111	133	8.427411	4.265621646418668	24.78015	0.0	1111.0	1111.0	8.427411	4.2656217	24.78015	0.0	1384	1281	1281	1.3051305	20	63	142	239	282	3889	0	37	2020-02-29_141923
28	5000	2600	968	0	115	0	1136	140	8.511745	4.313685599735932	24.78015	0.0	1136.0	1136.0	8.511745	4.3136854	24.78015	0.0	1432	1317	1317	1.2966549	20	63	146	248	291	3864	0	41	2020-02-29_141923
28	5000	2577	960	0	111	0	1155	155	8.59316	4.281182281626843	24.78015	0.0	1155.0	1155.0	8.59316	4.2811823	24.78015	0.0	1463	1352	1352	1.2675325	20	63	146	252	303	3845	0	42	2020-02-29_141924
29	5000	2549	948	0	118	0	1172	170	8.683993	4.261493400678725	24.78015	0.0	1172.0	1172.0	8.683993	4.261493	24.78015	0.0	1503	1385	1385	1.2568259	20	63	147	259	311	3828	0	43	2020-02-29_141924
29	5000	2524	932	0	112	0	1210	176	8.796283	4.2819986176147795	24.78015	0.0	1210.0	1210.0	8.796283	4.2819986	24.78015	0.0	1544	1432	1432	1.2380165	20	65	151	267	318	3790	0	46	2020-02-29_141925
29	5000	2502	916	0	117	0	1232	185	8.8422	4.291330318171535	24.78015	0.0	1232.0	1232.0	8.8422	4.2913303	24.78015	0.0	1582	1465	1465	1.2345779	20	66	154	270	327	3768	0	48	2020-02-29_141925
30	5000	2488	902	0	106	0	1258	196	8.89337	4.31229698698444	24.78015	0.0	1258.0	1258.0	8.89337	4.312297	24.78015	0.0	1610	1504	1504	1.2225755	20	66	155	273	335	3742	0	50	2020-02-29_141926
30	5000	2467	891	0	97	0	1284	210	8.979197	4.313893853096208	24.78015	0.0	1284.0	1284.0	8.979197	4.313894	24.78015	0.0	1642	1545	1545	1.2196262	20	66	157	278	343	3716	0	51	2020-02-29_141926
30	5000	2449	878	0	91	0	1303	226	9.051666	4.332795085246061	24.78015	0.0	1303.0	1303.0	9.051666	4.332795	24.78015	0.0	1673	1582	1582	1.2079816	20	66	157	279	352	3697	0	53	2020-02-29_141927
31	5000	2436	861	0	93	0	1312	245	9.0784025	4.33151674096057	24.78015	0.0	1312.0	1312.0	9.0784025	4.3315167	24.78015	0.0	1703	1610	1610	1.1814024	20	66	158	284	357	3688	0	53	2020-02-29_141927
31	5000	2415	851	0	92	0	1326	260	9.150486	4.332619216960429	24.78015	0.0	1326.0	1326.0	9.150486	4.332619	24.78015	0.0	1734	1642	1642	1.1711916	20	66	160	287	364	3674	0	56	2020-02-29_141928
31	5000	2394	839	0	93	0	1334	278	9.206081	4.336782232255256	24.78015	0.0	1334.0	1334.0	9.206081	4.3367825	24.78015	0.0	1767	1674	1674	1.1536732	20	66	162	289	370	3666	0	62	2020-02-29_141928
32	5000	2374	820	0	103	0	1350	288	9.267807	4.337076673270167	24.78015	0.0	1350.0	1350.0	9.267807	4.3370767	24.78015	0.0	1806	1703	1703	1.1540741	20	66	162	294	375	3650	0	65	2020-02-29_141929
32	5000	2352	803	0	111	0	1362	304	9.331938	4.3558427179699	24.78015	0.0	1362.0	1362.0	9.331938	4.3558426	24.78015	0.0	1845	1734	1734	1.140235	20	66	162	296	382	3638	0	68	2020-02-29_141929
32	5000	2331	800	0	102	0	1371	324	9.390545	4.36235114338231	24.78015	0.0	1371.0	1371.0	9.390545	4.362351	24.78015	0.0	1869	1767	1767	1.1247265	20	67	162	297	391	3629	0	72	2020-02-29_141930
33	5000	2317	774	0	103	0	1381	350	9.483264	4.359877034474402	24.78015	0.0	1381.0	1381.0	9.483264	4.359877	24.78015	0.0	1909	1806	1806	1.1057205	20	69	163	300	394	3619	0	75	2020-02-29_141930
33	5000	2303	767	0	84	0	1396	370	9.541219	4.386969840251066	24.78015	0.0	1396.0	1396.0	9.541219	4.38697	24.78015	0.0	1930	1846	1846	1.0959885	20	69	163	305	403	3604	0	80	2020-02-29_141931
33	5000	2287	749	0	94	0	1397	390	9.621327	4.395464527634854	24.78015	0.0	1397.0	1397.0	9.621327	4.3954644	24.78015	0.0	1964	1870	1870	1.0916249	20	69	164	305	407	3603	0	83	2020-02-29_141931
34	5000	2278	724	0	88	0	1409	416	9.675734	4.397878716379011	24.78015	0.0	1409.0	1409.0	9.675734	4.3978786	24.78015	0.0	1998	1910	1910	1.0759404	20	69	166	309	417	3591	0	85	2020-02-29_141932
34	5000	2266	708	0	96	0	1405	440	9.731019	4.406359299190157	24.78015	0.0	1405.0	1409.0	9.675734	4.3978786	24.78015	0.0	2026	1930	1930	1.0676156	20	69	167	310	422	3595	0	85	2020-02-29_141932
34	5000	2251	696	0	88	0	1419	458	9.802169	4.43988510292472	24.78015	0.0	1419.0	1419.0	9.802169	4.439885	24.78015	0.0	2053	1965	1965	1.0570824	20	69	168	314	424	3581	0	88	2020-02-29_141933
35	5000	2228	690	0	84	0	1434	476	9.834643	4.445686847498427	24.78015	0.0	1434.0	1434.0	9.834643	4.445687	24.78015	0.0	2082	1998	1998	1.0488145	20	69	168	316	429	3566	0	88	2020-02-29_141933
35	5000	2213	678	0	83	0	1437	501	9.920044	4.440506467371439	24.78015	0.0	1437.0	1437.0	9.920044	4.4405065	24.78015	0.0	2109	2026	2026	1.0361865	20	69	168	317	435	3563	0	88	2020-02-29_141934
35	5000	2198	661	0	88	0	1435	525	9.978502	4.4744326865895845	24.78015	0.0	1435.0	1437.0	9.920044	4.4405065	24.78015	0.0	2141	2053	2053	1.0334495	20	69	168	320	445	3565	0	93	2020-02-29_141935
36	5000	2187	644	0	87	0	1443	544	10.043749	4.485173702554879	24.78015	0.0	1443.0	1443.0	10.043749	4.4851737	24.78015	0.0	2169	2082	2082	1.010395	20	69	168	324	448	3557	0	95	2020-02-29_141935
36	5000	2177	625	0	89	0	1431	575	10.1275425	4.506070810424484	24.78015	0.0	1431.0	1443.0	10.043749	4.4851737	24.78015	0.0	2198	2109	2109	1.0006988	20	69	169	327	450	3569	0	103	2020-02-29_141936
36	5000	2166	608	0	84	0	1427	610	10.161333	4.517605568307262	24.78015	0.0	1427.0	1443.0	10.043749	4.4851737	24.78015	0.0	2226	2142	2142	0.9747723	20	69	170	329	454	3573	0	105	2020-02-29_141936
37	5000	2159	587	0	85	0	1416	645	10.24532	4.525186836221236	24.78015	0.0	1416.0	1443.0	10.043749	4.4851737	24.78015	0.0	2254	2169	2169	0.96045196	20	69	170	331	456	3584	0	108	2020-02-29_141937
37	5000	2150	582	0	70	0	1418	671	10.2417145	4.541626722994265	24.78015	0.0	1418.0	1443.0	10.043749	4.4851737	24.78015	0.0	2268	2198	2198	0.95557123	20	69	171	331	459	3582	0	109	2020-02-29_141937
37	5000	2136	577	0	61	0	1404	708	10.321581	4.584235686283219	24.78015	0.0	1404.0	1443.0	10.043749	4.4851737	24.78015	0.0	2287	2226	2226	0.96011394	20	69	172	332	465	3596	0	114	2020-02-29_141938
38	5000	2129	559	0	58	0	1407	730	10.386677	4.582606078739519	24.78015	0.0	1407.0	1443.0	10.043749	4.4851737	24.78015	0.0	2312	2254	2254	0.9502488	20	69	173	332	470	3593	0	117	2020-02-29_141938
38	5000	2123	539	0	70	0	1389	761	10.423592	4.593967977529279	24.78015	0.0	1389.0	1443.0	10.043749	4.4851737	24.78015	0.0	2338	2268	2268	0.93520516	20	69	173	333	470	3611	0	118	2020-02-29_141939
38	5000	2114	528	0	71	0	1369	796	10.427716	4.608907384914004	24.78015	0.0	1369.0	1443.0	10.043749	4.4851737	24.78015	0.0	2358	2287	2287	0.907962	20	69	173	334	473	3631	0	122	2020-02-29_141939
39	5000	2102	515	0	71	0	1365	821	10.433091	4.616051342075365	24.78015	0.0	1365.0	1443.0	10.043749	4.4851737	24.78015	0.0	2383	2312	2312	0.8879121	20	69	174	337	476	3635	0	126	2020-02-29_141940
39	5000	2088	507	0	67	0	1362	846	10.53046	4.644777848071377	24.78015	0.0	1362.0	1443.0	10.043749	4.4851737	24.78015	0.0	2405	2338	2338	0.87958884	20	69	175	339	478	3638	0	130	2020-02-29_141940
39	5000	2074	500	0	67	0	1349	880	10.5518465	4.6493485271255555	24.78015	0.0	1349.0	1443.0	10.043749	4.4851737	24.78015	0.0	2426	2359	2359	0.87249815	20	69	175	340	479	3651	0	130	2020-02-29_141941
40	5000	2069	480	0	68	0	1344	907	10.624015	4.687464396023639	24.78015	0.0	1344.0	1443.0	10.043749	4.4851737	24.78015	0.0	2451	2383	2383	0.8556548	20	69	176	340	482	3656	0	132	2020-02-29_141941
40	5000	2055	474	0	66	0	1336	936	10.656115	4.695845841822964	24.78015	0.0	1336.0	1443.0	10.043749	4.4851737	24.78015	0.0	2471	2405	2405	0.8592814	20	69	177	340	486	3664	0	133	2020-02-29_141942
40	5000	2046	468	0	60	0	1323	969	10.746628	4.699962477838607	24.78015	0.0	1323.0	1443.0	10.043749	4.4851737	24.78015	0.0	2486	2426	2426	0.8480726	20	69	177	343	492	3677	0	134	2020-02-29_141942
41	5000	2032	459	0	57	0	1320	997	10.776458	4.734143342749274	24.78015	0.0	1320.0	1443.0	10.043749	4.4851737	24.78015	0.0	2509	2452	2452	0.83863634	20	69	178	343	496	3680	0	135	2020-02-29_141943
41	5000	2028	440	0	61	0	1307	1028	10.808489	4.742122542864941	24.78015	0.0	1307.0	1443.0	10.043749	4.4851737	24.78015	0.0	2532	2471	2471	0.8293803	20	69	179	344	499	3693	0	136	2020-02-29_141943
41	5000	2020	433	0	61	0	1277	1070	10.868942	4.741954816611825	24.78015	0.0	1277.0	1443.0	10.043749	4.4851737	24.78015	0.0	2547	2486	2486	0.8183242	20	69	180	346	502	3723	0	139	2020-02-29_141944
42	5000	2012	429	0	50	0	1264	1103	10.896123	4.705859431743899	24.78015	0.0	1264.0	1443.0	10.043749	4.4851737	24.78015	0.0	2559	2509	2509	0.79984176	20	69	180	346	502	3736	0	142	2020-02-29_141944
42	5000	2009	412	0	47	0	1249	1138	10.99151	4.686040829202633	24.78015	0.0	1249.0	1443.0	10.043749	4.4851737	24.78015	0.0	2579	2532	2532	0.7846277	20	69	180	348	503	3751	0	145	2020-02-29_141945
42	5000	2002	399	0	52	0	1232	1170	11.020335	4.680133982965738	24.78015	0.0	1232.0	1443.0	10.043749	4.4851737	24.78015	0.0	2599	2547	2547	0.77922076	20	69	180	348	505	3768	0	145	2020-02-29_141945
43	5000	1995	388	0	57	0	1208	1205	11.003101	4.699503267701254	24.92611	0.0	1208.0	1443.0	10.043749	4.4851737	24.78015	0.0	2617	2560	2560	0.7649007	20	69	180	348	506	3792	0	147	2020-02-29_141946
43	5000	1987	382	0	52	0	1192	1240	11.034041	4.732122609385644	24.92611	0.0	1192.0	1443.0	10.043749	4.4851737	24.78015	0.0	2631	2579	2579	0.77348995	20	69	181	350	508	3808	0	147	2020-02-29_141946
43	5000	1981	376	0	44	0	1179	1271	11.124689	4.745406087656522	24.92611	0.0	1179.0	1443.0	10.043749	4.4851737	24.78015	0.0	2643	2599	2599	0.7735369	20	69	181	351	509	3821	0	149	2020-02-29_141947
44	5000	1973	362	0	48	0	1150	1317	11.245541	4.763772773377941	24.92611	0.0	1150.0	1443.0	10.043749	4.4851737	24.78015	0.0	2665	2617	2617	0.78086954	20	69	181	351	512	3850	0	150	2020-02-29_141947
44	5000	1966	353	0	50	0	1133	1346	11.258478	4.769183721854583	24.92611	0.0	1133.0	1443.0	10.043749	4.4851737	24.78015	0.0	2681	2631	2631	0.7811121	20	69	181	351	512	3867	0	152	2020-02-29_141948
44	5000	1957	349	0	51	0	1119	1372	11.286558	4.7725325755251	24.92611	0.0	1119.0	1443.0	10.043749	4.4851737	24.78015	0.0	2694	2643	2643	0.78016084	20	69	181	351	513	3881	0	152	2020-02-29_141948
45	5000	1955	335	0	45	0	1103	1410	11.299973	4.778523983211749	24.92611	0.0	1103.0	1443.0	10.043749	4.4851737	24.78015	0.0	2710	2665	2665	0.7787851	20	69	181	351	515	3897	0	152	2020-02-29_141949
45	5000	1950	330	0	39	0	1091	1436	11.341488	4.770342583659848	24.92611	0.0	1091.0	1443.0	10.043749	4.4851737	24.78015	0.0	2720	2681	2681	0.776352	20	69	181	352	518	3909	0	154	2020-02-29_141949
45	5000	1947	324	0	35	0	1063	1474	11.375747	4.8209600029176185	24.92611	0.0	1063.0	1443.0	10.043749	4.4851737	24.78015	0.0	2729	2694	2694	0.7742239	20	69	181	353	520	3937	0	157	2020-02-29_141950
46	5000	1941	317	0	32	0	1055	1496	11.408964	4.792589491285731	24.92611	0.0	1055.0	1443.0	10.043749	4.4851737	24.78015	0.0	2742	2710	2710	0.76682466	20	69	181	354	521	3945	0	159	2020-02-29_141950
46	5000	1937	307	0	36	0	1032	1529	11.494035	4.746112035394303	24.92611	0.0	1032.0	1443.0	10.043749	4.4851737	24.78015	0.0	2756	2720	2720	0.75484496	20	69	181	354	521	3968	0	159	2020-02-29_141951
46	5000	1934	296	0	41	0	1004	1564	11.56894	4.724728668334286	24.92611	0.0	1004.0	1443.0	10.043749	4.4851737	24.78015	0.0	2770	2729	2729	0.76195216	20	69	181	354	524	3996	0	161	2020-02-29_141951
47	5000	1926	286	0	46	0	988	1592	11.562266	4.716923240090438	24.92611	0.0	988.0	1443.0	10.043749	4.4851737	24.78015	0.0	2788	2742	2742	0.7591093	20	69	181	354	527	4012	0	162	2020-02-29_141952
47	5000	1921	278	0	45	0	977	1617	11.623197	4.736179524086371	24.92611	0.0	977.0	1443.0	10.043749	4.4851737	24.78015	0.0	2801	2756	2756	0.7625384	20	69	181	355	528	4023	0	162	2020-02-29_141952
47	5000	1918	261	0	51	0	964	1642	11.67469	4.72822054951113	25.541729	0.0	964.0	1443.0	10.043749	4.4851737	24.78015	0.0	2821	2770	2770	0.753112	20	69	181	356	529	4036	0	164	2020-02-29_141953
48	5000	1914	252	0	46	0	947	1677	11.67402	4.744119115649572	25.541729	0.0	947.0	1443.0	10.043749	4.4851737	24.78015	0.0	2834	2788	2788	0.7444562	20	69	181	356	530	4053	0	164	2020-02-29_141953
48	5000	1906	250	0	43	0	917	1717	11.731436	4.695730282798826	25.541729	0.0	917.0	1443.0	10.043749	4.4851737	24.78015	0.0	2844	2801	2801	0.7491821	20	69	182	356	530	4083	0	167	2020-02-29_141953
48	5000	1900	246	0	33	0	903	1749	11.833191	4.722368684379793	26.929632	0.0	903.0	1443.0	10.043749	4.4851737	24.78015	0.0	2854	2821	2821	0.74972314	20	69	182	356	533	4097	0	169	2020-02-29_141954
49	5000	1893	246	0	27	0	889	1774	11.838331	4.72967961200098	26.929632	0.0	889.0	1443.0	10.043749	4.4851737	24.78015	0.0	2861	2834	2834	0.7401575	20	69	182	357	533	4111	0	171	2020-02-29_141954
49	5000	1891	237	0	28	0	870	1803	11.817588	4.720487161162107	26.929632	0.0	870.0	1443.0	10.043749	4.4851737	24.78015	0.0	2872	2844	2844	0.7356322	20	69	182	357	533	4130	0	171	2020-02-29_141955
49	5000	1890	228	0	27	0	847	1836	11.838655	4.770114872346969	26.929632	0.0	847.0	1443.0	10.043749	4.4851737	24.78015	0.0	2882	2855	2855	0.74144036	20	69	182	357	535	4153	0	172	2020-02-29_141955
50	5000	1890	219	0	30	0	816	1871	11.894559	4.752188128372685	26.929632	0.0	816.0	1443.0	10.043749	4.4851737	24.78015	0.0	2891	2861	2861	0.73284316	20	69	182	357	535	4184	0	174	2020-02-29_141956
50	5000	1888	211	0	29	0	800	1896	11.945164	4.787214759715679	26.929632	0.0	800.0	1443.0	10.043749	4.4851737	24.78015	0.0	2901	2872	2872	0.73625	20	69	182	357	536	4200	0	176	2020-02-29_141956
50	5000	1881	213	0	24	0	780	1924	11.884366	4.773716195769185	26.929632	0.0	780.0	1443.0	10.043749	4.4851737	24.78015	0.0	2906	2882	2882	0.725641	20	69	182	357	536	4220	0	178	2020-02-29_141957
51	5000	1878	203	0	28	0	764	1947	11.881349	4.697296079033294	26.929632	0.0	764.0	1443.0	10.043749	4.4851737	24.78015	0.0	2919	2891	2891	0.7198953	20	69	182	357	536	4236	0	180	2020-02-29_141957
51	5000	1872	195	0	32	0	752	1967	11.873125	4.699229303032623	26.929632	0.0	752.0	1443.0	10.043749	4.4851737	24.78015	0.0	2933	2901	2901	0.72074467	20	69	182	358	536	4248	0	182	2020-02-29_141957
51	5000	1868	193	0	33	0	733	1989	11.936167	4.725488159151936	26.929632	0.0	733.0	1443.0	10.043749	4.4851737	24.78015	0.0	2939	2906	2906	0.7257844	20	69	182	359	536	4267	0	184	2020-02-29_141958
52	5000	1859	193	0	29	0	725	2010	12.020292	4.750454529548166	26.929632	0.0	725.0	1443.0	10.043749	4.4851737	24.78015	0.0	2948	2919	2919	0.7241379	20	69	182	359	536	4275	0	184	2020-02-29_141958
52	5000	1857	191	0	18	0	713	2035	12.036882	4.772846491261833	26.929632	0.0	713.0	1443.0	10.043749	4.4851737	24.78015	0.0	2952	2934	2934	0.7419355	20	69	182	359	537	4287	0	186	2020-02-29_141959
52	5000	1854	183	0	24	0	692	2060	12.034039	4.749539403167041	26.929632	0.0	692.0	1443.0	10.043749	4.4851737	24.78015	0.0	2963	2939	2939	0.7398844	20	69	182	359	537	4308	0	187	2020-02-29_141959
53	5000	1851	179	0	22	0	674	2084	11.9956	4.694831506145215	26.929632	0.0	674.0	1443.0	10.043749	4.4851737	24.78015	0.0	2970	2948	2948	0.74332345	20	69	182	359	538	4326	0	190	2020-02-29_141959
53	5000	1845	177	0	26	0	653	2108	12.054054	4.704428862750782	26.929632	0.0	653.0	1443.0	10.043749	4.4851737	24.78015	0.0	2978	2952	2952	0.7442573	20	69	182	359	538	4347	0	191	2020-02-29_142000
53	5000	1844	160	0	33	0	633	2134	12.047595	4.718683103377736	26.929632	0.0	633.0	1443.0	10.043749	4.4851737	24.78015	0.0	2996	2963	2963	0.71879935	20	69	182	359	538	4367	0	196	2020-02-29_142000
54	5000	1842	156	0	32	0	617	2157	12.044659	4.77945012141928	26.929632	0.0	617.0	1443.0	10.043749	4.4851737	24.78015	0.0	3002	2970	2970	0.72123176	20	69	182	359	538	4383	0	196	2020-02-29_142000
54	5000	1838	154	0	30	0	602	2176	12.0399885	4.771934459942869	26.929632	0.0	602.0	1443.0	10.043749	4.4851737	24.78015	0.0	3008	2978	2978	0.7093023	20	69	182	359	538	4398	0	200	2020-02-29_142001
54	5000	1834	151	0	19	0	596	2200	11.992714	4.859363813479387	26.929632	0.0	596.0	1443.0	10.043749	4.4851737	24.78015	0.0	3015	2996	2996	0.6895973	20	69	182	359	538	4404	0	200	2020-02-29_142001
55	5000	1831	147	0	20	0	581	2221	12.01914	4.866929048929065	26.929632	0.0	581.0	1443.0	10.043749	4.4851737	24.78015	0.0	3022	3002	3002	0.697074	20	69	182	359	538	4419	0	200	2020-02-29_142002
55	5000	1824	146	0	22	0	562	2244	11.912516	4.885778200915391	26.929632	0.0	562.0	1443.0	10.043749	4.4851737	24.78015	0.0	3030	3008	3008	0.68327403	20	69	182	359	539	4438	0	202	2020-02-29_142002
55	5000	1823	144	0	17	0	544	2269	11.91676	4.930811927589491	26.929632	0.0	544.0	1443.0	10.043749	4.4851737	24.78015	0.0	3033	3016	3016	0.6911765	20	69	182	359	539	4456	0	203	2020-02-29_142002
56	5000	1822	141	0	15	0	535	2284	11.835099	4.917258383279708	26.929632	0.0	535.0	1443.0	10.043749	4.4851737	24.78015	0.0	3037	3022	3022	0.70280373	20	69	182	359	539	4465	0	203	2020-02-29_142003
56	5000	1821	140	0	9	0	532	2295	11.856409	4.859611284699518	26.929632	0.0	532.0	1443.0	10.043749	4.4851737	24.78015	0.0	3039	3030	3030	0.69736844	20	69	182	359	539	4468	0	203	2020-02-29_142003
56	5000	1819	133	0	15	0	519	2311	11.867423	4.80502888777005	26.929632	0.0	519.0	1443.0	10.043749	4.4851737	24.78015	0.0	3048	3033	3033	0.6955684	20	69	182	359	539	4481	0	203	2020-02-29_142003
57	5000	1819	123	0	21	0	504	2329	11.902892	4.789669427793432	26.929632	0.0	504.0	1443.0	10.043749	4.4851737	24.78015	0.0	3058	3037	3037	0.70238096	20	69	182	359	540	4496	0	204	2020-02-29_142004
57	5000	1817	123	0	21	0	479	2354	12.005694	4.800583589363059	26.929632	0.0	479.0	1443.0	10.043749	4.4851737	24.78015	0.0	3060	3039	3039	0.71398747	20	69	182	359	540	4521	0	206	2020-02-29_142004
57	5000	1816	114	0	22	0	474	2367	11.9924	4.801492959539036	26.929632	0.0	474.0	1443.0	10.043749	4.4851737	24.78015	0.0	3070	3048	3048	0.721519	20	69	182	359	540	4526	0	207	2020-02-29_142004
58	5000	1815	109	0	18	0	465	2385	12.007307	4.796826489728245	26.929632	0.0	465.0	1443.0	10.043749	4.4851737	24.78015	0.0	3076	3058	3058	0.71827954	20	69	182	360	540	4535	0	208	2020-02-29_142005
58	5000	1812	109	0	19	0	444	2404	12.024205	4.844001615818551	26.929632	0.0	444.0	1443.0	10.043749	4.4851737	24.78015	0.0	3079	3060	3060	0.7072072	20	69	182	360	540	4556	0	212	2020-02-29_142005
58	5000	1809	105	0	16	0	438	2420	12.007233	4.866244351775456	26.929632	0.0	438.0	1443.0	10.043749	4.4851737	24.78015	0.0	3086	3070	3070	0.7123288	20	69	182	360	540	4562	0	212	2020-02-29_142005
59	5000	1808	102	0	14	0	435	2427	11.992046	4.849873468380568	26.929632	0.0	435.0	1443.0	10.043749	4.4851737	24.78015	0.0	3090	3076	3076	0.7172414	20	69	182	360	540	4565	0	214	2020-02-29_142006
59	5000	1808	98	0	15	0	423	2439	12.035578	4.863256149533619	26.929632	0.0	423.0	1443.0	10.043749	4.4851737	24.78015	0.0	3094	3079	3079	0.7234042	20	69	182	360	540	4577	0	217	2020-02-29_142006
59	5000	1807	96	0	11	0	418	2451	12.085558	4.89479233516546	26.929632	0.0	418.0	1443.0	10.043749	4.4851737	24.78015	0.0	3097	3086	3086	0.7200957	20	69	182	360	540	4582	0	217	2020-02-29_142006
60	5000	1805	93	0	12	0	405	2466	12.133074	4.853092756980988	26.929632	0.0	405.0	1443.0	10.043749	4.4851737	24.78015	0.0	3102	3090	3090	0.72839504	20	69	182	360	540	4595	0	219	2020-02-29_142007
60	5000	1804	88	0	14	0	392	2483	12.153217	4.865862768656596	26.929632	0.0	392.0	1443.0	10.043749	4.4851737	24.78015	0.0	3108	3094	3094	0.747449	20	69	182	360	540	4608	0	219	2020-02-29_142007
60	5000	1802	86	0	15	0	383	2494	12.116944	4.841117291078224	26.929632	0.0	383.0	1443.0	10.043749	4.4851737	24.78015	0.0	3112	3097	3097	0.7389034	20	69	182	360	540	4617	0	220	2020-02-29_142007
61	5000	1799	86	0	12	0	373	2510	12.059095	4.854498375731572	26.929632	0.0	373.0	1443.0	10.043749	4.4851737	24.78015	0.0	3115	3103	3103	0.6997319	20	69	182	360	540	4627	0	220	2020-02-29_142008
61	5000	1797	86	0	9	0	367	2521	12.131395	4.882797265601234	26.929632	0.0	367.0	1443.0	10.043749	4.4851737	24.78015	0.0	3117	3108	3108	0.7057221	20	69	182	360	540	4633	0	220	2020-02-29_142008
61	5000	1795	82	0	11	0	361	2531	12.077452	4.909537604909301	26.929632	0.0	361.0	1443.0	10.043749	4.4851737	24.78015	0.0	3123	3112	3112	0.6897507	20	69	182	360	540	4639	0	220	2020-02-29_142008
62	5000	1792	79	0	14	0	350	2545	12.133041	4.849893525518092	26.929632	0.0	350.0	1443.0	10.043749	4.4851737	24.78015	0.0	3129	3115	3115	0.70285714	20	69	182	360	540	4650	0	220	2020-02-29_142009
62	5000	1792	73	0	18	0	338	2558	12.082307	4.814196002895693	26.929632	0.0	338.0	1443.0	10.043749	4.4851737	24.78015	0.0	3135	3117	3117	0.70118344	20	69	182	360	540	4662	0	221	2020-02-29_142009
62	5000	1792	69	0	16	0	327	2575	12.126793	4.851675919882467	26.929632	0.0	327.0	1443.0	10.043749	4.4851737	24.78015	0.0	3139	3123	3123	0.6972477	20	69	182	360	540	4673	0	221	2020-02-29_142009
63	5000	1790	68	0	13	0	324	2584	12.162675	4.89083813090156	26.929632	0.0	324.0	1443.0	10.043749	4.4851737	24.78015	0.0	3142	3129	3129	0.6851852	20	69	182	360	540	4676	0	221	2020-02-29_142009
63	5000	1790	67	0	8	0	319	2594	12.163487	4.916964160949171	26.929632	0.0	319.0	1443.0	10.043749	4.4851737	24.78015	0.0	3143	3135	3135	0.69905955	20	69	182	360	540	4681	0	222	2020-02-29_142010
63	5000	1789	64	0	8	0	311	2606	12.123174	4.872875631071817	26.929632	0.0	311.0	1443.0	10.043749	4.4851737	24.78015	0.0	3147	3139	3139	0.67202574	20	69	182	360	540	4689	0	222	2020-02-29_142010
64	5000	1789	62	0	7	0	301	2617	12.277714	4.8829794893320315	26.929632	0.0	301.0	1443.0	10.043749	4.4851737	24.78015	0.0	3149	3142	3142	0.6810631	20	69	182	360	541	4699	0	224	2020-02-29_142010
64	5000	1788	62	0	7	0	294	2623	12.286213	4.842022987862639	26.929632	0.0	294.0	1443.0	10.043749	4.4851737	24.78015	0.0	3150	3143	3143	0.68367344	20	69	182	360	541	4706	0	226	2020-02-29_142011
64	5000	1785	62	0	6	0	289	2632	12.228781	4.817991022287685	25.825426	0.0	289.0	1443.0	10.043749	4.4851737	24.78015	0.0	3153	3147	3147	0.6851211	20	69	182	360	541	4711	0	226	2020-02-29_142011
65	5000	1784	60	0	7	0	280	2643	12.247213	4.793706487386043	25.825426	0.0	280.0	1443.0	10.043749	4.4851737	24.78015	0.0	3156	3149	3149	0.6785714	20	69	182	360	541	4720	0	226	2020-02-29_142011
65	5000	1783	60	0	7	0	267	2657	12.282431	4.826878457735595	25.825426	0.0	267.0	1443.0	10.043749	4.4851737	24.78015	0.0	3157	3150	3150	0.6966292	20	69	182	360	541	4733	0	226	2020-02-29_142011
65	5000	1781	56	0	10	0	258	2669	12.25618	4.844828233380613	25.825426	0.0	258.0	1443.0	10.043749	4.4851737	24.78015	0.0	3163	3153	3153	0.67054266	20	69	182	360	541	4742	0	226	2020-02-29_142012
66	5000	1780	55	0	9	0	249	2681	12.259157	4.892378715060512	25.825426	0.0	249.0	1443.0	10.043749	4.4851737	24.78015	0.0	3165	3156	3156	0.67469877	20	69	182	360	541	4751	0	226	2020-02-29_142012
66	5000	1780	50	0	13	0	240	2691	12.253891	4.842115360201471	25.825426	0.0	240.0	1443.0	10.043749	4.4851737	24.78015	0.0	3170	3157	3157	0.65833336	20	69	182	360	541	4760	0	226	2020-02-29_142012
66	5000	1779	48	0	10	0	241	2695	12.220416	4.835624130030033	25.825426	0.0	241.0	1443.0	10.043749	4.4851737	24.78015	0.0	3173	3163	3163	0.65975106	20	69	182	360	541	4759	0	227	2020-02-29_142012
67	5000	1779	46	0	10	0	232	2706	12.219412	4.812931586395371	25.825426	0.0	232.0	1443.0	10.043749	4.4851737	24.78015	0.0	3175	3165	3165	0.63793105	20	69	182	360	541	4768	0	227	2020-02-29_142013
67	5000	1779	45	0	6	0	229	2713	12.092894	4.890485377649534	25.825426	0.0	229.0	1443.0	10.043749	4.4851737	24.78015	0.0	3176	3170	3170	0.6375546	20	69	182	360	541	4771	0	228	2020-02-29_142013
67	5000	1777	45	0	5	0	226	2718	11.987121	4.884599672935721	25.825426	0.0	226.0	1443.0	10.043749	4.4851737	24.78015	0.0	3178	3173	3173	0.6238938	20	69	182	360	541	4774	0	229	2020-02-29_142013
68	5000	1777	43	0	5	0	220	2725	12.067903	4.898876115791864	25.825426	0.0	220.0	1443.0	10.043749	4.4851737	24.78015	0.0	3180	3175	3175	0.6318182	20	69	182	360	541	4780	0	230	2020-02-29_142013
68	5000	1777	39	0	8	0	212	2733	12.034007	4.909698440707588	25.825426	0.0	212.0	1443.0	10.043749	4.4851737	24.78015	0.0	3184	3176	3176	0.6273585	20	69	182	360	541	4788	0	231	2020-02-29_142014
68	5000	1776	36	0	10	0	204	2742	12.2085085	4.8597062663413295	25.825426	0.0	204.0	1443.0	10.043749	4.4851737	24.78015	0.0	3188	3178	3178	0.61764705	20	69	182	360	541	4796	0	232	2020-02-29_142014
69	5000	1776	36	0	8	0	198	2750	12.152542	4.869316700774996	25.825426	0.0	198.0	1443.0	10.043749	4.4851737	24.78015	0.0	3188	3180	3180	0.6212121	20	69	182	360	541	4802	0	232	2020-02-29_142014
69	5000	1776	34	0	6	0	192	2758	11.998227	4.776444557138905	22.909538	0.0	192.0	1443.0	10.043749	4.4851737	24.78015	0.0	3190	3184	3184	0.6197917	20	69	182	360	541	4808	0	234	2020-02-29_142014
69	5000	1776	33	0	3	0	182	2772	12.072717	4.7188512526000475	22.909538	0.0	182.0	1443.0	10.043749	4.4851737	24.78015	0.0	3191	3188	3188	0.5989011	20	69	182	360	541	4818	0	234	2020-02-29_142015
70	5000	1775	31	0	6	0	176	2778	12.149939	4.704823538930095	22.909538	0.0	176.0	1443.0	10.043749	4.4851737	24.78015	0.0	3194	3188	3188	0.60795456	20	69	182	360	541	4824	0	234	2020-02-29_142015
70	5000	1772	34	0	4	0	171	2785	12.106847	4.759682674569562	22.909538	0.0	171.0	1443.0	10.043749	4.4851737	24.78015	0.0	3194	3190	3190	0.5847953	20	69	182	360	541	4829	0	234	2020-02-29_142015
70	5000	1771	33	0	5	0	165	2792	12.01337	4.675829996286734	22.909538	0.0	165.0	1443.0	10.043749	4.4851737	24.78015	0.0	3196	3191	3191	0.5939394	20	69	182	360	541	4835	0	234	2020-02-29_142015
71	5000	1771	30	0	5	0	166	2794	11.979698	4.723670263735398	22.909538	0.0	166.0	1443.0	10.043749	4.4851737	24.78015	0.0	3199	3194	3194	0.57831323	20	69	182	360	541	4834	0	234	2020-02-29_142016
71	5000	1770	29	0	7	0	154	2805	11.896629	4.5136486335132915	20.414429	0.0	154.0	1443.0	10.043749	4.4851737	24.78015	0.0	3201	3194	3194	0.58441556	20	69	182	360	541	4846	0	235	2020-02-29_142016
71	5000	1769	29	0	6	0	149	2811	11.809777	4.520911689231615	20.414429	0.0	149.0	1443.0	10.043749	4.4851737	24.78015	0.0	3202	3196	3196	0.58389264	20	69	182	360	541	4851	0	236	2020-02-29_142016
72	5000	1769	29	0	3	0	143	2820	11.816754	4.582767151049919	20.414429	0.0	143.0	1443.0	10.043749	4.4851737	24.78015	0.0	3202	3199	3199	0.53846157	20	69	182	360	541	4857	0	236	2020-02-29_142016
72	5000	1769	24	0	6	0	139	2826	11.845437	4.600848260703408	20.414429	0.0	139.0	1443.0	10.043749	4.4851737	24.78015	0.0	3207	3201	3201	0.5467626	20	69	182	360	541	4861	0	236	2020-02-29_142016
72	5000	1769	23	0	6	0	136	2829	11.754981	4.616950169384238	20.240032	0.0	136.0	1443.0	10.043749	4.4851737	24.78015	0.0	3208	3202	3202	0.5367647	20	69	182	360	541	4864	0	237	2020-02-29_142017
73	5000	1769	22	0	7	0	130	2835	11.606456	4.604413171213582	20.240032	0.0	130.0	1443.0	10.043749	4.4851737	24.78015	0.0	3209	3202	3202	0.52307695	20	69	182	360	541	4870	0	237	2020-02-29_142017
73	5000	1769	22	0	2	0	128	2842	11.602064	4.547573389905024	19.484898	0.0	128.0	1443.0	10.043749	4.4851737	24.78015	0.0	3209	3207	3207	0.5234375	20	69	182	360	541	4872	0	237	2020-02-29_142017
73	5000	1769	22	0	1	0	124	2847	11.636863	4.536372163861516	19.484898	0.0	124.0	1443.0	10.043749	4.4851737	24.78015	0.0	3209	3208	3208	0.5080645	20	69	182	360	541	4876	0	237	2020-02-29_142017
74	5000	1769	21	0	1	0	124	2847	11.762087	4.533453464786289	19.484898	0.0	124.0	1443.0	10.043749	4.4851737	24.78015	0.0	3210	3209	3209	0.516129	20	69	182	360	541	4876	0	238	2020-02-29_142017
74	5000	1769	20	0	2	0	118	2853	11.694066	4.472471594850888	19.484898	0.0	118.0	1443.0	10.043749	4.4851737	24.78015	0.0	3211	3209	3209	0.5254237	20	69	182	360	541	4882	0	238	2020-02-29_142018
74	5000	1768	20	0	3	0	115	2855	11.706221	4.52018090856627	19.484898	0.0	115.0	1443.0	10.043749	4.4851737	24.78015	0.0	3212	3209	3209	0.5217391	20	69	182	360	541	4885	0	239	2020-02-29_142018
75	5000	1767	20	0	3	0	113	2857	11.712722	4.533401294273635	19.484898	0.0	113.0	1443.0	10.043749	4.4851737	24.78015	0.0	3213	3210	3210	0.50442475	20	69	182	360	541	4887	0	240	2020-02-29_142018
75	5000	1767	20	0	2	0	109	2862	11.718828	4.534301782459891	19.484898	0.0	109.0	1443.0	10.043749	4.4851737	24.78015	0.0	3213	3211	3211	0.49541286	20	69	182	360	541	4891	0	240	2020-02-29_142018
75	5000	1767	18	0	3	0	109	2863	11.743668	4.525290523075541	19.484898	0.0	109.0	1443.0	10.043749	4.4851737	24.78015	0.0	3215	3212	3212	0.48623854	20	69	182	360	541	4891	0	240	2020-02-29_142018
76	5000	1767	17	0	3	0	105	2868	11.613931	4.544570810933726	19.484898	0.0	105.0	1443.0	10.043749	4.4851737	24.78015	0.0	3216	3213	3213	0.46666667	20	69	182	360	541	4895	0	240	2020-02-29_142019
76	5000	1767	17	0	3	0	103	2870	11.621621	4.588557416157823	19.484898	0.0	103.0	1443.0	10.043749	4.4851737	24.78015	0.0	3216	3213	3213	0.46601942	20	69	182	360	541	4897	0	240	2020-02-29_142019
76	5000	1766	18	0	1	0	101	2874	11.726453	4.449550545958003	19.69563	0.06111145	101.0	1443.0	10.043749	4.4851737	24.78015	0.0	3216	3215	3215	0.44554454	20	69	182	360	541	4899	0	240	2020-02-29_142019
77	5000	1766	18	0	0	0	97	2879	11.790723	4.5059251983028075	19.69563	0.06111145	97.0	1443.0	10.043749	4.4851737	24.78015	0.0	3216	3216	3216	0.44329897	20	69	182	360	541	4903	0	240	2020-02-29_142019
77	5000	1765	18	0	1	0	94	2882	11.747196	4.5530973770047245	19.69563	0.06111145	94.0	1443.0	10.043749	4.4851737	24.78015	0.0	3217	3216	3216	0.43617022	20	69	182	360	541	4906	0	240	2020-02-29_142019
77	5000	1764	19	0	1	0	89	2887	11.816199	4.5352069283478755	19.69563	0.06111145	89.0	1443.0	10.043749	4.4851737	24.78015	0.0	3217	3216	3216	0.43820226	20	69	182	360	541	4911	0	240	2020-02-29_142020
78	5000	1764	19	0	1	0	86	2890	11.809558	4.555881873644931	19.69563	0.06111145	86.0	1443.0	10.043749	4.4851737	24.78015	0.0	3217	3216	3216	0.44186047	20	69	182	360	541	4914	0	240	2020-02-29_142020
78	5000	1763	20	0	0	0	84	2893	11.867982	4.529672913858457	19.69563	0.06111145	84.0	1443.0	10.043749	4.4851737	24.78015	0.0	3217	3217	3217	0.45238096	20	69	182	360	541	4916	0	240	2020-02-29_142020
78	5000	1763	20	0	0	0	80	2897	11.922439	4.5502640196944375	19.69563	0.06111145	80.0	1443.0	10.043749	4.4851737	24.78015	0.0	3217	3217	3217	0.475	20	69	182	360	541	4920	0	240	2020-02-29_142020
79	5000	1763	18	0	2	0	75	2902	11.873512	4.628026023903678	19.69563	0.06111145	75.0	1443.0	10.043749	4.4851737	24.78015	0.0	3219	3217	3217	0.45333335	20	69	182	360	541	4925	0	240	2020-02-29_142020
79	5000	1763	18	0	2	0	72	2905	11.866882	4.639554809062389	19.69563	0.06111145	72.0	1443.0	10.043749	4.4851737	24.78015	0.0	3219	3217	3217	0.45833334	20	69	182	360	541	4928	0	240	2020-02-29_142020
79	5000	1762	18	0	3	0	68	2909	11.856973	4.643489069429909	19.69563	0.06111145	68.0	1443.0	10.043749	4.4851737	24.78015	0.0	3220	3217	3217	0.4852941	20	69	182	360	541	4932	0	240	2020-02-29_142021
80	5000	1760	19	0	2	0	66	2913	11.556727	4.513298095122298	19.69563	0.06111145	66.0	1443.0	10.043749	4.4851737	24.78015	0.0	3221	3219	3219	0.45454547	20	69	182	360	541	4934	0	240	2020-02-29_142021
80	5000	1758	20	0	3	0	64	2915	11.564951	4.5592859522259666	19.69563	0.06111145	64.0	1443.0	10.043749	4.4851737	24.78015	0.0	3222	3219	3219	0.46875	20	69	182	360	541	4936	0	240	2020-02-29_142021
80	5000	1758	20	0	2	0	64	2916	11.738557	4.389645504552691	19.69563	0.06111145	64.0	1443.0	10.043749	4.4851737	24.78015	0.0	3222	3220	3220	0.5	20	69	182	360	541	4936	0	240	2020-02-29_142021
81	5000	1758	19	0	2	0	64	2917	11.85669	4.420898545359784	19.69563	0.06111145	64.0	1443.0	10.043749	4.4851737	24.78015	0.0	3223	3221	3221	0.5625	20	69	182	360	541	4936	0	240	2020-02-29_142021
81	5000	1758	18	0	2	0	58	2924	11.781079	4.436756770257722	19.69563	0.06111145	58.0	1443.0	10.043749	4.4851737	24.78015	0.0	3224	3222	3222	0.6034483	20	69	182	360	541	4942	0	240	2020-02-29_142022
81	5000	1758	17	0	3	0	57	2925	11.806168	4.472042551373905	19.69563	0.06111145	57.0	1443.0	10.043749	4.4851737	24.78015	0.0	3225	3222	3222	0.61403507	20	69	182	360	541	4943	0	240	2020-02-29_142022
82	5000	1758	17	0	2	0	57	2925	11.917176	4.502364067469991	19.69563	0.06111145	57.0	1443.0	10.043749	4.4851737	24.78015	0.0	3225	3223	3223	0.6315789	20	69	182	360	541	4943	0	241	2020-02-29_142022
82	5000	1758	17	0	1	0	55	2928	12.408518	4.229863878228793	21.289818	5.0349426	55.0	1443.0	10.043749	4.4851737	24.78015	0.0	3225	3224	3224	0.6363636	20	69	182	360	541	4945	0	241	2020-02-29_142022
82	5000	1757	18	0	0	0	53	2931	12.235296	4.2219142773634415	21.289818	5.0349426	53.0	1443.0	10.043749	4.4851737	24.78015	0.0	3225	3225	3225	0.5849057	20	69	182	360	541	4947	0	241	2020-02-29_142022
83	5000	1757	18	0	0	0	50	2934	12.078487	4.288253958113645	21.289818	5.0349426	50.0	1443.0	10.043749	4.4851737	24.78015	0.0	3225	3225	3225	0.54	20	69	182	360	541	4950	0	241	2020-02-29_142022
83	5000	1756	19	0	0	0	48	2936	12.204121	4.322041446683003	21.289818	5.0349426	48.0	1443.0	10.043749	4.4851737	24.78015	0.0	3225	3225	3225	0.5416667	20	69	182	360	541	4952	0	241	2020-02-29_142023
83	5000	1755	19	0	1	0	44	2940	12.622024	4.215765229219425	21.289818	5.0349426	44.0	1443.0	10.043749	4.4851737	24.78015	0.0	3226	3225	3225	0.5681818	20	69	182	360	541	4956	0	241	2020-02-29_142023
84	5000	1755	19	0	1	0	43	2941	12.644374	4.263019590507735	21.289818	5.0349426	43.0	1443.0	10.043749	4.4851737	24.78015	0.0	3226	3225	3225	0.5813953	20	69	182	360	541	4957	0	241	2020-02-29_142023
84	5000	1754	20	0	1	0	43	2941	12.644374	4.263019590507735	21.289818	5.0349426	43.0	1443.0	10.043749	4.4851737	24.78015	0.0	3226	3225	3225	0.5813953	20	69	182	360	541	4957	0	241	2020-02-29_142023
84	5000	1754	20	0	0	0	42	2943	12.679497	4.281974786818714	21.289818	5.0349426	42.0	1443.0	10.043749	4.4851737	24.78015	0.0	3226	3226	3226	0.61904764	20	69	182	360	541	4958	0	241	2020-02-29_142023
85	5000	1754	20	0	0	0	39	2946	12.618832	4.336252012101139	21.289818	5.0349426	39.0	1443.0	10.043749	4.4851737	24.78015	0.0	3226	3226	3226	0.6666667	20	69	182	360	541	4961	0	241	2020-02-29_142023
85	5000	1752	19	0	3	0	37	2948	13.0058565	4.10417652935773	21.289818	5.0349426	37.0	1443.0	10.043749	4.4851737	24.78015	0.0	3229	3226	3226	0.7027027	20	69	182	360	541	4963	0	241	2020-02-29_142024
85	5000	1752	18	0	4	0	35	2950	13.078645	4.142322811188757	21.289818	5.0349426	35.0	1443.0	10.043749	4.4851737	24.78015	0.0	3230	3226	3226	0.71428573	20	69	182	360	541	4965	0	241	2020-02-29_142024
86	5000	1751	18	0	5	0	33	2952	13.27255	4.187635732699915	21.289818	5.0349426	33.0	1443.0	10.043749	4.4851737	24.78015	0.0	3231	3226	3226	0.6969697	20	69	182	360	541	4967	0	241	2020-02-29_142024
86	5000	1751	15	0	5	0	34	2954	13.243297	4.150378446673309	21.289818	5.0349426	34.0	1443.0	10.043749	4.4851737	24.78015	0.0	3234	3229	3229	0.7352941	20	69	182	360	541	4966	0	241	2020-02-29_142024
86	5000	1751	15	0	4	0	33	2956	13.483019	3.963786588395895	21.289818	5.7783775	33.0	1443.0	10.043749	4.4851737	24.78015	0.0	3234	3230	3230	0.75757575	20	69	182	360	541	4967	0	241	2020-02-29_142024
87	5000	1751	15	0	3	0	32	2958	13.360195	3.9872191805597095	21.289818	5.5207596	32.0	1443.0	10.043749	4.4851737	24.78015	0.0	3234	3231	3231	0.75	20	69	182	360	541	4968	0	241	2020-02-29_142024
87	5000	1751	15	0	0	0	34	2959	13.526373	3.8988253413898364	21.289818	5.5207596	34.0	1443.0	10.043749	4.4851737	24.78015	0.0	3234	3234	3234	0.7647059	20	69	182	360	541	4966	0	241	2020-02-29_142025
87	5000	1751	15	0	0	0	30	2962	13.472848	3.8337108730213814	21.289818	5.5207596	30.0	1443.0	10.043749	4.4851737	24.78015	0.0	3234	3234	3234	0.76666665	20	69	182	360	541	4970	0	242	2020-02-29_142025
88	5000	1751	15	0	0	0	29	2963	13.54777	3.8791524726343027	21.289818	5.5207596	29.0	1443.0	10.043749	4.4851737	24.78015	0.0	3234	3234	3234	0.7586207	20	69	182	360	541	4971	0	242	2020-02-29_142025
88	5000	1751	15	0	0	0	29	2963	13.54777	3.8791524726343027	21.289818	5.5207596	29.0	1443.0	10.043749	4.4851737	24.78015	0.0	3234	3234	3234	0.7586207	20	69	182	360	541	4971	0	242	2020-02-29_142025
88	5000	1751	15	0	0	0	28	2964	13.536414	3.9498447484277315	21.289818	5.5207596	28.0	1443.0	10.043749	4.4851737	24.78015	0.0	3234	3234	3234	0.75	20	69	182	360	541	4972	0	242	2020-02-29_142025
89	5000	1751	14	0	1	0	27	2965	13.459719	4.003783820536743	21.289818	5.5207596	27.0	1443.0	10.043749	4.4851737	24.78015	0.0	3235	3234	3234	0.7407407	20	69	182	360	541	4973	0	242	2020-02-29_142025
89	5000	1751	13	0	2	0	27	2965	13.459719	4.003783820536743	21.289818	5.5207596	27.0	1443.0	10.043749	4.4851737	24.78015	0.0	3236	3234	3234	0.7407407	20	69	182	360	541	4973	0	242	2020-02-29_142026
89	5000	1751	13	0	2	0	25	2967	13.305637	4.085212249284497	21.289818	5.5207596	25.0	1443.0	10.043749	4.4851737	24.78015	0.0	3236	3234	3234	0.76	20	69	182	360	541	4975	0	242	2020-02-29_142026
90	5000	1749	15	0	1	0	24	2969	13.452812	3.8673918082473278	21.289818	5.5207596	24.0	1443.0	10.043749	4.4851737	24.78015	0.0	3236	3235	3235	0.8333333	20	69	182	360	541	4976	0	242	2020-02-29_142026
90	5000	1749	14	0	1	0	25	2969	13.412078	3.791439231227608	21.289818	5.5207596	25.0	1443.0	10.043749	4.4851737	24.78015	0.0	3237	3236	3236	0.8	20	69	182	360	541	4975	0	242	2020-02-29_142026
90	5000	1749	14	0	1	0	24	2970	13.49355	3.8505650093347703	21.289818	5.5207596	24.0	1443.0	10.043749	4.4851737	24.78015	0.0	3237	3236	3236	0.8333333	20	69	182	360	541	4976	0	242	2020-02-29_142026
91	5000	1749	13	0	2	0	23	2971	13.238546	3.7241427004687386	21.289818	5.5207596	23.0	1443.0	10.043749	4.4851737	24.78015	0.0	3238	3236	3236	0.82608694	20	69	182	360	541	4977	0	242	2020-02-29_142026
91	5000	1749	12	0	2	0	23	2972	13.216359	3.7441341298603676	21.289818	5.5207596	23.0	1443.0	10.043749	4.4851737	24.78015	0.0	3239	3237	3237	0.82608694	20	69	182	360	541	4977	0	242	2020-02-29_142027
91	5000	1748	13	0	2	0	23	2972	13.216359	3.7441341298603676	21.289818	5.5207596	23.0	1443.0	10.043749	4.4851737	24.78015	0.0	3239	3237	3237	0.82608694	20	69	182	360	541	4977	0	242	2020-02-29_142027
92	5000	1748	13	0	1	0	23	2973	13.499865	3.9757178707996625	21.289818	5.5207596	23.0	1443.0	10.043749	4.4851737	24.78015	0.0	3239	3238	3238	0.9130435	20	69	182	360	541	4977	0	242	2020-02-29_142027
92	5000	1748	12	0	1	0	24	2973	13.403096	3.91712073812056	21.289818	5.5207596	24.0	1443.0	10.043749	4.4851737	24.78015	0.0	3240	3239	3239	0.875	20	69	182	360	541	4976	0	242	2020-02-29_142027
92	5000	1748	11	0	2	0	22	2975	13.430556	3.9426923152677147	21.289818	5.5207596	22.0	1443.0	10.043749	4.4851737	24.78015	0.0	3241	3239	3239	0.72727275	20	69	182	360	541	4978	0	242	2020-02-29_142027
93	5000	1747	12	0	2	0	22	2975	13.430556	3.9426923152677147	21.289818	5.5207596	22.0	1443.0	10.043749	4.4851737	24.78015	0.0	3241	3239	3239	0.72727275	20	69	182	360	541	4978	0	242	2020-02-29_142027
93	5000	1747	12	0	1	0	23	2975	13.478791	3.858983440845051	21.289818	5.5207596	23.0	1443.0	10.043749	4.4851737	24.78015	0.0	3241	3240	3240	0.73913044	20	69	182	360	541	4977	0	242	2020-02-29_142028
93	5000	1746	12	0	1	0	23	2976	13.3342495	3.930297076229973	21.289818	5.5207596	23.0	1443.0	10.043749	4.4851737	24.78015	0.0	3242	3241	3241	0.73913044	20	69	182	360	541	4977	0	242	2020-02-29_142028
94	5000	1746	11	0	2	0	20	2979	12.932848	3.917324754876529	21.289818	5.5207596	20.0	1443.0	10.043749	4.4851737	24.78015	0.0	3243	3241	3241	0.65	20	69	182	360	541	4980	0	242	2020-02-29_142028
94	5000	1746	11	0	2	0	19	2980	12.882111	4.017911623630815	21.289818	5.5207596	19.0	1443.0	10.043749	4.4851737	24.78015	0.0	3243	3241	3241	0.6315789	20	69	182	360	541	4981	0	242	2020-02-29_142028
94	5000	1746	10	0	2	0	20	2980	12.752599	3.9534051969235344	21.289818	5.5207596	20.0	1443.0	10.043749	4.4851737	24.78015	0.0	3244	3242	3242	0.6	20	69	182	360	541	4980	0	242	2020-02-29_142028
95	5000	1746	10	0	1	0	21	2980	12.331815	4.308848950185269	21.289818	3.9161453	21.0	1443.0	10.043749	4.4851737	24.78015	0.0	3244	3243	3243	0.5714286	20	69	182	360	541	4979	0	242	2020-02-29_142028
95	5000	1746	10	0	1	0	20	2981	12.388173	4.4128370896521405	21.289818	3.9161453	20.0	1443.0	10.043749	4.4851737	24.78015	0.0	3244	3243	3243	0.6	20	69	182	360	541	4980	0	242	2020-02-29_142029
95	5000	1746	8	0	2	0	20	2982	11.747215	3.9595358511054	19.634346	3.9161453	20.0	1443.0	10.043749	4.4851737	24.78015	0.0	3246	3244	3244	0.55	20	69	182	360	541	4980	0	242	2020-02-29_142029
96	5000	1746	8	0	2	0	19	2983	11.694913	4.060932267740834	19.634346	3.9161453	19.0	1443.0	10.043749	4.4851737	24.78015	0.0	3246	3244	3244	0.57894737	20	69	182	360	541	4981	0	242	2020-02-29_142029
96	5000	1746	5	0	5	0	19	2983	11.694913	4.060932267740834	19.634346	3.9161453	19.0	1443.0	10.043749	4.4851737	24.78015	0.0	3249	3244	3244	0.57894737	20	69	182	360	541	4981	0	242	2020-02-29_142029
96	5000	1746	5	0	3	0	21	2983	11.900851	3.9638451732805176	19.634346	3.9161453	21.0	1443.0	10.043749	4.4851737	24.78015	0.0	3249	3246	3246	0.5714286	20	69	182	360	541	4979	0	242	2020-02-29_142029
97	5000	1746	5	0	3	0	21	2983	11.900851	3.9638451732805176	19.634346	3.9161453	21.0	1443.0	10.043749	4.4851737	24.78015	0.0	3249	3246	3246	0.5714286	20	69	182	360	541	4979	0	242	2020-02-29_142029
97	5000	1746	5	0	0	0	24	2983	11.815795	3.7062153858028695	19.634346	3.9161453	24.0	1443.0	10.043749	4.4851737	24.78015	0.0	3249	3249	3249	0.5833333	20	69	182	360	541	4976	0	242	2020-02-29_142030
97	5000	1746	4	0	1	0	24	2983	11.815795	3.7062153858028695	19.634346	3.9161453	24.0	1443.0	10.043749	4.4851737	24.78015	0.0	3250	3249	3249	0.5833333	20	69	182	360	541	4976	0	242	2020-02-29_142030
98	5000	1746	4	0	1	0	23	2984	11.688044	3.7350925410601548	19.634346	3.9161453	23.0	1443.0	10.043749	4.4851737	24.78015	0.0	3250	3249	3249	0.5652174	20	69	182	360	541	4977	0	242	2020-02-29_142030
98	5000	1746	4	0	1	0	22	2985	11.481612	3.6862503779253633	19.634346	3.9161453	22.0	1443.0	10.043749	4.4851737	24.78015	0.0	3250	3249	3249	0.54545456	20	69	182	360	541	4978	0	242	2020-02-29_142030
98	5000	1746	4	0	0	0	22	2986	11.962176	3.7689047811680942	19.634346	3.9161453	22.0	1443.0	10.043749	4.4851737	24.78015	0.0	3250	3250	3250	0.59090906	20	69	182	360	541	4978	0	242	2020-02-29_142030
99	5000	1746	4	0	0	0	22	2986	11.962176	3.7689047811680942	19.634346	3.9161453	22.0	1443.0	10.043749	4.4851737	24.78015	0.0	3250	3250	3250	0.59090906	20	69	182	360	541	4978	0	242	2020-02-29_142030
99	5000	1746	3	0	1	0	22	2986	11.962176	3.7689047811680942	19.634346	3.9161453	22.0	1443.0	10.043749	4.4851737	24.78015	0.0	3251	3250	3250	0.59090906	20	69	182	360	541	4978	0	242	2020-02-29_142030
99	5000	1745	4	0	1	0	22	2986	11.962176	3.7689047811680942	19.634346	3.9161453	22.0	1443.0	10.043749	4.4851737	24.78015	0.0	3251	3250	3250	0.59090906	20	69	182	360	541	4978	0	242	2020-02-29_142031
100	5000	1745	4	0	1	0	22	2986	11.962176	3.7689047811680942	19.634346	3.9161453	22.0	1443.0	10.043749	4.4851737	24.78015	0.0	3251	3250	3250	0.59090906	20	69	182	360	541	4978	0	242	2020-02-29_142031
100	5000	1745	4	0	0	0	21	2988	11.568958	3.772605156567329	19.634346	3.9161453	21.0	1443.0	10.043749	4.4851737	24.78015	0.0	3251	3251	3251	0.52380955	20	69	182	360	541	4979	0	242	2020-02-29_142031
100	5000	1745	4	0	0	0	21	2988	11.568958	3.772605156567329	19.634346	3.9161453	21.0	1443.0	10.043749	4.4851737	24.78015	0.0	3251	3251	3251	0.52380955	20	69	182	360	541	4979	0	242	2020-02-29_142031
101	5000	1745	2	0	2	0	21	2988	11.568958	3.772605156567329	19.634346	3.9161453	21.0	1443.0	10.043749	4.4851737	24.78015	0.0	3253	3251	3251	0.52380955	20	69	182	360	541	4979	0	242	2020-02-29_142031
101	5000	1745	2	0	2	0	21	2988	11.568958	3.772605156567329	19.634346	3.9161453	21.0	1443.0	10.043749	4.4851737	24.78015	0.0	3253	3251	3251	0.52380955	20	69	182	360	541	4979	0	242	2020-02-29_142031
101	5000	1745	2	0	2	0	21	2988	11.568958	3.772605156567329	19.634346	3.9161453	21.0	1443.0	10.043749	4.4851737	24.78015	0.0	3253	3251	3251	0.52380955	20	69	182	360	541	4979	0	242	2020-02-29_142031
102	5000	1745	2	0	0	0	22	2989	11.559155	3.577477942184808	19.634346	3.9161453	22.0	1443.0	10.043749	4.4851737	24.78015	0.0	3253	3253	3253	0.59090906	20	69	182	360	541	4978	0	242	2020-02-29_142032
102	5000	1745	2	0	0	0	21	2990	11.345845	3.519543849909813	19.634346	3.9161453	21.0	1443.0	10.043749	4.4851737	24.78015	0.0	3253	3253	3253	0.5714286	20	69	182	360	541	4979	0	242	2020-02-29_142032
102	5000	1745	2	0	0	0	20	2991	11.3916645	3.6045441769736826	19.634346	3.9161453	20.0	1443.0	10.043749	4.4851737	24.78015	0.0	3253	3253	3253	0.6	20	69	182	360	541	4980	0	242	2020-02-29_142032
103	5000	1745	2	0	0	0	20	2991	11.3916645	3.6045441769736826	19.634346	3.9161453	20.0	1443.0	10.043749	4.4851737	24.78015	0.0	3253	3253	3253	0.6	20	69	182	360	541	4980	0	242	2020-02-29_142032
103	5000	1745	2	0	0	0	20	2991	11.3916645	3.6045441769736826	19.634346	3.9161453	20.0	1443.0	10.043749	4.4851737	24.78015	0.0	3253	3253	3253	0.6	20	69	182	360	541	4980	0	242	2020-02-29_142032
103	5000	1745	2	0	0	0	20	2991	11.3916645	3.6045441769736826	19.634346	3.9161453	20.0	1443.0	10.043749	4.4851737	24.78015	0.0	3253	3253	3253	0.6	20	69	182	360	541	4980	0	242	2020-02-29_142032
104	5000	1745	2	0	0	0	19	2992	11.532535	3.646315421065811	19.634346	3.9161453	19.0	1443.0	10.043749	4.4851737	24.78015	0.0	3253	3253	3253	0.57894737	20	69	182	360	541	4981	0	242	2020-02-29_142033
104	5000	1745	2	0	0	0	19	2992	11.532535	3.646315421065811	19.634346	3.9161453	19.0	1443.0	10.043749	4.4851737	24.78015	0.0	3253	3253	3253	0.57894737	20	69	182	360	541	4981	0	242	2020-02-29_142033
104	5000	1745	2	0	0	0	19	2992	11.532535	3.646315421065811	19.634346	3.9161453	19.0	1443.0	10.043749	4.4851737	24.78015	0.0	3253	3253	3253	0.57894737	20	69	182	360	541	4981	0	242	2020-02-29_142033
105	5000	1745	2	0	0	0	19	2992	11.532535	3.646315421065811	19.634346	3.9161453	19.0	1443.0	10.043749	4.4851737	24.78015	0.0	3253	3253	3253	0.57894737	20	69	182	360	541	4981	0	242	2020-02-29_142033
105	5000	1745	2	0	0	0	17	2994	11.338887	3.809178766167273	19.634346	3.9161453	17.0	1443.0	10.043749	4.4851737	24.78015	0.0	3253	3253	3253	0.5882353	20	69	182	360	541	4983	0	242	2020-02-29_142033
105	5000	1745	2	0	0	0	17	2994	11.338887	3.809178766167273	19.634346	3.9161453	17.0	1443.0	10.043749	4.4851737	24.78015	0.0	3253	3253	3253	0.5882353	20	69	182	360	541	4983	0	242	2020-02-29_142033
106	5000	1745	2	0	0	0	17	2994	11.338887	3.809178766167273	19.634346	3.9161453	17.0	1443.0	10.043749	4.4851737	24.78015	0.0	3253	3253	3253	0.5882353	20	69	182	360	541	4983	0	242	2020-02-29_142033
106	5000	1745	2	0	0	0	16	2995	11.348978	3.933868550131582	19.634346	3.9161453	16.0	1443.0	10.043749	4.4851737	24.78015	0.0	3253	3253	3253	0.625	20	69	182	360	541	4984	0	242	2020-02-29_142034
106	5000	1745	2	0	0	0	15	2996	11.445156	4.052421862950878	19.634346	3.9161453	15.0	1443.0	10.043749	4.4851737	24.78015	0.0	3253	3253	3253	0.6	20	69	182	360	541	4985	0	242	2020-02-29_142034
107	5000	1745	2	0	0	0	15	2996	11.445156	4.052421862950878	19.634346	3.9161453	15.0	1443.0	10.043749	4.4851737	24.78015	0.0	3253	3253	3253	0.6	20	69	182	360	541	4985	0	242	2020-02-29_142034
107	5000	1745	2	0	0	0	15	2996	11.445156	4.052421862950878	19.634346	3.9161453	15.0	1443.0	10.043749	4.4851737	24.78015	0.0	3253	3253	3253	0.6	20	69	182	360	541	4985	0	242	2020-02-29_142034
107	5000	1745	2	0	0	0	15	2996	11.445156	4.052421862950878	19.634346	3.9161453	15.0	1443.0	10.043749	4.4851737	24.78015	0.0	3253	3253	3253	0.6	20	69	182	360	541	4985	0	242	2020-02-29_142034
108	5000	1745	2	0	0	0	14	2997	11.565927	4.17728989899774	19.634346	3.9161453	14.0	1443.0	10.043749	4.4851737	24.78015	0.0	3253	3253	3253	0.64285713	20	69	182	360	541	4986	0	242	2020-02-29_142034
108	5000	1745	2	0	0	0	13	2998	11.337153	4.255596963356183	19.634346	3.9161453	13.0	1443.0	10.043749	4.4851737	24.78015	0.0	3253	3253	3253	0.61538464	20	69	182	360	541	4987	0	242	2020-02-29_142035
108	5000	1745	2	0	0	0	13	2998	11.337153	4.255596963356183	19.634346	3.9161453	13.0	1443.0	10.043749	4.4851737	24.78015	0.0	3253	3253	3253	0.61538464	20	69	182	360	541	4987	0	242	2020-02-29_142035
109	5000	1745	2	0	0	0	13	2998	11.337153	4.255596963356183	19.634346	3.9161453	13.0	1443.0	10.043749	4.4851737	24.78015	0.0	3253	3253	3253	0.61538464	20	69	182	360	541	4987	0	242	2020-02-29_142035
109	5000	1745	2	0	0	0	13	2998	11.337153	4.255596963356183	19.634346	3.9161453	13.0	1443.0	10.043749	4.4851737	24.78015	0.0	3253	3253	3253	0.61538464	20	69	182	360	541	4987	0	242	2020-02-29_142035
109	5000	1745	2	0	0	0	12	2999	10.6457205	3.602283463545505	17.620087	3.9161453	12.0	1443.0	10.043749	4.4851737	24.78015	0.0	3253	3253	3253	0.5	20	69	182	360	541	4988	0	242	2020-02-29_142035
110	5000	1745	2	0	0	0	12	2999	10.6457205	3.602283463545505	17.620087	3.9161453	12.0	1443.0	10.043749	4.4851737	24.78015	0.0	3253	3253	3253	0.5	20	69	182	360	541	4988	0	242	2020-02-29_142035
110	5000	1745	1	0	1	0	12	2999	10.6457205	3.602283463545505	17.620087	3.9161453	12.0	1443.0	10.043749	4.4851737	24.78015	0.0	3254	3253	3253	0.5	20	69	182	360	541	4988	0	242	2020-02-29_142035
110	5000	1745	1	0	1	0	11	3000	10.843452	3.7091769569703894	17.620087	3.9161453	11.0	1443.0	10.043749	4.4851737	24.78015	0.0	3254	3253	3253	0.54545456	20	69	182	360	541	4989	0	242	2020-02-29_142036
111	5000	1744	2	0	1	0	11	3000	10.843452	3.7091769569703894	17.620087	3.9161453	11.0	1443.0	10.043749	4.4851737	24.78015	0.0	3254	3253	3253	0.54545456	20	69	182	360	541	4989	0	242	2020-02-29_142036
111	5000	1744	2	0	0	0	10	3002	11.995375	3.4265500535925915	17.620087	7.702507	10.0	1443.0	10.043749	4.4851737	24.78015	0.0	3254	3254	3254	0.7	20	69	182	360	541	4990	0	242	2020-02-29_142036
111	5000	1744	2	0	0	0	9	3003	12.184652	3.5785277027583815	17.620087	7.702507	9.0	1443.0	10.043749	4.4851737	24.78015	0.0	3254	3254	3254	0.7777778	20	69	182	360	541	4991	0	242	2020-02-29_142036
112	5000	1744	2	0	0	0	7	3005	12.540025	4.051042803980552	17.620087	7.702507	7.0	1443.0	10.043749	4.4851737	24.78015	0.0	3254	3254	3254	0.85714287	20	69	182	360	541	4993	0	242	2020-02-29_142036
112	5000	1744	2	0	0	0	7	3005	12.540025	4.051042803980552	17.620087	7.702507	7.0	1443.0	10.043749	4.4851737	24.78015	0.0	3254	3254	3254	0.85714287	20	69	182	360	541	4993	0	242	2020-02-29_142036
112	5000	1743	3	0	0	0	7	3005	12.540025	4.051042803980552	17.620087	7.702507	7.0	1443.0	10.043749	4.4851737	24.78015	0.0	3254	3254	3254	0.85714287	20	69	182	360	541	4993	0	242	2020-02-29_142037
113	5000	1743	3	0	0	0	7	3005	12.540025	4.051042803980552	17.620087	7.702507	7.0	1443.0	10.043749	4.4851737	24.78015	0.0	3254	3254	3254	0.85714287	20	69	182	360	541	4993	0	242	2020-02-29_142037
113	5000	1743	3	0	0	0	6	3006	12.6667795	4.422462666959373	17.620087	7.702507	6.0	1443.0	10.043749	4.4851737	24.78015	0.0	3254	3254	3254	0.8333333	20	69	182	360	541	4994	0	242	2020-02-29_142037
113	5000	1743	1	0	2	0	6	3006	12.6667795	4.422462666959373	17.620087	7.702507	6.0	1443.0	10.043749	4.4851737	24.78015	0.0	3256	3254	3254	0.8333333	20	69	182	360	541	4994	0	242	2020-02-29_142037
114	5000	1743	1	0	2	0	6	3006	12.6667795	4.422462666959373	17.620087	7.702507	6.0	1443.0	10.043749	4.4851737	24.78015	0.0	3256	3254	3254	0.8333333	20	69	182	360	541	4994	0	242	2020-02-29_142037
114	5000	1743	1	0	2	0	6	3006	12.6667795	4.422462666959373	17.620087	7.702507	6.0	1443.0	10.043749	4.4851737	24.78015	0.0	3256	3254	3254	0.8333333	20	69	182	360	541	4994	0	242	2020-02-29_142037
114	5000	1743	1	0	0	0	8	3006	11.332503	5.713350342080175	17.620087	0.6972275	8.0	1443.0	10.043749	4.4851737	24.78015	0.0	3256	3256	3256	0.625	20	69	182	360	541	4992	0	242	2020-02-29_142037
115	5000	1743	1	0	0	0	5	3009	9.573685	6.071012517954815	16.335037	0.6972275	5.0	1443.0	10.043749	4.4851737	24.78015	0.0	3256	3256	3256	0.6	20	69	182	360	541	4995	0	242	2020-02-29_142038
115	5000	1743	1	0	0	0	5	3009	9.573685	6.071012517954815	16.335037	0.6972275	5.0	1443.0	10.043749	4.4851737	24.78015	0.0	3256	3256	3256	0.6	20	69	182	360	541	4995	0	242	2020-02-29_142038
115	5000	1743	1	0	0	0	5	3009	9.573685	6.071012517954815	16.335037	0.6972275	5.0	1443.0	10.043749	4.4851737	24.78015	0.0	3256	3256	3256	0.6	20	69	182	360	541	4995	0	242	2020-02-29_142038
116	5000	1743	1	0	0	0	5	3009	9.573685	6.071012517954815	16.335037	0.6972275	5.0	1443.0	10.043749	4.4851737	24.78015	0.0	3256	3256	3256	0.6	20	69	182	360	541	4995	0	242	2020-02-29_142038
116	5000	1743	1	0	0	0	4	3010	10.041479	6.905363966777702	16.335037	0.6972275	4.0	1443.0	10.043749	4.4851737	24.78015	0.0	3256	3256	3256	0.5	20	69	182	360	541	4996	0	242	2020-02-29_142038
116	5000	1743	1	0	0	0	3	3011	10.331462	8.427427255774278	16.335037	0.6972275	3.0	1443.0	10.043749	4.4851737	24.78015	0.0	3256	3256	3256	0.33333334	20	69	182	360	541	4997	0	242	2020-02-29_142038
117	5000	1743	1	0	0	0	3	3011	10.331462	8.427427255774278	16.335037	0.6972275	3.0	1443.0	10.043749	4.4851737	24.78015	0.0	3256	3256	3256	0.33333334	20	69	182	360	541	4997	0	242	2020-02-29_142038
117	5000	1743	1	0	0	0	3	3011	10.331462	8.427427255774278	16.335037	0.6972275	3.0	1443.0	10.043749	4.4851737	24.78015	0.0	3256	3256	3256	0.33333334	20	69	182	360	541	4997	0	242	2020-02-29_142039
117	5000	1743	1	0	0	0	3	3011	10.331462	8.427427255774278	16.335037	0.6972275	3.0	1443.0	10.043749	4.4851737	24.78015	0.0	3256	3256	3256	0.33333334	20	69	182	360	541	4997	0	242	2020-02-29_142039
118	5000	1743	1	0	0	0	3	3011	10.331462	8.427427255774278	16.335037	0.6972275	3.0	1443.0	10.043749	4.4851737	24.78015	0.0	3256	3256	3256	0.33333334	20	69	182	360	541	4997	0	242	2020-02-29_142039
118	5000	1743	1	0	0	0	3	3011	10.331462	8.427427255774278	16.335037	0.6972275	3.0	1443.0	10.043749	4.4851737	24.78015	0.0	3256	3256	3256	0.33333334	20	69	182	360	541	4997	0	242	2020-02-29_142039
118	5000	1743	1	0	0	0	3	3011	10.331462	8.427427255774278	16.335037	0.6972275	3.0	1443.0	10.043749	4.4851737	24.78015	0.0	3256	3256	3256	0.33333334	20	69	182	360	541	4997	0	242	2020-02-29_142039
119	5000	1743	1	0	0	0	3	3011	10.331462	8.427427255774278	16.335037	0.6972275	3.0	1443.0	10.043749	4.4851737	24.78015	0.0	3256	3256	3256	0.33333334	20	69	182	360	541	4997	0	242	2020-02-29_142039
119	5000	1743	1	0	0	0	3	3011	10.331462	8.427427255774278	16.335037	0.6972275	3.0	1443.0	10.043749	4.4851737	24.78015	0.0	3256	3256	3256	0.33333334	20	69	182	360	541	4997	0	242	2020-02-29_142039
119	5000	1743	1	0	0	0	3	3011	10.331462	8.427427255774278	16.335037	0.6972275	3.0	1443.0	10.043749	4.4851737	24.78015	0.0	3256	3256	3256	0.33333334	20	69	182	360	541	4997	0	242	2020-02-29_142040
120	5000	1743	1	0	0	0	3	3011	10.331462	8.427427255774278	16.335037	0.6972275	3.0	1443.0	10.043749	4.4851737	24.78015	0.0	3256	3256	3256	0.33333334	20	69	182	360	541	4997	0	242	2020-02-29_142040
120	5000	1743	0	0	1	0	3	3011	10.331462	8.427427255774278	16.335037	0.6972275	3.0	1443.0	10.043749	4.4851737	24.78015	0.0	3257	3256	3256	0.33333334	20	69	182	360	541	4997	0	242	2020-02-29_142040
120	5000	1743	0	0	1	0	3	3011	10.331462	8.427427255774278	16.335037	0.6972275	3.0	1443.0	10.043749	4.4851737	24.78015	0.0	3257	3256	3256	0.33333334	20	69	182	360	541	4997	0	242	2020-02-29_142040
121	5000	1743	0	0	1	0	3	3011	10.331462	8.427427255774278	16.335037	0.6972275	3.0	1443.0	10.043749	4.4851737	24.78015	0.0	3257	3256	3256	0.33333334	20	69	182	360	541	4997	0	242	2020-02-29_142040
121	5000	1743	0	0	0	0	4	3011	10.034172	6.906606811696116	16.335037	0.6972275	4.0	1443.0	10.043749	4.4851737	24.78015	0.0	3257	3257	3257	0.5	20	69	182	360	541	4996	0	242	2020-02-29_142040
121	5000	1743	0	0	0	0	4	3011	10.034172	6.906606811696116	16.335037	0.6972275	4.0	1443.0	10.043749	4.4851737	24.78015	0.0	3257	3257	3257	0.5	20	69	182	360	541	4996	0	242	2020-02-29_142040
122	5000	1743	0	0	0	0	4	3011	10.034172	6.906606811696116	16.335037	0.6972275	4.0	1443.0	10.043749	4.4851737	24.78015	0.0	3257	3257	3257	0.5	20	69	182	360	541	4996	0	242	2020-02-29_142041
122	5000	1743	0	0	0	0	4	3011	10.034172	6.906606811696116	16.335037	0.6972275	4.0	1443.0	10.043749	4.4851737	24.78015	0.0	3257	3257	3257	0.5	20	69	182	360	541	4996	0	242	2020-02-29_142041
122	5000	1743	0	0	0	0	4	3011	10.034172	6.906606811696116	16.335037	0.6972275	4.0	1443.0	10.043749	4.4851737	24.78015	0.0	3257	3257	3257	0.5	20	69	182	360	541	4996	0	242	2020-02-29_142041
123	5000	1743	0	0	0	0	4	3011	10.034172	6.906606811696116	16.335037	0.6972275	4.0	1443.0	10.043749	4.4851737	24.78015	0.0	3257	3257	3257	0.5	20	69	182	360	541	4996	0	242	2020-02-29_142041
123	5000	1743	0	0	0	0	4	3011	10.034172	6.906606811696116	16.335037	0.6972275	4.0	1443.0	10.043749	4.4851737	24.78015	0.0	3257	3257	3257	0.5	20	69	182	360	541	4996	0	242	2020-02-29_142041
123	5000	1743	0	0	0	0	4	3011	10.034172	6.906606811696116	16.335037	0.6972275	4.0	1443.0	10.043749	4.4851737	24.78015	0.0	3257	3257	3257	0.5	20	69	182	360	541	4996	0	242	2020-02-29_142041
124	5000	1743	0	0	0	0	4	3011	10.034172	6.906606811696116	16.335037	0.6972275	4.0	1443.0	10.043749	4.4851737	24.78015	0.0	3257	3257	3257	0.5	20	69	182	360	541	4996	0	242	2020-02-29_142041
124	5000	1743	0	0	0	0	4	3011	10.034172	6.906606811696116	16.335037	0.6972275	4.0	1443.0	10.043749	4.4851737	24.78015	0.0	3257	3257	3257	0.5	20	69	182	360	541	4996	0	242	2020-02-29_142042
124	5000	1743	0	0	0	0	4	3011	10.034172	6.906606811696116	16.335037	0.6972275	4.0	1443.0	10.043749	4.4851737	24.78015	0.0	3257	3257	3257	0.5	20	69	182	360	541	4996	0	242	2020-02-29_142042
125	5000	1743	0	0	0	0	4	3011	10.034172	6.906606811696116	16.335037	0.6972275	4.0	1443.0	10.043749	4.4851737	24.78015	0.0	3257	3257	3257	0.5	20	69	182	360	541	4996	0	242	2020-02-29_142042
125	5000	1743	0	0	0	0	4	3011	10.034172	6.906606811696116	16.335037	0.6972275	4.0	1443.0	10.043749	4.4851737	24.78015	0.0	3257	3257	3257	0.5	20	69	182	360	541	4996	0	242	2020-02-29_142042
125	5000	1743	0	0	0	0	4	3011	10.034172	6.906606811696116	16.335037	0.6972275	4.0	1443.0	10.043749	4.4851737	24.78015	0.0	3257	3257	3257	0.5	20	69	182	360	541	4996	0	242	2020-02-29_142042
126	5000	1743	0	0	0	0	4	3011	10.034172	6.906606811696116	16.335037	0.6972275	4.0	1443.0	10.043749	4.4851737	24.78015	0.0	3257	3257	3257	0.5	20	69	182	360	541	4996	0	242	2020-02-29_142042
126	5000	1743	0	0	0	0	4	3011	10.034172	6.906606811696116	16.335037	0.6972275	4.0	1443.0	10.043749	4.4851737	24.78015	0.0	3257	3257	3257	0.5	20	69	182	360	541	4996	0	242	2020-02-29_142042
126	5000	1743	0	0	0	0	3	3012	7.9338837	6.714503165900853	13.96212	0.6972275	3.0	1443.0	10.043749	4.4851737	24.78015	0.0	3257	3257	3257	0.33333334	20	69	182	360	541	4997	0	242	2020-02-29_142043
127	5000	1743	0	0	0	0	3	3012	7.9338837	6.714503165900853	13.96212	0.6972275	3.0	1443.0	10.043749	4.4851737	24.78015	0.0	3257	3257	3257	0.33333334	20	69	182	360	541	4997	0	242	2020-02-29_142043
127	5000	1743	0	0	0	0	3	3012	7.9338837	6.714503165900853	13.96212	0.6972275	3.0	1443.0	10.043749	4.4851737	24.78015	0.0	3257	3257	3257	0.33333334	20	69	182	360	541	4997	0	242	2020-02-29_142043
127	5000	1743	0	0	0	0	3	3012	7.9338837	6.714503165900853	13.96212	0.6972275	3.0	1443.0	10.043749	4.4851737	24.78015	0.0	3257	3257	3257	0.33333334	20	69	182	360	541	4997	0	242	2020-02-29_142043
128	5000	1743	0	0	0	0	3	3012	7.9338837	6.714503165900853	13.96212	0.6972275	3.0	1443.0	10.043749	4.4851737	24.78015	0.0	3257	3257	3257	0.33333334	20	69	182	360	541	4997	0	242	2020-02-29_142043
128	5000	1743	0	0	0	0	3	3012	7.9338837	6.714503165900853	13.96212	0.6972275	3.0	1443.0	10.043749	4.4851737	24.78015	0.0	3257	3257	3257	0.33333334	20	69	182	360	541	4997	0	242	2020-02-29_142043
128	5000	1743	0	0	0	0	3	3012	7.9338837	6.714503165900853	13.96212	0.6972275	3.0	1443.0	10.043749	4.4851737	24.78015	0.0	3257	3257	3257	0.33333334	20	69	182	360	541	4997	0	242	2020-02-29_142043
129	5000	1743	0	0	0	0	2	3013	4.9197655	5.971570372185271	9.142303	0.6972275	2.0	1443.0	10.043749	4.4851737	24.78015	0.0	3257	3257	3257	0.5	20	69	182	360	541	4998	0	242	2020-02-29_142044
129	5000	1743	0	0	0	0	1	3014	9.142303	NaN	9.142303	9.142303	1.0	1443.0	10.043749	4.4851737	24.78015	0.0	3257	3257	3257	1.0	20	69	182	360	541	4999	0	242	2020-02-29_142044
129	5000	1743	0	0	0	0	1	3014	9.142303	NaN	9.142303	9.142303	1.0	1443.0	10.043749	4.4851737	24.78015	0.0	3257	3257	3257	1.0	20	69	182	360	541	4999	0	242	2020-02-29_142044
130	5000	1743	0	0	0	0	1	3014	9.142303	NaN	9.142303	9.142303	1.0	1443.0	10.043749	4.4851737	24.78015	0.0	3257	3257	3257	1.0	20	69	182	360	541	4999	0	242	2020-02-29_142044
130	5000	1743	0	0	0	0	1	3014	9.142303	NaN	9.142303	9.142303	1.0	1443.0	10.043749	4.4851737	24.78015	0.0	3257	3257	3257	1.0	20	69	182	360	541	4999	0	242	2020-02-29_142044
130	5000	1743	0	0	0	0	1	3014	9.142303	NaN	9.142303	9.142303	1.0	1443.0	10.043749	4.4851737	24.78015	0.0	3257	3257	3257	1.0	20	69	182	360	541	4999	0	242	2020-02-29_142044
131	5000	1743	0	0	0	0	1	3014	9.142303	NaN	9.142303	9.142303	1.0	1443.0	10.043749	4.4851737	24.78015	0.0	3257	3257	3257	1.0	20	69	182	360	541	4999	0	242	2020-02-29_142044
131	5000	1743	0	0	0	0	1	3014	9.142303	NaN	9.142303	9.142303	1.0	1443.0	10.043749	4.4851737	24.78015	0.0	3257	3257	3257	1.0	20	69	182	360	541	4999	0	242	2020-02-29_142045
131	5000	1743	0	0	0	0	1	3014	9.142303	NaN	9.142303	9.142303	1.0	1443.0	10.043749	4.4851737	24.78015	0.0	3257	3257	3257	1.0	20	69	182	360	541	4999	0	242	2020-02-29_142045
132	5000	1743	0	0	0	0	1	3014	9.142303	NaN	9.142303	9.142303	1.0	1443.0	10.043749	4.4851737	24.78015	0.0	3257	3257	3257	1.0	20	69	182	360	541	4999	0	242	2020-02-29_142045
132	5000	1743	0	0	0	0	1	3014	9.142303	NaN	9.142303	9.142303	1.0	1443.0	10.043749	4.4851737	24.78015	0.0	3257	3257	3257	1.0	20	69	182	360	541	4999	0	242	2020-02-29_142045
132	5000	1743	0	0	0	0	1	3014	9.142303	NaN	9.142303	9.142303	1.0	1443.0	10.043749	4.4851737	24.78015	0.0	3257	3257	3257	1.0	20	69	182	360	541	4999	0	242	2020-02-29_142045
133	5000	1743	0	0	0	0	1	3014	9.142303	NaN	9.142303	9.142303	1.0	1443.0	10.043749	4.4851737	24.78015	0.0	3257	3257	3257	1.0	20	69	182	360	541	4999	0	242	2020-02-29_142045
133	5000	1743	0	0	0	0	1	3014	9.142303	NaN	9.142303	9.142303	1.0	1443.0	10.043749	4.4851737	24.78015	0.0	3257	3257	3257	1.0	20	69	182	360	541	4999	0	242	2020-02-29_142045
133	5000	1743	0	0	0	0	1	3014	9.142303	NaN	9.142303	9.142303	1.0	1443.0	10.043749	4.4851737	24.78015	0.0	3257	3257	3257	1.0	20	69	182	360	541	4999	0	242	2020-02-29_142046
134	5000	1743	0	0	0	0	1	3014	9.142303	NaN	9.142303	9.142303	1.0	1443.0	10.043749	4.4851737	24.78015	0.0	3257	3257	3257	1.0	20	69	182	360	541	4999	0	242	2020-02-29_142046
134	5000	1743	0	0	0	0	1	3014	9.142303	NaN	9.142303	9.142303	1.0	1443.0	10.043749	4.4851737	24.78015	0.0	3257	3257	3257	1.0	20	69	182	360	541	4999	0	242	2020-02-29_142046
134	5000	1743	0	0	0	0	1	3014	9.142303	NaN	9.142303	9.142303	1.0	1443.0	10.043749	4.4851737	24.78015	0.0	3257	3257	3257	1.0	20	69	182	360	541	4999	0	242	2020-02-29_142046
135	5000	1743	0	0	0	0	0	3015	NaN	-0.0	9999.0	9999.0	0.0	1443.0	10.043749	4.4851737	24.78015	0.0	3257	3257	3257	0.0	20	69	182	360	541	5000	0	242	2020-02-29_142046
135	5000	1743	0	0	0	0	0	3015	NaN	-0.0	9999.0	9999.0	0.0	1443.0	10.043749	4.4851737	24.78015	0.0	3257	3257	3257	0.0	20	69	182	360	541	5000	0	242	2020-02-29_142046
135	5000	1743	0	0	0	0	0	3015	NaN	-0.0	9999.0	9999.0	0.0	1443.0	10.043749	4.4851737	24.78015	0.0	3257	3257	3257	0.0	20	69	182	360	541	5000	0	242	2020-02-29_142046
136	5000	1743	0	0	0	0	0	3015	NaN	-0.0	9999.0	9999.0	0.0	1443.0	10.043749	4.4851737	24.78015	0.0	3257	3257	3257	0.0	20	69	182	360	541	5000	0	242	2020-02-29_142047
136	5000	1743	0	0	0	0	0	3015	NaN	-0.0	9999.0	9999.0	0.0	1443.0	10.043749	4.4851737	24.78015	0.0	3257	3257	3257	0.0	20	69	182	360	541	5000	0	242	2020-02-29_142047
136	5000	1743	0	0	0	0	0	3015	NaN	-0.0	9999.0	9999.0	0.0	1443.0	10.043749	4.4851737	24.78015	0.0	3257	3257	3257	0.0	20	69	182	360	541	5000	0	242	2020-02-29_142047
137	5000	1743	0	0	0	0	0	3015	NaN	-0.0	9999.0	9999.0	0.0	1443.0	10.043749	4.4851737	24.78015	0.0	3257	3257	3257	0.0	20	69	182	360	541	5000	0	242	2020-02-29_142047
137	5000	1743	0	0	0	0	0	3015	NaN	-0.0	9999.0	9999.0	0.0	1443.0	10.043749	4.4851737	24.78015	0.0	3257	3257	3257	0.0	20	69	182	360	541	5000	0	242	2020-02-29_142047
137	5000	1743	0	0	0	0	0	3015	NaN	-0.0	9999.0	9999.0	0.0	1443.0	10.043749	4.4851737	24.78015	0.0	3257	3257	3257	0.0	20	69	182	360	541	5000	0	242	2020-02-29_142047
138	5000	1743	0	0	0	0	0	3015	NaN	-0.0	9999.0	9999.0	0.0	1443.0	10.043749	4.4851737	24.78015	0.0	3257	3257	3257	0.0	20	69	182	360	541	5000	0	242	2020-02-29_142047
138	5000	1743	0	0	0	0	0	3015	NaN	-0.0	9999.0	9999.0	0.0	1443.0	10.043749	4.4851737	24.78015	0.0	3257	3257	3257	0.0	20	69	182	360	541	5000	0	242	2020-02-29_142048
138	5000	1743	0	0	0	0	0	3015	NaN	-0.0	9999.0	9999.0	0.0	1443.0	10.043749	4.4851737	24.78015	0.0	3257	3257	3257	0.0	20	69	182	360	541	5000	0	242	2020-02-29_142048
139	5000	1743	0	0	0	0	0	3015	NaN	-0.0	9999.0	9999.0	0.0	1443.0	10.043749	4.4851737	24.78015	0.0	3257	3257	3257	0.0	20	69	182	360	541	5000	0	242	2020-02-29_142048
139	5000	1743	0	0	0	0	0	3015	NaN	-0.0	9999.0	9999.0	0.0	1443.0	10.043749	4.4851737	24.78015	0.0	3257	3257	3257	0.0	20	69	182	360	541	5000	0	242	2020-02-29_142048
139	5000	1743	0	0	0	0	0	3015	NaN	-0.0	9999.0	9999.0	0.0	1443.0	10.043749	4.4851737	24.78015	0.0	3257	3257	3257	0.0	20	69	182	360	541	5000	0	242	2020-02-29_142048
140	5000	1743	0	0	0	0	0	3015	NaN	-0.0	9999.0	9999.0	0.0	1443.0	10.043749	4.4851737	24.78015	0.0	3257	3257	3257	0.0	20	69	182	360	541	5000	0	242	2020-02-29_142048
140	5000	1743	0	0	0	0	0	3015	NaN	-0.0	9999.0	9999.0	0.0	1443.0	10.043749	4.4851737	24.78015	0.0	3257	3257	3257	0.0	20	69	182	360	541	5000	0	242	2020-02-29_142048
140	5000	1743	0	0	0	0	0	3015	NaN	-0.0	9999.0	9999.0	0.0	1443.0	10.043749	4.4851737	24.78015	0.0	3257	3257	3257	0.0	20	69	182	360	541	5000	0	242	2020-02-29_142049
141	5000	1743	0	0	0	0	0	3015	NaN	-0.0	9999.0	9999.0	0.0	1443.0	10.043749	4.4851737	24.78015	0.0	3257	3257	3257	0.0	20	69	182	360	541	5000	0	242	2020-02-29_142049
141	5000	1743	0	0	0	0	0	3015	NaN	-0.0	9999.0	9999.0	0.0	1443.0	10.043749	4.4851737	24.78015	0.0	3257	3257	3257	0.0	20	69	182	360	541	5000	0	242	2020-02-29_142049
141	5000	1743	0	0	0	0	0	3015	NaN	-0.0	9999.0	9999.0	0.0	1443.0	10.043749	4.4851737	24.78015	0.0	3257	3257	3257	0.0	20	69	182	360	541	5000	0	242	2020-02-29_142049
