# Supplementary material for: Discrete simulation analysis of COVID-19 and prediction of isolation bed numbers
Source: PeerJ. 2021 Jun 23;9:e11629. doi: 10.7717/peerj.11629 (PMC8234972; doi:10.7717/peerj.11629)
Supplement: Supplemental Information 3 [file peerj-09-11629-s003.zip › raw_data/Incubation period_output_2020-02-29_142055.csv]

worldTime(Day)	CITY_PERSON_SIZE	NORMAL	SHADOW	SUPER	CONFIRMED	DIAGNOSIS	FREEZE	CURED	shadow_average	shadow_std	shadow_max	shadow_min	real_countTmp	max_count	count_shadow_average	count_shadow_std	count_shadow_max	count_shadow_min	sum_confirmed_mark	sum_diagnosis_mark	sum_freeze_mark	r0	G1num	G2num	G3Num	G4Num	G5Num	BED_CanUse	BED_Need	DEATH	recordTime
0	5000	4974	26	0	0	0	0	0	NaN	-0.0	9999.0	9999.0	0.0	0.0	NaN	-0.0	9999.0	9999.0	0	0	0	0.0	0	0	0	0	0	5000	0	0	2020-02-29_142056
0	5000	4967	32	0	1	0	0	0	NaN	-0.0	9999.0	9999.0	0.0	0.0	NaN	-0.0	9999.0	9999.0	1	0	0	0.0	0	0	0	0	0	5000	0	0	2020-02-29_142056
0	5000	4959	40	0	1	0	0	0	NaN	-0.0	9999.0	9999.0	0.0	0.0	NaN	-0.0	9999.0	9999.0	1	0	0	0.0	0	0	0	0	0	5000	0	0	2020-02-29_142057
1	5000	4956	43	0	0	0	1	0	0.0	NaN	0.0	0.0	1.0	1.0	0.0	NaN	0.0	0.0	1	1	1	2.0	1	0	0	0	0	4999	0	0	2020-02-29_142057
1	5000	4949	50	0	0	0	1	0	0.0	NaN	0.0	0.0	1.0	1.0	0.0	NaN	0.0	0.0	1	1	1	2.0	1	0	0	0	0	4999	0	0	2020-02-29_142057
1	5000	4941	57	0	1	0	1	0	0.0	NaN	0.0	0.0	1.0	1.0	0.0	NaN	0.0	0.0	2	1	1	2.0	1	0	0	0	0	4999	0	0	2020-02-29_142058
2	5000	4932	66	0	1	0	1	0	0.0	NaN	0.0	0.0	1.0	1.0	0.0	NaN	0.0	0.0	2	1	1	2.0	1	0	0	0	0	4999	0	0	2020-02-29_142058
2	5000	4928	69	0	1	0	2	0	0.0	0.0	0.0	0.0	2.0	2.0	0.0	0.0	0.0	0.0	3	2	2	2.0	1	1	0	0	0	4998	0	0	2020-02-29_142058
2	5000	4916	80	0	2	0	2	0	0.0	0.0	0.0	0.0	2.0	2.0	0.0	0.0	0.0	0.0	4	2	2	2.0	1	1	0	0	0	4998	0	0	2020-02-29_142058
3	5000	4908	83	0	7	0	2	0	0.0	0.0	0.0	0.0	2.0	2.0	0.0	0.0	0.0	0.0	9	2	2	2.0	1	1	0	0	0	4998	0	0	2020-02-29_142058
3	5000	4893	96	0	8	0	3	0	0.064181566	0.1111657313447397	0.1925447	0.0	3.0	3.0	0.064181566	0.11116573	0.1925447	0.0	11	3	3	1.3333334	1	1	0	1	0	4997	0	0	2020-02-29_142058
3	5000	4875	113	0	4	0	8	0	0.24064174	0.6065913468369748	1.7325892	0.0	8.0	8.0	0.24064174	0.60659134	1.7325892	0.0	12	8	8	0.75	1	4	1	1	0	4992	0	0	2020-02-29_142059
4	5000	4857	130	0	4	0	9	0	0.51316327	0.9951737287666139	2.6933355	0.0	9.0	9.0	0.51316327	0.99517375	2.6933355	0.0	13	9	9	0.8888889	2	4	1	1	0	4991	0	0	2020-02-29_142059
4	5000	4826	158	0	4	0	12	0	0.8692573	1.2894183505782453	3.1975467	0.0	12.0	12.0	0.8692573	1.2894183	3.1975467	0.0	16	12	12	1.25	3	4	3	1	0	4988	0	0	2020-02-29_142059
4	5000	4797	187	0	4	0	12	0	0.8692573	1.2894183505782453	3.1975467	0.0	12.0	12.0	0.8692573	1.2894183	3.1975467	0.0	16	12	12	1.25	3	4	3	1	0	4988	0	0	2020-02-29_142059
5	5000	4774	207	0	5	0	14	0	0.89578724	1.2580091429349334	3.1975467	0.0	14.0	14.0	0.89578724	1.2580092	3.1975467	0.0	19	14	14	1.1428572	3	4	4	2	0	4986	0	0	2020-02-29_142059
5	5000	4744	234	0	6	0	16	0	0.92612445	1.209756385932996	3.1975467	0.0	16.0	16.0	0.92612445	1.2097564	3.1975467	0.0	22	16	16	1.1875	3	5	4	3	0	4984	0	0	2020-02-29_142059
5	5000	4725	251	0	6	0	18	0	0.82322174	1.1751713485772386	3.1975467	0.0	18.0	18.0	0.82322174	1.1751714	3.1975467	0.0	24	18	18	1.0555556	3	5	4	5	0	4982	0	0	2020-02-29_142100
6	5000	4682	291	0	6	0	21	0	0.8549922	1.2280983026529284	3.1975467	0.0	21.0	21.0	0.8549922	1.2280983	3.1975467	0.0	27	21	21	1.0476191	3	5	6	6	0	4979	0	0	2020-02-29_142100
6	5000	4642	327	0	8	0	23	0	0.8486135	1.1946137324335984	3.1975467	0.0	23.0	23.0	0.8486135	1.1946137	3.1975467	0.0	31	23	23	1.0434783	3	5	6	8	0	4977	0	0	2020-02-29_142100
6	5000	4598	369	0	9	0	24	0	0.93309826	1.2394992361739599	3.1975467	0.0	24.0	24.0	0.93309826	1.2394992	3.1975467	0.0	33	24	24	1.2083334	3	5	6	8	1	4976	0	0	2020-02-29_142100
7	5000	4560	405	0	6	0	29	0	1.167224	1.5866421792333913	5.779486	0.0	29.0	29.0	1.167224	1.5866421	5.779486	0.0	35	29	29	1.4137931	3	7	7	8	3	4971	0	0	2020-02-29_142100
7	5000	4504	456	0	9	0	31	0	1.433384	1.8568774848543872	6.0372143	0.0	31.0	31.0	1.433384	1.8568774	6.0372143	0.0	40	31	31	1.451613	4	8	7	8	3	4969	0	0	2020-02-29_142101
7	5000	4474	475	0	18	0	33	0	1.7284611	2.150518013405762	6.3883424	0.0	33.0	33.0	1.7284611	2.150518	6.3883424	0.0	51	33	33	1.6666666	5	9	7	8	3	4967	0	0	2020-02-29_142101
8	5000	4414	533	0	17	0	36	0	1.8661313	2.240848473719638	6.3883424	0.0	36.0	36.0	1.8661313	2.2408485	6.3883424	0.0	53	36	36	1.7222222	5	10	9	8	3	4964	0	0	2020-02-29_142101
8	5000	4352	590	0	11	0	47	0	1.7783415	2.267469615459323	7.2605305	0.0	47.0	47.0	1.7783415	2.2674696	7.2605305	0.0	58	47	47	1.4893616	6	11	12	10	4	4953	0	0	2020-02-29_142101
8	5000	4310	626	0	13	0	51	0	1.8906293	2.2992832767143696	7.2605305	0.0	51.0	51.0	1.8906293	2.2992833	7.2605305	0.0	64	51	51	1.4313725	6	12	12	11	6	4949	0	0	2020-02-29_142102
9	5000	4255	674	0	18	0	53	0	1.9922154	2.3936369627714846	7.7172723	0.0	53.0	53.0	1.9922154	2.393637	7.7172723	0.0	71	53	53	1.3773584	7	12	12	12	6	4947	0	0	2020-02-29_142102
9	5000	4192	724	0	26	0	58	0	2.1423903	2.5061480265964695	7.8855643	0.0	58.0	58.0	2.1423903	2.506148	7.8855643	0.0	84	58	58	1.5344827	7	14	13	13	6	4942	0	0	2020-02-29_142102
9	5000	4131	775	0	28	0	66	0	2.2366464	2.6396400375317235	8.602632	0.0	66.0	66.0	2.2366464	2.63964	8.602632	0.0	94	66	66	1.5909091	8	14	16	14	7	4934	0	0	2020-02-29_142103
10	5000	4073	819	0	35	0	73	0	2.2406557	2.677224676257689	8.937892	0.0	73.0	73.0	2.2406557	2.6772246	8.937892	0.0	108	73	73	1.5616438	8	15	18	16	9	4927	0	0	2020-02-29_142103
10	5000	4010	873	0	33	0	84	0	2.5578628	2.764817631865723	9.041137	0.0	84.0	84.0	2.5578628	2.7648177	9.041137	0.0	117	84	84	1.6428572	9	17	24	17	10	4916	0	0	2020-02-29_142103
10	5000	3960	906	0	38	0	96	0	2.6761951	2.709268633416616	9.041137	0.0	96.0	96.0	2.6761951	2.7092686	9.041137	0.0	134	96	96	1.5625	9	17	28	21	13	4904	0	0	2020-02-29_142104
11	5000	3891	960	0	40	0	109	0	2.8391376	2.72986592854365	9.812065	0.0	109.0	109.0	2.8391376	2.729866	9.812065	0.0	149	109	109	1.6146789	9	18	33	25	15	4891	0	0	2020-02-29_142104
11	5000	3836	998	0	47	0	119	0	2.887003	2.800427359937214	10.122623	0.0	119.0	119.0	2.887003	2.8004274	10.122623	0.0	166	119	119	1.6218487	10	18	35	27	17	4881	0	0	2020-02-29_142104
11	5000	3768	1047	0	50	0	135	0	3.1090422	2.8855088605967785	10.521584	0.0	135.0	135.0	3.1090422	2.8855088	10.521584	0.0	185	135	135	1.6444445	11	19	39	32	20	4865	0	0	2020-02-29_142105
12	5000	3712	1085	0	53	0	149	0	3.2777646	2.913503802947585	10.705653	0.0	149.0	149.0	3.2777646	2.913504	10.705653	0.0	203	150	150	1.6644295	12	22	41	35	24	4851	0	1	2020-02-29_142105
12	5000	3659	1124	0	49	0	167	0	3.5330248	3.135489597084917	11.330315	0.0	167.0	167.0	3.5330248	3.1354897	11.330315	0.0	217	168	168	1.7724551	15	24	41	38	30	4833	0	1	2020-02-29_142106
12	5000	3584	1176	0	54	0	185	0	3.7251868	3.130564960765353	11.330315	0.0	185.0	185.0	3.7251868	3.130565	11.330315	0.0	240	186	186	1.7513514	15	26	43	44	34	4815	0	1	2020-02-29_142106
13	5000	3524	1217	0	56	0	202	0	3.7528856	3.0971850196721444	11.330315	0.0	202.0	202.0	3.7528856	3.0971851	11.330315	0.0	259	203	203	1.6881188	15	28	48	46	38	4798	0	1	2020-02-29_142107
13	5000	3444	1282	0	56	0	216	0	3.8929636	3.122675068989218	11.330315	0.0	216.0	216.0	3.8929636	3.1226752	11.330315	0.0	274	218	218	1.6527778	15	29	50	51	41	4784	0	2	2020-02-29_142107
13	5000	3396	1305	0	58	0	237	0	4.127765	3.248354715427299	12.137705	0.0	237.0	237.0	4.127765	3.2483547	12.137705	0.0	299	241	241	1.7172996	15	34	54	58	45	4763	0	4	2020-02-29_142108
14	5000	3345	1334	0	62	0	255	0	4.244183	3.275411151964972	12.89862	0.0	255.0	255.0	4.244183	3.2754111	12.89862	0.0	321	259	259	1.7490196	16	35	56	60	52	4745	0	4	2020-02-29_142108
14	5000	3286	1369	0	70	0	268	1	4.3673067	3.2794217783966975	12.89862	0.0	268.0	268.0	4.3673067	3.2794218	12.89862	0.0	345	275	275	1.7537314	16	36	61	63	55	4732	0	6	2020-02-29_142108
14	5000	3245	1383	0	72	0	293	1	4.4417596	3.251498097153596	12.89862	0.0	293.0	293.0	4.4417596	3.251498	12.89862	0.0	372	300	300	1.7235495	16	38	65	68	61	4707	0	6	2020-02-29_142109
15	5000	3175	1428	0	74	0	316	1	4.609163	3.3124267282119537	13.88746	0.0	316.0	316.0	4.609163	3.3124268	13.88746	0.0	397	323	323	1.7373418	18	39	70	70	66	4684	0	6	2020-02-29_142110
15	5000	3126	1446	0	83	0	336	1	4.7309375	3.3112727356904554	13.88746	0.0	336.0	336.0	4.7309375	3.3112726	13.88746	0.0	428	345	345	1.7202381	18	41	73	76	73	4664	0	8	2020-02-29_142110
15	5000	3090	1448	0	90	0	362	1	4.943304	3.4270361034226933	13.88746	0.0	362.0	362.0	4.943304	3.427036	13.88746	0.0	462	372	372	1.7624309	18	41	80	86	79	4638	0	9	2020-02-29_142111
16	5000	3047	1457	0	98	0	388	1	5.0230174	3.456370213989286	14.970183	0.0	388.0	388.0	5.0230174	3.45637	14.970183	0.0	496	398	398	1.7448454	19	42	82	92	91	4612	0	9	2020-02-29_142111
16	5000	3013	1448	0	108	0	420	1	5.0989494	3.4627077556762864	14.970183	0.0	420.0	420.0	5.0989494	3.4627078	14.970183	0.0	539	431	431	1.7071428	19	45	83	103	98	4580	0	10	2020-02-29_142112
16	5000	2969	1461	0	108	0	450	2	5.3181934	3.5070991725381915	14.970183	0.0	450.0	450.0	5.3181934	3.5070992	14.970183	0.0	570	462	462	1.7288889	19	48	93	105	106	4550	0	10	2020-02-29_142112
17	5000	2919	1479	0	106	0	483	3	5.4619474	3.5270741846574687	15.4210615	0.0	483.0	483.0	5.4619474	3.527074	15.4210615	0.0	602	496	496	1.6956521	19	51	97	117	110	4517	0	10	2020-02-29_142113
17	5000	2879	1472	0	110	0	524	4	5.674722	3.531956424776987	15.763734	0.0	524.0	524.0	5.674722	3.5319564	15.763734	0.0	649	539	539	1.7251909	19	56	105	125	117	4476	0	11	2020-02-29_142113
17	5000	2848	1466	0	115	0	555	4	5.709984	3.4984384868121237	15.763734	0.0	555.0	555.0	5.709984	3.4984386	15.763734	0.0	686	571	571	1.6792793	19	57	113	131	125	4445	0	12	2020-02-29_142114
18	5000	2814	1458	0	125	0	586	4	5.7365837	3.479635667693216	15.763734	0.0	586.0	586.0	5.7365837	3.4796357	15.763734	0.0	728	603	603	1.6501707	19	60	116	140	132	4414	0	13	2020-02-29_142114
18	5000	2779	1463	0	108	0	630	7	5.909228	3.515391431043227	17.289818	0.0	630.0	630.0	5.909228	3.5153913	17.289818	0.0	758	650	650	1.6142857	19	64	120	150	142	4370	0	13	2020-02-29_142115
18	5000	2744	1464	0	105	0	667	7	6.0006166	3.5253297583907677	17.289818	0.0	667.0	667.0	6.0006166	3.5253298	17.289818	0.0	792	687	687	1.5892054	19	64	124	163	148	4333	0	13	2020-02-29_142115
19	5000	2716	1455	0	100	0	709	7	6.128084	3.5634930213805296	17.289818	0.0	709.0	709.0	6.128084	3.563493	17.289818	0.0	829	729	729	1.5500705	19	65	129	172	163	4291	0	13	2020-02-29_142116
19	5000	2690	1432	0	119	0	738	8	6.1947384	3.5740734633637565	17.289818	0.0	738.0	738.0	6.1947384	3.5740736	17.289818	0.0	878	759	759	1.5162601	19	66	134	177	169	4262	0	13	2020-02-29_142116
19	5000	2660	1429	0	119	0	769	8	6.3297625	3.606370608529364	17.289818	0.0	769.0	769.0	6.3297625	3.6063707	17.289818	0.0	911	792	792	1.4993498	19	69	140	183	179	4231	0	15	2020-02-29_142117
20	5000	2626	1429	0	115	0	803	11	6.459715	3.644618255132761	17.289818	0.0	803.0	803.0	6.459715	3.6446183	17.289818	0.0	945	830	830	1.501868	19	74	147	189	185	4197	0	16	2020-02-29_142117
20	5000	2603	1399	0	120	0	844	14	6.5936227	3.6615097165289403	17.289818	0.0	844.0	844.0	6.5936227	3.6615098	17.289818	0.0	998	878	878	1.4798578	19	75	157	205	194	4156	0	20	2020-02-29_142118
20	5000	2584	1374	0	131	0	875	15	6.6805797	3.681874396797303	17.289818	0.0	875.0	875.0	6.6805797	3.6818745	17.289818	0.0	1042	911	911	1.4651428	19	78	164	215	199	4125	0	21	2020-02-29_142118
21	5000	2561	1349	0	144	0	908	17	6.781717	3.7448789597878744	19.368498	0.0	908.0	908.0	6.781717	3.744879	19.368498	0.0	1090	946	946	1.4405286	19	80	166	223	210	4092	0	21	2020-02-29_142119
21	5000	2540	1323	0	137	0	958	18	6.8963747	3.7852955763992866	19.195467	0.0	958.0	958.0	6.8963747	3.7852955	19.195467	0.0	1137	1000	1000	1.4258872	19	81	170	238	226	4042	0	24	2020-02-29_142119
21	5000	2505	1314	0	137	0	998	20	6.9700065	3.815972419687084	20.446959	0.0	998.0	998.0	6.9700065	3.8159723	20.446959	0.0	1181	1044	1044	1.3977956	20	83	170	253	234	4002	0	26	2020-02-29_142120
22	5000	2477	1295	0	138	0	1040	24	7.084247	3.820212146400493	20.446959	0.0	1040.0	1040.0	7.084247	3.8202121	20.446959	0.0	1228	1090	1090	1.3971153	20	85	175	262	248	3960	0	26	2020-02-29_142120
22	5000	2454	1269	0	140	0	1082	28	7.2433286	3.8769343070623283	20.446959	0.0	1082.0	1082.0	7.2433286	3.8769343	20.446959	0.0	1277	1137	1137	1.3798522	20	86	184	271	257	3918	0	27	2020-02-29_142121
22	5000	2429	1241	0	146	0	1121	34	7.35985	3.9379639125195336	20.446959	0.0	1121.0	1121.0	7.35985	3.937964	20.446959	0.0	1330	1184	1184	1.3853703	20	87	191	279	270	3879	0	29	2020-02-29_142121
23	5000	2409	1210	0	153	0	1154	44	7.4630733	3.945465266225542	20.446959	0.0	1154.0	1154.0	7.4630733	3.9454653	20.446959	0.0	1381	1228	1228	1.3674177	20	88	196	289	281	3846	0	30	2020-02-29_142122
23	5000	2387	1185	0	151	0	1198	47	7.6044235	3.983348280321326	20.446959	0.0	1198.0	1198.0	7.6044235	3.9833484	20.446959	0.0	1428	1277	1277	1.3505843	20	90	200	297	298	3802	0	32	2020-02-29_142122
23	5000	2360	1160	0	148	0	1243	56	7.7256055	3.997888842405205	20.446959	0.0	1243.0	1243.0	7.7256055	3.9978888	20.446959	0.0	1480	1332	1332	1.3242157	20	90	206	307	309	3757	0	33	2020-02-29_142123
24	5000	2335	1148	0	136	0	1282	63	7.8152485	4.010590599879134	20.446959	0.0	1282.0	1282.0	7.8152485	4.0105906	20.446959	0.0	1517	1381	1381	1.3112324	20	91	212	311	323	3718	0	36	2020-02-29_142123
24	5000	2314	1126	0	132	0	1321	69	7.9314227	4.023714578217248	20.446959	0.0	1321.0	1321.0	7.9314227	4.0237145	20.446959	0.0	1560	1428	1428	1.2891749	20	93	215	319	337	3679	0	38	2020-02-29_142124
24	5000	2303	1095	0	121	0	1364	77	8.039811	4.052052841790938	20.446959	0.0	1364.0	1364.0	8.039811	4.052053	20.446959	0.0	1602	1481	1481	1.2734604	20	93	219	332	346	3636	0	40	2020-02-29_142124
25	5000	2292	1054	0	136	0	1390	84	8.167804	4.077177324935088	20.446959	0.0	1390.0	1390.0	8.167804	4.0771775	20.446959	0.0	1654	1518	1518	1.2719425	20	93	225	338	355	3610	0	44	2020-02-29_142125
25	5000	2274	1030	0	135	0	1424	92	8.255303	4.1105781215403425	20.446959	0.0	1424.0	1424.0	8.255303	4.110578	20.446959	0.0	1696	1561	1561	1.2654494	20	94	226	346	366	3576	0	45	2020-02-29_142126
25	5000	2265	985	0	147	0	1452	103	8.344524	4.1543602340020325	23.016191	0.0	1452.0	1452.0	8.344524	4.1543603	23.016191	0.0	1750	1603	1603	1.2438016	20	94	230	356	374	3548	0	48	2020-02-29_142126
26	5000	2247	968	0	131	0	1488	117	8.4760895	4.182514696203704	23.016191	0.0	1488.0	1488.0	8.4760895	4.1825147	23.016191	0.0	1785	1654	1654	1.234543	20	94	236	365	385	3512	0	49	2020-02-29_142127
26	5000	2233	942	0	128	0	1506	134	8.617673	4.180601900561277	23.016191	0.0	1506.0	1506.0	8.617673	4.180602	23.016191	0.0	1825	1697	1697	1.2171315	20	95	241	374	393	3494	0	57	2020-02-29_142127
26	5000	2220	920	0	110	0	1540	150	8.752322	4.177378478368711	23.016191	0.0	1540.0	1540.0	8.752322	4.1773787	23.016191	0.0	1860	1750	1750	1.1993506	20	95	243	384	409	3460	0	60	2020-02-29_142128
27	5000	2210	883	0	121	0	1560	166	8.863414	4.178383996506978	23.016191	0.0	1560.0	1560.0	8.863414	4.178384	23.016191	0.0	1907	1786	1786	1.1910256	20	95	244	390	419	3440	0	60	2020-02-29_142128
27	5000	2202	851	0	121	0	1589	176	8.914387	4.195088130129767	23.016191	0.0	1589.0	1589.0	8.914387	4.195088	23.016191	0.0	1947	1826	1826	1.1724355	20	95	245	397	430	3411	0	61	2020-02-29_142129
27	5000	2188	826	0	126	0	1602	194	9.043409	4.203578541616891	23.016191	0.0	1602.0	1602.0	9.043409	4.2035785	23.016191	0.0	1986	1860	1860	1.1635456	20	96	248	400	443	3398	0	64	2020-02-29_142129
28	5000	2179	798	0	115	0	1633	208	9.15414	4.243974340967098	23.016191	0.0	1633.0	1633.0	9.15414	4.243974	23.016191	0.0	2023	1908	1908	1.1408451	20	96	253	405	456	3367	0	67	2020-02-29_142130
28	5000	2170	778	0	105	0	1650	223	9.227333	4.251122046061804	23.016191	0.0	1650.0	1650.0	9.227333	4.251122	23.016191	0.0	2052	1947	1947	1.1278788	20	96	254	412	466	3350	0	74	2020-02-29_142130
28	5000	2157	756	0	101	0	1661	248	9.34817	4.263634073856136	23.016191	0.0	1661.0	1661.0	9.34817	4.263634	23.016191	0.0	2087	1986	1986	1.1119807	20	96	256	418	474	3339	0	77	2020-02-29_142131
29	5000	2146	730	0	101	0	1679	265	9.412269	4.258716172379846	23.016191	0.0	1679.0	1679.0	9.412269	4.258716	23.016191	0.0	2124	2023	2023	1.0982728	20	96	258	422	486	3321	0	79	2020-02-29_142131
29	5000	2136	699	0	113	0	1691	280	9.449559	4.2487851818903	23.016191	0.0	1691.0	1691.0	9.449559	4.248785	23.016191	0.0	2165	2052	2052	1.0798345	20	96	260	427	492	3309	0	81	2020-02-29_142132
29	5000	2122	673	0	118	0	1695	308	9.532015	4.246959271693092	23.016191	0.0	1695.0	1695.0	9.532015	4.246959	23.016191	0.0	2205	2087	2087	1.0696166	20	96	264	432	498	3305	0	84	2020-02-29_142132
30	5000	2111	639	0	126	0	1707	332	9.616734	4.265959450601903	23.016191	0.0	1707.0	1707.0	9.616734	4.2659593	23.016191	0.0	2250	2124	2124	1.0538957	20	96	264	440	505	3293	0	85	2020-02-29_142133
30	5000	2099	607	0	128	0	1724	352	9.710064	4.297604474655742	23.016191	0.0	1724.0	1724.0	9.710064	4.2976046	23.016191	0.0	2294	2166	2166	1.0429235	20	96	267	451	514	3276	0	90	2020-02-29_142133
30	5000	2091	586	0	118	0	1736	374	9.821375	4.308184911260687	23.016191	0.0	1736.0	1736.0	9.821375	4.308185	23.016191	0.0	2323	2205	2205	1.0414747	20	96	271	457	522	3264	0	95	2020-02-29_142134
31	5000	2085	559	0	106	0	1751	400	9.929413	4.354168589224992	23.016191	0.0	1751.0	1751.0	9.929413	4.3541684	23.016191	0.0	2356	2250	2250	1.0371217	20	97	275	463	532	3249	0	99	2020-02-29_142134
31	5000	2081	538	0	86	0	1760	432	10.060156	4.388740325108715	23.3811	0.0	1760.0	1760.0	10.060156	4.3887405	23.3811	0.0	2381	2295	2295	1.0244318	20	97	279	470	542	3240	0	103	2020-02-29_142135
31	5000	2076	512	0	89	0	1761	456	10.128502	4.403691407939188	25.563982	0.0	1761.0	1761.0	10.128502	4.4036913	25.563982	0.0	2412	2323	2323	1.0113572	20	97	281	475	548	3239	0	106	2020-02-29_142135
32	5000	2067	492	0	84	0	1755	492	10.206814	4.4132982520776896	25.563982	0.0	1755.0	1761.0	10.128502	4.4036913	25.563982	0.0	2441	2357	2357	0.9908832	20	97	281	481	554	3245	0	110	2020-02-29_142136
32	5000	2057	474	0	87	0	1747	524	10.2735195	4.422839379709706	25.563982	0.0	1747.0	1761.0	10.128502	4.4036913	25.563982	0.0	2469	2382	2382	0.9616485	20	97	282	486	559	3253	0	111	2020-02-29_142136
32	5000	2048	462	0	78	0	1741	555	10.364851	4.441158022691777	25.563982	0.0	1741.0	1761.0	10.128502	4.4036913	25.563982	0.0	2490	2412	2412	0.95290065	20	97	283	492	568	3259	0	116	2020-02-29_142137
33	5000	2042	443	0	74	0	1738	586	10.469966	4.454393708045396	25.563982	0.0	1738.0	1761.0	10.128502	4.4036913	25.563982	0.0	2515	2441	2441	0.9447641	20	97	283	495	574	3262	0	117	2020-02-29_142137
33	5000	2034	431	0	66	0	1734	617	10.548933	4.446016333024487	25.563982	0.0	1734.0	1761.0	10.128502	4.4036913	25.563982	0.0	2535	2469	2469	0.93367934	20	97	285	497	580	3266	0	118	2020-02-29_142138
33	5000	2023	409	0	78	0	1716	652	10.606187	4.470272418432138	25.563982	0.0	1716.0	1761.0	10.128502	4.4036913	25.563982	0.0	2568	2490	2490	0.92424244	20	97	286	499	583	3284	0	122	2020-02-29_142138
34	5000	2017	397	0	71	0	1700	691	10.666185	4.4958156628949375	25.563982	0.0	1700.0	1761.0	10.128502	4.4036913	25.563982	0.0	2586	2515	2515	0.89235294	20	97	286	501	588	3300	0	124	2020-02-29_142139
34	5000	2012	374	0	78	0	1690	721	10.718206	4.504641576262292	25.563982	0.0	1690.0	1761.0	10.128502	4.4036913	25.563982	0.0	2614	2536	2536	0.88461536	20	97	286	503	591	3310	0	125	2020-02-29_142139
34	5000	2008	356	0	68	0	1673	767	10.850689	4.526113400551122	25.563982	0.0	1673.0	1761.0	10.128502	4.4036913	25.563982	0.0	2636	2568	2568	0.8768679	20	97	287	508	594	3327	0	128	2020-02-29_142140
35	5000	2006	347	0	61	0	1647	808	10.922186	4.531754248613248	25.563982	0.0	1647.0	1761.0	10.128502	4.4036913	25.563982	0.0	2647	2586	2586	0.87067395	20	97	287	511	597	3353	0	131	2020-02-29_142140
35	5000	1999	339	0	48	0	1633	849	11.027046	4.535061410574356	25.563982	0.0	1633.0	1761.0	10.128502	4.4036913	25.563982	0.0	2662	2614	2614	0.8677281	20	97	287	514	598	3367	0	132	2020-02-29_142141
35	5000	1988	332	0	44	0	1621	882	11.071403	4.538219695380562	25.563982	0.0	1621.0	1761.0	10.128502	4.4036913	25.563982	0.0	2680	2636	2636	0.8494756	20	97	288	515	601	3379	0	133	2020-02-29_142141
36	5000	1985	317	0	51	0	1593	918	11.119387	4.537546557983636	25.563982	0.0	1593.0	1761.0	10.128502	4.4036913	25.563982	0.0	2698	2647	2647	0.8436912	20	97	288	515	604	3407	0	136	2020-02-29_142142
36	5000	1982	299	0	57	0	1562	958	11.162973	4.532723022966403	25.563982	0.0	1562.0	1761.0	10.128502	4.4036913	25.563982	0.0	2719	2662	2662	0.8380282	20	97	288	515	606	3438	0	142	2020-02-29_142142
36	5000	1978	284	0	58	0	1528	1006	11.264481	4.560636793144613	25.563982	0.0	1528.0	1761.0	10.128502	4.4036913	25.563982	0.0	2738	2680	2680	0.828534	20	97	289	516	611	3472	0	146	2020-02-29_142143
37	5000	1973	272	0	57	0	1504	1044	11.342845	4.543586092042899	25.563982	0.0	1504.0	1761.0	10.128502	4.4036913	25.563982	0.0	2755	2698	2698	0.8344415	20	97	289	519	615	3496	0	150	2020-02-29_142144
37	5000	1970	264	0	47	0	1481	1086	11.413328	4.552929390061281	25.563982	0.0	1481.0	1761.0	10.128502	4.4036913	25.563982	0.0	2766	2719	2719	0.8311951	20	97	289	519	619	3519	0	152	2020-02-29_142144
37	5000	1963	260	0	39	0	1454	1129	11.472522	4.574194982191667	25.563982	0.0	1454.0	1761.0	10.128502	4.4036913	25.563982	0.0	2777	2738	2738	0.81292987	20	97	290	521	621	3546	0	155	2020-02-29_142145
38	5000	1961	251	0	33	0	1421	1176	11.560026	4.619883826310302	26.472458	0.0	1421.0	1761.0	10.128502	4.4036913	25.563982	0.0	2788	2755	2755	0.8057706	20	97	290	523	623	3579	0	158	2020-02-29_142145
38	5000	1958	243	0	33	0	1381	1226	11.56738	4.63247859581389	26.472458	0.0	1381.0	1761.0	10.128502	4.4036913	25.563982	0.0	2799	2766	2766	0.76683563	20	97	290	525	625	3619	0	159	2020-02-29_142146
38	5000	1957	235	0	30	0	1354	1263	11.649966	4.680485270519897	28.280434	0.0	1354.0	1761.0	10.128502	4.4036913	25.563982	0.0	2808	2778	2778	0.77548003	20	97	290	525	630	3646	0	161	2020-02-29_142146
39	5000	1954	230	0	28	0	1320	1306	11.7195635	4.702718013757464	28.280434	0.0	1320.0	1761.0	10.128502	4.4036913	25.563982	0.0	2816	2788	2788	0.76363635	20	97	290	525	635	3680	0	162	2020-02-29_142147
39	5000	1952	217	0	32	0	1290	1343	11.791364	4.721900746990422	28.280434	0.0	1290.0	1761.0	10.128502	4.4036913	25.563982	0.0	2831	2799	2799	0.7589147	20	97	290	526	635	3710	0	166	2020-02-29_142147
39	5000	1948	208	0	36	0	1262	1378	11.825054	4.708334436107045	28.280434	0.0	1262.0	1761.0	10.128502	4.4036913	25.563982	0.0	2844	2808	2808	0.7464342	20	97	290	527	635	3738	0	168	2020-02-29_142148
40	5000	1944	204	0	36	0	1226	1419	11.885581	4.706791763228173	28.280434	0.0	1226.0	1761.0	10.128502	4.4036913	25.563982	0.0	2852	2816	2816	0.74388254	20	97	290	527	637	3774	0	171	2020-02-29_142148
40	5000	1941	200	0	28	0	1203	1454	11.956097	4.703297355256511	28.280434	0.0	1203.0	1761.0	10.128502	4.4036913	25.563982	0.0	2859	2831	2831	0.7348296	20	97	290	530	639	3797	0	174	2020-02-29_142149
40	5000	1939	194	0	23	0	1169	1499	11.951806	4.766364568638437	28.280434	0.0	1169.0	1761.0	10.128502	4.4036913	25.563982	0.0	2867	2844	2844	0.73310524	20	97	290	530	641	3831	0	176	2020-02-29_142149
41	5000	1936	190	0	22	0	1136	1536	12.034745	4.777828014218099	28.280434	0.0	1136.0	1761.0	10.128502	4.4036913	25.563982	0.0	2874	2852	2852	0.7315141	20	97	290	530	642	3864	0	180	2020-02-29_142150
41	5000	1931	185	0	25	0	1087	1592	12.0431	4.789519694224796	28.280434	0.0	1087.0	1761.0	10.128502	4.4036913	25.563982	0.0	2884	2859	2859	0.7148114	20	97	290	532	642	3913	0	180	2020-02-29_142150
41	5000	1927	179	0	27	0	1049	1636	12.118654	4.843461354176814	28.280434	0.0	1049.0	1761.0	10.128502	4.4036913	25.563982	0.0	2894	2867	2867	0.7178265	20	97	290	532	642	3951	0	182	2020-02-29_142150
42	5000	1925	173	0	28	0	1008	1684	12.142429	4.890355111862244	28.280434	0.0	1008.0	1761.0	10.128502	4.4036913	25.563982	0.0	2902	2874	2874	0.7132937	20	97	290	532	644	3992	0	182	2020-02-29_142151
42	5000	1924	162	0	30	0	983	1715	12.185577	4.887341649448859	28.280434	0.0	983.0	1761.0	10.128502	4.4036913	25.563982	0.0	2914	2884	2884	0.70905393	20	97	290	532	645	4017	0	186	2020-02-29_142151
42	5000	1919	158	0	29	0	960	1747	12.219079	4.910432818384463	28.280434	0.0	960.0	1761.0	10.128502	4.4036913	25.563982	0.0	2923	2894	2894	0.703125	20	97	290	532	646	4040	0	187	2020-02-29_142152
43	5000	1917	155	0	26	0	937	1777	12.282846	4.914879662718002	28.280434	0.0	937.0	1761.0	10.128502	4.4036913	25.563982	0.0	2928	2902	2902	0.70010674	20	97	290	532	647	4063	0	188	2020-02-29_142152
43	5000	1915	147	0	24	0	915	1807	12.272346	4.94652900377433	28.280434	0.0	915.0	1761.0	10.128502	4.4036913	25.563982	0.0	2938	2914	2914	0.6928962	20	97	290	532	648	4085	0	192	2020-02-29_142153
43	5000	1912	144	0	21	0	893	1837	12.253188	4.951792637059287	28.280434	0.0	893.0	1761.0	10.128502	4.4036913	25.563982	0.0	2944	2923	2923	0.6730123	20	97	290	533	649	4107	0	193	2020-02-29_142153
44	5000	1910	140	0	22	0	850	1884	12.274693	4.970355656138778	28.280434	0.0	850.0	1761.0	10.128502	4.4036913	25.563982	0.0	2950	2928	2928	0.6482353	20	97	290	533	649	4150	0	194	2020-02-29_142154
44	5000	1907	137	0	18	0	826	1916	12.2776785	4.941322102791434	28.280434	0.0	826.0	1761.0	10.128502	4.4036913	25.563982	0.0	2956	2938	2938	0.6319613	20	97	290	533	652	4174	0	196	2020-02-29_142154
44	5000	1903	136	0	17	0	799	1947	12.310426	4.921698866826146	28.280434	0.0	799.0	1761.0	10.128502	4.4036913	25.563982	0.0	2961	2944	2944	0.59949934	20	97	290	533	653	4201	0	198	2020-02-29_142155
45	5000	1900	133	0	17	0	766	1986	12.335112	4.941904927900399	28.280434	0.0	766.0	1761.0	10.128502	4.4036913	25.563982	0.0	2967	2950	2950	0.59007835	20	97	290	533	654	4234	0	198	2020-02-29_142155
45	5000	1897	129	0	18	0	734	2022	12.408776	4.931032991650542	28.280434	0.0	734.0	1761.0	10.128502	4.4036913	25.563982	0.0	2974	2956	2956	0.5980926	20	97	290	533	655	4266	0	200	2020-02-29_142156
45	5000	1896	124	0	19	0	703	2056	12.486915	4.886950004832405	28.280434	0.0	703.0	1761.0	10.128502	4.4036913	25.563982	0.0	2980	2961	2961	0.5889047	20	97	290	533	655	4297	0	202	2020-02-29_142156
46	5000	1894	121	0	18	0	676	2087	12.478984	4.853705824995547	28.280434	0.0	676.0	1761.0	10.128502	4.4036913	25.563982	0.0	2985	2967	2967	0.58431953	20	97	290	533	656	4324	0	204	2020-02-29_142156
46	5000	1892	114	0	20	0	648	2119	12.49048	4.913639602294348	28.280434	0.0	648.0	1761.0	10.128502	4.4036913	25.563982	0.0	2994	2974	2974	0.58641976	20	97	290	533	657	4352	0	207	2020-02-29_142157
46	5000	1890	105	0	25	0	626	2147	12.520588	4.900275413402523	28.280434	0.0	626.0	1761.0	10.128502	4.4036913	25.563982	0.0	3005	2980	2980	0.58785945	20	97	290	533	657	4374	0	207	2020-02-29_142157
47	5000	1889	102	0	24	0	603	2174	12.520054	4.920815199329492	28.280434	0.0	603.0	1761.0	10.128502	4.4036913	25.563982	0.0	3009	2985	2985	0.5671642	20	97	290	533	658	4397	0	208	2020-02-29_142157
47	5000	1887	98	0	21	0	591	2195	12.502181	4.957531434083084	28.280434	0.0	591.0	1761.0	10.128502	4.4036913	25.563982	0.0	3015	2994	2994	0.5617597	20	97	290	533	659	4409	0	208	2020-02-29_142158
47	5000	1887	95	0	13	0	577	2218	12.444627	4.931327921707411	28.280434	0.0	577.0	1761.0	10.128502	4.4036913	25.563982	0.0	3018	3005	3005	0.56325823	20	97	290	533	659	4423	0	210	2020-02-29_142158
48	5000	1886	94	0	11	0	548	2251	12.496154	4.902969332595013	28.280434	0.0	548.0	1761.0	10.128502	4.4036913	25.563982	0.0	3020	3009	3009	0.560219	20	97	290	533	659	4452	0	210	2020-02-29_142159
48	5000	1885	94	0	5	0	539	2267	12.542309	4.921184188561633	28.280434	0.0	539.0	1761.0	10.128502	4.4036913	25.563982	0.0	3021	3016	3016	0.57328385	20	97	290	533	661	4461	0	210	2020-02-29_142159
48	5000	1882	92	0	8	0	520	2287	12.516344	4.92477902918782	28.280434	0.0	520.0	1761.0	10.128502	4.4036913	25.563982	0.0	3026	3018	3018	0.5692308	20	97	290	533	661	4480	0	211	2020-02-29_142159
49	5000	1880	91	0	9	0	502	2305	12.434719	4.919020633450278	28.280434	0.0	502.0	1761.0	10.128502	4.4036913	25.563982	0.0	3029	3020	3020	0.56573707	20	97	290	533	661	4498	0	213	2020-02-29_142200
49	5000	1880	84	0	15	0	477	2331	12.414802	4.940156632384264	28.280434	0.0	477.0	1761.0	10.128502	4.4036913	25.563982	0.0	3036	3021	3021	0.5597484	20	97	290	533	661	4523	0	213	2020-02-29_142200
49	5000	1876	84	0	14	0	448	2364	12.411362	4.969651242459544	28.280434	0.0	448.0	1761.0	10.128502	4.4036913	25.563982	0.0	3040	3026	3026	0.5691964	20	97	290	533	661	4552	0	214	2020-02-29_142200
50	5000	1876	78	0	17	0	434	2381	12.376661	4.963182701214491	28.280434	0.0	434.0	1761.0	10.128502	4.4036913	25.563982	0.0	3046	3029	3029	0.5529954	20	97	290	533	661	4566	0	214	2020-02-29_142201
50	5000	1874	75	0	15	0	418	2402	12.373284	4.903860494325133	28.280434	0.0	418.0	1761.0	10.128502	4.4036913	25.563982	0.0	3051	3036	3036	0.569378	20	97	290	533	661	4582	0	216	2020-02-29_142201
50	5000	1872	72	0	16	0	391	2433	12.382809	4.9152283369638265	28.280434	0.0	391.0	1761.0	10.128502	4.4036913	25.563982	0.0	3056	3040	3040	0.57289004	20	97	290	533	661	4609	0	216	2020-02-29_142201
51	5000	1872	68	0	14	0	382	2447	12.348321	4.9588405232187895	28.280434	0.0	382.0	1761.0	10.128502	4.4036913	25.563982	0.0	3060	3046	3046	0.57329845	20	97	290	533	661	4618	0	217	2020-02-29_142202
51	5000	1870	69	0	10	0	366	2467	12.5011015	5.0061005568850225	28.280434	0.0	366.0	1761.0	10.128502	4.4036913	25.563982	0.0	3061	3051	3051	0.57923496	20	97	290	533	661	4634	0	218	2020-02-29_142202
51	5000	1868	70	0	6	0	359	2476	12.468121	5.006914317122264	28.280434	0.0	359.0	1761.0	10.128502	4.4036913	25.563982	0.0	3062	3056	3056	0.5849582	20	97	290	533	661	4641	0	221	2020-02-29_142202
52	5000	1865	66	0	9	0	352	2486	12.507211	5.019924139536296	28.280434	0.0	352.0	1761.0	10.128502	4.4036913	25.563982	0.0	3069	3060	3060	0.5880682	20	97	290	533	661	4648	0	222	2020-02-29_142202
52	5000	1865	66	0	8	0	332	2504	12.490137	5.010020895360442	28.280434	0.0	332.0	1761.0	10.128502	4.4036913	25.563982	0.0	3069	3061	3061	0.56626505	20	97	290	533	661	4668	0	225	2020-02-29_142203
52	5000	1863	64	0	11	0	320	2516	12.468386	4.9894865128820065	28.280434	0.0	320.0	1761.0	10.128502	4.4036913	25.563982	0.0	3073	3062	3062	0.565625	20	97	290	533	661	4680	0	226	2020-02-29_142203
53	5000	1862	59	0	10	0	314	2529	12.347338	4.979534992124563	28.280434	0.0	314.0	1761.0	10.128502	4.4036913	25.563982	0.0	3079	3069	3069	0.566879	20	97	290	533	662	4686	0	226	2020-02-29_142203
53	5000	1861	58	0	12	0	303	2540	12.364525	5.026793976713803	28.280434	0.0	303.0	1761.0	10.128502	4.4036913	25.563982	0.0	3081	3069	3069	0.57755774	20	97	290	533	662	4697	0	226	2020-02-29_142204
53	5000	1861	56	0	10	0	292	2554	12.298318	5.1626774348693125	28.280434	0.0	292.0	1761.0	10.128502	4.4036913	25.563982	0.0	3083	3073	3073	0.59246576	20	97	290	533	662	4708	0	227	2020-02-29_142204
54	5000	1860	51	0	10	0	290	2561	12.184646	5.1101292044771425	28.280434	0.0	290.0	1761.0	10.128502	4.4036913	25.563982	0.0	3089	3079	3079	0.58965516	20	97	290	533	662	4710	0	228	2020-02-29_142204
54	5000	1858	51	0	10	0	274	2577	12.098517	5.073597553572822	28.280434	0.0	274.0	1761.0	10.128502	4.4036913	25.563982	0.0	3091	3081	3081	0.5912409	20	97	290	533	662	4726	0	230	2020-02-29_142204
54	5000	1858	47	0	12	0	263	2590	12.021825	4.991927687879265	28.280434	0.0	263.0	1761.0	10.128502	4.4036913	25.563982	0.0	3095	3083	3083	0.5893536	20	97	290	533	662	4737	0	230	2020-02-29_142205
55	5000	1858	45	0	8	0	254	2604	12.106549	5.080390307533456	28.280434	0.0	254.0	1761.0	10.128502	4.4036913	25.563982	0.0	3097	3089	3089	0.6062992	20	97	290	534	662	4746	0	231	2020-02-29_142205
55	5000	1858	43	0	8	0	244	2615	12.06152	4.994432592230569	26.328146	0.0	244.0	1761.0	10.128502	4.4036913	25.563982	0.0	3099	3091	3091	0.602459	20	97	290	534	662	4756	0	232	2020-02-29_142205
55	5000	1858	40	0	7	0	242	2621	12.007364	4.936194718129349	26.328146	0.0	242.0	1761.0	10.128502	4.4036913	25.563982	0.0	3102	3095	3095	0.59917355	20	97	290	534	662	4758	0	232	2020-02-29_142206
56	5000	1855	41	0	7	0	234	2631	12.003948	4.983513928121135	26.328146	0.0	234.0	1761.0	10.128502	4.4036913	25.563982	0.0	3104	3097	3097	0.5982906	20	97	290	534	662	4766	0	232	2020-02-29_142206
56	5000	1855	38	0	8	0	224	2643	12.126012	4.918375569576626	26.328146	0.0	224.0	1761.0	10.128502	4.4036913	25.563982	0.0	3107	3099	3099	0.60714287	20	97	290	534	662	4776	0	232	2020-02-29_142206
56	5000	1855	35	0	8	0	221	2649	12.184452	4.867020752623696	26.328146	0.0	221.0	1761.0	10.128502	4.4036913	25.563982	0.0	3110	3102	3102	0.6199095	20	97	290	534	662	4779	0	232	2020-02-29_142206
57	5000	1855	35	0	6	0	215	2657	12.241364	4.880306583529682	26.328146	0.0	215.0	1761.0	10.128502	4.4036913	25.563982	0.0	3110	3104	3104	0.6418605	20	97	290	534	662	4785	0	232	2020-02-29_142207
57	5000	1855	33	0	5	0	208	2667	12.1502905	4.776459531762971	26.328146	0.0	208.0	1761.0	10.128502	4.4036913	25.563982	0.0	3112	3107	3107	0.6442308	20	97	290	534	662	4792	0	232	2020-02-29_142207
57	5000	1854	32	0	4	0	197	2679	12.27765	4.719725855285225	26.328146	0.0	197.0	1761.0	10.128502	4.4036913	25.563982	0.0	3114	3110	3110	0.6497462	20	97	290	534	662	4803	0	234	2020-02-29_142207
58	5000	1854	30	0	6	0	188	2688	12.32705	4.755927352889436	26.328146	0.0	188.0	1761.0	10.128502	4.4036913	25.563982	0.0	3116	3110	3110	0.65425533	20	97	290	534	662	4812	0	234	2020-02-29_142207
58	5000	1854	29	0	5	0	184	2694	12.273203	4.835732796177369	26.328146	0.0	184.0	1761.0	10.128502	4.4036913	25.563982	0.0	3117	3112	3112	0.6195652	20	97	290	534	662	4816	0	234	2020-02-29_142207
58	5000	1854	29	0	2	0	176	2704	12.325079	4.909912491774154	26.328146	0.0	176.0	1761.0	10.128502	4.4036913	25.563982	0.0	3117	3115	3115	0.6136364	20	97	290	534	662	4824	0	235	2020-02-29_142208
59	5000	1854	29	0	1	0	174	2707	12.330074	4.932097364369553	26.328146	0.0	174.0	1761.0	10.128502	4.4036913	25.563982	0.0	3117	3116	3116	0.62068963	20	97	290	534	662	4826	0	235	2020-02-29_142208
59	5000	1853	29	0	1	0	170	2712	12.30598	4.888820522485379	26.328146	0.0	170.0	1761.0	10.128502	4.4036913	25.563982	0.0	3118	3117	3117	0.62352943	20	97	290	534	662	4830	0	235	2020-02-29_142208
59	5000	1853	28	0	2	0	165	2717	12.306613	4.935157123449048	26.328146	0.0	165.0	1761.0	10.128502	4.4036913	25.563982	0.0	3119	3117	3117	0.6363636	20	97	290	534	662	4835	0	235	2020-02-29_142208
60	5000	1852	27	0	4	0	158	2724	12.331859	5.0154880968465445	26.328146	0.0	158.0	1761.0	10.128502	4.4036913	25.563982	0.0	3121	3117	3117	0.6392405	20	97	290	534	662	4842	0	235	2020-02-29_142209
60	5000	1852	25	0	5	0	149	2732	12.315486	5.068088037655016	26.328146	0.0	149.0	1761.0	10.128502	4.4036913	25.563982	0.0	3123	3118	3118	0.6577181	20	97	290	534	662	4851	0	237	2020-02-29_142209
60	5000	1851	26	0	4	0	144	2735	12.262356	5.002124335096993	26.328146	0.0	144.0	1761.0	10.128502	4.4036913	25.563982	0.0	3123	3119	3119	0.6666667	20	97	290	534	662	4856	0	240	2020-02-29_142209
61	5000	1851	25	0	3	0	136	2745	12.202343	4.983161611160563	26.328146	0.0	136.0	1761.0	10.128502	4.4036913	25.563982	0.0	3124	3121	3121	0.6838235	20	97	290	534	662	4864	0	240	2020-02-29_142209
61	5000	1851	24	0	2	0	135	2748	12.229602	4.9898156395379125	26.328146	0.0	135.0	1761.0	10.128502	4.4036913	25.563982	0.0	3125	3123	3123	0.6888889	20	97	290	534	662	4865	0	240	2020-02-29_142209
61	5000	1851	24	0	2	0	128	2755	12.376117	4.901239448580759	26.328146	0.0	128.0	1761.0	10.128502	4.4036913	25.563982	0.0	3125	3123	3123	0.6953125	20	97	290	534	662	4872	0	240	2020-02-29_142210
62	5000	1851	20	0	5	0	126	2758	12.441694	4.889030806090343	26.328146	0.0	126.0	1761.0	10.128502	4.4036913	25.563982	0.0	3129	3124	3124	0.6825397	20	97	290	534	662	4874	0	240	2020-02-29_142210
62	5000	1850	20	0	5	0	122	2763	12.383241	4.7550750524331855	26.183298	0.0	122.0	1761.0	10.128502	4.4036913	25.563982	0.0	3130	3125	3125	0.6803279	20	97	290	534	662	4878	0	240	2020-02-29_142210
62	5000	1849	21	0	5	0	116	2769	12.303302	4.760376288022245	26.183298	0.0	116.0	1761.0	10.128502	4.4036913	25.563982	0.0	3130	3125	3125	0.6810345	20	97	290	534	662	4884	0	240	2020-02-29_142210
63	5000	1847	19	0	5	0	112	2777	11.956932	4.766142269890904	26.183298	0.0	112.0	1761.0	10.128502	4.4036913	25.563982	0.0	3134	3129	3129	0.6160714	20	97	290	534	662	4888	0	240	2020-02-29_142210
63	5000	1847	19	0	4	0	109	2780	11.938815	4.80411423155244	26.183298	0.0	109.0	1761.0	10.128502	4.4036913	25.563982	0.0	3134	3130	3130	0.64220184	20	97	290	534	662	4891	0	241	2020-02-29_142211
63	5000	1846	20	0	4	0	104	2784	11.957388	4.903065030355454	26.183298	0.0	104.0	1761.0	10.128502	4.4036913	25.563982	0.0	3134	3130	3130	0.66346157	20	97	290	534	662	4896	0	242	2020-02-29_142211
64	5000	1846	20	0	0	0	105	2787	11.952861	4.886535885055242	26.183298	0.0	105.0	1761.0	10.128502	4.4036913	25.563982	0.0	3134	3134	3134	0.6761905	20	97	290	534	662	4895	0	242	2020-02-29_142211
64	5000	1846	18	0	2	0	102	2790	11.847383	4.918359088026658	26.183298	0.0	102.0	1761.0	10.128502	4.4036913	25.563982	0.0	3136	3134	3134	0.6862745	20	97	290	534	662	4898	0	242	2020-02-29_142211
64	5000	1845	19	0	2	0	97	2795	11.755439	4.955522119630727	26.183298	0.0	97.0	1761.0	10.128502	4.4036913	25.563982	0.0	3136	3134	3134	0.69072163	20	97	290	534	662	4903	0	242	2020-02-29_142211
65	5000	1845	18	0	3	0	92	2800	11.877541	4.904169893007127	26.183298	0.0	92.0	1761.0	10.128502	4.4036913	25.563982	0.0	3137	3134	3134	0.70652175	20	97	290	534	662	4908	0	242	2020-02-29_142212
65	5000	1844	19	0	1	0	91	2803	11.817953	4.7440636331365775	26.183298	0.0	91.0	1761.0	10.128502	4.4036913	25.563982	0.0	3137	3136	3136	0.72527474	20	97	290	534	662	4909	0	242	2020-02-29_142212
65	5000	1844	17	0	3	0	87	2807	11.6828785	4.714045117997039	26.183298	0.0	87.0	1761.0	10.128502	4.4036913	25.563982	0.0	3139	3136	3136	0.7241379	20	97	290	534	662	4913	0	242	2020-02-29_142212
66	5000	1843	16	0	4	0	84	2811	11.570763	4.730244764321981	26.183298	0.0	84.0	1761.0	10.128502	4.4036913	25.563982	0.0	3141	3137	3137	0.75	20	97	290	534	662	4916	0	242	2020-02-29_142212
66	5000	1843	14	0	6	0	79	2816	11.522014	4.841476989987671	26.183298	0.0	79.0	1761.0	10.128502	4.4036913	25.563982	0.0	3143	3137	3137	0.7721519	20	97	290	534	662	4921	0	242	2020-02-29_142212
66	5000	1843	14	0	4	0	78	2819	11.570499	4.841551841823089	26.183298	0.0	78.0	1761.0	10.128502	4.4036913	25.563982	0.0	3143	3139	3139	0.75641024	20	97	290	534	662	4922	0	242	2020-02-29_142213
67	5000	1843	14	0	2	0	77	2822	11.789427	4.817072492000559	26.183298	0.0	77.0	1761.0	10.128502	4.4036913	25.563982	0.0	3143	3141	3141	0.72727275	20	97	290	534	662	4923	0	242	2020-02-29_142213
67	5000	1843	13	0	1	0	77	2824	11.792719	4.844576463640609	26.183298	0.0	77.0	1761.0	10.128502	4.4036913	25.563982	0.0	3144	3143	3143	0.71428573	20	97	290	534	662	4923	0	242	2020-02-29_142213
67	5000	1843	13	0	1	0	74	2826	11.653575	4.798149610533064	26.183298	0.0	74.0	1761.0	10.128502	4.4036913	25.563982	0.0	3144	3143	3143	0.6756757	20	97	290	534	662	4926	0	243	2020-02-29_142213
68	5000	1843	13	0	1	0	71	2829	11.536127	4.620383149149677	26.183298	0.0	71.0	1761.0	10.128502	4.4036913	25.563982	0.0	3144	3143	3143	0.6619718	20	97	290	534	662	4929	0	243	2020-02-29_142213
68	5000	1843	11	0	2	0	71	2830	11.614539	4.64464541359902	26.183298	0.0	71.0	1761.0	10.128502	4.4036913	25.563982	0.0	3146	3144	3144	0.6619718	20	97	290	534	662	4929	0	243	2020-02-29_142214
68	5000	1843	10	0	3	0	65	2836	11.852399	4.65636346665964	26.183298	0.0	65.0	1761.0	10.128502	4.4036913	25.563982	0.0	3147	3144	3144	0.7076923	20	97	290	534	662	4935	0	243	2020-02-29_142214
69	5000	1843	10	0	3	0	59	2842	11.696253	4.290039395949509	24.62988	0.0	59.0	1761.0	10.128502	4.4036913	25.563982	0.0	3147	3144	3144	0.55932206	20	97	290	534	662	4941	0	243	2020-02-29_142214
69	5000	1843	10	0	1	0	59	2844	11.499622	4.396013204983428	24.62988	0.0	59.0	1761.0	10.128502	4.4036913	25.563982	0.0	3147	3146	3146	0.5423729	20	97	290	534	662	4941	0	243	2020-02-29_142214
69	5000	1843	9	0	1	0	58	2846	11.560112	4.441650598626957	24.62988	0.0	58.0	1761.0	10.128502	4.4036913	25.563982	0.0	3148	3147	3147	0.55172414	20	97	290	534	662	4942	0	243	2020-02-29_142214
70	5000	1842	10	0	1	0	54	2850	11.658399	4.5649422157867106	24.62988	0.0	54.0	1761.0	10.128502	4.4036913	25.563982	0.0	3148	3147	3147	0.5925926	20	97	290	534	662	4946	0	243	2020-02-29_142214
70	5000	1842	10	0	1	0	53	2851	11.699054	4.598746145443287	24.62988	0.0	53.0	1761.0	10.128502	4.4036913	25.563982	0.0	3148	3147	3147	0.6037736	20	97	290	534	662	4947	0	243	2020-02-29_142215
70	5000	1842	9	0	1	0	52	2853	11.559225	4.687867213806533	24.62988	0.0	52.0	1761.0	10.128502	4.4036913	25.563982	0.0	3149	3148	3148	0.59615386	20	97	290	534	662	4948	0	243	2020-02-29_142215
71	5000	1842	9	0	1	0	50	2855	11.433725	4.73239446829662	24.62988	0.0	50.0	1761.0	10.128502	4.4036913	25.563982	0.0	3149	3148	3148	0.58	20	97	290	534	662	4950	0	243	2020-02-29_142215
71	5000	1842	7	0	3	0	44	2860	10.9774275	4.534539442807177	19.389076	0.0	44.0	1761.0	10.128502	4.4036913	25.563982	0.0	3151	3148	3148	0.52272725	20	97	290	534	662	4956	0	244	2020-02-29_142215
71	5000	1842	7	0	2	0	43	2862	11.018765	4.571440415707639	19.389076	0.0	43.0	1761.0	10.128502	4.4036913	25.563982	0.0	3151	3149	3149	0.5116279	20	97	290	534	662	4957	0	244	2020-02-29_142215
72	5000	1842	7	0	2	0	39	2864	11.077479	4.61614472414566	19.389076	0.0	39.0	1761.0	10.128502	4.4036913	25.563982	0.0	3151	3149	3149	0.53846157	20	97	290	534	662	4961	0	246	2020-02-29_142215
72	5000	1842	7	0	0	0	40	2865	11.056164	4.633625132934104	19.389076	0.0	40.0	1761.0	10.128502	4.4036913	25.563982	0.0	3151	3151	3151	0.55	20	97	290	534	662	4960	0	246	2020-02-29_142216
72	5000	1842	6	0	1	0	38	2867	10.882365	4.691341402874576	19.389076	0.0	38.0	1761.0	10.128502	4.4036913	25.563982	0.0	3152	3151	3151	0.55263156	20	97	290	534	662	4962	0	246	2020-02-29_142216
73	5000	1841	7	0	1	0	36	2869	10.633343	4.615610644112217	19.389076	0.0	36.0	1761.0	10.128502	4.4036913	25.563982	0.0	3152	3151	3151	0.5555556	20	97	290	534	662	4964	0	246	2020-02-29_142216
73	5000	1841	7	0	1	0	36	2869	10.633343	4.615610644112217	19.389076	0.0	36.0	1761.0	10.128502	4.4036913	25.563982	0.0	3152	3151	3151	0.5555556	20	97	290	534	662	4964	0	246	2020-02-29_142216
73	5000	1841	7	0	0	0	35	2871	10.988456	5.148009958300559	23.944004	0.0	35.0	1761.0	10.128502	4.4036913	25.563982	0.0	3152	3152	3152	0.54285717	20	97	290	534	662	4965	0	246	2020-02-29_142216
74	5000	1841	6	0	1	0	33	2873	11.262025	4.918104489538579	23.944004	2.7603607	33.0	1761.0	10.128502	4.4036913	25.563982	0.0	3153	3152	3152	0.57575756	20	97	290	534	662	4967	0	246	2020-02-29_142216
74	5000	1841	6	0	1	0	32	2874	11.504242	4.792647197852762	23.944004	2.7603607	32.0	1761.0	10.128502	4.4036913	25.563982	0.0	3153	3152	3152	0.59375	20	97	290	534	662	4968	0	246	2020-02-29_142217
74	5000	1841	6	0	1	0	32	2874	11.504242	4.792647197852762	23.944004	2.7603607	32.0	1761.0	10.128502	4.4036913	25.563982	0.0	3153	3152	3152	0.59375	20	97	290	534	662	4968	0	246	2020-02-29_142217
75	5000	1841	6	0	0	0	33	2874	11.480644	4.719114984203167	23.944004	2.7603607	33.0	1761.0	10.128502	4.4036913	25.563982	0.0	3153	3153	3153	0.57575756	20	97	290	534	662	4967	0	246	2020-02-29_142217
75	5000	1841	5	0	1	0	33	2874	11.480644	4.719114984203167	23.944004	2.7603607	33.0	1761.0	10.128502	4.4036913	25.563982	0.0	3154	3153	3153	0.57575756	20	97	290	534	662	4967	0	246	2020-02-29_142217
75	5000	1841	5	0	1	0	32	2875	11.701209	4.618574060126886	23.944004	2.7603607	32.0	1761.0	10.128502	4.4036913	25.563982	0.0	3154	3153	3153	0.59375	20	97	290	534	662	4968	0	246	2020-02-29_142217
76	5000	1841	5	0	1	0	31	2876	11.556159	4.6202337088654	23.944004	2.7603607	31.0	1761.0	10.128502	4.4036913	25.563982	0.0	3154	3153	3153	0.61290324	20	97	290	534	662	4969	0	246	2020-02-29_142217
76	5000	1841	5	0	0	0	30	2878	11.710502	4.574212912304131	23.944004	2.7603607	30.0	1761.0	10.128502	4.4036913	25.563982	0.0	3154	3154	3154	0.6333333	20	97	290	534	662	4970	0	246	2020-02-29_142218
76	5000	1841	4	0	1	0	29	2879	11.785316	4.636461644488235	23.944004	2.7603607	29.0	1761.0	10.128502	4.4036913	25.563982	0.0	3155	3154	3154	0.5862069	20	97	290	534	662	4971	0	246	2020-02-29_142218
77	5000	1841	4	0	1	0	28	2880	11.796557	4.721138861057334	23.944004	2.7603607	28.0	1761.0	10.128502	4.4036913	25.563982	0.0	3155	3154	3154	0.60714287	20	97	290	534	662	4972	0	246	2020-02-29_142218
77	5000	1841	3	0	2	0	27	2881	11.808355	4.810652935734485	23.944004	2.7603607	27.0	1761.0	10.128502	4.4036913	25.563982	0.0	3156	3154	3154	0.5925926	20	97	290	534	662	4973	0	246	2020-02-29_142218
77	5000	1841	3	0	1	0	26	2883	11.465168	5.087727924461921	23.944004	2.7603607	26.0	1761.0	10.128502	4.4036913	25.563982	0.0	3156	3155	3155	0.5769231	20	97	290	534	662	4974	0	246	2020-02-29_142218
78	5000	1841	3	0	1	0	26	2883	11.465168	5.087727924461921	23.944004	2.7603607	26.0	1761.0	10.128502	4.4036913	25.563982	0.0	3156	3155	3155	0.5769231	20	97	290	534	662	4974	0	246	2020-02-29_142218
78	5000	1841	3	0	0	0	25	2885	11.362156	4.951496614720234	23.944004	2.7603607	25.0	1761.0	10.128502	4.4036913	25.563982	0.0	3156	3156	3156	0.56	20	97	290	534	662	4975	0	246	2020-02-29_142218
78	5000	1841	2	0	1	0	24	2886	11.477813	5.02337883756329	23.944004	2.7603607	24.0	1761.0	10.128502	4.4036913	25.563982	0.0	3157	3156	3156	0.5416667	20	97	290	534	662	4976	0	246	2020-02-29_142219
79	5000	1841	1	0	2	0	22	2888	11.473666	5.254658221918415	23.944004	2.7603607	22.0	1761.0	10.128502	4.4036913	25.563982	0.0	3158	3156	3156	0.5	20	97	290	534	662	4978	0	246	2020-02-29_142219
79	5000	1841	1	0	2	0	22	2888	11.473666	5.254658221918415	23.944004	2.7603607	22.0	1761.0	10.128502	4.4036913	25.563982	0.0	3158	3156	3156	0.5	20	97	290	534	662	4978	0	246	2020-02-29_142219
79	5000	1841	1	0	1	0	23	2888	11.675083	5.223931943523147	23.944004	2.7603607	23.0	1761.0	10.128502	4.4036913	25.563982	0.0	3158	3157	3157	0.47826087	20	97	290	534	662	4977	0	246	2020-02-29_142219
80	5000	1840	2	0	0	0	22	2890	11.677023	5.28310546784743	23.944004	2.7603607	22.0	1761.0	10.128502	4.4036913	25.563982	0.0	3158	3158	3158	0.4090909	20	97	290	534	662	4978	0	246	2020-02-29_142219
80	5000	1839	3	0	0	0	20	2892	11.964236	5.1976804915332595	23.944004	2.7603607	20.0	1761.0	10.128502	4.4036913	25.563982	0.0	3158	3158	3158	0.45	20	97	290	534	662	4980	0	246	2020-02-29_142219
80	5000	1839	3	0	0	0	19	2893	11.905312	5.333241442047679	23.944004	2.7603607	19.0	1761.0	10.128502	4.4036913	25.563982	0.0	3158	3158	3158	0.47368422	20	97	290	534	662	4981	0	246	2020-02-29_142220
81	5000	1839	3	0	0	0	18	2894	11.917411	5.487591704903578	23.944004	2.7603607	18.0	1761.0	10.128502	4.4036913	25.563982	0.0	3158	3158	3158	0.5	20	97	290	534	662	4982	0	246	2020-02-29_142220
81	5000	1839	3	0	0	0	18	2894	11.917411	5.487591704903578	23.944004	2.7603607	18.0	1761.0	10.128502	4.4036913	25.563982	0.0	3158	3158	3158	0.5	20	97	290	534	662	4982	0	246	2020-02-29_142220
81	5000	1839	3	0	0	0	18	2894	11.917411	5.487591704903578	23.944004	2.7603607	18.0	1761.0	10.128502	4.4036913	25.563982	0.0	3158	3158	3158	0.5	20	97	290	534	662	4982	0	246	2020-02-29_142220
82	5000	1839	3	0	0	0	16	2896	11.758363	5.363006340254991	23.944004	2.7603607	16.0	1761.0	10.128502	4.4036913	25.563982	0.0	3158	3158	3158	0.5	20	97	290	534	662	4984	0	246	2020-02-29_142220
82	5000	1839	3	0	0	0	16	2896	11.758363	5.363006340254991	23.944004	2.7603607	16.0	1761.0	10.128502	4.4036913	25.563982	0.0	3158	3158	3158	0.5	20	97	290	534	662	4984	0	246	2020-02-29_142220
82	5000	1839	3	0	0	0	15	2897	11.895358	5.522184712781273	23.944004	2.7603607	15.0	1761.0	10.128502	4.4036913	25.563982	0.0	3158	3158	3158	0.4	20	97	290	534	662	4985	0	246	2020-02-29_142220
83	5000	1839	3	0	0	0	14	2898	11.618441	5.621523821444969	23.944004	2.7603607	14.0	1761.0	10.128502	4.4036913	25.563982	0.0	3158	3158	3158	0.42857143	20	97	290	534	662	4986	0	246	2020-02-29_142221
83	5000	1839	3	0	0	0	14	2898	11.618441	5.621523821444969	23.944004	2.7603607	14.0	1761.0	10.128502	4.4036913	25.563982	0.0	3158	3158	3158	0.42857143	20	97	290	534	662	4986	0	246	2020-02-29_142221
83	5000	1839	3	0	0	0	14	2898	11.618441	5.621523821444969	23.944004	2.7603607	14.0	1761.0	10.128502	4.4036913	25.563982	0.0	3158	3158	3158	0.42857143	20	97	290	534	662	4986	0	246	2020-02-29_142221
84	5000	1839	3	0	0	0	13	2899	11.565924	5.847492182588999	23.944004	2.7603607	13.0	1761.0	10.128502	4.4036913	25.563982	0.0	3158	3158	3158	0.46153846	20	97	290	534	662	4987	0	246	2020-02-29_142221
84	5000	1839	3	0	0	0	10	2902	12.014862	6.393734201242089	23.944004	2.7603607	10.0	1761.0	10.128502	4.4036913	25.563982	0.0	3158	3158	3158	0.4	20	97	290	534	662	4990	0	246	2020-02-29_142221
84	5000	1838	4	0	0	0	9	2902	10.689403	5.121066002439607	16.990719	2.7603607	9.0	1761.0	10.128502	4.4036913	25.563982	0.0	3158	3158	3158	0.33333334	20	97	290	534	662	4991	0	247	2020-02-29_142221
85	5000	1838	3	0	1	0	9	2902	10.689403	5.121066002439607	16.990719	2.7603607	9.0	1761.0	10.128502	4.4036913	25.563982	0.0	3159	3158	3158	0.33333334	20	97	290	534	662	4991	0	247	2020-02-29_142222
85	5000	1838	3	0	1	0	9	2902	10.689403	5.121066002439607	16.990719	2.7603607	9.0	1761.0	10.128502	4.4036913	25.563982	0.0	3159	3158	3158	0.33333334	20	97	290	534	662	4991	0	247	2020-02-29_142222
85	5000	1838	3	0	1	0	9	2902	10.689403	5.121066002439607	16.990719	2.7603607	9.0	1761.0	10.128502	4.4036913	25.563982	0.0	3159	3158	3158	0.33333334	20	97	290	534	662	4991	0	247	2020-02-29_142222
86	5000	1838	3	0	0	0	9	2903	10.465118	4.847491191602222	16.106266	2.7603607	9.0	1761.0	10.128502	4.4036913	25.563982	0.0	3159	3159	3159	0.5555556	20	97	290	534	662	4991	0	247	2020-02-29_142222
86	5000	1838	3	0	0	0	9	2903	10.465118	4.847491191602222	16.106266	2.7603607	9.0	1761.0	10.128502	4.4036913	25.563982	0.0	3159	3159	3159	0.5555556	20	97	290	534	662	4991	0	247	2020-02-29_142222
86	5000	1838	3	0	0	0	9	2903	10.465118	4.847491191602222	16.106266	2.7603607	9.0	1761.0	10.128502	4.4036913	25.563982	0.0	3159	3159	3159	0.5555556	20	97	290	534	662	4991	0	247	2020-02-29_142222
87	5000	1838	3	0	0	0	8	2904	11.428213	4.161072192302218	16.106266	3.4533463	8.0	1761.0	10.128502	4.4036913	25.563982	0.0	3159	3159	3159	0.625	20	97	290	534	662	4992	0	247	2020-02-29_142222
87	5000	1838	3	0	0	0	8	2904	11.428213	4.161072192302218	16.106266	3.4533463	8.0	1761.0	10.128502	4.4036913	25.563982	0.0	3159	3159	3159	0.625	20	97	290	534	662	4992	0	247	2020-02-29_142223
87	5000	1838	3	0	0	0	8	2904	11.428213	4.161072192302218	16.106266	3.4533463	8.0	1761.0	10.128502	4.4036913	25.563982	0.0	3159	3159	3159	0.625	20	97	290	534	662	4992	0	247	2020-02-29_142223
88	5000	1838	3	0	0	0	7	2904	12.567481	2.843636982107727	16.106266	8.236465	7.0	1761.0	10.128502	4.4036913	25.563982	0.0	3159	3159	3159	0.71428573	20	97	290	534	662	4993	0	248	2020-02-29_142223
88	5000	1838	3	0	0	0	6	2905	13.289317	2.307970921496867	16.106266	10.5217285	6.0	1761.0	10.128502	4.4036913	25.563982	0.0	3159	3159	3159	0.6666667	20	97	290	534	662	4994	0	248	2020-02-29_142223
88	5000	1838	3	0	0	0	6	2905	13.289317	2.307970921496867	16.106266	10.5217285	6.0	1761.0	10.128502	4.4036913	25.563982	0.0	3159	3159	3159	0.6666667	20	97	290	534	662	4994	0	248	2020-02-29_142223
89	5000	1838	3	0	0	0	6	2905	13.289317	2.307970921496867	16.106266	10.5217285	6.0	1761.0	10.128502	4.4036913	25.563982	0.0	3159	3159	3159	0.6666667	20	97	290	534	662	4994	0	248	2020-02-29_142223
89	5000	1838	3	0	0	0	6	2905	13.289317	2.307970921496867	16.106266	10.5217285	6.0	1761.0	10.128502	4.4036913	25.563982	0.0	3159	3159	3159	0.6666667	20	97	290	534	662	4994	0	248	2020-02-29_142223
89	5000	1838	2	0	1	0	6	2905	13.289317	2.307970921496867	16.106266	10.5217285	6.0	1761.0	10.128502	4.4036913	25.563982	0.0	3160	3159	3159	0.6666667	20	97	290	534	662	4994	0	248	2020-02-29_142224
90	5000	1838	2	0	1	0	6	2905	13.289317	2.307970921496867	16.106266	10.5217285	6.0	1761.0	10.128502	4.4036913	25.563982	0.0	3160	3159	3159	0.6666667	20	97	290	534	662	4994	0	248	2020-02-29_142224
90	5000	1838	1	0	2	0	6	2905	13.289317	2.307970921496867	16.106266	10.5217285	6.0	1761.0	10.128502	4.4036913	25.563982	0.0	3161	3159	3159	0.6666667	20	97	290	534	662	4994	0	248	2020-02-29_142224
90	5000	1838	1	0	1	0	7	2905	12.7310095	2.5731094123418226	16.106266	9.381165	7.0	1761.0	10.128502	4.4036913	25.563982	0.0	3161	3160	3160	0.5714286	20	97	290	534	662	4993	0	248	2020-02-29_142224
91	5000	1838	1	0	1	0	7	2905	12.7310095	2.5731094123418226	16.106266	9.381165	7.0	1761.0	10.128502	4.4036913	25.563982	0.0	3161	3160	3160	0.5714286	20	97	290	534	662	4993	0	248	2020-02-29_142224
91	5000	1838	1	0	0	0	7	2906	12.63118	2.684264164547152	16.106266	9.381165	7.0	1761.0	10.128502	4.4036913	25.563982	0.0	3161	3161	3161	0.5714286	20	97	290	534	662	4993	0	248	2020-02-29_142224
91	5000	1838	1	0	0	0	7	2906	12.63118	2.684264164547152	16.106266	9.381165	7.0	1761.0	10.128502	4.4036913	25.563982	0.0	3161	3161	3161	0.5714286	20	97	290	534	662	4993	0	248	2020-02-29_142225
92	5000	1838	1	0	0	0	7	2906	12.63118	2.684264164547152	16.106266	9.381165	7.0	1761.0	10.128502	4.4036913	25.563982	0.0	3161	3161	3161	0.5714286	20	97	290	534	662	4993	0	248	2020-02-29_142225
92	5000	1838	1	0	0	0	6	2907	12.9487915	2.7926618500801026	16.106266	9.381165	6.0	1761.0	10.128502	4.4036913	25.563982	0.0	3161	3161	3161	0.6666667	20	97	290	534	662	4994	0	248	2020-02-29_142225
92	5000	1838	1	0	0	0	6	2907	12.9487915	2.7926618500801026	16.106266	9.381165	6.0	1761.0	10.128502	4.4036913	25.563982	0.0	3161	3161	3161	0.6666667	20	97	290	534	662	4994	0	248	2020-02-29_142225
93	5000	1838	1	0	0	0	6	2907	12.9487915	2.7926618500801026	16.106266	9.381165	6.0	1761.0	10.128502	4.4036913	25.563982	0.0	3161	3161	3161	0.6666667	20	97	290	534	662	4994	0	248	2020-02-29_142225
93	5000	1838	1	0	0	0	6	2907	12.9487915	2.7926618500801026	16.106266	9.381165	6.0	1761.0	10.128502	4.4036913	25.563982	0.0	3161	3161	3161	0.6666667	20	97	290	534	662	4994	0	248	2020-02-29_142225
93	5000	1838	1	0	0	0	6	2907	12.9487915	2.7926618500801026	16.106266	9.381165	6.0	1761.0	10.128502	4.4036913	25.563982	0.0	3161	3161	3161	0.6666667	20	97	290	534	662	4994	0	248	2020-02-29_142225
94	5000	1838	1	0	0	0	6	2907	12.9487915	2.7926618500801026	16.106266	9.381165	6.0	1761.0	10.128502	4.4036913	25.563982	0.0	3161	3161	3161	0.6666667	20	97	290	534	662	4994	0	248	2020-02-29_142226
94	5000	1838	1	0	0	0	5	2908	12.958028	3.1221883713895977	16.106266	9.381165	5.0	1761.0	10.128502	4.4036913	25.563982	0.0	3161	3161	3161	0.6	20	97	290	534	662	4995	0	248	2020-02-29_142226
94	5000	1838	1	0	0	0	5	2908	12.958028	3.1221883713895977	16.106266	9.381165	5.0	1761.0	10.128502	4.4036913	25.563982	0.0	3161	3161	3161	0.6	20	97	290	534	662	4995	0	248	2020-02-29_142226
95	5000	1838	1	0	0	0	4	2909	12.170968	2.9778618967533155	14.972176	9.381165	4.0	1761.0	10.128502	4.4036913	25.563982	0.0	3161	3161	3161	0.75	20	97	290	534	662	4996	0	248	2020-02-29_142226
95	5000	1838	1	0	0	0	3	2910	11.392087	3.1083053205794284	14.972176	9.381165	3.0	1761.0	10.128502	4.4036913	25.563982	0.0	3161	3161	3161	0.6666667	20	97	290	534	662	4997	0	248	2020-02-29_142226
95	5000	1838	1	0	0	0	3	2910	11.392087	3.1083053205794284	14.972176	9.381165	3.0	1761.0	10.128502	4.4036913	25.563982	0.0	3161	3161	3161	0.6666667	20	97	290	534	662	4997	0	248	2020-02-29_142226
96	5000	1838	1	0	0	0	3	2910	11.392087	3.1083053205794284	14.972176	9.381165	3.0	1761.0	10.128502	4.4036913	25.563982	0.0	3161	3161	3161	0.6666667	20	97	290	534	662	4997	0	248	2020-02-29_142226
96	5000	1838	1	0	0	0	3	2910	11.392087	3.1083053205794284	14.972176	9.381165	3.0	1761.0	10.128502	4.4036913	25.563982	0.0	3161	3161	3161	0.6666667	20	97	290	534	662	4997	0	248	2020-02-29_142227
96	5000	1838	1	0	0	0	3	2910	11.392087	3.1083053205794284	14.972176	9.381165	3.0	1761.0	10.128502	4.4036913	25.563982	0.0	3161	3161	3161	0.6666667	20	97	290	534	662	4997	0	248	2020-02-29_142227
97	5000	1838	1	0	0	0	3	2910	11.392087	3.1083053205794284	14.972176	9.381165	3.0	1761.0	10.128502	4.4036913	25.563982	0.0	3161	3161	3161	0.6666667	20	97	290	534	662	4997	0	248	2020-02-29_142227
97	5000	1838	1	0	0	0	3	2910	11.392087	3.1083053205794284	14.972176	9.381165	3.0	1761.0	10.128502	4.4036913	25.563982	0.0	3161	3161	3161	0.6666667	20	97	290	534	662	4997	0	248	2020-02-29_142227
97	5000	1838	1	0	0	0	3	2910	11.392087	3.1083053205794284	14.972176	9.381165	3.0	1761.0	10.128502	4.4036913	25.563982	0.0	3161	3161	3161	0.6666667	20	97	290	534	662	4997	0	248	2020-02-29_142227
98	5000	1838	0	0	1	0	3	2910	11.392087	3.1083053205794284	14.972176	9.381165	3.0	1761.0	10.128502	4.4036913	25.563982	0.0	3162	3161	3161	0.6666667	20	97	290	534	662	4997	0	248	2020-02-29_142227
98	5000	1838	0	0	1	0	3	2910	11.392087	3.1083053205794284	14.972176	9.381165	3.0	1761.0	10.128502	4.4036913	25.563982	0.0	3162	3161	3161	0.6666667	20	97	290	534	662	4997	0	248	2020-02-29_142228
98	5000	1838	0	0	1	0	3	2910	11.392087	3.1083053205794284	14.972176	9.381165	3.0	1761.0	10.128502	4.4036913	25.563982	0.0	3162	3161	3161	0.6666667	20	97	290	534	662	4997	0	248	2020-02-29_142228
99	5000	1838	0	0	0	0	4	2910	11.823061	2.6802973373071377	14.972176	9.381165	4.0	1761.0	10.128502	4.4036913	25.563982	0.0	3162	3162	3162	0.5	20	97	290	534	662	4996	0	248	2020-02-29_142228
99	5000	1838	0	0	0	0	4	2910	11.823061	2.6802973373071377	14.972176	9.381165	4.0	1761.0	10.128502	4.4036913	25.563982	0.0	3162	3162	3162	0.5	20	97	290	534	662	4996	0	248	2020-02-29_142228
99	5000	1838	0	0	0	0	4	2910	11.823061	2.6802973373071377	14.972176	9.381165	4.0	1761.0	10.128502	4.4036913	25.563982	0.0	3162	3162	3162	0.5	20	97	290	534	662	4996	0	248	2020-02-29_142228
100	5000	1838	0	0	0	0	4	2910	11.823061	2.6802973373071377	14.972176	9.381165	4.0	1761.0	10.128502	4.4036913	25.563982	0.0	3162	3162	3162	0.5	20	97	290	534	662	4996	0	248	2020-02-29_142228
100	5000	1838	0	0	0	0	4	2910	11.823061	2.6802973373071377	14.972176	9.381165	4.0	1761.0	10.128502	4.4036913	25.563982	0.0	3162	3162	3162	0.5	20	97	290	534	662	4996	0	248	2020-02-29_142229
100	5000	1838	0	0	0	0	3	2911	10.773356	2.0407620067082006	13.115982	9.381165	3.0	1761.0	10.128502	4.4036913	25.563982	0.0	3162	3162	3162	0.0	20	97	290	534	662	4997	0	248	2020-02-29_142229
101	5000	1838	0	0	0	0	3	2911	10.773356	2.0407620067082006	13.115982	9.381165	3.0	1761.0	10.128502	4.4036913	25.563982	0.0	3162	3162	3162	0.0	20	97	290	534	662	4997	0	248	2020-02-29_142229
101	5000	1838	0	0	0	0	3	2911	10.773356	2.0407620067082006	13.115982	9.381165	3.0	1761.0	10.128502	4.4036913	25.563982	0.0	3162	3162	3162	0.0	20	97	290	534	662	4997	0	248	2020-02-29_142229
101	5000	1838	0	0	0	0	3	2911	10.773356	2.0407620067082006	13.115982	9.381165	3.0	1761.0	10.128502	4.4036913	25.563982	0.0	3162	3162	3162	0.0	20	97	290	534	662	4997	0	248	2020-02-29_142229
102	5000	1838	0	0	0	0	3	2911	10.773356	2.0407620067082006	13.115982	9.381165	3.0	1761.0	10.128502	4.4036913	25.563982	0.0	3162	3162	3162	0.0	20	97	290	534	662	4997	0	248	2020-02-29_142229
102	5000	1838	0	0	0	0	3	2911	10.773356	2.0407620067082006	13.115982	9.381165	3.0	1761.0	10.128502	4.4036913	25.563982	0.0	3162	3162	3162	0.0	20	97	290	534	662	4997	0	248	2020-02-29_142229
102	5000	1838	0	0	0	0	3	2911	10.773356	2.0407620067082006	13.115982	9.381165	3.0	1761.0	10.128502	4.4036913	25.563982	0.0	3162	3162	3162	0.0	20	97	290	534	662	4997	0	248	2020-02-29_142230
103	5000	1838	0	0	0	0	3	2911	10.773356	2.0407620067082006	13.115982	9.381165	3.0	1761.0	10.128502	4.4036913	25.563982	0.0	3162	3162	3162	0.0	20	97	290	534	662	4997	0	248	2020-02-29_142230
103	5000	1838	0	0	0	0	3	2911	10.773356	2.0407620067082006	13.115982	9.381165	3.0	1761.0	10.128502	4.4036913	25.563982	0.0	3162	3162	3162	0.0	20	97	290	534	662	4997	0	248	2020-02-29_142230
103	5000	1838	0	0	0	0	3	2911	10.773356	2.0407620067082006	13.115982	9.381165	3.0	1761.0	10.128502	4.4036913	25.563982	0.0	3162	3162	3162	0.0	20	97	290	534	662	4997	0	248	2020-02-29_142230
104	5000	1838	0	0	0	0	3	2911	10.773356	2.0407620067082006	13.115982	9.381165	3.0	1761.0	10.128502	4.4036913	25.563982	0.0	3162	3162	3162	0.0	20	97	290	534	662	4997	0	248	2020-02-29_142230
104	5000	1838	0	0	0	0	3	2911	10.773356	2.0407620067082006	13.115982	9.381165	3.0	1761.0	10.128502	4.4036913	25.563982	0.0	3162	3162	3162	0.0	20	97	290	534	662	4997	0	248	2020-02-29_142230
104	5000	1838	0	0	0	0	3	2911	10.773356	2.0407620067082006	13.115982	9.381165	3.0	1761.0	10.128502	4.4036913	25.563982	0.0	3162	3162	3162	0.0	20	97	290	534	662	4997	0	248	2020-02-29_142230
105	5000	1838	0	0	0	0	3	2911	10.773356	2.0407620067082006	13.115982	9.381165	3.0	1761.0	10.128502	4.4036913	25.563982	0.0	3162	3162	3162	0.0	20	97	290	534	662	4997	0	248	2020-02-29_142231
105	5000	1838	0	0	0	0	3	2911	10.773356	2.0407620067082006	13.115982	9.381165	3.0	1761.0	10.128502	4.4036913	25.563982	0.0	3162	3162	3162	0.0	20	97	290	534	662	4997	0	248	2020-02-29_142231
105	5000	1838	0	0	0	0	2	2912	11.248573	2.6409148108000062	13.115982	9.381165	2.0	1761.0	10.128502	4.4036913	25.563982	0.0	3162	3162	3162	0.0	20	97	290	534	662	4998	0	248	2020-02-29_142231
106	5000	1838	0	0	0	0	2	2912	11.248573	2.6409148108000062	13.115982	9.381165	2.0	1761.0	10.128502	4.4036913	25.563982	0.0	3162	3162	3162	0.0	20	97	290	534	662	4998	0	248	2020-02-29_142231
106	5000	1838	0	0	0	0	1	2913	13.115982	NaN	13.115982	13.115982	1.0	1761.0	10.128502	4.4036913	25.563982	0.0	3162	3162	3162	0.0	20	97	290	534	662	4999	0	248	2020-02-29_142231
106	5000	1838	0	0	0	0	1	2913	13.115982	NaN	13.115982	13.115982	1.0	1761.0	10.128502	4.4036913	25.563982	0.0	3162	3162	3162	0.0	20	97	290	534	662	4999	0	248	2020-02-29_142231
107	5000	1838	0	0	0	0	0	2913	NaN	-0.0	9999.0	9999.0	0.0	1761.0	10.128502	4.4036913	25.563982	0.0	3162	3162	3162	0.0	20	97	290	534	662	5000	0	249	2020-02-29_142231
107	5000	1838	0	0	0	0	0	2913	NaN	-0.0	9999.0	9999.0	0.0	1761.0	10.128502	4.4036913	25.563982	0.0	3162	3162	3162	0.0	20	97	290	534	662	5000	0	249	2020-02-29_142232
107	5000	1838	0	0	0	0	0	2913	NaN	-0.0	9999.0	9999.0	0.0	1761.0	10.128502	4.4036913	25.563982	0.0	3162	3162	3162	0.0	20	97	290	534	662	5000	0	249	2020-02-29_142232
108	5000	1838	0	0	0	0	0	2913	NaN	-0.0	9999.0	9999.0	0.0	1761.0	10.128502	4.4036913	25.563982	0.0	3162	3162	3162	0.0	20	97	290	534	662	5000	0	249	2020-02-29_142232
108	5000	1838	0	0	0	0	0	2913	NaN	-0.0	9999.0	9999.0	0.0	1761.0	10.128502	4.4036913	25.563982	0.0	3162	3162	3162	0.0	20	97	290	534	662	5000	0	249	2020-02-29_142232
108	5000	1838	0	0	0	0	0	2913	NaN	-0.0	9999.0	9999.0	0.0	1761.0	10.128502	4.4036913	25.563982	0.0	3162	3162	3162	0.0	20	97	290	534	662	5000	0	249	2020-02-29_142232
109	5000	1838	0	0	0	0	0	2913	NaN	-0.0	9999.0	9999.0	0.0	1761.0	10.128502	4.4036913	25.563982	0.0	3162	3162	3162	0.0	20	97	290	534	662	5000	0	249	2020-02-29_142232
109	5000	1838	0	0	0	0	0	2913	NaN	-0.0	9999.0	9999.0	0.0	1761.0	10.128502	4.4036913	25.563982	0.0	3162	3162	3162	0.0	20	97	290	534	662	5000	0	249	2020-02-29_142233
109	5000	1838	0	0	0	0	0	2913	NaN	-0.0	9999.0	9999.0	0.0	1761.0	10.128502	4.4036913	25.563982	0.0	3162	3162	3162	0.0	20	97	290	534	662	5000	0	249	2020-02-29_142233
110	5000	1838	0	0	0	0	0	2913	NaN	-0.0	9999.0	9999.0	0.0	1761.0	10.128502	4.4036913	25.563982	0.0	3162	3162	3162	0.0	20	97	290	534	662	5000	0	249	2020-02-29_142233
110	5000	1838	0	0	0	0	0	2913	NaN	-0.0	9999.0	9999.0	0.0	1761.0	10.128502	4.4036913	25.563982	0.0	3162	3162	3162	0.0	20	97	290	534	662	5000	0	249	2020-02-29_142233
110	5000	1838	0	0	0	0	0	2913	NaN	-0.0	9999.0	9999.0	0.0	1761.0	10.128502	4.4036913	25.563982	0.0	3162	3162	3162	0.0	20	97	290	534	662	5000	0	249	2020-02-29_142233
111	5000	1838	0	0	0	0	0	2913	NaN	-0.0	9999.0	9999.0	0.0	1761.0	10.128502	4.4036913	25.563982	0.0	3162	3162	3162	0.0	20	97	290	534	662	5000	0	249	2020-02-29_142233
111	5000	1838	0	0	0	0	0	2913	NaN	-0.0	9999.0	9999.0	0.0	1761.0	10.128502	4.4036913	25.563982	0.0	3162	3162	3162	0.0	20	97	290	534	662	5000	0	249	2020-02-29_142233
111	5000	1838	0	0	0	0	0	2913	NaN	-0.0	9999.0	9999.0	0.0	1761.0	10.128502	4.4036913	25.563982	0.0	3162	3162	3162	0.0	20	97	290	534	662	5000	0	249	2020-02-29_142234
112	5000	1838	0	0	0	0	0	2913	NaN	-0.0	9999.0	9999.0	0.0	1761.0	10.128502	4.4036913	25.563982	0.0	3162	3162	3162	0.0	20	97	290	534	662	5000	0	249	2020-02-29_142234
112	5000	1838	0	0	0	0	0	2913	NaN	-0.0	9999.0	9999.0	0.0	1761.0	10.128502	4.4036913	25.563982	0.0	3162	3162	3162	0.0	20	97	290	534	662	5000	0	249	2020-02-29_142234
112	5000	1838	0	0	0	0	0	2913	NaN	-0.0	9999.0	9999.0	0.0	1761.0	10.128502	4.4036913	25.563982	0.0	3162	3162	3162	0.0	20	97	290	534	662	5000	0	249	2020-02-29_142234
113	5000	1838	0	0	0	0	0	2913	NaN	-0.0	9999.0	9999.0	0.0	1761.0	10.128502	4.4036913	25.563982	0.0	3162	3162	3162	0.0	20	97	290	534	662	5000	0	249	2020-02-29_142234
113	5000	1838	0	0	0	0	0	2913	NaN	-0.0	9999.0	9999.0	0.0	1761.0	10.128502	4.4036913	25.563982	0.0	3162	3162	3162	0.0	20	97	290	534	662	5000	0	249	2020-02-29_142234
113	5000	1838	0	0	0	0	0	2913	NaN	-0.0	9999.0	9999.0	0.0	1761.0	10.128502	4.4036913	25.563982	0.0	3162	3162	3162	0.0	20	97	290	534	662	5000	0	249	2020-02-29_142234
114	5000	1838	0	0	0	0	0	2913	NaN	-0.0	9999.0	9999.0	0.0	1761.0	10.128502	4.4036913	25.563982	0.0	3162	3162	3162	0.0	20	97	290	534	662	5000	0	249	2020-02-29_142235
114	5000	1838	0	0	0	0	0	2913	NaN	-0.0	9999.0	9999.0	0.0	1761.0	10.128502	4.4036913	25.563982	0.0	3162	3162	3162	0.0	20	97	290	534	662	5000	0	249	2020-02-29_142235
114	5000	1838	0	0	0	0	0	2913	NaN	-0.0	9999.0	9999.0	0.0	1761.0	10.128502	4.4036913	25.563982	0.0	3162	3162	3162	0.0	20	97	290	534	662	5000	0	249	2020-02-29_142235
115	5000	1838	0	0	0	0	0	2913	NaN	-0.0	9999.0	9999.0	0.0	1761.0	10.128502	4.4036913	25.563982	0.0	3162	3162	3162	0.0	20	97	290	534	662	5000	0	249	2020-02-29_142235
115	5000	1838	0	0	0	0	0	2913	NaN	-0.0	9999.0	9999.0	0.0	1761.0	10.128502	4.4036913	25.563982	0.0	3162	3162	3162	0.0	20	97	290	534	662	5000	0	249	2020-02-29_142235
115	5000	1838	0	0	0	0	0	2913	NaN	-0.0	9999.0	9999.0	0.0	1761.0	10.128502	4.4036913	25.563982	0.0	3162	3162	3162	0.0	20	97	290	534	662	5000	0	249	2020-02-29_142235
116	5000	1838	0	0	0	0	0	2913	NaN	-0.0	9999.0	9999.0	0.0	1761.0	10.128502	4.4036913	25.563982	0.0	3162	3162	3162	0.0	20	97	290	534	662	5000	0	249	2020-02-29_142235
116	5000	1838	0	0	0	0	0	2913	NaN	-0.0	9999.0	9999.0	0.0	1761.0	10.128502	4.4036913	25.563982	0.0	3162	3162	3162	0.0	20	97	290	534	662	5000	0	249	2020-02-29_142236
