# Supplementary material for: Discrete simulation analysis of COVID-19 and prediction of isolation bed numbers
Source: PeerJ. 2021 Jun 23;9:e11629. doi: 10.7717/peerj.11629 (PMC8234972; doi:10.7717/peerj.11629)
Supplement: Supplemental Information 3 [file peerj-09-11629-s003.zip › raw_data/Incubation period_output_2020-02-29_142243.csv]

worldTime(Day)	CITY_PERSON_SIZE	NORMAL	SHADOW	SUPER	CONFIRMED	DIAGNOSIS	FREEZE	CURED	shadow_average	shadow_std	shadow_max	shadow_min	real_countTmp	max_count	count_shadow_average	count_shadow_std	count_shadow_max	count_shadow_min	sum_confirmed_mark	sum_diagnosis_mark	sum_freeze_mark	r0	G1num	G2num	G3Num	G4Num	G5Num	BED_CanUse	BED_Need	DEATH	recordTime
0	5000	4976	24	0	0	0	0	0	NaN	-0.0	9999.0	9999.0	0.0	0.0	NaN	-0.0	9999.0	9999.0	0	0	0	0.0	0	0	0	0	0	5000	0	0	2020-02-29_142244
0	5000	4973	26	0	1	0	0	0	NaN	-0.0	9999.0	9999.0	0.0	0.0	NaN	-0.0	9999.0	9999.0	1	0	0	0.0	0	0	0	0	0	5000	0	0	2020-02-29_142244
0	5000	4969	30	0	1	0	0	0	NaN	-0.0	9999.0	9999.0	0.0	0.0	NaN	-0.0	9999.0	9999.0	1	0	0	0.0	0	0	0	0	0	5000	0	0	2020-02-29_142244
1	5000	4962	36	0	1	0	1	0	0.0	NaN	0.0	0.0	1.0	1.0	0.0	NaN	0.0	0.0	2	1	1	1.0	1	0	0	0	0	4999	0	0	2020-02-29_142245
1	5000	4955	41	0	3	0	1	0	0.0	NaN	0.0	0.0	1.0	1.0	0.0	NaN	0.0	0.0	4	1	1	1.0	1	0	0	0	0	4999	0	0	2020-02-29_142245
1	5000	4948	48	0	2	0	2	0	0.0	0.0	0.0	0.0	2.0	2.0	0.0	0.0	0.0	0.0	4	2	2	1.0	1	1	0	0	0	4998	0	0	2020-02-29_142245
2	5000	4942	53	0	3	0	2	0	0.0	0.0	0.0	0.0	2.0	2.0	0.0	0.0	0.0	0.0	5	2	2	1.0	1	1	0	0	0	4998	0	0	2020-02-29_142245
2	5000	4938	56	0	2	0	4	0	0.5438489	0.630718581606694	1.1595707	0.0	4.0	4.0	0.5438489	0.6307186	1.1595707	0.0	6	4	4	1.25	3	1	0	0	0	4996	0	0	2020-02-29_142245
2	5000	4931	63	0	2	0	4	0	0.5438489	0.630718581606694	1.1595707	0.0	4.0	4.0	0.5438489	0.6307186	1.1595707	0.0	6	4	4	1.25	3	1	0	0	0	4996	0	0	2020-02-29_142245
3	5000	4923	71	0	0	0	6	0	0.6787818	0.8014693118649823	1.8972954	0.0	6.0	6.0	0.6787818	0.8014693	1.8972954	0.0	6	6	6	1.3333334	4	2	0	0	0	4994	0	0	2020-02-29_142246
3	5000	4916	76	0	2	0	6	0	0.6787818	0.8014693118649823	1.8972954	0.0	6.0	6.0	0.6787818	0.8014693	1.8972954	0.0	8	6	6	1.3333334	4	2	0	0	0	4994	0	0	2020-02-29_142246
3	5000	4907	83	0	4	0	6	0	0.6787818	0.8014693118649823	1.8972954	0.0	6.0	6.0	0.6787818	0.8014693	1.8972954	0.0	10	6	6	1.3333334	4	2	0	0	0	4994	0	0	2020-02-29_142246
4	5000	4901	89	0	3	0	7	0	0.581813	0.7753160186158813	1.8972954	0.0	7.0	7.0	0.581813	0.775316	1.8972954	0.0	10	7	7	1.1428572	4	2	0	0	1	4993	0	0	2020-02-29_142246
4	5000	4892	97	0	3	0	8	0	0.74754983	0.85731609969396	1.9077076	0.0	8.0	8.0	0.74754983	0.8573161	1.9077076	0.0	11	8	8	1.125	4	3	0	0	1	4992	0	0	2020-02-29_142246
4	5000	4882	106	0	2	0	10	0	1.3042905	1.3970548731567938	3.6373436	0.0	10.0	10.0	1.3042905	1.3970549	3.6373436	0.0	12	10	10	1.3	6	3	0	0	1	4990	0	0	2020-02-29_142246
5	5000	4871	116	0	3	0	10	0	1.3042905	1.3970548731567938	3.6373436	0.0	10.0	10.0	1.3042905	1.3970549	3.6373436	0.0	13	10	10	1.3	6	3	0	0	1	4990	0	0	2020-02-29_142247
5	5000	4860	127	0	2	0	11	0	1.4021435	1.364519447791934	3.6373436	0.0	11.0	11.0	1.4021435	1.3645195	3.6373436	0.0	13	11	11	1.2727273	6	3	1	0	1	4989	0	0	2020-02-29_142247
5	5000	4844	142	0	2	0	12	0	1.65375	1.5659877760350374	4.4214206	0.0	12.0	12.0	1.65375	1.5659878	4.4214206	0.0	14	12	12	1.5	7	3	1	0	1	4988	0	0	2020-02-29_142247
6	5000	4827	157	0	3	0	13	0	1.9023832	1.746882318198173	4.885981	0.0	13.0	13.0	1.9023832	1.7468823	4.885981	0.0	16	13	13	1.6153846	8	3	1	0	1	4987	0	0	2020-02-29_142247
6	5000	4808	175	0	3	0	14	0	1.7664987	1.7536714732289072	4.885981	0.0	14.0	14.0	1.7664987	1.7536715	4.885981	0.0	17	14	14	1.5	8	3	1	1	1	4986	0	0	2020-02-29_142247
6	5000	4786	197	0	3	0	14	0	1.7664987	1.7536714732289072	4.885981	0.0	14.0	14.0	1.7664987	1.7536715	4.885981	0.0	17	14	14	1.5	8	3	1	1	1	4986	0	0	2020-02-29_142248
7	5000	4759	223	0	1	0	17	0	1.7661583	1.7802177248893614	4.885981	0.0	17.0	17.0	1.7661583	1.7802178	4.885981	0.0	18	17	17	1.2941177	8	4	1	1	3	4983	0	0	2020-02-29_142248
7	5000	4740	238	0	5	0	17	0	1.7661583	1.7802177248893614	4.885981	0.0	17.0	17.0	1.7661583	1.7802178	4.885981	0.0	22	17	17	1.2941177	8	4	1	1	3	4983	0	0	2020-02-29_142248
7	5000	4714	263	0	6	0	17	0	1.7661583	1.7802177248893614	4.885981	0.0	17.0	17.0	1.7661583	1.7802178	4.885981	0.0	23	17	17	1.2941177	8	4	1	1	3	4983	0	0	2020-02-29_142248
8	5000	4686	289	0	6	0	18	0	1.9968524	2.1559315321884354	6.9344788	0.0	18.0	18.0	1.9968524	2.1559315	6.9344788	0.0	25	19	19	1.4444444	8	4	2	2	3	4982	0	1	2020-02-29_142248
8	5000	4656	316	0	6	0	21	0	2.3803818	2.391241355676974	7.2694774	0.0	21.0	21.0	2.3803818	2.3912413	7.2694774	0.0	28	22	22	1.4285715	9	5	2	2	4	4979	0	1	2020-02-29_142249
8	5000	4622	346	0	9	0	22	0	2.512791	2.4148407209482885	7.2694774	0.0	22.0	22.0	2.512791	2.4148407	7.2694774	0.0	32	23	23	1.3636364	9	5	2	2	5	4978	0	1	2020-02-29_142249
9	5000	4586	378	0	11	0	24	0	2.7178147	2.5478735528408527	7.779356	0.0	24.0	24.0	2.7178147	2.5478735	7.779356	0.0	36	25	25	1.5	10	5	3	2	5	4976	0	1	2020-02-29_142249
9	5000	4557	399	0	16	0	27	0	2.733592	2.4142514250570284	7.779356	0.0	27.0	27.0	2.733592	2.4142513	7.779356	0.0	44	28	28	1.4444444	10	6	4	3	5	4973	0	1	2020-02-29_142249
9	5000	4509	441	0	18	0	31	0	2.983248	2.559097356955993	8.359535	0.0	31.0	31.0	2.983248	2.5590973	8.359535	0.0	50	32	32	1.5806452	10	7	4	5	5	4969	0	1	2020-02-29_142250
10	5000	4456	487	0	20	0	36	0	3.0044677	2.5493320712295238	8.359535	0.0	36.0	36.0	3.0044677	2.5493321	8.359535	0.0	57	37	37	1.5277778	10	7	6	7	5	4964	0	1	2020-02-29_142250
10	5000	4418	514	0	24	0	42	0	3.4373038	2.758458999199091	9.26173	0.0	42.0	42.0	3.4373038	2.758459	9.26173	0.0	68	44	44	1.7619047	11	9	8	9	5	4958	0	2	2020-02-29_142250
10	5000	4392	529	0	28	0	49	0	3.7600837	2.9959302954618474	9.555099	0.0	49.0	49.0	3.7600837	2.9959302	9.555099	0.0	79	51	51	1.7346939	13	10	10	11	5	4951	0	2	2020-02-29_142250
11	5000	4367	546	0	30	0	55	0	3.9038987	3.042376988352662	9.555099	0.0	55.0	55.0	3.9038987	3.042377	9.555099	0.0	87	57	57	1.6909091	13	13	11	12	6	4945	0	2	2020-02-29_142251
11	5000	4329	574	0	27	0	68	0	4.1759887	3.236263295216691	10.262497	0.0	68.0	68.0	4.1759887	3.2362633	10.262497	0.0	97	70	70	1.6617647	15	14	15	14	9	4932	0	2	2020-02-29_142251
11	5000	4290	605	0	26	0	77	0	4.318501	3.1433040901784413	10.262497	0.0	77.0	77.0	4.318501	3.143304	10.262497	0.0	105	79	79	1.5974026	15	16	16	16	11	4923	0	2	2020-02-29_142251
12	5000	4260	622	0	31	0	85	0	4.363759	3.094007230911732	10.733052	0.0	85.0	85.0	4.363759	3.0940073	10.733052	0.0	118	87	87	1.5882353	15	17	18	18	13	4915	0	2	2020-02-29_142252
12	5000	4227	648	0	28	0	95	0	4.527371	3.0411481197553507	10.733052	0.0	95.0	95.0	4.527371	3.0411482	10.733052	0.0	125	97	97	1.6526315	15	19	21	19	16	4905	0	2	2020-02-29_142252
12	5000	4184	676	0	33	0	105	0	4.407489	2.984485564255916	10.733052	0.0	105.0	105.0	4.407489	2.9844856	10.733052	0.0	140	107	107	1.6095238	15	19	23	24	19	4895	0	2	2020-02-29_142252
13	5000	4131	713	0	38	0	116	0	4.3731127	2.9545354149387753	10.733052	0.0	116.0	116.0	4.3731127	2.9545355	10.733052	0.0	156	118	118	1.5344827	15	20	25	25	22	4884	0	2	2020-02-29_142253
13	5000	4072	761	0	40	0	125	0	4.4092484	3.101860743099225	11.09673	0.0	125.0	125.0	4.4092484	3.1018608	11.09673	0.0	167	127	127	1.512	15	23	27	26	24	4875	0	2	2020-02-29_142253
13	5000	4026	789	0	45	0	138	0	4.373278	3.0157369484159284	11.09673	0.0	138.0	138.0	4.373278	3.015737	11.09673	0.0	185	140	140	1.4637681	15	24	30	27	29	4862	0	2	2020-02-29_142253
14	5000	3989	811	0	42	0	156	0	4.4805694	3.0390461820738004	11.09673	0.0	156.0	156.0	4.4805694	3.0390463	11.09673	0.0	200	158	158	1.5256411	15	25	32	34	32	4844	0	2	2020-02-29_142254
14	5000	3946	838	0	49	0	165	0	4.5323	3.0657886830844383	12.178088	0.0	165.0	165.0	4.5323	3.0657887	12.178088	0.0	216	167	167	1.4909091	15	26	35	36	34	4835	0	2	2020-02-29_142254
14	5000	3910	862	0	43	0	183	0	4.677088	3.1050254265424457	12.408994	0.0	183.0	183.0	4.677088	3.1050255	12.408994	0.0	228	185	185	1.590164	15	27	40	39	41	4817	0	2	2020-02-29_142255
15	5000	3862	885	0	53	0	198	0	4.6850004	3.067596243519808	12.408994	0.0	198.0	198.0	4.6850004	3.0675962	12.408994	0.0	253	200	200	1.6262627	15	28	42	42	44	4802	0	2	2020-02-29_142255
15	5000	3825	911	0	46	0	215	1	4.8978543	3.221556393755126	14.136733	0.0	215.0	215.0	4.8978543	3.2215564	14.136733	0.0	264	218	218	1.6465117	16	29	47	45	47	4785	0	2	2020-02-29_142255
15	5000	3783	943	0	44	0	227	1	4.87193	3.2594200943106872	14.136733	0.0	227.0	227.0	4.87193	3.2594202	14.136733	0.0	274	230	230	1.6431718	16	29	48	47	50	4773	0	2	2020-02-29_142256
16	5000	3733	970	0	44	0	250	1	5.02225	3.311873178735316	14.136733	0.0	250.0	250.0	5.02225	3.3118732	14.136733	0.0	297	253	253	1.62	16	30	54	54	53	4750	0	2	2020-02-29_142256
16	5000	3707	973	0	55	0	261	2	5.1416736	3.3807537342229472	15.056863	0.0	261.0	261.0	5.1416736	3.3807538	15.056863	0.0	320	265	265	1.6360153	17	31	57	57	54	4739	0	2	2020-02-29_142257
16	5000	3663	991	0	71	0	271	2	5.166987	3.401774554811817	15.056863	0.0	271.0	271.0	5.166987	3.4017746	15.056863	0.0	346	275	275	1.6125461	17	32	58	63	55	4729	0	2	2020-02-29_142257
17	5000	3631	1004	0	68	0	293	2	5.2608395	3.41453175407835	15.056863	0.0	293.0	293.0	5.2608395	3.4145317	15.056863	0.0	365	297	297	1.6075085	17	33	59	71	62	4707	0	2	2020-02-29_142258
17	5000	3602	1007	0	70	0	314	3	5.3708086	3.4046882058677275	15.056863	0.0	314.0	314.0	5.3708086	3.4046881	15.056863	0.0	391	321	321	1.5796179	17	36	64	74	71	4686	0	4	2020-02-29_142258
17	5000	3572	1020	0	61	0	338	4	5.4382973	3.4388371034529204	16.55038	0.0	338.0	338.0	5.4382973	3.438837	16.55038	0.0	408	347	347	1.5532545	18	36	66	82	74	4662	0	5	2020-02-29_142258
18	5000	3539	1024	0	71	0	356	5	5.6503863	3.608052329265441	16.55038	0.0	356.0	356.0	5.6503863	3.6080523	16.55038	0.0	437	366	366	1.5561798	18	38	71	86	77	4644	0	5	2020-02-29_142259
18	5000	3502	1032	0	74	0	378	7	5.7958674	3.626890938944209	16.55038	0.0	378.0	378.0	5.7958674	3.626891	16.55038	0.0	466	392	392	1.5634921	18	39	76	93	82	4622	0	7	2020-02-29_142259
18	5000	3469	1037	0	85	0	395	7	5.8643265	3.6628120419629147	16.55038	0.0	395.0	395.0	5.8643265	3.662812	16.55038	0.0	494	409	409	1.5443038	18	41	80	95	85	4605	0	7	2020-02-29_142300
19	5000	3439	1046	0	76	0	422	8	5.9373703	3.686762849221046	16.55038	0.0	422.0	422.0	5.9373703	3.6867628	16.55038	0.0	515	439	439	1.4976304	18	42	83	101	93	4578	0	9	2020-02-29_142300
19	5000	3407	1061	0	65	0	449	8	6.076058	3.7069943328723545	16.55038	0.0	449.0	449.0	6.076058	3.7069943	16.55038	0.0	532	467	467	1.5256125	18	44	87	109	100	4551	0	10	2020-02-29_142301
19	5000	3372	1062	0	72	0	476	8	6.171514	3.6876007324942974	16.55038	0.0	476.0	476.0	6.171514	3.6876009	16.55038	0.0	566	494	494	1.5147059	18	44	91	119	107	4524	0	10	2020-02-29_142301
20	5000	3355	1048	0	82	0	496	9	6.29135	3.741444428321405	18.383972	0.0	496.0	496.0	6.29135	3.7414443	18.383972	0.0	597	515	515	1.5423387	18	46	96	125	111	4504	0	10	2020-02-29_142302
20	5000	3327	1048	0	91	0	515	9	6.324829	3.748746535301833	18.383972	0.0	515.0	515.0	6.324829	3.7487466	18.383972	0.0	625	534	534	1.5145631	18	46	98	131	116	4485	0	10	2020-02-29_142302
20	5000	3299	1044	0	91	0	547	9	6.440237	3.7850476575141454	18.383972	0.0	547.0	547.0	6.440237	3.7850478	18.383972	0.0	657	566	566	1.488117	18	48	105	137	120	4453	0	10	2020-02-29_142303
21	5000	3282	1033	0	88	0	578	9	6.54519	3.774769044594233	18.383972	0.0	578.0	578.0	6.54519	3.774769	18.383972	0.0	685	597	597	1.4636679	18	48	109	142	129	4422	0	10	2020-02-29_142303
21	5000	3264	1021	0	89	0	600	14	6.662224	3.8713261816494	20.318605	0.0	600.0	600.0	6.662224	3.8713262	20.318605	0.0	715	626	626	1.49	20	48	113	149	136	4400	0	12	2020-02-29_142304
21	5000	3236	1011	0	95	0	629	15	6.7337875	3.8816422170609095	20.318605	0.0	629.0	629.0	6.7337875	3.881642	20.318605	0.0	753	658	658	1.4737679	20	48	116	155	146	4371	0	14	2020-02-29_142304
22	5000	3210	1009	0	96	0	653	18	6.8462796	3.914124752927777	20.318605	0.0	653.0	653.0	6.8462796	3.9141247	20.318605	0.0	781	685	685	1.4502298	20	48	122	160	153	4347	0	14	2020-02-29_142305
22	5000	3184	999	0	102	0	678	22	6.9779468	3.9382382866336476	20.318605	0.0	678.0	678.0	6.9779468	3.9382384	20.318605	0.0	817	715	715	1.4439528	20	49	124	162	162	4322	0	15	2020-02-29_142305
22	5000	3168	985	0	93	0	714	25	7.061705	3.941825670472255	20.318605	0.0	714.0	714.0	7.061705	3.9418256	20.318605	0.0	847	754	754	1.4117647	20	50	128	168	169	4286	0	15	2020-02-29_142306
23	5000	3152	969	0	97	0	735	30	7.1201987	3.954464169168103	20.318605	0.0	735.0	735.0	7.1201987	3.9544642	20.318605	0.0	879	782	782	1.3904762	20	50	131	174	176	4265	0	17	2020-02-29_142306
23	5000	3135	950	0	98	0	767	31	7.221909	3.9544495787204177	20.318605	0.0	767.0	767.0	7.221909	3.9544497	20.318605	0.0	915	817	817	1.380704	20	50	135	180	190	4233	0	19	2020-02-29_142307
23	5000	3117	927	0	108	0	794	33	7.2998805	3.9537356662641177	20.318605	0.0	794.0	794.0	7.2998805	3.9537356	20.318605	0.0	956	848	848	1.3639798	20	52	136	189	197	4206	0	21	2020-02-29_142307
24	5000	3095	908	0	118	0	816	41	7.393352	3.9928482016568836	20.318605	0.0	816.0	816.0	7.393352	3.9928482	20.318605	0.0	997	879	879	1.3431373	20	52	140	195	204	4184	0	22	2020-02-29_142308
24	5000	3073	897	0	115	0	844	48	7.4928594	4.066229414232542	22.45654	0.0	844.0	844.0	7.4928594	4.0662293	22.45654	0.0	1030	915	915	1.3412322	20	54	142	203	213	4156	0	23	2020-02-29_142308
24	5000	3052	882	0	110	0	880	53	7.6171217	4.087794274052639	22.45654	0.0	880.0	880.0	7.6171217	4.0877943	22.45654	0.0	1066	956	956	1.3227273	20	55	145	212	225	4120	0	23	2020-02-29_142309
25	5000	3035	858	0	109	0	913	58	7.7374663	4.121208760613756	22.45654	0.0	913.0	913.0	7.7374663	4.1212087	22.45654	0.0	1107	998	998	1.3231106	20	56	149	218	237	4087	0	27	2020-02-29_142309
25	5000	3025	833	0	112	0	940	63	7.838326	4.1618311989102414	22.45654	0.0	940.0	940.0	7.838326	4.1618314	22.45654	0.0	1142	1030	1030	1.3287234	20	57	150	223	247	4060	0	27	2020-02-29_142310
25	5000	3004	818	0	112	0	969	68	7.9550567	4.184589114419546	22.45654	0.0	969.0	969.0	7.9550567	4.184589	22.45654	0.0	1178	1066	1066	1.3065015	20	59	152	228	256	4031	0	29	2020-02-29_142310
26	5000	2982	816	0	93	0	1006	73	8.058876	4.21869099893638	22.45654	0.0	1006.0	1006.0	8.058876	4.218691	22.45654	0.0	1202	1109	1109	1.2882704	20	59	158	236	264	3994	0	30	2020-02-29_142311
26	5000	2963	800	0	95	0	1033	78	8.147486	4.233334121303535	22.45654	0.0	1033.0	1033.0	8.147486	4.233334	22.45654	0.0	1237	1142	1142	1.2613746	20	59	160	240	275	3967	0	31	2020-02-29_142311
26	5000	2949	782	0	91	0	1061	84	8.240253	4.206135065512169	22.45654	0.0	1061.0	1061.0	8.240253	4.2061353	22.45654	0.0	1269	1178	1178	1.2205466	20	60	163	243	286	3939	0	33	2020-02-29_142312
27	5000	2938	763	0	96	0	1076	93	8.298387	4.215112092506269	22.45654	0.0	1076.0	1076.0	8.298387	4.215112	22.45654	0.0	1299	1203	1203	1.222119	20	60	165	246	292	3924	0	34	2020-02-29_142312
27	5000	2920	745	0	98	0	1100	102	8.382695	4.225431900972475	22.45654	0.0	1100.0	1100.0	8.382695	4.225432	22.45654	0.0	1335	1237	1237	1.2109091	20	60	168	251	298	3900	0	35	2020-02-29_142313
27	5000	2906	727	0	98	0	1120	111	8.482062	4.2425449283988055	22.45654	0.0	1120.0	1120.0	8.482062	4.242545	22.45654	0.0	1367	1269	1269	1.2089286	20	60	169	256	309	3880	0	38	2020-02-29_142313
28	5000	2895	710	0	96	0	1133	126	8.609844	4.2466448835915145	22.45654	0.0	1133.0	1133.0	8.609844	4.246645	22.45654	0.0	1395	1299	1299	1.1915269	20	60	170	261	319	3867	0	40	2020-02-29_142314
28	5000	2876	714	0	74	0	1157	134	8.71712	4.29222404539411	22.45654	0.0	1157.0	1157.0	8.71712	4.292224	22.45654	0.0	1410	1336	1336	1.1918756	20	60	172	268	326	3843	0	45	2020-02-29_142314
28	5000	2863	683	0	86	0	1173	147	8.819706	4.302136338517797	22.45654	0.0	1173.0	1173.0	8.819706	4.3021364	22.45654	0.0	1454	1368	1368	1.1841432	20	60	175	271	335	3827	0	48	2020-02-29_142315
29	5000	2842	682	0	81	0	1181	163	8.923385	4.298392842711499	22.45654	0.0	1181.0	1181.0	8.923385	4.298393	22.45654	0.0	1476	1395	1395	1.1795089	20	61	177	275	341	3819	0	51	2020-02-29_142315
29	5000	2824	671	0	95	0	1181	177	9.004766	4.281570311209894	22.45654	0.0	1181.0	1181.0	8.923385	4.298393	22.45654	0.0	1505	1410	1410	1.1642675	20	61	177	278	346	3819	0	52	2020-02-29_142316
29	5000	2814	646	0	86	0	1210	189	9.118613	4.307969297946063	22.45654	0.0	1210.0	1210.0	9.118613	4.307969	22.45654	0.0	1540	1454	1454	1.1578512	20	61	178	283	356	3790	0	55	2020-02-29_142316
30	5000	2804	625	0	94	0	1217	204	9.193345	4.306652361449427	22.45654	0.0	1217.0	1217.0	9.193345	4.3066525	22.45654	0.0	1571	1477	1477	1.1569433	20	61	178	288	362	3783	0	56	2020-02-29_142317
30	5000	2790	615	0	90	0	1231	215	9.267916	4.304044533566518	22.45654	0.0	1231.0	1231.0	9.267916	4.3040447	22.45654	0.0	1595	1505	1505	1.1510967	20	61	179	292	369	3769	0	59	2020-02-29_142317
30	5000	2778	598	0	84	0	1246	231	9.34593	4.336598388892826	22.45654	0.0	1246.0	1246.0	9.34593	4.3365984	22.45654	0.0	1624	1540	1540	1.1404494	20	61	181	297	377	3754	0	63	2020-02-29_142318
31	5000	2765	585	0	79	0	1254	249	9.441535	4.342828886219828	22.45654	0.0	1254.0	1254.0	9.441535	4.3428288	22.45654	0.0	1650	1571	1571	1.1140351	20	61	181	304	387	3746	0	68	2020-02-29_142318
31	5000	2755	569	0	81	0	1262	259	9.4913645	4.334682523548415	22.45654	0.0	1262.0	1262.0	9.4913645	4.3346825	22.45654	0.0	1676	1595	1595	1.1006339	20	61	184	308	390	3738	0	74	2020-02-29_142319
31	5000	2741	552	0	83	0	1272	276	9.59691	4.309797462961912	22.45654	0.0	1272.0	1272.0	9.59691	4.3097973	22.45654	0.0	1707	1624	1624	1.0896226	20	61	185	309	395	3728	0	76	2020-02-29_142319
32	5000	2732	534	0	83	0	1281	290	9.667998	4.323898730889214	24.532465	0.0	1281.0	1281.0	9.667998	4.323899	24.532465	0.0	1734	1651	1651	1.0702577	20	61	185	313	396	3719	0	80	2020-02-29_142320
32	5000	2719	523	0	82	0	1284	309	9.713404	4.340999693108868	24.532465	0.0	1284.0	1284.0	9.713404	4.3409996	24.532465	0.0	1758	1676	1676	1.0475078	20	61	187	314	402	3716	0	83	2020-02-29_142320
32	5000	2708	514	0	69	0	1298	326	9.753356	4.341311861405319	24.532465	0.0	1298.0	1298.0	9.753356	4.341312	24.532465	0.0	1778	1709	1709	1.0346687	20	61	189	319	414	3702	0	85	2020-02-29_142321
33	5000	2698	509	0	59	0	1290	358	9.873496	4.327965909051516	24.532465	0.0	1290.0	1298.0	9.753356	4.341312	24.532465	0.0	1793	1734	1734	1.0372093	20	61	189	322	418	3710	0	86	2020-02-29_142321
33	5000	2688	499	0	55	0	1288	377	9.9847765	4.380531519859705	24.532465	0.0	1288.0	1298.0	9.753356	4.341312	24.532465	0.0	1813	1758	1758	1.0349379	20	61	193	325	423	3712	0	93	2020-02-29_142322
33	5000	2680	477	0	65	0	1271	414	10.047729	4.3833534056538745	24.532465	0.0	1271.0	1298.0	9.753356	4.341312	24.532465	0.0	1843	1778	1778	1.0283241	20	61	193	328	427	3729	0	93	2020-02-29_142322
34	5000	2670	468	0	69	0	1269	430	10.138068	4.382184913567571	24.532465	0.0	1269.0	1298.0	9.753356	4.341312	24.532465	0.0	1862	1793	1793	1.0173365	20	61	193	331	433	3731	0	94	2020-02-29_142323
34	5000	2655	458	0	74	0	1266	450	10.186465	4.37965232897602	24.532465	0.0	1266.0	1298.0	9.753356	4.341312	24.532465	0.0	1887	1813	1813	1.0047393	20	61	193	333	437	3734	0	97	2020-02-29_142324
34	5000	2647	438	0	71	0	1273	472	10.241178	4.403428060093627	24.532465	0.0	1273.0	1298.0	9.753356	4.341312	24.532465	0.0	1915	1844	1844	0.9835035	20	61	194	334	447	3727	0	99	2020-02-29_142324
35	5000	2641	425	0	72	0	1261	501	10.293008	4.404197485366921	24.532465	0.0	1261.0	1298.0	9.753356	4.341312	24.532465	0.0	1934	1862	1862	0.97938144	20	61	194	335	452	3739	0	100	2020-02-29_142325
35	5000	2633	413	0	65	0	1267	518	10.348119	4.433773141332202	24.532465	0.0	1267.0	1298.0	9.753356	4.341312	24.532465	0.0	1954	1889	1889	0.949487	20	61	194	337	456	3733	0	104	2020-02-29_142325
35	5000	2619	410	0	56	0	1266	544	10.367379	4.419341207231302	24.532465	0.0	1266.0	1298.0	9.753356	4.341312	24.532465	0.0	1971	1915	1915	0.93522906	20	61	194	340	460	3734	0	105	2020-02-29_142326
36	5000	2610	398	0	58	0	1259	570	10.3826275	4.432021076386393	24.532465	0.0	1259.0	1298.0	9.753356	4.341312	24.532465	0.0	1992	1934	1934	0.92295474	20	61	194	341	462	3741	0	105	2020-02-29_142326
36	5000	2595	398	0	53	0	1251	595	10.430183	4.451372410741582	24.532465	0.0	1251.0	1298.0	9.753356	4.341312	24.532465	0.0	2007	1954	1954	0.91766584	20	61	194	343	465	3749	0	108	2020-02-29_142327
36	5000	2586	387	0	55	0	1241	621	10.405494	4.47402152333989	24.532465	0.0	1241.0	1298.0	9.753356	4.341312	24.532465	0.0	2027	1972	1972	0.9049154	20	61	195	344	467	3759	0	110	2020-02-29_142327
37	5000	2574	381	0	53	0	1229	650	10.410601	4.49950109471243	24.532465	0.0	1229.0	1298.0	9.753356	4.341312	24.532465	0.0	2045	1992	1992	0.8885273	20	61	195	345	469	3771	0	113	2020-02-29_142328
37	5000	2562	386	0	45	0	1214	679	10.466239	4.502263665401324	24.532465	0.0	1214.0	1298.0	9.753356	4.341312	24.532465	0.0	2052	2007	2007	0.88714993	20	61	195	345	474	3786	0	114	2020-02-29_142328
37	5000	2553	375	0	45	0	1204	708	10.494985	4.511792097279876	24.532465	0.0	1204.0	1298.0	9.753356	4.341312	24.532465	0.0	2072	2027	2027	0.8729236	20	61	195	345	478	3796	0	115	2020-02-29_142329
38	5000	2545	371	0	39	0	1188	739	10.594797	4.490845162895244	24.532465	0.0	1188.0	1298.0	9.753356	4.341312	24.532465	0.0	2084	2045	2045	0.86868685	20	61	195	348	482	3812	0	118	2020-02-29_142329
38	5000	2533	371	0	43	0	1172	762	10.6416445	4.5010552758427	24.532465	0.0	1172.0	1298.0	9.753356	4.341312	24.532465	0.0	2096	2053	2053	0.87457335	20	61	195	348	483	3828	0	119	2020-02-29_142330
38	5000	2530	364	0	33	0	1155	795	10.699456	4.486383181189711	24.532465	0.0	1155.0	1298.0	9.753356	4.341312	24.532465	0.0	2106	2073	2073	0.8640693	20	61	195	349	487	3845	0	123	2020-02-29_142330
39	5000	2523	356	0	37	0	1125	833	10.778117	4.534960680941517	25.305305	0.0	1125.0	1298.0	9.753356	4.341312	24.532465	0.0	2121	2084	2084	0.8551111	20	61	196	349	491	3875	0	126	2020-02-29_142331
39	5000	2512	352	0	40	0	1092	877	10.865207	4.553119998214372	25.305305	0.0	1092.0	1298.0	9.753356	4.341312	24.532465	0.0	2136	2096	2096	0.8489011	20	61	196	349	494	3908	0	127	2020-02-29_142331
39	5000	2508	337	0	49	0	1071	906	10.894155	4.554425135493978	25.305305	0.0	1071.0	1298.0	9.753356	4.341312	24.532465	0.0	2155	2106	2106	0.84313726	20	61	196	349	494	3929	0	129	2020-02-29_142332
40	5000	2503	332	0	44	0	1054	936	10.918061	4.574718887781159	25.305305	0.0	1054.0	1298.0	9.753356	4.341312	24.532465	0.0	2165	2121	2121	0.8320683	20	61	196	349	495	3946	0	131	2020-02-29_142332
40	5000	2495	330	0	39	0	1036	967	11.011277	4.577323348648852	25.305305	0.0	1036.0	1298.0	9.753356	4.341312	24.532465	0.0	2175	2136	2136	0.84555984	20	61	196	350	496	3964	0	133	2020-02-29_142333
40	5000	2494	318	0	33	0	1029	992	11.02291	4.589148467950092	25.305305	0.0	1029.0	1298.0	9.753356	4.341312	24.532465	0.0	2188	2155	2155	0.84062195	20	61	196	351	498	3971	0	134	2020-02-29_142333
41	5000	2490	308	0	36	0	1006	1025	11.02095	4.626229818609828	25.305305	0.0	1006.0	1298.0	9.753356	4.341312	24.532465	0.0	2202	2166	2166	0.833996	20	61	196	351	498	3994	0	135	2020-02-29_142334
41	5000	2488	300	0	37	0	990	1050	11.051128	4.638997932619463	25.305305	0.0	990.0	1298.0	9.753356	4.341312	24.532465	0.0	2212	2175	2175	0.82323235	20	61	196	351	499	4010	0	135	2020-02-29_142334
41	5000	2484	289	0	39	0	978	1073	11.046782	4.668055168852254	25.305305	0.0	978.0	1298.0	9.753356	4.341312	24.532465	0.0	2227	2188	2188	0.82617587	20	61	196	352	502	4022	0	137	2020-02-29_142335
42	5000	2478	293	0	27	0	961	1100	11.064153	4.705936440689937	25.305305	0.0	961.0	1298.0	9.753356	4.341312	24.532465	0.0	2229	2202	2202	0.81061393	20	61	196	354	502	4039	0	141	2020-02-29_142335
42	5000	2477	281	0	30	0	944	1126	11.121904	4.709061332842737	25.305305	0.0	944.0	1298.0	9.753356	4.341312	24.532465	0.0	2242	2212	2212	0.80932206	20	61	196	354	502	4056	0	142	2020-02-29_142336
42	5000	2472	270	0	31	0	920	1164	11.108481	4.7214608395184685	25.305305	0.0	920.0	1298.0	9.753356	4.341312	24.532465	0.0	2258	2227	2227	0.8141304	20	61	196	354	506	4080	0	143	2020-02-29_142336
43	5000	2466	264	0	41	0	886	1199	11.133403	4.719728684143688	25.305305	0.0	886.0	1298.0	9.753356	4.341312	24.532465	0.0	2270	2229	2229	0.81489843	20	61	196	354	506	4114	0	144	2020-02-29_142337
43	5000	2456	262	0	40	0	866	1231	11.087848	4.725273624954271	25.305305	0.0	866.0	1298.0	9.753356	4.341312	24.532465	0.0	2282	2242	2242	0.81639725	20	61	196	354	507	4134	0	145	2020-02-29_142337
43	5000	2451	261	0	30	0	854	1258	11.044479	4.741268967686836	25.305305	0.0	854.0	1298.0	9.753356	4.341312	24.532465	0.0	2288	2258	2258	0.8056206	20	61	196	355	508	4146	0	146	2020-02-29_142338
44	5000	2447	254	0	29	0	830	1292	11.099678	4.798415343650512	27.026115	0.0	830.0	1298.0	9.753356	4.341312	24.532465	0.0	2299	2270	2270	0.8048193	20	61	196	355	508	4170	0	148	2020-02-29_142338
44	5000	2445	244	0	29	0	813	1320	11.11398	4.8225707664063435	27.235184	0.0	813.0	1298.0	9.753356	4.341312	24.532465	0.0	2311	2282	2282	0.8081181	20	61	196	356	512	4187	0	149	2020-02-29_142339
44	5000	2443	237	0	32	0	789	1348	11.082004	4.8096106636949445	27.026115	0.0	789.0	1298.0	9.753356	4.341312	24.532465	0.0	2320	2288	2288	0.77439797	20	61	196	356	513	4211	0	151	2020-02-29_142339
45	5000	2435	239	0	27	0	779	1367	11.101596	4.803910752444934	27.026115	0.0	779.0	1298.0	9.753356	4.341312	24.532465	0.0	2326	2299	2299	0.7637997	20	61	196	356	513	4221	0	153	2020-02-29_142340
45	5000	2426	236	0	27	0	756	1400	11.119378	4.796163798241823	27.026115	0.0	756.0	1298.0	9.753356	4.341312	24.532465	0.0	2338	2311	2311	0.76984125	20	61	196	356	513	4244	0	155	2020-02-29_142340
45	5000	2422	223	0	35	0	741	1424	11.178175	4.763446647696823	27.026115	0.0	741.0	1298.0	9.753356	4.341312	24.532465	0.0	2355	2320	2320	0.7692308	20	61	196	357	513	4259	0	155	2020-02-29_142340
46	5000	2420	208	0	46	0	713	1456	11.266241	4.766853749443033	27.026115	0.0	713.0	1298.0	9.753356	4.341312	24.532465	0.0	2372	2326	2326	0.77840114	20	61	196	357	513	4287	0	157	2020-02-29_142341
46	5000	2416	204	0	40	0	710	1471	11.205402	4.7972728054843055	27.026115	0.0	710.0	1298.0	9.753356	4.341312	24.532465	0.0	2380	2340	2340	0.76197183	20	61	196	358	513	4290	0	159	2020-02-29_142341
46	5000	2409	200	0	36	0	698	1495	11.220058	4.815945469455661	27.026115	0.0	698.0	1298.0	9.753356	4.341312	24.532465	0.0	2391	2355	2355	0.75931233	20	61	196	358	515	4302	0	162	2020-02-29_142342
47	5000	2404	202	0	22	0	690	1520	11.17596	4.796940209756274	27.026115	0.0	690.0	1298.0	9.753356	4.341312	24.532465	0.0	2394	2372	2372	0.7463768	20	61	196	358	516	4310	0	162	2020-02-29_142342
47	5000	2402	191	0	27	0	671	1545	11.256719	4.825688904911134	27.026115	0.0	671.0	1298.0	9.753356	4.341312	24.532465	0.0	2407	2380	2380	0.7436662	20	61	196	358	516	4329	0	164	2020-02-29_142343
47	5000	2399	183	0	27	0	665	1560	11.307897	4.815869823572142	27.026115	0.0	665.0	1298.0	9.753356	4.341312	24.532465	0.0	2418	2391	2391	0.74887216	20	61	196	358	517	4335	0	166	2020-02-29_142343
48	5000	2396	176	0	34	0	639	1588	11.364175	4.799079711430115	27.026115	0.0	639.0	1298.0	9.753356	4.341312	24.532465	0.0	2428	2394	2394	0.75273865	20	61	196	358	517	4361	0	167	2020-02-29_142343
48	5000	2390	172	0	31	0	630	1610	11.355082	4.784019117119398	27.026115	0.0	630.0	1298.0	9.753356	4.341312	24.532465	0.0	2438	2407	2407	0.7587302	20	61	196	358	517	4370	0	167	2020-02-29_142344
48	5000	2388	165	0	29	0	611	1638	11.380997	4.801604980121942	27.026115	0.0	611.0	1298.0	9.753356	4.341312	24.532465	0.0	2447	2418	2418	0.7446808	20	61	196	358	517	4389	0	169	2020-02-29_142344
49	5000	2383	166	0	23	0	602	1655	11.422285	4.79663482959424	27.026115	0.0	602.0	1298.0	9.753356	4.341312	24.532465	0.0	2451	2428	2428	0.7425249	20	61	196	358	517	4398	0	171	2020-02-29_142345
49	5000	2378	167	0	16	0	583	1685	11.392348	4.8421655832282715	27.026115	0.0	583.0	1298.0	9.753356	4.341312	24.532465	0.0	2455	2439	2439	0.7409949	20	61	196	358	517	4417	0	171	2020-02-29_142345
49	5000	2374	162	0	17	0	572	1703	11.460828	4.775920415716822	27.026115	0.0	572.0	1298.0	9.753356	4.341312	24.532465	0.0	2464	2447	2447	0.7255245	20	61	196	358	517	4428	0	172	2020-02-29_142346
50	5000	2369	164	0	16	0	554	1724	11.527797	4.78914016237498	27.026115	0.0	554.0	1298.0	9.753356	4.341312	24.532465	0.0	2467	2451	2451	0.71119136	20	61	196	358	517	4446	0	173	2020-02-29_142346
50	5000	2368	162	0	15	0	538	1744	11.530649	4.779746623326714	27.026115	0.0	538.0	1298.0	9.753356	4.341312	24.532465	0.0	2470	2455	2455	0.704461	20	61	196	358	517	4462	0	173	2020-02-29_142346
50	5000	2363	160	0	12	0	526	1766	11.586314	4.79453083626974	27.026115	0.0	526.0	1298.0	9.753356	4.341312	24.532465	0.0	2477	2465	2465	0.70912546	20	61	196	358	517	4474	0	173	2020-02-29_142347
51	5000	2359	161	0	13	0	509	1785	11.604251	4.804334971823298	27.026115	0.0	509.0	1298.0	9.753356	4.341312	24.532465	0.0	2480	2467	2467	0.71905696	20	61	196	358	517	4491	0	173	2020-02-29_142347
51	5000	2356	155	0	18	0	491	1805	11.601361	4.840650391188853	27.026115	0.0	491.0	1298.0	9.753356	4.341312	24.532465	0.0	2489	2471	2471	0.72912425	20	61	196	358	517	4509	0	175	2020-02-29_142348
51	5000	2354	151	0	18	0	483	1819	11.627089	4.834317775750121	27.026115	0.0	483.0	1298.0	9.753356	4.341312	24.532465	0.0	2495	2477	2477	0.7204969	20	61	196	358	517	4517	0	175	2020-02-29_142348
52	5000	2348	153	0	19	0	470	1835	11.60073	4.8586327087047545	27.026115	0.0	470.0	1298.0	9.753356	4.341312	24.532465	0.0	2499	2480	2480	0.72553194	20	61	196	358	517	4530	0	175	2020-02-29_142348
52	5000	2345	152	0	14	0	466	1847	11.648078	4.877849235291252	27.026115	0.0	466.0	1298.0	9.753356	4.341312	24.532465	0.0	2503	2489	2489	0.71030045	20	61	196	358	517	4534	0	176	2020-02-29_142349
52	5000	2341	149	0	15	0	460	1858	11.625575	4.950800112398974	27.026115	0.0	460.0	1298.0	9.753356	4.341312	24.532465	0.0	2510	2495	2495	0.71304345	20	61	196	358	517	4540	0	177	2020-02-29_142349
53	5000	2341	142	0	18	0	455	1867	11.675435	4.919613854676602	27.026115	0.0	455.0	1298.0	9.753356	4.341312	24.532465	0.0	2517	2499	2499	0.71428573	20	61	196	358	517	4545	0	177	2020-02-29_142349
53	5000	2339	139	0	19	0	441	1885	11.686913	4.899726953489347	27.026115	0.0	441.0	1298.0	9.753356	4.341312	24.532465	0.0	2522	2503	2503	0.7210884	20	61	196	358	517	4559	0	177	2020-02-29_142350
53	5000	2336	136	0	18	0	430	1903	11.721214	4.937124503621295	27.026115	0.0	430.0	1298.0	9.753356	4.341312	24.532465	0.0	2528	2510	2510	0.7116279	20	61	196	358	517	4570	0	177	2020-02-29_142350
54	5000	2334	134	0	15	0	424	1916	11.7091675	4.936153179889379	27.026115	0.0	424.0	1298.0	9.753356	4.341312	24.532465	0.0	2532	2517	2517	0.7193396	20	61	196	358	518	4576	0	177	2020-02-29_142351
54	5000	2332	129	0	17	0	407	1936	11.777	4.948915250967113	27.026115	0.0	407.0	1298.0	9.753356	4.341312	24.532465	0.0	2539	2522	2522	0.71990174	20	61	196	358	518	4593	0	179	2020-02-29_142351
54	5000	2330	130	0	12	0	401	1947	11.884927	4.987534242287783	27.026115	0.0	401.0	1298.0	9.753356	4.341312	24.532465	0.0	2540	2528	2528	0.7057357	20	61	196	358	518	4599	0	180	2020-02-29_142351
55	5000	2328	130	0	10	0	397	1955	11.836017	5.042318927197507	27.026115	0.0	397.0	1298.0	9.753356	4.341312	24.532465	0.0	2542	2532	2532	0.71032745	20	61	196	358	518	4603	0	180	2020-02-29_142352
55	5000	2325	127	0	9	0	394	1964	11.850085	5.04183736885226	27.026115	0.0	394.0	1298.0	9.753356	4.341312	24.532465	0.0	2548	2539	2539	0.70812184	20	61	196	358	518	4606	0	181	2020-02-29_142352
55	5000	2318	128	0	14	0	381	1976	11.846513	4.968094308642934	27.026115	0.0	381.0	1298.0	9.753356	4.341312	24.532465	0.0	2554	2540	2540	0.7217848	20	61	196	358	518	4619	0	183	2020-02-29_142352
56	5000	2314	124	0	20	0	371	1988	11.815282	4.982552604799545	27.026115	0.0	371.0	1298.0	9.753356	4.341312	24.532465	0.0	2562	2542	2542	0.703504	20	61	196	358	518	4629	0	183	2020-02-29_142353
56	5000	2311	123	0	18	0	365	1998	11.788155	4.970542920122144	27.026115	0.0	365.0	1298.0	9.753356	4.341312	24.532465	0.0	2566	2548	2548	0.7150685	20	61	196	358	518	4635	0	185	2020-02-29_142353
56	5000	2308	118	0	20	0	360	2009	11.712341	4.956552757454192	27.026115	0.0	360.0	1298.0	9.753356	4.341312	24.532465	0.0	2574	2554	2554	0.68333334	20	61	196	358	518	4640	0	185	2020-02-29_142354
57	5000	2307	112	0	19	0	355	2022	11.70413	4.972740250542475	27.026115	0.0	355.0	1298.0	9.753356	4.341312	24.532465	0.0	2581	2562	2562	0.69014084	20	61	196	358	518	4645	0	185	2020-02-29_142354
57	5000	2307	107	0	19	0	344	2038	11.752973	5.028580804605537	27.026115	0.0	344.0	1298.0	9.753356	4.341312	24.532465	0.0	2586	2567	2567	0.6976744	20	61	196	358	518	4656	0	185	2020-02-29_142354
57	5000	2305	105	0	16	0	337	2050	11.703601	5.040825681717907	27.026115	0.0	337.0	1298.0	9.753356	4.341312	24.532465	0.0	2590	2574	2574	0.67655784	20	61	196	358	518	4663	0	187	2020-02-29_142355
58	5000	2303	102	0	14	0	334	2060	11.747957	4.986101096782822	27.026115	0.0	334.0	1298.0	9.753356	4.341312	24.532465	0.0	2595	2581	2581	0.6796407	20	61	196	358	518	4666	0	187	2020-02-29_142355
58	5000	2298	101	0	15	0	334	2065	11.8158045	4.989417512032341	27.026115	0.0	334.0	1298.0	9.753356	4.341312	24.532465	0.0	2601	2586	2586	0.6886228	20	61	196	358	518	4666	0	187	2020-02-29_142355
58	5000	2296	96	0	18	0	329	2074	11.849167	5.00552444438931	27.026115	0.0	329.0	1298.0	9.753356	4.341312	24.532465	0.0	2608	2590	2590	0.6899696	20	61	196	358	518	4671	0	187	2020-02-29_142356
59	5000	2296	92	0	17	0	324	2084	11.825238	5.041583141969651	27.026115	0.0	324.0	1298.0	9.753356	4.341312	24.532465	0.0	2612	2595	2595	0.7037037	20	61	196	358	518	4676	0	187	2020-02-29_142356
59	5000	2293	92	0	14	0	320	2094	11.766526	4.9777426286054345	27.026115	0.0	320.0	1298.0	9.753356	4.341312	24.532465	0.0	2615	2601	2601	0.703125	20	61	196	358	518	4680	0	187	2020-02-29_142356
59	5000	2292	90	0	10	0	315	2106	11.840229	5.002885176791796	27.026115	0.0	315.0	1298.0	9.753356	4.341312	24.532465	0.0	2618	2608	2608	0.6888889	20	61	196	358	518	4685	0	187	2020-02-29_142357
60	5000	2292	89	0	7	0	305	2120	11.7835865	5.002997834819148	27.026115	0.0	305.0	1298.0	9.753356	4.341312	24.532465	0.0	2619	2612	2612	0.69508195	20	61	196	358	518	4695	0	187	2020-02-29_142357
60	5000	2291	88	0	6	0	299	2129	11.761701	5.04483888729895	27.026115	0.0	299.0	1298.0	9.753356	4.341312	24.532465	0.0	2621	2615	2615	0.6822742	20	61	196	358	518	4701	0	187	2020-02-29_142357
60	5000	2290	85	0	7	0	294	2137	11.724344	5.059920419059651	27.026115	0.0	294.0	1298.0	9.753356	4.341312	24.532465	0.0	2625	2618	2618	0.68707484	20	61	196	358	518	4706	0	187	2020-02-29_142358
61	5000	2288	86	0	7	0	284	2148	11.728894	5.138090024605656	27.026115	0.0	284.0	1298.0	9.753356	4.341312	24.532465	0.0	2626	2619	2619	0.67957747	20	61	196	358	518	4716	0	187	2020-02-29_142358
61	5000	2288	85	0	6	0	274	2160	11.617043	5.142849797289007	27.026115	0.0	274.0	1298.0	9.753356	4.341312	24.532465	0.0	2627	2621	2621	0.6788321	20	61	196	358	518	4726	0	187	2020-02-29_142358
61	5000	2287	79	0	9	0	267	2171	11.549261	5.145720672403752	27.026115	0.0	267.0	1298.0	9.753356	4.341312	24.532465	0.0	2634	2625	2625	0.68164796	20	61	196	358	518	4733	0	187	2020-02-29_142359
62	5000	2286	75	0	13	0	256	2181	11.391836	5.022063024261376	26.554216	0.0	256.0	1298.0	9.753356	4.341312	24.532465	0.0	2639	2626	2626	0.68359375	20	61	196	358	518	4744	0	189	2020-02-29_142359
62	5000	2285	75	0	13	0	248	2190	11.449192	5.052223418610624	26.554216	0.0	248.0	1298.0	9.753356	4.341312	24.532465	0.0	2640	2627	2627	0.6854839	20	61	196	358	518	4752	0	189	2020-02-29_142359
62	5000	2285	68	0	13	0	242	2201	11.476182	5.200595366800752	26.554216	0.0	242.0	1298.0	9.753356	4.341312	24.532465	0.0	2647	2634	2634	0.6652893	20	61	196	358	518	4758	0	191	2020-02-29_142400
63	5000	2284	66	0	11	0	232	2216	11.538704	5.129681751574509	26.554216	0.0	232.0	1298.0	9.753356	4.341312	24.532465	0.0	2650	2639	2639	0.67672414	20	61	196	358	518	4768	0	191	2020-02-29_142400
63	5000	2284	64	0	12	0	224	2225	11.464506	5.079118930674737	26.554216	0.0	224.0	1298.0	9.753356	4.341312	24.532465	0.0	2652	2640	2640	0.67410713	20	61	196	358	518	4776	0	191	2020-02-29_142400
63	5000	2281	62	0	10	0	225	2230	11.433411	5.1807830710588645	26.554216	0.0	225.0	1298.0	9.753356	4.341312	24.532465	0.0	2657	2647	2647	0.64	20	61	196	358	518	4775	0	192	2020-02-29_142400
64	5000	2280	60	0	10	0	222	2236	11.348577	5.164569777880883	26.554216	0.0	222.0	1298.0	9.753356	4.341312	24.532465	0.0	2660	2650	2650	0.6531532	20	61	196	358	518	4778	0	192	2020-02-29_142401
64	5000	2278	61	0	9	0	216	2244	11.490392	5.268146941039403	26.554216	0.0	216.0	1298.0	9.753356	4.341312	24.532465	0.0	2661	2652	2652	0.6574074	20	61	196	358	518	4784	0	192	2020-02-29_142401
64	5000	2277	58	0	8	0	210	2255	11.590851	5.201945403132645	25.51094	0.0	210.0	1298.0	9.753356	4.341312	24.532465	0.0	2665	2657	2657	0.66190475	20	61	196	358	518	4790	0	192	2020-02-29_142401
65	5000	2276	56	0	7	0	204	2265	11.590547	5.289085760023171	25.51094	0.0	204.0	1298.0	9.753356	4.341312	24.532465	0.0	2668	2661	2661	0.65686274	20	61	196	358	519	4796	0	192	2020-02-29_142402
65	5000	2275	52	0	12	0	193	2275	11.514033	5.331931267663792	25.51094	0.0	193.0	1298.0	9.753356	4.341312	24.532465	0.0	2673	2661	2661	0.6373057	20	61	196	358	519	4807	0	193	2020-02-29_142402
65	5000	2273	51	0	11	0	190	2281	11.585757	5.2280643512060525	25.51094	0.0	190.0	1298.0	9.753356	4.341312	24.532465	0.0	2676	2665	2665	0.6315789	20	61	196	358	519	4810	0	194	2020-02-29_142402
66	5000	2272	48	0	12	0	186	2288	11.60709	5.266703962041088	25.51094	0.0	186.0	1298.0	9.753356	4.341312	24.532465	0.0	2680	2668	2668	0.6236559	20	61	196	358	519	4814	0	194	2020-02-29_142403
66	5000	2271	45	0	11	0	188	2291	11.733183	5.195429796314508	25.51094	0.0	188.0	1298.0	9.753356	4.341312	24.532465	0.0	2684	2673	2673	0.63297874	20	61	196	358	519	4812	0	194	2020-02-29_142403
66	5000	2269	44	0	11	0	185	2296	11.632406	5.127821169075283	25.51094	0.0	185.0	1298.0	9.753356	4.341312	24.532465	0.0	2687	2676	2676	0.6216216	20	61	196	358	519	4815	0	195	2020-02-29_142403
67	5000	2266	45	0	9	0	183	2302	11.713136	5.230955914579422	25.51094	0.0	183.0	1298.0	9.753356	4.341312	24.532465	0.0	2689	2680	2680	0.6229508	20	61	196	358	519	4817	0	195	2020-02-29_142403
67	5000	2266	42	0	8	0	180	2309	11.781408	5.265949907098649	25.51094	0.0	180.0	1298.0	9.753356	4.341312	24.532465	0.0	2692	2684	2684	0.6166667	20	61	196	358	519	4820	0	195	2020-02-29_142404
67	5000	2265	41	0	7	0	180	2312	11.8982	5.274988559511624	25.51094	0.0	180.0	1298.0	9.753356	4.341312	24.532465	0.0	2694	2687	2687	0.6388889	20	61	196	358	519	4820	0	195	2020-02-29_142404
68	5000	2264	40	0	7	0	171	2320	12.020037	5.178899966938318	25.51094	0.0	171.0	1298.0	9.753356	4.341312	24.532465	0.0	2696	2689	2689	0.64327484	20	61	196	358	519	4829	0	198	2020-02-29_142404
68	5000	2262	42	0	4	0	170	2324	12.061699	5.14221964396906	25.51094	0.0	170.0	1298.0	9.753356	4.341312	24.532465	0.0	2696	2692	2692	0.6647059	20	61	196	358	519	4830	0	198	2020-02-29_142405
68	5000	2258	46	0	2	0	169	2327	12.101297	5.174151792442915	25.51094	0.0	169.0	1298.0	9.753356	4.341312	24.532465	0.0	2696	2694	2694	0.6627219	20	61	196	358	519	4831	0	198	2020-02-29_142405
69	5000	2255	48	0	1	0	167	2331	12.084153	5.185739057467465	25.51094	0.0	167.0	1298.0	9.753356	4.341312	24.532465	0.0	2697	2696	2696	0.6766467	20	61	196	358	519	4833	0	198	2020-02-29_142405
69	5000	2254	49	0	1	0	165	2333	12.139213	5.192490348972246	25.51094	0.0	165.0	1298.0	9.753356	4.341312	24.532465	0.0	2697	2696	2696	0.6787879	20	61	196	358	519	4835	0	198	2020-02-29_142405
69	5000	2254	48	0	2	0	162	2336	12.196166	5.217147489738765	25.51094	0.0	162.0	1298.0	9.753356	4.341312	24.532465	0.0	2698	2696	2696	0.6851852	20	61	196	358	519	4838	0	198	2020-02-29_142406
70	5000	2253	48	0	2	0	162	2337	12.168741	5.211057555775927	25.51094	0.0	162.0	1298.0	9.753356	4.341312	24.532465	0.0	2699	2697	2697	0.69135803	20	61	196	358	519	4838	0	198	2020-02-29_142406
70	5000	2248	50	0	5	0	156	2343	12.153108	5.22927854299235	25.51094	0.0	156.0	1298.0	9.753356	4.341312	24.532465	0.0	2702	2697	2697	0.7051282	20	61	196	358	519	4844	0	198	2020-02-29_142406
70	5000	2247	49	0	6	0	151	2349	12.108869	5.2254179426894884	25.51094	0.0	151.0	1298.0	9.753356	4.341312	24.532465	0.0	2704	2698	2698	0.7152318	20	61	196	358	519	4849	0	198	2020-02-29_142406
71	5000	2247	45	0	9	0	145	2355	12.0015	5.20823587962212	25.5103	0.0	145.0	1298.0	9.753356	4.341312	24.532465	0.0	2708	2699	2699	0.737931	20	61	196	358	519	4855	0	199	2020-02-29_142407
71	5000	2247	44	0	7	0	148	2355	12.018438	5.157808750247141	25.5103	0.0	148.0	1298.0	9.753356	4.341312	24.532465	0.0	2709	2702	2702	0.722973	20	61	196	358	519	4852	0	199	2020-02-29_142407
71	5000	2246	45	0	5	0	143	2362	12.076397	5.167358823784653	25.5103	0.0	143.0	1298.0	9.753356	4.341312	24.532465	0.0	2709	2704	2704	0.6993007	20	61	196	358	519	4857	0	199	2020-02-29_142407
72	5000	2244	46	0	2	0	137	2371	12.150373	5.103591865819731	25.5103	0.0	137.0	1298.0	9.753356	4.341312	24.532465	0.0	2710	2708	2708	0.7007299	20	61	196	358	519	4863	0	200	2020-02-29_142407
72	5000	2243	46	0	2	0	132	2377	12.05428	5.101232544304302	25.5103	0.0	132.0	1298.0	9.753356	4.341312	24.532465	0.0	2711	2709	2709	0.67424244	20	61	196	358	519	4868	0	200	2020-02-29_142408
72	5000	2241	45	0	5	0	124	2382	12.0054655	5.116052772565944	25.5103	0.0	124.0	1298.0	9.753356	4.341312	24.532465	0.0	2714	2709	2709	0.67741936	20	61	196	358	519	4876	0	203	2020-02-29_142408
73	5000	2241	45	0	4	0	124	2383	11.968555	5.064160675067045	25.5103	0.0	124.0	1298.0	9.753356	4.341312	24.532465	0.0	2714	2710	2710	0.6854839	20	61	196	358	519	4876	0	203	2020-02-29_142408
73	5000	2241	45	0	3	0	119	2388	11.986307	5.08433758347336	25.5103	0.0	119.0	1298.0	9.753356	4.341312	24.532465	0.0	2714	2711	2711	0.73109245	20	61	196	358	519	4881	0	204	2020-02-29_142408
73	5000	2241	45	0	0	0	121	2389	12.006885	5.058727412869735	25.5103	0.0	121.0	1298.0	9.753356	4.341312	24.532465	0.0	2714	2714	2714	0.7355372	20	61	196	358	519	4879	0	204	2020-02-29_142409
74	5000	2237	47	0	2	0	114	2396	12.090036	5.1431555737087225	25.5103	0.0	114.0	1298.0	9.753356	4.341312	24.532465	0.0	2716	2714	2714	0.7631579	20	61	196	358	519	4886	0	204	2020-02-29_142409
74	5000	2234	50	0	2	0	110	2400	12.239136	5.125145700756174	25.5103	0.0	110.0	1298.0	9.753356	4.341312	24.532465	0.0	2716	2714	2714	0.76363635	20	61	196	358	519	4890	0	204	2020-02-29_142409
74	5000	2234	50	0	2	0	104	2406	12.265902	5.136350762127848	25.5103	0.0	104.0	1298.0	9.753356	4.341312	24.532465	0.0	2716	2714	2714	0.77884614	20	61	196	358	519	4896	0	204	2020-02-29_142409
75	5000	2231	52	0	1	0	100	2412	12.372554	5.027714974214278	25.5103	0.0	100.0	1298.0	9.753356	4.341312	24.532465	0.0	2717	2716	2716	0.77	20	61	196	358	519	4900	0	204	2020-02-29_142410
75	5000	2231	50	0	3	0	96	2416	12.315473	5.069580025217086	25.5103	0.0	96.0	1298.0	9.753356	4.341312	24.532465	0.0	2719	2716	2716	0.75	20	61	196	358	519	4904	0	204	2020-02-29_142410
75	5000	2230	47	0	7	0	91	2421	12.412933	5.161704582655656	25.5103	0.0	91.0	1298.0	9.753356	4.341312	24.532465	0.0	2723	2716	2716	0.73626375	20	61	196	358	519	4909	0	204	2020-02-29_142410
76	5000	2225	52	0	6	0	89	2424	12.381466	5.217592762084545	25.5103	0.0	89.0	1298.0	9.753356	4.341312	24.532465	0.0	2723	2717	2717	0.76404494	20	61	196	358	519	4911	0	204	2020-02-29_142410
76	5000	2225	49	0	7	0	87	2428	12.406304	5.084935149582919	25.5103	0.0	87.0	1298.0	9.753356	4.341312	24.532465	0.0	2726	2719	2719	0.7816092	20	61	196	358	519	4913	0	204	2020-02-29_142410
76	5000	2224	49	0	4	0	88	2431	12.3168335	5.114085414705766	25.5103	0.0	88.0	1298.0	9.753356	4.341312	24.532465	0.0	2727	2723	2723	0.8181818	20	61	196	358	519	4912	0	204	2020-02-29_142411
77	5000	2222	48	0	7	0	85	2434	12.39884	5.086600874195767	25.5103	0.0	85.0	1298.0	9.753356	4.341312	24.532465	0.0	2730	2723	2723	0.84705883	20	61	196	358	519	4915	0	204	2020-02-29_142411
77	5000	2222	47	0	5	0	87	2435	12.125386	5.188779374427513	25.5103	0.0	87.0	1298.0	9.753356	4.341312	24.532465	0.0	2731	2726	2726	0.83908045	20	61	196	358	519	4913	0	204	2020-02-29_142411
77	5000	2221	48	0	4	0	84	2439	11.940684	5.195820030719499	25.5103	0.0	84.0	1298.0	9.753356	4.341312	24.532465	0.0	2731	2727	2727	0.85714287	20	61	196	358	519	4916	0	204	2020-02-29_142411
78	5000	2220	48	0	2	0	85	2441	11.779923	5.309099612579242	25.5103	0.0	85.0	1298.0	9.753356	4.341312	24.532465	0.0	2732	2730	2730	0.85882354	20	61	196	358	519	4915	0	204	2020-02-29_142412
78	5000	2217	50	0	2	0	83	2444	11.526647	5.144872145774111	25.5103	0.0	83.0	1298.0	9.753356	4.341312	24.532465	0.0	2733	2731	2731	0.8674699	20	61	196	358	519	4917	0	204	2020-02-29_142412
78	5000	2217	48	0	4	0	82	2445	11.622216	5.101867947043736	25.5103	0.0	82.0	1298.0	9.753356	4.341312	24.532465	0.0	2735	2731	2731	0.86585367	20	61	196	358	519	4918	0	204	2020-02-29_142412
79	5000	2217	47	0	4	0	80	2448	11.757831	4.912842809931705	25.5103	0.7141342	80.0	1298.0	9.753356	4.341312	24.532465	0.0	2736	2732	2732	0.8875	20	61	196	358	519	4920	0	204	2020-02-29_142412
79	5000	2214	47	0	6	0	80	2449	11.639711	5.0211278847471466	25.5103	0.7141342	80.0	1298.0	9.753356	4.341312	24.532465	0.0	2739	2733	2733	0.8875	20	61	196	358	519	4920	0	204	2020-02-29_142412
79	5000	2213	45	0	7	0	77	2454	11.539623	4.781870284391667	25.5103	0.7141342	77.0	1298.0	9.753356	4.341312	24.532465	0.0	2742	2735	2735	0.9220779	20	61	196	358	519	4923	0	204	2020-02-29_142413
80	5000	2213	43	0	8	0	72	2459	11.825901	4.843317024814342	25.5103	0.7141342	72.0	1298.0	9.753356	4.341312	24.532465	0.0	2744	2736	2736	0.9444444	20	61	196	358	519	4928	0	205	2020-02-29_142413
80	5000	2211	43	0	7	0	72	2462	11.775338	5.014019195093845	25.5103	0.7141342	72.0	1298.0	9.753356	4.341312	24.532465	0.0	2746	2739	2739	0.9444444	20	61	196	358	519	4928	0	205	2020-02-29_142413
80	5000	2209	40	0	9	0	72	2465	11.600254	5.1990180775745785	25.5103	0.7141342	72.0	1298.0	9.753356	4.341312	24.532465	0.0	2751	2742	2742	0.9444444	20	61	196	358	519	4928	0	205	2020-02-29_142413
81	5000	2208	39	0	9	0	71	2468	11.421806	5.420742477292843	25.5103	0.44088745	71.0	1298.0	9.753356	4.341312	24.532465	0.0	2753	2744	2744	0.943662	20	61	196	358	519	4929	0	205	2020-02-29_142413
81	5000	2208	39	0	7	0	71	2470	11.263539	5.163433088533793	22.364426	0.44088745	71.0	1298.0	9.753356	4.341312	24.532465	0.0	2753	2746	2746	0.92957747	20	61	196	358	519	4929	0	205	2020-02-29_142414
81	5000	2207	40	0	2	0	72	2474	11.154902	5.128902903059647	22.364426	0.44088745	72.0	1298.0	9.753356	4.341312	24.532465	0.0	2753	2751	2751	0.9861111	20	61	196	358	519	4928	0	205	2020-02-29_142414
82	5000	2206	41	0	0	0	74	2474	10.974047	5.226845498399177	22.364426	0.018188477	74.0	1298.0	9.753356	4.341312	24.532465	0.0	2753	2753	2753	1.0	20	61	196	358	519	4926	0	205	2020-02-29_142414
82	5000	2205	41	0	1	0	72	2475	10.900857	5.278848497075677	22.364426	0.018188477	72.0	1298.0	9.753356	4.341312	24.532465	0.0	2754	2753	2753	0.9861111	20	61	196	358	519	4928	0	206	2020-02-29_142414
82	5000	2203	43	0	1	0	68	2478	10.781431	5.223239634991477	22.364426	0.018188477	68.0	1298.0	9.753356	4.341312	24.532465	0.0	2754	2753	2753	0.9558824	20	61	196	358	519	4932	0	207	2020-02-29_142414
83	5000	2202	38	0	7	0	67	2479	10.68089	5.195939150999429	22.364426	0.018188477	67.0	1298.0	9.753356	4.341312	24.532465	0.0	2760	2753	2753	0.9701493	20	61	196	358	519	4933	0	207	2020-02-29_142415
83	5000	2200	37	0	9	0	65	2482	10.515526	5.12534852122168	22.364426	0.018188477	65.0	1298.0	9.753356	4.341312	24.532465	0.0	2763	2754	2754	1.0	20	61	196	358	519	4935	0	207	2020-02-29_142415
83	5000	2198	38	0	10	0	64	2483	10.498631	5.164040892955459	22.364426	0.018188477	64.0	1298.0	9.753356	4.341312	24.532465	0.0	2764	2754	2754	1.015625	20	61	196	358	519	4936	0	207	2020-02-29_142415
84	5000	2196	39	0	5	0	68	2485	10.702352	5.162368381106301	22.364426	0.018188477	68.0	1298.0	9.753356	4.341312	24.532465	0.0	2765	2760	2760	1.0294118	20	61	196	358	519	4932	0	207	2020-02-29_142415
84	5000	2195	37	0	5	0	70	2486	10.85309	5.305210632687239	22.364426	0.018188477	70.0	1298.0	9.753356	4.341312	24.532465	0.0	2768	2763	2763	1.0428572	20	61	196	358	519	4930	0	207	2020-02-29_142416
84	5000	2194	37	0	5	0	68	2489	10.763715	5.263137909198762	22.364426	0.018188477	68.0	1298.0	9.753356	4.341312	24.532465	0.0	2769	2764	2764	1.0441177	20	61	196	358	519	4932	0	207	2020-02-29_142416
85	5000	2193	37	0	5	0	67	2491	10.8011	5.287217780623493	22.364426	0.018188477	67.0	1298.0	9.753356	4.341312	24.532465	0.0	2770	2765	2765	1.0	20	61	196	358	519	4933	0	207	2020-02-29_142416
85	5000	2193	35	0	4	0	68	2492	10.577004	5.281624323654213	22.364426	0.018188477	68.0	1298.0	9.753356	4.341312	24.532465	0.0	2772	2768	2768	1.0	20	61	196	358	519	4932	0	208	2020-02-29_142416
85	5000	2191	36	0	4	0	66	2495	10.493088	5.302060629965308	22.364426	0.018188477	66.0	1298.0	9.753356	4.341312	24.532465	0.0	2773	2769	2769	0.9848485	20	61	196	358	519	4934	0	208	2020-02-29_142416
86	5000	2191	36	0	3	0	67	2495	10.530312	5.270553501023713	22.364426	0.018188477	67.0	1298.0	9.753356	4.341312	24.532465	0.0	2773	2770	2770	0.9701493	20	61	196	358	519	4933	0	208	2020-02-29_142417
86	5000	2191	35	0	2	0	67	2496	10.262297	5.41544701954592	22.364426	0.018188477	67.0	1298.0	9.753356	4.341312	24.532465	0.0	2774	2772	2772	0.8955224	20	61	196	358	519	4933	0	209	2020-02-29_142417
86	5000	2191	32	0	4	0	66	2498	10.103632	5.241011054071198	22.022469	0.018188477	66.0	1298.0	9.753356	4.341312	24.532465	0.0	2777	2773	2773	0.8787879	20	61	196	358	519	4934	0	209	2020-02-29_142417
87	5000	2190	31	0	6	0	63	2501	9.971253	5.3095373531888095	22.022469	0.018188477	63.0	1298.0	9.753356	4.341312	24.532465	0.0	2779	2773	2773	0.9047619	20	61	196	358	519	4937	0	209	2020-02-29_142417
87	5000	2187	33	0	6	0	64	2501	9.939394	5.273392831118685	22.022469	0.018188477	64.0	1298.0	9.753356	4.341312	24.532465	0.0	2780	2774	2774	0.90625	20	61	196	358	519	4936	0	209	2020-02-29_142417
87	5000	2185	34	0	4	0	67	2501	9.956853	5.1912644297314054	22.022469	0.018188477	67.0	1298.0	9.753356	4.341312	24.532465	0.0	2781	2777	2777	0.880597	20	61	196	358	519	4933	0	209	2020-02-29_142418
88	5000	2184	33	0	4	0	68	2502	10.183297	5.280736232348635	22.022469	0.018188477	68.0	1298.0	9.753356	4.341312	24.532465	0.0	2783	2779	2779	0.9117647	20	61	196	358	519	4932	0	209	2020-02-29_142418
88	5000	2183	34	0	3	0	67	2504	10.233772	5.2702335825625894	22.022469	0.018188477	67.0	1298.0	9.753356	4.341312	24.532465	0.0	2783	2780	2780	0.9402985	20	61	196	358	519	4933	0	209	2020-02-29_142418
88	5000	2183	33	0	3	0	67	2505	10.105873	5.210487815292867	22.022469	0.018188477	67.0	1298.0	9.753356	4.341312	24.532465	0.0	2784	2781	2781	0.95522386	20	61	196	358	519	4933	0	209	2020-02-29_142418
89	5000	2179	36	0	2	0	67	2506	9.944204	5.2407431965045745	22.022469	0.018188477	67.0	1298.0	9.753356	4.341312	24.532465	0.0	2785	2783	2783	0.95522386	20	61	196	358	519	4933	0	210	2020-02-29_142418
89	5000	2179	35	0	3	0	67	2506	9.944204	5.2407431965045745	22.022469	0.018188477	67.0	1298.0	9.753356	4.341312	24.532465	0.0	2786	2783	2783	0.95522386	20	61	196	358	519	4933	0	210	2020-02-29_142419
89	5000	2179	35	0	2	0	67	2507	9.776823	5.138712332960269	22.022469	0.018188477	67.0	1298.0	9.753356	4.341312	24.532465	0.0	2786	2784	2784	0.9701493	20	61	196	358	519	4933	0	210	2020-02-29_142419
90	5000	2179	32	0	3	0	68	2508	9.687966	5.267699967595763	22.022469	0.0	68.0	1298.0	9.753356	4.341312	24.532465	0.0	2789	2786	2786	1.0	20	61	196	358	519	4932	0	210	2020-02-29_142419
90	5000	2176	34	0	4	0	66	2509	9.671316	5.342149104303651	22.022469	0.0	66.0	1298.0	9.753356	4.341312	24.532465	0.0	2790	2786	2786	0.9848485	20	61	196	358	519	4934	0	211	2020-02-29_142419
90	5000	2175	33	0	6	0	64	2511	9.6469	5.4145976100771085	22.022469	0.0	64.0	1298.0	9.753356	4.341312	24.532465	0.0	2792	2786	2786	0.953125	20	61	196	358	519	4936	0	211	2020-02-29_142419
91	5000	2175	32	0	4	0	65	2513	10.064333	5.607298570298333	22.022469	0.0	65.0	1298.0	9.753356	4.341312	24.532465	0.0	2793	2789	2789	0.93846154	20	61	196	358	519	4935	0	211	2020-02-29_142420
91	5000	2173	34	0	3	0	62	2516	9.884246	5.685734065966899	22.022469	0.0	62.0	1298.0	9.753356	4.341312	24.532465	0.0	2793	2790	2790	0.8548387	20	61	196	358	519	4938	0	212	2020-02-29_142420
91	5000	2173	33	0	2	0	64	2516	10.227629	5.918821166435436	22.022469	0.0	64.0	1298.0	9.753356	4.341312	24.532465	0.0	2794	2792	2792	0.859375	20	61	196	358	519	4936	0	212	2020-02-29_142420
92	5000	2172	31	0	4	0	61	2520	10.158604	5.958792324215937	22.022469	0.0	61.0	1298.0	9.753356	4.341312	24.532465	0.0	2797	2793	2793	0.852459	20	61	196	358	519	4939	0	212	2020-02-29_142420
92	5000	2169	33	0	5	0	61	2520	10.158604	5.958792324215937	22.022469	0.0	61.0	1298.0	9.753356	4.341312	24.532465	0.0	2798	2793	2793	0.852459	20	61	196	358	519	4939	0	212	2020-02-29_142420
92	5000	2169	32	0	5	0	60	2522	10.348331	5.913053922936661	22.022469	0.0	60.0	1298.0	9.753356	4.341312	24.532465	0.0	2799	2794	2794	0.9	20	61	196	358	519	4940	0	212	2020-02-29_142421
93	5000	2167	33	0	3	0	63	2522	10.151632	5.890816035322417	22.022469	0.0	63.0	1298.0	9.753356	4.341312	24.532465	0.0	2800	2797	2797	0.8888889	20	61	196	358	519	4937	0	212	2020-02-29_142421
93	5000	2165	35	0	2	0	63	2523	10.21704	5.8066146752489445	22.022469	0.0	63.0	1298.0	9.753356	4.341312	24.532465	0.0	2800	2798	2798	0.8888889	20	61	196	358	519	4937	0	212	2020-02-29_142421
93	5000	2165	34	0	2	0	61	2526	10.186326	5.888452589718897	22.022469	0.0	61.0	1298.0	9.753356	4.341312	24.532465	0.0	2801	2799	2799	0.86885244	20	61	196	358	519	4939	0	212	2020-02-29_142421
94	5000	2164	33	0	3	0	59	2529	10.37455	5.780256526230752	22.022469	0.0	59.0	1298.0	9.753356	4.341312	24.532465	0.0	2803	2800	2800	0.89830506	20	61	196	358	519	4941	0	212	2020-02-29_142421
94	5000	2164	33	0	2	0	59	2530	10.300594	5.885450442957098	22.022469	0.0	59.0	1298.0	9.753356	4.341312	24.532465	0.0	2803	2801	2801	0.88135594	20	61	196	358	519	4941	0	212	2020-02-29_142422
94	5000	2162	35	0	2	0	58	2531	10.435474	5.844143288173647	22.022469	0.0	58.0	1298.0	9.753356	4.341312	24.532465	0.0	2803	2801	2801	0.8965517	20	61	196	358	519	4942	0	212	2020-02-29_142422
95	5000	2161	36	0	0	0	57	2534	10.692127	5.826490730463555	22.022469	0.0	57.0	1298.0	9.753356	4.341312	24.532465	0.0	2803	2803	2803	0.8947368	20	61	196	358	519	4943	0	212	2020-02-29_142422
95	5000	2160	36	0	1	0	55	2536	10.600527	5.9076297500703285	22.022469	0.0	55.0	1298.0	9.753356	4.341312	24.532465	0.0	2804	2803	2803	0.8909091	20	61	196	358	519	4945	0	212	2020-02-29_142422
95	5000	2160	32	0	5	0	52	2539	10.762257	5.849885544920676	22.022469	0.0	52.0	1298.0	9.753356	4.341312	24.532465	0.0	2808	2803	2803	0.86538464	20	61	196	358	519	4948	0	212	2020-02-29_142422
96	5000	2157	34	0	6	0	52	2539	10.762257	5.849885544920676	22.022469	0.0	52.0	1298.0	9.753356	4.341312	24.532465	0.0	2809	2803	2803	0.86538464	20	61	196	358	519	4948	0	212	2020-02-29_142422
96	5000	2156	35	0	5	0	53	2539	10.610655	5.897553353644376	22.022469	0.0	53.0	1298.0	9.753356	4.341312	24.532465	0.0	2809	2804	2804	0.8490566	20	61	196	358	519	4947	0	212	2020-02-29_142423
96	5000	2156	33	0	3	0	56	2540	10.651848	5.737486782349631	22.022469	0.0	56.0	1298.0	9.753356	4.341312	24.532465	0.0	2811	2808	2808	0.85714287	20	61	196	358	519	4944	0	212	2020-02-29_142423
97	5000	2153	35	0	3	0	56	2541	10.709796	5.657193100005687	22.022469	0.0	56.0	1298.0	9.753356	4.341312	24.532465	0.0	2812	2809	2809	0.875	20	61	196	358	519	4944	0	212	2020-02-29_142423
97	5000	2153	35	0	3	0	55	2542	10.7241125	5.7083104636669315	22.022469	0.0	55.0	1298.0	9.753356	4.341312	24.532465	0.0	2812	2809	2809	0.8909091	20	61	196	358	519	4945	0	212	2020-02-29_142423
97	5000	2149	38	0	2	0	56	2543	10.4826975	5.553635295032829	22.022469	0.0	56.0	1298.0	9.753356	4.341312	24.532465	0.0	2813	2811	2811	0.85714287	20	61	196	358	519	4944	0	212	2020-02-29_142423
98	5000	2149	37	0	2	0	55	2545	10.497673	5.587261677892935	22.022469	0.0	55.0	1298.0	9.753356	4.341312	24.532465	0.0	2814	2812	2812	0.90909094	20	61	196	358	519	4945	0	212	2020-02-29_142424
98	5000	2148	37	0	3	0	52	2548	10.0642395	5.387903737387075	21.622292	0.0	52.0	1298.0	9.753356	4.341312	24.532465	0.0	2815	2812	2812	0.84615386	20	61	196	358	519	4948	0	212	2020-02-29_142424
98	5000	2148	35	0	4	0	53	2548	10.138745	5.363343129422709	21.622292	0.0	53.0	1298.0	9.753356	4.341312	24.532465	0.0	2817	2813	2813	0.8490566	20	61	196	358	519	4947	0	212	2020-02-29_142424
99	5000	2148	34	0	4	0	53	2549	9.839566	5.194192452985109	21.622292	0.0	53.0	1298.0	9.753356	4.341312	24.532465	0.0	2818	2814	2814	0.8113208	20	61	196	358	519	4947	0	212	2020-02-29_142424
99	5000	2147	34	0	4	0	54	2549	9.938045	5.1956016058540255	21.622292	0.0	54.0	1298.0	9.753356	4.341312	24.532465	0.0	2819	2815	2815	0.8333333	20	61	196	358	519	4946	0	212	2020-02-29_142424
99	5000	2144	35	0	4	0	53	2551	9.912489	5.233535198197903	21.622292	0.0	53.0	1298.0	9.753356	4.341312	24.532465	0.0	2821	2817	2817	0.8679245	20	61	196	358	519	4947	0	213	2020-02-29_142425
100	5000	2142	35	0	5	0	53	2552	9.912453	5.233559798343934	21.622292	0.0	53.0	1298.0	9.753356	4.341312	24.532465	0.0	2823	2818	2818	0.8679245	20	61	196	358	519	4947	0	213	2020-02-29_142425
100	5000	2140	36	0	5	0	53	2553	9.92901	5.22880690756847	21.622292	0.0	53.0	1298.0	9.753356	4.341312	24.532465	0.0	2824	2819	2819	0.8679245	20	61	196	358	519	4947	0	213	2020-02-29_142425
100	5000	2140	36	0	3	0	52	2556	10.181869	5.306011231423119	21.622292	0.0	52.0	1298.0	9.753356	4.341312	24.532465	0.0	2824	2821	2821	0.88461536	20	61	196	358	519	4948	0	213	2020-02-29_142425
101	5000	2139	37	0	1	0	50	2559	10.235645	5.385308250452575	21.622292	0.0	50.0	1298.0	9.753356	4.341312	24.532465	0.0	2824	2823	2823	0.86	20	61	196	358	519	4950	0	214	2020-02-29_142425
101	5000	2136	40	0	0	0	50	2560	10.039094	5.207853351092872	21.622292	0.0	50.0	1298.0	9.753356	4.341312	24.532465	0.0	2824	2824	2824	0.9	20	61	196	358	519	4950	0	214	2020-02-29_142426
101	5000	2134	38	0	4	0	50	2560	10.039094	5.207853351092872	21.622292	0.0	50.0	1298.0	9.753356	4.341312	24.532465	0.0	2828	2824	2824	0.9	20	61	196	358	519	4950	0	214	2020-02-29_142426
102	5000	2134	37	0	5	0	48	2561	9.98767	5.231657410210698	21.622292	0.0	48.0	1298.0	9.753356	4.341312	24.532465	0.0	2829	2824	2824	0.8958333	20	61	196	358	519	4952	0	215	2020-02-29_142426
102	5000	2133	36	0	7	0	46	2562	10.163549	5.12428874220856	21.622292	0.0	46.0	1298.0	9.753356	4.341312	24.532465	0.0	2831	2824	2824	0.9130435	20	61	196	358	519	4954	0	216	2020-02-29_142426
102	5000	2132	33	0	7	0	49	2563	10.137023	5.218147654235768	21.622292	0.0	49.0	1298.0	9.753356	4.341312	24.532465	0.0	2835	2828	2828	0.97959185	20	61	196	358	519	4951	0	216	2020-02-29_142426
103	5000	2132	32	0	7	0	47	2565	10.508662	5.0352714057817	21.622292	1.8513794	47.0	1298.0	9.753356	4.341312	24.532465	0.0	2836	2829	2829	0.9787234	20	61	196	358	519	4953	0	217	2020-02-29_142427
103	5000	2131	32	0	6	0	47	2567	10.663893	4.879302058416809	21.622292	1.8513794	47.0	1298.0	9.753356	4.341312	24.532465	0.0	2837	2831	2831	0.9787234	20	61	196	358	519	4953	0	217	2020-02-29_142427
103	5000	2131	31	0	3	0	51	2567	10.603853	4.995087880992964	21.622292	1.8513794	51.0	1298.0	9.753356	4.341312	24.532465	0.0	2838	2835	2835	1.0	20	61	196	358	519	4949	0	217	2020-02-29_142427
104	5000	2130	32	0	2	0	51	2568	10.772849	4.986240336881441	21.622292	1.8513794	51.0	1298.0	9.753356	4.341312	24.532465	0.0	2838	2836	2836	1.0392157	20	61	196	358	519	4949	0	217	2020-02-29_142427
104	5000	2130	31	0	2	0	51	2569	10.990663	5.078317491844483	21.622292	1.8513794	51.0	1298.0	9.753356	4.341312	24.532465	0.0	2839	2837	2837	1.0196079	20	61	196	358	519	4949	0	217	2020-02-29_142427
104	5000	2130	30	0	2	0	52	2569	10.902323	5.068475846144884	21.622292	1.8513794	52.0	1298.0	9.753356	4.341312	24.532465	0.0	2840	2838	2838	1.0	20	61	196	358	519	4948	0	217	2020-02-29_142428
105	5000	2129	31	0	2	0	51	2570	10.831885	5.09314110984038	21.622292	1.8513794	51.0	1298.0	9.753356	4.341312	24.532465	0.0	2840	2838	2838	0.9607843	20	61	196	358	519	4949	0	217	2020-02-29_142428
105	5000	2128	31	0	2	0	51	2571	10.750682	5.222050702319699	21.622292	0.69343567	51.0	1298.0	9.753356	4.341312	24.532465	0.0	2841	2839	2839	0.9607843	20	61	196	358	519	4949	0	217	2020-02-29_142428
105	5000	2128	29	0	3	0	50	2573	10.716704	5.267792117107745	21.622292	0.69343567	50.0	1298.0	9.753356	4.341312	24.532465	0.0	2843	2840	2840	0.94	20	61	196	358	519	4950	0	217	2020-02-29_142428
106	5000	2128	28	0	4	0	49	2574	10.494141	5.0793140134439385	20.431358	0.69343567	49.0	1298.0	9.753356	4.341312	24.532465	0.0	2844	2840	2840	0.93877554	20	61	196	358	519	4951	0	217	2020-02-29_142428
106	5000	2128	25	0	6	0	48	2576	10.085732	4.837742581063988	20.431358	0.69343567	48.0	1298.0	9.753356	4.341312	24.532465	0.0	2847	2841	2841	0.9583333	20	61	196	358	519	4952	0	217	2020-02-29_142428
106	5000	2127	25	0	5	0	50	2576	10.053751	4.761705731819264	20.431358	0.69343567	50.0	1298.0	9.753356	4.341312	24.532465	0.0	2848	2843	2843	0.96	20	61	196	358	519	4950	0	217	2020-02-29_142429
107	5000	2126	25	0	5	0	49	2578	9.934435	4.667540718150279	20.431358	0.69343567	49.0	1298.0	9.753356	4.341312	24.532465	0.0	2849	2844	2844	0.93877554	20	61	196	358	519	4951	0	217	2020-02-29_142429
107	5000	2123	28	0	2	0	52	2578	9.877655	4.649824586246381	20.431358	0.69343567	52.0	1298.0	9.753356	4.341312	24.532465	0.0	2849	2847	2847	0.96153843	20	61	196	358	519	4948	0	217	2020-02-29_142429
107	5000	2123	28	0	1	0	53	2578	9.914206	4.6125785428108035	20.431358	0.69343567	53.0	1298.0	9.753356	4.341312	24.532465	0.0	2849	2848	2848	0.9622642	20	61	196	358	519	4947	0	217	2020-02-29_142429
108	5000	2122	27	0	2	0	53	2578	9.9018345	4.627197980541037	20.431358	0.69343567	53.0	1298.0	9.753356	4.341312	24.532465	0.0	2851	2849	2849	0.9622642	20	61	196	358	519	4947	0	218	2020-02-29_142429
108	5000	2121	27	0	3	0	52	2579	9.842881	4.652199026270189	20.431358	0.69343567	52.0	1298.0	9.753356	4.341312	24.532465	0.0	2852	2849	2849	0.9807692	20	61	196	358	519	4948	0	218	2020-02-29_142430
108	5000	2120	28	0	3	0	51	2580	9.948934	4.634573436149069	20.431358	0.69343567	51.0	1298.0	9.753356	4.341312	24.532465	0.0	2852	2849	2849	1.0	20	61	196	358	519	4949	0	218	2020-02-29_142430
109	5000	2120	27	0	2	0	53	2580	9.886707	4.571280404652931	20.431358	0.69343567	53.0	1298.0	9.753356	4.341312	24.532465	0.0	2853	2851	2851	1.0	20	61	196	358	519	4947	0	218	2020-02-29_142430
109	5000	2119	28	0	1	0	53	2581	9.926318	4.56741924813749	20.431358	0.69343567	53.0	1298.0	9.753356	4.341312	24.532465	0.0	2853	2852	2852	0.9811321	20	61	196	358	519	4947	0	218	2020-02-29_142430
109	5000	2118	29	0	1	0	52	2582	10.061051	4.504376508475123	20.431358	0.69343567	52.0	1298.0	9.753356	4.341312	24.532465	0.0	2853	2852	2852	0.9807692	20	61	196	358	519	4948	0	218	2020-02-29_142430
110	5000	2118	28	0	1	0	51	2584	10.187974	4.492568130953039	20.431358	0.69343567	51.0	1298.0	9.753356	4.341312	24.532465	0.0	2854	2853	2853	0.98039216	20	61	196	358	519	4949	0	218	2020-02-29_142431
110	5000	2117	29	0	1	0	50	2585	10.181459	4.537935783540475	20.431358	0.69343567	50.0	1298.0	9.753356	4.341312	24.532465	0.0	2854	2853	2853	1.0	20	61	196	358	519	4950	0	218	2020-02-29_142431
110	5000	2116	30	0	1	0	48	2587	10.018624	4.554092185111448	20.431358	0.69343567	48.0	1298.0	9.753356	4.341312	24.532465	0.0	2854	2853	2853	0.9583333	20	61	196	358	519	4952	0	218	2020-02-29_142431
111	5000	2116	29	0	1	0	49	2587	10.006224	4.507239769793396	20.431358	0.69343567	49.0	1298.0	9.753356	4.341312	24.532465	0.0	2855	2854	2854	0.9591837	20	61	196	358	519	4951	0	218	2020-02-29_142431
111	5000	2116	28	0	2	0	47	2589	9.863685	4.528338950758225	20.431358	0.69343567	47.0	1298.0	9.753356	4.341312	24.532465	0.0	2856	2854	2854	0.9787234	20	61	196	358	519	4953	0	218	2020-02-29_142431
111	5000	2115	28	0	3	0	47	2589	9.863685	4.528338950758225	20.431358	0.69343567	47.0	1298.0	9.753356	4.341312	24.532465	0.0	2857	2854	2854	0.9787234	20	61	196	358	519	4953	0	218	2020-02-29_142431
112	5000	2113	29	0	3	0	48	2589	10.032954	4.630857315610044	20.431358	0.69343567	48.0	1298.0	9.753356	4.341312	24.532465	0.0	2858	2855	2855	1.0	20	61	196	358	519	4952	0	218	2020-02-29_142432
112	5000	2113	28	0	3	0	47	2591	10.095072	4.517308538419134	20.431358	0.69343567	47.0	1298.0	9.753356	4.341312	24.532465	0.0	2859	2856	2856	1.0425532	20	61	196	358	519	4953	0	218	2020-02-29_142432
112	5000	2113	27	0	3	0	46	2593	10.0067005	4.522338522858725	20.431358	0.69343567	46.0	1298.0	9.753356	4.341312	24.532465	0.0	2860	2857	2857	1.0217391	20	61	196	358	519	4954	0	218	2020-02-29_142432
113	5000	2112	27	0	3	0	46	2594	10.223382	4.595957530543401	20.431358	0.69343567	46.0	1298.0	9.753356	4.341312	24.532465	0.0	2861	2858	2858	1.0434783	20	61	196	358	519	4954	0	218	2020-02-29_142432
113	5000	2110	27	0	4	0	46	2595	10.365292	4.645689387579012	20.431358	0.69343567	46.0	1298.0	9.753356	4.341312	24.532465	0.0	2863	2859	2859	1.0434783	20	61	196	358	519	4954	0	218	2020-02-29_142432
113	5000	2110	26	0	4	0	45	2597	10.481035	4.681730254409029	20.431358	0.69343567	45.0	1298.0	9.753356	4.341312	24.532465	0.0	2864	2860	2860	1.0666667	20	61	196	358	519	4955	0	218	2020-02-29_142433
114	5000	2110	26	0	3	0	43	2600	10.725941	4.709540063386506	20.431358	0.69343567	43.0	1298.0	9.753356	4.341312	24.532465	0.0	2864	2861	2861	1.0	20	61	196	358	519	4957	0	218	2020-02-29_142433
114	5000	2109	27	0	1	0	44	2600	10.602246	4.728265729727242	20.431358	0.69343567	44.0	1298.0	9.753356	4.341312	24.532465	0.0	2864	2863	2863	0.95454544	20	61	196	358	519	4956	0	219	2020-02-29_142433
114	5000	2109	27	0	0	0	44	2601	10.736088	4.678085842745899	20.431358	0.69343567	44.0	1298.0	9.753356	4.341312	24.532465	0.0	2864	2864	2864	0.9318182	20	61	196	358	519	4956	0	219	2020-02-29_142433
115	5000	2109	25	0	2	0	43	2602	10.942709	4.525743809049125	20.431358	0.69343567	43.0	1298.0	9.753356	4.341312	24.532465	0.0	2866	2864	2864	0.9302326	20	61	196	358	519	4957	0	219	2020-02-29_142433
115	5000	2109	24	0	3	0	41	2604	10.755024	4.511187105107705	20.431358	0.69343567	41.0	1298.0	9.753356	4.341312	24.532465	0.0	2867	2864	2864	0.8780488	20	61	196	358	519	4959	0	219	2020-02-29_142434
115	5000	2109	23	0	4	0	40	2605	10.790906	4.562727831024963	20.431358	0.69343567	40.0	1298.0	9.753356	4.341312	24.532465	0.0	2868	2864	2864	0.85	20	61	196	358	519	4960	0	219	2020-02-29_142434
116	5000	2109	21	0	4	0	41	2606	10.73283	4.476572299700225	20.431358	0.69343567	41.0	1298.0	9.753356	4.341312	24.532465	0.0	2870	2866	2866	0.8292683	20	61	196	358	519	4959	0	219	2020-02-29_142434
116	5000	2109	21	0	3	0	42	2606	10.838864	4.474722758820992	20.431358	0.69343567	42.0	1298.0	9.753356	4.341312	24.532465	0.0	2870	2867	2867	0.8333333	20	61	196	358	519	4958	0	219	2020-02-29_142434
116	5000	2108	22	0	2	0	41	2608	10.445034	4.578848823899302	20.431358	0.69343567	41.0	1298.0	9.753356	4.341312	24.532465	0.0	2870	2868	2868	0.73170733	20	61	196	358	519	4959	0	219	2020-02-29_142434
117	5000	2107	21	0	2	0	42	2609	10.506528	4.578407669454493	20.431358	0.69343567	42.0	1298.0	9.753356	4.341312	24.532465	0.0	2872	2870	2870	0.7380952	20	61	196	358	519	4958	0	219	2020-02-29_142434
117	5000	2107	20	0	3	0	42	2609	10.506528	4.578407669454493	20.431358	0.69343567	42.0	1298.0	9.753356	4.341312	24.532465	0.0	2873	2870	2870	0.7380952	20	61	196	358	519	4958	0	219	2020-02-29_142435
117	5000	2107	18	0	5	0	40	2611	10.585106	4.64472446408719	20.431358	0.69343567	40.0	1298.0	9.753356	4.341312	24.532465	0.0	2875	2870	2870	0.775	20	61	196	358	519	4960	0	219	2020-02-29_142435
118	5000	2106	19	0	3	0	40	2613	10.436449	4.480642433425249	18.521622	0.69343567	40.0	1298.0	9.753356	4.341312	24.532465	0.0	2875	2872	2872	0.75	20	61	196	358	519	4960	0	219	2020-02-29_142435
118	5000	2106	18	0	3	0	39	2615	10.722248	4.7946227312490155	21.080711	0.69343567	39.0	1298.0	9.753356	4.341312	24.532465	0.0	2876	2873	2873	0.6923077	20	61	196	358	519	4961	0	219	2020-02-29_142435
118	5000	2104	20	0	1	0	37	2619	11.012257	4.584166826697641	21.080711	0.69343567	37.0	1298.0	9.753356	4.341312	24.532465	0.0	2876	2875	2875	0.7567568	20	61	196	358	519	4963	0	219	2020-02-29_142435
119	5000	2104	19	0	2	0	36	2619	11.141125	4.580717947380317	21.080711	0.69343567	36.0	1298.0	9.753356	4.341312	24.532465	0.0	2877	2875	2875	0.7222222	20	61	196	358	519	4964	0	220	2020-02-29_142436
119	5000	2104	18	0	2	0	37	2619	11.137047	4.516717164905714	21.080711	0.69343567	37.0	1298.0	9.753356	4.341312	24.532465	0.0	2878	2876	2876	0.7297297	20	61	196	358	519	4963	0	220	2020-02-29_142436
119	5000	2104	18	0	2	0	37	2619	11.137047	4.516717164905714	21.080711	0.69343567	37.0	1298.0	9.753356	4.341312	24.532465	0.0	2878	2876	2876	0.7297297	20	61	196	358	519	4963	0	220	2020-02-29_142436
120	5000	2103	18	0	2	0	37	2620	11.108362	4.520335977271171	21.080711	0.69343567	37.0	1298.0	9.753356	4.341312	24.532465	0.0	2879	2877	2877	0.7297297	20	61	196	358	519	4963	0	220	2020-02-29_142436
120	5000	2103	16	0	3	0	37	2621	11.401159	4.411521409749888	21.080711	0.69343567	37.0	1298.0	9.753356	4.341312	24.532465	0.0	2881	2878	2878	0.7567568	20	61	196	358	519	4963	0	220	2020-02-29_142436
120	5000	2103	14	0	5	0	37	2621	11.401159	4.411521409749888	21.080711	0.69343567	37.0	1298.0	9.753356	4.341312	24.532465	0.0	2883	2878	2878	0.7567568	20	61	196	358	519	4963	0	220	2020-02-29_142436
121	5000	2101	16	0	4	0	36	2623	11.559162	4.384355406061438	21.080711	0.69343567	36.0	1298.0	9.753356	4.341312	24.532465	0.0	2883	2879	2879	0.75	20	61	196	358	519	4964	0	220	2020-02-29_142437
121	5000	2101	16	0	2	0	36	2625	11.926577	4.562764826365454	21.080711	0.69343567	36.0	1298.0	9.753356	4.341312	24.532465	0.0	2883	2881	2881	0.75	20	61	196	358	519	4964	0	220	2020-02-29_142437
121	5000	2101	15	0	1	0	37	2626	11.887085	4.5747824695339	21.080711	0.69343567	37.0	1298.0	9.753356	4.341312	24.532465	0.0	2884	2883	2883	0.7837838	20	61	196	358	519	4963	0	220	2020-02-29_142437
122	5000	2100	16	0	1	0	36	2627	11.702793	4.4982249679789055	21.080711	0.69343567	36.0	1298.0	9.753356	4.341312	24.532465	0.0	2884	2883	2883	0.8055556	20	61	196	358	519	4964	0	220	2020-02-29_142437
122	5000	2099	15	0	3	0	36	2627	11.702793	4.4982249679789055	21.080711	0.69343567	36.0	1298.0	9.753356	4.341312	24.532465	0.0	2886	2883	2883	0.8055556	20	61	196	358	519	4964	0	220	2020-02-29_142437
122	5000	2099	13	0	4	0	36	2628	11.801396	4.623283480096056	21.080711	0.69343567	36.0	1298.0	9.753356	4.341312	24.532465	0.0	2888	2884	2884	0.8055556	20	61	196	358	519	4964	0	220	2020-02-29_142437
123	5000	2099	13	0	4	0	35	2629	11.809968	4.69049037915528	21.080711	0.69343567	35.0	1298.0	9.753356	4.341312	24.532465	0.0	2888	2884	2884	0.8	20	61	196	358	519	4965	0	220	2020-02-29_142438
123	5000	2099	12	0	3	0	37	2629	11.807296	4.615132502247976	21.080711	0.69343567	37.0	1298.0	9.753356	4.341312	24.532465	0.0	2889	2886	2886	0.8378378	20	61	196	358	519	4963	0	220	2020-02-29_142438
123	5000	2098	13	0	1	0	38	2630	11.760766	4.5276875139118	21.080711	0.69343567	38.0	1298.0	9.753356	4.341312	24.532465	0.0	2889	2888	2888	0.7631579	20	61	196	358	519	4962	0	220	2020-02-29_142438
124	5000	2098	13	0	1	0	37	2631	11.813498	4.57829581192652	21.080711	0.69343567	37.0	1298.0	9.753356	4.341312	24.532465	0.0	2889	2888	2888	0.7567568	20	61	196	358	519	4963	0	220	2020-02-29_142438
124	5000	2098	13	0	0	0	38	2631	11.797731	4.517048647635691	21.080711	0.69343567	38.0	1298.0	9.753356	4.341312	24.532465	0.0	2889	2889	2889	0.81578946	20	61	196	358	519	4962	0	220	2020-02-29_142438
124	5000	2097	14	0	0	0	36	2633	11.90766	4.617790169926173	21.080711	0.69343567	36.0	1298.0	9.753356	4.341312	24.532465	0.0	2889	2889	2889	0.8333333	20	61	196	358	519	4964	0	220	2020-02-29_142439
125	5000	2096	15	0	0	0	35	2634	11.815239	4.651302704813635	21.080711	0.69343567	35.0	1298.0	9.753356	4.341312	24.532465	0.0	2889	2889	2889	0.85714287	20	61	196	358	519	4965	0	220	2020-02-29_142439
125	5000	2095	16	0	0	0	34	2635	11.939924	4.661501182771226	21.080711	0.69343567	34.0	1298.0	9.753356	4.341312	24.532465	0.0	2889	2889	2889	0.85294116	20	61	196	358	519	4966	0	220	2020-02-29_142439
125	5000	2094	16	0	1	0	34	2635	11.939924	4.661501182771226	21.080711	0.69343567	34.0	1298.0	9.753356	4.341312	24.532465	0.0	2890	2889	2889	0.85294116	20	61	196	358	519	4966	0	220	2020-02-29_142439
126	5000	2093	17	0	1	0	33	2636	11.903481	4.7288560583254515	21.080711	0.69343567	33.0	1298.0	9.753356	4.341312	24.532465	0.0	2890	2889	2889	0.8787879	20	61	196	358	519	4967	0	220	2020-02-29_142439
126	5000	2093	17	0	0	0	34	2636	11.553378	5.084473758200267	21.080711	0.0	34.0	1298.0	9.753356	4.341312	24.532465	0.0	2890	2890	2890	0.85294116	20	61	196	358	519	4966	0	220	2020-02-29_142439
126	5000	2092	18	0	0	0	31	2639	12.173487	4.754315473861616	21.080711	0.0	31.0	1298.0	9.753356	4.341312	24.532465	0.0	2890	2890	2890	0.87096775	20	61	196	358	519	4969	0	220	2020-02-29_142440
127	5000	2092	17	0	1	0	28	2641	12.088965	4.924990294780947	21.080711	0.0	28.0	1298.0	9.753356	4.341312	24.532465	0.0	2891	2890	2890	0.85714287	20	61	196	358	519	4972	0	221	2020-02-29_142440
127	5000	2091	18	0	1	0	28	2641	12.088965	4.924990294780947	21.080711	0.0	28.0	1298.0	9.753356	4.341312	24.532465	0.0	2891	2890	2890	0.85714287	20	61	196	358	519	4972	0	221	2020-02-29_142440
127	5000	2091	18	0	1	0	27	2641	12.248949	4.944109392184275	21.080711	0.0	27.0	1298.0	9.753356	4.341312	24.532465	0.0	2891	2890	2890	0.8518519	20	61	196	358	519	4973	0	222	2020-02-29_142440
128	5000	2091	16	0	2	0	28	2641	12.051839	4.962533961259146	21.080711	0.0	28.0	1298.0	9.753356	4.341312	24.532465	0.0	2893	2891	2891	0.85714287	20	61	196	358	519	4972	0	222	2020-02-29_142440
128	5000	2091	16	0	2	0	26	2643	11.696584	4.96188129248306	21.080711	0.0	26.0	1298.0	9.753356	4.341312	24.532465	0.0	2893	2891	2891	0.8076923	20	61	196	358	519	4974	0	222	2020-02-29_142440
128	5000	2091	15	0	3	0	26	2643	11.696584	4.96188129248306	21.080711	0.0	26.0	1298.0	9.753356	4.341312	24.532465	0.0	2894	2891	2891	0.8076923	20	61	196	358	519	4974	0	222	2020-02-29_142441
129	5000	2091	13	0	3	0	28	2643	11.269364	5.02586446130156	21.080711	0.0	28.0	1298.0	9.753356	4.341312	24.532465	0.0	2896	2893	2893	0.78571427	20	61	196	358	519	4972	0	222	2020-02-29_142441
129	5000	2091	13	0	3	0	27	2644	11.239635	5.119094423437065	21.080711	0.0	27.0	1298.0	9.753356	4.341312	24.532465	0.0	2896	2893	2893	0.8148148	20	61	196	358	519	4973	0	222	2020-02-29_142441
129	5000	2089	15	0	2	0	27	2645	11.01587	5.142079063623742	21.080711	0.0	27.0	1298.0	9.753356	4.341312	24.532465	0.0	2896	2894	2894	0.7407407	20	61	196	358	519	4973	0	222	2020-02-29_142441
130	5000	2088	14	0	2	0	29	2645	11.206564	5.066131607882269	21.080711	0.0	29.0	1298.0	9.753356	4.341312	24.532465	0.0	2898	2896	2896	0.7586207	20	61	196	358	519	4971	0	222	2020-02-29_142441
130	5000	2088	12	0	4	0	29	2645	11.206564	5.066131607882269	21.080711	0.0	29.0	1298.0	9.753356	4.341312	24.532465	0.0	2900	2896	2896	0.7586207	20	61	196	358	519	4971	0	222	2020-02-29_142442
130	5000	2087	12	0	5	0	29	2645	11.206564	5.066131607882269	21.080711	0.0	29.0	1298.0	9.753356	4.341312	24.532465	0.0	2901	2896	2896	0.7586207	20	61	196	358	519	4971	0	222	2020-02-29_142442
131	5000	2087	12	0	3	0	30	2645	10.767421	4.954794424894816	21.080711	0.0	30.0	1298.0	9.753356	4.341312	24.532465	0.0	2901	2898	2898	0.76666665	20	61	196	358	519	4970	0	223	2020-02-29_142442
131	5000	2086	13	0	1	0	31	2646	11.037811	4.970193329395486	21.080711	0.0	31.0	1298.0	9.753356	4.341312	24.532465	0.0	2901	2900	2900	0.8064516	20	61	196	358	519	4969	0	223	2020-02-29_142442
131	5000	2086	13	0	0	0	32	2646	11.058286	4.8907437538622265	21.080711	0.0	32.0	1298.0	9.753356	4.341312	24.532465	0.0	2901	2901	2901	0.8125	20	61	196	358	519	4968	0	223	2020-02-29_142442
132	5000	2084	14	0	1	0	30	2648	11.056548	5.003719472265497	21.080711	0.0	30.0	1298.0	9.753356	4.341312	24.532465	0.0	2902	2901	2901	0.6666667	20	61	196	358	519	4970	0	223	2020-02-29_142443
132	5000	2084	14	0	1	0	29	2649	11.112907	5.082587619970053	21.080711	0.0	29.0	1298.0	9.753356	4.341312	24.532465	0.0	2902	2901	2901	0.6896552	20	61	196	358	519	4971	0	223	2020-02-29_142443
132	5000	2083	14	0	2	0	28	2650	10.972059	5.117895458839728	21.080711	0.0	28.0	1298.0	9.753356	4.341312	24.532465	0.0	2903	2901	2901	0.6785714	20	61	196	358	519	4972	0	223	2020-02-29_142443
133	5000	2081	16	0	1	0	26	2653	11.085089	5.05381991503878	21.080711	0.0	26.0	1298.0	9.753356	4.341312	24.532465	0.0	2903	2902	2902	0.6923077	20	61	196	358	519	4974	0	223	2020-02-29_142443
133	5000	2081	16	0	1	0	25	2654	11.152218	5.146188803478727	21.080711	0.0	25.0	1298.0	9.753356	4.341312	24.532465	0.0	2903	2902	2902	0.72	20	61	196	358	519	4975	0	223	2020-02-29_142443
133	5000	2081	15	0	1	0	25	2655	10.943028	4.821858410117584	20.455437	0.0	25.0	1298.0	9.753356	4.341312	24.532465	0.0	2904	2903	2903	0.8	20	61	196	358	519	4975	0	223	2020-02-29_142443
134	5000	2081	15	0	1	0	25	2655	10.943028	4.821858410117584	20.455437	0.0	25.0	1298.0	9.753356	4.341312	24.532465	0.0	2904	2903	2903	0.8	20	61	196	358	519	4975	0	223	2020-02-29_142444
134	5000	2081	15	0	1	0	24	2656	10.766227	4.8420814839833275	20.455437	0.0	24.0	1298.0	9.753356	4.341312	24.532465	0.0	2904	2903	2903	0.7916667	20	61	196	358	519	4976	0	223	2020-02-29_142444
134	5000	2081	14	0	1	0	22	2659	10.624642	4.977678829488802	20.455437	0.0	22.0	1298.0	9.753356	4.341312	24.532465	0.0	2905	2904	2904	0.8181818	20	61	196	358	519	4978	0	223	2020-02-29_142444
135	5000	2081	12	0	3	0	22	2659	10.624642	4.977678829488802	20.455437	0.0	22.0	1298.0	9.753356	4.341312	24.532465	0.0	2907	2904	2904	0.8181818	20	61	196	358	519	4978	0	223	2020-02-29_142444
135	5000	2080	12	0	4	0	22	2659	10.624642	4.977678829488802	20.455437	0.0	22.0	1298.0	9.753356	4.341312	24.532465	0.0	2908	2904	2904	0.8181818	20	61	196	358	519	4978	0	223	2020-02-29_142444
135	5000	2079	13	0	3	0	23	2659	10.855021	4.987160027181678	20.455437	0.0	23.0	1298.0	9.753356	4.341312	24.532465	0.0	2908	2905	2905	0.82608694	20	61	196	358	519	4977	0	223	2020-02-29_142444
136	5000	2079	13	0	1	0	24	2660	10.869804	4.864302611436698	20.455437	0.0	24.0	1298.0	9.753356	4.341312	24.532465	0.0	2908	2907	2907	0.875	20	61	196	358	519	4976	0	223	2020-02-29_142445
136	5000	2078	14	0	0	0	23	2662	10.526135	5.088007961099023	20.455437	0.0	23.0	1298.0	9.753356	4.341312	24.532465	0.0	2908	2908	2908	0.9130435	20	61	196	358	519	4977	0	223	2020-02-29_142445
136	5000	2078	13	0	1	0	23	2662	10.526135	5.088007961099023	20.455437	0.0	23.0	1298.0	9.753356	4.341312	24.532465	0.0	2909	2908	2908	0.9130435	20	61	196	358	519	4977	0	223	2020-02-29_142445
137	5000	2078	13	0	1	0	22	2663	10.134112	4.8391711835323905	20.455437	0.0	22.0	1298.0	9.753356	4.341312	24.532465	0.0	2909	2908	2908	0.95454544	20	61	196	358	519	4978	0	223	2020-02-29_142445
137	5000	2077	14	0	1	0	22	2663	10.134112	4.8391711835323905	20.455437	0.0	22.0	1298.0	9.753356	4.341312	24.532465	0.0	2909	2908	2908	0.95454544	20	61	196	358	519	4978	0	223	2020-02-29_142445
137	5000	2077	13	0	1	0	23	2663	9.881951	4.880123673732342	20.455437	0.0	23.0	1298.0	9.753356	4.341312	24.532465	0.0	2910	2909	2909	0.9130435	20	61	196	358	519	4977	0	223	2020-02-29_142445
138	5000	2077	13	0	1	0	21	2665	9.315002	4.492323155220761	16.691025	0.0	21.0	1298.0	9.753356	4.341312	24.532465	0.0	2910	2909	2909	0.8095238	20	61	196	358	519	4979	0	223	2020-02-29_142446
138	5000	2077	13	0	1	0	21	2665	9.315002	4.492323155220761	16.691025	0.0	21.0	1298.0	9.753356	4.341312	24.532465	0.0	2910	2909	2909	0.8095238	20	61	196	358	519	4979	0	223	2020-02-29_142446
138	5000	2077	13	0	0	0	22	2665	9.385932	4.396663545188538	16.691025	0.0	22.0	1298.0	9.753356	4.341312	24.532465	0.0	2910	2910	2910	0.8181818	20	61	196	358	519	4978	0	223	2020-02-29_142446
139	5000	2076	14	0	0	0	22	2665	9.385932	4.396663545188538	16.691025	0.0	22.0	1298.0	9.753356	4.341312	24.532465	0.0	2910	2910	2910	0.8181818	20	61	196	358	519	4978	0	223	2020-02-29_142446
139	5000	2076	14	0	0	0	22	2665	9.385932	4.396663545188538	16.691025	0.0	22.0	1298.0	9.753356	4.341312	24.532465	0.0	2910	2910	2910	0.8181818	20	61	196	358	519	4978	0	223	2020-02-29_142446
139	5000	2076	14	0	0	0	22	2665	9.385932	4.396663545188538	16.691025	0.0	22.0	1298.0	9.753356	4.341312	24.532465	0.0	2910	2910	2910	0.8181818	20	61	196	358	519	4978	0	223	2020-02-29_142446
140	5000	2076	14	0	0	0	22	2665	9.385932	4.396663545188538	16.691025	0.0	22.0	1298.0	9.753356	4.341312	24.532465	0.0	2910	2910	2910	0.8181818	20	61	196	358	519	4978	0	223	2020-02-29_142447
140	5000	2075	14	0	1	0	22	2665	9.385932	4.396663545188538	16.691025	0.0	22.0	1298.0	9.753356	4.341312	24.532465	0.0	2911	2910	2910	0.8181818	20	61	196	358	519	4978	0	223	2020-02-29_142447
140	5000	2075	14	0	1	0	22	2665	9.385932	4.396663545188538	16.691025	0.0	22.0	1298.0	9.753356	4.341312	24.532465	0.0	2911	2910	2910	0.8181818	20	61	196	358	519	4978	0	223	2020-02-29_142447
141	5000	2075	14	0	1	0	22	2665	9.385932	4.396663545188538	16.691025	0.0	22.0	1298.0	9.753356	4.341312	24.532465	0.0	2911	2910	2910	0.8181818	20	61	196	358	519	4978	0	223	2020-02-29_142447
141	5000	2075	14	0	0	0	23	2665	9.435181	4.302065623741861	16.691025	0.0	23.0	1298.0	9.753356	4.341312	24.532465	0.0	2911	2911	2911	0.8695652	20	61	196	358	519	4977	0	223	2020-02-29_142447
141	5000	2075	14	0	0	0	23	2665	9.435181	4.302065623741861	16.691025	0.0	23.0	1298.0	9.753356	4.341312	24.532465	0.0	2911	2911	2911	0.8695652	20	61	196	358	519	4977	0	223	2020-02-29_142448
142	5000	2075	13	0	1	0	23	2665	9.435181	4.302065623741861	16.691025	0.0	23.0	1298.0	9.753356	4.341312	24.532465	0.0	2912	2911	2911	0.8695652	20	61	196	358	519	4977	0	223	2020-02-29_142448
142	5000	2075	13	0	1	0	22	2666	9.319599	4.366600911662126	16.691025	0.0	22.0	1298.0	9.753356	4.341312	24.532465	0.0	2912	2911	2911	0.90909094	20	61	196	358	519	4978	0	223	2020-02-29_142448
142	5000	2075	13	0	1	0	22	2666	9.319599	4.366600911662126	16.691025	0.0	22.0	1298.0	9.753356	4.341312	24.532465	0.0	2912	2911	2911	0.90909094	20	61	196	358	519	4978	0	223	2020-02-29_142448
143	5000	2074	12	0	2	0	22	2667	9.5685	4.368017455586639	16.691025	0.0	22.0	1298.0	9.753356	4.341312	24.532465	0.0	2914	2912	2912	0.90909094	20	61	196	358	519	4978	0	223	2020-02-29_142448
143	5000	2074	12	0	2	0	22	2667	9.5685	4.368017455586639	16.691025	0.0	22.0	1298.0	9.753356	4.341312	24.532465	0.0	2914	2912	2912	0.90909094	20	61	196	358	519	4978	0	223	2020-02-29_142449
143	5000	2074	12	0	2	0	22	2667	9.5685	4.368017455586639	16.691025	0.0	22.0	1298.0	9.753356	4.341312	24.532465	0.0	2914	2912	2912	0.90909094	20	61	196	358	519	4978	0	223	2020-02-29_142449
144	5000	2074	10	0	2	0	22	2669	9.302247	3.8581156664447613	16.691025	3.6710358	22.0	1298.0	9.753356	4.341312	24.532465	0.0	2916	2914	2914	0.90909094	20	61	196	358	519	4978	0	223	2020-02-29_142449
144	5000	2072	12	0	2	0	20	2671	9.660921	3.8677140927376756	16.691025	3.6710358	20.0	1298.0	9.753356	4.341312	24.532465	0.0	2916	2914	2914	0.95	20	61	196	358	519	4980	0	223	2020-02-29_142449
144	5000	2072	11	0	3	0	19	2672	9.711393	3.966925734920803	16.691025	3.6710358	19.0	1298.0	9.753356	4.341312	24.532465	0.0	2917	2914	2914	0.94736844	20	61	196	358	519	4981	0	223	2020-02-29_142449
145	5000	2072	11	0	1	0	19	2674	9.714543	3.5670428841175696	15.923378	3.6710358	19.0	1298.0	9.753356	4.341312	24.532465	0.0	2917	2916	2916	0.8947368	20	61	196	358	519	4981	0	223	2020-02-29_142450
145	5000	2071	12	0	1	0	17	2676	10.105934	3.54746634641442	15.923378	3.6710358	17.0	1298.0	9.753356	4.341312	24.532465	0.0	2917	2916	2916	0.88235295	20	61	196	358	519	4983	0	223	2020-02-29_142450
145	5000	2070	13	0	0	0	17	2677	10.004087	3.5489868061404075	15.923378	3.6710358	17.0	1298.0	9.753356	4.341312	24.532465	0.0	2917	2917	2917	0.8235294	20	61	196	358	519	4983	0	223	2020-02-29_142450
146	5000	2069	14	0	0	0	17	2677	10.004087	3.5489868061404075	15.923378	3.6710358	17.0	1298.0	9.753356	4.341312	24.532465	0.0	2917	2917	2917	0.8235294	20	61	196	358	519	4983	0	223	2020-02-29_142450
146	5000	2068	15	0	0	0	16	2678	9.898532	3.6377124842296045	15.923378	3.6710358	16.0	1298.0	9.753356	4.341312	24.532465	0.0	2917	2917	2917	0.8125	20	61	196	358	519	4984	0	223	2020-02-29_142450
146	5000	2068	14	0	1	0	16	2678	9.898532	3.6377124842296045	15.923378	3.6710358	16.0	1298.0	9.753356	4.341312	24.532465	0.0	2918	2917	2917	0.8125	20	61	196	358	519	4984	0	223	2020-02-29_142450
147	5000	2068	12	0	3	0	15	2679	9.67965	3.6547044927325136	15.923378	3.6710358	15.0	1298.0	9.753356	4.341312	24.532465	0.0	2920	2917	2917	0.8	20	61	196	358	519	4985	0	223	2020-02-29_142451
147	5000	2068	11	0	4	0	14	2680	9.934842	3.6513472069609114	15.923378	3.6710358	14.0	1298.0	9.753356	4.341312	24.532465	0.0	2921	2917	2917	0.85714287	20	61	196	358	519	4986	0	223	2020-02-29_142451
147	5000	2068	10	0	4	0	15	2680	9.984976	3.5238798756124736	15.923378	3.6710358	15.0	1298.0	9.753356	4.341312	24.532465	0.0	2922	2918	2918	0.8	20	61	196	358	519	4985	0	223	2020-02-29_142451
148	5000	2068	10	0	2	0	17	2680	10.871347	4.205928278915123	19.642586	3.6710358	17.0	1298.0	9.753356	4.341312	24.532465	0.0	2922	2920	2920	0.8235294	20	61	196	358	519	4983	0	223	2020-02-29_142451
148	5000	2068	10	0	1	0	18	2680	11.189227	4.297452908580249	19.642586	3.6710358	18.0	1298.0	9.753356	4.341312	24.532465	0.0	2922	2921	2921	0.9444444	20	61	196	358	519	4982	0	223	2020-02-29_142451
148	5000	2067	11	0	0	0	18	2681	11.18412	4.302352687479368	19.642586	3.6710358	18.0	1298.0	9.753356	4.341312	24.532465	0.0	2922	2922	2922	0.8888889	20	61	196	358	519	4982	0	223	2020-02-29_142452
149	5000	2067	11	0	0	0	17	2682	11.267227	4.419845492739254	19.642586	3.6710358	17.0	1298.0	9.753356	4.341312	24.532465	0.0	2922	2922	2922	0.9411765	20	61	196	358	519	4983	0	223	2020-02-29_142452
149	5000	2066	12	0	0	0	17	2682	11.267227	4.419845492739254	19.642586	3.6710358	17.0	1298.0	9.753356	4.341312	24.532465	0.0	2922	2922	2922	0.9411765	20	61	196	358	519	4983	0	223	2020-02-29_142452
149	5000	2066	9	0	3	0	17	2682	11.267227	4.419845492739254	19.642586	3.6710358	17.0	1298.0	9.753356	4.341312	24.532465	0.0	2925	2922	2922	0.9411765	20	61	196	358	519	4983	0	223	2020-02-29_142452
150	5000	2066	9	0	3	0	17	2682	11.267227	4.419845492739254	19.642586	3.6710358	17.0	1298.0	9.753356	4.341312	24.532465	0.0	2925	2922	2922	0.9411765	20	61	196	358	519	4983	0	223	2020-02-29_142452
150	5000	2065	10	0	3	0	17	2682	11.267227	4.419845492739254	19.642586	3.6710358	17.0	1298.0	9.753356	4.341312	24.532465	0.0	2925	2922	2922	0.9411765	20	61	196	358	519	4983	0	223	2020-02-29_142453
150	5000	2065	10	0	0	0	19	2683	11.054099	5.0356797330186875	19.642586	0.94291687	19.0	1298.0	9.753356	4.341312	24.532465	0.0	2925	2925	2925	0.94736844	20	61	196	358	519	4981	0	223	2020-02-29_142453
151	5000	2064	11	0	0	0	19	2683	11.054099	5.0356797330186875	19.642586	0.94291687	19.0	1298.0	9.753356	4.341312	24.532465	0.0	2925	2925	2925	0.94736844	20	61	196	358	519	4981	0	223	2020-02-29_142453
151	5000	2064	11	0	0	0	19	2683	11.054099	5.0356797330186875	19.642586	0.94291687	19.0	1298.0	9.753356	4.341312	24.532465	0.0	2925	2925	2925	0.94736844	20	61	196	358	519	4981	0	223	2020-02-29_142453
151	5000	2064	10	0	1	0	18	2684	11.105047	5.176630236973813	19.642586	0.94291687	18.0	1298.0	9.753356	4.341312	24.532465	0.0	2926	2925	2925	0.8333333	20	61	196	358	519	4982	0	223	2020-02-29_142453
152	5000	2063	10	0	2	0	17	2685	10.825874	5.194400655705822	19.642586	0.94291687	17.0	1298.0	9.753356	4.341312	24.532465	0.0	2927	2925	2925	0.7647059	20	61	196	358	519	4983	0	223	2020-02-29_142453
152	5000	2063	10	0	2	0	17	2685	10.825874	5.194400655705822	19.642586	0.94291687	17.0	1298.0	9.753356	4.341312	24.532465	0.0	2927	2925	2925	0.7647059	20	61	196	358	519	4983	0	223	2020-02-29_142454
152	5000	2063	10	0	1	0	17	2686	10.9396105	5.062884845940784	19.642586	0.94291687	17.0	1298.0	9.753356	4.341312	24.532465	0.0	2927	2926	2926	0.8235294	20	61	196	358	519	4983	0	223	2020-02-29_142454
153	5000	2062	11	0	0	0	18	2686	10.678677	5.034933885824038	19.642586	0.94291687	18.0	1298.0	9.753356	4.341312	24.532465	0.0	2927	2927	2927	0.7777778	20	61	196	358	519	4982	0	223	2020-02-29_142454
153	5000	2061	12	0	0	0	18	2686	10.678677	5.034933885824038	19.642586	0.94291687	18.0	1298.0	9.753356	4.341312	24.532465	0.0	2927	2927	2927	0.7777778	20	61	196	358	519	4982	0	223	2020-02-29_142454
153	5000	2061	12	0	0	0	18	2686	10.678677	5.034933885824038	19.642586	0.94291687	18.0	1298.0	9.753356	4.341312	24.532465	0.0	2927	2927	2927	0.7777778	20	61	196	358	519	4982	0	223	2020-02-29_142454
154	5000	2061	11	0	1	0	17	2687	10.667101	5.189643876457529	19.642586	0.94291687	17.0	1298.0	9.753356	4.341312	24.532465	0.0	2928	2927	2927	0.7647059	20	61	196	358	519	4983	0	223	2020-02-29_142455
154	5000	2061	11	0	1	0	17	2687	10.667101	5.189643876457529	19.642586	0.94291687	17.0	1298.0	9.753356	4.341312	24.532465	0.0	2928	2927	2927	0.7647059	20	61	196	358	519	4983	0	223	2020-02-29_142455
154	5000	2061	10	0	2	0	17	2687	10.667101	5.189643876457529	19.642586	0.94291687	17.0	1298.0	9.753356	4.341312	24.532465	0.0	2929	2927	2927	0.7647059	20	61	196	358	519	4983	0	223	2020-02-29_142455
155	5000	2061	10	0	1	0	18	2687	10.986858	5.214266009956052	19.642586	0.94291687	18.0	1298.0	9.753356	4.341312	24.532465	0.0	2929	2928	2928	0.7222222	20	61	196	358	519	4982	0	223	2020-02-29_142455
155	5000	2060	11	0	1	0	18	2687	10.986858	5.214266009956052	19.642586	0.94291687	18.0	1298.0	9.753356	4.341312	24.532465	0.0	2929	2928	2928	0.7222222	20	61	196	358	519	4982	0	223	2020-02-29_142455
155	5000	2058	13	0	0	0	19	2687	10.951169	5.069743120054972	19.642586	0.94291687	19.0	1298.0	9.753356	4.341312	24.532465	0.0	2929	2929	2929	0.7894737	20	61	196	358	519	4981	0	223	2020-02-29_142455
156	5000	2058	13	0	0	0	19	2687	10.951169	5.069743120054972	19.642586	0.94291687	19.0	1298.0	9.753356	4.341312	24.532465	0.0	2929	2929	2929	0.7894737	20	61	196	358	519	4981	0	223	2020-02-29_142456
156	5000	2056	14	0	1	0	18	2688	11.205941	5.090026617973592	19.642586	0.94291687	18.0	1298.0	9.753356	4.341312	24.532465	0.0	2930	2929	2929	0.8333333	20	61	196	358	519	4982	0	223	2020-02-29_142456
156	5000	2056	13	0	2	0	18	2688	11.205941	5.090026617973592	19.642586	0.94291687	18.0	1298.0	9.753356	4.341312	24.532465	0.0	2931	2929	2929	0.8333333	20	61	196	358	519	4982	0	223	2020-02-29_142456
157	5000	2056	13	0	2	0	18	2688	11.205941	5.090026617973592	19.642586	0.94291687	18.0	1298.0	9.753356	4.341312	24.532465	0.0	2931	2929	2929	0.8333333	20	61	196	358	519	4982	0	223	2020-02-29_142456
157	5000	2056	12	0	2	0	19	2688	11.303535	4.9648748677476835	19.642586	0.94291687	19.0	1298.0	9.753356	4.341312	24.532465	0.0	2932	2930	2930	0.84210527	20	61	196	358	519	4981	0	223	2020-02-29_142456
157	5000	2056	11	0	2	0	20	2688	10.794843	5.341160196861273	19.642586	0.94291687	20.0	1298.0	9.753356	4.341312	24.532465	0.0	2933	2931	2931	0.8	20	61	196	358	519	4980	0	223	2020-02-29_142456
158	5000	2056	11	0	2	0	20	2688	10.794843	5.341160196861273	19.642586	0.94291687	20.0	1298.0	9.753356	4.341312	24.532465	0.0	2933	2931	2931	0.8	20	61	196	358	519	4980	0	223	2020-02-29_142457
158	5000	2056	10	0	2	0	18	2690	10.433244	6.016739065874172	19.642586	0.86865234	18.0	1298.0	9.753356	4.341312	24.532465	0.0	2934	2932	2932	0.7222222	20	61	196	358	519	4982	0	224	2020-02-29_142457
158	5000	2056	9	0	2	0	18	2691	10.381667	6.0066405741936	19.642586	0.86865234	18.0	1298.0	9.753356	4.341312	24.532465	0.0	2935	2933	2933	0.8333333	20	61	196	358	519	4982	0	224	2020-02-29_142457
159	5000	2056	9	0	2	0	18	2691	10.381667	6.0066405741936	19.642586	0.86865234	18.0	1298.0	9.753356	4.341312	24.532465	0.0	2935	2933	2933	0.8333333	20	61	196	358	519	4982	0	224	2020-02-29_142457
159	5000	2056	9	0	1	0	19	2691	10.563201	5.890792399084467	19.642586	0.86865234	19.0	1298.0	9.753356	4.341312	24.532465	0.0	2935	2934	2934	0.94736844	20	61	196	358	519	4981	0	224	2020-02-29_142457
159	5000	2056	9	0	0	0	20	2691	10.65268	5.747623450043185	19.642586	0.86865234	20.0	1298.0	9.753356	4.341312	24.532465	0.0	2935	2935	2935	0.95	20	61	196	358	519	4980	0	224	2020-02-29_142457
160	5000	2055	9	0	1	0	20	2691	10.65268	5.747623450043185	19.642586	0.86865234	20.0	1298.0	9.753356	4.341312	24.532465	0.0	2936	2935	2935	0.95	20	61	196	358	519	4980	0	224	2020-02-29_142458
160	5000	2055	9	0	1	0	19	2692	10.650882	5.90511605816519	19.642586	0.86865234	19.0	1298.0	9.753356	4.341312	24.532465	0.0	2936	2935	2935	1.0	20	61	196	358	519	4981	0	224	2020-02-29_142458
160	5000	2055	8	0	2	0	19	2692	10.650882	5.90511605816519	19.642586	0.86865234	19.0	1298.0	9.753356	4.341312	24.532465	0.0	2937	2935	2935	1.0	20	61	196	358	519	4981	0	224	2020-02-29_142458
161	5000	2054	8	0	2	0	20	2692	10.644323	5.74769181072916	19.642586	0.86865234	20.0	1298.0	9.753356	4.341312	24.532465	0.0	2938	2936	2936	1.0	20	61	196	358	519	4980	0	224	2020-02-29_142458
161	5000	2054	8	0	2	0	18	2694	10.531825	5.411644157423164	16.947906	0.86865234	18.0	1298.0	9.753356	4.341312	24.532465	0.0	2938	2936	2936	1.0	20	61	196	358	519	4982	0	224	2020-02-29_142458
161	5000	2054	8	0	1	0	19	2694	10.517158	5.259561279044333	16.947906	0.86865234	19.0	1298.0	9.753356	4.341312	24.532465	0.0	2938	2937	2937	1.0526316	20	61	196	358	519	4981	0	224	2020-02-29_142459
162	5000	2054	8	0	0	0	20	2694	10.429162	5.134384123689018	16.947906	0.86865234	20.0	1298.0	9.753356	4.341312	24.532465	0.0	2938	2938	2938	1.05	20	61	196	358	519	4980	0	224	2020-02-29_142459
162	5000	2054	8	0	0	0	20	2694	10.429162	5.134384123689018	16.947906	0.86865234	20.0	1298.0	9.753356	4.341312	24.532465	0.0	2938	2938	2938	1.05	20	61	196	358	519	4980	0	224	2020-02-29_142459
162	5000	2054	8	0	0	0	20	2694	10.429162	5.134384123689018	16.947906	0.86865234	20.0	1298.0	9.753356	4.341312	24.532465	0.0	2938	2938	2938	1.05	20	61	196	358	519	4980	0	224	2020-02-29_142459
163	5000	2054	8	0	0	0	19	2695	10.400402	5.273422851542155	16.947906	0.86865234	19.0	1298.0	9.753356	4.341312	24.532465	0.0	2938	2938	2938	1.1052631	20	61	196	358	519	4981	0	224	2020-02-29_142459
163	5000	2054	7	0	1	0	18	2696	10.036652	5.175225500823611	16.59317	0.86865234	18.0	1298.0	9.753356	4.341312	24.532465	0.0	2939	2938	2938	1.1666666	20	61	196	358	519	4982	0	224	2020-02-29_142459
163	5000	2054	7	0	1	0	17	2697	10.089427	5.3295048244263725	16.59317	0.86865234	17.0	1298.0	9.753356	4.341312	24.532465	0.0	2939	2938	2938	1.2352941	20	61	196	358	519	4983	0	224	2020-02-29_142500
164	5000	2054	7	0	1	0	16	2698	10.267247	5.451956287614616	16.59317	0.86865234	16.0	1298.0	9.753356	4.341312	24.532465	0.0	2939	2938	2938	1.3125	20	61	196	358	519	4984	0	224	2020-02-29_142500
164	5000	2054	7	0	0	0	17	2698	10.233873	5.280626971271195	16.59317	0.86865234	17.0	1298.0	9.753356	4.341312	24.532465	0.0	2939	2939	2939	1.2941177	20	61	196	358	519	4983	0	224	2020-02-29_142500
164	5000	2054	6	0	1	0	17	2698	10.233873	5.280626971271195	16.59317	0.86865234	17.0	1298.0	9.753356	4.341312	24.532465	0.0	2940	2939	2939	1.2941177	20	61	196	358	519	4983	0	224	2020-02-29_142500
165	5000	2053	7	0	1	0	17	2698	10.233873	5.280626971271195	16.59317	0.86865234	17.0	1298.0	9.753356	4.341312	24.532465	0.0	2940	2939	2939	1.2941177	20	61	196	358	519	4983	0	224	2020-02-29_142500
165	5000	2053	7	0	1	0	16	2699	9.836417	5.1845424448005515	16.517563	0.86865234	16.0	1298.0	9.753356	4.341312	24.532465	0.0	2940	2939	2939	1.1875	20	61	196	358	519	4984	0	224	2020-02-29_142500
165	5000	2053	6	0	1	0	16	2700	9.6538925	4.981061928523978	16.42276	0.86865234	16.0	1298.0	9.753356	4.341312	24.532465	0.0	2941	2940	2940	1.0625	20	61	196	358	519	4984	0	224	2020-02-29_142501
166	5000	2053	6	0	1	0	14	2702	9.865976	4.49517351505144	16.42276	0.86865234	14.0	1298.0	9.753356	4.341312	24.532465	0.0	2941	2940	2940	1.1428572	20	61	196	358	519	4986	0	224	2020-02-29_142501
166	5000	2053	6	0	1	0	14	2702	9.865976	4.49517351505144	16.42276	0.86865234	14.0	1298.0	9.753356	4.341312	24.532465	0.0	2941	2940	2940	1.1428572	20	61	196	358	519	4986	0	224	2020-02-29_142501
166	5000	2053	6	0	0	0	15	2702	10.041396	4.384613591810264	16.42276	0.86865234	15.0	1298.0	9.753356	4.341312	24.532465	0.0	2941	2941	2941	1.0666667	20	61	196	358	519	4985	0	224	2020-02-29_142501
167	5000	2053	6	0	0	0	15	2702	10.041396	4.384613591810264	16.42276	0.86865234	15.0	1298.0	9.753356	4.341312	24.532465	0.0	2941	2941	2941	1.0666667	20	61	196	358	519	4985	0	224	2020-02-29_142501
167	5000	2053	6	0	0	0	15	2702	10.041396	4.384613591810264	16.42276	0.86865234	15.0	1298.0	9.753356	4.341312	24.532465	0.0	2941	2941	2941	1.0666667	20	61	196	358	519	4985	0	224	2020-02-29_142501
167	5000	2053	6	0	0	0	15	2702	10.041396	4.384613591810264	16.42276	0.86865234	15.0	1298.0	9.753356	4.341312	24.532465	0.0	2941	2941	2941	1.0666667	20	61	196	358	519	4985	0	224	2020-02-29_142502
168	5000	2053	5	0	1	0	15	2702	10.041396	4.384613591810264	16.42276	0.86865234	15.0	1298.0	9.753356	4.341312	24.532465	0.0	2942	2941	2941	1.0666667	20	61	196	358	519	4985	0	224	2020-02-29_142502
168	5000	2053	5	0	1	0	15	2702	10.041396	4.384613591810264	16.42276	0.86865234	15.0	1298.0	9.753356	4.341312	24.532465	0.0	2942	2941	2941	1.0666667	20	61	196	358	519	4985	0	224	2020-02-29_142502
168	5000	2053	5	0	1	0	15	2702	10.041396	4.384613591810264	16.42276	0.86865234	15.0	1298.0	9.753356	4.341312	24.532465	0.0	2942	2941	2941	1.0666667	20	61	196	358	519	4985	0	224	2020-02-29_142502
169	5000	2053	5	0	0	0	16	2702	9.848451	4.305674140418292	16.42276	0.86865234	16.0	1298.0	9.753356	4.341312	24.532465	0.0	2942	2942	2942	1.0	20	61	196	358	519	4984	0	224	2020-02-29_142502
169	5000	2053	4	0	1	0	16	2702	9.848451	4.305674140418292	16.42276	0.86865234	16.0	1298.0	9.753356	4.341312	24.532465	0.0	2943	2942	2942	1.0	20	61	196	358	519	4984	0	224	2020-02-29_142503
169	5000	2053	3	0	2	0	16	2702	9.848451	4.305674140418292	16.42276	0.86865234	16.0	1298.0	9.753356	4.341312	24.532465	0.0	2944	2942	2942	1.0	20	61	196	358	519	4984	0	224	2020-02-29_142503
170	5000	2052	4	0	2	0	15	2703	10.087155	4.345829308210187	16.42276	0.86865234	15.0	1298.0	9.753356	4.341312	24.532465	0.0	2944	2942	2942	1.0	20	61	196	358	519	4985	0	224	2020-02-29_142503
170	5000	2052	4	0	1	0	13	2706	9.623684	4.328901200634914	13.830811	0.86865234	13.0	1298.0	9.753356	4.341312	24.532465	0.0	2944	2943	2943	1.0	20	61	196	358	519	4987	0	224	2020-02-29_142503
170	5000	2051	5	0	0	0	14	2706	9.8806095	4.268728391891458	13.830811	0.86865234	14.0	1298.0	9.753356	4.341312	24.532465	0.0	2944	2944	2944	1.0	20	61	196	358	519	4986	0	224	2020-02-29_142503
171	5000	2050	6	0	0	0	14	2706	9.8806095	4.268728391891458	13.830811	0.86865234	14.0	1298.0	9.753356	4.341312	24.532465	0.0	2944	2944	2944	1.0	20	61	196	358	519	4986	0	224	2020-02-29_142503
171	5000	2050	6	0	0	0	13	2707	9.831447	4.438906164749726	13.830811	0.86865234	13.0	1298.0	9.753356	4.341312	24.532465	0.0	2944	2944	2944	1.0	20	61	196	358	519	4987	0	224	2020-02-29_142504
171	5000	2050	5	0	1	0	13	2707	9.831447	4.438906164749726	13.830811	0.86865234	13.0	1298.0	9.753356	4.341312	24.532465	0.0	2945	2944	2944	1.0	20	61	196	358	519	4987	0	224	2020-02-29_142504
172	5000	2050	5	0	1	0	13	2707	9.831447	4.438906164749726	13.830811	0.86865234	13.0	1298.0	9.753356	4.341312	24.532465	0.0	2945	2944	2944	1.0	20	61	196	358	519	4987	0	224	2020-02-29_142504
172	5000	2049	6	0	1	0	12	2708	10.578346	3.685606518835418	13.830811	1.1296692	12.0	1298.0	9.753356	4.341312	24.532465	0.0	2945	2944	2944	1.0833334	20	61	196	358	519	4988	0	224	2020-02-29_142504
172	5000	2049	6	0	0	0	13	2708	9.79737	4.514501940186131	13.830811	0.42565918	13.0	1298.0	9.753356	4.341312	24.532465	0.0	2945	2945	2945	1.0	20	61	196	358	519	4987	0	224	2020-02-29_142504
173	5000	2049	5	0	1	0	12	2708	9.46125	4.542169502256763	13.597168	0.42565918	12.0	1298.0	9.753356	4.341312	24.532465	0.0	2946	2945	2945	0.8333333	20	61	196	358	519	4988	0	225	2020-02-29_142504
173	5000	2049	5	0	1	0	12	2708	9.46125	4.542169502256763	13.597168	0.42565918	12.0	1298.0	9.753356	4.341312	24.532465	0.0	2946	2945	2945	0.8333333	20	61	196	358	519	4988	0	225	2020-02-29_142505
173	5000	2049	5	0	1	0	12	2708	9.46125	4.542169502256763	13.597168	0.42565918	12.0	1298.0	9.753356	4.341312	24.532465	0.0	2946	2945	2945	0.8333333	20	61	196	358	519	4988	0	225	2020-02-29_142505
174	5000	2049	5	0	0	0	13	2708	10.065312	4.863703232194515	17.314056	0.42565918	13.0	1298.0	9.753356	4.341312	24.532465	0.0	2946	2946	2946	0.84615386	20	61	196	358	519	4987	0	225	2020-02-29_142505
174	5000	2049	5	0	0	0	12	2709	10.174317	5.06335969383572	17.314056	0.42565918	12.0	1298.0	9.753356	4.341312	24.532465	0.0	2946	2946	2946	0.8333333	20	61	196	358	519	4988	0	225	2020-02-29_142505
174	5000	2049	5	0	0	0	11	2710	10.094256	5.302523951280772	17.314056	0.42565918	11.0	1298.0	9.753356	4.341312	24.532465	0.0	2946	2946	2946	0.72727275	20	61	196	358	519	4989	0	225	2020-02-29_142505
175	5000	2049	4	0	1	0	10	2711	10.990715	4.628023551122671	17.314056	0.42565918	10.0	1298.0	9.753356	4.341312	24.532465	0.0	2947	2946	2946	0.8	20	61	196	358	519	4990	0	225	2020-02-29_142505
175	5000	2049	4	0	1	0	10	2711	10.990715	4.628023551122671	17.314056	0.42565918	10.0	1298.0	9.753356	4.341312	24.532465	0.0	2947	2946	2946	0.8	20	61	196	358	519	4990	0	225	2020-02-29_142506
175	5000	2049	4	0	1	0	10	2711	10.990715	4.628023551122671	17.314056	0.42565918	10.0	1298.0	9.753356	4.341312	24.532465	0.0	2947	2946	2946	0.8	20	61	196	358	519	4990	0	225	2020-02-29_142506
176	5000	2049	3	0	1	0	11	2711	11.333216	4.53509821103043	17.314056	0.42565918	11.0	1298.0	9.753356	4.341312	24.532465	0.0	2948	2947	2947	0.8181818	20	61	196	358	519	4989	0	225	2020-02-29_142506
176	5000	2049	3	0	1	0	11	2711	11.333216	4.53509821103043	17.314056	0.42565918	11.0	1298.0	9.753356	4.341312	24.532465	0.0	2948	2947	2947	0.8181818	20	61	196	358	519	4989	0	225	2020-02-29_142506
176	5000	2049	3	0	1	0	11	2711	11.333216	4.53509821103043	17.314056	0.42565918	11.0	1298.0	9.753356	4.341312	24.532465	0.0	2948	2947	2947	0.8181818	20	61	196	358	519	4989	0	225	2020-02-29_142506
177	5000	2049	3	0	0	0	12	2711	10.820221	4.674970029031081	17.314056	0.42565918	12.0	1298.0	9.753356	4.341312	24.532465	0.0	2948	2948	2948	0.75	20	61	196	358	519	4988	0	225	2020-02-29_142506
177	5000	2049	3	0	0	0	12	2711	10.820221	4.674970029031081	17.314056	0.42565918	12.0	1298.0	9.753356	4.341312	24.532465	0.0	2948	2948	2948	0.75	20	61	196	358	519	4988	0	225	2020-02-29_142507
177	5000	2049	3	0	0	0	12	2711	10.820221	4.674970029031081	17.314056	0.42565918	12.0	1298.0	9.753356	4.341312	24.532465	0.0	2948	2948	2948	0.75	20	61	196	358	519	4988	0	225	2020-02-29_142507
178	5000	2049	3	0	0	0	12	2711	10.820221	4.674970029031081	17.314056	0.42565918	12.0	1298.0	9.753356	4.341312	24.532465	0.0	2948	2948	2948	0.75	20	61	196	358	519	4988	0	225	2020-02-29_142507
178	5000	2049	3	0	0	0	10	2713	10.723674	5.138582977720696	17.314056	0.42565918	10.0	1298.0	9.753356	4.341312	24.532465	0.0	2948	2948	2948	0.6	20	61	196	358	519	4990	0	225	2020-02-29_142507
178	5000	2048	4	0	0	0	10	2713	10.723674	5.138582977720696	17.314056	0.42565918	10.0	1298.0	9.753356	4.341312	24.532465	0.0	2948	2948	2948	0.6	20	61	196	358	519	4990	0	225	2020-02-29_142507
179	5000	2048	4	0	0	0	10	2713	10.723674	5.138582977720696	17.314056	0.42565918	10.0	1298.0	9.753356	4.341312	24.532465	0.0	2948	2948	2948	0.6	20	61	196	358	519	4990	0	225	2020-02-29_142507
179	5000	2048	4	0	0	0	10	2713	10.723674	5.138582977720696	17.314056	0.42565918	10.0	1298.0	9.753356	4.341312	24.532465	0.0	2948	2948	2948	0.6	20	61	196	358	519	4990	0	225	2020-02-29_142507
179	5000	2048	4	0	0	0	10	2713	10.723674	5.138582977720696	17.314056	0.42565918	10.0	1298.0	9.753356	4.341312	24.532465	0.0	2948	2948	2948	0.6	20	61	196	358	519	4990	0	225	2020-02-29_142508
180	5000	2048	4	0	0	0	9	2714	10.837428	5.436919082654084	17.314056	0.42565918	9.0	1298.0	9.753356	4.341312	24.532465	0.0	2948	2948	2948	0.5555556	20	61	196	358	519	4991	0	225	2020-02-29_142508
180	5000	2048	4	0	0	0	9	2714	10.837428	5.436919082654084	17.314056	0.42565918	9.0	1298.0	9.753356	4.341312	24.532465	0.0	2948	2948	2948	0.5555556	20	61	196	358	519	4991	0	225	2020-02-29_142508
180	5000	2048	4	0	0	0	9	2714	10.837428	5.436919082654084	17.314056	0.42565918	9.0	1298.0	9.753356	4.341312	24.532465	0.0	2948	2948	2948	0.5555556	20	61	196	358	519	4991	0	225	2020-02-29_142508
181	5000	2048	4	0	0	0	9	2714	10.837428	5.436919082654084	17.314056	0.42565918	9.0	1298.0	9.753356	4.341312	24.532465	0.0	2948	2948	2948	0.5555556	20	61	196	358	519	4991	0	225	2020-02-29_142508
181	5000	2048	4	0	0	0	8	2715	10.49246	5.7060435730948145	17.314056	0.42565918	8.0	1298.0	9.753356	4.341312	24.532465	0.0	2948	2948	2948	0.5	20	61	196	358	519	4992	0	225	2020-02-29_142508
181	5000	2048	4	0	0	0	7	2716	10.206059	6.100807211575572	17.314056	0.42565918	7.0	1298.0	9.753356	4.341312	24.532465	0.0	2948	2948	2948	0.5714286	20	61	196	358	519	4993	0	225	2020-02-29_142509
182	5000	2047	5	0	0	0	7	2716	10.206059	6.100807211575572	17.314056	0.42565918	7.0	1298.0	9.753356	4.341312	24.532465	0.0	2948	2948	2948	0.5714286	20	61	196	358	519	4993	0	225	2020-02-29_142509
182	5000	2047	4	0	1	0	7	2716	10.206059	6.100807211575572	17.314056	0.42565918	7.0	1298.0	9.753356	4.341312	24.532465	0.0	2949	2948	2948	0.5714286	20	61	196	358	519	4993	0	225	2020-02-29_142509
182	5000	2047	4	0	1	0	5	2717	12.812497	4.558539775146401	17.314056	5.1772766	5.0	1298.0	9.753356	4.341312	24.532465	0.0	2949	2948	2948	0.8	20	61	196	358	519	4995	0	226	2020-02-29_142509
183	5000	2047	4	0	1	0	5	2717	12.812497	4.558539775146401	17.314056	5.1772766	5.0	1298.0	9.753356	4.341312	24.532465	0.0	2949	2948	2948	0.8	20	61	196	358	519	4995	0	226	2020-02-29_142509
183	5000	2047	4	0	0	0	6	2717	13.521726	4.431959104631602	17.314056	5.1772766	6.0	1298.0	9.753356	4.341312	24.532465	0.0	2949	2949	2949	0.6666667	20	61	196	358	519	4994	0	226	2020-02-29_142509
183	5000	2047	4	0	0	0	6	2717	13.521726	4.431959104631602	17.314056	5.1772766	6.0	1298.0	9.753356	4.341312	24.532465	0.0	2949	2949	2949	0.6666667	20	61	196	358	519	4994	0	226	2020-02-29_142509
184	5000	2047	4	0	0	0	6	2717	13.521726	4.431959104631602	17.314056	5.1772766	6.0	1298.0	9.753356	4.341312	24.532465	0.0	2949	2949	2949	0.6666667	20	61	196	358	519	4994	0	226	2020-02-29_142510
184	5000	2047	4	0	0	0	6	2717	13.521726	4.431959104631602	17.314056	5.1772766	6.0	1298.0	9.753356	4.341312	24.532465	0.0	2949	2949	2949	0.6666667	20	61	196	358	519	4994	0	226	2020-02-29_142510
184	5000	2047	4	0	0	0	5	2718	13.507614	4.954930310418454	17.314056	5.1772766	5.0	1298.0	9.753356	4.341312	24.532465	0.0	2949	2949	2949	0.6	20	61	196	358	519	4995	0	226	2020-02-29_142510
185	5000	2047	4	0	0	0	5	2718	13.507614	4.954930310418454	17.314056	5.1772766	5.0	1298.0	9.753356	4.341312	24.532465	0.0	2949	2949	2949	0.6	20	61	196	358	519	4995	0	226	2020-02-29_142510
185	5000	2047	4	0	0	0	4	2719	13.579357	5.71846082612889	17.314056	5.1772766	4.0	1298.0	9.753356	4.341312	24.532465	0.0	2949	2949	2949	0.5	20	61	196	358	519	4996	0	226	2020-02-29_142510
185	5000	2047	4	0	0	0	4	2719	13.579357	5.71846082612889	17.314056	5.1772766	4.0	1298.0	9.753356	4.341312	24.532465	0.0	2949	2949	2949	0.5	20	61	196	358	519	4996	0	226	2020-02-29_142510
186	5000	2046	5	0	0	0	4	2719	13.579357	5.71846082612889	17.314056	5.1772766	4.0	1298.0	9.753356	4.341312	24.532465	0.0	2949	2949	2949	0.5	20	61	196	358	519	4996	0	226	2020-02-29_142510
186	5000	2046	5	0	0	0	4	2719	13.579357	5.71846082612889	17.314056	5.1772766	4.0	1298.0	9.753356	4.341312	24.532465	0.0	2949	2949	2949	0.5	20	61	196	358	519	4996	0	226	2020-02-29_142511
186	5000	2046	5	0	0	0	4	2719	13.579357	5.71846082612889	17.314056	5.1772766	4.0	1298.0	9.753356	4.341312	24.532465	0.0	2949	2949	2949	0.5	20	61	196	358	519	4996	0	226	2020-02-29_142511
187	5000	2046	4	0	1	0	4	2719	13.579357	5.71846082612889	17.314056	5.1772766	4.0	1298.0	9.753356	4.341312	24.532465	0.0	2950	2949	2949	0.5	20	61	196	358	519	4996	0	226	2020-02-29_142511
187	5000	2046	4	0	1	0	4	2719	13.579357	5.71846082612889	17.314056	5.1772766	4.0	1298.0	9.753356	4.341312	24.532465	0.0	2950	2949	2949	0.5	20	61	196	358	519	4996	0	226	2020-02-29_142511
187	5000	2045	5	0	1	0	4	2719	13.579357	5.71846082612889	17.314056	5.1772766	4.0	1298.0	9.753356	4.341312	24.532465	0.0	2950	2949	2949	0.5	20	61	196	358	519	4996	0	226	2020-02-29_142511
188	5000	2045	4	0	1	0	4	2720	12.862331	5.2551213670937935	17.067871	5.1772766	4.0	1298.0	9.753356	4.341312	24.532465	0.0	2951	2950	2950	0.5	20	61	196	358	519	4996	0	226	2020-02-29_142511
188	5000	2045	4	0	1	0	4	2720	12.862331	5.2551213670937935	17.067871	5.1772766	4.0	1298.0	9.753356	4.341312	24.532465	0.0	2951	2950	2950	0.5	20	61	196	358	519	4996	0	226	2020-02-29_142512
188	5000	2045	4	0	1	0	4	2720	12.862331	5.2551213670937935	17.067871	5.1772766	4.0	1298.0	9.753356	4.341312	24.532465	0.0	2951	2950	2950	0.5	20	61	196	358	519	4996	0	226	2020-02-29_142512
189	5000	2045	4	0	0	0	5	2720	13.845362	5.05410371737525	17.777481	5.1772766	5.0	1298.0	9.753356	4.341312	24.532465	0.0	2951	2951	2951	1.0	20	61	196	358	519	4995	0	226	2020-02-29_142512
189	5000	2045	4	0	0	0	5	2720	13.845362	5.05410371737525	17.777481	5.1772766	5.0	1298.0	9.753356	4.341312	24.532465	0.0	2951	2951	2951	1.0	20	61	196	358	519	4995	0	226	2020-02-29_142512
189	5000	2045	4	0	0	0	5	2720	13.845362	5.05410371737525	17.777481	5.1772766	5.0	1298.0	9.753356	4.341312	24.532465	0.0	2951	2951	2951	1.0	20	61	196	358	519	4995	0	226	2020-02-29_142512
190	5000	2045	3	0	1	0	5	2720	13.845362	5.05410371737525	17.777481	5.1772766	5.0	1298.0	9.753356	4.341312	24.532465	0.0	2952	2951	2951	1.0	20	61	196	358	519	4995	0	226	2020-02-29_142512
190	5000	2045	3	0	1	0	5	2720	13.845362	5.05410371737525	17.777481	5.1772766	5.0	1298.0	9.753356	4.341312	24.532465	0.0	2952	2951	2951	1.0	20	61	196	358	519	4995	0	226	2020-02-29_142512
190	5000	2045	3	0	1	0	4	2721	16.012383	1.6589396248627675	17.777481	14.445953	4.0	1298.0	9.753356	4.341312	24.532465	0.0	2952	2951	2951	1.25	20	61	196	358	519	4996	0	226	2020-02-29_142513
191	5000	2045	3	0	0	0	5	2721	15.028399	2.6277692810344186	17.777481	11.092468	5.0	1298.0	9.753356	4.341312	24.532465	0.0	2952	2952	2952	1.4	20	61	196	358	519	4995	0	226	2020-02-29_142513
191	5000	2045	3	0	0	0	4	2722	15.095943	3.0292705876619745	17.777481	11.092468	4.0	1298.0	9.753356	4.341312	24.532465	0.0	2952	2952	2952	1.5	20	61	196	358	519	4996	0	226	2020-02-29_142513
191	5000	2045	3	0	0	0	4	2722	15.095943	3.0292705876619745	17.777481	11.092468	4.0	1298.0	9.753356	4.341312	24.532465	0.0	2952	2952	2952	1.5	20	61	196	358	519	4996	0	226	2020-02-29_142513
192	5000	2045	3	0	0	0	4	2722	15.095943	3.0292705876619745	17.777481	11.092468	4.0	1298.0	9.753356	4.341312	24.532465	0.0	2952	2952	2952	1.5	20	61	196	358	519	4996	0	226	2020-02-29_142513
192	5000	2045	3	0	0	0	4	2722	15.095943	3.0292705876619745	17.777481	11.092468	4.0	1298.0	9.753356	4.341312	24.532465	0.0	2952	2952	2952	1.5	20	61	196	358	519	4996	0	226	2020-02-29_142513
192	5000	2044	4	0	0	0	4	2722	15.095943	3.0292705876619745	17.777481	11.092468	4.0	1298.0	9.753356	4.341312	24.532465	0.0	2952	2952	2952	1.5	20	61	196	358	519	4996	0	226	2020-02-29_142514
193	5000	2044	3	0	1	0	4	2722	15.095943	3.0292705876619745	17.777481	11.092468	4.0	1298.0	9.753356	4.341312	24.532465	0.0	2953	2952	2952	1.5	20	61	196	358	519	4996	0	226	2020-02-29_142514
193	5000	2044	3	0	1	0	4	2722	15.095943	3.0292705876619745	17.777481	11.092468	4.0	1298.0	9.753356	4.341312	24.532465	0.0	2953	2952	2952	1.5	20	61	196	358	519	4996	0	226	2020-02-29_142514
193	5000	2044	3	0	1	0	4	2722	15.095943	3.0292705876619745	17.777481	11.092468	4.0	1298.0	9.753356	4.341312	24.532465	0.0	2953	2952	2952	1.5	20	61	196	358	519	4996	0	226	2020-02-29_142514
194	5000	2044	3	0	0	0	5	2722	14.269602	3.208826266646651	17.777481	10.964233	5.0	1298.0	9.753356	4.341312	24.532465	0.0	2953	2953	2953	1.2	20	61	196	358	519	4995	0	226	2020-02-29_142514
194	5000	2043	3	0	1	0	5	2722	14.269602	3.208826266646651	17.777481	10.964233	5.0	1298.0	9.753356	4.341312	24.532465	0.0	2954	2953	2953	1.2	20	61	196	358	519	4995	0	226	2020-02-29_142514
194	5000	2043	3	0	1	0	5	2722	14.269602	3.208826266646651	17.777481	10.964233	5.0	1298.0	9.753356	4.341312	24.532465	0.0	2954	2953	2953	1.2	20	61	196	358	519	4995	0	226	2020-02-29_142514
195	5000	2043	3	0	1	0	5	2722	14.269602	3.208826266646651	17.777481	10.964233	5.0	1298.0	9.753356	4.341312	24.532465	0.0	2954	2953	2953	1.2	20	61	196	358	519	4995	0	226	2020-02-29_142515
195	5000	2043	3	0	0	0	6	2722	12.977196	4.273070157457825	17.777481	6.515167	6.0	1298.0	9.753356	4.341312	24.532465	0.0	2954	2954	2954	1.0	20	61	196	358	519	4994	0	226	2020-02-29_142515
195	5000	2043	2	0	1	0	6	2722	12.977196	4.273070157457825	17.777481	6.515167	6.0	1298.0	9.753356	4.341312	24.532465	0.0	2955	2954	2954	1.0	20	61	196	358	519	4994	0	226	2020-02-29_142515
196	5000	2043	2	0	1	0	6	2722	12.977196	4.273070157457825	17.777481	6.515167	6.0	1298.0	9.753356	4.341312	24.532465	0.0	2955	2954	2954	1.0	20	61	196	358	519	4994	0	226	2020-02-29_142515
196	5000	2043	2	0	1	0	6	2722	12.977196	4.273070157457825	17.777481	6.515167	6.0	1298.0	9.753356	4.341312	24.532465	0.0	2955	2954	2954	1.0	20	61	196	358	519	4994	0	226	2020-02-29_142515
196	5000	2043	2	0	0	0	7	2722	12.479597	4.1169373293302405	17.777481	6.515167	7.0	1298.0	9.753356	4.341312	24.532465	0.0	2955	2955	2955	1.0	20	61	196	358	519	4993	0	226	2020-02-29_142515
197	5000	2043	2	0	0	0	7	2722	12.479597	4.1169373293302405	17.777481	6.515167	7.0	1298.0	9.753356	4.341312	24.532465	0.0	2955	2955	2955	1.0	20	61	196	358	519	4993	0	226	2020-02-29_142516
197	5000	2043	2	0	0	0	7	2722	12.479597	4.1169373293302405	17.777481	6.515167	7.0	1298.0	9.753356	4.341312	24.532465	0.0	2955	2955	2955	1.0	20	61	196	358	519	4993	0	226	2020-02-29_142516
197	5000	2043	2	0	0	0	7	2722	12.479597	4.1169373293302405	17.777481	6.515167	7.0	1298.0	9.753356	4.341312	24.532465	0.0	2955	2955	2955	1.0	20	61	196	358	519	4993	0	226	2020-02-29_142516
198	5000	2043	2	0	0	0	7	2722	12.479597	4.1169373293302405	17.777481	6.515167	7.0	1298.0	9.753356	4.341312	24.532465	0.0	2955	2955	2955	1.0	20	61	196	358	519	4993	0	226	2020-02-29_142516
198	5000	2043	2	0	0	0	7	2722	12.479597	4.1169373293302405	17.777481	6.515167	7.0	1298.0	9.753356	4.341312	24.532465	0.0	2955	2955	2955	1.0	20	61	196	358	519	4993	0	226	2020-02-29_142516
198	5000	2043	2	0	0	0	7	2722	12.479597	4.1169373293302405	17.777481	6.515167	7.0	1298.0	9.753356	4.341312	24.532465	0.0	2955	2955	2955	1.0	20	61	196	358	519	4993	0	226	2020-02-29_142516
199	5000	2043	2	0	0	0	7	2722	12.479597	4.1169373293302405	17.777481	6.515167	7.0	1298.0	9.753356	4.341312	24.532465	0.0	2955	2955	2955	1.0	20	61	196	358	519	4993	0	226	2020-02-29_142517
199	5000	2043	2	0	0	0	6	2723	11.714885	3.927698196859116	17.777481	6.515167	6.0	1298.0	9.753356	4.341312	24.532465	0.0	2955	2955	2955	1.1666666	20	61	196	358	519	4994	0	226	2020-02-29_142517
199	5000	2043	2	0	0	0	6	2723	11.714885	3.927698196859116	17.777481	6.515167	6.0	1298.0	9.753356	4.341312	24.532465	0.0	2955	2955	2955	1.1666666	20	61	196	358	519	4994	0	226	2020-02-29_142517
200	5000	2043	2	0	0	0	6	2723	11.714885	3.927698196859116	17.777481	6.515167	6.0	1298.0	9.753356	4.341312	24.532465	0.0	2955	2955	2955	1.1666666	20	61	196	358	519	4994	0	226	2020-02-29_142517
200	5000	2043	2	0	0	0	6	2723	11.714885	3.927698196859116	17.777481	6.515167	6.0	1298.0	9.753356	4.341312	24.532465	0.0	2955	2955	2955	1.1666666	20	61	196	358	519	4994	0	226	2020-02-29_142517
200	5000	2043	2	0	0	0	6	2723	11.714885	3.927698196859116	17.777481	6.515167	6.0	1298.0	9.753356	4.341312	24.532465	0.0	2955	2955	2955	1.1666666	20	61	196	358	519	4994	0	226	2020-02-29_142517
201	5000	2043	2	0	0	0	6	2723	11.714885	3.927698196859116	17.777481	6.515167	6.0	1298.0	9.753356	4.341312	24.532465	0.0	2955	2955	2955	1.1666666	20	61	196	358	519	4994	0	226	2020-02-29_142518
201	5000	2043	1	0	1	0	6	2723	11.714885	3.927698196859116	17.777481	6.515167	6.0	1298.0	9.753356	4.341312	24.532465	0.0	2956	2955	2955	1.1666666	20	61	196	358	519	4994	0	226	2020-02-29_142518
201	5000	2043	1	0	1	0	6	2723	11.714885	3.927698196859116	17.777481	6.515167	6.0	1298.0	9.753356	4.341312	24.532465	0.0	2956	2955	2955	1.1666666	20	61	196	358	519	4994	0	226	2020-02-29_142518
202	5000	2043	1	0	1	0	6	2723	11.714885	3.927698196859116	17.777481	6.515167	6.0	1298.0	9.753356	4.341312	24.532465	0.0	2956	2955	2955	1.1666666	20	61	196	358	519	4994	0	226	2020-02-29_142518
202	5000	2043	1	0	0	0	7	2723	11.027638	4.0201779689585395	17.777481	6.515167	7.0	1298.0	9.753356	4.341312	24.532465	0.0	2956	2956	2956	1.0	20	61	196	358	519	4993	0	226	2020-02-29_142518
202	5000	2043	1	0	0	0	7	2723	11.027638	4.0201779689585395	17.777481	6.515167	7.0	1298.0	9.753356	4.341312	24.532465	0.0	2956	2956	2956	1.0	20	61	196	358	519	4993	0	226	2020-02-29_142518
203	5000	2043	1	0	0	0	7	2723	11.027638	4.0201779689585395	17.777481	6.515167	7.0	1298.0	9.753356	4.341312	24.532465	0.0	2956	2956	2956	1.0	20	61	196	358	519	4993	0	226	2020-02-29_142518
203	5000	2043	1	0	0	0	7	2723	11.027638	4.0201779689585395	17.777481	6.515167	7.0	1298.0	9.753356	4.341312	24.532465	0.0	2956	2956	2956	1.0	20	61	196	358	519	4993	0	226	2020-02-29_142519
203	5000	2043	1	0	0	0	7	2723	11.027638	4.0201779689585395	17.777481	6.515167	7.0	1298.0	9.753356	4.341312	24.532465	0.0	2956	2956	2956	1.0	20	61	196	358	519	4993	0	226	2020-02-29_142519
204	5000	2043	1	0	0	0	7	2723	11.027638	4.0201779689585395	17.777481	6.515167	7.0	1298.0	9.753356	4.341312	24.532465	0.0	2956	2956	2956	1.0	20	61	196	358	519	4993	0	226	2020-02-29_142519
204	5000	2043	1	0	0	0	7	2723	11.027638	4.0201779689585395	17.777481	6.515167	7.0	1298.0	9.753356	4.341312	24.532465	0.0	2956	2956	2956	1.0	20	61	196	358	519	4993	0	226	2020-02-29_142519
204	5000	2043	1	0	0	0	7	2723	11.027638	4.0201779689585395	17.777481	6.515167	7.0	1298.0	9.753356	4.341312	24.532465	0.0	2956	2956	2956	1.0	20	61	196	358	519	4993	0	226	2020-02-29_142519
205	5000	2043	1	0	0	0	6	2724	9.902664	2.9603109778898955	14.445953	6.515167	6.0	1298.0	9.753356	4.341312	24.532465	0.0	2956	2956	2956	0.6666667	20	61	196	358	519	4994	0	226	2020-02-29_142519
205	5000	2043	1	0	0	0	6	2724	9.902664	2.9603109778898955	14.445953	6.515167	6.0	1298.0	9.753356	4.341312	24.532465	0.0	2956	2956	2956	0.6666667	20	61	196	358	519	4994	0	226	2020-02-29_142520
205	5000	2043	1	0	0	0	5	2725	8.994006	2.1821685125034844	11.092468	6.515167	5.0	1298.0	9.753356	4.341312	24.532465	0.0	2956	2956	2956	0.6	20	61	196	358	519	4995	0	226	2020-02-29_142520
206	5000	2043	1	0	0	0	5	2725	8.994006	2.1821685125034844	11.092468	6.515167	5.0	1298.0	9.753356	4.341312	24.532465	0.0	2956	2956	2956	0.6	20	61	196	358	519	4995	0	226	2020-02-29_142520
206	5000	2043	1	0	0	0	5	2725	8.994006	2.1821685125034844	11.092468	6.515167	5.0	1298.0	9.753356	4.341312	24.532465	0.0	2956	2956	2956	0.6	20	61	196	358	519	4995	0	226	2020-02-29_142520
206	5000	2043	1	0	0	0	4	2726	8.50145	2.175254223753574	11.092468	6.515167	4.0	1298.0	9.753356	4.341312	24.532465	0.0	2956	2956	2956	0.75	20	61	196	358	519	4996	0	226	2020-02-29_142520
207	5000	2043	1	0	0	0	4	2726	8.50145	2.175254223753574	11.092468	6.515167	4.0	1298.0	9.753356	4.341312	24.532465	0.0	2956	2956	2956	0.75	20	61	196	358	519	4996	0	226	2020-02-29_142520
207	5000	2043	1	0	0	0	3	2727	9.163544	2.1136190035229205	11.092468	6.9041595	3.0	1298.0	9.753356	4.341312	24.532465	0.0	2956	2956	2956	1.0	20	61	196	358	519	4997	0	226	2020-02-29_142520
207	5000	2043	1	0	0	0	3	2727	9.163544	2.1136190035229205	11.092468	6.9041595	3.0	1298.0	9.753356	4.341312	24.532465	0.0	2956	2956	2956	1.0	20	61	196	358	519	4997	0	226	2020-02-29_142521
208	5000	2043	1	0	0	0	2	2728	8.199081	1.8312960778385976	9.494003	6.9041595	2.0	1298.0	9.753356	4.341312	24.532465	0.0	2956	2956	2956	0.5	20	61	196	358	519	4998	0	226	2020-02-29_142521
208	5000	2043	1	0	0	0	2	2728	8.199081	1.8312960778385976	9.494003	6.9041595	2.0	1298.0	9.753356	4.341312	24.532465	0.0	2956	2956	2956	0.5	20	61	196	358	519	4998	0	226	2020-02-29_142521
208	5000	2043	0	0	1	0	2	2728	8.199081	1.8312960778385976	9.494003	6.9041595	2.0	1298.0	9.753356	4.341312	24.532465	0.0	2957	2956	2956	0.5	20	61	196	358	519	4998	0	226	2020-02-29_142521
209	5000	2043	0	0	1	0	2	2728	8.199081	1.8312960778385976	9.494003	6.9041595	2.0	1298.0	9.753356	4.341312	24.532465	0.0	2957	2956	2956	0.5	20	61	196	358	519	4998	0	226	2020-02-29_142521
209	5000	2043	0	0	1	0	2	2728	8.199081	1.8312960778385976	9.494003	6.9041595	2.0	1298.0	9.753356	4.341312	24.532465	0.0	2957	2956	2956	0.5	20	61	196	358	519	4998	0	226	2020-02-29_142521
209	5000	2043	0	0	0	0	3	2728	10.714824	4.5457338559425695	15.746307	6.9041595	3.0	1298.0	9.753356	4.341312	24.532465	0.0	2957	2957	2957	0.6666667	20	61	196	358	519	4997	0	226	2020-02-29_142521
210	5000	2043	0	0	0	0	3	2728	10.714824	4.5457338559425695	15.746307	6.9041595	3.0	1298.0	9.753356	4.341312	24.532465	0.0	2957	2957	2957	0.6666667	20	61	196	358	519	4997	0	226	2020-02-29_142522
210	5000	2043	0	0	0	0	3	2728	10.714824	4.5457338559425695	15.746307	6.9041595	3.0	1298.0	9.753356	4.341312	24.532465	0.0	2957	2957	2957	0.6666667	20	61	196	358	519	4997	0	226	2020-02-29_142522
210	5000	2043	0	0	0	0	3	2728	10.714824	4.5457338559425695	15.746307	6.9041595	3.0	1298.0	9.753356	4.341312	24.532465	0.0	2957	2957	2957	0.6666667	20	61	196	358	519	4997	0	226	2020-02-29_142522
211	5000	2043	0	0	0	0	3	2728	10.714824	4.5457338559425695	15.746307	6.9041595	3.0	1298.0	9.753356	4.341312	24.532465	0.0	2957	2957	2957	0.6666667	20	61	196	358	519	4997	0	226	2020-02-29_142522
211	5000	2043	0	0	0	0	3	2728	10.714824	4.5457338559425695	15.746307	6.9041595	3.0	1298.0	9.753356	4.341312	24.532465	0.0	2957	2957	2957	0.6666667	20	61	196	358	519	4997	0	226	2020-02-29_142522
211	5000	2043	0	0	0	0	3	2728	10.714824	4.5457338559425695	15.746307	6.9041595	3.0	1298.0	9.753356	4.341312	24.532465	0.0	2957	2957	2957	0.6666667	20	61	196	358	519	4997	0	226	2020-02-29_142522
212	5000	2043	0	0	0	0	3	2728	10.714824	4.5457338559425695	15.746307	6.9041595	3.0	1298.0	9.753356	4.341312	24.532465	0.0	2957	2957	2957	0.6666667	20	61	196	358	519	4997	0	226	2020-02-29_142522
212	5000	2043	0	0	0	0	3	2728	10.714824	4.5457338559425695	15.746307	6.9041595	3.0	1298.0	9.753356	4.341312	24.532465	0.0	2957	2957	2957	0.6666667	20	61	196	358	519	4997	0	226	2020-02-29_142523
212	5000	2043	0	0	0	0	3	2728	10.714824	4.5457338559425695	15.746307	6.9041595	3.0	1298.0	9.753356	4.341312	24.532465	0.0	2957	2957	2957	0.6666667	20	61	196	358	519	4997	0	226	2020-02-29_142523
213	5000	2043	0	0	0	0	3	2728	10.714824	4.5457338559425695	15.746307	6.9041595	3.0	1298.0	9.753356	4.341312	24.532465	0.0	2957	2957	2957	0.6666667	20	61	196	358	519	4997	0	226	2020-02-29_142523
213	5000	2043	0	0	0	0	3	2728	10.714824	4.5457338559425695	15.746307	6.9041595	3.0	1298.0	9.753356	4.341312	24.532465	0.0	2957	2957	2957	0.6666667	20	61	196	358	519	4997	0	226	2020-02-29_142523
213	5000	2043	0	0	0	0	3	2728	10.714824	4.5457338559425695	15.746307	6.9041595	3.0	1298.0	9.753356	4.341312	24.532465	0.0	2957	2957	2957	0.6666667	20	61	196	358	519	4997	0	226	2020-02-29_142523
214	5000	2043	0	0	0	0	3	2728	10.714824	4.5457338559425695	15.746307	6.9041595	3.0	1298.0	9.753356	4.341312	24.532465	0.0	2957	2957	2957	0.6666667	20	61	196	358	519	4997	0	226	2020-02-29_142523
214	5000	2043	0	0	0	0	2	2729	11.325233	6.252342700588754	15.746307	6.9041595	2.0	1298.0	9.753356	4.341312	24.532465	0.0	2957	2957	2957	0.5	20	61	196	358	519	4998	0	226	2020-02-29_142524
214	5000	2043	0	0	0	0	2	2729	11.325233	6.252342700588754	15.746307	6.9041595	2.0	1298.0	9.753356	4.341312	24.532465	0.0	2957	2957	2957	0.5	20	61	196	358	519	4998	0	226	2020-02-29_142524
215	5000	2043	0	0	0	0	2	2729	11.325233	6.252342700588754	15.746307	6.9041595	2.0	1298.0	9.753356	4.341312	24.532465	0.0	2957	2957	2957	0.5	20	61	196	358	519	4998	0	226	2020-02-29_142524
215	5000	2043	0	0	0	0	2	2729	11.325233	6.252342700588754	15.746307	6.9041595	2.0	1298.0	9.753356	4.341312	24.532465	0.0	2957	2957	2957	0.5	20	61	196	358	519	4998	0	226	2020-02-29_142524
215	5000	2043	0	0	0	0	1	2730	15.746307	NaN	15.746307	15.746307	1.0	1298.0	9.753356	4.341312	24.532465	0.0	2957	2957	2957	1.0	20	61	196	358	519	4999	0	226	2020-02-29_142524
216	5000	2043	0	0	0	0	1	2730	15.746307	NaN	15.746307	15.746307	1.0	1298.0	9.753356	4.341312	24.532465	0.0	2957	2957	2957	1.0	20	61	196	358	519	4999	0	226	2020-02-29_142524
216	5000	2043	0	0	0	0	1	2730	15.746307	NaN	15.746307	15.746307	1.0	1298.0	9.753356	4.341312	24.532465	0.0	2957	2957	2957	1.0	20	61	196	358	519	4999	0	226	2020-02-29_142525
216	5000	2043	0	0	0	0	1	2730	15.746307	NaN	15.746307	15.746307	1.0	1298.0	9.753356	4.341312	24.532465	0.0	2957	2957	2957	1.0	20	61	196	358	519	4999	0	226	2020-02-29_142525
217	5000	2043	0	0	0	0	1	2730	15.746307	NaN	15.746307	15.746307	1.0	1298.0	9.753356	4.341312	24.532465	0.0	2957	2957	2957	1.0	20	61	196	358	519	4999	0	226	2020-02-29_142525
217	5000	2043	0	0	0	0	1	2730	15.746307	NaN	15.746307	15.746307	1.0	1298.0	9.753356	4.341312	24.532465	0.0	2957	2957	2957	1.0	20	61	196	358	519	4999	0	226	2020-02-29_142525
217	5000	2043	0	0	0	0	1	2730	15.746307	NaN	15.746307	15.746307	1.0	1298.0	9.753356	4.341312	24.532465	0.0	2957	2957	2957	1.0	20	61	196	358	519	4999	0	226	2020-02-29_142525
218	5000	2043	0	0	0	0	1	2730	15.746307	NaN	15.746307	15.746307	1.0	1298.0	9.753356	4.341312	24.532465	0.0	2957	2957	2957	1.0	20	61	196	358	519	4999	0	226	2020-02-29_142525
218	5000	2043	0	0	0	0	1	2730	15.746307	NaN	15.746307	15.746307	1.0	1298.0	9.753356	4.341312	24.532465	0.0	2957	2957	2957	1.0	20	61	196	358	519	4999	0	226	2020-02-29_142525
218	5000	2043	0	0	0	0	1	2730	15.746307	NaN	15.746307	15.746307	1.0	1298.0	9.753356	4.341312	24.532465	0.0	2957	2957	2957	1.0	20	61	196	358	519	4999	0	226	2020-02-29_142526
219	5000	2043	0	0	0	0	1	2730	15.746307	NaN	15.746307	15.746307	1.0	1298.0	9.753356	4.341312	24.532465	0.0	2957	2957	2957	1.0	20	61	196	358	519	4999	0	226	2020-02-29_142526
219	5000	2043	0	0	0	0	1	2730	15.746307	NaN	15.746307	15.746307	1.0	1298.0	9.753356	4.341312	24.532465	0.0	2957	2957	2957	1.0	20	61	196	358	519	4999	0	226	2020-02-29_142526
219	5000	2043	0	0	0	0	1	2730	15.746307	NaN	15.746307	15.746307	1.0	1298.0	9.753356	4.341312	24.532465	0.0	2957	2957	2957	1.0	20	61	196	358	519	4999	0	226	2020-02-29_142526
220	5000	2043	0	0	0	0	1	2730	15.746307	NaN	15.746307	15.746307	1.0	1298.0	9.753356	4.341312	24.532465	0.0	2957	2957	2957	1.0	20	61	196	358	519	4999	0	226	2020-02-29_142526
220	5000	2043	0	0	0	0	1	2730	15.746307	NaN	15.746307	15.746307	1.0	1298.0	9.753356	4.341312	24.532465	0.0	2957	2957	2957	1.0	20	61	196	358	519	4999	0	226	2020-02-29_142526
220	5000	2043	0	0	0	0	1	2730	15.746307	NaN	15.746307	15.746307	1.0	1298.0	9.753356	4.341312	24.532465	0.0	2957	2957	2957	1.0	20	61	196	358	519	4999	0	226	2020-02-29_142527
221	5000	2043	0	0	0	0	1	2730	15.746307	NaN	15.746307	15.746307	1.0	1298.0	9.753356	4.341312	24.532465	0.0	2957	2957	2957	1.0	20	61	196	358	519	4999	0	226	2020-02-29_142527
221	5000	2043	0	0	0	0	1	2730	15.746307	NaN	15.746307	15.746307	1.0	1298.0	9.753356	4.341312	24.532465	0.0	2957	2957	2957	1.0	20	61	196	358	519	4999	0	226	2020-02-29_142527
221	5000	2043	0	0	0	0	1	2730	15.746307	NaN	15.746307	15.746307	1.0	1298.0	9.753356	4.341312	24.532465	0.0	2957	2957	2957	1.0	20	61	196	358	519	4999	0	226	2020-02-29_142527
222	5000	2043	0	0	0	0	1	2730	15.746307	NaN	15.746307	15.746307	1.0	1298.0	9.753356	4.341312	24.532465	0.0	2957	2957	2957	1.0	20	61	196	358	519	4999	0	226	2020-02-29_142527
222	5000	2043	0	0	0	0	1	2730	15.746307	NaN	15.746307	15.746307	1.0	1298.0	9.753356	4.341312	24.532465	0.0	2957	2957	2957	1.0	20	61	196	358	519	4999	0	226	2020-02-29_142527
222	5000	2043	0	0	0	0	0	2731	NaN	-0.0	9999.0	9999.0	0.0	1298.0	9.753356	4.341312	24.532465	0.0	2957	2957	2957	0.0	20	61	196	358	519	5000	0	226	2020-02-29_142527
223	5000	2043	0	0	0	0	0	2731	NaN	-0.0	9999.0	9999.0	0.0	1298.0	9.753356	4.341312	24.532465	0.0	2957	2957	2957	0.0	20	61	196	358	519	5000	0	226	2020-02-29_142528
223	5000	2043	0	0	0	0	0	2731	NaN	-0.0	9999.0	9999.0	0.0	1298.0	9.753356	4.341312	24.532465	0.0	2957	2957	2957	0.0	20	61	196	358	519	5000	0	226	2020-02-29_142528
223	5000	2043	0	0	0	0	0	2731	NaN	-0.0	9999.0	9999.0	0.0	1298.0	9.753356	4.341312	24.532465	0.0	2957	2957	2957	0.0	20	61	196	358	519	5000	0	226	2020-02-29_142528
224	5000	2043	0	0	0	0	0	2731	NaN	-0.0	9999.0	9999.0	0.0	1298.0	9.753356	4.341312	24.532465	0.0	2957	2957	2957	0.0	20	61	196	358	519	5000	0	226	2020-02-29_142528
224	5000	2043	0	0	0	0	0	2731	NaN	-0.0	9999.0	9999.0	0.0	1298.0	9.753356	4.341312	24.532465	0.0	2957	2957	2957	0.0	20	61	196	358	519	5000	0	226	2020-02-29_142528
224	5000	2043	0	0	0	0	0	2731	NaN	-0.0	9999.0	9999.0	0.0	1298.0	9.753356	4.341312	24.532465	0.0	2957	2957	2957	0.0	20	61	196	358	519	5000	0	226	2020-02-29_142528
225	5000	2043	0	0	0	0	0	2731	NaN	-0.0	9999.0	9999.0	0.0	1298.0	9.753356	4.341312	24.532465	0.0	2957	2957	2957	0.0	20	61	196	358	519	5000	0	226	2020-02-29_142528
225	5000	2043	0	0	0	0	0	2731	NaN	-0.0	9999.0	9999.0	0.0	1298.0	9.753356	4.341312	24.532465	0.0	2957	2957	2957	0.0	20	61	196	358	519	5000	0	226	2020-02-29_142529
225	5000	2043	0	0	0	0	0	2731	NaN	-0.0	9999.0	9999.0	0.0	1298.0	9.753356	4.341312	24.532465	0.0	2957	2957	2957	0.0	20	61	196	358	519	5000	0	226	2020-02-29_142529
226	5000	2043	0	0	0	0	0	2731	NaN	-0.0	9999.0	9999.0	0.0	1298.0	9.753356	4.341312	24.532465	0.0	2957	2957	2957	0.0	20	61	196	358	519	5000	0	226	2020-02-29_142529
226	5000	2043	0	0	0	0	0	2731	NaN	-0.0	9999.0	9999.0	0.0	1298.0	9.753356	4.341312	24.532465	0.0	2957	2957	2957	0.0	20	61	196	358	519	5000	0	226	2020-02-29_142529
226	5000	2043	0	0	0	0	0	2731	NaN	-0.0	9999.0	9999.0	0.0	1298.0	9.753356	4.341312	24.532465	0.0	2957	2957	2957	0.0	20	61	196	358	519	5000	0	226	2020-02-29_142529
227	5000	2043	0	0	0	0	0	2731	NaN	-0.0	9999.0	9999.0	0.0	1298.0	9.753356	4.341312	24.532465	0.0	2957	2957	2957	0.0	20	61	196	358	519	5000	0	226	2020-02-29_142529
227	5000	2043	0	0	0	0	0	2731	NaN	-0.0	9999.0	9999.0	0.0	1298.0	9.753356	4.341312	24.532465	0.0	2957	2957	2957	0.0	20	61	196	358	519	5000	0	226	2020-02-29_142529
227	5000	2043	0	0	0	0	0	2731	NaN	-0.0	9999.0	9999.0	0.0	1298.0	9.753356	4.341312	24.532465	0.0	2957	2957	2957	0.0	20	61	196	358	519	5000	0	226	2020-02-29_142530
228	5000	2043	0	0	0	0	0	2731	NaN	-0.0	9999.0	9999.0	0.0	1298.0	9.753356	4.341312	24.532465	0.0	2957	2957	2957	0.0	20	61	196	358	519	5000	0	226	2020-02-29_142530
228	5000	2043	0	0	0	0	0	2731	NaN	-0.0	9999.0	9999.0	0.0	1298.0	9.753356	4.341312	24.532465	0.0	2957	2957	2957	0.0	20	61	196	358	519	5000	0	226	2020-02-29_142530
228	5000	2043	0	0	0	0	0	2731	NaN	-0.0	9999.0	9999.0	0.0	1298.0	9.753356	4.341312	24.532465	0.0	2957	2957	2957	0.0	20	61	196	358	519	5000	0	226	2020-02-29_142530
229	5000	2043	0	0	0	0	0	2731	NaN	-0.0	9999.0	9999.0	0.0	1298.0	9.753356	4.341312	24.532465	0.0	2957	2957	2957	0.0	20	61	196	358	519	5000	0	226	2020-02-29_142530
229	5000	2043	0	0	0	0	0	2731	NaN	-0.0	9999.0	9999.0	0.0	1298.0	9.753356	4.341312	24.532465	0.0	2957	2957	2957	0.0	20	61	196	358	519	5000	0	226	2020-02-29_142530
229	5000	2043	0	0	0	0	0	2731	NaN	-0.0	9999.0	9999.0	0.0	1298.0	9.753356	4.341312	24.532465	0.0	2957	2957	2957	0.0	20	61	196	358	519	5000	0	226	2020-02-29_142531
230	5000	2043	0	0	0	0	0	2731	NaN	-0.0	9999.0	9999.0	0.0	1298.0	9.753356	4.341312	24.532465	0.0	2957	2957	2957	0.0	20	61	196	358	519	5000	0	226	2020-02-29_142531
230	5000	2043	0	0	0	0	0	2731	NaN	-0.0	9999.0	9999.0	0.0	1298.0	9.753356	4.341312	24.532465	0.0	2957	2957	2957	0.0	20	61	196	358	519	5000	0	226	2020-02-29_142531
230	5000	2043	0	0	0	0	0	2731	NaN	-0.0	9999.0	9999.0	0.0	1298.0	9.753356	4.341312	24.532465	0.0	2957	2957	2957	0.0	20	61	196	358	519	5000	0	226	2020-02-29_142531
231	5000	2043	0	0	0	0	0	2731	NaN	-0.0	9999.0	9999.0	0.0	1298.0	9.753356	4.341312	24.532465	0.0	2957	2957	2957	0.0	20	61	196	358	519	5000	0	226	2020-02-29_142531
231	5000	2043	0	0	0	0	0	2731	NaN	-0.0	9999.0	9999.0	0.0	1298.0	9.753356	4.341312	24.532465	0.0	2957	2957	2957	0.0	20	61	196	358	519	5000	0	226	2020-02-29_142531
231	5000	2043	0	0	0	0	0	2731	NaN	-0.0	9999.0	9999.0	0.0	1298.0	9.753356	4.341312	24.532465	0.0	2957	2957	2957	0.0	20	61	196	358	519	5000	0	226	2020-02-29_142531
232	5000	2043	0	0	0	0	0	2731	NaN	-0.0	9999.0	9999.0	0.0	1298.0	9.753356	4.341312	24.532465	0.0	2957	2957	2957	0.0	20	61	196	358	519	5000	0	226	2020-02-29_142532
232	5000	2043	0	0	0	0	0	2731	NaN	-0.0	9999.0	9999.0	0.0	1298.0	9.753356	4.341312	24.532465	0.0	2957	2957	2957	0.0	20	61	196	358	519	5000	0	226	2020-02-29_142532
232	5000	2043	0	0	0	0	0	2731	NaN	-0.0	9999.0	9999.0	0.0	1298.0	9.753356	4.341312	24.532465	0.0	2957	2957	2957	0.0	20	61	196	358	519	5000	0	226	2020-02-29_142532
233	5000	2043	0	0	0	0	0	2731	NaN	-0.0	9999.0	9999.0	0.0	1298.0	9.753356	4.341312	24.532465	0.0	2957	2957	2957	0.0	20	61	196	358	519	5000	0	226	2020-02-29_142532
233	5000	2043	0	0	0	0	0	2731	NaN	-0.0	9999.0	9999.0	0.0	1298.0	9.753356	4.341312	24.532465	0.0	2957	2957	2957	0.0	20	61	196	358	519	5000	0	226	2020-02-29_142532
233	5000	2043	0	0	0	0	0	2731	NaN	-0.0	9999.0	9999.0	0.0	1298.0	9.753356	4.341312	24.532465	0.0	2957	2957	2957	0.0	20	61	196	358	519	5000	0	226	2020-02-29_142532
234	5000	2043	0	0	0	0	0	2731	NaN	-0.0	9999.0	9999.0	0.0	1298.0	9.753356	4.341312	24.532465	0.0	2957	2957	2957	0.0	20	61	196	358	519	5000	0	226	2020-02-29_142533
234	5000	2043	0	0	0	0	0	2731	NaN	-0.0	9999.0	9999.0	0.0	1298.0	9.753356	4.341312	24.532465	0.0	2957	2957	2957	0.0	20	61	196	358	519	5000	0	226	2020-02-29_142533
