# Supplementary material for: Discrete simulation analysis of COVID-19 and prediction of isolation bed numbers
Source: PeerJ. 2021 Jun 23;9:e11629. doi: 10.7717/peerj.11629 (PMC8234972; doi:10.7717/peerj.11629)
Supplement: Supplemental Information 3 [file peerj-09-11629-s003.zip › raw_data/Incubation period_output_2020-02-29_142542.csv]

worldTime(Day)	CITY_PERSON_SIZE	NORMAL	SHADOW	SUPER	CONFIRMED	DIAGNOSIS	FREEZE	CURED	shadow_average	shadow_std	shadow_max	shadow_min	real_countTmp	max_count	count_shadow_average	count_shadow_std	count_shadow_max	count_shadow_min	sum_confirmed_mark	sum_diagnosis_mark	sum_freeze_mark	r0	G1num	G2num	G3Num	G4Num	G5Num	BED_CanUse	BED_Need	DEATH	recordTime
0	5000	4972	28	0	0	0	0	0	NaN	-0.0	9999.0	9999.0	0.0	0.0	NaN	-0.0	9999.0	9999.0	0	0	0	0.0	0	0	0	0	0	5000	0	0	2020-02-29_142543
0	5000	4969	30	0	1	0	0	0	NaN	-0.0	9999.0	9999.0	0.0	0.0	NaN	-0.0	9999.0	9999.0	1	0	0	0.0	0	0	0	0	0	5000	0	0	2020-02-29_142543
0	5000	4965	33	0	2	0	0	0	NaN	-0.0	9999.0	9999.0	0.0	0.0	NaN	-0.0	9999.0	9999.0	2	0	0	0.0	0	0	0	0	0	5000	0	0	2020-02-29_142543
1	5000	4959	39	0	1	0	1	0	0.0	NaN	0.0	0.0	1.0	1.0	0.0	NaN	0.0	0.0	2	1	1	1.0	1	0	0	0	0	4999	0	0	2020-02-29_142543
1	5000	4954	43	0	2	0	1	0	0.0	NaN	0.0	0.0	1.0	1.0	0.0	NaN	0.0	0.0	3	1	1	1.0	1	0	0	0	0	4999	0	0	2020-02-29_142544
1	5000	4938	58	0	2	0	2	0	0.1530493	0.2164443991186907	0.3060986	0.0	2.0	2.0	0.1530493	0.2164444	0.3060986	0.0	4	2	2	0.5	1	1	0	0	0	4998	0	0	2020-02-29_142544
2	5000	4925	71	0	2	0	2	0	0.1530493	0.2164443991186907	0.3060986	0.0	2.0	2.0	0.1530493	0.2164444	0.3060986	0.0	4	2	2	0.5	1	1	0	0	0	4998	0	0	2020-02-29_142544
2	5000	4912	83	0	2	0	3	0	0.49149844	0.6058609707268385	1.1683967	0.0	3.0	3.0	0.49149844	0.60586095	1.1683967	0.0	5	3	3	1.0	2	1	0	0	0	4997	0	0	2020-02-29_142544
2	5000	4902	93	0	1	0	4	0	0.61174166	0.5500412697914036	1.1683967	0.0	4.0	4.0	0.61174166	0.55004126	1.1683967	0.0	5	4	4	1.0	2	1	1	0	0	4996	0	0	2020-02-29_142545
3	5000	4883	111	0	2	0	4	0	0.61174166	0.5500412697914036	1.1683967	0.0	4.0	4.0	0.61174166	0.55004126	1.1683967	0.0	6	4	4	1.0	2	1	1	0	0	4996	0	0	2020-02-29_142545
3	5000	4862	132	0	1	0	5	0	0.6402787	0.4806046797595181	1.1683967	0.0	5.0	5.0	0.6402787	0.48060468	1.1683967	0.0	6	5	5	1.2	2	2	1	0	0	4995	0	0	2020-02-29_142545
3	5000	4843	151	0	1	0	5	0	0.6402787	0.4806046797595181	1.1683967	0.0	5.0	5.0	0.6402787	0.48060468	1.1683967	0.0	6	5	5	1.2	2	2	1	0	0	4995	0	0	2020-02-29_142545
4	5000	4827	166	0	1	0	6	0	1.0317705	1.050894748840222	2.9892294	0.0	6.0	6.0	1.0317705	1.0508947	2.9892294	0.0	7	6	6	1.5	2	3	1	0	0	4994	0	0	2020-02-29_142545
4	5000	4800	190	0	4	0	6	0	1.0317705	1.050894748840222	2.9892294	0.0	6.0	6.0	1.0317705	1.0508947	2.9892294	0.0	10	6	6	1.5	2	3	1	0	0	4994	0	0	2020-02-29_142545
4	5000	4771	218	0	5	0	6	0	1.0317705	1.050894748840222	2.9892294	0.0	6.0	6.0	1.0317705	1.0508947	2.9892294	0.0	11	6	6	1.5	2	3	1	0	0	4994	0	0	2020-02-29_142546
5	5000	4745	241	0	7	0	7	0	1.2501615	1.1199012820982046	2.9892294	0.0	7.0	7.0	1.2501615	1.1199013	2.9892294	0.0	14	7	7	1.5714285	2	4	1	0	0	4993	0	0	2020-02-29_142546
5	5000	4708	278	0	4	0	10	0	1.5744951	1.4156991328687385	4.2365174	0.0	10.0	10.0	1.5744951	1.4156991	4.2365174	0.0	14	10	10	1.5	2	4	2	1	1	4990	0	0	2020-02-29_142546
5	5000	4677	302	0	8	0	13	0	1.545572	1.5988147517879199	4.347485	0.0	13.0	13.0	1.545572	1.5988147	4.347485	0.0	21	13	13	1.3076923	2	5	2	2	2	4987	0	0	2020-02-29_142546
6	5000	4650	327	0	9	0	14	0	1.7096512	1.6542325958770752	4.347485	0.0	14.0	14.0	1.7096512	1.6542326	4.347485	0.0	23	14	14	1.4285715	2	6	2	2	2	4986	0	0	2020-02-29_142547
6	5000	4618	358	0	8	0	16	0	1.4959449	1.6470050825539726	4.347485	0.0	16.0	16.0	1.4959449	1.6470051	4.347485	0.0	24	16	16	1.3125	2	6	3	2	3	4984	0	0	2020-02-29_142547
6	5000	4573	400	0	6	0	21	0	2.1719882	1.9827141607381353	5.550255	0.0	21.0	21.0	2.1719882	1.9827142	5.550255	0.0	27	21	21	1.2857143	3	8	4	2	4	4979	0	0	2020-02-29_142547
7	5000	4535	432	0	10	0	23	0	2.1982214	1.9004640790459626	5.550255	0.0	23.0	23.0	2.1982214	1.900464	5.550255	0.0	33	23	23	1.3478261	3	8	4	2	5	4977	0	0	2020-02-29_142547
7	5000	4488	474	0	13	0	25	0	2.1440885	1.881173968125237	5.550255	0.0	25.0	25.0	2.1440885	1.881174	5.550255	0.0	38	25	25	1.32	3	9	4	3	5	4975	0	0	2020-02-29_142548
7	5000	4439	519	0	12	0	30	0	1.8725635	1.8382979781738944	5.550255	0.0	30.0	30.0	1.8725635	1.838298	5.550255	0.0	42	30	30	1.1	3	9	5	4	6	4970	0	0	2020-02-29_142548
8	5000	4400	550	0	16	0	34	0	1.9292178	1.852094292223862	5.550255	0.0	34.0	34.0	1.9292178	1.8520943	5.550255	0.0	50	34	34	1.1764706	3	10	5	6	7	4966	0	0	2020-02-29_142548
8	5000	4358	586	0	18	0	38	0	2.0125952	1.891898364807161	6.019008	0.0	38.0	38.0	2.0125952	1.8918984	6.019008	0.0	56	38	38	1.1578947	3	11	5	7	8	4962	0	0	2020-02-29_142548
8	5000	4315	618	0	22	0	45	0	2.0511553	2.025386622690718	7.492075	0.0	45.0	45.0	2.0511553	2.0253866	7.492075	0.0	67	45	45	1.1111112	3	13	6	9	8	4955	0	0	2020-02-29_142549
9	5000	4265	660	0	24	0	51	0	2.196937	2.068989226463002	7.492075	0.0	51.0	51.0	2.196937	2.0689893	7.492075	0.0	75	51	51	1.1568627	3	13	10	11	8	4949	0	0	2020-02-29_142549
9	5000	4225	689	0	29	0	57	0	2.189889	2.0377786036320664	7.492075	0.0	57.0	57.0	2.189889	2.0377786	7.492075	0.0	86	57	57	1.122807	3	13	10	15	10	4943	0	0	2020-02-29_142549
9	5000	4191	712	0	29	0	68	0	2.6077363	2.284406385714944	8.473558	0.0	68.0	68.0	2.6077363	2.2844064	8.473558	0.0	97	68	68	1.2794118	5	15	11	19	10	4932	0	0	2020-02-29_142550
10	5000	4146	743	0	34	0	77	0	2.878565	2.5256566544068706	8.8697405	0.0	77.0	77.0	2.878565	2.5256567	8.8697405	0.0	111	77	77	1.2727273	7	17	13	19	12	4923	0	0	2020-02-29_142550
10	5000	4099	783	0	32	0	86	0	3.0672374	2.6076634441584843	9.273592	0.0	86.0	86.0	3.0672374	2.6076634	9.273592	0.0	118	86	86	1.244186	9	17	13	21	14	4914	0	0	2020-02-29_142550
10	5000	4054	816	0	33	0	97	0	3.3525302	2.810448725022434	9.564736	0.0	97.0	97.0	3.3525302	2.8104486	9.564736	0.0	130	97	97	1.3814433	12	19	15	21	17	4903	0	0	2020-02-29_142551
11	5000	3999	857	0	31	0	113	0	3.5446966	2.803544515562135	9.564736	0.0	113.0	113.0	3.5446966	2.8035445	9.564736	0.0	144	113	113	1.4867257	12	20	20	27	20	4887	0	0	2020-02-29_142551
11	5000	3937	907	0	37	0	119	0	3.5372412	2.802485629750143	9.564736	0.0	119.0	119.0	3.5372412	2.8024857	9.564736	0.0	156	119	119	1.4285715	12	21	21	28	20	4881	0	0	2020-02-29_142551
11	5000	3891	930	0	48	0	131	0	3.6830285	2.870923178659804	10.632969	0.0	131.0	131.0	3.6830285	2.8709233	10.632969	0.0	179	131	131	1.4961832	14	22	23	33	22	4869	0	0	2020-02-29_142552
12	5000	3843	963	0	48	0	146	0	3.8261092	2.971199711433031	10.960519	0.0	146.0	146.0	3.8261092	2.9711998	10.960519	0.0	194	146	146	1.5068493	15	24	24	36	30	4854	0	0	2020-02-29_142552
12	5000	3795	992	0	56	0	156	0	4.0672507	3.049714941242764	11.118552	0.0	156.0	156.0	4.0672507	3.049715	11.118552	0.0	213	157	157	1.5705128	16	26	27	37	32	4844	0	1	2020-02-29_142553
12	5000	3741	1022	0	58	0	176	0	4.20066	3.082892584014291	11.232378	0.0	176.0	176.0	4.20066	3.0828927	11.232378	0.0	237	179	179	1.5852273	16	28	30	40	38	4824	0	3	2020-02-29_142553
13	5000	3699	1047	0	59	0	192	0	4.3901405	3.083920362797514	11.232378	0.0	192.0	192.0	4.3901405	3.0839205	11.232378	0.0	254	195	195	1.5729166	16	30	32	47	43	4808	0	3	2020-02-29_142554
13	5000	3651	1073	0	63	0	209	0	4.6380625	3.173378874454634	12.2609215	0.0	209.0	209.0	4.6380625	3.173379	12.2609215	0.0	276	213	213	1.6746411	17	32	38	50	46	4791	0	4	2020-02-29_142554
13	5000	3621	1081	0	57	0	237	0	4.7840395	3.20657609318632	12.2609215	0.0	237.0	237.0	4.7840395	3.206576	12.2609215	0.0	298	241	241	1.6666666	17	35	45	56	50	4763	0	4	2020-02-29_142554
14	5000	3564	1115	0	63	0	254	0	4.765232	3.199187896915101	12.2609215	0.0	254.0	254.0	4.765232	3.199188	12.2609215	0.0	321	258	258	1.6220472	17	37	46	61	55	4746	0	4	2020-02-29_142555
14	5000	3528	1132	0	64	0	271	0	4.827958	3.2732083552237463	12.2609215	0.0	271.0	271.0	4.827958	3.2732084	12.2609215	0.0	340	276	276	1.6199262	17	39	51	65	57	4729	0	5	2020-02-29_142555
14	5000	3483	1146	0	73	0	293	0	4.980631	3.330280161347385	13.355235	0.0	293.0	293.0	4.980631	3.33028	13.355235	0.0	371	298	298	1.6382252	18	39	57	71	66	4707	0	5	2020-02-29_142556
15	5000	3444	1159	0	75	0	316	0	5.0708404	3.332812236744745	13.773727	0.0	316.0	316.0	5.0708404	3.3328123	13.773727	0.0	397	322	322	1.6265823	18	40	61	76	74	4684	0	6	2020-02-29_142556
15	5000	3398	1183	0	77	0	333	2	5.191794	3.363669555790848	13.773727	0.0	333.0	333.0	5.191794	3.3636696	13.773727	0.0	419	342	342	1.6456456	18	42	63	81	79	4667	0	7	2020-02-29_142557
15	5000	3343	1212	0	72	0	364	2	5.273974	3.3617516915180996	13.773727	0.0	364.0	364.0	5.273974	3.3617518	13.773727	0.0	445	373	373	1.6263736	18	44	71	87	86	4636	0	7	2020-02-29_142557
16	5000	3302	1227	0	73	0	387	3	5.444735	3.378674096748394	13.773727	0.0	387.0	387.0	5.444735	3.378674	13.773727	0.0	471	398	398	1.5994833	18	48	74	95	92	4613	0	8	2020-02-29_142558
16	5000	3268	1224	0	89	0	408	3	5.5665655	3.397165345361928	13.773727	0.0	408.0	408.0	5.5665655	3.3971653	13.773727	0.0	508	419	419	1.5735294	18	49	80	100	96	4592	0	8	2020-02-29_142558
16	5000	3232	1235	0	85	0	437	3	5.6500435	3.464936780917071	13.773727	0.0	437.0	437.0	5.6500435	3.4649367	13.773727	0.0	533	448	448	1.5720824	18	50	84	107	103	4563	0	8	2020-02-29_142559
17	5000	3195	1228	0	103	0	460	4	5.7443366	3.5080709043620737	13.773727	0.0	460.0	460.0	5.7443366	3.508071	13.773727	0.0	577	474	474	1.5739131	18	52	88	112	108	4540	0	10	2020-02-29_142559
17	5000	3158	1234	0	99	0	493	5	5.8969836	3.575913191251598	14.450316	0.0	493.0	493.0	5.8969836	3.5759132	14.450316	0.0	608	509	509	1.5943205	18	57	94	121	116	4507	0	11	2020-02-29_142559
17	5000	3126	1237	0	101	0	519	5	5.964073	3.626698457798275	16.617777	0.0	519.0	519.0	5.964073	3.6266985	16.617777	0.0	637	536	536	1.5799614	19	57	101	123	121	4481	0	12	2020-02-29_142600
18	5000	3082	1249	0	92	0	557	6	6.1354704	3.626017723599866	16.617777	0.0	557.0	557.0	6.1354704	3.6260178	16.617777	0.0	669	577	577	1.5547576	19	61	106	133	132	4443	0	14	2020-02-29_142600
18	5000	3035	1256	0	100	0	586	8	6.246366	3.645439533582387	17.211794	0.0	586.0	586.0	6.246366	3.6454396	17.211794	0.0	709	609	609	1.5631399	20	61	110	142	138	4414	0	15	2020-02-29_142601
18	5000	3007	1250	0	106	0	613	8	6.3677444	3.6746751862313216	17.211794	0.0	613.0	613.0	6.3677444	3.6746752	17.211794	0.0	743	637	637	1.54323	20	62	117	144	146	4387	0	16	2020-02-29_142601
19	5000	2978	1251	0	101	0	644	9	6.4439387	3.7111211149064367	17.211794	0.0	644.0	644.0	6.4439387	3.711121	17.211794	0.0	771	670	670	1.5124223	20	64	121	153	155	4356	0	17	2020-02-29_142602
19	5000	2946	1251	0	93	0	683	10	6.574475	3.7617224260512283	17.843723	0.0	683.0	683.0	6.574475	3.7617223	17.843723	0.0	803	710	710	1.5036603	20	66	125	162	169	4317	0	17	2020-02-29_142602
19	5000	2918	1245	0	94	0	712	10	6.6962748	3.814732757647391	18.520136	0.0	712.0	712.0	6.6962748	3.8147328	18.520136	0.0	837	743	743	1.502809	20	67	129	170	175	4288	0	21	2020-02-29_142603
20	5000	2884	1238	0	106	0	740	10	6.804065	3.868566032312529	18.520136	0.0	740.0	740.0	6.804065	3.868566	18.520136	0.0	878	772	772	1.4891891	20	67	131	177	183	4260	0	22	2020-02-29_142603
20	5000	2852	1228	0	116	0	767	15	6.9201007	3.8643164255489713	18.520136	0.0	767.0	767.0	6.9201007	3.8643165	18.520136	0.0	920	804	804	1.4667536	20	69	134	181	191	4233	0	22	2020-02-29_142604
20	5000	2811	1236	0	111	0	800	17	6.9773192	3.9147596518840135	18.520136	0.0	800.0	800.0	6.9773192	3.9147596	18.520136	0.0	953	842	842	1.465	20	71	141	189	197	4200	0	25	2020-02-29_142604
21	5000	2781	1232	0	107	0	835	19	7.017981	3.913425416550795	18.520136	0.0	835.0	835.0	7.017981	3.9134254	18.520136	0.0	987	880	880	1.4419161	20	72	142	200	207	4165	0	26	2020-02-29_142605
21	5000	2756	1227	0	97	0	870	20	7.160372	3.9646110278452054	18.520136	0.0	870.0	870.0	7.160372	3.964611	18.520136	0.0	1017	920	920	1.4264368	20	75	148	209	216	4130	0	30	2020-02-29_142605
21	5000	2729	1214	0	103	0	898	24	7.222698	3.9782857402441913	18.520136	0.0	898.0	898.0	7.222698	3.9782858	18.520136	0.0	1057	954	954	1.4086859	20	76	154	214	225	4102	0	32	2020-02-29_142606
22	5000	2703	1209	0	101	0	926	29	7.34724	4.01356851486439	18.520136	0.0	926.0	926.0	7.34724	4.0135684	18.520136	0.0	1088	987	987	1.4017279	20	78	158	221	234	4074	0	32	2020-02-29_142606
22	5000	2670	1185	0	128	0	945	37	7.4482064	3.983727615719674	18.520136	0.0	945.0	945.0	7.4482064	3.9837277	18.520136	0.0	1145	1017	1017	1.3851852	20	78	158	226	242	4055	0	35	2020-02-29_142607
22	5000	2644	1174	0	124	0	978	43	7.562281	4.027223927503393	19.406168	0.0	978.0	978.0	7.562281	4.027224	19.406168	0.0	1182	1058	1058	1.3680981	20	78	162	234	255	4022	0	37	2020-02-29_142607
23	5000	2624	1148	0	139	0	1004	47	7.648774	4.079818899959865	19.406168	0.0	1004.0	1004.0	7.648774	4.0798187	19.406168	0.0	1228	1089	1089	1.3605578	20	81	166	239	263	3996	0	38	2020-02-29_142608
23	5000	2604	1128	0	122	0	1060	48	7.7890162	4.116615791366796	19.406168	0.0	1060.0	1060.0	7.7890162	4.116616	19.406168	0.0	1268	1146	1146	1.3509434	20	82	172	254	273	3940	0	38	2020-02-29_142608
23	5000	2574	1113	0	131	0	1089	53	7.871059	4.103399421248525	19.406168	0.0	1089.0	1089.0	7.871059	4.1033993	19.406168	0.0	1313	1182	1182	1.3324151	20	83	176	258	283	3911	0	40	2020-02-29_142609
24	5000	2548	1105	0	119	0	1126	62	8.011069	4.137466550386408	20.380701	0.0	1126.0	1126.0	8.011069	4.1374664	20.380701	0.0	1347	1228	1228	1.3454707	20	85	180	265	296	3874	0	40	2020-02-29_142609
24	5000	2526	1085	0	121	0	1155	70	8.13227	4.165486104928985	20.380701	0.0	1155.0	1155.0	8.13227	4.1654863	20.380701	0.0	1389	1268	1268	1.3480519	20	86	183	275	303	3845	0	43	2020-02-29_142610
24	5000	2500	1057	0	129	0	1189	78	8.207068	4.18205225707817	20.380701	0.0	1189.0	1189.0	8.207068	4.182052	20.380701	0.0	1443	1314	1314	1.3103448	20	87	188	283	315	3811	0	47	2020-02-29_142610
25	5000	2481	1033	0	139	0	1211	86	8.304083	4.190190148602484	22.270638	0.0	1211.0	1211.0	8.304083	4.1901903	22.270638	0.0	1486	1347	1347	1.2997522	20	88	191	290	323	3789	0	50	2020-02-29_142611
25	5000	2456	1019	0	135	0	1241	98	8.390162	4.196952059017753	22.270638	0.0	1241.0	1241.0	8.390162	4.196952	22.270638	0.0	1525	1390	1390	1.2788074	20	88	191	301	334	3759	0	51	2020-02-29_142611
25	5000	2439	992	0	125	0	1283	106	8.488991	4.223266444550938	22.270638	0.0	1283.0	1283.0	8.488991	4.2232666	22.270638	0.0	1569	1444	1444	1.257989	20	89	196	310	345	3717	0	55	2020-02-29_142612
26	5000	2422	985	0	107	0	1313	116	8.578147	4.24336240456315	22.270638	0.0	1313.0	1313.0	8.578147	4.2433624	22.270638	0.0	1593	1486	1486	1.2322924	20	89	198	317	356	3687	0	57	2020-02-29_142613
26	5000	2406	959	0	110	0	1336	128	8.663918	4.228053254888339	22.270638	0.0	1336.0	1336.0	8.663918	4.228053	22.270638	0.0	1635	1525	1525	1.2058383	20	89	201	320	369	3664	0	61	2020-02-29_142613
26	5000	2387	933	0	111	0	1371	135	8.734089	4.272445647294068	22.696257	0.0	1371.0	1371.0	8.734089	4.2724457	22.696257	0.0	1680	1569	1569	1.2071481	20	89	206	327	382	3629	0	63	2020-02-29_142614
27	5000	2371	915	0	121	0	1375	152	8.81418	4.269141902778539	22.696257	0.0	1375.0	1375.0	8.81418	4.2691417	22.696257	0.0	1714	1593	1593	1.1985455	20	89	209	333	390	3625	0	66	2020-02-29_142614
27	5000	2363	883	0	119	0	1400	165	8.960115	4.310993760817864	22.696257	0.0	1400.0	1400.0	8.960115	4.3109937	22.696257	0.0	1754	1635	1635	1.2057143	20	89	213	341	400	3600	0	70	2020-02-29_142615
27	5000	2350	844	0	125	0	1425	184	9.040062	4.303884330911125	22.696257	0.0	1425.0	1425.0	9.040062	4.3038845	22.696257	0.0	1806	1681	1681	1.1824561	20	89	214	354	407	3575	0	72	2020-02-29_142615
28	5000	2335	821	0	130	0	1439	202	9.142646	4.3150300054291515	22.696257	0.0	1439.0	1439.0	9.142646	4.31503	22.696257	0.0	1844	1714	1714	1.1633079	20	89	214	356	413	3561	0	73	2020-02-29_142616
28	5000	2325	803	0	118	0	1463	213	9.235858	4.326361231394878	22.696257	0.0	1463.0	1463.0	9.235858	4.326361	22.696257	0.0	1872	1754	1754	1.1565276	20	89	215	368	423	3537	0	78	2020-02-29_142616
28	5000	2310	786	0	98	0	1499	226	9.347314	4.353164679243065	22.696257	0.0	1499.0	1499.0	9.347314	4.3531647	22.696257	0.0	1904	1806	1806	1.1507672	20	90	217	379	436	3501	0	81	2020-02-29_142617
29	5000	2301	752	0	102	0	1511	249	9.411359	4.373472982673585	22.696257	0.0	1511.0	1511.0	9.411359	4.373473	22.696257	0.0	1947	1845	1845	1.1317009	20	91	217	384	444	3489	0	85	2020-02-29_142617
29	5000	2288	728	0	112	0	1515	272	9.474209	4.372307084867755	22.696257	0.0	1515.0	1515.0	9.474209	4.3723073	22.696257	0.0	1984	1872	1872	1.1273928	20	91	217	388	448	3485	0	85	2020-02-29_142618
29	5000	2281	696	0	119	0	1520	294	9.596762	4.358162441270627	22.696257	0.0	1520.0	1520.0	9.596762	4.3581624	22.696257	0.0	2023	1904	1904	1.1131579	20	92	218	391	458	3480	0	90	2020-02-29_142618
30	5000	2270	677	0	105	0	1533	324	9.695912	4.373886184600025	22.696257	0.0	1533.0	1533.0	9.695912	4.373886	22.696257	0.0	2053	1948	1948	1.0932811	20	92	220	397	469	3467	0	91	2020-02-29_142618
30	5000	2252	658	0	106	0	1546	344	9.772164	4.428593468501362	22.72282	0.0	1546.0	1546.0	9.772164	4.4285936	22.72282	0.0	2090	1984	1984	1.0756792	20	93	221	400	479	3454	0	94	2020-02-29_142619
30	5000	2242	635	0	100	0	1558	368	9.841778	4.463264993871367	22.72282	0.0	1558.0	1558.0	9.841778	4.463265	22.72282	0.0	2123	2023	2023	1.0603337	20	93	223	406	490	3442	0	97	2020-02-29_142619
31	5000	2228	626	0	93	0	1557	394	9.9295635	4.445777372647393	22.72282	0.0	1557.0	1558.0	9.841778	4.463265	22.72282	0.0	2146	2053	2053	1.059088	20	93	225	412	493	3443	0	102	2020-02-29_142620
31	5000	2216	611	0	83	0	1572	412	9.993165	4.427927787874245	22.72282	0.0	1572.0	1572.0	9.993165	4.427928	22.72282	0.0	2173	2090	2090	1.0547074	20	93	228	414	503	3428	0	106	2020-02-29_142620
31	5000	2202	600	0	75	0	1582	433	10.030929	4.4265414037178195	22.72282	0.0	1582.0	1582.0	10.030929	4.4265413	22.72282	0.0	2198	2123	2123	1.0328698	20	93	230	418	506	3418	0	108	2020-02-29_142621
32	5000	2189	586	0	79	0	1583	453	10.071782	4.41616765688098	22.72282	0.0	1583.0	1583.0	10.071782	4.4161677	22.72282	0.0	2225	2146	2146	1.0233734	20	93	230	420	512	3417	0	110	2020-02-29_142622
32	5000	2179	573	0	75	0	1579	482	10.138587	4.403820044171345	22.72282	0.0	1579.0	1583.0	10.071782	4.4161677	22.72282	0.0	2248	2173	2173	1.0107663	20	93	230	422	516	3421	0	112	2020-02-29_142622
32	5000	2169	560	0	73	0	1573	511	10.240735	4.413596663748728	22.72282	0.0	1573.0	1583.0	10.071782	4.4161677	22.72282	0.0	2271	2198	2198	1.0063573	20	94	232	425	520	3427	0	114	2020-02-29_142623
33	5000	2159	550	0	65	0	1569	540	10.30185	4.449957755241897	22.72282	0.0	1569.0	1583.0	10.071782	4.4161677	22.72282	0.0	2291	2226	2226	0.99490124	20	94	233	428	523	3431	0	117	2020-02-29_142623
33	5000	2151	534	0	67	0	1563	568	10.332784	4.445901573584592	22.72282	0.0	1563.0	1583.0	10.071782	4.4161677	22.72282	0.0	2315	2248	2248	0.978247	20	94	234	428	525	3437	0	117	2020-02-29_142624
33	5000	2144	518	0	67	0	1561	588	10.360068	4.444749310421805	22.72282	0.0	1561.0	1583.0	10.071782	4.4161677	22.72282	0.0	2338	2271	2271	0.9609225	20	94	234	432	530	3439	0	122	2020-02-29_142624
34	5000	2136	505	0	68	0	1543	625	10.427858	4.441724673543096	22.72282	0.0	1543.0	1583.0	10.071782	4.4161677	22.72282	0.0	2359	2291	2291	0.9449125	20	94	234	433	534	3457	0	123	2020-02-29_142625
34	5000	2129	486	0	70	0	1526	662	10.440869	4.449117148614948	22.72282	0.0	1526.0	1583.0	10.071782	4.4161677	22.72282	0.0	2385	2315	2315	0.9161206	20	94	236	434	535	3474	0	127	2020-02-29_142625
34	5000	2120	473	0	69	0	1515	692	10.485229	4.451453822246368	22.72282	0.0	1515.0	1583.0	10.071782	4.4161677	22.72282	0.0	2407	2338	2338	0.90033	20	94	236	436	538	3485	0	131	2020-02-29_142626
35	5000	2110	454	0	77	0	1495	731	10.580415	4.448447035795013	22.72282	0.0	1495.0	1583.0	10.071782	4.4161677	22.72282	0.0	2436	2359	2359	0.8916388	20	94	236	436	542	3505	0	133	2020-02-29_142626
35	5000	2099	443	0	73	0	1484	762	10.658334	4.45739519938506	22.72282	0.0	1484.0	1583.0	10.071782	4.4161677	22.72282	0.0	2458	2385	2385	0.8814016	20	94	236	438	546	3516	0	139	2020-02-29_142627
35	5000	2093	426	0	74	0	1468	796	10.744436	4.431019093425217	22.72282	0.0	1468.0	1583.0	10.071782	4.4161677	22.72282	0.0	2481	2407	2407	0.8692098	20	94	236	438	553	3532	0	143	2020-02-29_142627
36	5000	2078	425	0	60	0	1452	837	10.879231	4.4205678348952135	26.297405	0.0	1452.0	1583.0	10.071782	4.4161677	22.72282	0.0	2497	2437	2437	0.8677686	20	94	238	440	556	3548	0	148	2020-02-29_142628
36	5000	2070	410	0	61	0	1444	864	10.93857	4.420846125194417	26.297405	0.0	1444.0	1583.0	10.071782	4.4161677	22.72282	0.0	2520	2459	2459	0.86772853	20	94	238	443	562	3556	0	151	2020-02-29_142628
36	5000	2065	393	0	61	0	1432	894	10.999659	4.4224098340423375	26.297405	0.0	1432.0	1583.0	10.071782	4.4161677	22.72282	0.0	2542	2481	2481	0.86243016	20	94	239	443	564	3568	0	155	2020-02-29_142629
37	5000	2058	386	0	59	0	1415	925	11.029742	4.426361934751494	26.297405	0.0	1415.0	1583.0	10.071782	4.4161677	22.72282	0.0	2556	2497	2497	0.8551237	20	94	239	443	564	3585	0	157	2020-02-29_142629
37	5000	2050	372	0	58	0	1398	961	11.051557	4.454792767809292	26.297405	0.0	1398.0	1583.0	10.071782	4.4161677	22.72282	0.0	2578	2520	2520	0.832618	20	94	239	443	565	3602	0	161	2020-02-29_142630
37	5000	2045	364	0	48	0	1384	994	11.115368	4.4714475372761875	26.297405	0.0	1384.0	1583.0	10.071782	4.4161677	22.72282	0.0	2591	2543	2543	0.8265896	20	94	239	443	566	3616	0	165	2020-02-29_142630
38	5000	2040	353	0	51	0	1368	1019	11.123722	4.488986843811322	26.297405	0.0	1368.0	1583.0	10.071782	4.4161677	22.72282	0.0	2607	2556	2556	0.82236844	20	94	239	443	567	3632	0	169	2020-02-29_142631
38	5000	2034	345	0	43	0	1361	1043	11.163033	4.478962785679074	26.297405	0.0	1361.0	1583.0	10.071782	4.4161677	22.72282	0.0	2621	2578	2578	0.81998533	20	94	239	445	569	3639	0	174	2020-02-29_142631
38	5000	2030	325	0	54	0	1335	1077	11.200903	4.512889204914084	26.297405	0.0	1335.0	1583.0	10.071782	4.4161677	22.72282	0.0	2645	2591	2591	0.81423223	20	94	240	446	573	3665	0	179	2020-02-29_142632
39	5000	2025	318	0	50	0	1300	1126	11.268875	4.51644245919093	26.297405	0.0	1300.0	1583.0	10.071782	4.4161677	22.72282	0.0	2657	2607	2607	0.79307693	20	94	240	446	574	3700	0	181	2020-02-29_142632
39	5000	2014	319	0	46	0	1271	1167	11.28731	4.513098620496255	26.297405	0.0	1271.0	1583.0	10.071782	4.4161677	22.72282	0.0	2667	2621	2621	0.790716	20	94	240	448	575	3729	0	183	2020-02-29_142633
39	5000	2010	309	0	36	0	1254	1207	11.329819	4.523821615140813	26.297405	0.0	1254.0	1583.0	10.071782	4.4161677	22.72282	0.0	2681	2645	2645	0.7950558	20	94	240	451	580	3746	0	184	2020-02-29_142633
40	5000	2005	299	0	39	0	1216	1253	11.358569	4.57596930569578	26.297405	0.0	1216.0	1583.0	10.071782	4.4161677	22.72282	0.0	2696	2657	2657	0.77138156	20	94	240	451	584	3784	0	188	2020-02-29_142634
40	5000	2001	287	0	45	0	1192	1286	11.37729	4.6041244343795675	26.297405	0.0	1192.0	1583.0	10.071782	4.4161677	22.72282	0.0	2712	2667	2667	0.76090604	20	94	240	451	585	3808	0	189	2020-02-29_142634
40	5000	1993	285	0	41	0	1177	1311	11.436105	4.607461202274931	26.297405	0.0	1177.0	1583.0	10.071782	4.4161677	22.72282	0.0	2722	2681	2681	0.7612574	20	94	240	451	586	3823	0	193	2020-02-29_142635
41	5000	1983	279	0	42	0	1161	1340	11.449784	4.615215157796957	26.297405	0.0	1161.0	1583.0	10.071782	4.4161677	22.72282	0.0	2738	2696	2696	0.7605513	20	94	240	452	587	3839	0	195	2020-02-29_142635
41	5000	1976	277	0	35	0	1135	1379	11.482195	4.5917823366156485	26.297405	0.0	1135.0	1583.0	10.071782	4.4161677	22.72282	0.0	2747	2712	2712	0.7524229	20	94	240	452	588	3865	0	198	2020-02-29_142636
41	5000	1974	267	0	35	0	1098	1426	11.521988	4.60821477221286	26.297405	0.0	1098.0	1583.0	10.071782	4.4161677	22.72282	0.0	2759	2724	2724	0.7504554	20	94	240	452	590	3902	0	200	2020-02-29_142636
42	5000	1969	253	0	40	0	1072	1461	11.50822	4.637555169859568	26.297405	0.0	1072.0	1583.0	10.071782	4.4161677	22.72282	0.0	2778	2738	2738	0.74347013	20	94	241	452	593	3928	0	205	2020-02-29_142637
42	5000	1967	243	0	42	0	1045	1496	11.565313	4.683155946098583	26.297405	0.0	1045.0	1583.0	10.071782	4.4161677	22.72282	0.0	2790	2748	2748	0.73779905	20	94	241	452	595	3955	0	207	2020-02-29_142637
42	5000	1959	235	0	47	0	1019	1533	11.5960045	4.719094775406357	26.297405	0.0	1019.0	1583.0	10.071782	4.4161677	22.72282	0.0	2806	2759	2759	0.71148187	20	94	241	453	596	3981	0	207	2020-02-29_142637
43	5000	1956	222	0	44	0	999	1571	11.581093	4.743363211120597	26.297405	0.0	999.0	1583.0	10.071782	4.4161677	22.72282	0.0	2822	2778	2778	0.7027027	20	94	241	453	599	4001	0	208	2020-02-29_142638
43	5000	1950	220	0	40	0	975	1605	11.56705	4.776285224231578	26.297405	0.0	975.0	1583.0	10.071782	4.4161677	22.72282	0.0	2830	2790	2790	0.6953846	20	94	241	454	599	4025	0	210	2020-02-29_142638
43	5000	1946	211	0	37	0	961	1635	11.616351	4.801634772390207	26.297405	0.0	961.0	1583.0	10.071782	4.4161677	22.72282	0.0	2843	2806	2806	0.69094694	20	94	242	454	599	4039	0	210	2020-02-29_142639
44	5000	1945	201	0	32	0	943	1668	11.680473	4.804888762934052	26.297405	0.0	943.0	1583.0	10.071782	4.4161677	22.72282	0.0	2854	2822	2822	0.6861082	20	94	242	454	601	4057	0	211	2020-02-29_142639
44	5000	1942	201	0	27	0	925	1692	11.688518	4.798207250230247	26.297405	0.0	925.0	1583.0	10.071782	4.4161677	22.72282	0.0	2857	2830	2830	0.69297296	20	94	242	454	603	4075	0	213	2020-02-29_142640
44	5000	1939	198	0	20	0	901	1728	11.712969	4.790441516764098	26.297405	0.0	901.0	1583.0	10.071782	4.4161677	22.72282	0.0	2863	2843	2843	0.6992231	20	94	242	454	603	4099	0	214	2020-02-29_142640
45	5000	1936	188	0	22	0	866	1772	11.77797	4.800090892249077	26.297405	0.0	866.0	1583.0	10.071782	4.4161677	22.72282	0.0	2876	2854	2854	0.7101617	20	94	242	454	604	4134	0	216	2020-02-29_142641
45	5000	1933	180	0	30	0	833	1808	11.797524	4.814181938039312	26.297405	0.0	833.0	1583.0	10.071782	4.4161677	22.72282	0.0	2887	2857	2857	0.695078	20	94	242	454	605	4167	0	216	2020-02-29_142641
45	5000	1931	174	0	32	0	808	1837	11.798742	4.826919750898725	26.297405	0.0	808.0	1583.0	10.071782	4.4161677	22.72282	0.0	2895	2863	2863	0.67945546	20	94	242	454	605	4192	0	218	2020-02-29_142641
46	5000	1926	169	0	29	0	796	1862	11.751204	4.840557005806754	26.297405	0.0	796.0	1583.0	10.071782	4.4161677	22.72282	0.0	2905	2876	2876	0.67211056	20	94	242	454	605	4204	0	218	2020-02-29_142642
46	5000	1920	171	0	22	0	775	1891	11.720377	4.88043711752645	26.297405	0.0	775.0	1583.0	10.071782	4.4161677	22.72282	0.0	2909	2887	2887	0.6683871	20	94	242	454	606	4225	0	221	2020-02-29_142642
46	5000	1918	160	0	27	0	749	1924	11.72005	4.866954326402006	26.297405	0.0	749.0	1583.0	10.071782	4.4161677	22.72282	0.0	2922	2895	2895	0.67957276	20	94	242	454	607	4251	0	222	2020-02-29_142643
47	5000	1914	159	0	22	0	731	1951	11.75688	4.874120779714444	26.297405	0.0	731.0	1583.0	10.071782	4.4161677	22.72282	0.0	2927	2905	2905	0.6744186	20	94	242	454	607	4269	0	223	2020-02-29_142643
47	5000	1910	156	0	25	0	700	1986	11.735671	4.861958200429598	26.297405	0.0	700.0	1583.0	10.071782	4.4161677	22.72282	0.0	2934	2909	2909	0.6742857	20	94	242	454	607	4300	0	223	2020-02-29_142644
47	5000	1907	151	0	20	0	692	2006	11.7202835	4.8613924701948905	26.297405	0.0	692.0	1583.0	10.071782	4.4161677	22.72282	0.0	2942	2922	2922	0.6864162	20	94	242	454	607	4308	0	224	2020-02-29_142644
48	5000	1905	148	0	20	0	672	2030	11.754207	4.829365691241069	26.297405	0.0	672.0	1583.0	10.071782	4.4161677	22.72282	0.0	2947	2927	2927	0.6904762	20	94	242	454	607	4328	0	225	2020-02-29_142644
48	5000	1905	141	0	20	0	656	2052	11.771276	4.814220764866935	26.297405	0.0	656.0	1583.0	10.071782	4.4161677	22.72282	0.0	2954	2934	2934	0.7027439	20	94	242	454	607	4344	0	226	2020-02-29_142645
48	5000	1900	140	0	18	0	643	2071	11.823254	4.846479864880125	26.297405	0.0	643.0	1583.0	10.071782	4.4161677	22.72282	0.0	2960	2942	2942	0.7076205	20	94	242	455	607	4357	0	228	2020-02-29_142645
49	5000	1897	138	0	18	0	624	2091	11.842847	4.876271399964658	30.979004	0.0	624.0	1583.0	10.071782	4.4161677	22.72282	0.0	2965	2947	2947	0.7147436	20	94	242	455	609	4376	0	232	2020-02-29_142646
49	5000	1893	137	0	16	0	606	2116	11.855538	4.867649699349888	30.979004	0.0	606.0	1583.0	10.071782	4.4161677	22.72282	0.0	2970	2954	2954	0.7112211	20	94	242	455	609	4394	0	232	2020-02-29_142646
49	5000	1890	130	0	20	0	584	2142	11.835007	4.897165233626435	30.979004	0.0	584.0	1583.0	10.071782	4.4161677	22.72282	0.0	2980	2960	2960	0.6900685	20	94	242	455	609	4416	0	234	2020-02-29_142646
50	5000	1888	129	0	18	0	563	2167	11.820141	4.936470986831889	30.979004	0.0	563.0	1583.0	10.071782	4.4161677	22.72282	0.0	2983	2965	2965	0.6927176	20	94	242	455	609	4437	0	235	2020-02-29_142647
50	5000	1885	127	0	17	0	546	2189	11.772012	4.972740442322912	30.979004	0.0	546.0	1583.0	10.071782	4.4161677	22.72282	0.0	2988	2971	2971	0.6868132	20	94	242	455	609	4454	0	236	2020-02-29_142647
50	5000	1885	123	0	12	0	527	2215	11.773434	4.978092455473206	30.979004	0.0	527.0	1583.0	10.071782	4.4161677	22.72282	0.0	2992	2980	2980	0.6907021	20	94	242	455	609	4473	0	238	2020-02-29_142647
51	5000	1883	121	0	13	0	508	2236	11.768455	5.05280590854611	30.979004	0.0	508.0	1583.0	10.071782	4.4161677	22.72282	0.0	2996	2983	2983	0.6988189	20	94	242	455	609	4492	0	239	2020-02-29_142648
51	5000	1880	122	0	9	0	501	2249	11.805284	5.106850469948392	30.979004	0.0	501.0	1583.0	10.071782	4.4161677	22.72282	0.0	2998	2989	2989	0.70658684	20	94	242	455	609	4499	0	239	2020-02-29_142648
51	5000	1879	119	0	10	0	488	2264	11.773856	5.0929961787639595	30.979004	0.0	488.0	1583.0	10.071782	4.4161677	22.72282	0.0	3002	2992	2992	0.70696723	20	94	242	455	609	4512	0	240	2020-02-29_142648
52	5000	1878	115	0	11	0	479	2276	11.769874	5.109721414097592	30.979004	0.0	479.0	1583.0	10.071782	4.4161677	22.72282	0.0	3007	2996	2996	0.70563674	20	94	242	455	609	4521	0	241	2020-02-29_142649
52	5000	1877	111	0	14	0	459	2297	11.852685	5.089841876318727	30.979004	0.0	459.0	1583.0	10.071782	4.4161677	22.72282	0.0	3012	2998	2998	0.7211329	20	94	242	455	609	4541	0	242	2020-02-29_142649
52	5000	1875	112	0	11	0	447	2313	11.7865715	5.11021262486103	30.979004	0.0	447.0	1583.0	10.071782	4.4161677	22.72282	0.0	3013	3002	3002	0.7114094	20	94	242	455	609	4553	0	242	2020-02-29_142649
53	5000	1874	108	0	11	0	439	2325	11.836668	5.116083716237718	30.979004	0.0	439.0	1583.0	10.071782	4.4161677	22.72282	0.0	3018	3007	3007	0.71981776	20	94	242	455	609	4561	0	243	2020-02-29_142650
53	5000	1872	105	0	11	0	425	2343	11.808852	5.14350824170339	30.979004	0.0	425.0	1583.0	10.071782	4.4161677	22.72282	0.0	3023	3012	3012	0.72	20	94	242	455	609	4575	0	244	2020-02-29_142650
53	5000	1871	100	0	16	0	406	2363	11.792273	5.141210458920171	30.979004	0.0	406.0	1583.0	10.071782	4.4161677	22.72282	0.0	3029	3013	3013	0.7192118	20	94	242	455	609	4594	0	244	2020-02-29_142650
54	5000	1870	98	0	14	0	399	2375	11.653728	5.050538802910738	30.979004	0.0	399.0	1583.0	10.071782	4.4161677	22.72282	0.0	3032	3018	3018	0.7067669	20	94	242	455	609	4601	0	244	2020-02-29_142651
54	5000	1867	98	0	12	0	386	2393	11.696427	5.103901489012684	30.979004	0.0	386.0	1583.0	10.071782	4.4161677	22.72282	0.0	3035	3023	3023	0.70207256	20	94	242	455	609	4614	0	244	2020-02-29_142651
54	5000	1866	95	0	10	0	375	2410	11.68565	5.036443458490455	30.979004	0.0	375.0	1583.0	10.071782	4.4161677	22.72282	0.0	3039	3029	3029	0.7226667	20	94	242	455	609	4625	0	244	2020-02-29_142651
55	5000	1866	90	0	12	0	364	2424	11.766311	5.0375913853082634	30.979004	0.0	364.0	1583.0	10.071782	4.4161677	22.72282	0.0	3044	3032	3032	0.73351645	20	94	242	455	609	4636	0	244	2020-02-29_142652
55	5000	1864	90	0	11	0	353	2438	11.757988	5.005259227460854	30.979004	0.0	353.0	1583.0	10.071782	4.4161677	22.72282	0.0	3046	3035	3035	0.7110482	20	94	242	455	609	4647	0	244	2020-02-29_142652
55	5000	1860	90	0	11	0	345	2449	11.823525	4.998866524965817	30.979004	0.0	345.0	1583.0	10.071782	4.4161677	22.72282	0.0	3050	3039	3039	0.70434785	20	94	242	455	609	4655	0	245	2020-02-29_142652
56	5000	1859	84	0	13	0	325	2474	11.873258	5.045429790476713	30.979004	0.0	325.0	1583.0	10.071782	4.4161677	22.72282	0.0	3057	3044	3044	0.7446154	20	94	242	455	609	4675	0	245	2020-02-29_142653
56	5000	1859	80	0	15	0	312	2488	12.057586	4.929139604061557	30.979004	0.0	312.0	1583.0	10.071782	4.4161677	22.72282	0.0	3061	3046	3046	0.76282054	20	94	242	455	609	4688	0	246	2020-02-29_142653
56	5000	1858	76	0	16	0	301	2502	12.037304	5.00879810650017	30.979004	0.0	301.0	1583.0	10.071782	4.4161677	22.72282	0.0	3066	3050	3050	0.7508306	20	94	242	455	609	4699	0	247	2020-02-29_142653
57	5000	1856	74	0	13	0	297	2513	12.144917	5.006582123863373	30.979004	0.0	297.0	1583.0	10.071782	4.4161677	22.72282	0.0	3070	3057	3057	0.7407407	20	94	242	455	610	4703	0	247	2020-02-29_142654
57	5000	1855	70	0	14	0	290	2524	12.108262	4.9934342190202745	30.979004	0.0	290.0	1583.0	10.071782	4.4161677	22.72282	0.0	3075	3061	3061	0.7172414	20	94	242	455	610	4710	0	247	2020-02-29_142654
57	5000	1852	71	0	11	0	281	2538	12.228517	4.993889126134658	30.979004	0.0	281.0	1583.0	10.071782	4.4161677	22.72282	0.0	3077	3066	3066	0.7259787	20	94	242	455	610	4719	0	247	2020-02-29_142654
58	5000	1850	71	0	9	0	272	2550	12.211357	5.0209392784411335	30.979004	0.0	272.0	1583.0	10.071782	4.4161677	22.72282	0.0	3079	3070	3070	0.7316176	20	94	242	455	610	4728	0	248	2020-02-29_142654
58	5000	1846	71	0	8	0	266	2559	12.199601	4.992903632675145	30.979004	0.0	266.0	1583.0	10.071782	4.4161677	22.72282	0.0	3083	3075	3075	0.7406015	20	94	242	455	610	4734	0	250	2020-02-29_142655
58	5000	1845	69	0	9	0	254	2572	12.259551	5.043780910770659	30.979004	0.0	254.0	1583.0	10.071782	4.4161677	22.72282	0.0	3086	3077	3077	0.7637795	20	94	242	455	610	4746	0	251	2020-02-29_142655
59	5000	1845	65	0	11	0	241	2586	12.263791	5.058824311529013	30.979004	0.0	241.0	1583.0	10.071782	4.4161677	22.72282	0.0	3090	3079	3079	0.746888	20	94	242	455	610	4759	0	252	2020-02-29_142655
59	5000	1843	65	0	9	0	238	2593	12.301671	5.079215815835453	30.979004	0.0	238.0	1583.0	10.071782	4.4161677	22.72282	0.0	3092	3083	3083	0.74369746	20	94	242	455	610	4762	0	252	2020-02-29_142656
59	5000	1843	62	0	9	0	230	2604	12.462287	5.087766538194138	30.979004	0.0	230.0	1583.0	10.071782	4.4161677	22.72282	0.0	3095	3086	3086	0.76086956	20	94	242	455	610	4770	0	252	2020-02-29_142656
60	5000	1843	56	0	11	0	223	2614	12.465371	5.149429156322701	30.979004	0.0	223.0	1583.0	10.071782	4.4161677	22.72282	0.0	3101	3090	3090	0.76233184	20	94	242	455	610	4777	0	253	2020-02-29_142656
60	5000	1841	56	0	11	0	218	2620	12.426268	5.169355718138327	30.979004	0.0	218.0	1583.0	10.071782	4.4161677	22.72282	0.0	3103	3092	3092	0.75688076	20	94	242	455	610	4782	0	254	2020-02-29_142656
60	5000	1840	54	0	11	0	212	2629	12.311056	5.193589646197121	30.979004	0.0	212.0	1583.0	10.071782	4.4161677	22.72282	0.0	3106	3095	3095	0.754717	20	94	242	455	610	4788	0	254	2020-02-29_142657
61	5000	1835	58	0	6	0	211	2636	12.359277	5.116164802682572	30.979004	0.0	211.0	1583.0	10.071782	4.4161677	22.72282	0.0	3107	3101	3101	0.76303315	20	94	242	455	610	4789	0	254	2020-02-29_142657
61	5000	1834	56	0	7	0	206	2643	12.402745	5.142516741764781	30.979004	0.0	206.0	1583.0	10.071782	4.4161677	22.72282	0.0	3110	3103	3103	0.776699	20	94	242	455	610	4794	0	254	2020-02-29_142657
61	5000	1834	56	0	4	0	205	2647	12.304322	5.128814022400031	30.979004	0.0	205.0	1583.0	10.071782	4.4161677	22.72282	0.0	3110	3106	3106	0.7707317	20	94	242	455	610	4795	0	254	2020-02-29_142658
62	5000	1833	55	0	5	0	195	2656	12.417085	5.125144956446106	30.979004	0.0	195.0	1583.0	10.071782	4.4161677	22.72282	0.0	3112	3107	3107	0.7948718	20	94	242	455	610	4805	0	256	2020-02-29_142658
62	5000	1832	54	0	4	0	192	2661	12.4402895	5.061306848147858	30.979004	0.0	192.0	1583.0	10.071782	4.4161677	22.72282	0.0	3114	3110	3110	0.8020833	20	94	242	455	610	4808	0	257	2020-02-29_142658
62	5000	1832	49	0	9	0	181	2672	12.620595	5.038422015982069	30.979004	0.0	181.0	1583.0	10.071782	4.4161677	22.72282	0.0	3119	3110	3110	0.80662984	20	94	242	455	610	4819	0	257	2020-02-29_142658
63	5000	1827	51	0	10	0	176	2678	12.413845	4.816767200269978	24.33082	0.0	176.0	1583.0	10.071782	4.4161677	22.72282	0.0	3122	3112	3112	0.8068182	20	94	242	455	610	4824	0	258	2020-02-29_142659
63	5000	1826	51	0	9	0	170	2686	12.314203	4.861820697159965	24.33082	0.0	170.0	1583.0	10.071782	4.4161677	22.72282	0.0	3123	3114	3114	0.8235294	20	94	242	455	610	4830	0	258	2020-02-29_142659
63	5000	1825	52	0	4	0	171	2690	12.297407	4.827600938323521	24.33082	0.0	171.0	1583.0	10.071782	4.4161677	22.72282	0.0	3123	3119	3119	0.8187134	20	94	242	455	610	4829	0	258	2020-02-29_142659
64	5000	1823	53	0	2	0	172	2692	12.275925	4.826874506218211	24.33082	0.0	172.0	1583.0	10.071782	4.4161677	22.72282	0.0	3124	3122	3122	0.8372093	20	94	242	455	610	4828	0	258	2020-02-29_142659
64	5000	1823	50	0	4	0	165	2699	12.26622	4.71948600233338	24.33082	1.2312889	165.0	1583.0	10.071782	4.4161677	22.72282	0.0	3127	3123	3123	0.8363636	20	94	242	455	610	4835	0	259	2020-02-29_142700
64	5000	1823	48	0	6	0	159	2705	12.345416	4.761275510992527	24.33082	1.2312889	159.0	1583.0	10.071782	4.4161677	22.72282	0.0	3129	3123	3123	0.836478	20	94	242	455	610	4841	0	259	2020-02-29_142700
65	5000	1822	46	0	8	0	152	2712	12.56179	4.733402970746488	24.33082	1.2312889	152.0	1583.0	10.071782	4.4161677	22.72282	0.0	3132	3124	3124	0.8552632	20	94	242	455	610	4848	0	260	2020-02-29_142700
65	5000	1822	43	0	8	0	152	2714	12.532947	4.730780215605483	24.33082	1.1696777	152.0	1583.0	10.071782	4.4161677	22.72282	0.0	3135	3127	3127	0.84210527	20	94	242	455	610	4848	0	261	2020-02-29_142700
65	5000	1820	44	0	7	0	149	2719	12.571919	4.698599732582196	24.33082	1.1696777	149.0	1583.0	10.071782	4.4161677	22.72282	0.0	3136	3129	3129	0.84563756	20	94	242	455	610	4851	0	261	2020-02-29_142701
66	5000	1820	42	0	6	0	146	2725	12.628367	4.845728119582354	24.33082	1.1696777	146.0	1583.0	10.071782	4.4161677	22.72282	0.0	3138	3132	3132	0.82191783	20	94	242	455	610	4854	0	261	2020-02-29_142701
66	5000	1819	43	0	3	0	144	2730	12.725866	4.8970263819857305	24.33082	1.1696777	144.0	1583.0	10.071782	4.4161677	22.72282	0.0	3138	3135	3135	0.8263889	20	94	242	455	610	4856	0	261	2020-02-29_142701
66	5000	1819	41	0	4	0	139	2736	12.618585	4.94789400865152	24.33082	1.1696777	139.0	1583.0	10.071782	4.4161677	22.72282	0.0	3140	3136	3136	0.76258993	20	94	242	455	610	4861	0	261	2020-02-29_142701
67	5000	1819	40	0	3	0	136	2741	12.610155	5.010293093272405	24.33082	1.1696777	136.0	1583.0	10.071782	4.4161677	22.72282	0.0	3141	3138	3138	0.74264705	20	94	242	455	610	4864	0	261	2020-02-29_142702
67	5000	1818	41	0	3	0	131	2745	12.642583	5.005545592548044	24.33082	1.1696777	131.0	1583.0	10.071782	4.4161677	22.72282	0.0	3141	3138	3138	0.7480916	20	94	242	455	610	4869	0	262	2020-02-29_142702
67	5000	1817	41	0	2	0	132	2746	12.561361	4.966741767844605	24.33082	1.1696777	132.0	1583.0	10.071782	4.4161677	22.72282	0.0	3142	3140	3140	0.7348485	20	94	242	455	610	4868	0	262	2020-02-29_142702
68	5000	1817	40	0	2	0	127	2752	12.599626	5.011736256545807	24.33082	1.1696777	127.0	1583.0	10.071782	4.4161677	22.72282	0.0	3143	3141	3141	0.7322835	20	94	242	455	610	4873	0	262	2020-02-29_142702
68	5000	1816	38	0	5	0	123	2756	12.546305	4.935553251442755	22.726852	1.1696777	123.0	1583.0	10.071782	4.4161677	22.72282	0.0	3146	3141	3141	0.7398374	20	94	242	455	610	4877	0	262	2020-02-29_142702
68	5000	1814	35	0	9	0	119	2761	12.704972	5.034756593550361	22.726852	1.1696777	119.0	1583.0	10.071782	4.4161677	22.72282	0.0	3151	3142	3142	0.7394958	20	94	242	455	610	4881	0	262	2020-02-29_142703
69	5000	1814	34	0	9	0	118	2763	12.605346	5.1174759878127265	22.726852	1.1696777	118.0	1583.0	10.071782	4.4161677	22.72282	0.0	3152	3143	3143	0.7457627	20	94	242	455	610	4882	0	262	2020-02-29_142703
69	5000	1812	35	0	7	0	118	2766	12.54178	5.163363826424429	22.726852	1.1696777	118.0	1583.0	10.071782	4.4161677	22.72282	0.0	3153	3146	3146	0.7457627	20	94	242	455	610	4882	0	262	2020-02-29_142703
69	5000	1812	35	0	2	0	118	2771	12.418242	5.027547101559411	22.726852	1.1696777	118.0	1583.0	10.071782	4.4161677	22.72282	0.0	3153	3151	3151	0.7542373	20	94	242	455	610	4882	0	262	2020-02-29_142703
70	5000	1812	35	0	1	0	113	2776	12.293296	5.0478860415186855	22.726852	1.1696777	113.0	1583.0	10.071782	4.4161677	22.72282	0.0	3153	3152	3152	0.7522124	20	94	242	455	610	4887	0	263	2020-02-29_142704
70	5000	1811	34	0	2	0	108	2782	12.2303705	5.062635443488598	22.726852	1.1696777	108.0	1583.0	10.071782	4.4161677	22.72282	0.0	3155	3153	3153	0.7222222	20	94	242	455	610	4892	0	263	2020-02-29_142704
70	5000	1810	33	0	4	0	104	2786	12.168	5.11098144661632	22.726852	1.1696777	104.0	1583.0	10.071782	4.4161677	22.72282	0.0	3157	3153	3153	0.7307692	20	94	242	455	610	4896	0	263	2020-02-29_142704
71	5000	1810	33	0	4	0	102	2787	12.05579	5.076018004894264	22.726852	1.1696777	102.0	1583.0	10.071782	4.4161677	22.72282	0.0	3157	3153	3153	0.7254902	20	94	242	455	610	4898	0	264	2020-02-29_142704
71	5000	1810	31	0	4	0	101	2790	12.077913	5.094008175912623	22.726852	0.9519501	101.0	1583.0	10.071782	4.4161677	22.72282	0.0	3159	3155	3155	0.7029703	20	94	242	455	610	4899	0	264	2020-02-29_142704
71	5000	1809	32	0	2	0	101	2792	12.210223	5.123394598378439	22.726852	0.9519501	101.0	1583.0	10.071782	4.4161677	22.72282	0.0	3159	3157	3157	0.7029703	20	94	242	455	610	4899	0	264	2020-02-29_142705
72	5000	1809	31	0	3	0	97	2796	12.105523	5.089135449325556	22.726852	0.9519501	97.0	1583.0	10.071782	4.4161677	22.72282	0.0	3160	3157	3157	0.69072163	20	94	242	455	610	4903	0	264	2020-02-29_142705
72	5000	1809	30	0	2	0	97	2798	11.9777565	5.027503093337251	22.726852	0.9519501	97.0	1583.0	10.071782	4.4161677	22.72282	0.0	3161	3159	3159	0.6701031	20	94	242	455	610	4903	0	264	2020-02-29_142705
72	5000	1809	29	0	3	0	96	2799	12.004246	5.047084367029162	22.726852	0.9519501	96.0	1583.0	10.071782	4.4161677	22.72282	0.0	3162	3159	3159	0.6666667	20	94	242	455	610	4904	0	264	2020-02-29_142705
73	5000	1809	24	0	7	0	89	2806	11.98297	5.0541563624659345	22.726852	0.9519501	89.0	1583.0	10.071782	4.4161677	22.72282	0.0	3167	3160	3160	0.6516854	20	94	242	455	610	4911	0	265	2020-02-29_142705
73	5000	1809	23	0	7	0	87	2808	11.859246	5.02259223910253	22.726852	0.9519501	87.0	1583.0	10.071782	4.4161677	22.72282	0.0	3168	3161	3161	0.62068963	20	94	242	455	610	4913	0	266	2020-02-29_142706
73	5000	1809	21	0	8	0	84	2812	11.805126	5.079631875284204	22.726852	0.9519501	84.0	1583.0	10.071782	4.4161677	22.72282	0.0	3170	3162	3162	0.61904764	20	94	242	455	610	4916	0	266	2020-02-29_142706
74	5000	1809	19	0	5	0	87	2814	12.006323	5.042198447353607	22.726852	0.9519501	87.0	1583.0	10.071782	4.4161677	22.72282	0.0	3172	3167	3167	0.62068963	20	94	242	455	610	4913	0	266	2020-02-29_142706
74	5000	1809	16	0	7	0	87	2815	11.921752	5.134489810191653	22.726852	0.9519501	87.0	1583.0	10.071782	4.4161677	22.72282	0.0	3175	3168	3168	0.6091954	20	94	242	455	610	4913	0	266	2020-02-29_142706
74	5000	1809	16	0	5	0	84	2820	11.807604	5.088509514302635	22.726852	0.9519501	84.0	1583.0	10.071782	4.4161677	22.72282	0.0	3175	3170	3170	0.61904764	20	94	242	455	610	4916	0	266	2020-02-29_142706
75	5000	1808	15	0	5	0	82	2824	11.801295	5.119238615644543	22.726852	0.9519501	82.0	1583.0	10.071782	4.4161677	22.72282	0.0	3177	3172	3172	0.6097561	20	94	242	455	610	4918	0	266	2020-02-29_142706
75	5000	1808	15	0	2	0	79	2830	11.936909	5.139947632103522	22.726852	0.9519501	79.0	1583.0	10.071782	4.4161677	22.72282	0.0	3177	3175	3175	0.6075949	20	94	242	455	610	4921	0	266	2020-02-29_142707
75	5000	1808	15	0	2	0	77	2832	11.97379	5.189679710486623	22.726852	0.9519501	77.0	1583.0	10.071782	4.4161677	22.72282	0.0	3177	3175	3175	0.6233766	20	94	242	455	610	4923	0	266	2020-02-29_142707
76	5000	1807	15	0	1	0	75	2836	11.520999	4.970163588105455	22.529202	0.9519501	75.0	1583.0	10.071782	4.4161677	22.72282	0.0	3178	3177	3177	0.58666664	20	94	242	455	610	4925	0	266	2020-02-29_142707
76	5000	1807	15	0	1	0	73	2838	11.386099	4.961749249224775	22.529202	0.9519501	73.0	1583.0	10.071782	4.4161677	22.72282	0.0	3178	3177	3177	0.5890411	20	94	242	455	610	4927	0	266	2020-02-29_142707
76	5000	1807	14	0	2	0	71	2840	11.437225	5.021394922445663	22.529202	0.9519501	71.0	1583.0	10.071782	4.4161677	22.72282	0.0	3179	3177	3177	0.57746476	20	94	242	455	610	4929	0	266	2020-02-29_142707
77	5000	1807	13	0	2	0	69	2843	11.433922	5.074342604278961	22.529202	0.9519501	69.0	1583.0	10.071782	4.4161677	22.72282	0.0	3180	3178	3178	0.5942029	20	94	242	455	610	4931	0	266	2020-02-29_142708
77	5000	1807	13	0	2	0	68	2844	11.37308	5.086652245524018	22.529202	0.9519501	68.0	1583.0	10.071782	4.4161677	22.72282	0.0	3180	3178	3178	0.5882353	20	94	242	455	610	4932	0	266	2020-02-29_142708
77	5000	1807	13	0	1	0	66	2847	11.553251	5.066369167595113	22.529202	0.9519501	66.0	1583.0	10.071782	4.4161677	22.72282	0.0	3180	3179	3179	0.6363636	20	94	242	455	610	4934	0	266	2020-02-29_142708
78	5000	1807	13	0	0	0	64	2850	11.445243	4.96267597645565	22.529202	0.9519501	64.0	1583.0	10.071782	4.4161677	22.72282	0.0	3180	3180	3180	0.609375	20	94	242	455	610	4936	0	266	2020-02-29_142708
78	5000	1807	11	0	2	0	62	2852	11.272846	4.94352509075012	22.529202	0.9519501	62.0	1583.0	10.071782	4.4161677	22.72282	0.0	3182	3180	3180	0.5322581	20	94	242	455	610	4938	0	266	2020-02-29_142708
78	5000	1807	11	0	2	0	57	2857	11.254102	5.134897676542305	22.529202	0.9519501	57.0	1583.0	10.071782	4.4161677	22.72282	0.0	3182	3180	3180	0.5263158	20	94	242	455	610	4943	0	266	2020-02-29_142708
79	5000	1806	10	0	4	0	56	2858	11.251532	5.181331413927048	22.529202	0.9519501	56.0	1583.0	10.071782	4.4161677	22.72282	0.0	3184	3180	3180	0.5	20	94	242	455	610	4944	0	266	2020-02-29_142709
79	5000	1805	10	0	3	0	58	2858	11.146888	5.130217710638109	22.529202	0.9519501	58.0	1583.0	10.071782	4.4161677	22.72282	0.0	3185	3182	3182	0.5	20	94	242	455	610	4942	0	266	2020-02-29_142709
79	5000	1805	10	0	3	0	55	2861	11.19883	5.240215265933757	22.529202	0.9519501	55.0	1583.0	10.071782	4.4161677	22.72282	0.0	3185	3182	3182	0.5090909	20	94	242	455	610	4945	0	266	2020-02-29_142709
80	5000	1805	9	0	2	0	56	2862	11.483576	5.401243504646349	22.529202	0.9519501	56.0	1583.0	10.071782	4.4161677	22.72282	0.0	3186	3184	3184	0.5	20	94	242	455	610	4944	0	266	2020-02-29_142709
80	5000	1805	9	0	1	0	56	2863	11.367561	5.485341739492941	22.529202	0.9519501	56.0	1583.0	10.071782	4.4161677	22.72282	0.0	3186	3185	3185	0.5	20	94	242	455	610	4944	0	266	2020-02-29_142709
80	5000	1805	8	0	2	0	54	2865	11.41554	5.376620735844158	22.529202	0.9519501	54.0	1583.0	10.071782	4.4161677	22.72282	0.0	3187	3185	3185	0.5185185	20	94	242	455	610	4946	0	266	2020-02-29_142710
81	5000	1805	8	0	1	0	54	2866	11.447834	5.3658132778898215	22.529202	0.9519501	54.0	1583.0	10.071782	4.4161677	22.72282	0.0	3187	3186	3186	0.46296296	20	94	242	455	610	4946	0	266	2020-02-29_142710
81	5000	1805	8	0	1	0	51	2869	11.797551	5.275403279441505	22.529202	0.9519501	51.0	1583.0	10.071782	4.4161677	22.72282	0.0	3187	3186	3186	0.47058824	20	94	242	455	610	4949	0	266	2020-02-29_142710
81	5000	1805	7	0	1	0	51	2870	11.690107	5.368195951248063	22.529202	0.9519501	51.0	1583.0	10.071782	4.4161677	22.72282	0.0	3188	3187	3187	0.47058824	20	94	242	455	610	4949	0	266	2020-02-29_142710
82	5000	1805	6	0	2	0	47	2874	11.334235	5.2610874264560055	22.360237	0.9519501	47.0	1583.0	10.071782	4.4161677	22.72282	0.0	3189	3187	3187	0.42553192	20	94	242	455	610	4953	0	266	2020-02-29_142710
82	5000	1805	6	0	2	0	45	2875	11.546071	5.151123087374179	22.360237	0.9519501	45.0	1583.0	10.071782	4.4161677	22.72282	0.0	3189	3187	3187	0.44444445	20	94	242	455	610	4955	0	267	2020-02-29_142710
82	5000	1805	6	0	1	0	46	2875	11.530436	5.094670686420877	22.360237	0.9519501	46.0	1583.0	10.071782	4.4161677	22.72282	0.0	3189	3188	3188	0.4347826	20	94	242	455	610	4954	0	267	2020-02-29_142711
83	5000	1805	6	0	0	0	46	2876	11.5025015	5.0741672527939174	22.360237	0.9519501	46.0	1583.0	10.071782	4.4161677	22.72282	0.0	3189	3189	3189	0.4347826	20	94	242	455	610	4954	0	267	2020-02-29_142711
83	5000	1805	6	0	0	0	44	2878	11.508667	5.189576434306068	22.360237	0.9519501	44.0	1583.0	10.071782	4.4161677	22.72282	0.0	3189	3189	3189	0.4318182	20	94	242	455	610	4956	0	267	2020-02-29_142711
83	5000	1805	5	0	1	0	43	2879	11.317743	5.092235503858577	22.360237	0.9519501	43.0	1583.0	10.071782	4.4161677	22.72282	0.0	3190	3189	3189	0.44186047	20	94	242	455	610	4957	0	267	2020-02-29_142711
84	5000	1804	6	0	1	0	43	2879	11.317743	5.092235503858577	22.360237	0.9519501	43.0	1583.0	10.071782	4.4161677	22.72282	0.0	3190	3189	3189	0.44186047	20	94	242	455	610	4957	0	267	2020-02-29_142711
84	5000	1804	6	0	1	0	42	2880	11.054827	4.849582433913789	20.938103	0.9519501	42.0	1583.0	10.071782	4.4161677	22.72282	0.0	3190	3189	3189	0.45238096	20	94	242	455	610	4958	0	267	2020-02-29_142711
84	5000	1803	7	0	0	0	41	2882	11.493617	4.892938328806317	20.938103	0.9519501	41.0	1583.0	10.071782	4.4161677	22.72282	0.0	3190	3190	3190	0.46341464	20	94	242	455	610	4959	0	267	2020-02-29_142712
85	5000	1803	7	0	0	0	41	2882	11.493617	4.892938328806317	20.938103	0.9519501	41.0	1583.0	10.071782	4.4161677	22.72282	0.0	3190	3190	3190	0.46341464	20	94	242	455	610	4959	0	267	2020-02-29_142712
85	5000	1803	6	0	1	0	36	2887	11.871901	4.9193170591423705	20.938103	0.9519501	36.0	1583.0	10.071782	4.4161677	22.72282	0.0	3191	3190	3190	0.4722222	20	94	242	455	610	4964	0	267	2020-02-29_142712
85	5000	1803	6	0	1	0	35	2888	11.812834	4.9781667857263265	20.938103	0.9519501	35.0	1583.0	10.071782	4.4161677	22.72282	0.0	3191	3190	3190	0.4857143	20	94	242	455	610	4965	0	267	2020-02-29_142712
86	5000	1803	6	0	1	0	35	2888	11.812834	4.9781667857263265	20.938103	0.9519501	35.0	1583.0	10.071782	4.4161677	22.72282	0.0	3191	3190	3190	0.4857143	20	94	242	455	610	4965	0	267	2020-02-29_142712
86	5000	1803	6	0	0	0	36	2888	12.083073	5.167507944013287	21.541454	0.9519501	36.0	1583.0	10.071782	4.4161677	22.72282	0.0	3191	3191	3191	0.4722222	20	94	242	455	610	4964	0	267	2020-02-29_142712
86	5000	1803	5	0	1	0	33	2891	11.93668	5.149830469100282	21.541454	0.9519501	33.0	1583.0	10.071782	4.4161677	22.72282	0.0	3192	3191	3191	0.4848485	20	94	242	455	610	4967	0	267	2020-02-29_142713
87	5000	1803	5	0	1	0	33	2891	11.93668	5.149830469100282	21.541454	0.9519501	33.0	1583.0	10.071782	4.4161677	22.72282	0.0	3192	3191	3191	0.4848485	20	94	242	455	610	4967	0	267	2020-02-29_142713
87	5000	1802	6	0	1	0	32	2892	11.8643465	5.215173466577983	21.541454	0.9519501	32.0	1583.0	10.071782	4.4161677	22.72282	0.0	3192	3191	3191	0.46875	20	94	242	455	610	4968	0	267	2020-02-29_142713
87	5000	1802	6	0	0	0	30	2895	11.683157	5.211396661800555	21.541454	0.9519501	30.0	1583.0	10.071782	4.4161677	22.72282	0.0	3192	3192	3192	0.56666666	20	94	242	455	610	4970	0	267	2020-02-29_142713
88	5000	1802	6	0	0	0	28	2897	12.134952	4.955520964949862	21.541454	2.7961807	28.0	1583.0	10.071782	4.4161677	22.72282	0.0	3192	3192	3192	0.53571427	20	94	242	455	610	4972	0	267	2020-02-29_142713
88	5000	1802	6	0	0	0	25	2900	12.1545315	5.232148109556154	21.541454	2.7961807	25.0	1583.0	10.071782	4.4161677	22.72282	0.0	3192	3192	3192	0.56	20	94	242	455	610	4975	0	267	2020-02-29_142713
88	5000	1802	6	0	0	0	23	2902	12.60947	5.060760387537948	21.541454	4.3018036	23.0	1583.0	10.071782	4.4161677	22.72282	0.0	3192	3192	3192	0.6086956	20	94	242	455	610	4977	0	267	2020-02-29_142714
89	5000	1802	5	0	1	0	22	2903	12.463174	5.129831967046468	21.541454	4.3018036	22.0	1583.0	10.071782	4.4161677	22.72282	0.0	3193	3192	3192	0.59090906	20	94	242	455	610	4978	0	267	2020-02-29_142714
89	5000	1802	5	0	1	0	21	2904	12.720584	5.108848801327859	21.541454	4.3018036	21.0	1583.0	10.071782	4.4161677	22.72282	0.0	3193	3192	3192	0.61904764	20	94	242	455	610	4979	0	267	2020-02-29_142714
89	5000	1802	4	0	2	0	19	2906	12.482739	5.3162785275804065	21.541454	4.3018036	19.0	1583.0	10.071782	4.4161677	22.72282	0.0	3194	3192	3192	0.68421054	20	94	242	455	610	4981	0	267	2020-02-29_142714
90	5000	1802	4	0	1	0	19	2907	12.198059	5.29716144338643	21.541454	4.3018036	19.0	1583.0	10.071782	4.4161677	22.72282	0.0	3194	3193	3193	0.6315789	20	94	242	455	610	4981	0	267	2020-02-29_142714
90	5000	1802	4	0	1	0	19	2907	12.198059	5.29716144338643	21.541454	4.3018036	19.0	1583.0	10.071782	4.4161677	22.72282	0.0	3194	3193	3193	0.6315789	20	94	242	455	610	4981	0	267	2020-02-29_142714
90	5000	1802	4	0	0	0	20	2907	11.825786	5.418009762653442	21.541454	4.3018036	20.0	1583.0	10.071782	4.4161677	22.72282	0.0	3194	3194	3194	0.65	20	94	242	455	610	4980	0	267	2020-02-29_142715
91	5000	1802	4	0	0	0	18	2909	12.175962	5.59431037014001	21.541454	4.3018036	18.0	1583.0	10.071782	4.4161677	22.72282	0.0	3194	3194	3194	0.6111111	20	94	242	455	610	4982	0	267	2020-02-29_142715
91	5000	1802	4	0	0	0	17	2910	12.16973	5.76641889859404	21.541454	4.3018036	17.0	1583.0	10.071782	4.4161677	22.72282	0.0	3194	3194	3194	0.5882353	20	94	242	455	610	4983	0	267	2020-02-29_142715
91	5000	1802	4	0	0	0	16	2911	12.336964	5.912801348565472	21.541454	4.3018036	16.0	1583.0	10.071782	4.4161677	22.72282	0.0	3194	3194	3194	0.625	20	94	242	455	610	4984	0	267	2020-02-29_142715
92	5000	1802	3	0	1	0	15	2912	12.552749	6.054769719703845	21.541454	4.3018036	15.0	1583.0	10.071782	4.4161677	22.72282	0.0	3195	3194	3194	0.6666667	20	94	242	455	610	4985	0	267	2020-02-29_142715
92	5000	1802	3	0	1	0	14	2913	12.984787	6.0386272633831455	21.541454	4.3018036	14.0	1583.0	10.071782	4.4161677	22.72282	0.0	3195	3194	3194	0.71428573	20	94	242	455	610	4986	0	267	2020-02-29_142715
92	5000	1802	3	0	1	0	14	2913	12.984787	6.0386272633831455	21.541454	4.3018036	14.0	1583.0	10.071782	4.4161677	22.72282	0.0	3195	3194	3194	0.71428573	20	94	242	455	610	4986	0	267	2020-02-29_142716
93	5000	1802	2	0	1	0	15	2913	12.949162	5.820601856796408	21.541454	4.3018036	15.0	1583.0	10.071782	4.4161677	22.72282	0.0	3196	3195	3195	0.73333335	20	94	242	455	610	4985	0	267	2020-02-29_142716
93	5000	1802	1	0	2	0	15	2913	12.949162	5.820601856796408	21.541454	4.3018036	15.0	1583.0	10.071782	4.4161677	22.72282	0.0	3197	3195	3195	0.73333335	20	94	242	455	610	4985	0	267	2020-02-29_142716
93	5000	1802	1	0	2	0	14	2914	13.566832	5.506595991264543	21.541454	4.497986	14.0	1583.0	10.071782	4.4161677	22.72282	0.0	3197	3195	3195	0.71428573	20	94	242	455	610	4986	0	267	2020-02-29_142716
94	5000	1802	1	0	1	0	14	2915	14.476781	6.617578344050672	27.264153	4.497986	14.0	1583.0	10.071782	4.4161677	22.72282	0.0	3197	3196	3196	0.71428573	20	94	242	455	610	4986	0	267	2020-02-29_142716
94	5000	1802	1	0	0	0	15	2915	14.130319	6.516506071461495	27.264153	4.497986	15.0	1583.0	10.071782	4.4161677	22.72282	0.0	3197	3197	3197	0.6666667	20	94	242	455	610	4985	0	267	2020-02-29_142716
94	5000	1802	1	0	0	0	14	2915	14.476781	6.617578344050672	27.264153	4.497986	14.0	1583.0	10.071782	4.4161677	22.72282	0.0	3197	3197	3197	0.71428573	20	94	242	455	610	4986	0	268	2020-02-29_142717
95	5000	1802	1	0	0	0	13	2916	14.441101	6.8863922059032765	27.264153	4.497986	13.0	1583.0	10.071782	4.4161677	22.72282	0.0	3197	3197	3197	0.53846157	20	94	242	455	610	4987	0	268	2020-02-29_142717
95	5000	1802	1	0	0	0	12	2917	13.948044	6.948801269342112	27.264153	4.497986	12.0	1583.0	10.071782	4.4161677	22.72282	0.0	3197	3197	3197	0.5	20	94	242	455	610	4988	0	268	2020-02-29_142717
95	5000	1802	1	0	0	0	9	2920	15.120087	7.756218169190829	27.264153	4.497986	9.0	1583.0	10.071782	4.4161677	22.72282	0.0	3197	3197	3197	0.5555556	20	94	242	455	610	4991	0	268	2020-02-29_142717
96	5000	1802	1	0	0	0	8	2921	16.44785	7.114761491800346	27.264153	4.7525864	8.0	1583.0	10.071782	4.4161677	22.72282	0.0	3197	3197	3197	0.625	20	94	242	455	610	4992	0	268	2020-02-29_142717
96	5000	1802	1	0	0	0	7	2922	16.267113	7.664958376538159	27.264153	4.7525864	7.0	1583.0	10.071782	4.4161677	22.72282	0.0	3197	3197	3197	0.5714286	20	94	242	455	610	4993	0	268	2020-02-29_142717
96	5000	1802	1	0	0	0	7	2922	16.267113	7.664958376538159	27.264153	4.7525864	7.0	1583.0	10.071782	4.4161677	22.72282	0.0	3197	3197	3197	0.5714286	20	94	242	455	610	4993	0	268	2020-02-29_142718
97	5000	1802	1	0	0	0	7	2922	16.267113	7.664958376538159	27.264153	4.7525864	7.0	1583.0	10.071782	4.4161677	22.72282	0.0	3197	3197	3197	0.5714286	20	94	242	455	610	4993	0	268	2020-02-29_142718
97	5000	1802	1	0	0	0	7	2922	16.267113	7.664958376538159	27.264153	4.7525864	7.0	1583.0	10.071782	4.4161677	22.72282	0.0	3197	3197	3197	0.5714286	20	94	242	455	610	4993	0	268	2020-02-29_142718
97	5000	1802	1	0	0	0	7	2922	16.267113	7.664958376538159	27.264153	4.7525864	7.0	1583.0	10.071782	4.4161677	22.72282	0.0	3197	3197	3197	0.5714286	20	94	242	455	610	4993	0	268	2020-02-29_142718
98	5000	1802	1	0	0	0	7	2922	16.267113	7.664958376538159	27.264153	4.7525864	7.0	1583.0	10.071782	4.4161677	22.72282	0.0	3197	3197	3197	0.5714286	20	94	242	455	610	4993	0	268	2020-02-29_142718
98	5000	1802	1	0	0	0	7	2922	16.267113	7.664958376538159	27.264153	4.7525864	7.0	1583.0	10.071782	4.4161677	22.72282	0.0	3197	3197	3197	0.5714286	20	94	242	455	610	4993	0	268	2020-02-29_142718
98	5000	1802	1	0	0	0	7	2922	16.267113	7.664958376538159	27.264153	4.7525864	7.0	1583.0	10.071782	4.4161677	22.72282	0.0	3197	3197	3197	0.5714286	20	94	242	455	610	4993	0	268	2020-02-29_142719
99	5000	1802	1	0	0	0	7	2922	16.267113	7.664958376538159	27.264153	4.7525864	7.0	1583.0	10.071782	4.4161677	22.72282	0.0	3197	3197	3197	0.5714286	20	94	242	455	610	4993	0	268	2020-02-29_142719
99	5000	1802	1	0	0	0	7	2922	16.267113	7.664958376538159	27.264153	4.7525864	7.0	1583.0	10.071782	4.4161677	22.72282	0.0	3197	3197	3197	0.5714286	20	94	242	455	610	4993	0	268	2020-02-29_142719
99	5000	1802	1	0	0	0	7	2922	16.267113	7.664958376538159	27.264153	4.7525864	7.0	1583.0	10.071782	4.4161677	22.72282	0.0	3197	3197	3197	0.5714286	20	94	242	455	610	4993	0	268	2020-02-29_142719
100	5000	1802	1	0	0	0	6	2923	15.628567	8.190048170681656	27.264153	4.7525864	6.0	1583.0	10.071782	4.4161677	22.72282	0.0	3197	3197	3197	0.6666667	20	94	242	455	610	4994	0	268	2020-02-29_142719
100	5000	1802	1	0	0	0	6	2923	15.628567	8.190048170681656	27.264153	4.7525864	6.0	1583.0	10.071782	4.4161677	22.72282	0.0	3197	3197	3197	0.6666667	20	94	242	455	610	4994	0	268	2020-02-29_142719
100	5000	1802	1	0	0	0	6	2923	15.628567	8.190048170681656	27.264153	4.7525864	6.0	1583.0	10.071782	4.4161677	22.72282	0.0	3197	3197	3197	0.6666667	20	94	242	455	610	4994	0	268	2020-02-29_142720
101	5000	1802	1	0	0	0	6	2923	15.628567	8.190048170681656	27.264153	4.7525864	6.0	1583.0	10.071782	4.4161677	22.72282	0.0	3197	3197	3197	0.6666667	20	94	242	455	610	4994	0	268	2020-02-29_142720
101	5000	1802	1	0	0	0	6	2923	15.628567	8.190048170681656	27.264153	4.7525864	6.0	1583.0	10.071782	4.4161677	22.72282	0.0	3197	3197	3197	0.6666667	20	94	242	455	610	4994	0	268	2020-02-29_142720
101	5000	1802	1	0	0	0	5	2924	14.44599	8.564896519665496	27.264153	4.7525864	5.0	1583.0	10.071782	4.4161677	22.72282	0.0	3197	3197	3197	0.8	20	94	242	455	610	4995	0	268	2020-02-29_142720
102	5000	1802	1	0	0	0	5	2924	14.44599	8.564896519665496	27.264153	4.7525864	5.0	1583.0	10.071782	4.4161677	22.72282	0.0	3197	3197	3197	0.8	20	94	242	455	610	4995	0	268	2020-02-29_142720
102	5000	1802	1	0	0	0	5	2924	14.44599	8.564896519665496	27.264153	4.7525864	5.0	1583.0	10.071782	4.4161677	22.72282	0.0	3197	3197	3197	0.8	20	94	242	455	610	4995	0	268	2020-02-29_142720
102	5000	1802	1	0	0	0	5	2924	14.44599	8.564896519665496	27.264153	4.7525864	5.0	1583.0	10.071782	4.4161677	22.72282	0.0	3197	3197	3197	0.8	20	94	242	455	610	4995	0	268	2020-02-29_142721
103	5000	1802	1	0	0	0	4	2925	14.944881	9.805643395260686	27.264153	4.7525864	4.0	1583.0	10.071782	4.4161677	22.72282	0.0	3197	3197	3197	0.75	20	94	242	455	610	4996	0	268	2020-02-29_142721
103	5000	1802	1	0	0	0	4	2925	14.944881	9.805643395260686	27.264153	4.7525864	4.0	1583.0	10.071782	4.4161677	22.72282	0.0	3197	3197	3197	0.75	20	94	242	455	610	4996	0	268	2020-02-29_142721
103	5000	1802	1	0	0	0	4	2925	14.944881	9.805643395260686	27.264153	4.7525864	4.0	1583.0	10.071782	4.4161677	22.72282	0.0	3197	3197	3197	0.75	20	94	242	455	610	4996	0	268	2020-02-29_142721
104	5000	1802	1	0	0	0	4	2925	14.944881	9.805643395260686	27.264153	4.7525864	4.0	1583.0	10.071782	4.4161677	22.72282	0.0	3197	3197	3197	0.75	20	94	242	455	610	4996	0	268	2020-02-29_142721
104	5000	1801	2	0	0	0	3	2926	13.99676	11.782714752694277	27.264153	4.7525864	3.0	1583.0	10.071782	4.4161677	22.72282	0.0	3197	3197	3197	0.33333334	20	94	242	455	610	4997	0	268	2020-02-29_142721
104	5000	1801	2	0	0	0	3	2926	13.99676	11.782714752694277	27.264153	4.7525864	3.0	1583.0	10.071782	4.4161677	22.72282	0.0	3197	3197	3197	0.33333334	20	94	242	455	610	4997	0	268	2020-02-29_142722
105	5000	1801	2	0	0	0	2	2927	16.00837	15.918080904512868	27.264153	4.7525864	2.0	1583.0	10.071782	4.4161677	22.72282	0.0	3197	3197	3197	0.5	20	94	242	455	610	4998	0	268	2020-02-29_142722
105	5000	1801	1	0	1	0	2	2927	16.00837	15.918080904512868	27.264153	4.7525864	2.0	1583.0	10.071782	4.4161677	22.72282	0.0	3198	3197	3197	0.5	20	94	242	455	610	4998	0	268	2020-02-29_142722
105	5000	1801	1	0	1	0	2	2927	16.00837	15.918080904512868	27.264153	4.7525864	2.0	1583.0	10.071782	4.4161677	22.72282	0.0	3198	3197	3197	0.5	20	94	242	455	610	4998	0	268	2020-02-29_142722
106	5000	1801	1	0	1	0	2	2927	16.00837	15.918080904512868	27.264153	4.7525864	2.0	1583.0	10.071782	4.4161677	22.72282	0.0	3198	3197	3197	0.5	20	94	242	455	610	4998	0	268	2020-02-29_142722
106	5000	1801	1	0	0	0	3	2927	16.66416	11.312949830274361	27.264153	4.7525864	3.0	1583.0	10.071782	4.4161677	22.72282	0.0	3198	3198	3198	0.6666667	20	94	242	455	610	4997	0	268	2020-02-29_142722
106	5000	1801	1	0	0	0	3	2927	16.66416	11.312949830274361	27.264153	4.7525864	3.0	1583.0	10.071782	4.4161677	22.72282	0.0	3198	3198	3198	0.6666667	20	94	242	455	610	4997	0	268	2020-02-29_142723
107	5000	1801	1	0	0	0	2	2928	22.619946	6.567900551734223	27.264153	17.975739	2.0	1583.0	10.071782	4.4161677	22.72282	0.0	3198	3198	3198	0.5	20	94	242	455	610	4998	0	268	2020-02-29_142723
107	5000	1801	1	0	0	0	2	2928	22.619946	6.567900551734223	27.264153	17.975739	2.0	1583.0	10.071782	4.4161677	22.72282	0.0	3198	3198	3198	0.5	20	94	242	455	610	4998	0	268	2020-02-29_142723
107	5000	1801	1	0	0	0	2	2928	22.619946	6.567900551734223	27.264153	17.975739	2.0	1583.0	10.071782	4.4161677	22.72282	0.0	3198	3198	3198	0.5	20	94	242	455	610	4998	0	268	2020-02-29_142723
108	5000	1801	1	0	0	0	2	2928	22.619946	6.567900551734223	27.264153	17.975739	2.0	1583.0	10.071782	4.4161677	22.72282	0.0	3198	3198	3198	0.5	20	94	242	455	610	4998	0	268	2020-02-29_142723
108	5000	1801	1	0	0	0	1	2929	17.975739	NaN	17.975739	17.975739	1.0	1583.0	10.071782	4.4161677	22.72282	0.0	3198	3198	3198	1.0	20	94	242	455	610	4999	0	268	2020-02-29_142724
108	5000	1801	1	0	0	0	1	2929	17.975739	NaN	17.975739	17.975739	1.0	1583.0	10.071782	4.4161677	22.72282	0.0	3198	3198	3198	1.0	20	94	242	455	610	4999	0	268	2020-02-29_142724
109	5000	1801	1	0	0	0	1	2929	17.975739	NaN	17.975739	17.975739	1.0	1583.0	10.071782	4.4161677	22.72282	0.0	3198	3198	3198	1.0	20	94	242	455	610	4999	0	268	2020-02-29_142724
109	5000	1801	1	0	0	0	1	2929	17.975739	NaN	17.975739	17.975739	1.0	1583.0	10.071782	4.4161677	22.72282	0.0	3198	3198	3198	1.0	20	94	242	455	610	4999	0	268	2020-02-29_142724
109	5000	1801	1	0	0	0	1	2929	17.975739	NaN	17.975739	17.975739	1.0	1583.0	10.071782	4.4161677	22.72282	0.0	3198	3198	3198	1.0	20	94	242	455	610	4999	0	268	2020-02-29_142724
110	5000	1801	1	0	0	0	1	2929	17.975739	NaN	17.975739	17.975739	1.0	1583.0	10.071782	4.4161677	22.72282	0.0	3198	3198	3198	1.0	20	94	242	455	610	4999	0	268	2020-02-29_142724
110	5000	1801	1	0	0	0	1	2929	17.975739	NaN	17.975739	17.975739	1.0	1583.0	10.071782	4.4161677	22.72282	0.0	3198	3198	3198	1.0	20	94	242	455	610	4999	0	268	2020-02-29_142725
110	5000	1801	1	0	0	0	1	2929	17.975739	NaN	17.975739	17.975739	1.0	1583.0	10.071782	4.4161677	22.72282	0.0	3198	3198	3198	1.0	20	94	242	455	610	4999	0	268	2020-02-29_142725
111	5000	1801	1	0	0	0	1	2929	17.975739	NaN	17.975739	17.975739	1.0	1583.0	10.071782	4.4161677	22.72282	0.0	3198	3198	3198	1.0	20	94	242	455	610	4999	0	268	2020-02-29_142725
111	5000	1801	1	0	0	0	1	2929	17.975739	NaN	17.975739	17.975739	1.0	1583.0	10.071782	4.4161677	22.72282	0.0	3198	3198	3198	1.0	20	94	242	455	610	4999	0	268	2020-02-29_142725
111	5000	1801	1	0	0	0	1	2929	17.975739	NaN	17.975739	17.975739	1.0	1583.0	10.071782	4.4161677	22.72282	0.0	3198	3198	3198	1.0	20	94	242	455	610	4999	0	268	2020-02-29_142725
112	5000	1801	1	0	0	0	1	2929	17.975739	NaN	17.975739	17.975739	1.0	1583.0	10.071782	4.4161677	22.72282	0.0	3198	3198	3198	1.0	20	94	242	455	610	4999	0	268	2020-02-29_142725
112	5000	1801	1	0	0	0	1	2929	17.975739	NaN	17.975739	17.975739	1.0	1583.0	10.071782	4.4161677	22.72282	0.0	3198	3198	3198	1.0	20	94	242	455	610	4999	0	268	2020-02-29_142726
112	5000	1801	1	0	0	0	1	2929	17.975739	NaN	17.975739	17.975739	1.0	1583.0	10.071782	4.4161677	22.72282	0.0	3198	3198	3198	1.0	20	94	242	455	610	4999	0	268	2020-02-29_142726
113	5000	1801	1	0	0	0	1	2929	17.975739	NaN	17.975739	17.975739	1.0	1583.0	10.071782	4.4161677	22.72282	0.0	3198	3198	3198	1.0	20	94	242	455	610	4999	0	268	2020-02-29_142726
113	5000	1801	1	0	0	0	1	2929	17.975739	NaN	17.975739	17.975739	1.0	1583.0	10.071782	4.4161677	22.72282	0.0	3198	3198	3198	1.0	20	94	242	455	610	4999	0	268	2020-02-29_142726
113	5000	1801	1	0	0	0	1	2929	17.975739	NaN	17.975739	17.975739	1.0	1583.0	10.071782	4.4161677	22.72282	0.0	3198	3198	3198	1.0	20	94	242	455	610	4999	0	268	2020-02-29_142726
114	5000	1801	1	0	0	0	1	2929	17.975739	NaN	17.975739	17.975739	1.0	1583.0	10.071782	4.4161677	22.72282	0.0	3198	3198	3198	1.0	20	94	242	455	610	4999	0	268	2020-02-29_142727
114	5000	1801	1	0	0	0	1	2929	17.975739	NaN	17.975739	17.975739	1.0	1583.0	10.071782	4.4161677	22.72282	0.0	3198	3198	3198	1.0	20	94	242	455	610	4999	0	268	2020-02-29_142727
114	5000	1801	1	0	0	0	1	2929	17.975739	NaN	17.975739	17.975739	1.0	1583.0	10.071782	4.4161677	22.72282	0.0	3198	3198	3198	1.0	20	94	242	455	610	4999	0	268	2020-02-29_142727
115	5000	1801	1	0	0	0	1	2929	17.975739	NaN	17.975739	17.975739	1.0	1583.0	10.071782	4.4161677	22.72282	0.0	3198	3198	3198	1.0	20	94	242	455	610	4999	0	268	2020-02-29_142727
115	5000	1801	1	0	0	0	1	2929	17.975739	NaN	17.975739	17.975739	1.0	1583.0	10.071782	4.4161677	22.72282	0.0	3198	3198	3198	1.0	20	94	242	455	610	4999	0	268	2020-02-29_142727
115	5000	1801	0	0	1	0	1	2929	17.975739	NaN	17.975739	17.975739	1.0	1583.0	10.071782	4.4161677	22.72282	0.0	3199	3198	3198	1.0	20	94	242	455	610	4999	0	268	2020-02-29_142727
116	5000	1801	0	0	1	0	1	2929	17.975739	NaN	17.975739	17.975739	1.0	1583.0	10.071782	4.4161677	22.72282	0.0	3199	3198	3198	1.0	20	94	242	455	610	4999	0	268	2020-02-29_142727
116	5000	1801	0	0	1	0	1	2929	17.975739	NaN	17.975739	17.975739	1.0	1583.0	10.071782	4.4161677	22.72282	0.0	3199	3198	3198	1.0	20	94	242	455	610	4999	0	268	2020-02-29_142728
116	5000	1801	0	0	0	0	2	2929	14.620705	4.744734405384217	17.975739	11.265671	2.0	1583.0	10.071782	4.4161677	22.72282	0.0	3199	3199	3199	0.5	20	94	242	455	610	4998	0	268	2020-02-29_142728
117	5000	1801	0	0	0	0	2	2929	14.620705	4.744734405384217	17.975739	11.265671	2.0	1583.0	10.071782	4.4161677	22.72282	0.0	3199	3199	3199	0.5	20	94	242	455	610	4998	0	268	2020-02-29_142728
117	5000	1801	0	0	0	0	2	2929	14.620705	4.744734405384217	17.975739	11.265671	2.0	1583.0	10.071782	4.4161677	22.72282	0.0	3199	3199	3199	0.5	20	94	242	455	610	4998	0	268	2020-02-29_142728
117	5000	1801	0	0	0	0	2	2929	14.620705	4.744734405384217	17.975739	11.265671	2.0	1583.0	10.071782	4.4161677	22.72282	0.0	3199	3199	3199	0.5	20	94	242	455	610	4998	0	268	2020-02-29_142728
118	5000	1801	0	0	0	0	2	2929	14.620705	4.744734405384217	17.975739	11.265671	2.0	1583.0	10.071782	4.4161677	22.72282	0.0	3199	3199	3199	0.5	20	94	242	455	610	4998	0	268	2020-02-29_142728
118	5000	1801	0	0	0	0	2	2929	14.620705	4.744734405384217	17.975739	11.265671	2.0	1583.0	10.071782	4.4161677	22.72282	0.0	3199	3199	3199	0.5	20	94	242	455	610	4998	0	268	2020-02-29_142729
118	5000	1801	0	0	0	0	2	2929	14.620705	4.744734405384217	17.975739	11.265671	2.0	1583.0	10.071782	4.4161677	22.72282	0.0	3199	3199	3199	0.5	20	94	242	455	610	4998	0	268	2020-02-29_142729
119	5000	1801	0	0	0	0	2	2929	14.620705	4.744734405384217	17.975739	11.265671	2.0	1583.0	10.071782	4.4161677	22.72282	0.0	3199	3199	3199	0.5	20	94	242	455	610	4998	0	268	2020-02-29_142729
119	5000	1801	0	0	0	0	2	2929	14.620705	4.744734405384217	17.975739	11.265671	2.0	1583.0	10.071782	4.4161677	22.72282	0.0	3199	3199	3199	0.5	20	94	242	455	610	4998	0	268	2020-02-29_142729
119	5000	1801	0	0	0	0	2	2929	14.620705	4.744734405384217	17.975739	11.265671	2.0	1583.0	10.071782	4.4161677	22.72282	0.0	3199	3199	3199	0.5	20	94	242	455	610	4998	0	268	2020-02-29_142729
120	5000	1801	0	0	0	0	2	2929	14.620705	4.744734405384217	17.975739	11.265671	2.0	1583.0	10.071782	4.4161677	22.72282	0.0	3199	3199	3199	0.5	20	94	242	455	610	4998	0	268	2020-02-29_142729
120	5000	1801	0	0	0	0	2	2929	14.620705	4.744734405384217	17.975739	11.265671	2.0	1583.0	10.071782	4.4161677	22.72282	0.0	3199	3199	3199	0.5	20	94	242	455	610	4998	0	268	2020-02-29_142730
120	5000	1801	0	0	0	0	2	2929	14.620705	4.744734405384217	17.975739	11.265671	2.0	1583.0	10.071782	4.4161677	22.72282	0.0	3199	3199	3199	0.5	20	94	242	455	610	4998	0	268	2020-02-29_142730
121	5000	1801	0	0	0	0	2	2929	14.620705	4.744734405384217	17.975739	11.265671	2.0	1583.0	10.071782	4.4161677	22.72282	0.0	3199	3199	3199	0.5	20	94	242	455	610	4998	0	268	2020-02-29_142730
121	5000	1801	0	0	0	0	2	2929	14.620705	4.744734405384217	17.975739	11.265671	2.0	1583.0	10.071782	4.4161677	22.72282	0.0	3199	3199	3199	0.5	20	94	242	455	610	4998	0	268	2020-02-29_142730
121	5000	1801	0	0	0	0	2	2929	14.620705	4.744734405384217	17.975739	11.265671	2.0	1583.0	10.071782	4.4161677	22.72282	0.0	3199	3199	3199	0.5	20	94	242	455	610	4998	0	268	2020-02-29_142730
122	5000	1801	0	0	0	0	2	2929	14.620705	4.744734405384217	17.975739	11.265671	2.0	1583.0	10.071782	4.4161677	22.72282	0.0	3199	3199	3199	0.5	20	94	242	455	610	4998	0	268	2020-02-29_142730
122	5000	1801	0	0	0	0	2	2929	14.620705	4.744734405384217	17.975739	11.265671	2.0	1583.0	10.071782	4.4161677	22.72282	0.0	3199	3199	3199	0.5	20	94	242	455	610	4998	0	268	2020-02-29_142731
122	5000	1801	0	0	0	0	2	2929	14.620705	4.744734405384217	17.975739	11.265671	2.0	1583.0	10.071782	4.4161677	22.72282	0.0	3199	3199	3199	0.5	20	94	242	455	610	4998	0	268	2020-02-29_142731
123	5000	1801	0	0	0	0	1	2930	11.265671	NaN	11.265671	11.265671	1.0	1583.0	10.071782	4.4161677	22.72282	0.0	3199	3199	3199	0.0	20	94	242	455	610	4999	0	268	2020-02-29_142731
123	5000	1801	0	0	0	0	1	2930	11.265671	NaN	11.265671	11.265671	1.0	1583.0	10.071782	4.4161677	22.72282	0.0	3199	3199	3199	0.0	20	94	242	455	610	4999	0	268	2020-02-29_142731
123	5000	1801	0	0	0	0	1	2930	11.265671	NaN	11.265671	11.265671	1.0	1583.0	10.071782	4.4161677	22.72282	0.0	3199	3199	3199	0.0	20	94	242	455	610	4999	0	268	2020-02-29_142731
124	5000	1801	0	0	0	0	1	2930	11.265671	NaN	11.265671	11.265671	1.0	1583.0	10.071782	4.4161677	22.72282	0.0	3199	3199	3199	0.0	20	94	242	455	610	4999	0	268	2020-02-29_142731
124	5000	1801	0	0	0	0	1	2930	11.265671	NaN	11.265671	11.265671	1.0	1583.0	10.071782	4.4161677	22.72282	0.0	3199	3199	3199	0.0	20	94	242	455	610	4999	0	268	2020-02-29_142732
124	5000	1801	0	0	0	0	1	2930	11.265671	NaN	11.265671	11.265671	1.0	1583.0	10.071782	4.4161677	22.72282	0.0	3199	3199	3199	0.0	20	94	242	455	610	4999	0	268	2020-02-29_142732
125	5000	1801	0	0	0	0	1	2930	11.265671	NaN	11.265671	11.265671	1.0	1583.0	10.071782	4.4161677	22.72282	0.0	3199	3199	3199	0.0	20	94	242	455	610	4999	0	268	2020-02-29_142732
125	5000	1801	0	0	0	0	1	2930	11.265671	NaN	11.265671	11.265671	1.0	1583.0	10.071782	4.4161677	22.72282	0.0	3199	3199	3199	0.0	20	94	242	455	610	4999	0	268	2020-02-29_142732
125	5000	1801	0	0	0	0	1	2930	11.265671	NaN	11.265671	11.265671	1.0	1583.0	10.071782	4.4161677	22.72282	0.0	3199	3199	3199	0.0	20	94	242	455	610	4999	0	268	2020-02-29_142732
126	5000	1801	0	0	0	0	1	2930	11.265671	NaN	11.265671	11.265671	1.0	1583.0	10.071782	4.4161677	22.72282	0.0	3199	3199	3199	0.0	20	94	242	455	610	4999	0	268	2020-02-29_142732
126	5000	1801	0	0	0	0	1	2930	11.265671	NaN	11.265671	11.265671	1.0	1583.0	10.071782	4.4161677	22.72282	0.0	3199	3199	3199	0.0	20	94	242	455	610	4999	0	268	2020-02-29_142733
126	5000	1801	0	0	0	0	1	2930	11.265671	NaN	11.265671	11.265671	1.0	1583.0	10.071782	4.4161677	22.72282	0.0	3199	3199	3199	0.0	20	94	242	455	610	4999	0	268	2020-02-29_142733
127	5000	1801	0	0	0	0	1	2930	11.265671	NaN	11.265671	11.265671	1.0	1583.0	10.071782	4.4161677	22.72282	0.0	3199	3199	3199	0.0	20	94	242	455	610	4999	0	268	2020-02-29_142733
127	5000	1801	0	0	0	0	1	2930	11.265671	NaN	11.265671	11.265671	1.0	1583.0	10.071782	4.4161677	22.72282	0.0	3199	3199	3199	0.0	20	94	242	455	610	4999	0	268	2020-02-29_142733
127	5000	1801	0	0	0	0	1	2930	11.265671	NaN	11.265671	11.265671	1.0	1583.0	10.071782	4.4161677	22.72282	0.0	3199	3199	3199	0.0	20	94	242	455	610	4999	0	268	2020-02-29_142733
128	5000	1801	0	0	0	0	1	2930	11.265671	NaN	11.265671	11.265671	1.0	1583.0	10.071782	4.4161677	22.72282	0.0	3199	3199	3199	0.0	20	94	242	455	610	4999	0	268	2020-02-29_142733
128	5000	1801	0	0	0	0	1	2930	11.265671	NaN	11.265671	11.265671	1.0	1583.0	10.071782	4.4161677	22.72282	0.0	3199	3199	3199	0.0	20	94	242	455	610	4999	0	268	2020-02-29_142734
128	5000	1801	0	0	0	0	1	2930	11.265671	NaN	11.265671	11.265671	1.0	1583.0	10.071782	4.4161677	22.72282	0.0	3199	3199	3199	0.0	20	94	242	455	610	4999	0	268	2020-02-29_142734
129	5000	1801	0	0	0	0	1	2930	11.265671	NaN	11.265671	11.265671	1.0	1583.0	10.071782	4.4161677	22.72282	0.0	3199	3199	3199	0.0	20	94	242	455	610	4999	0	268	2020-02-29_142734
129	5000	1801	0	0	0	0	1	2930	11.265671	NaN	11.265671	11.265671	1.0	1583.0	10.071782	4.4161677	22.72282	0.0	3199	3199	3199	0.0	20	94	242	455	610	4999	0	268	2020-02-29_142734
129	5000	1801	0	0	0	0	1	2930	11.265671	NaN	11.265671	11.265671	1.0	1583.0	10.071782	4.4161677	22.72282	0.0	3199	3199	3199	0.0	20	94	242	455	610	4999	0	268	2020-02-29_142734
130	5000	1801	0	0	0	0	1	2930	11.265671	NaN	11.265671	11.265671	1.0	1583.0	10.071782	4.4161677	22.72282	0.0	3199	3199	3199	0.0	20	94	242	455	610	4999	0	268	2020-02-29_142734
130	5000	1801	0	0	0	0	1	2930	11.265671	NaN	11.265671	11.265671	1.0	1583.0	10.071782	4.4161677	22.72282	0.0	3199	3199	3199	0.0	20	94	242	455	610	4999	0	268	2020-02-29_142735
130	5000	1801	0	0	0	0	1	2930	11.265671	NaN	11.265671	11.265671	1.0	1583.0	10.071782	4.4161677	22.72282	0.0	3199	3199	3199	0.0	20	94	242	455	610	4999	0	268	2020-02-29_142735
131	5000	1801	0	0	0	0	1	2930	11.265671	NaN	11.265671	11.265671	1.0	1583.0	10.071782	4.4161677	22.72282	0.0	3199	3199	3199	0.0	20	94	242	455	610	4999	0	268	2020-02-29_142735
131	5000	1801	0	0	0	0	0	2931	NaN	-0.0	9999.0	9999.0	0.0	1583.0	10.071782	4.4161677	22.72282	0.0	3199	3199	3199	0.0	20	94	242	455	610	5000	0	268	2020-02-29_142735
131	5000	1801	0	0	0	0	0	2931	NaN	-0.0	9999.0	9999.0	0.0	1583.0	10.071782	4.4161677	22.72282	0.0	3199	3199	3199	0.0	20	94	242	455	610	5000	0	268	2020-02-29_142735
132	5000	1801	0	0	0	0	0	2931	NaN	-0.0	9999.0	9999.0	0.0	1583.0	10.071782	4.4161677	22.72282	0.0	3199	3199	3199	0.0	20	94	242	455	610	5000	0	268	2020-02-29_142735
132	5000	1801	0	0	0	0	0	2931	NaN	-0.0	9999.0	9999.0	0.0	1583.0	10.071782	4.4161677	22.72282	0.0	3199	3199	3199	0.0	20	94	242	455	610	5000	0	268	2020-02-29_142736
132	5000	1801	0	0	0	0	0	2931	NaN	-0.0	9999.0	9999.0	0.0	1583.0	10.071782	4.4161677	22.72282	0.0	3199	3199	3199	0.0	20	94	242	455	610	5000	0	268	2020-02-29_142736
133	5000	1801	0	0	0	0	0	2931	NaN	-0.0	9999.0	9999.0	0.0	1583.0	10.071782	4.4161677	22.72282	0.0	3199	3199	3199	0.0	20	94	242	455	610	5000	0	268	2020-02-29_142736
133	5000	1801	0	0	0	0	0	2931	NaN	-0.0	9999.0	9999.0	0.0	1583.0	10.071782	4.4161677	22.72282	0.0	3199	3199	3199	0.0	20	94	242	455	610	5000	0	268	2020-02-29_142736
133	5000	1801	0	0	0	0	0	2931	NaN	-0.0	9999.0	9999.0	0.0	1583.0	10.071782	4.4161677	22.72282	0.0	3199	3199	3199	0.0	20	94	242	455	610	5000	0	268	2020-02-29_142736
134	5000	1801	0	0	0	0	0	2931	NaN	-0.0	9999.0	9999.0	0.0	1583.0	10.071782	4.4161677	22.72282	0.0	3199	3199	3199	0.0	20	94	242	455	610	5000	0	268	2020-02-29_142736
134	5000	1801	0	0	0	0	0	2931	NaN	-0.0	9999.0	9999.0	0.0	1583.0	10.071782	4.4161677	22.72282	0.0	3199	3199	3199	0.0	20	94	242	455	610	5000	0	268	2020-02-29_142737
134	5000	1801	0	0	0	0	0	2931	NaN	-0.0	9999.0	9999.0	0.0	1583.0	10.071782	4.4161677	22.72282	0.0	3199	3199	3199	0.0	20	94	242	455	610	5000	0	268	2020-02-29_142737
135	5000	1801	0	0	0	0	0	2931	NaN	-0.0	9999.0	9999.0	0.0	1583.0	10.071782	4.4161677	22.72282	0.0	3199	3199	3199	0.0	20	94	242	455	610	5000	0	268	2020-02-29_142737
135	5000	1801	0	0	0	0	0	2931	NaN	-0.0	9999.0	9999.0	0.0	1583.0	10.071782	4.4161677	22.72282	0.0	3199	3199	3199	0.0	20	94	242	455	610	5000	0	268	2020-02-29_142737
135	5000	1801	0	0	0	0	0	2931	NaN	-0.0	9999.0	9999.0	0.0	1583.0	10.071782	4.4161677	22.72282	0.0	3199	3199	3199	0.0	20	94	242	455	610	5000	0	268	2020-02-29_142737
136	5000	1801	0	0	0	0	0	2931	NaN	-0.0	9999.0	9999.0	0.0	1583.0	10.071782	4.4161677	22.72282	0.0	3199	3199	3199	0.0	20	94	242	455	610	5000	0	268	2020-02-29_142737
136	5000	1801	0	0	0	0	0	2931	NaN	-0.0	9999.0	9999.0	0.0	1583.0	10.071782	4.4161677	22.72282	0.0	3199	3199	3199	0.0	20	94	242	455	610	5000	0	268	2020-02-29_142738
